# Supplementary material for: FANCM Limits Meiotic Crossovers in Brassica Crops
Source: Front Plant Sci. 2018 Mar 23;9:368. doi: 10.3389/fpls.2018.00368 (PMC5876677; doi:10.3389/fpls.2018.00368)
Supplement: Supplementary file 1 [file DataSheet1.ZIP]

Archive with 6 entries (6 files):
- N23C2_snpeff_filtered_for_ems.vcf
- N84A1X23C2-2v-F2-32v_snpeff_filtered_for_ems.vcf
- N84A1X23C2-2v-F2-71v_snpeff_filtered_for_ems.vcf
- N84A1X23C2-2v-F2-81v_snpeff_filtered_for_ems.vcf
- N84A1X23C2-2v-F2-94v_snpeff_filtered_for_ems.vcf
- N84A1_snpeff_filtered_for_ems.vcf
