# Supplementary material for: FANCM Limits Meiotic Crossovers in Brassica Crops
Source: Front Plant Sci. 2018 Mar 23;9:368. doi: 10.3389/fpls.2018.00368 (PMC5876677; doi:10.3389/fpls.2018.00368)
Supplement: Supplementary file 1 [file DataSheet1.ZIP › N23C2_snpeff_filtered_for_ems.vcf]

##fileformat=VCFv4.2
##samtoolsVersion=1.3.1+htslib-1.3.1
##samtoolsCommand=samtools mpileup -B -Q 20 -u -g -o /work/project/ijpb/projects/CROC//N23C2/04_Analysis/N23C2.bcf -f /save/project/ijpb/bank/GENOME/Bna-Darmor-GenoscopeV5F-WG/Bna-Darmor-GenoscopeV5F-WG.fa /work/project/ijpb/projects/CROC//N23C2/03_Filter/N23C2.filtred.bam
##reference=file:///save/project/ijpb/bank/GENOME/Bna-Darmor-GenoscopeV5F-WG/Bna-Darmor-GenoscopeV5F-WG.fa
##SnpEffVersion="3.6c (build 2014-05-20), by Pablo Cingolani"
##SnpEffCmd="SnpEff  Bna-Darmor-GenoscopeV5F-WG -i vcf -o vcf /work/project/ijpb/projects/CROC//N23C2/04_Analysis/N23C2.raw.vcf "
##fileDate=20180130
##FILTER=<ID=PASS,Description="All filters passed">
##ALT=<ID=*,Description="Represents allele(s) other than observed.">
##INFO=<ID=INDEL,Number=0,Type=Flag,Description="Indicates that the variant is an INDEL.">
##INFO=<ID=IDV,Number=1,Type=Integer,Description="Maximum number of reads supporting an indel">
##INFO=<ID=IMF,Number=1,Type=Float,Description="Maximum fraction of reads supporting an indel">
##INFO=<ID=DP,Number=1,Type=Integer,Description="Raw read depth">
##INFO=<ID=VDB,Number=1,Type=Float,Description="Variant Distance Bias for filtering splice-site artefacts in RNA-seq data (bigger is better),Version">
##INFO=<ID=RPB,Number=1,Type=Float,Description="Mann-Whitney U test of Read Position Bias (bigger is better)">
##INFO=<ID=MQB,Number=1,Type=Float,Description="Mann-Whitney U test of Mapping Quality Bias (bigger is better)">
##INFO=<ID=BQB,Number=1,Type=Float,Description="Mann-Whitney U test of Base Quality Bias (bigger is better)">
##INFO=<ID=MQSB,Number=1,Type=Float,Description="Mann-Whitney U test of Mapping Quality vs Strand Bias (bigger is better)">
##INFO=<ID=SGB,Number=1,Type=Float,Description="Segregation based metric.">
##INFO=<ID=MQ0F,Number=1,Type=Float,Description="Fraction of MQ0 reads (smaller is better)">
##INFO=<ID=ICB,Number=1,Type=Float,Description="Inbreeding Coefficient Binomial test (bigger is better)">
##INFO=<ID=HOB,Number=1,Type=Float,Description="Bias in the number of HOMs number (smaller is better)">
##INFO=<ID=AC,Number=A,Type=Integer,Description="Allele count in genotypes for each ALT allele, in the same order as listed">
##INFO=<ID=AN,Number=1,Type=Integer,Description="Total number of alleles in called genotypes">
##INFO=<ID=DP4,Number=4,Type=Integer,Description="Number of high-quality ref-forward , ref-reverse, alt-forward and alt-reverse bases">
##INFO=<ID=MQ,Number=1,Type=Integer,Description="Average mapping quality">
##INFO=<ID=EFF,Number=.,Type=String,Description="Predicted effects for this variant.Format: 'Effect ( Effect_Impact | Functional_Class | Codon_Change | Amino_Acid_Change| Amino_Acid_length | Gene_Name | Transcript_BioType | Gene_Coding | Transcript_ID | Exon_Rank  | Genotype_Number [ | ERRORS | WARNINGS ] )' ">
##FORMAT=<ID=GT,Number=1,Type=String,Description="Genotype">
##FORMAT=<ID=PL,Number=G,Type=Integer,Description="List of Phred-scaled genotype likelihoods">
##contig=<ID=chrA01,length=23267856>
##contig=<ID=chrA02,length=24793737>
##contig=<ID=chrA03,length=29767490>
##contig=<ID=chrA04,length=19151660>
##contig=<ID=chrA05,length=23067598>
##contig=<ID=chrA06,length=24396386>
##contig=<ID=chrA07,length=24006521>
##contig=<ID=chrA08,length=18961941>
##contig=<ID=chrA09,length=33865340>
##contig=<ID=chrA10,length=17398227>
##contig=<ID=chrC01,length=38829317>
##contig=<ID=chrC02,length=46221804>
##contig=<ID=chrC03,length=60573394>
##contig=<ID=chrC04,length=48930237>
##contig=<ID=chrC05,length=43185227>
##contig=<ID=chrC06,length=37225952>
##contig=<ID=chrC07,length=44770477>
##contig=<ID=chrC08,length=38477087>
##contig=<ID=chrC09,length=48508220>
##contig=<ID=chrA01_random,length=2687285>
##contig=<ID=chrA02_random,length=1623597>
##contig=<ID=chrA03_random,length=6015112>
##contig=<ID=chrA04_random,length=1481564>
##contig=<ID=chrA05_random,length=3017581>
##contig=<ID=chrA06_random,length=2286780>
##contig=<ID=chrA07_random,length=2069713>
##contig=<ID=chrA08_random,length=2120946>
##contig=<ID=chrA09_random,length=4134372>
##contig=<ID=chrA10_random,length=2278402>
##contig=<ID=chrC01_random,length=4437620>
##contig=<ID=chrC02_random,length=5147596>
##contig=<ID=chrC03_random,length=6509817>
##contig=<ID=chrC04_random,length=4434705>
##contig=<ID=chrC05_random,length=3728275>
##contig=<ID=chrC06_random,length=3366307>
##contig=<ID=chrC07_random,length=2949052>
##contig=<ID=chrC08_random,length=4518928>
##contig=<ID=chrC09_random,length=4437882>
##contig=<ID=chrAnn_random,length=48658326>
##contig=<ID=chrCnn_random,length=80671874>
##contig=<ID=chrUnn_random,length=8317898>
#CHROM	POS	ID	REF	ALT	QUAL	FILTER	INFO	FORMAT	N23C2
chrA01	57115	chrA01:57115_G/A	G	A	73	.	DP=7;VDB=0.497461;RPB=1.01283;MQB=0.810265;BQB=0.810265;MQSB=0.810265;SGB=-0.556411;MQ0F=0;ICB=1;HOB=0.5;AC=1;AN=2;DP4=1,2,2,2;MQ=55;EFF=INTERGENIC(MODIFIER||||||||||1),UPSTREAM(MODIFIER||4523|||BnaA01g00170D|||BnaA01g00170D||1|WARNING_TRANSCRIPT_INCOMPLETE),UPSTREAM(MODIFIER||946|||BnaA01g00160D|||BnaA01g00160D||1|WARNING_TRANSCRIPT_MULTIPLE_STOP_CODONS)	GT:PL	0/1:106,0,90
chrA01	246262	chrA01:246262_G/A	G	A	125	.	DP=23;VDB=0.847599;RPB=0.981425;MQB=0.828597;BQB=0.364827;MQSB=0.525788;SGB=-0.651104;MQ0F=0;ICB=1;HOB=0.5;AC=1;AN=2;DP4=7,8,2,6;MQ=53;EFF=INTRON(MODIFIER|||||BnaA01g00440D|||BnaA01g00440D|12|1|WARNING_TRANSCRIPT_INCOMPLETE)	GT:PL	0/1:158,0,255
chrA01	254956	chrA01:254956_G/A	G	A	48.38	.	DP=8;VDB=0.26019;RPB=0.124046;MQB=0.992367;BQB=0.372138;MQSB=1;SGB=-0.556411;MQ0F=0;ICB=1;HOB=0.5;AC=1;AN=2;DP4=2,2,4,0;MQ=60;EFF=DOWNSTREAM(MODIFIER||2969|||BnaA01g00450D|||BnaA01g00450D||1),NON_SYNONYMOUS_CODING(MODERATE|MISSENSE|Gcg/Acg|A128T||BnaA01g00460D|||BnaA01g00460D|4|1|WARNING_TRANSCRIPT_MULTIPLE_STOP_CODONS),UPSTREAM(MODIFIER||3257|||BnaA01g00470D|||BnaA01g00470D||1|WARNING_TRANSCRIPT_INCOMPLETE)	GT:PL	0/1:81,0,116
chrA01	261309	chrA01:261309_G/A	G	A	85	.	DP=7;VDB=0.497461;RPB=0.202566;MQB=0.607698;BQB=0.810265;MQSB=0.607698;SGB=-0.556411;MQ0F=0;ICB=1;HOB=0.5;AC=1;AN=2;DP4=1,2,3,1;MQ=54;EFF=DOWNSTREAM(MODIFIER||2200|||BnaA01g00470D|||BnaA01g00470D||1|WARNING_TRANSCRIPT_INCOMPLETE),DOWNSTREAM(MODIFIER||3413|||BnaA01g00500D|||BnaA01g00500D||1|WARNING_TRANSCRIPT_MULTIPLE_STOP_CODONS),DOWNSTREAM(MODIFIER||3686|||BnaA01g00460D|||BnaA01g00460D||1|WARNING_TRANSCRIPT_MULTIPLE_STOP_CODONS),NON_SYNONYMOUS_CODING(MODERATE|MISSENSE|atG/atA|M262I||BnaA01g00480D|||BnaA01g00480D|3|1|WARNING_TRANSCRIPT_MULTIPLE_STOP_CODONS),UPSTREAM(MODIFIER||2129|||BnaA01g00490D|||BnaA01g00490D||1)	GT:PL	0/1:118,0,89
chrA01	366263	chrA01:366263_C/T	C	T	57	.	DP=7;VDB=0.259298;RPB=0.405132;MQB=0.810265;BQB=0.607698;MQSB=0.810265;SGB=-0.511536;MQ0F=0;ICB=1;HOB=0.5;AC=1;AN=2;DP4=2,2,1,2;MQ=56;EFF=INTERGENIC(MODIFIER||||||||||1),UPSTREAM(MODIFIER||4899|||BnaA01g00670D|||BnaA01g00670D||1|WARNING_TRANSCRIPT_INCOMPLETE)	GT:PL	0/1:90,0,129
chrA01	400306	chrA01:400306_T/C	T	C	7.93884	.	DP=1;SGB=-0.379885;MQ0F=0;ICB=1;HOB=0.5;AC=1;AN=2;DP4=0,0,0,1;MQ=60;EFF=DOWNSTREAM(MODIFIER||3306|||BnaA01g00710D|||BnaA01g00710D||1),DOWNSTREAM(MODIFIER||867|||BnaA01g00720D|||BnaA01g00720D||1|WARNING_TRANSCRIPT_MULTIPLE_STOP_CODONS),INTERGENIC(MODIFIER||||||||||1)	GT:PL	0/1:35,3,0
chrA01	427535	chrA01:427535_G/A	G	A	78	.	DP=3;VDB=0.981488;MQSB=1;SGB=-0.511536;MQ0F=0;AC=2;AN=2;DP4=0,0,2,1;MQ=60;EFF=INTERGENIC(MODIFIER||||||||||1),UPSTREAM(MODIFIER||3324|||BnaA01g00730D|||BnaA01g00730D||1|WARNING_TRANSCRIPT_INCOMPLETE)	GT:PL	1/1:106,9,0
chrA01	597613	chrA01:597613_G/A	G	A	71	.	DP=8;VDB=0.403223;RPB=0.868321;MQB=0.248092;BQB=0.62023;MQSB=0.666667;SGB=-0.556411;MQ0F=0;ICB=1;HOB=0.5;AC=1;AN=2;DP4=0,4,2,2;MQ=53;EFF=DOWNSTREAM(MODIFIER||1324|||BnaA01g01100D|||BnaA01g01100D||1|WARNING_TRANSCRIPT_MULTIPLE_STOP_CODONS),DOWNSTREAM(MODIFIER||572|||BnaA01g01120D|||BnaA01g01120D||1),INTRON(MODIFIER|||||BnaA01g01110D|||BnaA01g01110D|2|1|WARNING_TRANSCRIPT_INCOMPLETE)	GT:PL	0/1:104,0,102
chrA01	644183	chrA01:644183_G/A	G	A	62	.	DP=6;VDB=0.814281;RPB=0.861511;MQB=0.28717;BQB=0.28717;MQSB=1;SGB=-0.511536;MQ0F=0;ICB=1;HOB=0.5;AC=1;AN=2;DP4=3,0,2,1;MQ=42;EFF=DOWNSTREAM(MODIFIER||1517|||BnaA01g01230D|||BnaA01g01230D||1),DOWNSTREAM(MODIFIER||3149|||BnaA01g01220D|||BnaA01g01220D||1),DOWNSTREAM(MODIFIER||3878|||BnaA01g01210D|||BnaA01g01210D||1|WARNING_TRANSCRIPT_MULTIPLE_STOP_CODONS),SYNONYMOUS_CODING(LOW|SILENT|ttC/ttT|F142||BnaA01g01240D|||BnaA01g01240D|2|1),UPSTREAM(MODIFIER||4657|||BnaA01g01250D|||BnaA01g01250D||1|WARNING_TRANSCRIPT_MULTIPLE_STOP_CODONS)	GT:PL	0/1:95,0,65
chrA01	982973	chrA01:982973_G/T	G	T	69	.	DP=3;VDB=0.578719;MQSB=1;SGB=-0.511536;MQ0F=0;AC=2;AN=2;DP4=0,0,1,2;MQ=60;EFF=INTRON(MODIFIER|||||BnaA01g01950D|||BnaA01g01950D|1|1),UPSTREAM(MODIFIER||4596|||BnaA01g01960D|||BnaA01g01960D||1)	GT:PL	1/1:97,9,0
chrA01	987431	chrA01:987431_G/A	G	A	4.37914	.	DP=2;RPB=1;MQB=1;BQB=1;MQSB=1;SGB=-0.379885;MQ0F=0;ICB=1;HOB=0.5;AC=1;AN=2;DP4=1,0,0,1;MQ=60;EFF=INTERGENIC(MODIFIER||||||||||1),UPSTREAM(MODIFIER||138|||BnaA01g01960D|||BnaA01g01960D||1),UPSTREAM(MODIFIER||4184|||BnaA01g01950D|||BnaA01g01950D||1)	GT:PL	0/1:35,0,34
chrA01	1091217	chrA01:1091217_C/T	C	T	113	.	DP=7;VDB=0.771524;RPB=0.4;MQB=1;BQB=0.8;MQSB=1;SGB=-0.590765;MQ0F=0;ICB=1;HOB=0.5;AC=1;AN=2;DP4=0,2,2,3;MQ=60;EFF=DOWNSTREAM(MODIFIER||835|||BnaA01g02190D|||BnaA01g02190D||1|WARNING_TRANSCRIPT_MULTIPLE_STOP_CODONS),INTERGENIC(MODIFIER||||||||||1)	GT:PL	0/1:147,0,49
chrA01	1238787	chrA01:1238787_C/T	C	T	29.9764	.	DP=6;VDB=0.36;RPB=0.5;MQB=0.75;BQB=0.375;MQSB=0.861511;SGB=-0.453602;MQ0F=0;ICB=1;HOB=0.5;AC=1;AN=2;DP4=2,2,1,1;MQ=59;EFF=DOWNSTREAM(MODIFIER||1309|||BnaA01g02440D|||BnaA01g02440D||1),INTERGENIC(MODIFIER||||||||||1),UPSTREAM(MODIFIER||3718|||BnaA01g02450D|||BnaA01g02450D||1|WARNING_TRANSCRIPT_INCOMPLETE)	GT:PL	0/1:63,0,123
chrA01	1379766	chrA01:1379766_C/T	C	T	57	.	DP=5;VDB=0.690245;RPB=0.5;MQB=1;BQB=0.5;MQSB=1;SGB=-0.511536;MQ0F=0;ICB=1;HOB=0.5;AC=1;AN=2;DP4=2,0,1,2;MQ=60;EFF=INTRON(MODIFIER|||||BnaA01g02800D|||BnaA01g02800D|1|1|WARNING_TRANSCRIPT_MULTIPLE_STOP_CODONS)	GT:PL	0/1:90,0,46
chrA01	1388348	chrA01:1388348_C/T	C	T	17.7271	.	DP=7;VDB=0.8;RPB=1;MQB=1;BQB=0.6;SGB=-0.453602;MQ0F=0;ICB=1;HOB=0.5;AC=1;AN=2;DP4=0,5,0,2;MQ=60;EFF=NON_SYNONYMOUS_CODING(MODERATE|MISSENSE|Gat/Aat|D500N||BnaA01g02820D|||BnaA01g02820D|6|1|WARNING_TRANSCRIPT_MULTIPLE_STOP_CODONS),UPSTREAM(MODIFIER||1544|||BnaA01g02810D|||BnaA01g02810D||1),UPSTREAM(MODIFIER||3274|||BnaA01g02830D|||BnaA01g02830D||1)	GT:PL	0/1:51,0,111
chrA01	1525641	chrA01:1525641_C/T	C	T	63	.	DP=7;VDB=0.411594;RPB=0.810265;MQB=1.01283;BQB=0.202566;MQSB=1.01283;SGB=-0.511536;MQ0F=0;ICB=1;HOB=0.5;AC=1;AN=2;DP4=2,2,2,1;MQ=60;EFF=DOWNSTREAM(MODIFIER||1880|||BnaA01g03170D|||BnaA01g03170D||1|WARNING_TRANSCRIPT_INCOMPLETE),INTRON(MODIFIER|||||BnaA01g03160D|||BnaA01g03160D|3|1)	GT:PL	0/1:96,0,120
chrA01	1683107	chrA01:1683107_C/T	C	T	103	.	DP=8;VDB=0.732182;RPB=0.900802;MQB=0.900802;BQB=0.750668;MQSB=1;SGB=-0.590765;MQ0F=0;ICB=1;HOB=0.5;AC=1;AN=2;DP4=3,0,3,2;MQ=60;EFF=DOWNSTREAM(MODIFIER||3802|||BnaA01g03580D|||BnaA01g03580D||1|WARNING_TRANSCRIPT_INCOMPLETE),DOWNSTREAM(MODIFIER||803|||BnaA01g03590D|||BnaA01g03590D||1|WARNING_TRANSCRIPT_MULTIPLE_STOP_CODONS),NON_SYNONYMOUS_CODING(MODERATE|MISSENSE|cCc/cTc|P20L||BnaA01g03600D|||BnaA01g03600D|1|1|WARNING_TRANSCRIPT_MULTIPLE_STOP_CODONS),UPSTREAM(MODIFIER||3173|||BnaA01g03610D|||BnaA01g03610D||1|WARNING_TRANSCRIPT_MULTIPLE_STOP_CODONS)	GT:PL	0/1:136,0,75
chrA01	1692025	chrA01:1692025_C/T	C	T	86	.	DP=7;VDB=0.170249;RPB=0.8;MQB=1;BQB=0.7;MQSB=1;SGB=-0.590765;MQ0F=0;ICB=1;HOB=0.5;AC=1;AN=2;DP4=2,0,0,5;MQ=60;EFF=DOWNSTREAM(MODIFIER||1233|||BnaA01g03620D|||BnaA01g03620D||1|WARNING_TRANSCRIPT_INCOMPLETE),SYNONYMOUS_CODING(LOW|SILENT|gcC/gcT|A1495||BnaA01g03610D|||BnaA01g03610D|10|1|WARNING_TRANSCRIPT_MULTIPLE_STOP_CODONS)	GT:PL	0/1:119,0,53
chrA01	1717453	chrA01:1717453_C/T	C	T	24.8107	.	DP=6;VDB=0.02;RPB=0;MQB=0.5;BQB=0.125;MQSB=0.5;SGB=-0.453602;MQ0F=0;ICB=1;HOB=0.5;AC=1;AN=2;DP4=1,3,1,1;MQ=58;EFF=DOWNSTREAM(MODIFIER||1554|||BnaA01g03650D|||BnaA01g03650D||1|WARNING_TRANSCRIPT_INCOMPLETE),INTRON(MODIFIER|||||BnaA01g03640D|||BnaA01g03640D|38|1|WARNING_TRANSCRIPT_INCOMPLETE),UPSTREAM(MODIFIER||3817|||BnaA01g03660D|||BnaA01g03660D||1)	GT:PL	0/1:58,0,126
chrA01	1737509	chrA01:1737509_C/T	C	T	52	.	DP=7;VDB=0.798665;RPB=0.607698;MQB=0.607698;BQB=0.810265;MQSB=1;SGB=-0.556411;MQ0F=0;ICB=1;HOB=0.5;AC=1;AN=2;DP4=1,2,0,4;MQ=44;EFF=DOWNSTREAM(MODIFIER||1390|||BnaA01g03690D|||BnaA01g03690D||1),DOWNSTREAM(MODIFIER||2055|||BnaA01g03680D|||BnaA01g03680D||1|WARNING_TRANSCRIPT_INCOMPLETE),DOWNSTREAM(MODIFIER||3448|||BnaA01g03730D|||BnaA01g03730D||1|WARNING_TRANSCRIPT_INCOMPLETE),NON_SYNONYMOUS_CODING(MODERATE|MISSENSE|cCt/cTt|P38L||BnaA01g03700D|||BnaA01g03700D|1|1),UPSTREAM(MODIFIER||1198|||BnaA01g03710D|||BnaA01g03710D||1),UPSTREAM(MODIFIER||2616|||BnaA01g03720D|||BnaA01g03720D||1)	GT:PL	0/1:85,0,90
chrA01	1741370	chrA01:1741370_C/T	C	T	64	.	DP=11;VDB=0.60156;RPB=0.742931;MQB=0.564628;BQB=0.891517;MQSB=0.763675;SGB=-0.590765;MQ0F=0;ICB=1;HOB=0.5;AC=1;AN=2;DP4=4,2,0,5;MQ=54;EFF=DOWNSTREAM(MODIFIER||1060|||BnaA01g03720D|||BnaA01g03720D||1),DOWNSTREAM(MODIFIER||2478|||BnaA01g03710D|||BnaA01g03710D||1),DOWNSTREAM(MODIFIER||3788|||BnaA01g03700D|||BnaA01g03700D||1),SYNONYMOUS_CODING(LOW|SILENT|agG/agA|R230||BnaA01g03730D|||BnaA01g03730D|5|1|WARNING_TRANSCRIPT_INCOMPLETE),UPSTREAM(MODIFIER||2547|||BnaA01g03740D|||BnaA01g03740D||1|WARNING_TRANSCRIPT_MULTIPLE_STOP_CODONS)	GT:PL	0/1:97,0,161
chrA01	1930109	chrA01:1930109_C/T	C	T	80	.	DP=6;VDB=0.775568;RPB=0.375;MQB=0.75;BQB=0.75;MQSB=0.5;SGB=-0.556411;MQ0F=0;ICB=1;HOB=0.5;AC=1;AN=2;DP4=1,1,1,3;MQ=49;EFF=DOWNSTREAM(MODIFIER||2818|||BnaA01g04170D|||BnaA01g04170D||1|WARNING_TRANSCRIPT_INCOMPLETE),NON_SYNONYMOUS_CODING(MODERATE|MISSENSE|aGg/aAg|R39K||BnaA01g04160D|||BnaA01g04160D|2|1|WARNING_TRANSCRIPT_INCOMPLETE)	GT:PL	0/1:113,0,52
chrA01	1944639	chrA01:1944639_C/T	C	T	196	.	DP=10;VDB=0.513454;RPB=1;MQB=1;BQB=1;MQSB=0.783809;SGB=-0.662043;MQ0F=0;AC=2;AN=2;DP4=1,0,3,6;MQ=56;EFF=INTRON(MODIFIER|||||BnaA01g04200D|||BnaA01g04200D|2|1|WARNING_TRANSCRIPT_INCOMPLETE),UPSTREAM(MODIFIER||4218|||BnaA01g04190D|||BnaA01g04190D||1)	GT:PL	1/1:223,1,0
chrA01	2036782	chrA01:2036782_C/T	C	T	132	.	DP=10;VDB=0.951477;RPB=0.895781;MQB=0.783809;BQB=0.559863;MQSB=0.895781;SGB=-0.616816;MQ0F=0;ICB=1;HOB=0.5;AC=1;AN=2;DP4=2,2,4,2;MQ=57;EFF=INTERGENIC(MODIFIER||||||||||1),UPSTREAM(MODIFIER||2232|||BnaA01g04390D|||BnaA01g04390D||1),UPSTREAM(MODIFIER||258|||BnaA01g04400D|||BnaA01g04400D||1|WARNING_TRANSCRIPT_INCOMPLETE)	GT:PL	0/1:165,0,104
chrA01	2228341	chrA01:2228341_C/T	C	T	158	.	DP=9;VDB=0.93677;RPB=0.857143;MQB=1;BQB=0.714286;MQSB=0.974597;SGB=-0.636426;MQ0F=0;ICB=1;HOB=0.5;AC=1;AN=2;DP4=1,1,4,3;MQ=60;EFF=DOWNSTREAM(MODIFIER||3245|||BnaA01g04760D|||BnaA01g04760D||1|WARNING_TRANSCRIPT_MULTIPLE_STOP_CODONS),SYNONYMOUS_CODING(LOW|SILENT|agG/agA|R70||BnaA01g04770D|||BnaA01g04770D|3|1|WARNING_TRANSCRIPT_MULTIPLE_STOP_CODONS),UPSTREAM(MODIFIER||3150|||BnaA01g04780D|||BnaA01g04780D||1|WARNING_TRANSCRIPT_INCOMPLETE)	GT:PL	0/1:192,0,53
chrA01	2242977	chrA01:2242977_C/T	C	T	39.9985	.	DP=9;VDB=0.382879;RPB=0.809011;MQB=0.924584;BQB=0.809011;MQSB=1;SGB=-0.511536;MQ0F=0;ICB=1;HOB=0.5;AC=1;AN=2;DP4=1,5,0,3;MQ=60;EFF=DOWNSTREAM(MODIFIER||1380|||BnaA01g04810D|||BnaA01g04810D||1|WARNING_TRANSCRIPT_INCOMPLETE),DOWNSTREAM(MODIFIER||4391|||BnaA01g04800D|||BnaA01g04800D||1|WARNING_TRANSCRIPT_INCOMPLETE),INTERGENIC(MODIFIER||||||||||1),UPSTREAM(MODIFIER||1129|||BnaA01g04820D|||BnaA01g04820D||1|WARNING_TRANSCRIPT_INCOMPLETE),UPSTREAM(MODIFIER||2907|||BnaA01g04830D|||BnaA01g04830D||1|WARNING_TRANSCRIPT_INCOMPLETE),UPSTREAM(MODIFIER||4463|||BnaA01g04840D|||BnaA01g04840D||1|WARNING_TRANSCRIPT_INCOMPLETE)	GT:PL	0/1:73,0,142
chrA01	2254964	chrA01:2254964_C/T	C	T	130	.	DP=15;VDB=0.508059;RPB=0.180092;MQB=1;BQB=0.998327;MQSB=1;SGB=-0.636426;MQ0F=0;ICB=1;HOB=0.5;AC=1;AN=2;DP4=5,3,2,5;MQ=60;EFF=DOWNSTREAM(MODIFIER||3783|||BnaA01g04870D|||BnaA01g04870D||1|WARNING_TRANSCRIPT_MULTIPLE_STOP_CODONS),NON_SYNONYMOUS_CODING(MODERATE|MISSENSE|gGa/gAa|G394E||BnaA01g04860D|||BnaA01g04860D|10|1|WARNING_TRANSCRIPT_INCOMPLETE),UPSTREAM(MODIFIER||2015|||BnaA01g04850D|||BnaA01g04850D||1|WARNING_TRANSCRIPT_MULTIPLE_STOP_CODONS)	GT:PL	0/1:163,0,195
chrA01	2292770	chrA01:2292770_C/T	C	T	41.8572	.	DP=10;VDB=0.28399;RPB=0.0916482;MQB=0.916482;BQB=0.366593;MQSB=0.895781;SGB=-0.511536;MQ0F=0;ICB=1;HOB=0.5;AC=1;AN=2;DP4=4,3,0,3;MQ=52;EFF=DOWNSTREAM(MODIFIER||4449|||BnaA01g04950D|||BnaA01g04950D||1),SYNONYMOUS_CODING(LOW|SILENT|caG/caA|Q144||BnaA01g04940D|||BnaA01g04940D|3|1|WARNING_TRANSCRIPT_MULTIPLE_STOP_CODONS)	GT:PL	0/1:75,0,177
chrA01	2498749	chrA01:2498749_G/A	G	A	71	.	DP=12;VDB=0.952698;RPB=0.95494;MQB=0.6821;BQB=0.253351;MQSB=0.968069;SGB=-0.590765;MQ0F=0.0833333;ICB=1;HOB=0.5;AC=1;AN=2;DP4=5,2,3,2;MQ=33;EFF=DOWNSTREAM(MODIFIER||3148|||BnaA01g05320D|||BnaA01g05320D||1),NON_SYNONYMOUS_CODING(MODERATE|MISSENSE|Gtt/Att|V644I||BnaA01g05300D|||BnaA01g05300D|15|1|WARNING_TRANSCRIPT_INCOMPLETE),UPSTREAM(MODIFIER||1387|||BnaA01g05310D|||BnaA01g05310D||1)	GT:PL	0/1:104,0,118
chrA01	2507366	chrA01:2507366_G/A	G	A	86	.	DP=7;VDB=0.956543;RPB=0.810265;MQB=0.810265;BQB=0.810265;MQSB=0.810265;SGB=-0.556411;MQ0F=0;ICB=1;HOB=0.5;AC=1;AN=2;DP4=2,1,2,2;MQ=58;EFF=DOWNSTREAM(MODIFIER||2234|||BnaA01g05350D|||BnaA01g05350D||1|WARNING_TRANSCRIPT_INCOMPLETE),DOWNSTREAM(MODIFIER||3513|||BnaA01g05360D|||BnaA01g05360D||1),DOWNSTREAM(MODIFIER||4892|||BnaA01g05370D|||BnaA01g05370D||1),NON_SYNONYMOUS_CODING(MODERATE|MISSENSE|cCc/cTc|P610L||BnaA01g05340D|||BnaA01g05340D|1|1),UPSTREAM(MODIFIER||1827|||BnaA01g05330D|||BnaA01g05330D||1|WARNING_TRANSCRIPT_INCOMPLETE),UPSTREAM(MODIFIER||4139|||BnaA01g05320D|||BnaA01g05320D||1)	GT:PL	0/1:119,0,85
chrA01	2508874	chrA01:2508874_G/A	G	A	120	.	DP=9;VDB=0.670308;RPB=0.577865;MQB=0.924584;BQB=0.809011;MQSB=0.89338;SGB=-0.616816;MQ0F=0;ICB=1;HOB=0.5;AC=1;AN=2;DP4=2,1,3,3;MQ=50;EFF=DOWNSTREAM(MODIFIER||2005|||BnaA01g05360D|||BnaA01g05360D||1),DOWNSTREAM(MODIFIER||3384|||BnaA01g05370D|||BnaA01g05370D||1),DOWNSTREAM(MODIFIER||726|||BnaA01g05350D|||BnaA01g05350D||1|WARNING_TRANSCRIPT_INCOMPLETE),SYNONYMOUS_CODING(LOW|SILENT|atC/atT|I107||BnaA01g05340D|||BnaA01g05340D|1|1),UPSTREAM(MODIFIER||3335|||BnaA01g05330D|||BnaA01g05330D||1|WARNING_TRANSCRIPT_INCOMPLETE)	GT:PL	0/1:153,0,72
chrA01	2649168	chrA01:2649168_G/A	G	A	43.1862	.	DP=7;VDB=0.771809;RPB=0.810265;MQB=1.01283;BQB=0.607698;MQSB=1.01283;SGB=-0.511536;MQ0F=0;ICB=1;HOB=0.5;AC=1;AN=2;DP4=2,2,1,2;MQ=60;EFF=DOWNSTREAM(MODIFIER||4280|||BnaA01g05680D|||BnaA01g05680D||1),INTRON(MODIFIER|||||BnaA01g05700D|||BnaA01g05700D|6|1|WARNING_TRANSCRIPT_INCOMPLETE),SPLICE_SITE_REGION(LOW|||||BnaA01g05700D|||BnaA01g05700D|6|1|WARNING_TRANSCRIPT_INCOMPLETE),UPSTREAM(MODIFIER||1703|||BnaA01g05690D|||BnaA01g05690D||1|WARNING_TRANSCRIPT_MULTIPLE_STOP_CODONS),UPSTREAM(MODIFIER||3556|||BnaA01g05710D|||BnaA01g05710D||1|WARNING_TRANSCRIPT_INCOMPLETE)	GT:PL	0/1:76,0,126
chrA01	2711734	chrA01:2711734_C/T	C	T	34.229	.	DP=5;VDB=0.301053;RPB=1;MQB=1;BQB=0.5;MQSB=1;SGB=-0.511536;MQ0F=0;ICB=1;HOB=0.5;AC=1;AN=2;DP4=1,1,2,1;MQ=29;EFF=DOWNSTREAM(MODIFIER||1647|||BnaA01g05830D|||BnaA01g05830D||1|WARNING_TRANSCRIPT_INCOMPLETE),DOWNSTREAM(MODIFIER||3916|||BnaA01g05840D|||BnaA01g05840D||1|WARNING_TRANSCRIPT_INCOMPLETE),SYNONYMOUS_CODING(LOW|SILENT|gtC/gtT|V111||BnaA01g05820D|||BnaA01g05820D|2|1|WARNING_TRANSCRIPT_INCOMPLETE),UPSTREAM(MODIFIER||1683|||BnaA01g05810D|||BnaA01g05810D||1|WARNING_TRANSCRIPT_INCOMPLETE)	GT:PL	0/1:67,0,43
chrA01	2739283	chrA01:2739283_C/T	C	T	126	.	DP=7;VDB=0.84813;RPB=1;MQB=1;BQB=1;MQSB=1;SGB=-0.616816;MQ0F=0;ICB=1;HOB=0.5;AC=1;AN=2;DP4=1,0,4,2;MQ=60;EFF=DOWNSTREAM(MODIFIER||4307|||BnaA01g05880D|||BnaA01g05880D||1),DOWNSTREAM(MODIFIER||4519|||BnaA01g05920D|||BnaA01g05920D||1|WARNING_TRANSCRIPT_INCOMPLETE),SYNONYMOUS_CODING(LOW|SILENT|ttG/ttA|L203||BnaA01g05900D|||BnaA01g05900D|5|1),UPSTREAM(MODIFIER||1685|||BnaA01g05890D|||BnaA01g05890D||1|WARNING_TRANSCRIPT_MULTIPLE_STOP_CODONS),UPSTREAM(MODIFIER||2775|||BnaA01g05910D|||BnaA01g05910D||1)	GT:PL	0/1:161,0,18
chrA01	2871353	chrA01:2871353_C/T	C	T	41.2557	.	DP=7;VDB=0.490096;RPB=1.01283;MQB=0.810265;BQB=0.607698;MQSB=0.8;SGB=-0.511536;MQ0F=0;ICB=1;HOB=0.5;AC=1;AN=2;DP4=2,2,0,3;MQ=58;EFF=INTERGENIC(MODIFIER||||||||||1),UPSTREAM(MODIFIER||1328|||BnaA01g06180D|||BnaA01g06180D||1|WARNING_TRANSCRIPT_INCOMPLETE)	GT:PL	0/1:74,0,125
chrA01	2994322	chrA01:2994322_C/T	C	T	11.6671	.	DP=7;VDB=0.14;RPB=0.4;MQB=1;BQB=0.4;SGB=-0.453602;MQ0F=0;ICB=1;HOB=0.5;AC=1;AN=2;DP4=5,0,2,0;MQ=60;EFF=DOWNSTREAM(MODIFIER||1894|||BnaA01g06460D|||BnaA01g06460D||1),INTERGENIC(MODIFIER||||||||||1),UPSTREAM(MODIFIER||64|||BnaA01g06470D|||BnaA01g06470D||1|WARNING_TRANSCRIPT_MULTIPLE_STOP_CODONS)	GT:PL	0/1:45,0,121
chrA01	3019451	chrA01:3019451_C/T	C	T	89	.	DP=6;VDB=0.622417;RPB=1;MQB=1;BQB=0.5;MQSB=1;SGB=-0.556411;MQ0F=0;ICB=1;HOB=0.5;AC=1;AN=2;DP4=1,1,1,3;MQ=60;EFF=DOWNSTREAM(MODIFIER||1988|||BnaA01g06510D|||BnaA01g06510D||1),INTERGENIC(MODIFIER||||||||||1),UPSTREAM(MODIFIER||387|||BnaA01g06520D|||BnaA01g06520D||1|WARNING_TRANSCRIPT_MULTIPLE_STOP_CODONS)	GT:PL	0/1:122,0,57
chrA01	3038631	chrA01:3038631_C/T	C	T	18.4529	.	DP=4;VDB=0.02;RPB=0;MQB=1;BQB=0;SGB=-0.453602;MQ0F=0;ICB=1;HOB=0.5;AC=1;AN=2;DP4=0,2,0,2;MQ=60;EFF=NON_SYNONYMOUS_CODING(MODERATE|MISSENSE|Cgg/Tgg|R60W||BnaA01g06550D|||BnaA01g06550D|3|1|WARNING_TRANSCRIPT_MULTIPLE_STOP_CODONS),UPSTREAM(MODIFIER||2223|||BnaA01g06560D|||BnaA01g06560D||1)	GT:PL	0/1:51,0,58
chrA01	3077893	chrA01:3077893_C/T	C	T	63	.	DP=5;VDB=0.206307;RPB=0.333333;MQB=1;BQB=0.333333;MQSB=1;SGB=-0.511536;MQ0F=0;ICB=1;HOB=0.5;AC=1;AN=2;DP4=0,2,2,1;MQ=60;EFF=DOWNSTREAM(MODIFIER||184|||BnaA01g06630D|||BnaA01g06630D||1|WARNING_TRANSCRIPT_INCOMPLETE),DOWNSTREAM(MODIFIER||4138|||BnaA01g06610D|||BnaA01g06610D||1),SYNONYMOUS_CODING(LOW|SILENT|atC/atT|I239||BnaA01g06620D|||BnaA01g06620D|2|1)	GT:PL	0/1:96,0,50
chrA01	3083186	chrA01:3083186_C/T	C	T	59	.	DP=6;VDB=0.917785;RPB=0.861511;MQB=0.861511;BQB=0.861511;MQSB=0.5;SGB=-0.511536;MQ0F=0;ICB=1;HOB=0.5;AC=1;AN=2;DP4=2,1,2,1;MQ=52;EFF=INTERGENIC(MODIFIER||||||||||1),UPSTREAM(MODIFIER||3427|||BnaA01g06630D|||BnaA01g06630D||1|WARNING_TRANSCRIPT_INCOMPLETE),UPSTREAM(MODIFIER||920|||BnaA01g06640D|||BnaA01g06640D||1)	GT:PL	0/1:92,0,84
chrA01	3122828	chrA01:3122828_C/T	C	T	22.427	.	DP=4;VDB=0.44;RPB=0.5;MQB=1;BQB=0.75;SGB=-0.453602;MQ0F=0;ICB=1;HOB=0.5;AC=1;AN=2;DP4=0,2,0,2;MQ=60;EFF=DOWNSTREAM(MODIFIER||529|||BnaA01g06720D|||BnaA01g06720D||1),INTERGENIC(MODIFIER||||||||||1),UPSTREAM(MODIFIER||3262|||BnaA01g06740D|||BnaA01g06740D||1|WARNING_TRANSCRIPT_INCOMPLETE),UPSTREAM(MODIFIER||895|||BnaA01g06730D|||BnaA01g06730D||1|WARNING_TRANSCRIPT_INCOMPLETE)	GT:PL	0/1:55,0,58
chrA01	3215202	chrA01:3215202_C/T	C	T	133	.	DP=12;VDB=0.387746;RPB=0.542126;MQB=0.982603;BQB=0.813189;MQSB=0.95494;SGB=-0.616816;MQ0F=0;ICB=1;HOB=0.5;AC=1;AN=2;DP4=2,4,3,3;MQ=60;EFF=INTRON(MODIFIER|||||BnaA01g06850D|||BnaA01g06850D|2|1|WARNING_TRANSCRIPT_MULTIPLE_STOP_CODONS),SPLICE_SITE_REGION(LOW|||||BnaA01g06850D|||BnaA01g06850D|2|1|WARNING_TRANSCRIPT_MULTIPLE_STOP_CODONS)	GT:PL	0/1:166,0,158
chrA01	3228827	chrA01:3228827_C/T	C	T	109	.	DP=12;VDB=0.4587;RPB=0.864013;MQB=0.982603;BQB=0.71154;MQSB=1;SGB=-0.616816;MQ0F=0;ICB=1;HOB=0.5;AC=1;AN=2;DP4=4,2,5,1;MQ=60;EFF=DOWNSTREAM(MODIFIER||4653|||BnaA01g06870D|||BnaA01g06870D||1|WARNING_TRANSCRIPT_INCOMPLETE),NON_SYNONYMOUS_CODING(MODERATE|MISSENSE|Gag/Aag|E1050K||BnaA01g06860D|||BnaA01g06860D|3|1|WARNING_TRANSCRIPT_INCOMPLETE)	GT:PL	0/1:142,0,162
chrA01	3347479	chrA01:3347479_C/T	C	T	88	.	DP=7;VDB=0.803107;RPB=1.01283;MQB=1.01283;BQB=0.810265;MQSB=1.01283;SGB=-0.556411;MQ0F=0;ICB=1;HOB=0.5;AC=1;AN=2;DP4=1,2,2,2;MQ=60;EFF=INTRON(MODIFIER|||||BnaA01g07100D|||BnaA01g07100D|13|1|WARNING_TRANSCRIPT_INCOMPLETE)	GT:PL	0/1:121,0,88
chrA01	3434360	chrA01:3434360_C/T	C	T	57	.	DP=7;VDB=0.440791;RPB=0.810265;MQB=0.810265;BQB=0.607698;MQSB=0.810265;SGB=-0.511536;MQ0F=0;ICB=1;HOB=0.5;AC=1;AN=2;DP4=2,2,2,1;MQ=55;EFF=DOWNSTREAM(MODIFIER||1575|||BnaA01g07290D|||BnaA01g07290D||1),DOWNSTREAM(MODIFIER||2710|||BnaA01g07310D|||BnaA01g07310D||1|WARNING_TRANSCRIPT_MULTIPLE_STOP_CODONS),DOWNSTREAM(MODIFIER||2712|||BnaA01g07280D|||BnaA01g07280D||1),DOWNSTREAM(MODIFIER||4835|||BnaA01g07270D|||BnaA01g07270D||1),DOWNSTREAM(MODIFIER||538|||BnaA01g07300D|||BnaA01g07300D||1),INTERGENIC(MODIFIER||||||||||1)	GT:PL	0/1:90,0,106
chrA01	3463495	chrA01:3463495_C/T	C	T	67	.	DP=4;VDB=0.645206;RPB=1;MQB=1;BQB=1;MQSB=0.5;SGB=-0.511536;MQ0F=0;ICB=1;HOB=0.5;AC=1;AN=2;DP4=0,1,2,1;MQ=59;EFF=DOWNSTREAM(MODIFIER||1491|||BnaA01g07400D|||BnaA01g07400D||1|WARNING_TRANSCRIPT_INCOMPLETE),INTERGENIC(MODIFIER||||||||||1),UPSTREAM(MODIFIER||162|||BnaA01g07410D|||BnaA01g07410D||1|WARNING_TRANSCRIPT_MULTIPLE_STOP_CODONS),UPSTREAM(MODIFIER||3257|||BnaA01g07420D|||BnaA01g07420D||1|WARNING_TRANSCRIPT_INCOMPLETE)	GT:PL	0/1:101,0,25
chrA01	3593626	chrA01:3593626_C/T	C	T	29.9578	.	DP=3;VDB=0.86;RPB=1;MQB=1;BQB=1;MQSB=1;SGB=-0.453602;MQ0F=0;ICB=1;HOB=0.5;AC=1;AN=2;DP4=1,0,1,1;MQ=43;EFF=DOWNSTREAM(MODIFIER||1641|||BnaA01g07650D|||BnaA01g07650D||1|WARNING_TRANSCRIPT_MULTIPLE_STOP_CODONS),DOWNSTREAM(MODIFIER||201|||BnaA01g07640D|||BnaA01g07640D||1),DOWNSTREAM(MODIFIER||4585|||BnaA01g07660D|||BnaA01g07660D||1|WARNING_TRANSCRIPT_INCOMPLETE),INTRAGENIC(MODIFIER|||||BnaA01g07640D|||||1),UPSTREAM(MODIFIER||4221|||BnaA01g07630D|||BnaA01g07630D||1|WARNING_TRANSCRIPT_MULTIPLE_STOP_CODONS)	GT:PL	0/1:63,0,28
chrA01	3639518	chrA01:3639518_G/C	G	C	27.0975	.	DP=12;VDB=0.251321;RPB=0.432745;MQB=0.707404;BQB=0.857404;MQSB=0.962269;SGB=-0.511536;MQ0F=0;ICB=1;HOB=0.5;AC=1;AN=2;DP4=6,3,3,0;MQ=57;EFF=DOWNSTREAM(MODIFIER||33|||BnaA01g07690D|||BnaA01g07690D||1|WARNING_TRANSCRIPT_MULTIPLE_STOP_CODONS),INTRAGENIC(MODIFIER|||||BnaA01g07690D|||||1)	GT:PL	0/1:61,0,215
chrA01	3833105	chrA01:3833105_G/A	G	A	71	.	DP=3;VDB=0.154358;SGB=-0.511536;MQ0F=0;AC=2;AN=2;DP4=0,0,0,3;MQ=60;EFF=INTRON(MODIFIER|||||BnaA01g08110D|||BnaA01g08110D|2|1|WARNING_TRANSCRIPT_INCOMPLETE),UPSTREAM(MODIFIER||3333|||BnaA01g08100D|||BnaA01g08100D||1),UPSTREAM(MODIFIER||4160|||BnaA01g08090D|||BnaA01g08090D||1|WARNING_TRANSCRIPT_INCOMPLETE)	GT:PL	1/1:99,9,0
chrA01	3849988	chrA01:3849988_G/A	G	A	113	.	DP=7;VDB=0.778312;RPB=0.8;MQB=1;BQB=0.7;MQSB=1;SGB=-0.590765;MQ0F=0;ICB=1;HOB=0.5;AC=1;AN=2;DP4=2,0,3,2;MQ=60;EFF=DOWNSTREAM(MODIFIER||2517|||BnaA01g08140D|||BnaA01g08140D||1|WARNING_TRANSCRIPT_INCOMPLETE),INTERGENIC(MODIFIER||||||||||1),UPSTREAM(MODIFIER||1865|||BnaA01g08120D|||BnaA01g08120D||1|WARNING_TRANSCRIPT_INCOMPLETE),UPSTREAM(MODIFIER||758|||BnaA01g08130D|||BnaA01g08130D||1)	GT:PL	0/1:147,0,43
chrA01	4004649	chrA01:4004649_G/A	G	A	22.9049	.	DP=6;VDB=0.98;RPB=0.5;MQB=0.75;BQB=0.75;MQSB=1;SGB=-0.453602;MQ0F=0;ICB=1;HOB=0.5;AC=1;AN=2;DP4=0,4,1,1;MQ=56;EFF=DOWNSTREAM(MODIFIER||4491|||BnaA01g08350D|||BnaA01g08350D||1|WARNING_TRANSCRIPT_MULTIPLE_STOP_CODONS),INTRON(MODIFIER|||||BnaA01g08340D|||BnaA01g08340D|3|1|WARNING_TRANSCRIPT_MULTIPLE_STOP_CODONS)	GT:PL	0/1:56,0,100
chrA01	4046571	chrA01:4046571_G/A	G	A	69	.	DP=10;VDB=0.548121;RPB=0.895781;MQB=1.00775;BQB=1.00775;MQSB=1.00775;SGB=-0.556411;MQ0F=0;ICB=1;HOB=0.5;AC=1;AN=2;DP4=3,3,1,3;MQ=60;EFF=SYNONYMOUS_CODING(LOW|SILENT|tcC/tcT|S146||BnaA01g08480D|||BnaA01g08480D|2|1|WARNING_TRANSCRIPT_INCOMPLETE),UPSTREAM(MODIFIER||3711|||BnaA01g08470D|||BnaA01g08470D||1|WARNING_TRANSCRIPT_INCOMPLETE)	GT:PL	0/1:102,0,159
chrA01	4201212	chrA01:4201212_G/A	G	A	28.3112	.	DP=5;VDB=0.52;RPB=0.666667;MQB=0.666667;BQB=0.333333;MQSB=0.5;SGB=-0.453602;MQ0F=0;ICB=1;HOB=0.5;AC=1;AN=2;DP4=1,2,2,0;MQ=55;EFF=INTERGENIC(MODIFIER||||||||||1)	GT:PL	0/1:61,0,90
chrA01	4205298	chrA01:4205298_G/A	G	A	106	.	DP=7;VDB=0.396258;RPB=0.8;MQB=1;BQB=0.8;MQSB=1;SGB=-0.590765;MQ0F=0;ICB=1;HOB=0.5;AC=1;AN=2;DP4=0,2,1,4;MQ=60;EFF=INTERGENIC(MODIFIER||||||||||1),UPSTREAM(MODIFIER||1169|||BnaA01g08720D|||BnaA01g08720D||1|WARNING_TRANSCRIPT_INCOMPLETE)	GT:PL	0/1:140,0,48
chrA01	4292192	chrA01:4292192_G/A	G	A	119	.	DP=12;VDB=0.348672;RPB=0.813189;MQB=0.864013;BQB=0.864013;MQSB=0.793923;SGB=-0.616816;MQ0F=0;ICB=1;HOB=0.5;AC=1;AN=2;DP4=4,2,4,2;MQ=57;EFF=INTERGENIC(MODIFIER||||||||||1),UPSTREAM(MODIFIER||2111|||BnaA01g08860D|||BnaA01g08860D||1|WARNING_TRANSCRIPT_INCOMPLETE),UPSTREAM(MODIFIER||769|||BnaA01g08870D|||BnaA01g08870D||1|WARNING_TRANSCRIPT_INCOMPLETE)	GT:PL	0/1:152,0,147
chrA01	4294188	chrA01:4294188_G/A	G	A	7.7289	.	DP=12;VDB=0.14;RPB=0.3;MQB=1;BQB=0.8;MQSB=0.95494;SGB=-0.453602;MQ0F=0;ICB=1;HOB=0.5;AC=1;AN=2;DP4=6,4,1,1;MQ=60;EFF=DOWNSTREAM(MODIFIER||4885|||BnaA01g08880D|||BnaA01g08880D||1|WARNING_TRANSCRIPT_INCOMPLETE),INTERGENIC(MODIFIER||||||||||1),UPSTREAM(MODIFIER||2765|||BnaA01g08870D|||BnaA01g08870D||1|WARNING_TRANSCRIPT_INCOMPLETE),UPSTREAM(MODIFIER||4107|||BnaA01g08860D|||BnaA01g08860D||1|WARNING_TRANSCRIPT_INCOMPLETE)	GT:PL	0/1:42,0,237
chrA01	4444858	chrA01:4444858_G/A	G	A	153	.	DP=14;VDB=0.798293;RPB=0.497296;MQB=0.966012;BQB=0.948864;MQSB=1;SGB=-0.636426;MQ0F=0;ICB=1;HOB=0.5;AC=1;AN=2;DP4=3,4,3,4;MQ=60;EFF=INTERGENIC(MODIFIER||||||||||1),UPSTREAM(MODIFIER||2995|||BnaA01g09090D|||BnaA01g09090D||1)	GT:PL	0/1:186,0,177
chrA01	4474928	chrA01:4474928_G/A	G	A	3.77146	.	DP=2;RPB=1;MQB=1;BQB=1;MQSB=1;SGB=-0.379885;MQ0F=0;ICB=1;HOB=0.5;AC=1;AN=2;DP4=0,1,1,0;MQ=60;EFF=INTERGENIC(MODIFIER||||||||||1),UPSTREAM(MODIFIER||2110|||BnaA01g09160D|||BnaA01g09160D||1)	GT:PL	0/1:34,0,32
chrA01	4481191	chrA01:4481191_G/A	G	A	26.4139	.	DP=4;VDB=0.9;RPB=0.5;MQB=0.5;BQB=0.75;MQSB=0.5;SGB=-0.453602;MQ0F=0;ICB=1;HOB=0.5;AC=1;AN=2;DP4=0,2,2,0;MQ=54;EFF=DOWNSTREAM(MODIFIER||1297|||BnaA01g09180D|||BnaA01g09180D||1|WARNING_TRANSCRIPT_MULTIPLE_STOP_CODONS),DOWNSTREAM(MODIFIER||3307|||BnaA01g09200D|||BnaA01g09200D||1),INTERGENIC(MODIFIER||||||||||1),UPSTREAM(MODIFIER||2703|||BnaA01g09190D|||BnaA01g09190D||1),UPSTREAM(MODIFIER||940|||BnaA01g09170D|||BnaA01g09170D||1)	GT:PL	0/1:59,0,59
chrA01	4537257	chrA01:4537257_G/A	G	A	106	.	DP=8;VDB=0.665344;RPB=0.750668;MQB=0.450401;BQB=0.900802;MQSB=0;SGB=-0.590765;MQ0F=0;ICB=1;HOB=0.5;AC=1;AN=2;DP4=0,3,2,3;MQ=53;EFF=NON_SYNONYMOUS_CODING(MODERATE|MISSENSE|Ctc/Ttc|L180F||BnaA01g09290D|||BnaA01g09290D|3|1|WARNING_TRANSCRIPT_INCOMPLETE),UPSTREAM(MODIFIER||3103|||BnaA01g09300D|||BnaA01g09300D||1|WARNING_TRANSCRIPT_INCOMPLETE),UPSTREAM(MODIFIER||3117|||BnaA01g09280D|||BnaA01g09280D||1|WARNING_TRANSCRIPT_MULTIPLE_STOP_CODONS),UPSTREAM(MODIFIER||3482|||BnaA01g09310D|||BnaA01g09310D||1|WARNING_TRANSCRIPT_INCOMPLETE)	GT:PL	0/1:139,0,77
chrA01	4803687	chrA01:4803687_G/A	G	A	75	.	DP=7;VDB=0.145389;RPB=0.405132;MQB=0.810265;BQB=0.810265;MQSB=0.405132;SGB=-0.556411;MQ0F=0;ICB=1;HOB=0.5;AC=1;AN=2;DP4=1,2,3,1;MQ=53;EFF=DOWNSTREAM(MODIFIER||2509|||BnaA01g09770D|||BnaA01g09770D||1),DOWNSTREAM(MODIFIER||339|||BnaA01g09760D|||BnaA01g09760D||1|WARNING_TRANSCRIPT_MULTIPLE_STOP_CODONS),DOWNSTREAM(MODIFIER||4347|||BnaA01g09750D|||BnaA01g09750D||1|WARNING_TRANSCRIPT_INCOMPLETE),INTERGENIC(MODIFIER||||||||||1)	GT:PL	0/1:108,0,81
chrA01	4873709	chrA01:4873709_G/A	G	A	19.0317	.	DP=6;VDB=0.76;RPB=0.5;MQB=1;BQB=0.375;MQSB=0.861511;SGB=-0.453602;MQ0F=0;ICB=1;HOB=0.5;AC=1;AN=2;DP4=1,3,2,0;MQ=60;EFF=DOWNSTREAM(MODIFIER||4642|||BnaA01g09870D|||BnaA01g09870D||1|WARNING_TRANSCRIPT_INCOMPLETE),INTERGENIC(MODIFIER||||||||||1),UPSTREAM(MODIFIER||1742|||BnaA01g09890D|||BnaA01g09890D||1|WARNING_TRANSCRIPT_INCOMPLETE),UPSTREAM(MODIFIER||3250|||BnaA01g09880D|||BnaA01g09880D||1|WARNING_TRANSCRIPT_INCOMPLETE)	GT:PL	0/1:52,0,109
chrA01	4875132	chrA01:4875132_G/A	G	A	13.3811	.	DP=1;SGB=-0.379885;MQ0F=0;ICB=1;HOB=0.5;AC=1;AN=2;DP4=0,0,1,0;MQ=60;EFF=INTRAGENIC(MODIFIER|||||BnaA01g09890D|||||1),UPSTREAM(MODIFIER||319|||BnaA01g09890D|||BnaA01g09890D||1|WARNING_TRANSCRIPT_INCOMPLETE),UPSTREAM(MODIFIER||4673|||BnaA01g09880D|||BnaA01g09880D||1|WARNING_TRANSCRIPT_INCOMPLETE)	GT:PL	0/1:41,3,0
chrA01	4882833	chrA01:4882833_G/A	G	A	83	.	DP=6;VDB=0.692431;RPB=0.25;MQB=1;BQB=0.75;MQSB=1;SGB=-0.556411;MQ0F=0;ICB=1;HOB=0.5;AC=1;AN=2;DP4=0,2,1,3;MQ=60;EFF=DOWNSTREAM(MODIFIER||4433|||BnaA01g09910D|||BnaA01g09910D||1|WARNING_TRANSCRIPT_INCOMPLETE),NON_SYNONYMOUS_CODING(MODERATE|MISSENSE|cGa/cAa|R577Q||BnaA01g09900D|||BnaA01g09900D|1|1)	GT:PL	0/1:116,0,49
chrA01	4883443	chrA01:4883443_G/A	G	A	66	.	DP=7;VDB=0.775568;RPB=0.810265;MQB=1.01283;BQB=0.810265;MQSB=1;SGB=-0.556411;MQ0F=0;ICB=1;HOB=0.5;AC=1;AN=2;DP4=2,1,4,0;MQ=60;EFF=DOWNSTREAM(MODIFIER||3823|||BnaA01g09910D|||BnaA01g09910D||1|WARNING_TRANSCRIPT_INCOMPLETE),DOWNSTREAM(MODIFIER||549|||BnaA01g09900D|||BnaA01g09900D||1),INTERGENIC(MODIFIER||||||||||1)	GT:PL	0/1:99,0,84
chrA01	5123267	chrA01:5123267_G/A	G	A	45.335	.	DP=2;VDB=0.02;MQSB=1;SGB=-0.453602;MQ0F=0;AC=2;AN=2;DP4=0,0,1,1;MQ=53;EFF=DOWNSTREAM(MODIFIER||3117|||BnaA01g10270D|||BnaA01g10270D||1|WARNING_TRANSCRIPT_MULTIPLE_STOP_CODONS),NON_SYNONYMOUS_CODING(MODERATE|MISSENSE|cGc/cAc|R186H||BnaA01g10260D|||BnaA01g10260D|3|1|WARNING_TRANSCRIPT_INCOMPLETE)	GT:PL	1/1:73,6,0
chrA01	5292311	chrA01:5292311_G/A	G	A	78	.	DP=7;VDB=0.0483573;RPB=1.01283;MQB=0.810265;BQB=0.202566;MQSB=0.810265;SGB=-0.556411;MQ0F=0;ICB=1;HOB=0.5;AC=1;AN=2;DP4=1,2,2,2;MQ=54;EFF=DOWNSTREAM(MODIFIER||2694|||BnaA01g10580D|||BnaA01g10580D||1|WARNING_TRANSCRIPT_MULTIPLE_STOP_CODONS),DOWNSTREAM(MODIFIER||3840|||BnaA01g10600D|||BnaA01g10600D||1|WARNING_TRANSCRIPT_MULTIPLE_STOP_CODONS),NON_SYNONYMOUS_CODING(MODERATE|MISSENSE|aGg/aAg|R103K||BnaA01g10590D|||BnaA01g10590D|5|1|WARNING_TRANSCRIPT_MULTIPLE_STOP_CODONS)	GT:PL	0/1:111,0,80
chrA01	5300900	chrA01:5300900_G/A	G	A	67	.	DP=6;VDB=0.566962;RPB=0.5;MQB=0.875;BQB=0.5;MQSB=0.875;SGB=-0.556411;MQ0F=0;ICB=1;HOB=0.5;AC=1;AN=2;DP4=1,1,3,1;MQ=45;EFF=DOWNSTREAM(MODIFIER||1437|||BnaA01g10610D|||BnaA01g10610D||1),DOWNSTREAM(MODIFIER||4323|||BnaA01g10630D|||BnaA01g10630D||1),NON_SYNONYMOUS_CODING(MODERATE|MISSENSE|gCt/gTt|A482V||BnaA01g10620D|||BnaA01g10620D|7|1|WARNING_TRANSCRIPT_INCOMPLETE),UPSTREAM(MODIFIER||2393|||BnaA01g10600D|||BnaA01g10600D||1|WARNING_TRANSCRIPT_MULTIPLE_STOP_CODONS)	GT:PL	0/1:100,0,51
chrA01	5396526	chrA01:5396526_G/A	G	A	27.9348	.	DP=3;VDB=0.88;RPB=1;MQB=1;BQB=1;MQSB=1;SGB=-0.453602;MQ0F=0;ICB=1;HOB=0.5;AC=1;AN=2;DP4=1,0,1,1;MQ=60;EFF=DOWNSTREAM(MODIFIER||1909|||BnaA01g10790D|||BnaA01g10790D||1),INTERGENIC(MODIFIER||||||||||1),UPSTREAM(MODIFIER||2546|||BnaA01g10780D|||BnaA01g10780D||1)	GT:PL	0/1:61,0,26
chrA01	5409391	chrA01:5409391_G/A	G	A	124	.	DP=10;VDB=0.766069;RPB=0.727822;MQB=0.895781;BQB=0.895781;MQSB=0.503877;SGB=-0.616816;MQ0F=0;ICB=1;HOB=0.5;AC=1;AN=2;DP4=2,2,4,2;MQ=55;EFF=DOWNSTREAM(MODIFIER||2527|||BnaA01g10830D|||BnaA01g10830D||1|WARNING_TRANSCRIPT_MULTIPLE_STOP_CODONS),NON_SYNONYMOUS_CODING(MODERATE|MISSENSE|Ccg/Tcg|P516S||BnaA01g10820D|||BnaA01g10820D|4|1|WARNING_TRANSCRIPT_INCOMPLETE),UPSTREAM(MODIFIER||1839|||BnaA01g10810D|||BnaA01g10810D||1|WARNING_TRANSCRIPT_MULTIPLE_STOP_CODONS)	GT:PL	0/1:157,0,106
chrA01	5419002	chrA01:5419002_G/A	G	A	46.8863	.	DP=9;VDB=0.559209;RPB=0.462292;MQB=0.809011;BQB=0.577865;MQSB=0.649731;SGB=-0.511536;MQ0F=0;ICB=1;HOB=0.5;AC=1;AN=2;DP4=4,2,1,2;MQ=54;EFF=NON_SYNONYMOUS_CODING(MODERATE|MISSENSE|Gag/Aag|E190K||BnaA01g10840D|||BnaA01g10840D|1|1|WARNING_TRANSCRIPT_INCOMPLETE),UPSTREAM(MODIFIER||3523|||BnaA01g10830D|||BnaA01g10830D||1|WARNING_TRANSCRIPT_MULTIPLE_STOP_CODONS)	GT:PL	0/1:80,0,161
chrA01	5434364	chrA01:5434364_G/A	G	A	53	.	DP=4;VDB=0.968702;RPB=1;MQB=1;BQB=1;MQSB=1;SGB=-0.511536;MQ0F=0;ICB=1;HOB=0.5;AC=1;AN=2;DP4=0,1,1,2;MQ=60;EFF=DOWNSTREAM(MODIFIER||3138|||BnaA01g10860D|||BnaA01g10860D||1),DOWNSTREAM(MODIFIER||4569|||BnaA01g10850D|||BnaA01g10850D||1|WARNING_TRANSCRIPT_MULTIPLE_STOP_CODONS),DOWNSTREAM(MODIFIER||508|||BnaA01g10870D|||BnaA01g10870D||1),INTERGENIC(MODIFIER||||||||||1),UPSTREAM(MODIFIER||4149|||BnaA01g10890D|||BnaA01g10890D||1),UPSTREAM(MODIFIER||661|||BnaA01g10880D|||BnaA01g10880D||1)	GT:PL	0/1:87,0,24
chrA01	5450893	chrA01:5450893_G/A	G	A	27.1296	.	DP=3;VDB=0.98;RPB=1;MQB=1;BQB=1;MQSB=1;SGB=-0.453602;MQ0F=0;ICB=1;HOB=0.5;AC=1;AN=2;DP4=0,1,1,1;MQ=60;EFF=DOWNSTREAM(MODIFIER||4972|||BnaA01g10910D|||BnaA01g10910D||1),INTERGENIC(MODIFIER||||||||||1),UPSTREAM(MODIFIER||1945|||BnaA01g10920D|||BnaA01g10920D||1)	GT:PL	0/1:60,0,32
chrA01	5463490	chrA01:5463490_G/A	G	A	88	.	DP=7;VDB=0.522837;RPB=0.607698;MQB=0.810265;BQB=0.202566;MQSB=0.405132;SGB=-0.556411;MQ0F=0;ICB=1;HOB=0.5;AC=1;AN=2;DP4=2,1,2,2;MQ=53;EFF=DOWNSTREAM(MODIFIER||323|||BnaA01g10940D|||BnaA01g10940D||1),INTERGENIC(MODIFIER||||||||||1),UPSTREAM(MODIFIER||4662|||BnaA01g10960D|||BnaA01g10960D||1|WARNING_TRANSCRIPT_MULTIPLE_STOP_CODONS),UPSTREAM(MODIFIER||841|||BnaA01g10950D|||BnaA01g10950D||1)	GT:PL	0/1:121,0,92
chrA01	5489827	chrA01:5489827_G/A	G	A	32.0704	.	DP=12;VDB=0.411594;RPB=0.962269;MQB=1;BQB=0.540433;MQSB=0.95494;SGB=-0.511536;MQ0F=0;ICB=1;HOB=0.5;AC=1;AN=2;DP4=2,7,3,0;MQ=60;EFF=DOWNSTREAM(MODIFIER||1768|||BnaA01g11030D|||BnaA01g11030D||1),INTRON(MODIFIER|||||BnaA01g11020D|||BnaA01g11020D|1|1|WARNING_TRANSCRIPT_MULTIPLE_STOP_CODONS),UPSTREAM(MODIFIER||2698|||BnaA01g11010D|||BnaA01g11010D||1)	GT:PL	0/1:66,0,218
chrA01	5497211	chrA01:5497211_G/A	G	A	85	.	DP=6;VDB=0.631784;RPB=1;MQB=1;BQB=1;MQSB=1;SGB=-0.590765;MQ0F=0;ICB=1;HOB=0.5;AC=1;AN=2;DP4=0,1,1,4;MQ=45;EFF=NON_SYNONYMOUS_CODING(MODERATE|MISSENSE|aCc/aTc|T345I||BnaA01g11050D|||BnaA01g11050D|4|1|WARNING_TRANSCRIPT_INCOMPLETE),UPSTREAM(MODIFIER||1230|||BnaA01g11040D|||BnaA01g11040D||1),UPSTREAM(MODIFIER||3958|||BnaA01g11060D|||BnaA01g11060D||1|WARNING_TRANSCRIPT_MULTIPLE_STOP_CODONS),UPSTREAM(MODIFIER||4894|||BnaA01g11030D|||BnaA01g11030D||1)	GT:PL	0/1:120,0,18
chrA01	5497838	chrA01:5497838_G/A	G	A	3.21594	.	DP=3;RPB=1;MQB=1;BQB=1;SGB=-0.379885;MQ0F=0;ICB=1;HOB=0.5;AC=1;AN=2;DP4=0,1,0,1;MQ=60;EFF=SYNONYMOUS_CODING(LOW|SILENT|tcC/tcT|S148||BnaA01g11050D|||BnaA01g11050D|3|1|WARNING_TRANSCRIPT_INCOMPLETE),UPSTREAM(MODIFIER||1857|||BnaA01g11040D|||BnaA01g11040D||1),UPSTREAM(MODIFIER||3331|||BnaA01g11060D|||BnaA01g11060D||1|WARNING_TRANSCRIPT_MULTIPLE_STOP_CODONS)	GT:PL	0/1:33,0,28
chrA01	5606249	chrA01:5606249_G/A	G	A	51	.	DP=7;VDB=0.539554;RPB=0.810265;MQB=1.01283;BQB=0.810265;MQSB=1;SGB=-0.511536;MQ0F=0;ICB=1;HOB=0.5;AC=1;AN=2;DP4=2,2,0,3;MQ=60;EFF=DOWNSTREAM(MODIFIER||902|||BnaA01g11260D|||BnaA01g11260D||1),INTRON(MODIFIER|||||BnaA01g11270D|||BnaA01g11270D|10|1|WARNING_TRANSCRIPT_MULTIPLE_STOP_CODONS),UPSTREAM(MODIFIER||3051|||BnaA01g11250D|||BnaA01g11250D||1|WARNING_TRANSCRIPT_MULTIPLE_STOP_CODONS)	GT:PL	0/1:84,0,120
chrA01	5881166	chrA01:5881166_G/A	G	A	57	.	DP=4;VDB=0.979117;RPB=1;MQB=1;BQB=1;MQSB=1;SGB=-0.511536;MQ0F=0;ICB=1;HOB=0.5;AC=1;AN=2;DP4=1,0,1,2;MQ=50;EFF=DOWNSTREAM(MODIFIER||591|||BnaA01g11770D|||BnaA01g11770D||1),NON_SYNONYMOUS_CODING(MODERATE|MISSENSE|Gac/Aac|D25N||BnaA01g11780D|||BnaA01g11780D|1|1|WARNING_TRANSCRIPT_MULTIPLE_STOP_CODONS),UPSTREAM(MODIFIER||4536|||BnaA01g11790D|||BnaA01g11790D||1|WARNING_TRANSCRIPT_MULTIPLE_STOP_CODONS)	GT:PL	0/1:91,0,25
chrA01	5903609	chrA01:5903609_G/A	G	A	84	.	DP=9;VDB=0.8442;RPB=0.730948;MQB=0.974597;BQB=0.89338;MQSB=0.974597;SGB=-0.556411;MQ0F=0;ICB=1;HOB=0.5;AC=1;AN=2;DP4=2,3,2,2;MQ=60;EFF=INTERGENIC(MODIFIER||||||||||1),UPSTREAM(MODIFIER||4504|||BnaA01g11810D|||BnaA01g11810D||1),UPSTREAM(MODIFIER||4819|||BnaA01g11820D|||BnaA01g11820D||1)	GT:PL	0/1:117,0,143
chrA01	5944419	chrA01:5944419_G/A	G	A	75	.	DP=5;VDB=0.622417;RPB=1;MQB=1;BQB=1;MQSB=1;SGB=-0.556411;MQ0F=0;ICB=1;HOB=0.5;AC=1;AN=2;DP4=1,0,0,4;MQ=55;EFF=INTERGENIC(MODIFIER||||||||||1)	GT:PL	0/1:110,0,22
chrA01	5987232	chrA01:5987232_G/A	G	A	97	.	DP=10;VDB=0.80114;RPB=0.761877;MQB=0.857112;BQB=0.0476173;MQSB=0.895781;SGB=-0.590765;MQ0F=0;ICB=1;HOB=0.5;AC=1;AN=2;DP4=3,2,3,2;MQ=57;EFF=INTERGENIC(MODIFIER||||||||||1),UPSTREAM(MODIFIER||4127|||BnaA01g11930D|||BnaA01g11930D||1|WARNING_TRANSCRIPT_MULTIPLE_STOP_CODONS)	GT:PL	0/1:130,0,149
chrA01	6047466	chrA01:6047466_G/A	G	A	51	.	DP=8;VDB=0.845642;RPB=0.600535;MQB=0.900802;BQB=0.750668;MQSB=0.992367;SGB=-0.511536;MQ0F=0;ICB=1;HOB=0.5;AC=1;AN=2;DP4=2,3,2,1;MQ=60;EFF=DOWNSTREAM(MODIFIER||1558|||BnaA01g12080D|||BnaA01g12080D||1|WARNING_TRANSCRIPT_INCOMPLETE),DOWNSTREAM(MODIFIER||229|||BnaA01g12070D|||BnaA01g12070D||1),INTERGENIC(MODIFIER||||||||||1),UPSTREAM(MODIFIER||4843|||BnaA01g12090D|||BnaA01g12090D||1|WARNING_TRANSCRIPT_INCOMPLETE),UPSTREAM(MODIFIER||753|||BnaA01g12060D|||BnaA01g12060D||1|WARNING_TRANSCRIPT_INCOMPLETE)	GT:PL	0/1:84,0,150
chrA01	6072616	chrA01:6072616_G/A	G	A	21.4354	.	DP=4;VDB=0.96;RPB=0.5;MQB=1;BQB=1;MQSB=1;SGB=-0.453602;MQ0F=0;ICB=1;HOB=0.5;AC=1;AN=2;DP4=0,2,1,1;MQ=60;EFF=DOWNSTREAM(MODIFIER||2026|||BnaA01g12120D|||BnaA01g12120D||1|WARNING_TRANSCRIPT_INCOMPLETE),NON_SYNONYMOUS_CODING(MODERATE|MISSENSE|tCc/tTc|S59F||BnaA01g12130D|||BnaA01g12130D|1|1)	GT:PL	0/1:54,0,49
chrA01	6168299	chrA01:6168299_G/A	G	A	9.1998	.	DP=11;VDB=0.26;RPB=0.777778;MQB=0.555556;BQB=0.333333;MQSB=0.833333;SGB=-0.453602;MQ0F=0;ICB=1;HOB=0.5;AC=1;AN=2;DP4=2,7,0,2;MQ=48;EFF=DOWNSTREAM(MODIFIER||1739|||BnaA01g12340D|||BnaA01g12340D||1),INTERGENIC(MODIFIER||||||||||1),UPSTREAM(MODIFIER||2348|||BnaA01g12350D|||BnaA01g12350D||1|WARNING_TRANSCRIPT_INCOMPLETE),UPSTREAM(MODIFIER||4868|||BnaA01g12360D|||BnaA01g12360D||1|WARNING_TRANSCRIPT_INCOMPLETE)	GT:PL	0/1:43,0,184
chrA01	6290904	chrA01:6290904_G/A	G	A	81	.	DP=12;VDB=0.735895;RPB=0.6821;MQB=0.95494;BQB=0.0389771;MQSB=1;SGB=-0.590765;MQ0F=0;ICB=1;HOB=0.5;AC=1;AN=2;DP4=4,3,4,1;MQ=60;EFF=DOWNSTREAM(MODIFIER||3501|||BnaA01g12530D|||BnaA01g12530D||1|WARNING_TRANSCRIPT_INCOMPLETE),INTRON(MODIFIER|||||BnaA01g12520D|||BnaA01g12520D|6|1|WARNING_TRANSCRIPT_MULTIPLE_STOP_CODONS),UPSTREAM(MODIFIER||4008|||BnaA01g12510D|||BnaA01g12510D||1)	GT:PL	0/1:114,0,191
chrA01	6319167	chrA01:6319167_G/A	G	A	45.335	.	DP=2;VDB=0.56;SGB=-0.453602;MQ0F=0;AC=2;AN=2;DP4=0,0,0,2;MQ=60;EFF=DOWNSTREAM(MODIFIER||1041|||BnaA01g12630D|||BnaA01g12630D||1),DOWNSTREAM(MODIFIER||1172|||BnaA01g12620D|||BnaA01g12620D||1|WARNING_TRANSCRIPT_INCOMPLETE),DOWNSTREAM(MODIFIER||3234|||BnaA01g12600D|||BnaA01g12600D||1|WARNING_TRANSCRIPT_INCOMPLETE),INTERGENIC(MODIFIER||||||||||1),UPSTREAM(MODIFIER||2962|||BnaA01g12610D|||BnaA01g12610D||1),UPSTREAM(MODIFIER||550|||BnaA01g12640D|||BnaA01g12640D||1|WARNING_TRANSCRIPT_MULTIPLE_STOP_CODONS)	GT:PL	1/1:73,6,0
chrA01	6489219	chrA01:6489219_G/A	G	A	49.3504	.	DP=7;VDB=0.336489;RPB=0.810265;MQB=1.01283;BQB=0.810265;MQSB=1;SGB=-0.511536;MQ0F=0;ICB=1;HOB=0.5;AC=1;AN=2;DP4=2,2,3,0;MQ=60;EFF=DOWNSTREAM(MODIFIER||3533|||BnaA01g12960D|||BnaA01g12960D||1|WARNING_TRANSCRIPT_MULTIPLE_STOP_CODONS),INTRON(MODIFIER|||||BnaA01g12950D|||BnaA01g12950D|11|1|WARNING_TRANSCRIPT_MULTIPLE_STOP_CODONS)	GT:PL	0/1:82,0,118
chrA01	6648972	chrA01:6648972_G/A	G	A	33.8269	.	DP=9;VDB=0.235765;RPB=0.462292;MQB=0.924584;BQB=0.577865;MQSB=0.924584;SGB=-0.511536;MQ0F=0;ICB=1;HOB=0.5;AC=1;AN=2;DP4=3,3,3,0;MQ=60;EFF=NON_SYNONYMOUS_CODING(MODERATE|MISSENSE|gCg/gTg|A5V||BnaA01g13220D|||BnaA01g13220D|1|1|WARNING_TRANSCRIPT_INCOMPLETE)	GT:PL	0/1:67,0,166
chrA01	6655623	chrA01:6655623_G/A	G	A	63	.	DP=5;VDB=0.480199;RPB=0.333333;MQB=0.333333;BQB=0.666667;MQSB=1;SGB=-0.511536;MQ0F=0;ICB=1;HOB=0.5;AC=1;AN=2;DP4=2,0,2,1;MQ=46;EFF=INTERGENIC(MODIFIER||||||||||1)	GT:PL	0/1:96,0,53
chrA01	6903991	chrA01:6903991_G/A	G	A	134	.	DP=5;VDB=0.357605;MQSB=1;SGB=-0.590765;MQ0F=0;AC=2;AN=2;DP4=0,0,3,2;MQ=60;EFF=INTERGENIC(MODIFIER||||||||||1),UPSTREAM(MODIFIER||2278|||BnaA01g13580D|||BnaA01g13580D||1|WARNING_TRANSCRIPT_INCOMPLETE)	GT:PL	1/1:161,15,0
chrA01	6937666	chrA01:6937666_G/A	G	A	84	.	DP=7;VDB=0.43429;RPB=0.810265;MQB=1.01283;BQB=0.810265;MQSB=1.01283;SGB=-0.556411;MQ0F=0;ICB=1;HOB=0.5;AC=1;AN=2;DP4=0,3,3,1;MQ=60;EFF=INTERGENIC(MODIFIER||||||||||1)	GT:PL	0/1:117,0,81
chrA01	6981211	chrA01:6981211_G/A	G	A	131	.	DP=17;VDB=0.59913;RPB=0.970677;MQB=1;BQB=0.475187;MQSB=1;SGB=-0.636426;MQ0F=0;ICB=1;HOB=0.5;AC=1;AN=2;DP4=4,6,5,2;MQ=60;EFF=DOWNSTREAM(MODIFIER||414|||BnaA01g13720D|||BnaA01g13720D||1|WARNING_TRANSCRIPT_MULTIPLE_STOP_CODONS),NON_SYNONYMOUS_CODING(MODERATE|MISSENSE|gCa/gTa|A416V||BnaA01g13730D|||BnaA01g13730D|13|1|WARNING_TRANSCRIPT_MULTIPLE_STOP_CODONS),UPSTREAM(MODIFIER||3178|||BnaA01g13710D|||BnaA01g13710D||1|WARNING_TRANSCRIPT_INCOMPLETE)	GT:PL	0/1:164,0,243
chrA01	7007820	chrA01:7007820_G/A	G	A	150	.	DP=13;VDB=0.610244;RPB=0.695312;MQB=0.623736;BQB=0.961166;MQSB=0.976181;SGB=-0.636426;MQ0F=0;ICB=1;HOB=0.5;AC=1;AN=2;DP4=4,2,4,3;MQ=49;EFF=INTERGENIC(MODIFIER||||||||||1)	GT:PL	0/1:183,0,139
chrA01	7080623	chrA01:7080623_G/A	G	A	109	.	DP=10;VDB=0.489658;RPB=0.895781;MQB=0.895781;BQB=0.503877;MQSB=0.366593;SGB=-0.616816;MQ0F=0;ICB=1;HOB=0.5;AC=1;AN=2;DP4=2,2,5,1;MQ=54;EFF=DOWNSTREAM(MODIFIER||736|||BnaA01g13940D|||BnaA01g13940D||1|WARNING_TRANSCRIPT_INCOMPLETE),NON_SYNONYMOUS_CODING(MODERATE|MISSENSE|Gga/Aga|G398R||BnaA01g13930D|||BnaA01g13930D|12|1|WARNING_TRANSCRIPT_MULTIPLE_STOP_CODONS)	GT:PL	0/1:142,0,116
chrA01	7102295	chrA01:7102295_G/A	G	A	147	.	DP=11;VDB=0.755557;RPB=0.532481;MQB=0.994805;BQB=0.472367;MQSB=0.356607;SGB=-0.651104;MQ0F=0;ICB=1;HOB=0.5;AC=1;AN=2;DP4=1,2,5,3;MQ=51;EFF=DOWNSTREAM(MODIFIER||1167|||BnaA01g13970D|||BnaA01g13970D||1|WARNING_TRANSCRIPT_INCOMPLETE),DOWNSTREAM(MODIFIER||2191|||BnaA01g13990D|||BnaA01g13990D||1|WARNING_TRANSCRIPT_MULTIPLE_STOP_CODONS),NON_SYNONYMOUS_CODING(MODERATE|MISSENSE|Cct/Tct|P239S||BnaA01g13980D|||BnaA01g13980D|4|1|WARNING_TRANSCRIPT_INCOMPLETE)	GT:PL	0/1:181,0,63
chrA01	7256780	chrA01:7256780_G/A	G	A	65	.	DP=10;VDB=0.337235;RPB=0.727822;MQB=0.895781;BQB=1.00775;MQSB=0.916482;SGB=-0.556411;MQ0F=0;ICB=1;HOB=0.5;AC=1;AN=2;DP4=2,4,1,3;MQ=39;EFF=DOWNSTREAM(MODIFIER||3164|||BnaA01g14370D|||BnaA01g14370D||1),INTERGENIC(MODIFIER||||||||||1),UPSTREAM(MODIFIER||3699|||BnaA01g14350D|||BnaA01g14350D||1|WARNING_TRANSCRIPT_INCOMPLETE),UPSTREAM(MODIFIER||3949|||BnaA01g14380D|||BnaA01g14380D||1),UPSTREAM(MODIFIER||995|||BnaA01g14360D|||BnaA01g14360D||1|WARNING_TRANSCRIPT_MULTIPLE_STOP_CODONS)	GT:PL	0/1:98,0,141
chrA01	7303934	chrA01:7303934_G/A	G	A	23.3952	.	DP=4;VDB=0.32;RPB=0.75;MQB=0.5;BQB=0.25;MQSB=1;SGB=-0.453602;MQ0F=0;ICB=1;HOB=0.5;AC=1;AN=2;DP4=2,0,1,1;MQ=52;EFF=DOWNSTREAM(MODIFIER||2675|||BnaA01g14490D|||BnaA01g14490D||1|WARNING_TRANSCRIPT_INCOMPLETE),DOWNSTREAM(MODIFIER||4262|||BnaA01g14500D|||BnaA01g14500D||1|WARNING_TRANSCRIPT_MULTIPLE_STOP_CODONS),INTRON(MODIFIER|||||BnaA01g14470D|||BnaA01g14470D|1|1),UPSTREAM(MODIFIER||1220|||BnaA01g14480D|||BnaA01g14480D||1|WARNING_TRANSCRIPT_INCOMPLETE),UPSTREAM(MODIFIER||4293|||BnaA01g14450D|||BnaA01g14450D||1),UPSTREAM(MODIFIER||980|||BnaA01g14460D|||BnaA01g14460D||1|WARNING_TRANSCRIPT_MULTIPLE_STOP_CODONS)	GT:PL	0/1:56,0,62
chrA01	7352083	chrA01:7352083_G/A	G	A	10.1246	.	DP=6;VDB=0.94;RPB=0.75;MQB=1;BQB=0.125;MQSB=1;SGB=-0.453602;MQ0F=0;ICB=1;HOB=0.5;AC=1;AN=2;DP4=1,3,0,2;MQ=60;EFF=DOWNSTREAM(MODIFIER||2681|||BnaA01g14560D|||BnaA01g14560D||1|WARNING_TRANSCRIPT_INCOMPLETE),SYNONYMOUS_CODING(LOW|SILENT|aaG/aaA|K247||BnaA01g14570D|||BnaA01g14570D|1|1),UPSTREAM(MODIFIER||4648|||BnaA01g14550D|||BnaA01g14550D||1),UPSTREAM(MODIFIER||4835|||BnaA01g14540D|||BnaA01g14540D||1|WARNING_TRANSCRIPT_MULTIPLE_STOP_CODONS)	GT:PL	0/1:43,0,117
chrA01	7415752	chrA01:7415752_G/A	G	A	73	.	DP=5;VDB=0.366751;RPB=1;MQB=1;BQB=1;SGB=-0.556411;MQ0F=0;ICB=1;HOB=0.5;AC=1;AN=2;DP4=1,0,4,0;MQ=55;EFF=DOWNSTREAM(MODIFIER||1871|||BnaA01g14720D|||BnaA01g14720D||1|WARNING_TRANSCRIPT_INCOMPLETE),INTERGENIC(MODIFIER||||||||||1)	GT:PL	0/1:107,0,26
chrA01	7464448	chrA01:7464448_G/A	G	A	133	.	DP=7;VDB=0.5413;RPB=1;MQB=1;BQB=1;MQSB=1.01283;SGB=-0.616816;MQ0F=0;ICB=1;HOB=0.5;AC=1;AN=2;DP4=0,1,3,3;MQ=60;EFF=NON_SYNONYMOUS_CODING(MODERATE|MISSENSE|Gat/Aat|D283N||BnaA01g14760D|||BnaA01g14760D|7|1|WARNING_TRANSCRIPT_INCOMPLETE)	GT:PL	0/1:168,0,18
chrA01	7618648	chrA01:7618648_G/A	G	A	43.3703	.	DP=6;VDB=0.470313;RPB=0.861511;MQB=0.574341;BQB=0.861511;MQSB=0.861511;SGB=-0.511536;MQ0F=0;ICB=1;HOB=0.5;AC=1;AN=2;DP4=2,1,1,2;MQ=49;EFF=NON_SYNONYMOUS_CODING(MODERATE|MISSENSE|Gaa/Aaa|E545K||BnaA01g14990D|||BnaA01g14990D|8|1|WARNING_TRANSCRIPT_INCOMPLETE),UPSTREAM(MODIFIER||2121|||BnaA01g15000D|||BnaA01g15000D||1|WARNING_TRANSCRIPT_INCOMPLETE)	GT:PL	0/1:76,0,93
chrA01	7667262	chrA01:7667262_G/A	G	A	75	.	DP=14;VDB=0.292086;RPB=0.298197;MQB=1;BQB=0.298197;MQSB=1;SGB=-0.556411;MQ0F=0;ICB=1;HOB=0.5;AC=1;AN=2;DP4=4,6,2,2;MQ=60;EFF=DOWNSTREAM(MODIFIER||830|||BnaA01g15070D|||BnaA01g15070D||1|WARNING_TRANSCRIPT_MULTIPLE_STOP_CODONS),INTRON(MODIFIER|||||BnaA01g15060D|||BnaA01g15060D|8|1|WARNING_TRANSCRIPT_INCOMPLETE)	GT:PL	0/1:108,0,232
chrA01	7850519	chrA01:7850519_T/C	T	C	49.3724	.	DP=4;VDB=0.460446;RPB=1;MQB=1;BQB=1;MQSB=1;SGB=-0.511536;MQ0F=0;ICB=1;HOB=0.5;AC=1;AN=2;DP4=1,0,0,3;MQ=54;EFF=DOWNSTREAM(MODIFIER||1013|||BnaA01g15340D|||BnaA01g15340D||1),INTRON(MODIFIER|||||BnaA01g15350D|||BnaA01g15350D|2|1)	GT:PL	0/1:83,0,29
chrA01	7971117	chrA01:7971117_A/C	A	C	97	.	DP=8;VDB=0.954889;RPB=0.900802;MQB=0.600535;BQB=0.750668;MQSB=0.900802;SGB=-0.590765;MQ0F=0;ICB=1;HOB=0.5;AC=1;AN=2;DP4=1,2,4,1;MQ=45;EFF=DOWNSTREAM(MODIFIER||3403|||BnaA01g15560D|||BnaA01g15560D||1|WARNING_TRANSCRIPT_INCOMPLETE),INTERGENIC(MODIFIER||||||||||1),UPSTREAM(MODIFIER||1310|||BnaA01g15570D|||BnaA01g15570D||1|WARNING_TRANSCRIPT_INCOMPLETE),UPSTREAM(MODIFIER||202|||BnaA01g15580D|||BnaA01g15580D||1|WARNING_TRANSCRIPT_INCOMPLETE)	GT:PL	0/1:130,0,76
chrA01	8087692	chrA01:8087692_G/A	G	A	56	.	DP=6;VDB=0.490096;RPB=0.574341;MQB=0.861511;BQB=0.861511;MQSB=1;SGB=-0.511536;MQ0F=0;ICB=1;HOB=0.5;AC=1;AN=2;DP4=3,0,2,1;MQ=59;EFF=INTERGENIC(MODIFIER||||||||||1),UPSTREAM(MODIFIER||4522|||BnaA01g15760D|||BnaA01g15760D||1|WARNING_TRANSCRIPT_INCOMPLETE)	GT:PL	0/1:89,0,84
chrA01	8211536	chrA01:8211536_G/A	G	A	16.3533	.	DP=5;VDB=0.72;RPB=1;MQB=0.833333;BQB=1;SGB=-0.453602;MQ0F=0;ICB=1;HOB=0.5;AC=1;AN=2;DP4=0,3,0,2;MQ=47;EFF=DOWNSTREAM(MODIFIER||3032|||BnaA01g16020D|||BnaA01g16020D||1|WARNING_TRANSCRIPT_MULTIPLE_STOP_CODONS),DOWNSTREAM(MODIFIER||3849|||BnaA01g16030D|||BnaA01g16030D||1),INTERGENIC(MODIFIER||||||||||1)	GT:PL	0/1:49,0,70
chrA01	8231987	chrA01:8231987_G/A	G	A	91	.	DP=6;VDB=0.366751;RPB=0.875;MQB=1;BQB=0.625;MQSB=0.861511;SGB=-0.556411;MQ0F=0;ICB=1;HOB=0.5;AC=1;AN=2;DP4=0,2,3,1;MQ=60;EFF=SYNONYMOUS_CODING(LOW|SILENT|aaG/aaA|K993||BnaA01g16070D|||BnaA01g16070D|8|1|WARNING_TRANSCRIPT_INCOMPLETE),UPSTREAM(MODIFIER||4710|||BnaA01g16060D|||BnaA01g16060D||1|WARNING_TRANSCRIPT_INCOMPLETE)	GT:PL	0/1:124,0,53
chrA01	8417869	chrA01:8417869_G/A	G	A	18.6369	.	DP=8;VDB=0.22;RPB=0.833333;MQB=0.833333;BQB=0.166667;MQSB=0.868321;SGB=-0.453602;MQ0F=0;ICB=1;HOB=0.5;AC=1;AN=2;DP4=4,2,0,2;MQ=55;EFF=DOWNSTREAM(MODIFIER||2948|||BnaA01g16340D|||BnaA01g16340D||1),DOWNSTREAM(MODIFIER||602|||BnaA01g16330D|||BnaA01g16330D||1|WARNING_TRANSCRIPT_MULTIPLE_STOP_CODONS),SYNONYMOUS_CODING(LOW|SILENT|ttG/ttA|L722||BnaA01g16320D|||BnaA01g16320D|5|1|WARNING_TRANSCRIPT_MULTIPLE_STOP_CODONS)	GT:PL	0/1:52,0,144
chrA01	8588231	chrA01:8588231_G/A	G	A	10.6225	.	DP=11;VDB=0.42;RPB=0.555556;MQB=0.888889;BQB=0.777778;MQSB=0.888889;SGB=-0.453602;MQ0F=0;ICB=1;HOB=0.5;AC=1;AN=2;DP4=1,8,1,1;MQ=57;EFF=DOWNSTREAM(MODIFIER||1940|||BnaA01g16590D|||BnaA01g16590D||1|WARNING_TRANSCRIPT_MULTIPLE_STOP_CODONS),DOWNSTREAM(MODIFIER||3800|||BnaA01g16600D|||BnaA01g16600D||1|WARNING_TRANSCRIPT_INCOMPLETE),INTERGENIC(MODIFIER||||||||||1)	GT:PL	0/1:45,0,183
chrA01	8597364	chrA01:8597364_G/C	G	C	47.3349	.	DP=2;VDB=0.38;SGB=-0.453602;MQ0F=0;AC=2;AN=2;DP4=0,0,2,0;MQ=60;EFF=INTERGENIC(MODIFIER||||||||||1),UPSTREAM(MODIFIER||1086|||BnaA01g16610D|||BnaA01g16610D||1|WARNING_TRANSCRIPT_INCOMPLETE),UPSTREAM(MODIFIER||3403|||BnaA01g16600D|||BnaA01g16600D||1|WARNING_TRANSCRIPT_INCOMPLETE)	GT:PL	1/1:75,6,0
chrA01	8970201	chrA01:8970201_C/T	C	T	49.2831	.	DP=4;VDB=0.672523;RPB=1;MQB=1;BQB=1;SGB=-0.511536;MQ0F=0;ICB=1;HOB=0.5;AC=1;AN=2;DP4=1,0,3,0;MQ=50;EFF=DOWNSTREAM(MODIFIER||4127|||BnaA01g17080D|||BnaA01g17080D||1|WARNING_TRANSCRIPT_INCOMPLETE),DOWNSTREAM(MODIFIER||857|||BnaA01g17090D|||BnaA01g17090D||1|WARNING_TRANSCRIPT_INCOMPLETE),INTERGENIC(MODIFIER||||||||||1),UPSTREAM(MODIFIER||2233|||BnaA01g17100D|||BnaA01g17100D||1)	GT:PL	0/1:83,0,27
chrA01	9238846	chrA01:9238846_G/A	G	A	108	.	DP=11;VDB=0.316324;RPB=0.950952;MQB=0.950952;BQB=0.0297172;MQSB=0.964642;SGB=-0.590765;MQ0F=0;ICB=1;HOB=0.5;AC=1;AN=2;DP4=1,5,3,2;MQ=60;EFF=DOWNSTREAM(MODIFIER||2587|||BnaA01g17500D|||BnaA01g17500D||1|WARNING_TRANSCRIPT_MULTIPLE_STOP_CODONS),DOWNSTREAM(MODIFIER||4546|||BnaA01g17490D|||BnaA01g17490D||1|WARNING_TRANSCRIPT_MULTIPLE_STOP_CODONS),INTRON(MODIFIER|||||BnaA01g17510D|||BnaA01g17510D|3|1|WARNING_TRANSCRIPT_MULTIPLE_STOP_CODONS)	GT:PL	0/1:141,0,127
chrA01	9241178	chrA01:9241178_G/A	G	A	87	.	DP=13;VDB=0.458326;RPB=0.908075;MQB=0.997325;BQB=0.461115;MQSB=0.765017;SGB=-0.590765;MQ0F=0;ICB=1;HOB=0.5;AC=1;AN=2;DP4=4,4,1,4;MQ=52;EFF=DOWNSTREAM(MODIFIER||4919|||BnaA01g17500D|||BnaA01g17500D||1|WARNING_TRANSCRIPT_MULTIPLE_STOP_CODONS),NON_SYNONYMOUS_CODING(MODERATE|MISSENSE|Ggg/Agg|G347R||BnaA01g17510D|||BnaA01g17510D|9|1|WARNING_TRANSCRIPT_MULTIPLE_STOP_CODONS)	GT:PL	0/1:120,0,197
chrA01	9306580	chrA01:9306580_G/A	G	A	66	.	DP=5;VDB=0.480199;RPB=0.833333;MQB=1;BQB=0;MQSB=1;SGB=-0.511536;MQ0F=0;ICB=1;HOB=0.5;AC=1;AN=2;DP4=0,2,2,1;MQ=60;EFF=DOWNSTREAM(MODIFIER||1863|||BnaA01g17620D|||BnaA01g17620D||1|WARNING_TRANSCRIPT_MULTIPLE_STOP_CODONS),DOWNSTREAM(MODIFIER||4448|||BnaA01g17580D|||BnaA01g17580D||1|WARNING_TRANSCRIPT_INCOMPLETE),NON_SYNONYMOUS_CODING(MODERATE|MISSENSE|tCt/tTt|S3F||BnaA01g17610D|||BnaA01g17610D|1|1),UPSTREAM(MODIFIER||1089|||BnaA01g17600D|||BnaA01g17600D||1),UPSTREAM(MODIFIER||2886|||BnaA01g17590D|||BnaA01g17590D||1),UPSTREAM(MODIFIER||3531|||BnaA01g17630D|||BnaA01g17630D||1|WARNING_TRANSCRIPT_MULTIPLE_STOP_CODONS)	GT:PL	0/1:99,0,51
chrA01	9365139	chrA01:9365139_G/A	G	A	132	.	DP=11;VDB=0.722478;RPB=0.562708;MQB=0.964642;BQB=0.924449;MQSB=0.964642;SGB=-0.636426;MQ0F=0;ICB=1;HOB=0.5;AC=1;AN=2;DP4=2,2,5,2;MQ=60;EFF=INTRON(MODIFIER|||||BnaA01g17670D|||BnaA01g17670D|1|1|WARNING_TRANSCRIPT_MULTIPLE_STOP_CODONS),UPSTREAM(MODIFIER||4519|||BnaA01g17680D|||BnaA01g17680D||1|WARNING_TRANSCRIPT_MULTIPLE_STOP_CODONS)	GT:PL	0/1:165,0,106
chrA01	9485446	chrA01:9485446_G/A	G	A	183	.	DP=8;VDB=0.0115093;MQSB=0.900802;SGB=-0.651104;MQ0F=0;AC=2;AN=2;DP4=0,0,3,5;MQ=60;EFF=NON_SYNONYMOUS_CODING(MODERATE|MISSENSE|Gct/Act|A448T||BnaA01g17940D|||BnaA01g17940D|4|1|WARNING_TRANSCRIPT_MULTIPLE_STOP_CODONS)	GT:PL	1/1:210,24,0
chrA01	9498695	chrA01:9498695_G/A	G	A	85	.	DP=6;VDB=0.646346;RPB=0;MQB=1;BQB=0;MQSB=1;SGB=-0.556411;MQ0F=0;ICB=1;HOB=0.5;AC=1;AN=2;DP4=1,1,3,1;MQ=60;EFF=INTERGENIC(MODIFIER||||||||||1),UPSTREAM(MODIFIER||3512|||BnaA01g17960D|||BnaA01g17960D||1|WARNING_TRANSCRIPT_INCOMPLETE),UPSTREAM(MODIFIER||572|||BnaA01g17950D|||BnaA01g17950D||1)	GT:PL	0/1:118,0,50
chrA01	9571070	chrA01:9571070_G/A	G	A	118	.	DP=7;VDB=0.774933;RPB=0.6;MQB=1;BQB=0.7;MQSB=1;SGB=-0.590765;MQ0F=0;ICB=1;HOB=0.5;AC=1;AN=2;DP4=2,0,3,2;MQ=60;EFF=NON_SYNONYMOUS_CODING(MODERATE|MISSENSE|Ctt/Ttt|L49F||BnaA01g18100D|||BnaA01g18100D|1|1)	GT:PL	0/1:152,0,48
chrA01	9711839	chrA01:9711839_G/A	G	A	150	.	DP=10;VDB=0.200896;RPB=0.366593;MQB=0.641538;BQB=0.458241;MQSB=0.733186;SGB=-0.636426;MQ0F=0;ICB=1;HOB=0.5;AC=1;AN=2;DP4=1,2,2,5;MQ=47;EFF=SYNONYMOUS_CODING(LOW|SILENT|aaG/aaA|K10||BnaA01g18200D|||BnaA01g18200D|1|1|WARNING_TRANSCRIPT_INCOMPLETE),UPSTREAM(MODIFIER||111|||BnaA01g18190D|||BnaA01g18190D||1)	GT:PL	0/1:184,0,71
chrA01	9732024	chrA01:9732024_G/A	G	A	109	.	DP=12;VDB=0.789228;RPB=0.931779;MQB=0.982603;BQB=0.982603;MQSB=0;SGB=-0.616816;MQ0F=0;ICB=1;HOB=0.5;AC=1;AN=2;DP4=5,1,5,1;MQ=56;EFF=INTERGENIC(MODIFIER||||||||||1)	GT:PL	0/1:142,0,141
chrA01	10070765	chrA01:10070765_G/A	G	A	29.4082	.	DP=4;VDB=0.1;RPB=0;MQB=1;BQB=0.75;MQSB=1;SGB=-0.453602;MQ0F=0;ICB=1;HOB=0.5;AC=1;AN=2;DP4=1,1,1,1;MQ=60;EFF=DOWNSTREAM(MODIFIER||2411|||BnaA01g18580D|||BnaA01g18580D||1|WARNING_TRANSCRIPT_MULTIPLE_STOP_CODONS),DOWNSTREAM(MODIFIER||2614|||BnaA01g18560D|||BnaA01g18560D||1|WARNING_TRANSCRIPT_INCOMPLETE),INTERGENIC(MODIFIER||||||||||1),UPSTREAM(MODIFIER||792|||BnaA01g18570D|||BnaA01g18570D||1)	GT:PL	0/1:62,0,60
chrA01	10112472	chrA01:10112472_G/A	G	A	23.423	.	DP=4;VDB=0.32;RPB=0.5;MQB=0.5;BQB=1;SGB=-0.453602;MQ0F=0;ICB=1;HOB=0.5;AC=1;AN=2;DP4=2,0,2,0;MQ=54;EFF=DOWNSTREAM(MODIFIER||491|||BnaA01g18630D|||BnaA01g18630D||1),INTERGENIC(MODIFIER||||||||||1),UPSTREAM(MODIFIER||2521|||BnaA01g18620D|||BnaA01g18620D||1)	GT:PL	0/1:56,0,58
chrA01	10251080	chrA01:10251080_G/A	G	A	29.2128	.	DP=5;VDB=0.38;RPB=0.333333;MQB=1;BQB=0.833333;MQSB=1;SGB=-0.453602;MQ0F=0;ICB=1;HOB=0.5;AC=1;AN=2;DP4=2,1,1,1;MQ=60;EFF=DOWNSTREAM(MODIFIER||836|||BnaA01g18750D|||BnaA01g18750D||1|WARNING_TRANSCRIPT_MULTIPLE_STOP_CODONS),INTERGENIC(MODIFIER||||||||||1)	GT:PL	0/1:62,0,97
chrA01	10351781	chrA01:10351781_T/C	T	C	207	.	DP=9;VDB=0.246704;MQSB=1;SGB=-0.662043;MQ0F=0;AC=2;AN=2;DP4=0,0,2,7;MQ=60;EFF=DOWNSTREAM(MODIFIER||1450|||BnaA01g18870D|||BnaA01g18870D||1),DOWNSTREAM(MODIFIER||4884|||BnaA01g18890D|||BnaA01g18890D||1),INTRON(MODIFIER|||||BnaA01g18860D|||BnaA01g18860D|1|1),UPSTREAM(MODIFIER||2516|||BnaA01g18880D|||BnaA01g18880D||1|WARNING_TRANSCRIPT_MULTIPLE_STOP_CODONS)	GT:PL	1/1:234,27,0
chrA01	10369934	chrA01:10369934_G/A	G	A	40.3352	.	DP=2;VDB=0.48;MQSB=1;SGB=-0.453602;MQ0F=0;AC=2;AN=2;DP4=0,0,1,1;MQ=44;EFF=DOWNSTREAM(MODIFIER||1687|||BnaA01g18910D|||BnaA01g18910D||1),INTERGENIC(MODIFIER||||||||||1)	GT:PL	1/1:68,6,0
chrA01	10374735	chrA01:10374735_G/A	G	A	85	.	DP=4;VDB=0.646346;SGB=-0.556411;MQ0F=0;AC=2;AN=2;DP4=0,0,0,4;MQ=60;EFF=INTERGENIC(MODIFIER||||||||||1),UPSTREAM(MODIFIER||2794|||BnaA01g18910D|||BnaA01g18910D||1)	GT:PL	1/1:112,12,0
chrA01	10571700	chrA01:10571700_G/A	G	A	145	.	DP=7;VDB=0.829194;MQSB=1;SGB=-0.636426;MQ0F=0;AC=2;AN=2;DP4=0,0,2,5;MQ=35;EFF=INTERGENIC(MODIFIER||||||||||1)	GT:PL	1/1:172,21,0
chrA01	10841427	chrA01:10841427_G/A	G	A	226	.	DP=11;VDB=0.977856;MQSB=1;SGB=-0.676189;MQ0F=0;AC=2;AN=2;DP4=0,0,3,8;MQ=60;EFF=DOWNSTREAM(MODIFIER||2944|||BnaA01g19310D|||BnaA01g19310D||1|WARNING_TRANSCRIPT_INCOMPLETE),INTERGENIC(MODIFIER||||||||||1),UPSTREAM(MODIFIER||330|||BnaA01g19320D|||BnaA01g19320D||1|WARNING_TRANSCRIPT_INCOMPLETE)	GT:PL	1/1:253,33,0
chrA01	10878009	chrA01:10878009_G/A	G	A	194	.	DP=8;VDB=0.657519;MQSB=1;SGB=-0.651104;MQ0F=0;AC=2;AN=2;DP4=0,0,2,6;MQ=60;EFF=DOWNSTREAM(MODIFIER||328|||BnaA01g19340D|||BnaA01g19340D||1|WARNING_TRANSCRIPT_INCOMPLETE),INTERGENIC(MODIFIER||||||||||1),UPSTREAM(MODIFIER||2400|||BnaA01g19350D|||BnaA01g19350D||1|WARNING_TRANSCRIPT_INCOMPLETE)	GT:PL	1/1:221,24,0
chrA01	10916123	chrA01:10916123_G/A	G	A	210	.	DP=9;VDB=0.556176;MQSB=0.577865;SGB=-0.662043;MQ0F=0;AC=2;AN=2;DP4=0,0,3,6;MQ=50;EFF=DOWNSTREAM(MODIFIER||2132|||BnaA01g19440D|||BnaA01g19440D||1),DOWNSTREAM(MODIFIER||4137|||BnaA01g19430D|||BnaA01g19430D||1|WARNING_TRANSCRIPT_INCOMPLETE),SYNONYMOUS_CODING(LOW|SILENT|cgC/cgT|R566||BnaA01g19450D|||BnaA01g19450D|20|1|WARNING_TRANSCRIPT_INCOMPLETE)	GT:PL	1/1:237,27,0
chrA01	11109325	chrA01:11109325_G/A	G	A	157	.	DP=6;VDB=0.779105;MQSB=1;SGB=-0.616816;MQ0F=0;AC=2;AN=2;DP4=0,0,2,4;MQ=60;EFF=DOWNSTREAM(MODIFIER||2456|||BnaA01g19700D|||BnaA01g19700D||1),INTERGENIC(MODIFIER||||||||||1),UPSTREAM(MODIFIER||2084|||BnaA01g19710D|||BnaA01g19710D||1|WARNING_TRANSCRIPT_INCOMPLETE)	GT:PL	1/1:184,18,0
chrA01	11112501	chrA01:11112501_G/A	G	A	228	.	DP=13;VDB=0.823921;RPB=0.996435;MQB=0.040184;BQB=0.597928;MQSB=0.898397;SGB=-0.670168;MQ0F=0.230769;AC=2;AN=2;DP4=0,3,4,6;MQ=43;EFF=NON_SYNONYMOUS_CODING(MODERATE|MISSENSE|aGg/aAg|R277K||BnaA01g19710D|||BnaA01g19710D|4|1|WARNING_TRANSCRIPT_INCOMPLETE)	GT:PL	1/1:255,14,0
chrA01	11115438	chrA01:11115438_G/A	G	A	41.3351	.	DP=2;VDB=0.56;MQSB=1;SGB=-0.453602;MQ0F=0;AC=2;AN=2;DP4=0,0,1,1;MQ=60;EFF=DOWNSTREAM(MODIFIER||2793|||BnaA01g19710D|||BnaA01g19710D||1|WARNING_TRANSCRIPT_INCOMPLETE),INTERGENIC(MODIFIER||||||||||1),UPSTREAM(MODIFIER||3141|||BnaA01g19720D|||BnaA01g19720D||1|WARNING_TRANSCRIPT_MULTIPLE_STOP_CODONS)	GT:PL	1/1:69,6,0
chrA01	11267272	chrA01:11267272_C/T	C	T	151	.	DP=6;VDB=0.284203;MQSB=1;SGB=-0.616816;MQ0F=0;AC=2;AN=2;DP4=0,0,1,5;MQ=59;EFF=INTERGENIC(MODIFIER||||||||||1)	GT:PL	1/1:178,18,0
chrA01	11335501	chrA01:11335501_C/T	C	T	159	.	DP=7;VDB=0.459196;MQSB=0.810265;SGB=-0.636426;MQ0F=0.142857;AC=2;AN=2;DP4=0,0,3,4;MQ=48;EFF=NON_SYNONYMOUS_CODING(MODERATE|MISSENSE|Cat/Tat|H599Y||BnaA01g19810D|||BnaA01g19810D|1|1),UPSTREAM(MODIFIER||4055|||BnaA01g19820D|||BnaA01g19820D||1|WARNING_TRANSCRIPT_MULTIPLE_STOP_CODONS)	GT:PL	1/1:186,21,0
chrA01	11361442	chrA01:11361442_C/T	C	T	11.4963	.	DP=1;SGB=-0.379885;MQ0F=0;ICB=1;HOB=0.5;AC=1;AN=2;DP4=0,0,0,1;MQ=60;EFF=INTERGENIC(MODIFIER||||||||||1)	GT:PL	0/1:39,3,0
chrA01	11454187	chrA01:11454187_C/T	C	T	228	.	DP=16;VDB=0.940149;MQSB=1;SGB=-0.689466;MQ0F=0;AC=2;AN=2;DP4=0,0,9,7;MQ=60;EFF=INTERGENIC(MODIFIER||||||||||1)	GT:PL	1/1:255,48,0
chrA01	11507871	chrA01:11507871_C/T	C	T	228	.	DP=11;VDB=0.139293;MQSB=0.763675;SGB=-0.676189;MQ0F=0;AC=2;AN=2;DP4=0,0,4,7;MQ=55;EFF=INTERGENIC(MODIFIER||||||||||1),UPSTREAM(MODIFIER||4693|||BnaA01g19870D|||BnaA01g19870D||1)	GT:PL	1/1:255,33,0
chrA01	11520140	chrA01:11520140_C/T	C	T	198	.	DP=8;VDB=0.657519;MQSB=1;SGB=-0.651104;MQ0F=0;AC=2;AN=2;DP4=0,0,2,6;MQ=60;EFF=INTERGENIC(MODIFIER||||||||||1)	GT:PL	1/1:225,24,0
chrA01	11728439	chrA01:11728439_C/T	C	T	228	.	DP=11;VDB=0.387541;MQSB=0.964642;SGB=-0.676189;MQ0F=0;AC=2;AN=2;DP4=0,0,7,4;MQ=60;EFF=INTERGENIC(MODIFIER||||||||||1)	GT:PL	1/1:255,33,0
chrA01	11787483	chrA01:11787483_C/T	C	T	163	.	DP=6;VDB=0.670308;MQSB=0.861511;SGB=-0.616816;MQ0F=0;AC=2;AN=2;DP4=0,0,3,3;MQ=60;EFF=DOWNSTREAM(MODIFIER||3472|||BnaA01g20180D|||BnaA01g20180D||1|WARNING_TRANSCRIPT_INCOMPLETE),INTERGENIC(MODIFIER||||||||||1)	GT:PL	1/1:190,18,0
chrA01	12045696	chrA01:12045696_C/T	C	T	61	.	DP=3;VDB=0.690245;SGB=-0.511536;MQ0F=0;AC=2;AN=2;DP4=0,0,0,3;MQ=60;EFF=INTERGENIC(MODIFIER||||||||||1),UPSTREAM(MODIFIER||3510|||BnaA01g20300D|||BnaA01g20300D||1|WARNING_TRANSCRIPT_MULTIPLE_STOP_CODONS)	GT:PL	1/1:89,9,0
chrA01	12067812	chrA01:12067812_C/T	C	T	228	.	DP=10;VDB=0.491369;MQSB=1.00775;SGB=-0.670168;MQ0F=0;AC=2;AN=2;DP4=0,0,6,4;MQ=60;EFF=INTERGENIC(MODIFIER||||||||||1)	GT:PL	1/1:255,30,0
chrA01	12069136	chrA01:12069136_C/T	C	T	216	.	DP=9;VDB=0.227094;MQSB=0.89338;SGB=-0.662043;MQ0F=0;AC=2;AN=2;DP4=0,0,5,4;MQ=59;EFF=INTERGENIC(MODIFIER||||||||||1)	GT:PL	1/1:243,27,0
chrA01	12299502	chrA01:12299502_C/T	C	T	228	.	DP=10;VDB=0.106324;MQSB=0.952347;SGB=-0.670168;MQ0F=0;AC=2;AN=2;DP4=0,0,5,5;MQ=60;EFF=INTERGENIC(MODIFIER||||||||||1)	GT:PL	1/1:255,30,0
chrA01	12320945	chrA01:12320945_C/T	C	T	206	.	DP=8;VDB=0.804867;MQSB=0.992367;SGB=-0.651104;MQ0F=0;AC=2;AN=2;DP4=0,0,4,4;MQ=60;EFF=DOWNSTREAM(MODIFIER||3793|||BnaA01g20430D|||BnaA01g20430D||1),INTERGENIC(MODIFIER||||||||||1),UPSTREAM(MODIFIER||2219|||BnaA01g20440D|||BnaA01g20440D||1)	GT:PL	1/1:233,24,0
chrA01	12324141	chrA01:12324141_C/T	C	T	228	.	DP=14;VDB=0.182586;MQSB=1;SGB=-0.686358;MQ0F=0;AC=2;AN=2;DP4=0,0,8,6;MQ=60;EFF=DOWNSTREAM(MODIFIER||4108|||BnaA01g20450D|||BnaA01g20450D||1),INTERGENIC(MODIFIER||||||||||1)	GT:PL	1/1:255,42,0
chrA01	12511387	chrA01:12511387_C/T	C	T	157	.	DP=6;VDB=0.641691;MQSB=0.625;SGB=-0.616816;MQ0F=0;AC=2;AN=2;DP4=0,0,2,4;MQ=57;EFF=INTRON(MODIFIER|||||BnaA01g20660D|||BnaA01g20660D|2|1|WARNING_TRANSCRIPT_INCOMPLETE)	GT:PL	1/1:184,18,0
chrA01	12558386	chrA01:12558386_C/T	C	T	9.6729	.	DP=1;SGB=-0.379885;MQ0F=0;ICB=1;HOB=0.5;AC=1;AN=2;DP4=0,0,1,0;MQ=60;EFF=DOWNSTREAM(MODIFIER||1332|||BnaA01g20710D|||BnaA01g20710D||1),INTERGENIC(MODIFIER||||||||||1)	GT:PL	0/1:37,3,0
chrA01	12586044	chrA01:12586044_C/T	C	T	31.3379	.	DP=2;VDB=0.32;SGB=-0.453602;MQ0F=0;AC=2;AN=2;DP4=0,0,2,0;MQ=60;EFF=INTERGENIC(MODIFIER||||||||||1)	GT:PL	1/1:59,6,0
chrA01	12594260	chrA01:12594260_C/T	C	T	71	.	DP=3;VDB=0.748679;MQSB=1;SGB=-0.511536;MQ0F=0;AC=2;AN=2;DP4=0,0,2,1;MQ=60;EFF=DOWNSTREAM(MODIFIER||2942|||BnaA01g20730D|||BnaA01g20730D||1|WARNING_TRANSCRIPT_INCOMPLETE),INTERGENIC(MODIFIER||||||||||1)	GT:PL	1/1:99,9,0
chrA01	12646169	chrA01:12646169_C/T	C	T	46.3349	.	DP=2;VDB=0.1;SGB=-0.453602;MQ0F=0;AC=2;AN=2;DP4=0,0,2,0;MQ=60;EFF=NON_SYNONYMOUS_CODING(MODERATE|MISSENSE|tGt/tAt|C328Y||BnaA01g20800D|||BnaA01g20800D|5|1|WARNING_TRANSCRIPT_INCOMPLETE)	GT:PL	1/1:74,6,0
chrA01	12849367	chrA01:12849367_C/T	C	T	162	.	DP=6;VDB=0.368038;MQSB=1;SGB=-0.616816;MQ0F=0;AC=2;AN=2;DP4=0,0,2,4;MQ=60;EFF=INTERGENIC(MODIFIER||||||||||1),UPSTREAM(MODIFIER||3694|||BnaA01g20950D|||BnaA01g20950D||1)	GT:PL	1/1:189,18,0
chrA01	12862722	chrA01:12862722_C/T	C	T	158	.	DP=6;VDB=0.831298;MQSB=1;SGB=-0.616816;MQ0F=0;AC=2;AN=2;DP4=0,0,2,4;MQ=60;EFF=INTERGENIC(MODIFIER||||||||||1)	GT:PL	1/1:185,18,0
chrA01	12906218	chrA01:12906218_C/T	C	T	111	.	DP=4;VDB=0.725151;MQSB=1;SGB=-0.556411;MQ0F=0;AC=2;AN=2;DP4=0,0,1,3;MQ=60;EFF=INTERGENIC(MODIFIER||||||||||1),UPSTREAM(MODIFIER||1681|||BnaA01g20990D|||BnaA01g20990D||1)	GT:PL	1/1:138,12,0
chrA01	12909435	chrA01:12909435_C/T	C	T	172	.	DP=7;VDB=0.593542;MQSB=1;SGB=-0.636426;MQ0F=0;AC=2;AN=2;DP4=0,0,5,2;MQ=60;EFF=DOWNSTREAM(MODIFIER||1135|||BnaA01g20990D|||BnaA01g20990D||1),INTERGENIC(MODIFIER||||||||||1)	GT:PL	1/1:199,21,0
chrA01	12994645	chrA01:12994645_C/T	C	T	90	.	DP=4;VDB=0.964647;SGB=-0.556411;MQ0F=0;AC=2;AN=2;DP4=0,0,0,4;MQ=60;EFF=DOWNSTREAM(MODIFIER||2004|||BnaA01g21140D|||BnaA01g21140D||1),NON_SYNONYMOUS_CODING(MODERATE|MISSENSE|Cgc/Tgc|R345C||BnaA01g21150D|||BnaA01g21150D|11|1)	GT:PL	1/1:117,12,0
chrA01	13125169	chrA01:13125169_C/T	C	T	79	.	DP=3;VDB=0.318564;MQSB=1;SGB=-0.511536;MQ0F=0;AC=2;AN=2;DP4=0,0,1,2;MQ=60;EFF=INTERGENIC(MODIFIER||||||||||1),UPSTREAM(MODIFIER||2865|||BnaA01g21260D|||BnaA01g21260D||1|WARNING_TRANSCRIPT_INCOMPLETE)	GT:PL	1/1:107,9,0
chrA01	13232974	chrA01:13232974_G/A	G	A	131	.	DP=5;VDB=0.82249;MQSB=1;SGB=-0.590765;MQ0F=0;AC=2;AN=2;DP4=0,0,3,2;MQ=60;EFF=DOWNSTREAM(MODIFIER||3790|||BnaA01g21370D|||BnaA01g21370D||1|WARNING_TRANSCRIPT_INCOMPLETE),INTERGENIC(MODIFIER||||||||||1),UPSTREAM(MODIFIER||2803|||BnaA01g21380D|||BnaA01g21380D||1|WARNING_TRANSCRIPT_INCOMPLETE)	GT:PL	1/1:158,15,0
chrA01	13241282	chrA01:13241282_G/A	G	A	228	.	DP=11;VDB=0.183236;MQSB=0.924449;SGB=-0.676189;MQ0F=0;AC=2;AN=2;DP4=0,0,4,7;MQ=57;EFF=DOWNSTREAM(MODIFIER||4375|||BnaA01g21380D|||BnaA01g21380D||1|WARNING_TRANSCRIPT_INCOMPLETE),INTERGENIC(MODIFIER||||||||||1)	GT:PL	1/1:255,33,0
chrA01	13246845	chrA01:13246845_G/A	G	A	127	.	DP=5;VDB=0.471814;MQSB=1;SGB=-0.590765;MQ0F=0;AC=2;AN=2;DP4=0,0,4,1;MQ=53;EFF=INTERGENIC(MODIFIER||||||||||1)	GT:PL	1/1:154,15,0
chrA01	13306408	chrA01:13306408_G/A	G	A	228	.	DP=11;VDB=0.596168;MQSB=1;SGB=-0.676189;MQ0F=0;AC=2;AN=2;DP4=0,0,3,8;MQ=60;EFF=DOWNSTREAM(MODIFIER||3235|||BnaA01g21430D|||BnaA01g21430D||1|WARNING_TRANSCRIPT_INCOMPLETE),STOP_GAINED(HIGH|NONSENSE|tGg/tAg|W269*||BnaA01g21440D|||BnaA01g21440D|1|1)	GT:PL	1/1:255,33,0
chrA01	13332056	chrA01:13332056_G/A	G	A	198	.	DP=8;VDB=0.308129;MQSB=0.900802;SGB=-0.651104;MQ0F=0;AC=2;AN=2;DP4=0,0,5,3;MQ=57;EFF=INTERGENIC(MODIFIER||||||||||1)	GT:PL	1/1:225,24,0
chrA01	13469370	chrA01:13469370_G/A	G	A	76	.	DP=3;VDB=0.663511;MQSB=1;SGB=-0.511536;MQ0F=0;AC=2;AN=2;DP4=0,0,1,2;MQ=59;EFF=INTERGENIC(MODIFIER||||||||||1)	GT:PL	1/1:104,9,0
chrA01	13506083	chrA01:13506083_G/A	G	A	228	.	DP=15;VDB=0.0198693;MQSB=1;SGB=-0.688148;MQ0F=0;AC=2;AN=2;DP4=0,0,6,9;MQ=60;EFF=INTERGENIC(MODIFIER||||||||||1)	GT:PL	1/1:255,45,0
chrA01	13574958	chrA01:13574958_G/A	G	A	228	.	DP=11;VDB=0.904869;MQSB=0.964642;SGB=-0.676189;MQ0F=0;AC=2;AN=2;DP4=0,0,4,7;MQ=60;EFF=INTERGENIC(MODIFIER||||||||||1)	GT:PL	1/1:255,33,0
chrA01	13578025	chrA01:13578025_G/A	G	A	128	.	DP=5;VDB=0.902899;MQSB=1;SGB=-0.590765;MQ0F=0;AC=2;AN=2;DP4=0,0,4,1;MQ=60;EFF=INTERGENIC(MODIFIER||||||||||1)	GT:PL	1/1:155,15,0
chrA01	13607299	chrA01:13607299_G/A	G	A	194	.	DP=7;VDB=0.00705068;MQSB=1.01283;SGB=-0.636426;MQ0F=0;AC=2;AN=2;DP4=0,0,3,4;MQ=60;EFF=INTERGENIC(MODIFIER||||||||||1)	GT:PL	1/1:221,21,0
chrA01	13645760	chrA01:13645760_G/A	G	A	228	.	DP=16;VDB=0.728077;MQSB=0.789232;SGB=-0.689466;MQ0F=0;AC=2;AN=2;DP4=0,0,7,9;MQ=58;EFF=INTERGENIC(MODIFIER||||||||||1)	GT:PL	1/1:255,48,0
chrA01	13741778	chrA01:13741778_G/T	G	T	28.0857	.	DP=6;VDB=0.32;RPB=1;MQB=1;BQB=0;MQSB=0.861511;SGB=-0.453602;MQ0F=0;ICB=1;HOB=0.5;AC=1;AN=2;DP4=2,2,1,1;MQ=60;EFF=INTERGENIC(MODIFIER||||||||||1)	GT:PL	0/1:61,0,108
chrA01	13985761	chrA01:13985761_G/A	G	A	189	.	DP=8;VDB=0.855879;MQSB=1;SGB=-0.651104;MQ0F=0;AC=2;AN=2;DP4=0,0,6,2;MQ=60;EFF=DOWNSTREAM(MODIFIER||3378|||BnaA01g21640D|||BnaA01g21640D||1|WARNING_TRANSCRIPT_INCOMPLETE),DOWNSTREAM(MODIFIER||3824|||BnaA01g21650D|||BnaA01g21650D||1|WARNING_TRANSCRIPT_INCOMPLETE),INTRON(MODIFIER|||||BnaA01g21630D|||BnaA01g21630D|1|1|WARNING_TRANSCRIPT_MULTIPLE_STOP_CODONS)	GT:PL	1/1:216,24,0
chrA01	14044291	chrA01:14044291_G/A	G	A	81	.	DP=3;VDB=0.0618664;MQSB=1;SGB=-0.511536;MQ0F=0;AC=2;AN=2;DP4=0,0,1,2;MQ=60;EFF=DOWNSTREAM(MODIFIER||3744|||BnaA01g21700D|||BnaA01g21700D||1),DOWNSTREAM(MODIFIER||90|||BnaA01g21710D|||BnaA01g21710D||1|WARNING_TRANSCRIPT_INCOMPLETE),INTERGENIC(MODIFIER||||||||||1)	GT:PL	1/1:109,9,0
chrA01	14135495	chrA01:14135495_G/A	G	A	96	.	DP=4;VDB=0.0896691;SGB=-0.556411;MQ0F=0;AC=2;AN=2;DP4=0,0,0,4;MQ=60;EFF=NON_SYNONYMOUS_CODING(MODERATE|MISSENSE|gGg/gAg|G16E||BnaA01g21840D|||BnaA01g21840D|1|1),UPSTREAM(MODIFIER||4185|||BnaA01g21830D|||BnaA01g21830D||1|WARNING_TRANSCRIPT_MULTIPLE_STOP_CODONS)	GT:PL	1/1:123,12,0
chrA01	14135832	chrA01:14135832_G/A	G	A	222	.	DP=9;VDB=0.577325;MQSB=0.974597;SGB=-0.662043;MQ0F=0;AC=2;AN=2;DP4=0,0,5,4;MQ=60;EFF=INTRON(MODIFIER|||||BnaA01g21840D|||BnaA01g21840D|1|1),UPSTREAM(MODIFIER||4522|||BnaA01g21830D|||BnaA01g21830D||1|WARNING_TRANSCRIPT_MULTIPLE_STOP_CODONS)	GT:PL	1/1:249,27,0
chrA01	14205073	chrA01:14205073_G/A	G	A	71	.	DP=5;VDB=0.336719;MQSB=0.666667;SGB=-0.590765;MQ0F=0.2;AC=2;AN=2;DP4=0,0,3,2;MQ=22;EFF=INTERGENIC(MODIFIER||||||||||1)	GT:PL	1/1:98,15,0
chrA01	14233958	chrA01:14233958_G/A	G	A	164	.	DP=10;VDB=0.597417;MQSB=0.0559863;SGB=-0.670168;MQ0F=0;AC=2;AN=2;DP4=0,0,6,4;MQ=32;EFF=NON_SYNONYMOUS_CODING(MODERATE|MISSENSE|Ggg/Agg|G122R||BnaA01g21890D|||BnaA01g21890D|4|1|WARNING_TRANSCRIPT_MULTIPLE_STOP_CODONS)	GT:PL	1/1:191,30,0
chrA01	14307415	chrA01:14307415_G/A	G	A	228	.	DP=12;VDB=0.38654;MQSB=1;SGB=-0.680642;MQ0F=0;AC=2;AN=2;DP4=0,0,4,8;MQ=60;EFF=INTERGENIC(MODIFIER||||||||||1),UPSTREAM(MODIFIER||4022|||BnaA01g21970D|||BnaA01g21970D||1),UPSTREAM(MODIFIER||4137|||BnaA01g21960D|||BnaA01g21960D||1|WARNING_TRANSCRIPT_MULTIPLE_STOP_CODONS)	GT:PL	1/1:255,36,0
chrA01	14333905	chrA01:14333905_G/A	G	A	228	.	DP=12;VDB=0.173134;MQSB=1;SGB=-0.680642;MQ0F=0;AC=2;AN=2;DP4=0,0,4,8;MQ=60;EFF=DOWNSTREAM(MODIFIER||3502|||BnaA01g22000D|||BnaA01g22000D||1),DOWNSTREAM(MODIFIER||4169|||BnaA01g21980D|||BnaA01g21980D||1|WARNING_TRANSCRIPT_INCOMPLETE),INTERGENIC(MODIFIER||||||||||1),UPSTREAM(MODIFIER||1930|||BnaA01g21990D|||BnaA01g21990D||1|WARNING_TRANSCRIPT_MULTIPLE_STOP_CODONS)	GT:PL	1/1:255,36,0
chrA01	14402418	chrA01:14402418_G/A	G	A	162	.	DP=6;VDB=0.919254;MQSB=1;SGB=-0.616816;MQ0F=0;AC=2;AN=2;DP4=0,0,4,2;MQ=60;EFF=DOWNSTREAM(MODIFIER||2187|||BnaA01g22090D|||BnaA01g22090D||1|WARNING_TRANSCRIPT_INCOMPLETE),INTERGENIC(MODIFIER||||||||||1)	GT:PL	1/1:189,18,0
chrA01	14408578	chrA01:14408578_G/A	G	A	82	.	DP=5;VDB=0.485334;MQSB=0;SGB=-0.590765;MQ0F=0;AC=2;AN=2;DP4=0,0,2,3;MQ=26;EFF=NON_SYNONYMOUS_CODING(MODERATE|MISSENSE|Gaa/Aaa|E255K||BnaA01g22100D|||BnaA01g22100D|3|1),UPSTREAM(MODIFIER||3234|||BnaA01g22090D|||BnaA01g22090D||1|WARNING_TRANSCRIPT_INCOMPLETE)	GT:PL	1/1:109,15,0
chrA01	14460850	chrA01:14460850_G/A	G	A	64	.	DP=12;VDB=0.0831545;RPB=0.746718;MQB=0.352725;BQB=0.793923;MQSB=0.760054;SGB=-0.651104;MQ0F=0.5;AC=2;AN=2;DP4=1,3,6,2;MQ=14;EFF=SPLICE_SITE_REGION(LOW|||||BnaA01g22120D|||BnaA01g22120D|9|1|WARNING_TRANSCRIPT_MULTIPLE_STOP_CODONS),STOP_GAINED(HIGH|NONSENSE|Cag/Tag|Q332*||BnaA01g22120D|||BnaA01g22120D|9|1|WARNING_TRANSCRIPT_MULTIPLE_STOP_CODONS)	GT:PL	1/1:93,0,3
chrA01	14513689	chrA01:14513689_G/A	G	A	94	.	DP=4;VDB=0.510154;SGB=-0.556411;MQ0F=0;AC=2;AN=2;DP4=0,0,4,0;MQ=60;EFF=INTERGENIC(MODIFIER||||||||||1),UPSTREAM(MODIFIER||498|||BnaA01g22150D|||BnaA01g22150D||1|WARNING_TRANSCRIPT_MULTIPLE_STOP_CODONS)	GT:PL	1/1:121,12,0
chrA01	14578448	chrA01:14578448_G/A	G	A	152	.	DP=10;VDB=0.697793;RPB=0.916482;MQB=0.0916482;BQB=0.824834;MQSB=0.279932;SGB=-0.636426;MQ0F=0;ICB=1;HOB=0.5;AC=1;AN=2;DP4=2,1,4,3;MQ=45;EFF=INTERGENIC(MODIFIER||||||||||1)	GT:PL	0/1:186,0,45
chrA01	14590211	chrA01:14590211_G/A	G	A	12.4325	.	DP=1;SGB=-0.379885;MQ0F=0;ICB=1;HOB=0.5;AC=1;AN=2;DP4=0,0,1,0;MQ=60;EFF=DOWNSTREAM(MODIFIER||2469|||BnaA01g22220D|||BnaA01g22220D||1|WARNING_TRANSCRIPT_INCOMPLETE),DOWNSTREAM(MODIFIER||2808|||BnaA01g22210D|||BnaA01g22210D||1|WARNING_TRANSCRIPT_INCOMPLETE),INTERGENIC(MODIFIER||||||||||1)	GT:PL	0/1:40,3,0
chrA01	14730859	chrA01:14730859_G/A	G	A	164	.	DP=9;VDB=0.942381;MQSB=1;SGB=-0.651104;MQ0F=0;AC=2;AN=2;DP4=0,0,2,6;MQ=60;EFF=INTERGENIC(MODIFIER||||||||||1),UPSTREAM(MODIFIER||4118|||BnaA01g22370D|||BnaA01g22370D||1|WARNING_TRANSCRIPT_INCOMPLETE)	GT:PL	1/1:191,24,0
chrA01	14749681	chrA01:14749681_G/A	G	A	67	.	DP=3;VDB=0.732596;SGB=-0.511536;MQ0F=0;AC=2;AN=2;DP4=0,0,3,0;MQ=59;EFF=INTERGENIC(MODIFIER||||||||||1)	GT:PL	1/1:95,9,0
chrA01	14881137	chrA01:14881137_G/A	G	A	142	.	DP=15;VDB=0.539658;RPB=0.753577;MQB=1;BQB=0.87319;MQSB=1;SGB=-0.636426;MQ0F=0;ICB=1;HOB=0.5;AC=1;AN=2;DP4=6,2,2,5;MQ=60;EFF=NON_SYNONYMOUS_CODING(MODERATE|MISSENSE|Gag/Aag|E124K||BnaA01g22550D|||BnaA01g22550D|1|1|WARNING_TRANSCRIPT_MULTIPLE_STOP_CODONS)	GT:PL	0/1:175,0,186
chrA01	14896325	chrA01:14896325_G/A	G	A	105	.	DP=5;VDB=0.150948;SGB=-0.590765;MQ0F=0;AC=2;AN=2;DP4=0,0,5,0;MQ=60;EFF=DOWNSTREAM(MODIFIER||785|||BnaA01g22560D|||BnaA01g22560D||1|WARNING_TRANSCRIPT_INCOMPLETE),INTERGENIC(MODIFIER||||||||||1),UPSTREAM(MODIFIER||2395|||BnaA01g22570D|||BnaA01g22570D||1),UPSTREAM(MODIFIER||3594|||BnaA01g22580D|||BnaA01g22580D||1)	GT:PL	1/1:132,15,0
chrA01	14931868	chrA01:14931868_G/A	G	A	49.3349	.	DP=2;VDB=0.22;MQSB=1;SGB=-0.453602;MQ0F=0;AC=2;AN=2;DP4=0,0,1,1;MQ=60;EFF=DOWNSTREAM(MODIFIER||4356|||BnaA01g22590D|||BnaA01g22590D||1),INTRON(MODIFIER|||||BnaA01g22600D|||BnaA01g22600D|6|1|WARNING_TRANSCRIPT_MULTIPLE_STOP_CODONS)	GT:PL	1/1:77,6,0
chrA01	15154526	chrA01:15154526_G/A	G	A	221	.	DP=11;VDB=0.984756;MQSB=0.361741;SGB=-0.676189;MQ0F=0;AC=2;AN=2;DP4=0,0,4,7;MQ=42;EFF=NON_SYNONYMOUS_CODING(MODERATE|MISSENSE|Gaa/Aaa|E99K||BnaA01g22840D|||BnaA01g22840D|2|1),SPLICE_SITE_REGION(LOW|||||BnaA01g22840D|||BnaA01g22840D|2|1),UPSTREAM(MODIFIER||2636|||BnaA01g22830D|||BnaA01g22830D||1|WARNING_TRANSCRIPT_MULTIPLE_STOP_CODONS)	GT:PL	1/1:248,33,0
chrA01	15279728	chrA01:15279728_G/A	G	A	169	.	DP=6;VDB=0.844031;MQSB=1;SGB=-0.616816;MQ0F=0;AC=2;AN=2;DP4=0,0,2,4;MQ=60;EFF=INTERGENIC(MODIFIER||||||||||1)	GT:PL	1/1:196,18,0
chrA01	15327947	chrA01:15327947_G/A	G	A	193	.	DP=7;VDB=0.712723;MQSB=1.01283;SGB=-0.636426;MQ0F=0;AC=2;AN=2;DP4=0,0,3,4;MQ=60;EFF=DOWNSTREAM(MODIFIER||3035|||BnaA01g22950D|||BnaA01g22950D||1|WARNING_TRANSCRIPT_INCOMPLETE),DOWNSTREAM(MODIFIER||769|||BnaA01g22960D|||BnaA01g22960D||1),INTERGENIC(MODIFIER||||||||||1),UPSTREAM(MODIFIER||828|||BnaA01g22970D|||BnaA01g22970D||1|WARNING_TRANSCRIPT_INCOMPLETE)	GT:PL	1/1:220,21,0
chrA01	15329152	chrA01:15329152_G/A	G	A	224	.	DP=9;VDB=0.455044;MQSB=0.974597;SGB=-0.662043;MQ0F=0;AC=2;AN=2;DP4=0,0,4,5;MQ=60;EFF=DOWNSTREAM(MODIFIER||1974|||BnaA01g22960D|||BnaA01g22960D||1),DOWNSTREAM(MODIFIER||4240|||BnaA01g22950D|||BnaA01g22950D||1|WARNING_TRANSCRIPT_INCOMPLETE),INTRON(MODIFIER|||||BnaA01g22970D|||BnaA01g22970D|1|1|WARNING_TRANSCRIPT_INCOMPLETE)	GT:PL	1/1:251,27,0
chrA01	15333960	chrA01:15333960_G/A	G	A	198	.	DP=9;VDB=0.908112;MQSB=0.924584;SGB=-0.662043;MQ0F=0;AC=2;AN=2;DP4=0,0,6,3;MQ=50;EFF=DOWNSTREAM(MODIFIER||4506|||BnaA01g22980D|||BnaA01g22980D||1|WARNING_TRANSCRIPT_INCOMPLETE),INTRON(MODIFIER|||||BnaA01g22970D|||BnaA01g22970D|16|1|WARNING_TRANSCRIPT_INCOMPLETE),SPLICE_SITE_ACCEPTOR(HIGH|||||BnaA01g22970D|||BnaA01g22970D|17|1|WARNING_TRANSCRIPT_INCOMPLETE)	GT:PL	1/1:225,27,0
chrA01	15623764	chrA01:15623764_G/A	G	A	200	.	DP=8;VDB=0.0510515;MQSB=0.868321;SGB=-0.651104;MQ0F=0;AC=2;AN=2;DP4=0,0,4,4;MQ=56;EFF=INTERGENIC(MODIFIER||||||||||1),UPSTREAM(MODIFIER||3938|||BnaA01g23220D|||BnaA01g23220D||1|WARNING_TRANSCRIPT_INCOMPLETE)	GT:PL	1/1:227,24,0
chrA01	15772456	chrA01:15772456_G/A	G	A	94	.	DP=4;VDB=0.360777;MQSB=1;SGB=-0.556411;MQ0F=0;AC=2;AN=2;DP4=0,0,3,1;MQ=48;EFF=DOWNSTREAM(MODIFIER||3796|||BnaA01g23410D|||BnaA01g23410D||1|WARNING_TRANSCRIPT_INCOMPLETE),INTRON(MODIFIER|||||BnaA01g23390D|||BnaA01g23390D|4|1|WARNING_TRANSCRIPT_MULTIPLE_STOP_CODONS),SPLICE_SITE_REGION(LOW|||||BnaA01g23390D|||BnaA01g23390D|4|1|WARNING_TRANSCRIPT_MULTIPLE_STOP_CODONS),UPSTREAM(MODIFIER||2349|||BnaA01g23400D|||BnaA01g23400D||1)	GT:PL	1/1:121,12,0
chrA01	15795183	chrA01:15795183_G/A	G	A	168	.	DP=6;VDB=0.287141;MQSB=1;SGB=-0.616816;MQ0F=0;AC=2;AN=2;DP4=0,0,2,4;MQ=60;EFF=INTERGENIC(MODIFIER||||||||||1)	GT:PL	1/1:195,18,0
chrA01	16020127	chrA01:16020127_G/A	G	A	204	.	DP=8;VDB=0.086868;MQSB=0.900802;SGB=-0.651104;MQ0F=0;AC=2;AN=2;DP4=0,0,5,3;MQ=60;EFF=INTERGENIC(MODIFIER||||||||||1),UPSTREAM(MODIFIER||3685|||BnaA01g23640D|||BnaA01g23640D||1)	GT:PL	1/1:231,24,0
chrA01	16023471	chrA01:16023471_C/A	C	A	110	.	DP=4;VDB=0.036866;MQSB=1;SGB=-0.556411;MQ0F=0;AC=2;AN=2;DP4=0,0,2,2;MQ=55;EFF=INTERGENIC(MODIFIER||||||||||1),UPSTREAM(MODIFIER||341|||BnaA01g23640D|||BnaA01g23640D||1)	GT:PL	1/1:137,12,0
chrA01	16081437	chrA01:16081437_C/T	C	T	7.93884	.	DP=1;SGB=-0.379885;MQ0F=0;ICB=1;HOB=0.5;AC=1;AN=2;DP4=0,0,1,0;MQ=60;EFF=INTERGENIC(MODIFIER||||||||||1)	GT:PL	0/1:35,3,0
chrA01	16247527	chrA01:16247527_G/A	G	A	39.3353	.	DP=2;VDB=0.72;SGB=-0.453602;MQ0F=0;AC=2;AN=2;DP4=0,0,0,2;MQ=60;EFF=INTERGENIC(MODIFIER||||||||||1)	GT:PL	1/1:67,6,0
chrA01	16275485	chrA01:16275485_A/G	A	G	3.18683	.	DP=2;RPB=1;MQB=1;BQB=1;SGB=-0.379885;MQ0F=0;ICB=1;HOB=0.5;AC=1;AN=2;DP4=0,1,0,1;MQ=42;EFF=DOWNSTREAM(MODIFIER||1646|||BnaA01g23840D|||BnaA01g23840D||1|WARNING_TRANSCRIPT_INCOMPLETE),INTRON(MODIFIER|||||BnaA01g23850D|||BnaA01g23850D|2|1)	GT:PL	0/1:33,0,19
chrA01	16339104	chrA01:16339104_G/A	G	A	137	.	DP=5;VDB=0.485334;MQSB=1;SGB=-0.590765;MQ0F=0;AC=2;AN=2;DP4=0,0,4,1;MQ=60;EFF=INTERGENIC(MODIFIER||||||||||1),UPSTREAM(MODIFIER||3302|||BnaA01g23900D|||BnaA01g23900D||1|WARNING_TRANSCRIPT_MULTIPLE_STOP_CODONS)	GT:PL	1/1:164,15,0
chrA01	16529039	chrA01:16529039_C/T	C	T	21.3664	.	DP=2;VDB=0.74;SGB=-0.453602;MQ0F=0;AC=2;AN=2;DP4=0,0,0,2;MQ=27;EFF=INTERGENIC(MODIFIER||||||||||1),UPSTREAM(MODIFIER||4217|||BnaA01g24110D|||BnaA01g24110D||1|WARNING_TRANSCRIPT_MULTIPLE_STOP_CODONS)	GT:PL	1/1:49,6,0
chrA01	16611747	chrA01:16611747_G/A	G	A	74	.	DP=3;VDB=0.645206;SGB=-0.511536;MQ0F=0;AC=2;AN=2;DP4=0,0,0,3;MQ=56;EFF=DOWNSTREAM(MODIFIER||963|||BnaA01g24190D|||BnaA01g24190D||1|WARNING_TRANSCRIPT_INCOMPLETE),INTERGENIC(MODIFIER||||||||||1)	GT:PL	1/1:102,9,0
chrA01	16762442	chrA01:16762442_G/A	G	A	110	.	DP=5;VDB=0.427066;SGB=-0.590765;MQ0F=0;AC=2;AN=2;DP4=0,0,5,0;MQ=60;EFF=DOWNSTREAM(MODIFIER||3440|||BnaA01g24400D|||BnaA01g24400D||1|WARNING_TRANSCRIPT_MULTIPLE_STOP_CODONS),DOWNSTREAM(MODIFIER||4239|||BnaA01g24360D|||BnaA01g24360D||1),NON_SYNONYMOUS_CODING(MODERATE|MISSENSE|gCa/gTa|A59V||BnaA01g24390D|||BnaA01g24390D|1|1|WARNING_TRANSCRIPT_INCOMPLETE),UPSTREAM(MODIFIER||2765|||BnaA01g24380D|||BnaA01g24380D||1|WARNING_TRANSCRIPT_INCOMPLETE),UPSTREAM(MODIFIER||3571|||BnaA01g24370D|||BnaA01g24370D||1)	GT:PL	1/1:137,15,0
chrA01	16907772	chrA01:16907772_G/A	G	A	222	.	DP=11;VDB=0.606998;MQSB=0.0297172;SGB=-0.676189;MQ0F=0.181818;AC=2;AN=2;DP4=0,0,6,5;MQ=38;EFF=INTERGENIC(MODIFIER||||||||||1),UPSTREAM(MODIFIER||2953|||BnaA01g24510D|||BnaA01g24510D||1|WARNING_TRANSCRIPT_MULTIPLE_STOP_CODONS)	GT:PL	1/1:249,33,0
chrA01	17515091	chrA01:17515091_G/A	G	A	171	.	DP=14;VDB=0.685092;RPB=0.623736;MQB=0.531709;BQB=0.899815;MQSB=0.961166;SGB=-0.636426;MQ0F=0;ICB=1;HOB=0.5;AC=1;AN=2;DP4=3,3,3,4;MQ=53;EFF=DOWNSTREAM(MODIFIER||1740|||BnaA01g25080D|||BnaA01g25080D||1|WARNING_TRANSCRIPT_INCOMPLETE),DOWNSTREAM(MODIFIER||2178|||BnaA01g25050D|||BnaA01g25050D||1|WARNING_TRANSCRIPT_MULTIPLE_STOP_CODONS),DOWNSTREAM(MODIFIER||2806|||BnaA01g25040D|||BnaA01g25040D||1),DOWNSTREAM(MODIFIER||3437|||BnaA01g25030D|||BnaA01g25030D||1|WARNING_TRANSCRIPT_INCOMPLETE),NON_SYNONYMOUS_CODING(MODERATE|MISSENSE|gGa/gAa|G153E||BnaA01g25060D|||BnaA01g25060D|2|1|WARNING_TRANSCRIPT_INCOMPLETE),UPSTREAM(MODIFIER||4238|||BnaA01g25090D|||BnaA01g25090D||1|WARNING_TRANSCRIPT_INCOMPLETE),UPSTREAM(MODIFIER||785|||BnaA01g25070D|||BnaA01g25070D||1|WARNING_TRANSCRIPT_MULTIPLE_STOP_CODONS)	GT:PL	0/1:204,0,150
chrA01	17683201	chrA01:17683201_G/A	G	A	228	.	DP=15;VDB=0.80042;MQSB=0.651439;SGB=-0.688148;MQ0F=0;AC=2;AN=2;DP4=0,0,8,7;MQ=57;EFF=DOWNSTREAM(MODIFIER||3325|||BnaA01g25240D|||BnaA01g25240D||1),NON_SYNONYMOUS_CODING(MODERATE|MISSENSE|Ggt/Agt|G380S||BnaA01g25250D|||BnaA01g25250D|3|1|WARNING_TRANSCRIPT_INCOMPLETE)	GT:PL	1/1:255,45,0
chrA01	17705043	chrA01:17705043_G/A	G	A	208	.	DP=8;VDB=0.0956742;MQSB=0.750668;SGB=-0.651104;MQ0F=0;AC=2;AN=2;DP4=0,0,5,3;MQ=57;EFF=INTERGENIC(MODIFIER||||||||||1),UPSTREAM(MODIFIER||3082|||BnaA01g25290D|||BnaA01g25290D||1),UPSTREAM(MODIFIER||4546|||BnaA01g25300D|||BnaA01g25300D||1|WARNING_TRANSCRIPT_MULTIPLE_STOP_CODONS)	GT:PL	1/1:235,24,0
chrA01	17730139	chrA01:17730139_G/A	G	A	169	.	DP=7;VDB=0.64169;MQSB=1;SGB=-0.616816;MQ0F=0;AC=2;AN=2;DP4=0,0,5,1;MQ=60;EFF=DOWNSTREAM(MODIFIER||753|||BnaA01g25340D|||BnaA01g25340D||1|WARNING_TRANSCRIPT_MULTIPLE_STOP_CODONS),NON_SYNONYMOUS_CODING(MODERATE|MISSENSE|Gag/Aag|E318K||BnaA01g25330D|||BnaA01g25330D|8|1|WARNING_TRANSCRIPT_MULTIPLE_STOP_CODONS),UPSTREAM(MODIFIER||2892|||BnaA01g25350D|||BnaA01g25350D||1|WARNING_TRANSCRIPT_MULTIPLE_STOP_CODONS)	GT:PL	1/1:196,18,0
chrA01	17888286	chrA01:17888286_G/A	G	A	190	.	DP=7;VDB=0.629475;MQSB=1.01283;SGB=-0.636426;MQ0F=0;AC=2;AN=2;DP4=0,0,4,3;MQ=60;EFF=INTERGENIC(MODIFIER||||||||||1),UPSTREAM(MODIFIER||3385|||BnaA01g25640D|||BnaA01g25640D||1|WARNING_TRANSCRIPT_INCOMPLETE),UPSTREAM(MODIFIER||496|||BnaA01g25650D|||BnaA01g25650D||1),UPSTREAM(MODIFIER||88|||BnaA01g25660D|||BnaA01g25660D||1|WARNING_TRANSCRIPT_INCOMPLETE)	GT:PL	1/1:217,21,0
chrA01	17913461	chrA01:17913461_G/A	G	A	190	.	DP=8;VDB=0.872762;MQSB=1;SGB=-0.651104;MQ0F=0;AC=2;AN=2;DP4=0,0,2,6;MQ=60;EFF=INTRON(MODIFIER|||||BnaA01g25700D|||BnaA01g25700D|15|1|WARNING_TRANSCRIPT_INCOMPLETE)	GT:PL	1/1:217,24,0
chrA01	18044147	chrA01:18044147_A/T	A	T	113	.	DP=4;VDB=0.714437;MQSB=1;SGB=-0.556411;MQ0F=0;AC=2;AN=2;DP4=0,0,2,2;MQ=60;EFF=DOWNSTREAM(MODIFIER||712|||BnaA01g25860D|||BnaA01g25860D||1),INTERGENIC(MODIFIER||||||||||1),UPSTREAM(MODIFIER||2365|||BnaA01g25870D|||BnaA01g25870D||1|WARNING_TRANSCRIPT_MULTIPLE_STOP_CODONS),UPSTREAM(MODIFIER||4913|||BnaA01g25850D|||BnaA01g25850D||1)	GT:PL	1/1:140,12,0
chrA01	18136781	chrA01:18136781_G/A	G	A	156	.	DP=6;VDB=0.417842;MQSB=1;SGB=-0.616816;MQ0F=0;AC=2;AN=2;DP4=0,0,4,2;MQ=60;EFF=DOWNSTREAM(MODIFIER||300|||BnaA01g26000D|||BnaA01g26000D||1),DOWNSTREAM(MODIFIER||3032|||BnaA01g26020D|||BnaA01g26020D||1|WARNING_TRANSCRIPT_INCOMPLETE),INTERGENIC(MODIFIER||||||||||1),UPSTREAM(MODIFIER||1752|||BnaA01g26010D|||BnaA01g26010D||1),UPSTREAM(MODIFIER||3270|||BnaA01g25990D|||BnaA01g25990D||1|WARNING_TRANSCRIPT_MULTIPLE_STOP_CODONS)	GT:PL	1/1:183,18,0
chrA01	18220337	chrA01:18220337_T/C	T	C	54	.	DP=3;VDB=0.21346;MQSB=1;SGB=-0.511536;MQ0F=0;AC=2;AN=2;DP4=0,0,1,2;MQ=43;EFF=INTERGENIC(MODIFIER||||||||||1),UPSTREAM(MODIFIER||2774|||BnaA01g26140D|||BnaA01g26140D||1|WARNING_TRANSCRIPT_MULTIPLE_STOP_CODONS)	GT:PL	1/1:82,9,0
chrA01	18398899	chrA01:18398899_G/A	G	A	228	.	DP=14;VDB=0.970856;MQSB=1;SGB=-0.686358;MQ0F=0;AC=2;AN=2;DP4=0,0,11,3;MQ=60;EFF=INTERGENIC(MODIFIER||||||||||1),UPSTREAM(MODIFIER||3603|||BnaA01g26330D|||BnaA01g26330D||1|WARNING_TRANSCRIPT_MULTIPLE_STOP_CODONS)	GT:PL	1/1:255,42,0
chrA01	18510080	chrA01:18510080_G/A	G	A	67	.	DP=4;VDB=0.598008;SGB=-0.556411;MQ0F=0;AC=2;AN=2;DP4=0,0,4,0;MQ=36;EFF=INTERGENIC(MODIFIER||||||||||1),UPSTREAM(MODIFIER||2331|||BnaA01g26430D|||BnaA01g26430D||1|WARNING_TRANSCRIPT_MULTIPLE_STOP_CODONS)	GT:PL	1/1:94,12,0
chrA01	18550974	chrA01:18550974_G/A	G	A	6.32957	.	DP=1;SGB=-0.379885;MQ0F=0;ICB=1;HOB=0.5;AC=1;AN=2;DP4=0,0,1,0;MQ=60;EFF=DOWNSTREAM(MODIFIER||2706|||BnaA01g26490D|||BnaA01g26490D||1),SYNONYMOUS_CODING(LOW|SILENT|cgG/cgA|R291||BnaA01g26480D|||BnaA01g26480D|2|1|WARNING_TRANSCRIPT_MULTIPLE_STOP_CODONS),UPSTREAM(MODIFIER||2016|||BnaA01g26470D|||BnaA01g26470D||1|WARNING_TRANSCRIPT_INCOMPLETE)	GT:PL	0/1:33,3,0
chrA01	18594424	chrA01:18594424_G/A	G	A	110	.	DP=6;VDB=0.948809;SGB=-0.616816;MQ0F=0;AC=2;AN=2;DP4=0,0,6,0;MQ=58;EFF=DOWNSTREAM(MODIFIER||3863|||BnaA01g26540D|||BnaA01g26540D||1|WARNING_TRANSCRIPT_INCOMPLETE),DOWNSTREAM(MODIFIER||921|||BnaA01g26560D|||BnaA01g26560D||1|WARNING_TRANSCRIPT_INCOMPLETE),NON_SYNONYMOUS_CODING(MODERATE|MISSENSE|Gaa/Aaa|E417K||BnaA01g26550D|||BnaA01g26550D|7|1|WARNING_TRANSCRIPT_INCOMPLETE),UPSTREAM(MODIFIER||1749|||BnaA01g26570D|||BnaA01g26570D||1)	GT:PL	1/1:137,18,0
chrA01	18668723	chrA01:18668723_G/A	G	A	160	.	DP=6;VDB=0.258434;MQSB=1;SGB=-0.616816;MQ0F=0;AC=2;AN=2;DP4=0,0,4,2;MQ=60;EFF=NON_SYNONYMOUS_CODING(MODERATE|MISSENSE|Gaa/Aaa|E182K||BnaA01g26670D|||BnaA01g26670D|3|1|WARNING_TRANSCRIPT_INCOMPLETE),UPSTREAM(MODIFIER||514|||BnaA01g26680D|||BnaA01g26680D||1)	GT:PL	1/1:187,18,0
chrA01	18890941	chrA01:18890941_G/A	G	A	178	.	DP=8;VDB=0.72462;MQSB=0.248092;SGB=-0.651104;MQ0F=0;AC=2;AN=2;DP4=0,0,4,4;MQ=48;EFF=DOWNSTREAM(MODIFIER||1219|||BnaA01g26990D|||BnaA01g26990D||1|WARNING_TRANSCRIPT_INCOMPLETE),DOWNSTREAM(MODIFIER||3347|||BnaA01g27000D|||BnaA01g27000D||1|WARNING_TRANSCRIPT_INCOMPLETE),NON_SYNONYMOUS_CODING(MODERATE|MISSENSE|Gat/Aat|D150N||BnaA01g26980D|||BnaA01g26980D|1|1)	GT:PL	1/1:205,24,0
chrA01	18963583	chrA01:18963583_G/A	G	A	228	.	DP=9;VDB=0.633718;MQSB=0.974597;SGB=-0.662043;MQ0F=0;AC=2;AN=2;DP4=0,0,4,5;MQ=60;EFF=DOWNSTREAM(MODIFIER||3294|||BnaA01g27160D|||BnaA01g27160D||1|WARNING_TRANSCRIPT_INCOMPLETE),DOWNSTREAM(MODIFIER||4769|||BnaA01g27130D|||BnaA01g27130D||1|WARNING_TRANSCRIPT_MULTIPLE_STOP_CODONS),DOWNSTREAM(MODIFIER||959|||BnaA01g27150D|||BnaA01g27150D||1|WARNING_TRANSCRIPT_INCOMPLETE),INTRON(MODIFIER|||||BnaA01g27140D|||BnaA01g27140D|2|1|WARNING_TRANSCRIPT_MULTIPLE_STOP_CODONS),SPLICE_SITE_DONOR(HIGH|||||BnaA01g27140D|||BnaA01g27140D|2|1|WARNING_TRANSCRIPT_MULTIPLE_STOP_CODONS)	GT:PL	1/1:255,27,0
chrA01	19309810	chrA01:19309810_G/A	G	A	115	.	DP=4;VDB=0.66971;MQSB=1;SGB=-0.556411;MQ0F=0;AC=2;AN=2;DP4=0,0,2,2;MQ=60;EFF=DOWNSTREAM(MODIFIER||2371|||BnaA01g27650D|||BnaA01g27650D||1),DOWNSTREAM(MODIFIER||4947|||BnaA01g27660D|||BnaA01g27660D||1|WARNING_TRANSCRIPT_INCOMPLETE),DOWNSTREAM(MODIFIER||880|||BnaA01g27640D|||BnaA01g27640D||1|WARNING_TRANSCRIPT_INCOMPLETE),SYNONYMOUS_CODING(LOW|SILENT|ctC/ctT|L40||BnaA01g27630D|||BnaA01g27630D|2|1|WARNING_TRANSCRIPT_INCOMPLETE),UPSTREAM(MODIFIER||952|||BnaA01g27620D|||BnaA01g27620D||1|WARNING_TRANSCRIPT_INCOMPLETE)	GT:PL	1/1:142,12,0
chrA01	19495823	chrA01:19495823_G/A	G	A	136	.	DP=5;VDB=0.971144;MQSB=1;SGB=-0.590765;MQ0F=0;AC=2;AN=2;DP4=0,0,3,2;MQ=60;EFF=DOWNSTREAM(MODIFIER||4816|||BnaA01g27980D|||BnaA01g27980D||1|WARNING_TRANSCRIPT_MULTIPLE_STOP_CODONS),INTERGENIC(MODIFIER||||||||||1),UPSTREAM(MODIFIER||1663|||BnaA01g27970D|||BnaA01g27970D||1|WARNING_TRANSCRIPT_INCOMPLETE)	GT:PL	1/1:163,15,0
chrA01	19964449	chrA01:19964449_C/T	C	T	159	.	DP=6;VDB=0.915302;MQSB=1;SGB=-0.616816;MQ0F=0;AC=2;AN=2;DP4=0,0,4,2;MQ=60;EFF=DOWNSTREAM(MODIFIER||4273|||BnaA01g28730D|||BnaA01g28730D||1),NON_SYNONYMOUS_CODING(MODERATE|MISSENSE|gGg/gAg|G68E||BnaA01g28750D|||BnaA01g28750D|3|1|WARNING_TRANSCRIPT_INCOMPLETE),UPSTREAM(MODIFIER||2067|||BnaA01g28740D|||BnaA01g28740D||1|WARNING_TRANSCRIPT_INCOMPLETE)	GT:PL	1/1:186,18,0
chrA01	20005093	chrA01:20005093_C/T	C	T	169	.	DP=6;VDB=0.397713;MQSB=0.861511;SGB=-0.616816;MQ0F=0;AC=2;AN=2;DP4=0,0,3,3;MQ=60;EFF=DOWNSTREAM(MODIFIER||608|||BnaA01g28800D|||BnaA01g28800D||1|WARNING_TRANSCRIPT_MULTIPLE_STOP_CODONS),STOP_GAINED(HIGH|NONSENSE|Caa/Taa|Q345*||BnaA01g28790D|||BnaA01g28790D|5|1|WARNING_TRANSCRIPT_INCOMPLETE)	GT:PL	1/1:196,18,0
chrA01	20029821	chrA01:20029821_C/T	C	T	228	.	DP=9;VDB=0.397591;MQSB=0.974597;SGB=-0.662043;MQ0F=0;AC=2;AN=2;DP4=0,0,5,4;MQ=60;EFF=DOWNSTREAM(MODIFIER||3060|||BnaA01g28870D|||BnaA01g28870D||1|WARNING_TRANSCRIPT_MULTIPLE_STOP_CODONS),INTRON(MODIFIER|||||BnaA01g28880D|||BnaA01g28880D|6|1|WARNING_TRANSCRIPT_MULTIPLE_STOP_CODONS),UPSTREAM(MODIFIER||2918|||BnaA01g28890D|||BnaA01g28890D||1|WARNING_TRANSCRIPT_MULTIPLE_STOP_CODONS)	GT:PL	1/1:255,27,0
chrA01	20209368	chrA01:20209368_G/A	G	A	122	.	DP=5;VDB=0.539429;MQSB=1;SGB=-0.590765;MQ0F=0;AC=2;AN=2;DP4=0,0,1,4;MQ=60;EFF=DOWNSTREAM(MODIFIER||2936|||BnaA01g29210D|||BnaA01g29210D||1),DOWNSTREAM(MODIFIER||892|||BnaA01g29230D|||BnaA01g29230D||1|WARNING_TRANSCRIPT_INCOMPLETE),SYNONYMOUS_CODING(LOW|SILENT|caG/caA|Q490||BnaA01g29220D|||BnaA01g29220D|1|1)	GT:PL	1/1:149,15,0
chrA01	20265699	chrA01:20265699_G/A	G	A	228	.	DP=10;VDB=0.906564;MQSB=0.733186;SGB=-0.670168;MQ0F=0;AC=2;AN=2;DP4=0,0,7,3;MQ=57;EFF=INTERGENIC(MODIFIER||||||||||1)	GT:PL	1/1:255,30,0
chrA01	20280128	chrA01:20280128_G/A	G	A	13.3811	.	DP=1;SGB=-0.379885;MQ0F=0;ICB=1;HOB=0.5;AC=1;AN=2;DP4=0,0,1,0;MQ=60;EFF=DOWNSTREAM(MODIFIER||2|||BnaA01g29340D|||BnaA01g29340D||1|WARNING_TRANSCRIPT_INCOMPLETE),DOWNSTREAM(MODIFIER||893|||BnaA01g29320D|||BnaA01g29320D||1|WARNING_TRANSCRIPT_MULTIPLE_STOP_CODONS),INTERGENIC(MODIFIER||||||||||1),UPSTREAM(MODIFIER||1393|||BnaA01g29350D|||BnaA01g29350D||1|WARNING_TRANSCRIPT_INCOMPLETE),UPSTREAM(MODIFIER||220|||BnaA01g29330D|||BnaA01g29330D||1)	GT:PL	0/1:41,3,0
chrA01	20333377	chrA01:20333377_A/G	A	G	110	.	DP=4;VDB=0.100421;MQSB=1;SGB=-0.556411;MQ0F=0;AC=2;AN=2;DP4=0,0,3,1;MQ=55;EFF=DOWNSTREAM(MODIFIER||2375|||BnaA01g29390D|||BnaA01g29390D||1|WARNING_TRANSCRIPT_INCOMPLETE),INTERGENIC(MODIFIER||||||||||1)	GT:PL	1/1:137,12,0
chrA01	20428749	chrA01:20428749_C/T	C	T	7.93884	.	DP=1;SGB=-0.379885;MQ0F=0;ICB=1;HOB=0.5;AC=1;AN=2;DP4=0,0,1,0;MQ=60;EFF=INTERGENIC(MODIFIER||||||||||1),UPSTREAM(MODIFIER||4752|||BnaA01g29490D|||BnaA01g29490D||1|WARNING_TRANSCRIPT_MULTIPLE_STOP_CODONS)	GT:PL	0/1:35,3,0
chrA01	20602656	chrA01:20602656_C/T	C	T	146	.	DP=13;VDB=0.568173;RPB=0.920266;MQB=0.961166;BQB=0.828239;MQSB=0.765017;SGB=-0.636426;MQ0F=0;ICB=1;HOB=0.5;AC=1;AN=2;DP4=2,4,3,4;MQ=56;EFF=INTERGENIC(MODIFIER||||||||||1)	GT:PL	0/1:179,0,143
chrA01	20610522	chrA01:20610522_C/T	C	T	30.0952	.	DP=11;VDB=0.748679;RPB=0.979382;MQB=1;BQB=0.124514;MQSB=0.964642;SGB=-0.511536;MQ0F=0;ICB=1;HOB=0.5;AC=1;AN=2;DP4=3,5,1,2;MQ=60;EFF=NON_SYNONYMOUS_CODING(MODERATE|MISSENSE|aCt/aTt|T13I||BnaA01g29820D|||BnaA01g29820D|1|1|WARNING_TRANSCRIPT_MULTIPLE_STOP_CODONS)	GT:PL	0/1:64,0,212
chrA01	20684482	chrA01:20684482_C/T	C	T	193	.	DP=16;VDB=0.620767;RPB=0.534333;MQB=0.569783;BQB=0.972604;MQSB=0.972604;SGB=-0.662043;MQ0F=0;ICB=1;HOB=0.5;AC=1;AN=2;DP4=5,1,4,5;MQ=56;EFF=DOWNSTREAM(MODIFIER||1631|||BnaA01g30010D|||BnaA01g30010D||1),DOWNSTREAM(MODIFIER||4069|||BnaA01g30000D|||BnaA01g30000D||1|WARNING_TRANSCRIPT_INCOMPLETE),NON_SYNONYMOUS_CODING(MODERATE|MISSENSE|tCt/tTt|S14F||BnaA01g30020D|||BnaA01g30020D|1|1),UPSTREAM(MODIFIER||1957|||BnaA01g30030D|||BnaA01g30030D||1|WARNING_TRANSCRIPT_INCOMPLETE),UPSTREAM(MODIFIER||2620|||BnaA01g30040D|||BnaA01g30040D||1|WARNING_TRANSCRIPT_INCOMPLETE)	GT:PL	0/1:226,0,143
chrA01	20699061	chrA01:20699061_G/T	G	T	139	.	DP=11;VDB=0.640324;RPB=0.562708;MQB=0.562708;BQB=0.763675;MQSB=0.562708;SGB=-0.636426;MQ0F=0;ICB=1;HOB=0.5;AC=1;AN=2;DP4=3,1,4,3;MQ=52;EFF=DOWNSTREAM(MODIFIER||1884|||BnaA01g30060D|||BnaA01g30060D||1|WARNING_TRANSCRIPT_INCOMPLETE),DOWNSTREAM(MODIFIER||1894|||BnaA01g30080D|||BnaA01g30080D||1|WARNING_TRANSCRIPT_INCOMPLETE),SYNONYMOUS_CODING(LOW|SILENT|ctC/ctA|L297||BnaA01g30070D|||BnaA01g30070D|10|1|WARNING_TRANSCRIPT_MULTIPLE_STOP_CODONS)	GT:PL	0/1:172,0,104
chrA01	20699068	chrA01:20699068_G/C	G	C	97	.	DP=9;VDB=0.213368;RPB=0.89338;MQB=0.406082;BQB=0.730948;MQSB=0.462292;SGB=-0.590765;MQ0F=0;ICB=1;HOB=0.5;AC=1;AN=2;DP4=3,1,3,2;MQ=50;EFF=DOWNSTREAM(MODIFIER||1887|||BnaA01g30080D|||BnaA01g30080D||1|WARNING_TRANSCRIPT_INCOMPLETE),DOWNSTREAM(MODIFIER||1891|||BnaA01g30060D|||BnaA01g30060D||1|WARNING_TRANSCRIPT_INCOMPLETE),NON_SYNONYMOUS_CODING(MODERATE|MISSENSE|tCt/tGt|S295C||BnaA01g30070D|||BnaA01g30070D|10|1|WARNING_TRANSCRIPT_MULTIPLE_STOP_CODONS)	GT:PL	0/1:130,0,113
chrA01	20804732	chrA01:20804732_T/C	T	C	13.7717	.	DP=6;VDB=0.38;RPB=1;MQB=0;BQB=0.75;MQSB=1;SGB=-0.453602;MQ0F=0;ICB=1;HOB=0.5;AC=1;AN=2;DP4=4,0,1,1;MQ=50;EFF=DOWNSTREAM(MODIFIER||4409|||BnaA01g30270D|||BnaA01g30270D||1),SYNONYMOUS_CODING(LOW|SILENT|acA/acG|T957||BnaA01g30260D|||BnaA01g30260D|4|1|WARNING_TRANSCRIPT_INCOMPLETE)	GT:PL	0/1:47,0,106
chrA01	20992527	chrA01:20992527_C/T	C	T	125	.	DP=6;VDB=0.41447;MQSB=1;SGB=-0.616816;MQ0F=0;AC=2;AN=2;DP4=0,0,5,1;MQ=39;EFF=DOWNSTREAM(MODIFIER||1867|||BnaA01g30710D|||BnaA01g30710D||1),NON_SYNONYMOUS_CODING(MODERATE|MISSENSE|aGt/aAt|S118N||BnaA01g30700D|||BnaA01g30700D|1|1),UPSTREAM(MODIFIER||1588|||BnaA01g30690D|||BnaA01g30690D||1),UPSTREAM(MODIFIER||3428|||BnaA01g30680D|||BnaA01g30680D||1)	GT:PL	1/1:152,18,0
chrA01	21280855	chrA01:21280855_C/T	C	T	125	.	DP=5;VDB=0.244166;MQSB=1;SGB=-0.590765;MQ0F=0;AC=2;AN=2;DP4=0,0,1,4;MQ=60;EFF=NON_SYNONYMOUS_CODING(MODERATE|MISSENSE|Gat/Aat|D363N||BnaA01g31300D|||BnaA01g31300D|3|1|WARNING_TRANSCRIPT_MULTIPLE_STOP_CODONS),UPSTREAM(MODIFIER||1183|||BnaA01g31290D|||BnaA01g31290D||1|WARNING_TRANSCRIPT_INCOMPLETE),UPSTREAM(MODIFIER||2710|||BnaA01g31310D|||BnaA01g31310D||1)	GT:PL	1/1:152,15,0
chrA01	21405166	chrA01:21405166_A/T	A	T	47.3349	.	DP=2;VDB=0.28;SGB=-0.453602;MQ0F=0;AC=2;AN=2;DP4=0,0,0,2;MQ=58;EFF=DOWNSTREAM(MODIFIER||2749|||BnaA01g31470D|||BnaA01g31470D||1|WARNING_TRANSCRIPT_MULTIPLE_STOP_CODONS),DOWNSTREAM(MODIFIER||3511|||BnaA01g31490D|||BnaA01g31490D||1|WARNING_TRANSCRIPT_INCOMPLETE),INTRON(MODIFIER|||||BnaA01g31480D|||BnaA01g31480D|1|1|WARNING_TRANSCRIPT_INCOMPLETE)	GT:PL	1/1:75,6,0
chrA01	21414926	chrA01:21414926_C/T	C	T	116	.	DP=4;VDB=0.0356013;MQSB=1;SGB=-0.556411;MQ0F=0;AC=2;AN=2;DP4=0,0,3,1;MQ=60;EFF=DOWNSTREAM(MODIFIER||1342|||BnaA01g31510D|||BnaA01g31510D||1|WARNING_TRANSCRIPT_INCOMPLETE),INTERGENIC(MODIFIER||||||||||1),UPSTREAM(MODIFIER||2605|||BnaA01g31500D|||BnaA01g31500D||1),UPSTREAM(MODIFIER||3819|||BnaA01g31490D|||BnaA01g31490D||1|WARNING_TRANSCRIPT_INCOMPLETE)	GT:PL	1/1:143,12,0
chrA01	21524427	chrA01:21524427_C/T	C	T	185	.	DP=7;VDB=0.52244;MQSB=1.01283;SGB=-0.636426;MQ0F=0;AC=2;AN=2;DP4=0,0,4,3;MQ=60;EFF=DOWNSTREAM(MODIFIER||1596|||BnaA01g31760D|||BnaA01g31760D||1|WARNING_TRANSCRIPT_MULTIPLE_STOP_CODONS),NON_SYNONYMOUS_CODING(MODERATE|MISSENSE|Cgc/Tgc|R58C||BnaA01g31770D|||BnaA01g31770D|1|1),UPSTREAM(MODIFIER||1788|||BnaA01g31780D|||BnaA01g31780D||1),UPSTREAM(MODIFIER||1991|||BnaA01g31790D|||BnaA01g31790D||1|WARNING_TRANSCRIPT_INCOMPLETE)	GT:PL	1/1:212,21,0
chrA01	21718985	chrA01:21718985_C/T	C	T	212	.	DP=9;VDB=0.988914;MQSB=0.974597;SGB=-0.662043;MQ0F=0;AC=2;AN=2;DP4=0,0,4,5;MQ=60;EFF=DOWNSTREAM(MODIFIER||4194|||BnaA01g32220D|||BnaA01g32220D||1|WARNING_TRANSCRIPT_INCOMPLETE),SYNONYMOUS_CODING(LOW|SILENT|ctC/ctT|L540||BnaA01g32210D|||BnaA01g32210D|3|1|WARNING_TRANSCRIPT_MULTIPLE_STOP_CODONS)	GT:PL	1/1:239,27,0
chrA01	21957924	chrA01:21957924_C/T	C	T	67	.	DP=14;VDB=0.210092;RPB=0.118179;MQB=0.222635;BQB=0.646905;MQSB=0.738577;SGB=-0.590765;MQ0F=0;ICB=1;HOB=0.5;AC=1;AN=2;DP4=1,8,2,3;MQ=46;EFF=DOWNSTREAM(MODIFIER||326|||BnaA01g32520D|||BnaA01g32520D||1),INTERGENIC(MODIFIER||||||||||1)	GT:PL	0/1:100,0,188
chrA01	21966075	chrA01:21966075_A/G	A	G	18.8346	.	DP=6;VDB=0.14;RPB=0.5;MQB=0;BQB=0.75;MQSB=1;SGB=-0.453602;MQ0F=0;ICB=1;HOB=0.5;AC=1;AN=2;DP4=0,4,1,1;MQ=53;EFF=DOWNSTREAM(MODIFIER||3949|||BnaA01g32550D|||BnaA01g32550D||1|WARNING_TRANSCRIPT_MULTIPLE_STOP_CODONS),SYNONYMOUS_CODING(LOW|SILENT|tcA/tcG|S39||BnaA01g32540D|||BnaA01g32540D|1|1),UPSTREAM(MODIFIER||202|||BnaA01g32530D|||BnaA01g32530D||1)	GT:PL	0/1:52,0,102
chrA01	21967283	chrA01:21967283_C/T	C	T	173	.	DP=6;VDB=0.856113;MQSB=0.861511;SGB=-0.616816;MQ0F=0;AC=2;AN=2;DP4=0,0,3,3;MQ=60;EFF=DOWNSTREAM(MODIFIER||2741|||BnaA01g32550D|||BnaA01g32550D||1|WARNING_TRANSCRIPT_MULTIPLE_STOP_CODONS),DOWNSTREAM(MODIFIER||578|||BnaA01g32540D|||BnaA01g32540D||1),INTERGENIC(MODIFIER||||||||||1),UPSTREAM(MODIFIER||1410|||BnaA01g32530D|||BnaA01g32530D||1)	GT:PL	1/1:200,18,0
chrA01	22123692	chrA01:22123692_C/T	C	T	50	.	DP=2;VDB=0.74;MQSB=1;SGB=-0.453602;MQ0F=0;AC=2;AN=2;DP4=0,0,1,1;MQ=60;EFF=DOWNSTREAM(MODIFIER||3187|||BnaA01g32730D|||BnaA01g32730D||1),INTERGENIC(MODIFIER||||||||||1),UPSTREAM(MODIFIER||4322|||BnaA01g32720D|||BnaA01g32720D||1),UPSTREAM(MODIFIER||4675|||BnaA01g32750D|||BnaA01g32750D||1|WARNING_TRANSCRIPT_MULTIPLE_STOP_CODONS),UPSTREAM(MODIFIER||698|||BnaA01g32740D|||BnaA01g32740D||1|WARNING_TRANSCRIPT_INCOMPLETE)	GT:PL	1/1:78,6,0
chrA01	22159570	chrA01:22159570_C/T	C	T	139	.	DP=11;VDB=0.108365;RPB=0.0803868;MQB=0.12058;BQB=0.924449;MQSB=0.12058;SGB=-0.636426;MQ0F=0;ICB=1;HOB=0.5;AC=1;AN=2;DP4=3,1,1,6;MQ=55;EFF=INTERGENIC(MODIFIER||||||||||1)	GT:PL	0/1:172,0,104
chrA01	22235404	chrA01:22235404_C/T	C	T	116	.	DP=19;VDB=0.596338;RPB=0.944459;MQB=1;BQB=0.930232;MQSB=1;SGB=-0.636426;MQ0F=0;ICB=1;HOB=0.5;AC=1;AN=2;DP4=4,8,2,5;MQ=60;EFF=INTERGENIC(MODIFIER||||||||||1)	GT:PL	0/1:149,0,250
chrA01	22356027	chrA01:22356027_C/T	C	T	228	.	DP=10;VDB=0.828364;MQSB=1.00775;SGB=-0.670168;MQ0F=0;AC=2;AN=2;DP4=0,0,4,6;MQ=60;EFF=DOWNSTREAM(MODIFIER||622|||BnaA01g33020D|||BnaA01g33020D||1|WARNING_TRANSCRIPT_MULTIPLE_STOP_CODONS),INTRAGENIC(MODIFIER|||||BnaA01g33020D|||||1),UPSTREAM(MODIFIER||3077|||BnaA01g33000D|||BnaA01g33000D||1|WARNING_TRANSCRIPT_MULTIPLE_STOP_CODONS),UPSTREAM(MODIFIER||670|||BnaA01g33010D|||BnaA01g33010D||1|WARNING_TRANSCRIPT_INCOMPLETE)	GT:PL	1/1:255,30,0
chrA01	22642889	chrA01:22642889_C/T	C	T	228	.	DP=11;VDB=0.489965;MQSB=0.954207;SGB=-0.676189;MQ0F=0;AC=2;AN=2;DP4=0,0,3,8;MQ=57;EFF=DOWNSTREAM(MODIFIER||1778|||BnaA01g33440D|||BnaA01g33440D||1|WARNING_TRANSCRIPT_INCOMPLETE),DOWNSTREAM(MODIFIER||1890|||BnaA01g33420D|||BnaA01g33420D||1|WARNING_TRANSCRIPT_INCOMPLETE),DOWNSTREAM(MODIFIER||3559|||BnaA01g33450D|||BnaA01g33450D||1),DOWNSTREAM(MODIFIER||3848|||BnaA01g33460D|||BnaA01g33460D||1|WARNING_TRANSCRIPT_INCOMPLETE),SYNONYMOUS_CODING(LOW|SILENT|gaG/gaA|E250||BnaA01g33430D|||BnaA01g33430D|6|1|WARNING_TRANSCRIPT_INCOMPLETE)	GT:PL	1/1:255,33,0
chrA01	22782784	chrA01:22782784_C/T	C	T	134	.	DP=5;VDB=0.24063;MQSB=1;SGB=-0.590765;MQ0F=0;AC=2;AN=2;DP4=0,0,4,1;MQ=60;EFF=DOWNSTREAM(MODIFIER||2229|||BnaA01g33680D|||BnaA01g33680D||1|WARNING_TRANSCRIPT_INCOMPLETE),DOWNSTREAM(MODIFIER||4747|||BnaA01g33690D|||BnaA01g33690D||1),SYNONYMOUS_CODING(LOW|SILENT|gaG/gaA|E383||BnaA01g33670D|||BnaA01g33670D|2|1|WARNING_TRANSCRIPT_MULTIPLE_STOP_CODONS),UPSTREAM(MODIFIER||2493|||BnaA01g33660D|||BnaA01g33660D||1|WARNING_TRANSCRIPT_INCOMPLETE)	GT:PL	1/1:161,15,0
chrA01	22792022	chrA01:22792022_C/T	C	T	194	.	DP=7;VDB=0.308783;MQSB=1.01283;SGB=-0.636426;MQ0F=0;AC=2;AN=2;DP4=0,0,4,3;MQ=60;EFF=INTRON(MODIFIER|||||BnaA01g33700D|||BnaA01g33700D|4|1|WARNING_TRANSCRIPT_INCOMPLETE),UPSTREAM(MODIFIER||3967|||BnaA01g33690D|||BnaA01g33690D||1)	GT:PL	1/1:221,21,0
chrA01	22875918	chrA01:22875918_A/G	A	G	156	.	DP=6;VDB=0.87834;MQSB=1;SGB=-0.616816;MQ0F=0;AC=2;AN=2;DP4=0,0,4,2;MQ=60;EFF=DOWNSTREAM(MODIFIER||1199|||BnaA01g33740D|||BnaA01g33740D||1|WARNING_TRANSCRIPT_INCOMPLETE),DOWNSTREAM(MODIFIER||1398|||BnaA01g33710D|||BnaA01g33710D||1|WARNING_TRANSCRIPT_INCOMPLETE),NON_SYNONYMOUS_CODING(MODERATE|MISSENSE|Act/Gct|T255A||BnaA01g33720D|||BnaA01g33720D|5|1|WARNING_TRANSCRIPT_INCOMPLETE),UPSTREAM(MODIFIER||645|||BnaA01g33730D|||BnaA01g33730D||1)	GT:PL	1/1:183,18,0
chrA01	22918927	chrA01:22918927_C/T	C	T	209	.	DP=9;VDB=0.943893;MQSB=0.974597;SGB=-0.662043;MQ0F=0;AC=2;AN=2;DP4=0,0,5,4;MQ=60;EFF=DOWNSTREAM(MODIFIER||2899|||BnaA01g33840D|||BnaA01g33840D||1|WARNING_TRANSCRIPT_MULTIPLE_STOP_CODONS),DOWNSTREAM(MODIFIER||712|||BnaA01g33820D|||BnaA01g33820D||1),INTERGENIC(MODIFIER||||||||||1),UPSTREAM(MODIFIER||1138|||BnaA01g33830D|||BnaA01g33830D||1|WARNING_TRANSCRIPT_INCOMPLETE)	GT:PL	1/1:236,27,0
chrA01	23050312	chrA01:23050312_C/T	C	T	188	.	DP=7;VDB=0.912299;MQSB=1.01283;SGB=-0.636426;MQ0F=0;AC=2;AN=2;DP4=0,0,4,3;MQ=60;EFF=DOWNSTREAM(MODIFIER||4144|||BnaA01g34080D|||BnaA01g34080D||1|WARNING_TRANSCRIPT_MULTIPLE_STOP_CODONS),INTERGENIC(MODIFIER||||||||||1),UPSTREAM(MODIFIER||1459|||BnaA01g34100D|||BnaA01g34100D||1|WARNING_TRANSCRIPT_INCOMPLETE),UPSTREAM(MODIFIER||2322|||BnaA01g34090D|||BnaA01g34090D||1|WARNING_TRANSCRIPT_MULTIPLE_STOP_CODONS),UPSTREAM(MODIFIER||2998|||BnaA01g34110D|||BnaA01g34110D||1),UPSTREAM(MODIFIER||3633|||BnaA01g34120D|||BnaA01g34120D||1)	GT:PL	1/1:215,21,0
chrA02	235242	chrA02:235242_G/A	G	A	131	.	DP=5;VDB=0.875169;MQSB=1;SGB=-0.590765;MQ0F=0;AC=2;AN=2;DP4=0,0,3,2;MQ=60;EFF=DOWNSTREAM(MODIFIER||1271|||BnaA02g00610D|||BnaA02g00610D||1),DOWNSTREAM(MODIFIER||4381|||BnaA02g00630D|||BnaA02g00630D||1),NON_SYNONYMOUS_CODING(MODERATE|MISSENSE|Gga/Aga|G5R||BnaA02g00620D|||BnaA02g00620D|1|1|WARNING_TRANSCRIPT_MULTIPLE_STOP_CODONS)	GT:PL	1/1:158,15,0
chrA02	273112	chrA02:273112_G/A	G	A	223	.	DP=10;VDB=0.726253;MQSB=0.916482;SGB=-0.670168;MQ0F=0;AC=2;AN=2;DP4=0,0,7,3;MQ=60;EFF=DOWNSTREAM(MODIFIER||3089|||BnaA02g00760D|||BnaA02g00760D||1|WARNING_TRANSCRIPT_INCOMPLETE),DOWNSTREAM(MODIFIER||816|||BnaA02g00750D|||BnaA02g00750D||1),INTERGENIC(MODIFIER||||||||||1),UPSTREAM(MODIFIER||153|||BnaA02g00740D|||BnaA02g00740D||1|WARNING_TRANSCRIPT_INCOMPLETE),UPSTREAM(MODIFIER||1651|||BnaA02g00730D|||BnaA02g00730D||1),UPSTREAM(MODIFIER||3297|||BnaA02g00720D|||BnaA02g00720D||1)	GT:PL	1/1:250,30,0
chrA02	274988	chrA02:274988_G/A	G	A	7.93884	.	DP=1;SGB=-0.379885;MQ0F=0;ICB=1;HOB=0.5;AC=1;AN=2;DP4=0,0,1,0;MQ=60;EFF=DOWNSTREAM(MODIFIER||1213|||BnaA02g00760D|||BnaA02g00760D||1|WARNING_TRANSCRIPT_INCOMPLETE),DOWNSTREAM(MODIFIER||3258|||BnaA02g00770D|||BnaA02g00770D||1|WARNING_TRANSCRIPT_MULTIPLE_STOP_CODONS),INTRON(MODIFIER|||||BnaA02g00750D|||BnaA02g00750D|1|1),UPSTREAM(MODIFIER||2029|||BnaA02g00740D|||BnaA02g00740D||1|WARNING_TRANSCRIPT_INCOMPLETE),UPSTREAM(MODIFIER||3527|||BnaA02g00730D|||BnaA02g00730D||1)	GT:PL	0/1:35,3,0
chrA02	300092	chrA02:300092_G/A	G	A	114	.	DP=4;VDB=0.100421;MQSB=1;SGB=-0.556411;MQ0F=0;AC=2;AN=2;DP4=0,0,3,1;MQ=60;EFF=INTERGENIC(MODIFIER||||||||||1),UPSTREAM(MODIFIER||3284|||BnaA02g00800D|||BnaA02g00800D||1),UPSTREAM(MODIFIER||4058|||BnaA02g00810D|||BnaA02g00810D||1|WARNING_TRANSCRIPT_INCOMPLETE)	GT:PL	1/1:141,12,0
chrA02	375888	chrA02:375888_G/A	G	A	39.1318	.	DP=5;VDB=0.707536;RPB=0.333333;MQB=0.5;BQB=0.833333;MQSB=1;SGB=-0.511536;MQ0F=0;ICB=1;HOB=0.5;AC=1;AN=2;DP4=1,1,0,3;MQ=37;EFF=DOWNSTREAM(MODIFIER||1053|||BnaA02g00980D|||BnaA02g00980D||1|WARNING_TRANSCRIPT_MULTIPLE_STOP_CODONS),DOWNSTREAM(MODIFIER||4079|||BnaA02g00970D|||BnaA02g00970D||1|WARNING_TRANSCRIPT_INCOMPLETE),INTERGENIC(MODIFIER||||||||||1),UPSTREAM(MODIFIER||2948|||BnaA02g00990D|||BnaA02g00990D||1)	GT:PL	0/1:72,0,46
chrA02	400057	chrA02:400057_G/A	G	A	36.3357	.	DP=2;VDB=0.1;SGB=-0.453602;MQ0F=0;AC=2;AN=2;DP4=0,0,2,0;MQ=60;EFF=INTERGENIC(MODIFIER||||||||||1)	GT:PL	1/1:64,6,0
chrA02	514061	chrA02:514061_G/T	G	T	7.93884	.	DP=1;SGB=-0.379885;MQ0F=0;ICB=1;HOB=0.5;AC=1;AN=2;DP4=0,0,0,1;MQ=60;EFF=DOWNSTREAM(MODIFIER||3850|||BnaA02g01200D|||BnaA02g01200D||1|WARNING_TRANSCRIPT_INCOMPLETE),DOWNSTREAM(MODIFIER||4816|||BnaA02g01160D|||BnaA02g01160D||1|WARNING_TRANSCRIPT_INCOMPLETE),INTERGENIC(MODIFIER||||||||||1),UPSTREAM(MODIFIER||1233|||BnaA02g01180D|||BnaA02g01180D||1),UPSTREAM(MODIFIER||1386|||BnaA02g01190D|||BnaA02g01190D||1),UPSTREAM(MODIFIER||497|||BnaA02g01170D|||BnaA02g01170D||1|WARNING_TRANSCRIPT_INCOMPLETE)	GT:PL	0/1:35,3,0
chrA02	917141	chrA02:917141_G/A	G	A	87	.	DP=4;VDB=0.939765;SGB=-0.556411;MQ0F=0;AC=2;AN=2;DP4=0,0,0,4;MQ=60;EFF=DOWNSTREAM(MODIFIER||1597|||BnaA02g02020D|||BnaA02g02020D||1|WARNING_TRANSCRIPT_MULTIPLE_STOP_CODONS),DOWNSTREAM(MODIFIER||1908|||BnaA02g02040D|||BnaA02g02040D||1|WARNING_TRANSCRIPT_INCOMPLETE),INTERGENIC(MODIFIER||||||||||1),UPSTREAM(MODIFIER||1094|||BnaA02g02030D|||BnaA02g02030D||1),UPSTREAM(MODIFIER||2718|||BnaA02g02050D|||BnaA02g02050D||1|WARNING_TRANSCRIPT_MULTIPLE_STOP_CODONS)	GT:PL	1/1:114,12,0
chrA02	969426	chrA02:969426_G/A	G	A	113	.	DP=4;VDB=0.745967;MQSB=1;SGB=-0.556411;MQ0F=0;AC=2;AN=2;DP4=0,0,2,2;MQ=60;EFF=DOWNSTREAM(MODIFIER||1414|||BnaA02g02230D|||BnaA02g02230D||1|WARNING_TRANSCRIPT_MULTIPLE_STOP_CODONS),DOWNSTREAM(MODIFIER||4849|||BnaA02g02210D|||BnaA02g02210D||1),NON_SYNONYMOUS_CODING(MODERATE|MISSENSE|Gga/Aga|G667R||BnaA02g02220D|||BnaA02g02220D|7|1|WARNING_TRANSCRIPT_INCOMPLETE)	GT:PL	1/1:140,12,0
chrA02	975966	chrA02:975966_G/A	G	A	171	.	DP=7;VDB=0.0568693;MQSB=1;SGB=-0.636426;MQ0F=0;AC=2;AN=2;DP4=0,0,6,1;MQ=60;EFF=DOWNSTREAM(MODIFIER||1395|||BnaA02g02240D|||BnaA02g02240D||1),INTERGENIC(MODIFIER||||||||||1),UPSTREAM(MODIFIER||2263|||BnaA02g02230D|||BnaA02g02230D||1|WARNING_TRANSCRIPT_MULTIPLE_STOP_CODONS)	GT:PL	1/1:198,21,0
chrA02	1060495	chrA02:1060495_G/A	G	A	113	.	DP=4;VDB=0.0846253;MQSB=1;SGB=-0.556411;MQ0F=0;AC=2;AN=2;DP4=0,0,3,1;MQ=60;EFF=INTRON(MODIFIER|||||BnaA02g02390D|||BnaA02g02390D|3|1),UPSTREAM(MODIFIER||2349|||BnaA02g02400D|||BnaA02g02400D||1|WARNING_TRANSCRIPT_INCOMPLETE)	GT:PL	1/1:140,12,0
chrA02	1070553	chrA02:1070553_G/A	G	A	228	.	DP=18;VDB=0.862507;MQSB=0.883327;SGB=-0.691153;MQ0F=0;AC=2;AN=2;DP4=0,0,11,7;MQ=59;EFF=DOWNSTREAM(MODIFIER||1422|||BnaA02g02420D|||BnaA02g02420D||1),DOWNSTREAM(MODIFIER||3307|||BnaA02g02410D|||BnaA02g02410D||1|WARNING_TRANSCRIPT_INCOMPLETE),NON_SYNONYMOUS_CODING(MODERATE|MISSENSE|Gag/Aag|E417K||BnaA02g02430D|||BnaA02g02430D|1|1|WARNING_TRANSCRIPT_INCOMPLETE),UPSTREAM(MODIFIER||3389|||BnaA02g02440D|||BnaA02g02440D||1|WARNING_TRANSCRIPT_INCOMPLETE)	GT:PL	1/1:255,54,0
chrA02	1071617	chrA02:1071617_G/A	G	A	205	.	DP=8;VDB=0.031763;MQSB=0.900802;SGB=-0.651104;MQ0F=0;AC=2;AN=2;DP4=0,0,3,5;MQ=60;EFF=DOWNSTREAM(MODIFIER||2486|||BnaA02g02420D|||BnaA02g02420D||1),DOWNSTREAM(MODIFIER||4371|||BnaA02g02410D|||BnaA02g02410D||1|WARNING_TRANSCRIPT_INCOMPLETE),DOWNSTREAM(MODIFIER||4753|||BnaA02g02450D|||BnaA02g02450D||1|WARNING_TRANSCRIPT_MULTIPLE_STOP_CODONS),INTRON(MODIFIER|||||BnaA02g02430D|||BnaA02g02430D|2|1|WARNING_TRANSCRIPT_INCOMPLETE),UPSTREAM(MODIFIER||2325|||BnaA02g02440D|||BnaA02g02440D||1|WARNING_TRANSCRIPT_INCOMPLETE)	GT:PL	1/1:232,24,0
chrA02	1135256	chrA02:1135256_G/A	G	A	176	.	DP=8;VDB=0.414968;MQSB=0.248092;SGB=-0.651104;MQ0F=0;AC=2;AN=2;DP4=0,0,4,4;MQ=40;EFF=DOWNSTREAM(MODIFIER||1697|||BnaA02g02550D|||BnaA02g02550D||1|WARNING_TRANSCRIPT_MULTIPLE_STOP_CODONS),DOWNSTREAM(MODIFIER||3022|||BnaA02g02520D|||BnaA02g02520D||1|WARNING_TRANSCRIPT_INCOMPLETE),NON_SYNONYMOUS_CODING(MODERATE|MISSENSE|Ccg/Tcg|P127S||BnaA02g02540D|||BnaA02g02540D|2|1|WARNING_TRANSCRIPT_INCOMPLETE),UPSTREAM(MODIFIER||1806|||BnaA02g02530D|||BnaA02g02530D||1)	GT:PL	1/1:203,24,0
chrA02	1196071	chrA02:1196071_G/A	G	A	174	.	DP=7;VDB=0.987302;MQSB=1.01283;SGB=-0.636426;MQ0F=0;AC=2;AN=2;DP4=0,0,4,3;MQ=55;EFF=INTERGENIC(MODIFIER||||||||||1),UPSTREAM(MODIFIER||1909|||BnaA02g02670D|||BnaA02g02670D||1|WARNING_TRANSCRIPT_INCOMPLETE),UPSTREAM(MODIFIER||2885|||BnaA02g02660D|||BnaA02g02660D||1|WARNING_TRANSCRIPT_MULTIPLE_STOP_CODONS)	GT:PL	1/1:201,21,0
chrA02	1217053	chrA02:1217053_G/A	G	A	115	.	DP=10;VDB=0.233931;RPB=0.783809;MQB=1.00775;BQB=0.559863;MQSB=0.625;SGB=-0.616816;MQ0F=0;ICB=1;HOB=0.5;AC=1;AN=2;DP4=3,1,5,1;MQ=52;EFF=DOWNSTREAM(MODIFIER||272|||BnaA02g02690D|||BnaA02g02690D||1|WARNING_TRANSCRIPT_MULTIPLE_STOP_CODONS),INTERGENIC(MODIFIER||||||||||1),UPSTREAM(MODIFIER||3831|||BnaA02g02710D|||BnaA02g02710D||1|WARNING_TRANSCRIPT_INCOMPLETE),UPSTREAM(MODIFIER||815|||BnaA02g02700D|||BnaA02g02700D||1|WARNING_TRANSCRIPT_INCOMPLETE)	GT:PL	0/1:148,0,101
chrA02	1303706	chrA02:1303706_G/A	G	A	64	.	DP=6;VDB=0.800701;RPB=0.861511;MQB=0.861511;BQB=0.28717;MQSB=1;SGB=-0.511536;MQ0F=0;ICB=1;HOB=0.5;AC=1;AN=2;DP4=1,2,1,2;MQ=60;EFF=DOWNSTREAM(MODIFIER||2599|||BnaA02g02930D|||BnaA02g02930D||1),DOWNSTREAM(MODIFIER||3502|||BnaA02g02920D|||BnaA02g02920D||1|WARNING_TRANSCRIPT_INCOMPLETE),INTERGENIC(MODIFIER||||||||||1),UPSTREAM(MODIFIER||3808|||BnaA02g02940D|||BnaA02g02940D||1|WARNING_TRANSCRIPT_MULTIPLE_STOP_CODONS)	GT:PL	0/1:97,0,85
chrA02	1349328	chrA02:1349328_G/A	G	A	50	.	DP=6;VDB=0.318564;RPB=0.861511;MQB=0.861511;BQB=0.861511;MQSB=1;SGB=-0.511536;MQ0F=0;ICB=1;HOB=0.5;AC=1;AN=2;DP4=2,1,3,0;MQ=60;EFF=DOWNSTREAM(MODIFIER||4428|||BnaA02g03090D|||BnaA02g03090D||1|WARNING_TRANSCRIPT_MULTIPLE_STOP_CODONS),INTERGENIC(MODIFIER||||||||||1),UPSTREAM(MODIFIER||1815|||BnaA02g03070D|||BnaA02g03070D||1),UPSTREAM(MODIFIER||3460|||BnaA02g03080D|||BnaA02g03080D||1|WARNING_TRANSCRIPT_INCOMPLETE),UPSTREAM(MODIFIER||403|||BnaA02g03060D|||BnaA02g03060D||1)	GT:PL	0/1:83,0,94
chrA02	1477796	chrA02:1477796_G/A	G	A	82	.	DP=6;VDB=0.761018;RPB=0.75;MQB=0.25;BQB=0.875;MQSB=0.25;SGB=-0.556411;MQ0F=0;ICB=1;HOB=0.5;AC=1;AN=2;DP4=2,0,2,2;MQ=44;EFF=DOWNSTREAM(MODIFIER||2704|||BnaA02g03310D|||BnaA02g03310D||1|WARNING_TRANSCRIPT_MULTIPLE_STOP_CODONS),DOWNSTREAM(MODIFIER||3213|||BnaA02g03340D|||BnaA02g03340D||1|WARNING_TRANSCRIPT_MULTIPLE_STOP_CODONS),DOWNSTREAM(MODIFIER||861|||BnaA02g03320D|||BnaA02g03320D||1),INTERGENIC(MODIFIER||||||||||1),UPSTREAM(MODIFIER||19|||BnaA02g03330D|||BnaA02g03330D||1|WARNING_TRANSCRIPT_INCOMPLETE)	GT:PL	0/1:115,0,36
chrA02	1521756	chrA02:1521756_G/A	G	A	130	.	DP=12;VDB=0.902575;RPB=0.71154;MQB=0.864013;BQB=0.71154;MQSB=0.935451;SGB=-0.616816;MQ0F=0;ICB=1;HOB=0.5;AC=1;AN=2;DP4=4,2,3,3;MQ=55;EFF=DOWNSTREAM(MODIFIER||4341|||BnaA02g03420D|||BnaA02g03420D||1|WARNING_TRANSCRIPT_INCOMPLETE),INTRON(MODIFIER|||||BnaA02g03400D|||BnaA02g03400D|3|1|WARNING_TRANSCRIPT_MULTIPLE_STOP_CODONS),UPSTREAM(MODIFIER||1486|||BnaA02g03390D|||BnaA02g03390D||1|WARNING_TRANSCRIPT_INCOMPLETE),UPSTREAM(MODIFIER||1689|||BnaA02g03410D|||BnaA02g03410D||1|WARNING_TRANSCRIPT_INCOMPLETE)	GT:PL	0/1:163,0,152
chrA02	1615865	chrA02:1615865_G/A	G	A	22.4176	.	DP=8;VDB=0.76;RPB=1;MQB=0.166667;BQB=0.583333;MQSB=1;SGB=-0.453602;MQ0F=0;ICB=1;HOB=0.5;AC=1;AN=2;DP4=6,0,1,1;MQ=49;EFF=DOWNSTREAM(MODIFIER||1350|||BnaA02g03650D|||BnaA02g03650D||1|WARNING_TRANSCRIPT_MULTIPLE_STOP_CODONS),NON_SYNONYMOUS_CODING(MODERATE|MISSENSE|gGa/gAa|G169E||BnaA02g03660D|||BnaA02g03660D|3|1),UPSTREAM(MODIFIER||2313|||BnaA02g03670D|||BnaA02g03670D||1|WARNING_TRANSCRIPT_MULTIPLE_STOP_CODONS),UPSTREAM(MODIFIER||4116|||BnaA02g03680D|||BnaA02g03680D||1|WARNING_TRANSCRIPT_INCOMPLETE)	GT:PL	0/1:56,0,124
chrA02	1840812	chrA02:1840812_G/A	G	A	128	.	DP=14;VDB=0.866441;RPB=0.961166;MQB=0.961166;BQB=0.695312;MQSB=0.826565;SGB=-0.636426;MQ0F=0;ICB=1;HOB=0.5;AC=1;AN=2;DP4=4,2,5,2;MQ=54;EFF=SYNONYMOUS_CODING(LOW|SILENT|aaC/aaT|N283||BnaA02g04090D|||BnaA02g04090D|4|1|WARNING_TRANSCRIPT_INCOMPLETE),UPSTREAM(MODIFIER||1454|||BnaA02g04080D|||BnaA02g04080D||1|WARNING_TRANSCRIPT_MULTIPLE_STOP_CODONS)	GT:PL	0/1:161,0,146
chrA02	2070189	chrA02:2070189_G/A	G	A	19.1853	.	DP=5;VDB=0.7;RPB=0.666667;MQB=0.666667;BQB=0;MQSB=1;SGB=-0.453602;MQ0F=0;ICB=1;HOB=0.5;AC=1;AN=2;DP4=2,1,2,0;MQ=55;EFF=DOWNSTREAM(MODIFIER||2359|||BnaA02g04640D|||BnaA02g04640D||1),SYNONYMOUS_CODING(LOW|SILENT|aaG/aaA|K426||BnaA02g04630D|||BnaA02g04630D|10|1|WARNING_TRANSCRIPT_INCOMPLETE),UPSTREAM(MODIFIER||3672|||BnaA02g04620D|||BnaA02g04620D||1)	GT:PL	0/1:52,0,98
chrA02	2099000	chrA02:2099000_G/A	G	A	10.0825	.	DP=17;VDB=0.851467;RPB=0.982301;MQB=1;BQB=0.525788;MQSB=1;SGB=-0.511536;MQ0F=0;ICB=1;HOB=0.5;AC=1;AN=2;DP4=7,7,2,1;MQ=60;EFF=DOWNSTREAM(MODIFIER||3807|||BnaA02g04720D|||BnaA02g04720D||1),DOWNSTREAM(MODIFIER||952|||BnaA02g04730D|||BnaA02g04730D||1|WARNING_TRANSCRIPT_INCOMPLETE),NON_SYNONYMOUS_CODING(MODERATE|MISSENSE|aGg/aAg|R90K||BnaA02g04740D|||BnaA02g04740D|3|1|WARNING_TRANSCRIPT_INCOMPLETE),UPSTREAM(MODIFIER||3045|||BnaA02g04750D|||BnaA02g04750D||1|WARNING_TRANSCRIPT_INCOMPLETE)	GT:PL	0/1:45,0,255
chrA02	2109588	chrA02:2109588_G/A	G	A	51	.	DP=16;VDB=0.634447;RPB=0.288619;MQB=0.767432;BQB=0.955084;MQSB=0.892753;SGB=-0.556411;MQ0F=0;ICB=1;HOB=0.5;AC=1;AN=2;DP4=8,4,1,3;MQ=58;EFF=INTERGENIC(MODIFIER||||||||||1),UPSTREAM(MODIFIER||3553|||BnaA02g04760D|||BnaA02g04760D||1|WARNING_TRANSCRIPT_INCOMPLETE)	GT:PL	0/1:85,0,255
chrA02	2326678	chrA02:2326678_G/A	G	A	57	.	DP=6;VDB=0.892765;RPB=0.861511;MQB=0.861511;BQB=0.861511;MQSB=1;SGB=-0.511536;MQ0F=0;ICB=1;HOB=0.5;AC=1;AN=2;DP4=1,2,1,2;MQ=60;EFF=NON_SYNONYMOUS_CODING(MODERATE|MISSENSE|gGa/gAa|G789E||BnaA02g05170D|||BnaA02g05170D|6|1|WARNING_TRANSCRIPT_INCOMPLETE),UPSTREAM(MODIFIER||2885|||BnaA02g05180D|||BnaA02g05180D||1|WARNING_TRANSCRIPT_INCOMPLETE)	GT:PL	0/1:90,0,89
chrA02	2445642	chrA02:2445642_G/A	G	A	112	.	DP=8;VDB=0.00923447;RPB=0.150134;MQB=0.900802;BQB=0.300267;MQSB=1;SGB=-0.590765;MQ0F=0;ICB=1;HOB=0.5;AC=1;AN=2;DP4=2,1,4,1;MQ=60;EFF=DOWNSTREAM(MODIFIER||1159|||BnaA02g05370D|||BnaA02g05370D||1),DOWNSTREAM(MODIFIER||3256|||BnaA02g05380D|||BnaA02g05380D||1|WARNING_TRANSCRIPT_INCOMPLETE),INTERGENIC(MODIFIER||||||||||1),UPSTREAM(MODIFIER||4591|||BnaA02g05350D|||BnaA02g05350D||1),UPSTREAM(MODIFIER||820|||BnaA02g05360D|||BnaA02g05360D||1|WARNING_TRANSCRIPT_INCOMPLETE)	GT:PL	0/1:145,0,80
chrA02	2796936	chrA02:2796936_C/T	C	T	48.2392	.	DP=4;VDB=0.0349627;RPB=1;MQB=1;BQB=1;MQSB=0.5;SGB=-0.511536;MQ0F=0;ICB=1;HOB=0.5;AC=1;AN=2;DP4=0,1,2,1;MQ=36;EFF=DOWNSTREAM(MODIFIER||1653|||BnaA02g06050D|||BnaA02g06050D||1),DOWNSTREAM(MODIFIER||3370|||BnaA02g06030D|||BnaA02g06030D||1|WARNING_TRANSCRIPT_INCOMPLETE),INTERGENIC(MODIFIER||||||||||1),UPSTREAM(MODIFIER||1721|||BnaA02g06040D|||BnaA02g06040D||1),UPSTREAM(MODIFIER||4629|||BnaA02g06020D|||BnaA02g06020D||1)	GT:PL	0/1:82,0,17
chrA02	3231475	chrA02:3231475_G/A	G	A	11.6826	.	DP=4;VDB=0.28;RPB=0;MQB=0.5;BQB=0;SGB=-0.453602;MQ0F=0;ICB=1;HOB=0.5;AC=1;AN=2;DP4=0,2,0,2;MQ=52;EFF=DOWNSTREAM(MODIFIER||2062|||BnaA02g06790D|||BnaA02g06790D||1),INTERGENIC(MODIFIER||||||||||1),UPSTREAM(MODIFIER||3070|||BnaA02g06780D|||BnaA02g06780D||1),UPSTREAM(MODIFIER||4771|||BnaA02g06770D|||BnaA02g06770D||1|WARNING_TRANSCRIPT_INCOMPLETE),UPSTREAM(MODIFIER||4791|||BnaA02g06800D|||BnaA02g06800D||1|WARNING_TRANSCRIPT_INCOMPLETE)	GT:PL	0/1:44,0,52
chrA02	3271890	chrA02:3271890_G/A	G	A	117	.	DP=11;VDB=0.934887;RPB=0.952347;MQB=0.952347;BQB=0.857112;MQSB=1.00775;SGB=-0.590765;MQ0F=0;ICB=1;HOB=0.5;AC=1;AN=2;DP4=2,3,4,1;MQ=60;EFF=DOWNSTREAM(MODIFIER||4057|||BnaA02g06910D|||BnaA02g06910D||1),DOWNSTREAM(MODIFIER||4597|||BnaA02g06880D|||BnaA02g06880D||1|WARNING_TRANSCRIPT_MULTIPLE_STOP_CODONS),NON_SYNONYMOUS_CODING(MODERATE|MISSENSE|cCt/cTt|P435L||BnaA02g06900D|||BnaA02g06900D|8|1|WARNING_TRANSCRIPT_MULTIPLE_STOP_CODONS),UPSTREAM(MODIFIER||1960|||BnaA02g06890D|||BnaA02g06890D||1)	GT:PL	0/1:150,0,147
chrA02	3272218	chrA02:3272218_G/A	G	A	175	.	DP=10;VDB=0.333755;RPB=0.75;MQB=0.875;BQB=0.75;MQSB=0.895781;SGB=-0.651104;MQ0F=0;ICB=1;HOB=0.5;AC=1;AN=2;DP4=1,1,5,3;MQ=57;EFF=DOWNSTREAM(MODIFIER||3729|||BnaA02g06910D|||BnaA02g06910D||1),DOWNSTREAM(MODIFIER||4925|||BnaA02g06880D|||BnaA02g06880D||1|WARNING_TRANSCRIPT_MULTIPLE_STOP_CODONS),INTRON(MODIFIER|||||BnaA02g06900D|||BnaA02g06900D|7|1|WARNING_TRANSCRIPT_MULTIPLE_STOP_CODONS),UPSTREAM(MODIFIER||2288|||BnaA02g06890D|||BnaA02g06890D||1)	GT:PL	0/1:209,0,50
chrA02	3431650	chrA02:3431650_C/T	C	T	13.3811	.	DP=1;SGB=-0.379885;MQ0F=0;ICB=1;HOB=0.5;AC=1;AN=2;DP4=0,0,1,0;MQ=60;EFF=DOWNSTREAM(MODIFIER||4422|||BnaA02g07200D|||BnaA02g07200D||1),INTERGENIC(MODIFIER||||||||||1),UPSTREAM(MODIFIER||1156|||BnaA02g07210D|||BnaA02g07210D||1|WARNING_TRANSCRIPT_MULTIPLE_STOP_CODONS)	GT:PL	0/1:41,3,0
chrA02	3752445	chrA02:3752445_G/A	G	A	102	.	DP=9;VDB=0.288695;RPB=0.649731;MQB=0.89338;BQB=0.649731;MQSB=0.89338;SGB=-0.590765;MQ0F=0;ICB=1;HOB=0.5;AC=1;AN=2;DP4=2,2,3,2;MQ=56;EFF=DOWNSTREAM(MODIFIER||3892|||BnaA02g07940D|||BnaA02g07940D||1),SYNONYMOUS_CODING(LOW|SILENT|tcG/tcA|S521||BnaA02g07920D|||BnaA02g07920D|7|1|WARNING_TRANSCRIPT_INCOMPLETE),UPSTREAM(MODIFIER||2151|||BnaA02g07930D|||BnaA02g07930D||1|WARNING_TRANSCRIPT_MULTIPLE_STOP_CODONS),UPSTREAM(MODIFIER||3188|||BnaA02g07910D|||BnaA02g07910D||1|WARNING_TRANSCRIPT_MULTIPLE_STOP_CODONS)	GT:PL	0/1:135,0,110
chrA02	3943459	chrA02:3943459_G/A	G	A	32.7786	.	DP=9;VDB=0.977838;RPB=0.924584;MQB=0.809011;BQB=0.577865;MQSB=0.857143;SGB=-0.511536;MQ0F=0;ICB=1;HOB=0.5;AC=1;AN=2;DP4=2,4,0,3;MQ=58;EFF=NON_SYNONYMOUS_CODING(MODERATE|MISSENSE|aCc/aTc|T18I||BnaA02g08290D|||BnaA02g08290D|1|1|WARNING_TRANSCRIPT_MULTIPLE_STOP_CODONS),UPSTREAM(MODIFIER||2550|||BnaA02g08280D|||BnaA02g08280D||1)	GT:PL	0/1:66,0,166
chrA02	3957999	chrA02:3957999_G/A	G	A	112	.	DP=4;VDB=0.337235;MQSB=1;SGB=-0.556411;MQ0F=0;AC=2;AN=2;DP4=0,0,1,3;MQ=60;EFF=DOWNSTREAM(MODIFIER||3146|||BnaA02g08320D|||BnaA02g08320D||1),INTERGENIC(MODIFIER||||||||||1),UPSTREAM(MODIFIER||1250|||BnaA02g08310D|||BnaA02g08310D||1)	GT:PL	1/1:139,12,0
chrA02	3959330	chrA02:3959330_G/A	G	A	106	.	DP=10;VDB=0.409395;RPB=0.649731;MQB=0.974597;BQB=0.89338;MQSB=0.974597;SGB=-0.590765;MQ0F=0;ICB=1;HOB=0.5;AC=1;AN=2;DP4=3,1,2,3;MQ=60;EFF=DOWNSTREAM(MODIFIER||1815|||BnaA02g08320D|||BnaA02g08320D||1),NON_SYNONYMOUS_CODING(MODERATE|MISSENSE|Gtc/Atc|V28I||BnaA02g08310D|||BnaA02g08310D|1|1)	GT:PL	0/1:139,0,103
chrA02	3974179	chrA02:3974179_G/A	G	A	4.37221	.	DP=2;RPB=1;MQB=1;BQB=1;SGB=-0.379885;MQ0F=0;ICB=1;HOB=0.5;AC=1;AN=2;DP4=0,1,0,1;MQ=60;EFF=INTERGENIC(MODIFIER||||||||||1)	GT:PL	0/1:35,0,30
chrA02	4154492	chrA02:4154492_G/A	G	A	80	.	DP=7;VDB=0.484771;RPB=0.810265;MQB=1.01283;BQB=1.01283;MQSB=1;SGB=-0.556411;MQ0F=0;ICB=1;HOB=0.5;AC=1;AN=2;DP4=2,1,3,1;MQ=60;EFF=INTERGENIC(MODIFIER||||||||||1)	GT:PL	0/1:113,0,89
chrA02	4452396	chrA02:4452396_G/T	G	T	96	.	DP=7;VDB=0.908601;RPB=0.4;MQB=0.5;BQB=0.4;MQSB=0.5;SGB=-0.590765;MQ0F=0;ICB=1;HOB=0.5;AC=1;AN=2;DP4=1,1,1,4;MQ=56;EFF=DOWNSTREAM(MODIFIER||3083|||BnaA02g08960D|||BnaA02g08960D||1|WARNING_TRANSCRIPT_INCOMPLETE),INTERGENIC(MODIFIER||||||||||1),UPSTREAM(MODIFIER||695|||BnaA02g08950D|||BnaA02g08950D||1|WARNING_TRANSCRIPT_INCOMPLETE)	GT:PL	0/1:129,0,53
chrA02	4504313	chrA02:4504313_G/A	G	A	46.9121	.	DP=9;VDB=0.851467;RPB=0.809011;MQB=0.924584;BQB=0.462292;MQSB=0.346719;SGB=-0.511536;MQ0F=0;ICB=1;HOB=0.5;AC=1;AN=2;DP4=5,1,1,2;MQ=50;EFF=INTRON(MODIFIER|||||BnaA02g09060D|||BnaA02g09060D|13|1|WARNING_TRANSCRIPT_MULTIPLE_STOP_CODONS),UPSTREAM(MODIFIER||4238|||BnaA02g09070D|||BnaA02g09070D||1),UPSTREAM(MODIFIER||4884|||BnaA02g09050D|||BnaA02g09050D||1|WARNING_TRANSCRIPT_INCOMPLETE)	GT:PL	0/1:80,0,149
chrA02	4573207	chrA02:4573207_G/A	G	A	86	.	DP=7;VDB=0.415588;RPB=0.202566;MQB=1.01283;BQB=0.810265;MQSB=1.01283;SGB=-0.556411;MQ0F=0;ICB=1;HOB=0.5;AC=1;AN=2;DP4=2,1,2,2;MQ=60;EFF=DOWNSTREAM(MODIFIER||2035|||BnaA02g09260D|||BnaA02g09260D||1),DOWNSTREAM(MODIFIER||3227|||BnaA02g09270D|||BnaA02g09270D||1|WARNING_TRANSCRIPT_MULTIPLE_STOP_CODONS),SYNONYMOUS_STOP(LOW|SILENT|tGa/tAa|*129||BnaA02g09250D|||BnaA02g09250D|3|1|WARNING_TRANSCRIPT_MULTIPLE_STOP_CODONS),UPSTREAM(MODIFIER||4466|||BnaA02g09240D|||BnaA02g09240D||1)	GT:PL	0/1:119,0,88
chrA02	4958067	chrA02:4958067_G/A	G	A	29.8411	.	DP=3;VDB=0.68;RPB=1;MQB=1;BQB=1;SGB=-0.453602;MQ0F=0;ICB=1;HOB=0.5;AC=1;AN=2;DP4=0,1,0,2;MQ=52;EFF=DOWNSTREAM(MODIFIER||374|||BnaA02g09890D|||BnaA02g09890D||1|WARNING_TRANSCRIPT_MULTIPLE_STOP_CODONS),DOWNSTREAM(MODIFIER||4058|||BnaA02g09870D|||BnaA02g09870D||1|WARNING_TRANSCRIPT_MULTIPLE_STOP_CODONS),INTRON(MODIFIER|||||BnaA02g09880D|||BnaA02g09880D|17|1|WARNING_TRANSCRIPT_INCOMPLETE)	GT:PL	0/1:63,0,28
chrA02	5066078	chrA02:5066078_G/A	G	A	104	.	DP=9;VDB=0.083317;RPB=0.89338;MQB=0.730948;BQB=0.730948;MQSB=0.809011;SGB=-0.590765;MQ0F=0;ICB=1;HOB=0.5;AC=1;AN=2;DP4=2,2,1,4;MQ=56;EFF=INTERGENIC(MODIFIER||||||||||1),UPSTREAM(MODIFIER||3874|||BnaA02g10060D|||BnaA02g10060D||1|WARNING_TRANSCRIPT_INCOMPLETE),UPSTREAM(MODIFIER||434|||BnaA02g10050D|||BnaA02g10050D||1)	GT:PL	0/1:137,0,104
chrA02	5373068	chrA02:5373068_G/A	G	A	95	.	DP=12;VDB=0.775568;RPB=0.964642;MQB=0.763675;BQB=0.803868;MQSB=0.829029;SGB=-0.556411;MQ0F=0;ICB=1;HOB=0.5;AC=1;AN=2;DP4=5,2,3,1;MQ=54;EFF=DOWNSTREAM(MODIFIER||4909|||BnaA02g10470D|||BnaA02g10470D||1|WARNING_TRANSCRIPT_INCOMPLETE),SYNONYMOUS_CODING(LOW|SILENT|taC/taT|Y165||BnaA02g10460D|||BnaA02g10460D|1|1|WARNING_TRANSCRIPT_INCOMPLETE)	GT:PL	0/1:128,0,171
chrA02	5708668	chrA02:5708668_G/A	G	A	36.1156	.	DP=7;VDB=0.0532881;RPB=0.810265;MQB=0.202566;BQB=0.810265;MQSB=0.8;SGB=-0.511536;MQ0F=0;ICB=1;HOB=0.5;AC=1;AN=2;DP4=3,1,2,1;MQ=47;EFF=DOWNSTREAM(MODIFIER||2660|||BnaA02g10990D|||BnaA02g10990D||1|WARNING_TRANSCRIPT_INCOMPLETE),NON_SYNONYMOUS_CODING(MODERATE|MISSENSE|Cca/Tca|P25S||BnaA02g10980D|||BnaA02g10980D|1|1|WARNING_TRANSCRIPT_INCOMPLETE)	GT:PL	0/1:69,0,120
chrA02	5804974	chrA02:5804974_G/A	G	A	58	.	DP=7;VDB=0.0588947;RPB=0.202566;MQB=1.01283;BQB=0.810265;MQSB=1.01283;SGB=-0.511536;MQ0F=0;ICB=1;HOB=0.5;AC=1;AN=2;DP4=1,3,2,1;MQ=60;EFF=DOWNSTREAM(MODIFIER||503|||BnaA02g11140D|||BnaA02g11140D||1|WARNING_TRANSCRIPT_INCOMPLETE),DOWNSTREAM(MODIFIER||68|||BnaA02g11130D|||BnaA02g11130D||1|WARNING_TRANSCRIPT_INCOMPLETE),INTERGENIC(MODIFIER||||||||||1),UPSTREAM(MODIFIER||4875|||BnaA02g11120D|||BnaA02g11120D||1)	GT:PL	0/1:91,0,119
chrA02	6302325	chrA02:6302325_G/A	G	A	118	.	DP=13;VDB=0.438189;RPB=0.899815;MQB=0.899815;BQB=0.695312;MQSB=0.466776;SGB=-0.616816;MQ0F=0.0769231;ICB=1;HOB=0.5;AC=1;AN=2;DP4=5,2,4,2;MQ=51;EFF=DOWNSTREAM(MODIFIER||1680|||BnaA02g12050D|||BnaA02g12050D||1),DOWNSTREAM(MODIFIER||2798|||BnaA02g12030D|||BnaA02g12030D||1),DOWNSTREAM(MODIFIER||4633|||BnaA02g12020D|||BnaA02g12020D||1|WARNING_TRANSCRIPT_MULTIPLE_STOP_CODONS),INTRON(MODIFIER|||||BnaA02g12040D|||BnaA02g12040D|6|1)	GT:PL	0/1:151,0,149
chrA02	6983308	chrA02:6983308_G/A	G	A	197	.	DP=13;VDB=0.0500419;RPB=0.496585;MQB=0.879351;BQB=0.944459;MQSB=0.50373;SGB=-0.670168;MQ0F=0;ICB=1;HOB=0.5;AC=1;AN=2;DP4=1,2,4,6;MQ=55;EFF=SYNONYMOUS_CODING(LOW|SILENT|Cta/Tta|L4466||BnaA02g12880D|||BnaA02g12880D|58|1|WARNING_TRANSCRIPT_MULTIPLE_STOP_CODONS),UPSTREAM(MODIFIER||2485|||BnaA02g12870D|||BnaA02g12870D||1)	GT:PL	0/1:231,0,67
chrA02	7863303	chrA02:7863303_C/T	C	T	108	.	DP=18;VDB=0.433664;RPB=0.824135;MQB=0.938795;BQB=0.984335;MQSB=0.990815;SGB=-0.651104;MQ0F=0.0555556;ICB=1;HOB=0.5;AC=1;AN=2;DP4=2,8,5,3;MQ=38;EFF=DOWNSTREAM(MODIFIER||2681|||BnaA02g14030D|||BnaA02g14030D||1|WARNING_TRANSCRIPT_MULTIPLE_STOP_CODONS),INTERGENIC(MODIFIER||||||||||1)	GT:PL	0/1:141,0,180
chrA02	8203464	chrA02:8203464_G/A	G	A	39.3238	.	DP=5;VDB=0.883313;RPB=0;MQB=0.666667;BQB=0.666667;MQSB=0;SGB=-0.511536;MQ0F=0;ICB=1;HOB=0.5;AC=1;AN=2;DP4=1,1,1,2;MQ=38;EFF=DOWNSTREAM(MODIFIER||1237|||BnaA02g14490D|||BnaA02g14490D||1|WARNING_TRANSCRIPT_MULTIPLE_STOP_CODONS),INTERGENIC(MODIFIER||||||||||1),UPSTREAM(MODIFIER||208|||BnaA02g14500D|||BnaA02g14500D||1|WARNING_TRANSCRIPT_INCOMPLETE)	GT:PL	0/1:72,0,55
chrA02	9293895	chrA02:9293895_G/A	G	A	93	.	DP=11;VDB=0.925817;RPB=0.950952;MQB=0.950952;BQB=0.742931;MQSB=0.964642;SGB=-0.590765;MQ0F=0;ICB=1;HOB=0.5;AC=1;AN=2;DP4=3,3,4,1;MQ=60;EFF=INTERGENIC(MODIFIER||||||||||1),UPSTREAM(MODIFIER||2343|||BnaA02g15870D|||BnaA02g15870D||1),UPSTREAM(MODIFIER||4410|||BnaA02g15860D|||BnaA02g15860D||1)	GT:PL	0/1:126,0,151
chrA02	9499212	chrA02:9499212_G/A	G	A	69	.	DP=4;VDB=0.116687;RPB=1;MQB=1;BQB=1;MQSB=1;SGB=-0.511536;MQ0F=0;ICB=1;HOB=0.5;AC=1;AN=2;DP4=1,0,1,2;MQ=60;EFF=INTERGENIC(MODIFIER||||||||||1)	GT:PL	0/1:103,0,29
chrA02	10117192	chrA02:10117192_G/A	G	A	137	.	DP=16;VDB=0.213268;RPB=0.817356;MQB=0.789232;BQB=0.965592;MQSB=0.9945;SGB=-0.636426;MQ0F=0;ICB=1;HOB=0.5;AC=1;AN=2;DP4=5,4,3,4;MQ=53;EFF=STOP_GAINED(HIGH|NONSENSE|tGg/tAg|W718*||BnaA02g16960D|||BnaA02g16960D|10|1|WARNING_TRANSCRIPT_INCOMPLETE)	GT:PL	0/1:170,0,219
chrA02	10255994	chrA02:10255994_G/A	G	A	16.126	.	DP=8;VDB=0.9;RPB=0.666667;MQB=1;BQB=0.333333;MQSB=0.900802;SGB=-0.453602;MQ0F=0;ICB=1;HOB=0.5;AC=1;AN=2;DP4=2,4,1,1;MQ=60;EFF=DOWNSTREAM(MODIFIER||2717|||BnaA02g17060D|||BnaA02g17060D||1|WARNING_TRANSCRIPT_INCOMPLETE),DOWNSTREAM(MODIFIER||3046|||BnaA02g17070D|||BnaA02g17070D||1|WARNING_TRANSCRIPT_INCOMPLETE),DOWNSTREAM(MODIFIER||3181|||BnaA02g17080D|||BnaA02g17080D||1|WARNING_TRANSCRIPT_INCOMPLETE),INTRON(MODIFIER|||||BnaA02g17050D|||BnaA02g17050D|5|1|WARNING_TRANSCRIPT_MULTIPLE_STOP_CODONS),UPSTREAM(MODIFIER||3993|||BnaA02g17040D|||BnaA02g17040D||1|WARNING_TRANSCRIPT_INCOMPLETE)	GT:PL	0/1:50,0,172
chrA02	10360168	chrA02:10360168_G/A	G	A	107	.	DP=10;VDB=0.661214;RPB=0.666643;MQB=0.761877;BQB=0.238087;MQSB=0.727822;SGB=-0.590765;MQ0F=0;ICB=1;HOB=0.5;AC=1;AN=2;DP4=2,3,2,3;MQ=52;EFF=DOWNSTREAM(MODIFIER||1302|||BnaA02g17250D|||BnaA02g17250D||1),SYNONYMOUS_CODING(LOW|SILENT|ctC/ctT|L287||BnaA02g17260D|||BnaA02g17260D|8|1|WARNING_TRANSCRIPT_INCOMPLETE)	GT:PL	0/1:140,0,109
chrA02	10822398	chrA02:10822398_G/A	G	A	90	.	DP=8;VDB=0.902899;RPB=0.62023;MQB=0.868321;BQB=0.868321;MQSB=0.868321;SGB=-0.556411;MQ0F=0;ICB=1;HOB=0.5;AC=1;AN=2;DP4=2,2,2,2;MQ=57;EFF=DOWNSTREAM(MODIFIER||492|||BnaA02g17880D|||BnaA02g17880D||1|WARNING_TRANSCRIPT_INCOMPLETE),INTERGENIC(MODIFIER||||||||||1),UPSTREAM(MODIFIER||297|||BnaA02g17890D|||BnaA02g17890D||1|WARNING_TRANSCRIPT_MULTIPLE_STOP_CODONS)	GT:PL	0/1:123,0,120
chrA02	10843530	chrA02:10843530_G/A	G	A	20.1345	.	DP=9;VDB=0.6;RPB=0.571429;MQB=1;BQB=0.142857;MQSB=0.974597;SGB=-0.453602;MQ0F=0;ICB=1;HOB=0.5;AC=1;AN=2;DP4=3,4,1,1;MQ=60;EFF=INTRON(MODIFIER|||||BnaA02g17940D|||BnaA02g17940D|1|1),UPSTREAM(MODIFIER||2174|||BnaA02g17930D|||BnaA02g17930D||1|WARNING_TRANSCRIPT_MULTIPLE_STOP_CODONS)	GT:PL	0/1:54,0,177
chrA02	11426226	chrA02:11426226_G/A	G	A	56	.	DP=7;VDB=0.327477;RPB=0.810265;MQB=0.810265;BQB=1.01283;MQSB=0.810265;SGB=-0.511536;MQ0F=0;ICB=1;HOB=0.5;AC=1;AN=2;DP4=2,2,1,2;MQ=55;EFF=INTERGENIC(MODIFIER||||||||||1),UPSTREAM(MODIFIER||2220|||BnaA02g18680D|||BnaA02g18680D||1|WARNING_TRANSCRIPT_INCOMPLETE)	GT:PL	0/1:89,0,113
chrA02	11747228	chrA02:11747228_G/A	G	A	73	.	DP=10;VDB=0.337235;RPB=0.279932;MQB=1.00775;BQB=0.895781;MQSB=0.952347;SGB=-0.556411;MQ0F=0;ICB=1;HOB=0.5;AC=1;AN=2;DP4=4,2,1,3;MQ=60;EFF=STOP_GAINED(HIGH|NONSENSE|tgG/tgA|W272*||BnaA02g19000D|||BnaA02g19000D|8|1|WARNING_TRANSCRIPT_INCOMPLETE),UPSTREAM(MODIFIER||1250|||BnaA02g19010D|||BnaA02g19010D||1|WARNING_TRANSCRIPT_MULTIPLE_STOP_CODONS),UPSTREAM(MODIFIER||3815|||BnaA02g19020D|||BnaA02g19020D||1)	GT:PL	0/1:106,0,157
chrA02	11904583	chrA02:11904583_G/A	G	A	132	.	DP=10;VDB=0.983294;RPB=0.824834;MQB=0.916482;BQB=0.183296;MQSB=1.00775;SGB=-0.636426;MQ0F=0;ICB=1;HOB=0.5;AC=1;AN=2;DP4=1,2,5,2;MQ=60;EFF=DOWNSTREAM(MODIFIER||3395|||BnaA02g19170D|||BnaA02g19170D||1|WARNING_TRANSCRIPT_INCOMPLETE),SYNONYMOUS_STOP(LOW|SILENT|taG/taA|*101||BnaA02g19180D|||BnaA02g19180D|2|1|WARNING_TRANSCRIPT_MULTIPLE_STOP_CODONS)	GT:PL	0/1:165,0,86
chrA02	12956233	chrA02:12956233_C/T	C	T	126	.	DP=6;VDB=0.187998;RPB=1;MQB=1;BQB=1;MQSB=1;SGB=-0.590765;MQ0F=0;ICB=1;HOB=0.5;AC=1;AN=2;DP4=0,1,2,3;MQ=60;EFF=DOWNSTREAM(MODIFIER||4121|||BnaA02g20580D|||BnaA02g20580D||1|WARNING_TRANSCRIPT_MULTIPLE_STOP_CODONS),INTERGENIC(MODIFIER||||||||||1)	GT:PL	0/1:161,0,17
chrA02	13442901	chrA02:13442901_C/T	C	T	15.4165	.	DP=7;VDB=0.84;RPB=0.8;MQB=1;BQB=0.7;MQSB=1.01283;SGB=-0.453602;MQ0F=0;ICB=1;HOB=0.5;AC=1;AN=2;DP4=3,2,1,1;MQ=60;EFF=NON_SYNONYMOUS_CODING(MODERATE|MISSENSE|Gag/Aag|E5K||BnaA02g21090D|||BnaA02g21090D|1|1),UPSTREAM(MODIFIER||3994|||BnaA02g21100D|||BnaA02g21100D||1|WARNING_TRANSCRIPT_MULTIPLE_STOP_CODONS)	GT:PL	0/1:49,0,151
chrA02	13514559	chrA02:13514559_C/T	C	T	61	.	DP=5;VDB=0.148533;RPB=0.333333;MQB=1;BQB=1;MQSB=1;SGB=-0.511536;MQ0F=0;ICB=1;HOB=0.5;AC=1;AN=2;DP4=1,1,1,2;MQ=60;EFF=INTERGENIC(MODIFIER||||||||||1)	GT:PL	0/1:94,0,60
chrA02	13568086	chrA02:13568086_A/G	A	G	12.3615	.	DP=10;VDB=0.36;RPB=0.125;MQB=0.375;BQB=0.125;MQSB=0.824834;SGB=-0.453602;MQ0F=0;ICB=1;HOB=0.5;AC=1;AN=2;DP4=7,1,0,2;MQ=44;EFF=DOWNSTREAM(MODIFIER||1941|||BnaA02g21210D|||BnaA02g21210D||1|WARNING_TRANSCRIPT_INCOMPLETE),INTERGENIC(MODIFIER||||||||||1)	GT:PL	0/1:46,0,142
chrA02	13638536	chrA02:13638536_C/T	C	T	24.1223	.	DP=5;VDB=0.52;RPB=0.333333;MQB=1;BQB=0;MQSB=1;SGB=-0.453602;MQ0F=0;ICB=1;HOB=0.5;AC=1;AN=2;DP4=2,1,1,1;MQ=60;EFF=DOWNSTREAM(MODIFIER||3609|||BnaA02g21260D|||BnaA02g21260D||1|WARNING_TRANSCRIPT_INCOMPLETE),INTERGENIC(MODIFIER||||||||||1)	GT:PL	0/1:57,0,100
chrA02	14065492	chrA02:14065492_C/T	C	T	115	.	DP=8;VDB=0.0718299;RPB=0.150134;MQB=0.900802;BQB=0.900802;MQSB=0.900802;SGB=-0.590765;MQ0F=0;ICB=1;HOB=0.5;AC=1;AN=2;DP4=2,1,3,2;MQ=60;EFF=DOWNSTREAM(MODIFIER||690|||BnaA02g21670D|||BnaA02g21670D||1|WARNING_TRANSCRIPT_INCOMPLETE),INTERGENIC(MODIFIER||||||||||1)	GT:PL	0/1:148,0,84
chrA02	14414398	chrA02:14414398_C/T	C	T	86	.	DP=8;VDB=0.168287;RPB=0.62023;MQB=0.992367;BQB=0.868321;MQSB=0.900802;SGB=-0.556411;MQ0F=0;ICB=1;HOB=0.5;AC=1;AN=2;DP4=3,1,2,2;MQ=60;EFF=NON_SYNONYMOUS_CODING(MODERATE|MISSENSE|Ccg/Tcg|P51S||BnaA02g22020D|||BnaA02g22020D|3|1|WARNING_TRANSCRIPT_INCOMPLETE)	GT:PL	0/1:119,0,112
chrA02	14731938	chrA02:14731938_C/T	C	T	43.9757	.	DP=9;VDB=0.411594;RPB=0.809011;MQB=0.924584;BQB=0.462292;MQSB=1;SGB=-0.511536;MQ0F=0;ICB=1;HOB=0.5;AC=1;AN=2;DP4=2,4,0,3;MQ=60;EFF=DOWNSTREAM(MODIFIER||4735|||BnaA02g22250D|||BnaA02g22250D||1|WARNING_TRANSCRIPT_INCOMPLETE),INTERGENIC(MODIFIER||||||||||1)	GT:PL	0/1:77,0,164
chrA02	14861797	chrA02:14861797_C/T	C	T	62	.	DP=11;VDB=0.908252;RPB=0.924449;MQB=0.964642;BQB=0.924449;MQSB=1;SGB=-0.556411;MQ0F=0;ICB=1;HOB=0.5;AC=1;AN=2;DP4=6,1,4,0;MQ=60;EFF=DOWNSTREAM(MODIFIER||3796|||BnaA02g22340D|||BnaA02g22340D||1),NON_SYNONYMOUS_CODING(MODERATE|MISSENSE|Gaa/Aaa|E224K||BnaA02g22350D|||BnaA02g22350D|2|1)	GT:PL	0/1:95,0,168
chrA02	15134609	chrA02:15134609_C/T	C	T	53	.	DP=7;VDB=0.529687;RPB=0.810265;MQB=1.01283;BQB=0.607698;MQSB=1.01283;SGB=-0.511536;MQ0F=0;ICB=1;HOB=0.5;AC=1;AN=2;DP4=2,2,2,1;MQ=60;EFF=DOWNSTREAM(MODIFIER||474|||BnaA02g22600D|||BnaA02g22600D||1|WARNING_TRANSCRIPT_INCOMPLETE),NON_SYNONYMOUS_CODING(MODERATE|MISSENSE|tCt/tTt|S75F||BnaA02g22610D|||BnaA02g22610D|2|1|WARNING_TRANSCRIPT_INCOMPLETE)	GT:PL	0/1:86,0,105
chrA02	15609443	chrA02:15609443_C/T	C	T	161	.	DP=13;VDB=0.421959;RPB=0.84246;MQB=0.935229;BQB=0.804959;MQSB=0.935229;SGB=-0.651104;MQ0F=0;ICB=1;HOB=0.5;AC=1;AN=2;DP4=3,2,2,6;MQ=59;EFF=DOWNSTREAM(MODIFIER||4343|||BnaA02g22930D|||BnaA02g22930D||1|WARNING_TRANSCRIPT_INCOMPLETE),INTERGENIC(MODIFIER||||||||||1)	GT:PL	0/1:194,0,136
chrA02	15662216	chrA02:15662216_C/T	C	T	108	.	DP=9;VDB=0.200442;RPB=0.406082;MQB=0.974597;BQB=0.243649;MQSB=0.924584;SGB=-0.590765;MQ0F=0;ICB=1;HOB=0.5;AC=1;AN=2;DP4=2,2,1,4;MQ=60;EFF=INTERGENIC(MODIFIER||||||||||1)	GT:PL	0/1:141,0,113
chrA02	15731121	chrA02:15731121_C/T	C	T	38.981	.	DP=9;VDB=0.529687;RPB=0.924584;MQB=0.809011;BQB=0.809011;MQSB=0.809011;SGB=-0.511536;MQ0F=0;ICB=1;HOB=0.5;AC=1;AN=2;DP4=3,3,3,0;MQ=57;EFF=NON_SYNONYMOUS_CODING(MODERATE|MISSENSE|Gaa/Aaa|E116K||BnaA02g22960D|||BnaA02g22960D|2|1|WARNING_TRANSCRIPT_INCOMPLETE)	GT:PL	0/1:72,0,156
chrA02	15974032	chrA02:15974032_C/T	C	T	60	.	DP=6;VDB=0.107235;RPB=0.861511;MQB=0.861511;BQB=0.861511;MQSB=1;SGB=-0.511536;MQ0F=0;ICB=1;HOB=0.5;AC=1;AN=2;DP4=1,2,1,2;MQ=60;EFF=DOWNSTREAM(MODIFIER||4087|||BnaA02g23090D|||BnaA02g23090D||1),INTERGENIC(MODIFIER||||||||||1)	GT:PL	0/1:93,0,89
chrA02	16341847	chrA02:16341847_C/T	C	T	108	.	DP=7;VDB=0.353391;RPB=0.8;MQB=1;BQB=0.4;MQSB=1;SGB=-0.590765;MQ0F=0;ICB=1;HOB=0.5;AC=1;AN=2;DP4=2,0,4,1;MQ=60;EFF=INTERGENIC(MODIFIER||||||||||1),UPSTREAM(MODIFIER||4087|||BnaA02g23260D|||BnaA02g23260D||1)	GT:PL	0/1:142,0,51
chrA02	16353691	chrA02:16353691_C/T	C	T	156	.	DP=16;VDB=0.0367379;RPB=0.313653;MQB=0.915545;BQB=0.846352;MQSB=0.539212;SGB=-0.651104;MQ0F=0;ICB=1;HOB=0.5;AC=1;AN=2;DP4=4,4,5,3;MQ=55;EFF=INTERGENIC(MODIFIER||||||||||1)	GT:PL	0/1:189,0,194
chrA02	16457972	chrA02:16457972_C/T	C	T	15.2762	.	DP=8;VDB=0.66;RPB=0.166667;MQB=1;BQB=0.666667;MQSB=0.992367;SGB=-0.453602;MQ0F=0;ICB=1;HOB=0.5;AC=1;AN=2;DP4=2,4,2,0;MQ=60;EFF=NON_SYNONYMOUS_CODING(MODERATE|MISSENSE|Gtg/Atg|V353M||BnaA02g23350D|||BnaA02g23350D|13|1|WARNING_TRANSCRIPT_MULTIPLE_STOP_CODONS),UPSTREAM(MODIFIER||2881|||BnaA02g23340D|||BnaA02g23340D||1)	GT:PL	0/1:49,0,173
chrA02	16550480	chrA02:16550480_C/T	C	T	110	.	DP=8;VDB=0.968032;RPB=0.900802;MQB=0.900802;BQB=0.750668;MQSB=0.900802;SGB=-0.590765;MQ0F=0;ICB=1;HOB=0.5;AC=1;AN=2;DP4=1,2,2,3;MQ=59;EFF=DOWNSTREAM(MODIFIER||4526|||BnaA02g23420D|||BnaA02g23420D||1|WARNING_TRANSCRIPT_INCOMPLETE),NON_SYNONYMOUS_CODING(MODERATE|MISSENSE|atG/atA|M204I||BnaA02g23430D|||BnaA02g23430D|4|1|WARNING_TRANSCRIPT_INCOMPLETE)	GT:PL	0/1:143,0,81
chrA02	16560245	chrA02:16560245_C/T	C	T	87	.	DP=6;VDB=0.959397;RPB=1;MQB=1;BQB=0.25;MQSB=1;SGB=-0.556411;MQ0F=0;ICB=1;HOB=0.5;AC=1;AN=2;DP4=1,1,1,3;MQ=60;EFF=INTERGENIC(MODIFIER||||||||||1)	GT:PL	0/1:120,0,64
chrA02	16562500	chrA02:16562500_C/T	C	T	60	.	DP=5;VDB=0.519801;RPB=0.666667;MQB=1;BQB=0.833333;MQSB=1;SGB=-0.511536;MQ0F=0;ICB=1;HOB=0.5;AC=1;AN=2;DP4=0,2,1,2;MQ=60;EFF=INTERGENIC(MODIFIER||||||||||1)	GT:PL	0/1:93,0,56
chrA02	16609133	chrA02:16609133_C/G	C	G	63	.	DP=5;VDB=0.148533;RPB=0.333333;MQB=1;BQB=1;MQSB=1;SGB=-0.511536;MQ0F=0;ICB=1;HOB=0.5;AC=1;AN=2;DP4=0,2,1,2;MQ=60;EFF=INTERGENIC(MODIFIER||||||||||1)	GT:PL	0/1:96,0,57
chrA02	16942518	chrA02:16942518_C/T	C	T	85	.	DP=8;VDB=0.360777;RPB=0.992367;MQB=0.62023;BQB=0.868321;MQSB=0.600535;SGB=-0.556411;MQ0F=0;ICB=1;HOB=0.5;AC=1;AN=2;DP4=1,3,2,2;MQ=44;EFF=SYNONYMOUS_CODING(LOW|SILENT|agG/agA|R445||BnaA02g23670D|||BnaA02g23670D|4|1|WARNING_TRANSCRIPT_INCOMPLETE)	GT:PL	0/1:118,0,103
chrA02	17094857	chrA02:17094857_C/T	C	T	125	.	DP=13;VDB=0.275478;RPB=0.378331;MQB=0.961166;BQB=0.899815;MQSB=0.961166;SGB=-0.616816;MQ0F=0;ICB=1;HOB=0.5;AC=1;AN=2;DP4=4,3,3,3;MQ=60;EFF=INTERGENIC(MODIFIER||||||||||1)	GT:PL	0/1:158,0,188
chrA02	17550734	chrA02:17550734_C/T	C	T	131	.	DP=11;VDB=0.293058;RPB=0.356607;MQB=0.891517;BQB=0.208021;MQSB=0.891517;SGB=-0.616816;MQ0F=0;ICB=1;HOB=0.5;AC=1;AN=2;DP4=3,2,2,4;MQ=57;EFF=INTERGENIC(MODIFIER||||||||||1)	GT:PL	0/1:164,0,132
chrA02	19376239	chrA02:19376239_C/T	C	T	180	.	DP=15;VDB=0.928022;RPB=0.711573;MQB=0.939413;BQB=0.367879;MQSB=0.939413;SGB=-0.662043;MQ0F=0;ICB=1;HOB=0.5;AC=1;AN=2;DP4=4,2,5,4;MQ=58;EFF=DOWNSTREAM(MODIFIER||724|||BnaA02g26270D|||BnaA02g26270D||1|WARNING_TRANSCRIPT_INCOMPLETE),INTERGENIC(MODIFIER||||||||||1),UPSTREAM(MODIFIER||3879|||BnaA02g26260D|||BnaA02g26260D||1|WARNING_TRANSCRIPT_INCOMPLETE)	GT:PL	0/1:213,0,157
chrA02	19574988	chrA02:19574988_C/T	C	T	26.8694	.	DP=3;VDB=0.68;RPB=1;MQB=1;BQB=1;MQSB=1;SGB=-0.453602;MQ0F=0;ICB=1;HOB=0.5;AC=1;AN=2;DP4=1,0,0,2;MQ=60;EFF=INTERGENIC(MODIFIER||||||||||1),UPSTREAM(MODIFIER||2168|||BnaA02g26520D|||BnaA02g26520D||1|WARNING_TRANSCRIPT_MULTIPLE_STOP_CODONS),UPSTREAM(MODIFIER||319|||BnaA02g26530D|||BnaA02g26530D||1|WARNING_TRANSCRIPT_INCOMPLETE)	GT:PL	0/1:60,0,27
chrA02	19919299	chrA02:19919299_G/A	G	A	54	.	DP=7;VDB=0.873285;RPB=0.810265;MQB=1.01283;BQB=0.405132;MQSB=1;SGB=-0.511536;MQ0F=0;ICB=1;HOB=0.5;AC=1;AN=2;DP4=0,4,1,2;MQ=60;EFF=DOWNSTREAM(MODIFIER||569|||BnaA02g26980D|||BnaA02g26980D||1),NON_SYNONYMOUS_CODING(MODERATE|MISSENSE|Gtt/Att|V279I||BnaA02g26970D|||BnaA02g26970D|6|1|WARNING_TRANSCRIPT_MULTIPLE_STOP_CODONS),UPSTREAM(MODIFIER||2897|||BnaA02g26960D|||BnaA02g26960D||1)	GT:PL	0/1:87,0,107
chrA02	20177095	chrA02:20177095_C/T	C	T	85	.	DP=5;VDB=0.202231;RPB=1;MQB=1;BQB=1;MQSB=1;SGB=-0.556411;MQ0F=0;ICB=1;HOB=0.5;AC=1;AN=2;DP4=1,0,2,2;MQ=49;EFF=SYNONYMOUS_CODING(LOW|SILENT|aaG/aaA|K208||BnaA02g27370D|||BnaA02g27370D|1|1)	GT:PL	0/1:119,0,17
chrA02	20771410	chrA02:20771410_C/T	C	T	55	.	DP=8;VDB=0.440559;RPB=0.124046;MQB=0.62023;BQB=0.372138;MQSB=1;SGB=-0.556411;MQ0F=0;ICB=1;HOB=0.5;AC=1;AN=2;DP4=3,1,4,0;MQ=44;EFF=DOWNSTREAM(MODIFIER||4392|||BnaA02g28150D|||BnaA02g28150D||1|WARNING_TRANSCRIPT_INCOMPLETE),SPLICE_SITE_REGION(LOW|||||BnaA02g28170D|||BnaA02g28170D|4|1),STOP_GAINED(HIGH|NONSENSE|tgG/tgA|W136*||BnaA02g28170D|||BnaA02g28170D|4|1),UPSTREAM(MODIFIER||1738|||BnaA02g28160D|||BnaA02g28160D||1|WARNING_TRANSCRIPT_MULTIPLE_STOP_CODONS)	GT:PL	0/1:88,0,85
chrA02	20772217	chrA02:20772217_A/G	A	G	94	.	DP=4;VDB=0.372756;MQSB=1;SGB=-0.556411;MQ0F=0;AC=2;AN=2;DP4=0,0,1,3;MQ=40;EFF=INTERGENIC(MODIFIER||||||||||1),UPSTREAM(MODIFIER||140|||BnaA02g28170D|||BnaA02g28170D||1),UPSTREAM(MODIFIER||2545|||BnaA02g28160D|||BnaA02g28160D||1|WARNING_TRANSCRIPT_MULTIPLE_STOP_CODONS)	GT:PL	1/1:121,12,0
chrA02	21079968	chrA02:21079968_C/T	C	T	78	.	DP=10;VDB=0.168287;RPB=0.783809;MQB=1.00775;BQB=1.00775;MQSB=1.00775;SGB=-0.556411;MQ0F=0;ICB=1;HOB=0.5;AC=1;AN=2;DP4=1,5,3,1;MQ=60;EFF=DOWNSTREAM(MODIFIER||2543|||BnaA02g28670D|||BnaA02g28670D||1|WARNING_TRANSCRIPT_MULTIPLE_STOP_CODONS),DOWNSTREAM(MODIFIER||4232|||BnaA02g28690D|||BnaA02g28690D||1|WARNING_TRANSCRIPT_INCOMPLETE),INTRON(MODIFIER|||||BnaA02g28680D|||BnaA02g28680D|9|1|WARNING_TRANSCRIPT_MULTIPLE_STOP_CODONS)	GT:PL	0/1:111,0,155
chrA02	21499294	chrA02:21499294_C/T	C	T	119	.	DP=5;VDB=0.86066;MQSB=1;SGB=-0.590765;MQ0F=0;AC=2;AN=2;DP4=0,0,4,1;MQ=45;EFF=DOWNSTREAM(MODIFIER||3398|||BnaA02g29410D|||BnaA02g29410D||1|WARNING_TRANSCRIPT_MULTIPLE_STOP_CODONS),SPLICE_SITE_REGION(LOW|||||BnaA02g29420D|||BnaA02g29420D|2|1),SYNONYMOUS_CODING(LOW|SILENT|gcG/gcA|A120||BnaA02g29420D|||BnaA02g29420D|2|1)	GT:PL	1/1:146,15,0
chrA02	21552492	chrA02:21552492_C/T	C	T	148	.	DP=9;VDB=0.142463;RPB=0.714286;MQB=0.857143;BQB=0.571429;MQSB=0.809011;SGB=-0.636426;MQ0F=0;ICB=1;HOB=0.5;AC=1;AN=2;DP4=1,1,2,5;MQ=58;EFF=DOWNSTREAM(MODIFIER||2020|||BnaA02g29530D|||BnaA02g29530D||1),DOWNSTREAM(MODIFIER||249|||BnaA02g29520D|||BnaA02g29520D||1|WARNING_TRANSCRIPT_INCOMPLETE),INTERGENIC(MODIFIER||||||||||1),UPSTREAM(MODIFIER||3221|||BnaA02g29510D|||BnaA02g29510D||1|WARNING_TRANSCRIPT_INCOMPLETE)	GT:PL	0/1:182,0,52
chrA02	22405346	chrA02:22405346_C/T	C	T	94	.	DP=10;VDB=0.458326;RPB=0.761877;MQB=0.904729;BQB=0.428556;MQSB=0.167959;SGB=-0.590765;MQ0F=0;ICB=1;HOB=0.5;AC=1;AN=2;DP4=3,2,3,2;MQ=51;EFF=INTERGENIC(MODIFIER||||||||||1),UPSTREAM(MODIFIER||116|||BnaA02g31010D|||BnaA02g31010D||1),UPSTREAM(MODIFIER||2648|||BnaA02g31020D|||BnaA02g31020D||1|WARNING_TRANSCRIPT_INCOMPLETE)	GT:PL	0/1:127,0,121
chrA02	22694553	chrA02:22694553_C/T	C	T	64	.	DP=16;VDB=0.0117389;RPB=0.152231;MQB=1;BQB=0.861658;MQSB=1;SGB=-0.556411;MQ0F=0;ICB=1;HOB=0.5;AC=1;AN=2;DP4=9,3,2,2;MQ=60;EFF=INTRON(MODIFIER|||||BnaA02g31440D|||BnaA02g31440D|1|1|WARNING_TRANSCRIPT_INCOMPLETE)	GT:PL	0/1:98,0,245
chrA02	22726522	chrA02:22726522_G/A	G	A	12.4325	.	DP=1;SGB=-0.379885;MQ0F=0;ICB=1;HOB=0.5;AC=1;AN=2;DP4=0,0,0,1;MQ=60;EFF=INTRON(MODIFIER|||||BnaA02g31490D|||BnaA02g31490D|7|1|WARNING_TRANSCRIPT_MULTIPLE_STOP_CODONS),UPSTREAM(MODIFIER||4012|||BnaA02g31500D|||BnaA02g31500D||1)	GT:PL	0/1:40,3,0
chrA02	22735764	chrA02:22735764_C/T	C	T	123	.	DP=13;VDB=0.638458;RPB=0.542126;MQB=0.660716;BQB=0.931779;MQSB=0.304946;SGB=-0.616816;MQ0F=0;ICB=1;HOB=0.5;AC=1;AN=2;DP4=2,4,4,2;MQ=50;EFF=DOWNSTREAM(MODIFIER||4970|||BnaA02g31500D|||BnaA02g31500D||1),SYNONYMOUS_CODING(LOW|SILENT|ttG/ttA|L111||BnaA02g31510D|||BnaA02g31510D|1|1),UPSTREAM(MODIFIER||1909|||BnaA02g31520D|||BnaA02g31520D||1|WARNING_TRANSCRIPT_INCOMPLETE)	GT:PL	0/1:156,0,161
chrA02	22806970	chrA02:22806970_C/T	C	T	7.75746	.	DP=9;VDB=0.48;RPB=0;MQB=1;BQB=0.333333;MQSB=0.992367;SGB=-0.453602;MQ0F=0;ICB=1;HOB=0.5;AC=1;AN=2;DP4=2,4,2,0;MQ=60;EFF=INTRON(MODIFIER|||||BnaA02g31620D|||BnaA02g31620D|18|1|WARNING_TRANSCRIPT_MULTIPLE_STOP_CODONS),UPSTREAM(MODIFIER||3919|||BnaA02g31630D|||BnaA02g31630D||1|WARNING_TRANSCRIPT_MULTIPLE_STOP_CODONS)	GT:PL	0/1:41,0,167
chrA02	22979543	chrA02:22979543_C/T	C	T	37.8971	.	DP=13;VDB=0.883313;RPB=0.485672;MQB=1;BQB=0.432745;MQSB=1;SGB=-0.511536;MQ0F=0;ICB=1;HOB=0.5;AC=1;AN=2;DP4=8,1,1,2;MQ=60;EFF=INTERGENIC(MODIFIER||||||||||1)	GT:PL	0/1:72,0,211
chrA02	23033412	chrA02:23033412_C/T	C	T	11.4963	.	DP=1;SGB=-0.379885;MQ0F=0;ICB=1;HOB=0.5;AC=1;AN=2;DP4=0,0,0,1;MQ=60;EFF=DOWNSTREAM(MODIFIER||1796|||BnaA02g31970D|||BnaA02g31970D||1|WARNING_TRANSCRIPT_MULTIPLE_STOP_CODONS),INTRON(MODIFIER|||||BnaA02g31980D|||BnaA02g31980D|2|1|WARNING_TRANSCRIPT_INCOMPLETE)	GT:PL	0/1:39,3,0
chrA02	23081923	chrA02:23081923_C/T	C	T	93	.	DP=8;VDB=0.6146;RPB=0.900802;MQB=0.900802;BQB=0.900802;MQSB=1;SGB=-0.590765;MQ0F=0;ICB=1;HOB=0.5;AC=1;AN=2;DP4=0,3,1,4;MQ=56;EFF=DOWNSTREAM(MODIFIER||4775|||BnaA02g32040D|||BnaA02g32040D||1|WARNING_TRANSCRIPT_INCOMPLETE),NON_SYNONYMOUS_CODING(MODERATE|MISSENSE|gGt/gAt|G45D||BnaA02g32050D|||BnaA02g32050D|2|1|WARNING_TRANSCRIPT_INCOMPLETE)	GT:PL	0/1:126,0,66
chrA02	23108214	chrA02:23108214_C/T	C	T	61	.	DP=7;VDB=0.756524;RPB=1.01283;MQB=0.810265;BQB=0.202566;MQSB=0.810265;SGB=-0.511536;MQ0F=0;ICB=1;HOB=0.5;AC=1;AN=2;DP4=3,1,1,2;MQ=56;EFF=DOWNSTREAM(MODIFIER||333|||BnaA02g32100D|||BnaA02g32100D||1),DOWNSTREAM(MODIFIER||736|||BnaA02g32110D|||BnaA02g32110D||1|WARNING_TRANSCRIPT_INCOMPLETE),INTERGENIC(MODIFIER||||||||||1),UPSTREAM(MODIFIER||3583|||BnaA02g32090D|||BnaA02g32090D||1|WARNING_TRANSCRIPT_MULTIPLE_STOP_CODONS)	GT:PL	0/1:94,0,106
chrA02	23329301	chrA02:23329301_C/T	C	T	53	.	DP=4;VDB=0.873285;RPB=1;MQB=1;BQB=1;MQSB=1;SGB=-0.511536;MQ0F=0;ICB=1;HOB=0.5;AC=1;AN=2;DP4=1,0,0,3;MQ=60;EFF=DOWNSTREAM(MODIFIER||4959|||BnaA02g32430D|||BnaA02g32430D||1),DOWNSTREAM(MODIFIER||553|||BnaA02g32440D|||BnaA02g32440D||1|WARNING_TRANSCRIPT_INCOMPLETE),INTERGENIC(MODIFIER||||||||||1)	GT:PL	0/1:87,0,28
chrA02	24564932	chrA02:24564932_G/C	G	C	33.3708	.	DP=4;VDB=0.0279572;RPB=1;MQB=1;BQB=1;SGB=-0.511536;MQ0F=0;ICB=1;HOB=0.5;AC=1;AN=2;DP4=0,1,0,3;MQ=36;EFF=DOWNSTREAM(MODIFIER||1237|||BnaA02g34470D|||BnaA02g34470D||1),DOWNSTREAM(MODIFIER||2406|||BnaA02g34450D|||BnaA02g34450D||1),NON_SYNONYMOUS_CODING(MODERATE|MISSENSE|Gag/Cag|E47Q||BnaA02g34460D|||BnaA02g34460D|1|1),UPSTREAM(MODIFIER||3027|||BnaA02g34480D|||BnaA02g34480D||1|WARNING_TRANSCRIPT_INCOMPLETE)	GT:PL	0/1:67,0,17
chrA03	114661	chrA03:114661_C/T	C	T	66	.	DP=6;VDB=0.0205346;RPB=0.5;MQB=0.25;BQB=0.875;MQSB=1;SGB=-0.556411;MQ0F=0;ICB=1;HOB=0.5;AC=1;AN=2;DP4=0,2,1,3;MQ=48;EFF=DOWNSTREAM(MODIFIER||1534|||BnaA03g00330D|||BnaA03g00330D||1|WARNING_TRANSCRIPT_INCOMPLETE),DOWNSTREAM(MODIFIER||1940|||BnaA03g00300D|||BnaA03g00300D||1|WARNING_TRANSCRIPT_INCOMPLETE),DOWNSTREAM(MODIFIER||4651|||BnaA03g00340D|||BnaA03g00340D||1|WARNING_TRANSCRIPT_MULTIPLE_STOP_CODONS),DOWNSTREAM(MODIFIER||4862|||BnaA03g00290D|||BnaA03g00290D||1),SYNONYMOUS_CODING(LOW|SILENT|ctC/ctT|L310||BnaA03g00310D|||BnaA03g00310D|2|1|WARNING_TRANSCRIPT_INCOMPLETE),UPSTREAM(MODIFIER||763|||BnaA03g00320D|||BnaA03g00320D||1)	GT:PL	0/1:99,0,47
chrA03	338033	chrA03:338033_C/T	C	T	71	.	DP=9;VDB=0.681156;RPB=0.649731;MQB=0.974597;BQB=0.89338;MQSB=1;SGB=-0.556411;MQ0F=0;ICB=1;HOB=0.5;AC=1;AN=2;DP4=4,1,3,1;MQ=60;EFF=DOWNSTREAM(MODIFIER||2283|||BnaA03g00790D|||BnaA03g00790D||1),DOWNSTREAM(MODIFIER||3924|||BnaA03g00770D|||BnaA03g00770D||1|WARNING_TRANSCRIPT_INCOMPLETE),NON_SYNONYMOUS_CODING(MODERATE|MISSENSE|aGc/aAc|S86N||BnaA03g00780D|||BnaA03g00780D|1|1)	GT:PL	0/1:104,0,129
chrA03	456050	chrA03:456050_C/T	C	T	11.306	.	DP=5;VDB=0.86;RPB=0.666667;MQB=0.666667;BQB=0;MQSB=0.333333;SGB=-0.453602;MQ0F=0;ICB=1;HOB=0.5;AC=1;AN=2;DP4=1,2,2,0;MQ=48;EFF=INTRON(MODIFIER|||||BnaA03g01040D|||BnaA03g01040D|3|1|WARNING_TRANSCRIPT_INCOMPLETE),UPSTREAM(MODIFIER||4397|||BnaA03g01030D|||BnaA03g01030D||1|WARNING_TRANSCRIPT_INCOMPLETE)	GT:PL	0/1:44,0,98
chrA03	560097	chrA03:560097_C/T	C	T	127	.	DP=9;VDB=0.773941;RPB=0.577865;MQB=0.924584;BQB=0.809011;MQSB=0.974597;SGB=-0.616816;MQ0F=0;ICB=1;HOB=0.5;AC=1;AN=2;DP4=3,0,2,4;MQ=60;EFF=DOWNSTREAM(MODIFIER||2333|||BnaA03g01170D|||BnaA03g01170D||1|WARNING_TRANSCRIPT_INCOMPLETE),INTRAGENIC(MODIFIER|||||BnaA03g01180D|||||1),UPSTREAM(MODIFIER||15|||BnaA03g01180D|||BnaA03g01180D||1|WARNING_TRANSCRIPT_INCOMPLETE),UPSTREAM(MODIFIER||3195|||BnaA03g01190D|||BnaA03g01190D||1|WARNING_TRANSCRIPT_INCOMPLETE),UPSTREAM(MODIFIER||4757|||BnaA03g01160D|||BnaA03g01160D||1)	GT:PL	0/1:160,0,73
chrA03	611774	chrA03:611774_C/T	C	T	30.9252	.	DP=3;VDB=0.82;RPB=1;MQB=1;BQB=1;SGB=-0.453602;MQ0F=0;ICB=1;HOB=0.5;AC=1;AN=2;DP4=1,0,2,0;MQ=60;EFF=INTERGENIC(MODIFIER||||||||||1),UPSTREAM(MODIFIER||2308|||BnaA03g01290D|||BnaA03g01290D||1),UPSTREAM(MODIFIER||517|||BnaA03g01300D|||BnaA03g01300D||1|WARNING_TRANSCRIPT_INCOMPLETE)	GT:PL	0/1:64,0,31
chrA03	631706	chrA03:631706_C/T	C	T	93	.	DP=6;VDB=0.337235;RPB=0.5;MQB=0.25;BQB=1;MQSB=0.861511;SGB=-0.556411;MQ0F=0;ICB=1;HOB=0.5;AC=1;AN=2;DP4=1,1,2,2;MQ=55;EFF=DOWNSTREAM(MODIFIER||2831|||BnaA03g01370D|||BnaA03g01370D||1|WARNING_TRANSCRIPT_INCOMPLETE),NON_SYNONYMOUS_CODING(MODERATE|MISSENSE|aGa/aAa|R407K||BnaA03g01360D|||BnaA03g01360D|6|1|WARNING_TRANSCRIPT_MULTIPLE_STOP_CODONS),UPSTREAM(MODIFIER||2554|||BnaA03g01350D|||BnaA03g01350D||1|WARNING_TRANSCRIPT_INCOMPLETE),UPSTREAM(MODIFIER||3631|||BnaA03g01340D|||BnaA03g01340D||1|WARNING_TRANSCRIPT_INCOMPLETE),UPSTREAM(MODIFIER||4969|||BnaA03g01380D|||BnaA03g01380D||1)	GT:PL	0/1:126,0,61
chrA03	654224	chrA03:654224_C/T	C	T	69	.	DP=4;VDB=0.199299;RPB=1;MQB=1;BQB=1;MQSB=1;SGB=-0.511536;MQ0F=0.25;AC=2;AN=2;DP4=1,0,2,1;MQ=40;EFF=DOWNSTREAM(MODIFIER||4770|||BnaA03g01410D|||BnaA03g01410D||1),INTERGENIC(MODIFIER||||||||||1),UPSTREAM(MODIFIER||316|||BnaA03g01430D|||BnaA03g01430D||1|WARNING_TRANSCRIPT_INCOMPLETE),UPSTREAM(MODIFIER||3381|||BnaA03g01440D|||BnaA03g01440D||1|WARNING_TRANSCRIPT_INCOMPLETE),UPSTREAM(MODIFIER||3604|||BnaA03g01420D|||BnaA03g01420D||1|WARNING_TRANSCRIPT_INCOMPLETE)	GT:PL	1/1:96,5,0
chrA03	666821	chrA03:666821_C/T	C	T	130	.	DP=10;VDB=0.233931;RPB=1.00775;MQB=1.00775;BQB=0.559863;MQSB=1.00775;SGB=-0.616816;MQ0F=0;ICB=1;HOB=0.5;AC=1;AN=2;DP4=2,2,4,2;MQ=60;EFF=DOWNSTREAM(MODIFIER||2486|||BnaA03g01450D|||BnaA03g01450D||1),DOWNSTREAM(MODIFIER||281|||BnaA03g01470D|||BnaA03g01470D||1|WARNING_TRANSCRIPT_INCOMPLETE),DOWNSTREAM(MODIFIER||3025|||BnaA03g01480D|||BnaA03g01480D||1|WARNING_TRANSCRIPT_INCOMPLETE),DOWNSTREAM(MODIFIER||4721|||BnaA03g01490D|||BnaA03g01490D||1|WARNING_TRANSCRIPT_MULTIPLE_STOP_CODONS),NON_SYNONYMOUS_CODING(MODERATE|MISSENSE|Cct/Tct|P514S||BnaA03g01460D|||BnaA03g01460D|2|1|WARNING_TRANSCRIPT_INCOMPLETE)	GT:PL	0/1:163,0,107
chrA03	958873	chrA03:958873_C/T	C	T	60	.	DP=7;VDB=0.634447;RPB=0.202566;MQB=0.405132;BQB=0.202566;SGB=-0.556411;MQ0F=0;ICB=1;HOB=0.5;AC=1;AN=2;DP4=3,0,4,0;MQ=47;EFF=DOWNSTREAM(MODIFIER||3441|||BnaA03g02100D|||BnaA03g02100D||1|WARNING_TRANSCRIPT_INCOMPLETE),NON_SYNONYMOUS_CODING(MODERATE|MISSENSE|cGa/cAa|R52Q||BnaA03g02080D|||BnaA03g02080D|1|1|WARNING_TRANSCRIPT_INCOMPLETE),UPSTREAM(MODIFIER||1392|||BnaA03g02090D|||BnaA03g02090D||1|WARNING_TRANSCRIPT_INCOMPLETE)	GT:PL	0/1:93,0,64
chrA03	1005851	chrA03:1005851_C/T	C	T	125	.	DP=8;VDB=0.84813;RPB=0;MQB=0.833333;BQB=0.5;MQSB=0.833333;SGB=-0.616816;MQ0F=0;ICB=1;HOB=0.5;AC=1;AN=2;DP4=2,0,4,2;MQ=56;EFF=DOWNSTREAM(MODIFIER||166|||BnaA03g02210D|||BnaA03g02210D||1|WARNING_TRANSCRIPT_INCOMPLETE),DOWNSTREAM(MODIFIER||1908|||BnaA03g02190D|||BnaA03g02190D||1|WARNING_TRANSCRIPT_INCOMPLETE),DOWNSTREAM(MODIFIER||2599|||BnaA03g02180D|||BnaA03g02180D||1|WARNING_TRANSCRIPT_INCOMPLETE),INTRAGENIC(MODIFIER|||||BnaA03g02210D|||||1),UPSTREAM(MODIFIER||553|||BnaA03g02200D|||BnaA03g02200D||1)	GT:PL	0/1:159,0,40
chrA03	1125883	chrA03:1125883_C/T	C	T	12.0973	.	DP=8;VDB=0.42;RPB=0.5;MQB=0.5;BQB=0.666667;MQSB=0.900802;SGB=-0.453602;MQ0F=0;ICB=1;HOB=0.5;AC=1;AN=2;DP4=4,2,1,1;MQ=56;EFF=DOWNSTREAM(MODIFIER||1908|||BnaA03g02470D|||BnaA03g02470D||1),DOWNSTREAM(MODIFIER||3519|||BnaA03g02500D|||BnaA03g02500D||1),INTRAGENIC(MODIFIER|||||BnaA03g02480D|||||1),UPSTREAM(MODIFIER||108|||BnaA03g02480D|||BnaA03g02480D||1),UPSTREAM(MODIFIER||1215|||BnaA03g02490D|||BnaA03g02490D||1|WARNING_TRANSCRIPT_INCOMPLETE),UPSTREAM(MODIFIER||4388|||BnaA03g02460D|||BnaA03g02460D||1)	GT:PL	0/1:46,0,177
chrA03	1135977	chrA03:1135977_C/T	C	T	152	.	DP=19;VDB=0.5;RPB=0.118756;MQB=0.803979;BQB=0.884505;MQSB=0.870697;SGB=-0.651104;MQ0F=0;ICB=1;HOB=0.5;AC=1;AN=2;DP4=9,2,4,4;MQ=57;EFF=INTERGENIC(MODIFIER||||||||||1),UPSTREAM(MODIFIER||2236|||BnaA03g02510D|||BnaA03g02510D||1|WARNING_TRANSCRIPT_MULTIPLE_STOP_CODONS)	GT:PL	0/1:185,0,201
chrA03	1191954	chrA03:1191954_C/T	C	T	47.7043	.	DP=10;VDB=0.401962;RPB=0.366593;MQB=0.916482;BQB=0.733186;MQSB=0.916482;SGB=-0.511536;MQ0F=0;ICB=1;HOB=0.5;AC=1;AN=2;DP4=2,5,1,2;MQ=60;EFF=DOWNSTREAM(MODIFIER||4955|||BnaA03g02550D|||BnaA03g02550D||1),DOWNSTREAM(MODIFIER||655|||BnaA03g02540D|||BnaA03g02540D||1|WARNING_TRANSCRIPT_INCOMPLETE),INTERGENIC(MODIFIER||||||||||1),UPSTREAM(MODIFIER||1827|||BnaA03g02530D|||BnaA03g02530D||1|WARNING_TRANSCRIPT_INCOMPLETE)	GT:PL	0/1:81,0,179
chrA03	1318157	chrA03:1318157_C/T	C	T	27.4092	.	DP=4;VDB=0.6;RPB=0.75;MQB=0.5;BQB=0.5;MQSB=0.5;SGB=-0.453602;MQ0F=0;ICB=1;HOB=0.5;AC=1;AN=2;DP4=0,2,2,0;MQ=54;EFF=DOWNSTREAM(MODIFIER||3414|||BnaA03g02720D|||BnaA03g02720D||1),INTRON(MODIFIER|||||BnaA03g02730D|||BnaA03g02730D|11|1|WARNING_TRANSCRIPT_MULTIPLE_STOP_CODONS)	GT:PL	0/1:60,0,63
chrA03	1326607	chrA03:1326607_G/A	G	A	127	.	DP=8;VDB=0.323459;RPB=0.333333;MQB=1;BQB=0.666667;MQSB=0.900802;SGB=-0.616816;MQ0F=0;ICB=1;HOB=0.5;AC=1;AN=2;DP4=1,1,4,2;MQ=60;EFF=NON_SYNONYMOUS_CODING(MODERATE|MISSENSE|gGa/gAa|G879E||BnaA03g02740D|||BnaA03g02740D|4|1|WARNING_TRANSCRIPT_INCOMPLETE),UPSTREAM(MODIFIER||4175|||BnaA03g02750D|||BnaA03g02750D||1|WARNING_TRANSCRIPT_MULTIPLE_STOP_CODONS)	GT:PL	0/1:161,0,53
chrA03	1500374	chrA03:1500374_C/T	C	T	39.3353	.	DP=2;VDB=0.32;SGB=-0.453602;MQ0F=0;AC=2;AN=2;DP4=0,0,0,2;MQ=48;EFF=DOWNSTREAM(MODIFIER||3787|||BnaA03g03130D|||BnaA03g03130D||1|WARNING_TRANSCRIPT_MULTIPLE_STOP_CODONS),SYNONYMOUS_CODING(LOW|SILENT|taC/taT|Y205||BnaA03g03110D|||BnaA03g03110D|1|1),UPSTREAM(MODIFIER||1701|||BnaA03g03120D|||BnaA03g03120D||1|WARNING_TRANSCRIPT_MULTIPLE_STOP_CODONS)	GT:PL	1/1:67,6,0
chrA03	1799886	chrA03:1799886_C/T	C	T	72	.	DP=12;VDB=0.0238972;RPB=0.0389611;MQB=0.94394;BQB=0.98568;MQSB=0.94394;SGB=-0.556411;MQ0F=0;ICB=1;HOB=0.5;AC=1;AN=2;DP4=2,6,2,2;MQ=57;EFF=DOWNSTREAM(MODIFIER||1744|||BnaA03g03820D|||BnaA03g03820D||1|WARNING_TRANSCRIPT_INCOMPLETE),DOWNSTREAM(MODIFIER||4050|||BnaA03g03800D|||BnaA03g03800D||1|WARNING_TRANSCRIPT_MULTIPLE_STOP_CODONS),SYNONYMOUS_CODING(LOW|SILENT|tgC/tgT|C178||BnaA03g03830D|||BnaA03g03830D|1|1|WARNING_TRANSCRIPT_INCOMPLETE),UPSTREAM(MODIFIER||2947|||BnaA03g03810D|||BnaA03g03810D||1),UPSTREAM(MODIFIER||3818|||BnaA03g03840D|||BnaA03g03840D||1|WARNING_TRANSCRIPT_MULTIPLE_STOP_CODONS)	GT:PL	0/1:105,0,189
chrA03	1903060	chrA03:1903060_C/T	C	T	81	.	DP=3;VDB=0.598038;MQSB=1;SGB=-0.511536;MQ0F=0;AC=2;AN=2;DP4=0,0,1,2;MQ=60;EFF=NON_SYNONYMOUS_CODING(MODERATE|MISSENSE|Gaa/Aaa|E77K||BnaA03g04070D|||BnaA03g04070D|1|1),UPSTREAM(MODIFIER||1222|||BnaA03g04080D|||BnaA03g04080D||1),UPSTREAM(MODIFIER||2421|||BnaA03g04060D|||BnaA03g04060D||1|WARNING_TRANSCRIPT_MULTIPLE_STOP_CODONS)	GT:PL	1/1:109,9,0
chrA03	1908895	chrA03:1908895_C/T	C	T	82	.	DP=3;VDB=0.460446;MQSB=1;SGB=-0.511536;MQ0F=0;AC=2;AN=2;DP4=0,0,2,1;MQ=60;EFF=DOWNSTREAM(MODIFIER||4410|||BnaA03g04080D|||BnaA03g04080D||1),INTERGENIC(MODIFIER||||||||||1),UPSTREAM(MODIFIER||1249|||BnaA03g04090D|||BnaA03g04090D||1|WARNING_TRANSCRIPT_INCOMPLETE)	GT:PL	1/1:110,9,0
chrA03	2198094	chrA03:2198094_G/A	G	A	21.4334	.	DP=4;VDB=0.98;RPB=1;MQB=1;BQB=0.75;SGB=-0.453602;MQ0F=0;ICB=1;HOB=0.5;AC=1;AN=2;DP4=2,0,2,0;MQ=60;EFF=DOWNSTREAM(MODIFIER||2314|||BnaA03g04710D|||BnaA03g04710D||1|WARNING_TRANSCRIPT_INCOMPLETE),INTERGENIC(MODIFIER||||||||||1)	GT:PL	0/1:54,0,56
chrA03	2500212	chrA03:2500212_C/T	C	T	55	.	DP=13;VDB=0.560696;RPB=0.742584;MQB=1;BQB=0.97357;MQSB=1;SGB=-0.556411;MQ0F=0;ICB=1;HOB=0.5;AC=1;AN=2;DP4=6,3,4,0;MQ=60;EFF=DOWNSTREAM(MODIFIER||1531|||BnaA03g05470D|||BnaA03g05470D||1|WARNING_TRANSCRIPT_MULTIPLE_STOP_CODONS),INTERGENIC(MODIFIER||||||||||1),UPSTREAM(MODIFIER||3082|||BnaA03g05480D|||BnaA03g05480D||1|WARNING_TRANSCRIPT_INCOMPLETE),UPSTREAM(MODIFIER||4597|||BnaA03g05490D|||BnaA03g05490D||1|WARNING_TRANSCRIPT_INCOMPLETE),UPSTREAM(MODIFIER||4674|||BnaA03g05460D|||BnaA03g05460D||1|WARNING_TRANSCRIPT_INCOMPLETE)	GT:PL	0/1:88,0,220
chrA03	2571581	chrA03:2571581_C/T	C	T	48.3429	.	DP=7;VDB=0.857144;RPB=0.607698;MQB=0.810265;BQB=0.405132;MQSB=1;SGB=-0.511536;MQ0F=0;ICB=1;HOB=0.5;AC=1;AN=2;DP4=1,3,0,3;MQ=58;EFF=DOWNSTREAM(MODIFIER||1996|||BnaA03g05660D|||BnaA03g05660D||1|WARNING_TRANSCRIPT_MULTIPLE_STOP_CODONS),INTERGENIC(MODIFIER||||||||||1),UPSTREAM(MODIFIER||2034|||BnaA03g05670D|||BnaA03g05670D||1)	GT:PL	0/1:81,0,114
chrA03	2576936	chrA03:2576936_C/T	C	T	133	.	DP=8;VDB=0.832832;RPB=1;MQB=1;BQB=1;MQSB=1;SGB=-0.636426;MQ0F=0;ICB=1;HOB=0.5;AC=1;AN=2;DP4=1,0,1,6;MQ=60;EFF=DOWNSTREAM(MODIFIER||2740|||BnaA03g05670D|||BnaA03g05670D||1),INTERGENIC(MODIFIER||||||||||1)	GT:PL	0/1:167,0,11
chrA03	2603974	chrA03:2603974_C/T	C	T	4.35296	.	DP=2;RPB=1;MQB=1;BQB=1;MQSB=1;SGB=-0.379885;MQ0F=0;ICB=1;HOB=0.5;AC=1;AN=2;DP4=1,0,0,1;MQ=60;EFF=DOWNSTREAM(MODIFIER||2899|||BnaA03g05730D|||BnaA03g05730D||1|WARNING_TRANSCRIPT_MULTIPLE_STOP_CODONS),DOWNSTREAM(MODIFIER||3720|||BnaA03g05740D|||BnaA03g05740D||1),NON_SYNONYMOUS_CODING(MODERATE|MISSENSE|gCc/gTc|A270V||BnaA03g05720D|||BnaA03g05720D|1|1)	GT:PL	0/1:35,0,26
chrA03	2619215	chrA03:2619215_C/T	C	T	84	.	DP=8;VDB=0.765925;RPB=0.868321;MQB=0.992367;BQB=0.992367;MQSB=0.900802;SGB=-0.556411;MQ0F=0;ICB=1;HOB=0.5;AC=1;AN=2;DP4=2,2,3,1;MQ=60;EFF=DOWNSTREAM(MODIFIER||3482|||BnaA03g05760D|||BnaA03g05760D||1|WARNING_TRANSCRIPT_INCOMPLETE),DOWNSTREAM(MODIFIER||502|||BnaA03g05770D|||BnaA03g05770D||1),INTRON(MODIFIER|||||BnaA03g05780D|||BnaA03g05780D|1|1|WARNING_TRANSCRIPT_INCOMPLETE)	GT:PL	0/1:117,0,122
chrA03	2630139	chrA03:2630139_C/T	C	T	171	.	DP=16;VDB=0.527088;RPB=0.789232;MQB=1;BQB=0.094956;MQSB=1;SGB=-0.662043;MQ0F=0;ICB=1;HOB=0.5;AC=1;AN=2;DP4=1,6,2,7;MQ=60;EFF=INTERGENIC(MODIFIER||||||||||1),UPSTREAM(MODIFIER||3754|||BnaA03g05790D|||BnaA03g05790D||1|WARNING_TRANSCRIPT_MULTIPLE_STOP_CODONS)	GT:PL	0/1:204,0,139
chrA03	2654363	chrA03:2654363_C/T	C	T	55	.	DP=6;VDB=0.243476;RPB=0.861511;MQB=0.861511;BQB=0.861511;MQSB=0.861511;SGB=-0.511536;MQ0F=0;ICB=1;HOB=0.5;AC=1;AN=2;DP4=2,1,1,2;MQ=60;EFF=SYNONYMOUS_CODING(LOW|SILENT|caG/caA|Q8||BnaA03g05830D|||BnaA03g05830D|1|1),UPSTREAM(MODIFIER||2558|||BnaA03g05820D|||BnaA03g05820D||1|WARNING_TRANSCRIPT_INCOMPLETE),UPSTREAM(MODIFIER||3801|||BnaA03g05840D|||BnaA03g05840D||1|WARNING_TRANSCRIPT_MULTIPLE_STOP_CODONS)	GT:PL	0/1:88,0,87
chrA03	2698391	chrA03:2698391_C/T	C	T	69	.	DP=11;VDB=0.995789;RPB=0.924449;MQB=0.924449;BQB=0.442128;MQSB=0.8618;SGB=-0.556411;MQ0F=0;ICB=1;HOB=0.5;AC=1;AN=2;DP4=3,4,2,2;MQ=57;EFF=STOP_GAINED(HIGH|NONSENSE|tgG/tgA|W309*||BnaA03g05910D|||BnaA03g05910D|9|1|WARNING_TRANSCRIPT_INCOMPLETE),UPSTREAM(MODIFIER||2514|||BnaA03g05920D|||BnaA03g05920D||1|WARNING_TRANSCRIPT_MULTIPLE_STOP_CODONS)	GT:PL	0/1:102,0,189
chrA03	2711204	chrA03:2711204_C/T	C	T	149	.	DP=6;VDB=0.733113;MQSB=1;SGB=-0.616816;MQ0F=0;AC=2;AN=2;DP4=0,0,4,2;MQ=60;EFF=DOWNSTREAM(MODIFIER||3436|||BnaA03g05960D|||BnaA03g05960D||1),DOWNSTREAM(MODIFIER||4996|||BnaA03g05970D|||BnaA03g05970D||1|WARNING_TRANSCRIPT_INCOMPLETE),INTERGENIC(MODIFIER||||||||||1),UPSTREAM(MODIFIER||1036|||BnaA03g05950D|||BnaA03g05950D||1|WARNING_TRANSCRIPT_MULTIPLE_STOP_CODONS),UPSTREAM(MODIFIER||3233|||BnaA03g05940D|||BnaA03g05940D||1|WARNING_TRANSCRIPT_MULTIPLE_STOP_CODONS),UPSTREAM(MODIFIER||4799|||BnaA03g05930D|||BnaA03g05930D||1|WARNING_TRANSCRIPT_MULTIPLE_STOP_CODONS)	GT:PL	1/1:176,18,0
chrA03	2796897	chrA03:2796897_C/T	C	T	76	.	DP=6;VDB=0.855337;RPB=0.75;MQB=0.625;BQB=0.875;MQSB=1;SGB=-0.556411;MQ0F=0;ICB=1;HOB=0.5;AC=1;AN=2;DP4=2,0,3,1;MQ=49;EFF=NON_SYNONYMOUS_CODING(MODERATE|MISSENSE|cCt/cTt|P28L||BnaA03g06210D|||BnaA03g06210D|1|1|WARNING_TRANSCRIPT_INCOMPLETE),UPSTREAM(MODIFIER||1999|||BnaA03g06220D|||BnaA03g06220D||1|WARNING_TRANSCRIPT_INCOMPLETE),UPSTREAM(MODIFIER||3655|||BnaA03g06200D|||BnaA03g06200D||1|WARNING_TRANSCRIPT_INCOMPLETE),UPSTREAM(MODIFIER||4796|||BnaA03g06230D|||BnaA03g06230D||1|WARNING_TRANSCRIPT_INCOMPLETE)	GT:PL	0/1:109,0,38
chrA03	2831112	chrA03:2831112_C/T	C	T	85	.	DP=7;VDB=0.211317;RPB=0.202566;MQB=0.810265;BQB=0.202566;MQSB=0.8;SGB=-0.556411;MQ0F=0;ICB=1;HOB=0.5;AC=1;AN=2;DP4=3,0,2,2;MQ=48;EFF=NON_SYNONYMOUS_CODING(MODERATE|MISSENSE|gCa/gTa|A261V||BnaA03g06340D|||BnaA03g06340D|9|1|WARNING_TRANSCRIPT_MULTIPLE_STOP_CODONS),UPSTREAM(MODIFIER||3844|||BnaA03g06330D|||BnaA03g06330D||1|WARNING_TRANSCRIPT_INCOMPLETE)	GT:PL	0/1:118,0,65
chrA03	2867146	chrA03:2867146_C/T	C	T	75	.	DP=12;VDB=0.714437;RPB=0.241161;MQB=0.964642;BQB=0.924449;MQSB=1;SGB=-0.556411;MQ0F=0;ICB=1;HOB=0.5;AC=1;AN=2;DP4=1,6,1,3;MQ=60;EFF=INTRON(MODIFIER|||||BnaA03g06450D|||BnaA03g06450D|1|1|WARNING_TRANSCRIPT_MULTIPLE_STOP_CODONS),UPSTREAM(MODIFIER||2554|||BnaA03g06440D|||BnaA03g06440D||1|WARNING_TRANSCRIPT_INCOMPLETE)	GT:PL	0/1:108,0,170
chrA03	2949738	chrA03:2949738_C/T	C	T	107	.	DP=10;VDB=0.852991;RPB=0.904729;MQB=0.857112;BQB=0.904729;MQSB=0.857112;SGB=-0.590765;MQ0F=0;ICB=1;HOB=0.5;AC=1;AN=2;DP4=2,3,3,2;MQ=57;EFF=DOWNSTREAM(MODIFIER||2542|||BnaA03g06610D|||BnaA03g06610D||1|WARNING_TRANSCRIPT_MULTIPLE_STOP_CODONS),NON_SYNONYMOUS_CODING(MODERATE|MISSENSE|Ccc/Tcc|P325S||BnaA03g06600D|||BnaA03g06600D|11|1|WARNING_TRANSCRIPT_INCOMPLETE),UPSTREAM(MODIFIER||3096|||BnaA03g06590D|||BnaA03g06590D||1|WARNING_TRANSCRIPT_INCOMPLETE)	GT:PL	0/1:140,0,143
chrA03	2964486	chrA03:2964486_C/T	C	T	72	.	DP=8;VDB=0.836469;RPB=0.62023;MQB=0.992367;BQB=0.868321;MQSB=0.992367;SGB=-0.556411;MQ0F=0;ICB=1;HOB=0.5;AC=1;AN=2;DP4=3,1,1,3;MQ=60;EFF=DOWNSTREAM(MODIFIER||1810|||BnaA03g06640D|||BnaA03g06640D||1),NON_SYNONYMOUS_CODING(MODERATE|MISSENSE|Ggt/Agt|G68S||BnaA03g06630D|||BnaA03g06630D|1|1),UPSTREAM(MODIFIER||2968|||BnaA03g06620D|||BnaA03g06620D||1|WARNING_TRANSCRIPT_INCOMPLETE)	GT:PL	0/1:105,0,108
chrA03	3045751	chrA03:3045751_C/T	C	T	21.0095	.	DP=6;VDB=0.84;RPB=1;MQB=1;BQB=0.625;MQSB=0.861511;SGB=-0.453602;MQ0F=0;ICB=1;HOB=0.5;AC=1;AN=2;DP4=3,1,0,2;MQ=60;EFF=DOWNSTREAM(MODIFIER||222|||BnaA03g06830D|||BnaA03g06830D||1),DOWNSTREAM(MODIFIER||2240|||BnaA03g06810D|||BnaA03g06810D||1),DOWNSTREAM(MODIFIER||3073|||BnaA03g06860D|||BnaA03g06860D||1),DOWNSTREAM(MODIFIER||4536|||BnaA03g06790D|||BnaA03g06790D||1|WARNING_TRANSCRIPT_INCOMPLETE),DOWNSTREAM(MODIFIER||862|||BnaA03g06840D|||BnaA03g06840D||1),INTERGENIC(MODIFIER||||||||||1),UPSTREAM(MODIFIER||1194|||BnaA03g06820D|||BnaA03g06820D||1),UPSTREAM(MODIFIER||2013|||BnaA03g06850D|||BnaA03g06850D||1),UPSTREAM(MODIFIER||3348|||BnaA03g06800D|||BnaA03g06800D||1),UPSTREAM(MODIFIER||4276|||BnaA03g06870D|||BnaA03g06870D||1|WARNING_TRANSCRIPT_INCOMPLETE)	GT:PL	0/1:54,0,113
chrA03	3050975	chrA03:3050975_C/T	C	T	38.0013	.	DP=8;VDB=0.431015;RPB=0.900802;MQB=0.900802;BQB=0.750668;MQSB=0.62023;SGB=-0.511536;MQ0F=0;ICB=1;HOB=0.5;AC=1;AN=2;DP4=2,3,2,1;MQ=52;EFF=DOWNSTREAM(MODIFIER||2933|||BnaA03g06850D|||BnaA03g06850D||1),DOWNSTREAM(MODIFIER||2953|||BnaA03g06890D|||BnaA03g06890D||1),SYNONYMOUS_CODING(LOW|SILENT|agC/agT|S269||BnaA03g06870D|||BnaA03g06870D|2|1|WARNING_TRANSCRIPT_INCOMPLETE),UPSTREAM(MODIFIER||1592|||BnaA03g06880D|||BnaA03g06880D||1),UPSTREAM(MODIFIER||1873|||BnaA03g06860D|||BnaA03g06860D||1),UPSTREAM(MODIFIER||4072|||BnaA03g06840D|||BnaA03g06840D||1),UPSTREAM(MODIFIER||4868|||BnaA03g06900D|||BnaA03g06900D||1|WARNING_TRANSCRIPT_INCOMPLETE)	GT:PL	0/1:71,0,138
chrA03	3130375	chrA03:3130375_C/T	C	T	95	.	DP=13;VDB=0.300397;RPB=0.679965;MQB=1;BQB=0.876998;MQSB=0.961166;SGB=-0.590765;MQ0F=0;ICB=1;HOB=0.5;AC=1;AN=2;DP4=3,5,4,1;MQ=60;EFF=DOWNSTREAM(MODIFIER||2638|||BnaA03g07100D|||BnaA03g07100D||1|WARNING_TRANSCRIPT_MULTIPLE_STOP_CODONS),DOWNSTREAM(MODIFIER||311|||BnaA03g07080D|||BnaA03g07080D||1),DOWNSTREAM(MODIFIER||330|||BnaA03g07090D|||BnaA03g07090D||1|WARNING_TRANSCRIPT_MULTIPLE_STOP_CODONS),DOWNSTREAM(MODIFIER||3480|||BnaA03g07050D|||BnaA03g07050D||1|WARNING_TRANSCRIPT_MULTIPLE_STOP_CODONS),DOWNSTREAM(MODIFIER||945|||BnaA03g07070D|||BnaA03g07070D||1|WARNING_TRANSCRIPT_INCOMPLETE),INTERGENIC(MODIFIER||||||||||1),UPSTREAM(MODIFIER||2025|||BnaA03g07060D|||BnaA03g07060D||1)	GT:PL	0/1:128,0,203
chrA03	3143372	chrA03:3143372_C/T	C	T	52	.	DP=10;VDB=0.686815;RPB=0.895781;MQB=0.895781;BQB=0.895781;SGB=-0.556411;MQ0F=0;ICB=1;HOB=0.5;AC=1;AN=2;DP4=0,6,0,4;MQ=55;EFF=DOWNSTREAM(MODIFIER||1258|||BnaA03g07120D|||BnaA03g07120D||1|WARNING_TRANSCRIPT_INCOMPLETE),DOWNSTREAM(MODIFIER||174|||BnaA03g07110D|||BnaA03g07110D||1|WARNING_TRANSCRIPT_INCOMPLETE),INTERGENIC(MODIFIER||||||||||1),UPSTREAM(MODIFIER||3349|||BnaA03g07100D|||BnaA03g07100D||1|WARNING_TRANSCRIPT_MULTIPLE_STOP_CODONS)	GT:PL	0/1:85,0,126
chrA03	3160762	chrA03:3160762_C/T	C	T	67	.	DP=10;VDB=0.947001;RPB=0.895781;MQB=1.00775;BQB=0.335918;MQSB=0.952347;SGB=-0.556411;MQ0F=0;ICB=1;HOB=0.5;AC=1;AN=2;DP4=3,3,2,2;MQ=60;EFF=DOWNSTREAM(MODIFIER||598|||BnaA03g07130D|||BnaA03g07130D||1),NON_SYNONYMOUS_CODING(MODERATE|MISSENSE|gGt/gAt|G464D||BnaA03g07140D|||BnaA03g07140D|8|1|WARNING_TRANSCRIPT_INCOMPLETE),UPSTREAM(MODIFIER||4002|||BnaA03g07150D|||BnaA03g07150D||1|WARNING_TRANSCRIPT_MULTIPLE_STOP_CODONS)	GT:PL	0/1:100,0,167
chrA03	3183988	chrA03:3183988_C/T	C	T	104	.	DP=6;VDB=0.525934;RPB=1;MQB=1;BQB=1;MQSB=1;SGB=-0.590765;MQ0F=0;ICB=1;HOB=0.5;AC=1;AN=2;DP4=0,1,1,4;MQ=60;EFF=DOWNSTREAM(MODIFIER||4114|||BnaA03g07200D|||BnaA03g07200D||1),INTERGENIC(MODIFIER||||||||||1),UPSTREAM(MODIFIER||788|||BnaA03g07190D|||BnaA03g07190D||1|WARNING_TRANSCRIPT_INCOMPLETE)	GT:PL	0/1:138,0,11
chrA03	3209870	chrA03:3209870_C/T	C	T	115	.	DP=11;VDB=0.348672;RPB=0.564628;MQB=0.950952;BQB=0.891517;MQSB=1;SGB=-0.616816;MQ0F=0;ICB=1;HOB=0.5;AC=1;AN=2;DP4=4,1,5,1;MQ=60;EFF=DOWNSTREAM(MODIFIER||2781|||BnaA03g07220D|||BnaA03g07220D||1|WARNING_TRANSCRIPT_INCOMPLETE),NON_SYNONYMOUS_CODING(MODERATE|MISSENSE|aCt/aTt|T102I||BnaA03g07230D|||BnaA03g07230D|5|1|WARNING_TRANSCRIPT_MULTIPLE_STOP_CODONS),SPLICE_SITE_REGION(LOW|||||BnaA03g07230D|||BnaA03g07230D|5|1|WARNING_TRANSCRIPT_MULTIPLE_STOP_CODONS),UPSTREAM(MODIFIER||4193|||BnaA03g07240D|||BnaA03g07240D||1)	GT:PL	0/1:148,0,134
chrA03	3232899	chrA03:3232899_C/T	C	T	142	.	DP=9;VDB=0.441597;RPB=0.577865;MQB=0.924584;BQB=0.231146;MQSB=0.974597;SGB=-0.616816;MQ0F=0;ICB=1;HOB=0.5;AC=1;AN=2;DP4=1,2,3,3;MQ=60;EFF=NON_SYNONYMOUS_CODING(MODERATE|MISSENSE|Gag/Aag|E444K||BnaA03g07280D|||BnaA03g07280D|8|1|WARNING_TRANSCRIPT_MULTIPLE_STOP_CODONS),UPSTREAM(MODIFIER||3022|||BnaA03g07290D|||BnaA03g07290D||1),UPSTREAM(MODIFIER||3318|||BnaA03g07270D|||BnaA03g07270D||1|WARNING_TRANSCRIPT_INCOMPLETE)	GT:PL	0/1:175,0,76
chrA03	3393312	chrA03:3393312_C/T	C	T	31.3999	.	DP=4;VDB=0.14;RPB=0;MQB=1;BQB=0.5;MQSB=1;SGB=-0.453602;MQ0F=0;ICB=1;HOB=0.5;AC=1;AN=2;DP4=1,1,1,1;MQ=60;EFF=NON_SYNONYMOUS_CODING(MODERATE|MISSENSE|tCc/tTc|S650F||BnaA03g07620D|||BnaA03g07620D|4|1|WARNING_TRANSCRIPT_INCOMPLETE),UPSTREAM(MODIFIER||1930|||BnaA03g07630D|||BnaA03g07630D||1|WARNING_TRANSCRIPT_INCOMPLETE)	GT:PL	0/1:64,0,58
chrA03	3397755	chrA03:3397755_C/T	C	T	55	.	DP=6;VDB=0.690245;RPB=0.861511;MQB=0.861511;BQB=0.574341;MQSB=0.75;SGB=-0.511536;MQ0F=0;ICB=1;HOB=0.5;AC=1;AN=2;DP4=2,1,2,1;MQ=52;EFF=DOWNSTREAM(MODIFIER||2731|||BnaA03g07640D|||BnaA03g07640D||1),DOWNSTREAM(MODIFIER||4067|||BnaA03g07620D|||BnaA03g07620D||1|WARNING_TRANSCRIPT_INCOMPLETE),NON_SYNONYMOUS_CODING(MODERATE|MISSENSE|gCt/gTt|A643V||BnaA03g07630D|||BnaA03g07630D|4|1|WARNING_TRANSCRIPT_INCOMPLETE),UPSTREAM(MODIFIER||4082|||BnaA03g07650D|||BnaA03g07650D||1|WARNING_TRANSCRIPT_MULTIPLE_STOP_CODONS)	GT:PL	0/1:88,0,71
chrA03	3412390	chrA03:3412390_C/T	C	T	138	.	DP=10;VDB=0.182083;RPB=0.895781;MQB=0.895781;BQB=1.00775;MQSB=0.783809;SGB=-0.616816;MQ0F=0;ICB=1;HOB=0.5;AC=1;AN=2;DP4=3,1,3,3;MQ=57;EFF=DOWNSTREAM(MODIFIER||1508|||BnaA03g07680D|||BnaA03g07680D||1|WARNING_TRANSCRIPT_INCOMPLETE),INTRON(MODIFIER|||||BnaA03g07670D|||BnaA03g07670D|1|1|WARNING_TRANSCRIPT_INCOMPLETE),UPSTREAM(MODIFIER||3143|||BnaA03g07660D|||BnaA03g07660D||1|WARNING_TRANSCRIPT_MULTIPLE_STOP_CODONS)	GT:PL	0/1:171,0,113
chrA03	3525995	chrA03:3525995_C/T	C	T	24.4146	.	DP=4;VDB=0.68;RPB=1;MQB=0.75;BQB=0.75;MQSB=0.75;SGB=-0.453602;MQ0F=0;ICB=1;HOB=0.5;AC=1;AN=2;DP4=2,0,0,2;MQ=49;EFF=DOWNSTREAM(MODIFIER||299|||BnaA03g07880D|||BnaA03g07880D||1|WARNING_TRANSCRIPT_MULTIPLE_STOP_CODONS),DOWNSTREAM(MODIFIER||329|||BnaA03g07890D|||BnaA03g07890D||1|WARNING_TRANSCRIPT_INCOMPLETE),DOWNSTREAM(MODIFIER||3715|||BnaA03g07910D|||BnaA03g07910D||1),INTERGENIC(MODIFIER||||||||||1),UPSTREAM(MODIFIER||2232|||BnaA03g07900D|||BnaA03g07900D||1)	GT:PL	0/1:57,0,53
chrA03	4033176	chrA03:4033176_G/A	G	A	94	.	DP=12;VDB=0.858134;RPB=0.6821;MQB=0.760054;BQB=0.838008;MQSB=0.594978;SGB=-0.590765;MQ0F=0;ICB=1;HOB=0.5;AC=1;AN=2;DP4=2,5,2,3;MQ=57;EFF=DOWNSTREAM(MODIFIER||3841|||BnaA03g08920D|||BnaA03g08920D||1),INTRON(MODIFIER|||||BnaA03g08910D|||BnaA03g08910D|2|1|WARNING_TRANSCRIPT_INCOMPLETE)	GT:PL	0/1:127,0,178
chrA03	4096385	chrA03:4096385_C/T	C	T	64	.	DP=7;VDB=0.0729503;RPB=1.01283;MQB=0.405132;BQB=1.01283;MQSB=0.7;SGB=-0.556411;MQ0F=0;ICB=1;HOB=0.5;AC=1;AN=2;DP4=1,2,1,3;MQ=39;EFF=DOWNSTREAM(MODIFIER||3433|||BnaA03g09100D|||BnaA03g09100D||1|WARNING_TRANSCRIPT_INCOMPLETE),INTERGENIC(MODIFIER||||||||||1),UPSTREAM(MODIFIER||1727|||BnaA03g09090D|||BnaA03g09090D||1),UPSTREAM(MODIFIER||386|||BnaA03g09080D|||BnaA03g09080D||1)	GT:PL	0/1:97,0,69
chrA03	4166116	chrA03:4166116_C/T	C	T	180	.	DP=14;VDB=0.817761;RPB=0.908075;MQB=1;BQB=0.765017;MQSB=0.961166;SGB=-0.651104;MQ0F=0;ICB=1;HOB=0.5;AC=1;AN=2;DP4=2,3,5,3;MQ=60;EFF=DOWNSTREAM(MODIFIER||1179|||BnaA03g09270D|||BnaA03g09270D||1|WARNING_TRANSCRIPT_INCOMPLETE),INTERGENIC(MODIFIER||||||||||1),UPSTREAM(MODIFIER||1968|||BnaA03g09280D|||BnaA03g09280D||1|WARNING_TRANSCRIPT_MULTIPLE_STOP_CODONS)	GT:PL	0/1:213,0,124
chrA03	4415339	chrA03:4415339_C/T	C	T	125	.	DP=8;VDB=0.835615;RPB=0.666667;MQB=0.666667;BQB=0.666667;MQSB=0;SGB=-0.616816;MQ0F=0;ICB=1;HOB=0.5;AC=1;AN=2;DP4=2,0,4,2;MQ=52;EFF=INTERGENIC(MODIFIER||||||||||1)	GT:PL	0/1:159,0,46
chrA03	4494648	chrA03:4494648_C/T	C	T	15.3506	.	DP=5;VDB=0.98;RPB=1;MQB=0.833333;BQB=0.5;MQSB=0.833333;SGB=-0.453602;MQ0F=0;ICB=1;HOB=0.5;AC=1;AN=2;DP4=1,2,1,1;MQ=41;EFF=DOWNSTREAM(MODIFIER||2598|||BnaA03g10000D|||BnaA03g10000D||1|WARNING_TRANSCRIPT_INCOMPLETE),NON_SYNONYMOUS_CODING(MODERATE|MISSENSE|aCa/aTa|T633I||BnaA03g09980D|||BnaA03g09980D|7|1|WARNING_TRANSCRIPT_INCOMPLETE),UPSTREAM(MODIFIER||1455|||BnaA03g09990D|||BnaA03g09990D||1),UPSTREAM(MODIFIER||3071|||BnaA03g09970D|||BnaA03g09970D||1|WARNING_TRANSCRIPT_MULTIPLE_STOP_CODONS),UPSTREAM(MODIFIER||4305|||BnaA03g10010D|||BnaA03g10010D||1|WARNING_TRANSCRIPT_MULTIPLE_STOP_CODONS)	GT:PL	0/1:48,0,74
chrA03	4584740	chrA03:4584740_C/T	C	T	3.75953	.	DP=11;VDB=0.88;RPB=0.888889;MQB=1;BQB=0.944444;MQSB=1;SGB=-0.453602;MQ0F=0;ICB=1;HOB=0.5;AC=1;AN=2;DP4=8,1,2,0;MQ=60;EFF=SYNONYMOUS_CODING(LOW|SILENT|caC/caT|H20||BnaA03g10210D|||BnaA03g10210D|1|1|WARNING_TRANSCRIPT_INCOMPLETE),UPSTREAM(MODIFIER||2890|||BnaA03g10200D|||BnaA03g10200D||1),UPSTREAM(MODIFIER||4853|||BnaA03g10220D|||BnaA03g10220D||1|WARNING_TRANSCRIPT_INCOMPLETE),UPSTREAM(MODIFIER||4935|||BnaA03g10190D|||BnaA03g10190D||1|WARNING_TRANSCRIPT_INCOMPLETE)	GT:PL	0/1:36,0,168
chrA03	4665684	chrA03:4665684_C/T	C	T	85	.	DP=11;VDB=0.930466;RPB=0.891517;MQB=0.8618;BQB=0.891517;MQSB=0.8618;SGB=-0.590765;MQ0F=0;ICB=1;HOB=0.5;AC=1;AN=2;DP4=4,2,1,4;MQ=57;EFF=DOWNSTREAM(MODIFIER||3016|||BnaA03g10370D|||BnaA03g10370D||1|WARNING_TRANSCRIPT_MULTIPLE_STOP_CODONS),INTRON(MODIFIER|||||BnaA03g10380D|||BnaA03g10380D|1|1)	GT:PL	0/1:118,0,159
chrA03	4670949	chrA03:4670949_C/T	C	T	80	.	DP=10;VDB=0.172317;RPB=0.167959;MQB=1.00775;BQB=0.895781;MQSB=1;SGB=-0.556411;MQ0F=0;ICB=1;HOB=0.5;AC=1;AN=2;DP4=1,5,1,3;MQ=60;EFF=DOWNSTREAM(MODIFIER||1820|||BnaA03g10390D|||BnaA03g10390D||1),INTERGENIC(MODIFIER||||||||||1),UPSTREAM(MODIFIER||4614|||BnaA03g10380D|||BnaA03g10380D||1)	GT:PL	0/1:113,0,152
chrA03	4853225	chrA03:4853225_C/T	C	T	33.4013	.	DP=4;VDB=0.1;RPB=1;MQB=1;BQB=0;MQSB=1;SGB=-0.453602;MQ0F=0;ICB=1;HOB=0.5;AC=1;AN=2;DP4=2,0,1,1;MQ=60;EFF=DOWNSTREAM(MODIFIER||265|||BnaA03g10780D|||BnaA03g10780D||1),DOWNSTREAM(MODIFIER||569|||BnaA03g10790D|||BnaA03g10790D||1|WARNING_TRANSCRIPT_INCOMPLETE),INTERGENIC(MODIFIER||||||||||1),UPSTREAM(MODIFIER||2495|||BnaA03g10770D|||BnaA03g10770D||1|WARNING_TRANSCRIPT_MULTIPLE_STOP_CODONS),UPSTREAM(MODIFIER||3771|||BnaA03g10800D|||BnaA03g10800D||1|WARNING_TRANSCRIPT_INCOMPLETE),UPSTREAM(MODIFIER||4939|||BnaA03g10810D|||BnaA03g10810D||1)	GT:PL	0/1:66,0,55
chrA03	4980055	chrA03:4980055_T/A	T	A	14.5848	.	DP=8;VDB=0.42;RPB=0.2;MQB=0.9;BQB=0.6;MQSB=0.202566;SGB=-0.453602;MQ0F=0;ICB=1;HOB=0.5;AC=1;AN=2;DP4=2,3,1,1;MQ=42;EFF=DOWNSTREAM(MODIFIER||3246|||BnaA03g11080D|||BnaA03g11080D||1|WARNING_TRANSCRIPT_MULTIPLE_STOP_CODONS),INTERGENIC(MODIFIER||||||||||1),UPSTREAM(MODIFIER||1903|||BnaA03g11070D|||BnaA03g11070D||1|WARNING_TRANSCRIPT_INCOMPLETE)	GT:PL	0/1:48,0,140
chrA03	5033569	chrA03:5033569_C/T	C	T	109	.	DP=9;VDB=0.969033;RPB=0.809011;MQB=0.809011;BQB=0.231146;MQSB=0.924584;SGB=-0.616816;MQ0F=0;ICB=1;HOB=0.5;AC=1;AN=2;DP4=2,1,1,5;MQ=53;EFF=INTRON(MODIFIER|||||BnaA03g11200D|||BnaA03g11200D|3|1|WARNING_TRANSCRIPT_INCOMPLETE),UPSTREAM(MODIFIER||3933|||BnaA03g11210D|||BnaA03g11210D||1|WARNING_TRANSCRIPT_INCOMPLETE)	GT:PL	0/1:142,0,90
chrA03	5117624	chrA03:5117624_C/T	C	T	4.47163	.	DP=9;VDB=0.98;RPB=1;MQB=1;BQB=0.357143;MQSB=0.974597;SGB=-0.453602;MQ0F=0;ICB=1;HOB=0.5;AC=1;AN=2;DP4=3,4,2,0;MQ=60;EFF=DOWNSTREAM(MODIFIER||4312|||BnaA03g11370D|||BnaA03g11370D||1|WARNING_TRANSCRIPT_INCOMPLETE),DOWNSTREAM(MODIFIER||4934|||BnaA03g11410D|||BnaA03g11410D||1),INTRON(MODIFIER|||||BnaA03g11400D|||BnaA03g11400D|8|1|WARNING_TRANSCRIPT_INCOMPLETE),UPSTREAM(MODIFIER||1131|||BnaA03g11390D|||BnaA03g11390D||1|WARNING_TRANSCRIPT_INCOMPLETE),UPSTREAM(MODIFIER||3749|||BnaA03g11380D|||BnaA03g11380D||1)	GT:PL	0/1:37,0,191
chrA03	5311559	chrA03:5311559_C/T	C	T	85	.	DP=6;VDB=0.756056;RPB=0.5;MQB=1;BQB=0.5;MQSB=1;SGB=-0.556411;MQ0F=0;ICB=1;HOB=0.5;AC=1;AN=2;DP4=1,1,1,3;MQ=60;EFF=DOWNSTREAM(MODIFIER||340|||BnaA03g11800D|||BnaA03g11800D||1|WARNING_TRANSCRIPT_MULTIPLE_STOP_CODONS),DOWNSTREAM(MODIFIER||649|||BnaA03g11780D|||BnaA03g11780D||1),SYNONYMOUS_CODING(LOW|SILENT|aaG/aaA|K17||BnaA03g11790D|||BnaA03g11790D|1|1)	GT:PL	0/1:118,0,63
chrA03	5457260	chrA03:5457260_C/T	C	T	106	.	DP=13;VDB=0.730264;RPB=0.899815;MQB=0.695312;BQB=0.899815;MQSB=0.50373;SGB=-0.616816;MQ0F=0;ICB=1;HOB=0.5;AC=1;AN=2;DP4=4,3,4,2;MQ=58;EFF=DOWNSTREAM(MODIFIER||4169|||BnaA03g12070D|||BnaA03g12070D||1|WARNING_TRANSCRIPT_INCOMPLETE),INTERGENIC(MODIFIER||||||||||1),UPSTREAM(MODIFIER||1016|||BnaA03g12060D|||BnaA03g12060D||1|WARNING_TRANSCRIPT_INCOMPLETE)	GT:PL	0/1:139,0,177
chrA03	5700070	chrA03:5700070_C/T	C	T	25.3894	.	DP=4;VDB=0.32;RPB=0.25;MQB=0.5;BQB=1;MQSB=0.5;SGB=-0.453602;MQ0F=0;ICB=1;HOB=0.5;AC=1;AN=2;DP4=1,1,1,1;MQ=52;EFF=INTERGENIC(MODIFIER||||||||||1),UPSTREAM(MODIFIER||1043|||BnaA03g12490D|||BnaA03g12490D||1|WARNING_TRANSCRIPT_MULTIPLE_STOP_CODONS)	GT:PL	0/1:58,0,70
chrA03	5994041	chrA03:5994041_C/T	C	T	58	.	DP=6;VDB=0.925064;RPB=0.861511;MQB=0.861511;BQB=0.861511;MQSB=0.5;SGB=-0.511536;MQ0F=0;ICB=1;HOB=0.5;AC=1;AN=2;DP4=1,2,1,2;MQ=54;EFF=DOWNSTREAM(MODIFIER||4710|||BnaA03g13220D|||BnaA03g13220D||1|WARNING_TRANSCRIPT_MULTIPLE_STOP_CODONS),DOWNSTREAM(MODIFIER||4833|||BnaA03g13200D|||BnaA03g13200D||1),INTRON(MODIFIER|||||BnaA03g13210D|||BnaA03g13210D|12|1|WARNING_TRANSCRIPT_MULTIPLE_STOP_CODONS)	GT:PL	0/1:91,0,77
chrA03	6119220	chrA03:6119220_C/T	C	T	38.381	.	DP=6;VDB=0.336489;RPB=0.574341;MQB=0.861511;BQB=0.28717;MQSB=1;SGB=-0.511536;MQ0F=0;ICB=1;HOB=0.5;AC=1;AN=2;DP4=3,0,1,2;MQ=60;EFF=SYNONYMOUS_CODING(LOW|SILENT|gaC/gaT|D19||BnaA03g13460D|||BnaA03g13460D|1|1)	GT:PL	0/1:71,0,76
chrA03	6145006	chrA03:6145006_C/T	C	T	88	.	DP=7;VDB=0.484771;RPB=0.607698;MQB=1.01283;BQB=0.810265;MQSB=1.01283;SGB=-0.556411;MQ0F=0;ICB=1;HOB=0.5;AC=1;AN=2;DP4=1,2,2,2;MQ=60;EFF=DOWNSTREAM(MODIFIER||1961|||BnaA03g13500D|||BnaA03g13500D||1|WARNING_TRANSCRIPT_MULTIPLE_STOP_CODONS),DOWNSTREAM(MODIFIER||2697|||BnaA03g13480D|||BnaA03g13480D||1|WARNING_TRANSCRIPT_MULTIPLE_STOP_CODONS),NON_SYNONYMOUS_CODING(MODERATE|MISSENSE|Gtt/Att|V89I||BnaA03g13490D|||BnaA03g13490D|5|1|WARNING_TRANSCRIPT_INCOMPLETE)	GT:PL	0/1:121,0,94
chrA03	6411072	chrA03:6411072_C/T	C	T	92	.	DP=9;VDB=0.839859;RPB=0.924584;MQB=0.924584;BQB=0.924584;MQSB=0.115573;SGB=-0.616816;MQ0F=0;ICB=1;HOB=0.5;AC=1;AN=2;DP4=2,1,4,2;MQ=45;EFF=DOWNSTREAM(MODIFIER||1333|||BnaA03g14010D|||BnaA03g14010D||1|WARNING_TRANSCRIPT_INCOMPLETE),INTRON(MODIFIER|||||BnaA03g14000D|||BnaA03g14000D|1|1|WARNING_TRANSCRIPT_INCOMPLETE),UPSTREAM(MODIFIER||3680|||BnaA03g13990D|||BnaA03g13990D||1)	GT:PL	0/1:125,0,77
chrA03	6430715	chrA03:6430715_C/T	C	T	136	.	DP=11;VDB=0.0992599;RPB=0.763675;MQB=0.964642;BQB=0.763675;MQSB=0.950952;SGB=-0.636426;MQ0F=0;ICB=1;HOB=0.5;AC=1;AN=2;DP4=4,0,2,5;MQ=60;EFF=NON_SYNONYMOUS_CODING(MODERATE|MISSENSE|Ggg/Agg|G340R||BnaA03g14030D|||BnaA03g14030D|5|1),UPSTREAM(MODIFIER||2505|||BnaA03g14020D|||BnaA03g14020D||1|WARNING_TRANSCRIPT_INCOMPLETE)	GT:PL	0/1:169,0,92
chrA03	6563686	chrA03:6563686_C/T	C	T	104	.	DP=7;VDB=0.804281;RPB=0;MQB=1;BQB=0.8;MQSB=1;SGB=-0.590765;MQ0F=0;ICB=1;HOB=0.5;AC=1;AN=2;DP4=0,2,2,3;MQ=60;EFF=DOWNSTREAM(MODIFIER||200|||BnaA03g14300D|||BnaA03g14300D||1|WARNING_TRANSCRIPT_INCOMPLETE),DOWNSTREAM(MODIFIER||4722|||BnaA03g14280D|||BnaA03g14280D||1),INTERGENIC(MODIFIER||||||||||1),UPSTREAM(MODIFIER||146|||BnaA03g14290D|||BnaA03g14290D||1|WARNING_TRANSCRIPT_MULTIPLE_STOP_CODONS)	GT:PL	0/1:137,0,47
chrA03	6822002	chrA03:6822002_G/C	G	C	51	.	DP=3;VDB=0.259298;SGB=-0.511536;MQ0F=0;AC=2;AN=2;DP4=0,0,0,3;MQ=31;EFF=NON_SYNONYMOUS_CODING(MODERATE|MISSENSE|gaC/gaG|D796E||BnaA03g14820D|||BnaA03g14820D|15|1|WARNING_TRANSCRIPT_MULTIPLE_STOP_CODONS),UPSTREAM(MODIFIER||1405|||BnaA03g14810D|||BnaA03g14810D||1|WARNING_TRANSCRIPT_INCOMPLETE)	GT:PL	1/1:79,9,0
chrA03	6991465	chrA03:6991465_C/T	C	T	32.1715	.	DP=11;VDB=0.663511;RPB=0.594025;MQB=0.979382;BQB=0.920044;MQSB=0.361741;SGB=-0.511536;MQ0F=0;ICB=1;HOB=0.5;AC=1;AN=2;DP4=3,5,1,2;MQ=52;EFF=INTERGENIC(MODIFIER||||||||||1),UPSTREAM(MODIFIER||1451|||BnaA03g15160D|||BnaA03g15160D||1),UPSTREAM(MODIFIER||3434|||BnaA03g15150D|||BnaA03g15150D||1)	GT:PL	0/1:66,0,203
chrA03	7020098	chrA03:7020098_C/T	C	T	16.5417	.	DP=7;VDB=0.84;RPB=0.8;MQB=1;BQB=0.8;MQSB=1;SGB=-0.453602;MQ0F=0;ICB=1;HOB=0.5;AC=1;AN=2;DP4=1,4,0,2;MQ=60;EFF=DOWNSTREAM(MODIFIER||2080|||BnaA03g15200D|||BnaA03g15200D||1|WARNING_TRANSCRIPT_MULTIPLE_STOP_CODONS),SYNONYMOUS_CODING(LOW|SILENT|taC/taT|Y288||BnaA03g15190D|||BnaA03g15190D|7|1|WARNING_TRANSCRIPT_MULTIPLE_STOP_CODONS)	GT:PL	0/1:50,0,143
chrA03	7542379	chrA03:7542379_C/T	C	T	158	.	DP=13;VDB=0.594311;RPB=0.723173;MQB=1;BQB=0.547344;MQSB=0.961166;SGB=-0.651104;MQ0F=0;ICB=1;HOB=0.5;AC=1;AN=2;DP4=3,2,3,5;MQ=60;EFF=DOWNSTREAM(MODIFIER||3455|||BnaA03g16190D|||BnaA03g16190D||1),NON_SYNONYMOUS_CODING(MODERATE|MISSENSE|aGt/aAt|S80N||BnaA03g16200D|||BnaA03g16200D|2|1|WARNING_TRANSCRIPT_MULTIPLE_STOP_CODONS),UPSTREAM(MODIFIER||2893|||BnaA03g16210D|||BnaA03g16210D||1|WARNING_TRANSCRIPT_MULTIPLE_STOP_CODONS)	GT:PL	0/1:191,0,134
chrA03	7589594	chrA03:7589594_C/T	C	T	99	.	DP=9;VDB=0.768087;RPB=0.89338;MQB=0.89338;BQB=0.89338;MQSB=0.5;SGB=-0.590765;MQ0F=0;ICB=1;HOB=0.5;AC=1;AN=2;DP4=1,3,1,4;MQ=57;EFF=DOWNSTREAM(MODIFIER||400|||BnaA03g16260D|||BnaA03g16260D||1),INTERGENIC(MODIFIER||||||||||1),UPSTREAM(MODIFIER||3033|||BnaA03g16250D|||BnaA03g16250D||1|WARNING_TRANSCRIPT_MULTIPLE_STOP_CODONS),UPSTREAM(MODIFIER||3839|||BnaA03g16270D|||BnaA03g16270D||1|WARNING_TRANSCRIPT_INCOMPLETE)	GT:PL	0/1:132,0,108
chrA03	7681658	chrA03:7681658_C/T	C	T	110	.	DP=8;VDB=0.0117389;RPB=0.750668;MQB=0.300267;BQB=0.900802;MQSB=0.62023;SGB=-0.590765;MQ0F=0;ICB=1;HOB=0.5;AC=1;AN=2;DP4=2,1,2,3;MQ=53;EFF=DOWNSTREAM(MODIFIER||727|||BnaA03g16460D|||BnaA03g16460D||1|WARNING_TRANSCRIPT_INCOMPLETE),NON_SYNONYMOUS_CODING(MODERATE|MISSENSE|gGa/gAa|G223E||BnaA03g16450D|||BnaA03g16450D|1|1),UPSTREAM(MODIFIER||4344|||BnaA03g16440D|||BnaA03g16440D||1|WARNING_TRANSCRIPT_INCOMPLETE)	GT:PL	0/1:143,0,71
chrA03	7843146	chrA03:7843146_C/T	C	T	75	.	DP=5;VDB=0.220638;RPB=1;MQB=1;BQB=1;MQSB=1;SGB=-0.556411;MQ0F=0;ICB=1;HOB=0.5;AC=1;AN=2;DP4=1,0,3,1;MQ=47;EFF=INTERGENIC(MODIFIER||||||||||1),UPSTREAM(MODIFIER||2844|||BnaA03g16770D|||BnaA03g16770D||1|WARNING_TRANSCRIPT_MULTIPLE_STOP_CODONS)	GT:PL	0/1:109,0,26
chrA03	7910805	chrA03:7910805_C/T	C	T	135	.	DP=10;VDB=0.757551;RPB=0.641538;MQB=0.274945;BQB=0.641538;MQSB=0.111973;SGB=-0.636426;MQ0F=0;ICB=1;HOB=0.5;AC=1;AN=2;DP4=2,1,2,5;MQ=48;EFF=INTERGENIC(MODIFIER||||||||||1),UPSTREAM(MODIFIER||2947|||BnaA03g16880D|||BnaA03g16880D||1|WARNING_TRANSCRIPT_MULTIPLE_STOP_CODONS)	GT:PL	0/1:168,0,69
chrA03	7923934	chrA03:7923934_C/T	C	T	78	.	DP=11;VDB=0.794767;RPB=0.683497;MQB=0.950952;BQB=0.0297172;MQSB=0.964642;SGB=-0.590765;MQ0F=0;ICB=1;HOB=0.5;AC=1;AN=2;DP4=1,5,3,2;MQ=60;EFF=DOWNSTREAM(MODIFIER||4911|||BnaA03g16880D|||BnaA03g16880D||1|WARNING_TRANSCRIPT_MULTIPLE_STOP_CODONS),INTERGENIC(MODIFIER||||||||||1),UPSTREAM(MODIFIER||1912|||BnaA03g16890D|||BnaA03g16890D||1|WARNING_TRANSCRIPT_INCOMPLETE),UPSTREAM(MODIFIER||75|||BnaA03g16900D|||BnaA03g16900D||1|WARNING_TRANSCRIPT_INCOMPLETE)	GT:PL	0/1:111,0,156
chrA03	7931187	chrA03:7931187_G/T	G	T	9.6729	.	DP=1;SGB=-0.379885;MQ0F=0;ICB=1;HOB=0.5;AC=1;AN=2;DP4=0,0,1,0;MQ=60;EFF=DOWNSTREAM(MODIFIER||2632|||BnaA03g16910D|||BnaA03g16910D||1),INTERGENIC(MODIFIER||||||||||1)	GT:PL	0/1:37,3,0
chrA03	7980772	chrA03:7980772_C/T	C	T	64	.	DP=5;VDB=0.259298;RPB=0;MQB=1;BQB=0.666667;MQSB=1;SGB=-0.511536;MQ0F=0;ICB=1;HOB=0.5;AC=1;AN=2;DP4=1,1,1,2;MQ=60;EFF=DOWNSTREAM(MODIFIER||3112|||BnaA03g17020D|||BnaA03g17020D||1),SYNONYMOUS_CODING(LOW|SILENT|ccG/ccA|P218||BnaA03g17010D|||BnaA03g17010D|2|1|WARNING_TRANSCRIPT_MULTIPLE_STOP_CODONS)	GT:PL	0/1:97,0,57
chrA03	8002932	chrA03:8002932_C/T	C	T	71	.	DP=8;VDB=0.337235;RPB=0.62023;MQB=0.868321;BQB=0.868321;MQSB=1;SGB=-0.556411;MQ0F=0;ICB=1;HOB=0.5;AC=1;AN=2;DP4=1,3,0,4;MQ=56;EFF=DOWNSTREAM(MODIFIER||3656|||BnaA03g17060D|||BnaA03g17060D||1),INTERGENIC(MODIFIER||||||||||1),UPSTREAM(MODIFIER||215|||BnaA03g17070D|||BnaA03g17070D||1|WARNING_TRANSCRIPT_MULTIPLE_STOP_CODONS)	GT:PL	0/1:104,0,107
chrA03	8232450	chrA03:8232450_C/T	C	T	191	.	DP=22;VDB=0.602433;RPB=0.72044;MQB=0.572438;BQB=0.699755;MQSB=0.441233;SGB=-0.670168;MQ0F=0;ICB=1;HOB=0.5;AC=1;AN=2;DP4=5,6,7,3;MQ=56;EFF=DOWNSTREAM(MODIFIER||4138|||BnaA03g17520D|||BnaA03g17520D||1),INTRON(MODIFIER|||||BnaA03g17530D|||BnaA03g17530D|1|1|WARNING_TRANSCRIPT_INCOMPLETE)	GT:PL	0/1:224,0,255
chrA03	8238974	chrA03:8238974_C/T	C	T	19.4533	.	DP=4;VDB=0.06;RPB=0;MQB=0.75;BQB=0.5;MQSB=1;SGB=-0.453602;MQ0F=0;ICB=1;HOB=0.5;AC=1;AN=2;DP4=0,2,1,1;MQ=49;EFF=DOWNSTREAM(MODIFIER||4898|||BnaA03g17550D|||BnaA03g17550D||1|WARNING_TRANSCRIPT_MULTIPLE_STOP_CODONS),NON_SYNONYMOUS_CODING(MODERATE|MISSENSE|Ccg/Tcg|P124S||BnaA03g17540D|||BnaA03g17540D|4|1|WARNING_TRANSCRIPT_MULTIPLE_STOP_CODONS)	GT:PL	0/1:52,0,49
chrA03	8358033	chrA03:8358033_C/T	C	T	13.3811	.	DP=1;SGB=-0.379885;MQ0F=0;ICB=1;HOB=0.5;AC=1;AN=2;DP4=0,0,0,1;MQ=60;EFF=DOWNSTREAM(MODIFIER||3859|||BnaA03g17720D|||BnaA03g17720D||1),INTERGENIC(MODIFIER||||||||||1)	GT:PL	0/1:41,3,0
chrA03	8407875	chrA03:8407875_C/T	C	T	228	.	DP=10;VDB=0.115418;MQSB=0.924584;SGB=-0.662043;MQ0F=0;AC=2;AN=2;DP4=0,0,6,3;MQ=60;EFF=INTERGENIC(MODIFIER||||||||||1),UPSTREAM(MODIFIER||1545|||BnaA03g17780D|||BnaA03g17780D||1),UPSTREAM(MODIFIER||2432|||BnaA03g17800D|||BnaA03g17800D||1|WARNING_TRANSCRIPT_INCOMPLETE),UPSTREAM(MODIFIER||3465|||BnaA03g17770D|||BnaA03g17770D||1),UPSTREAM(MODIFIER||4217|||BnaA03g17760D|||BnaA03g17760D||1|WARNING_TRANSCRIPT_MULTIPLE_STOP_CODONS),UPSTREAM(MODIFIER||900|||BnaA03g17790D|||BnaA03g17790D||1)	GT:PL	1/1:255,27,0
chrA03	8652405	chrA03:8652405_T/A	T	A	215	.	DP=9;VDB=0.33691;MQSB=0.924584;SGB=-0.662043;MQ0F=0;AC=2;AN=2;DP4=0,0,3,6;MQ=60;EFF=INTERGENIC(MODIFIER||||||||||1),UPSTREAM(MODIFIER||1151|||BnaA03g18430D|||BnaA03g18430D||1),UPSTREAM(MODIFIER||1661|||BnaA03g18420D|||BnaA03g18420D||1|WARNING_TRANSCRIPT_INCOMPLETE)	GT:PL	1/1:242,27,0
chrA03	8794551	chrA03:8794551_C/T	C	T	178	.	DP=7;VDB=0.116635;MQSB=0.7;SGB=-0.636426;MQ0F=0;AC=2;AN=2;DP4=0,0,5,2;MQ=47;EFF=INTERGENIC(MODIFIER||||||||||1),UPSTREAM(MODIFIER||2780|||BnaA03g18690D|||BnaA03g18690D||1|WARNING_TRANSCRIPT_INCOMPLETE)	GT:PL	1/1:205,21,0
chrA03	8877554	chrA03:8877554_C/T	C	T	210	.	DP=8;VDB=0.410322;MQSB=0.750668;SGB=-0.651104;MQ0F=0;AC=2;AN=2;DP4=0,0,5,3;MQ=57;EFF=DOWNSTREAM(MODIFIER||3857|||BnaA03g18800D|||BnaA03g18800D||1|WARNING_TRANSCRIPT_INCOMPLETE),INTRON(MODIFIER|||||BnaA03g18810D|||BnaA03g18810D|3|1|WARNING_TRANSCRIPT_INCOMPLETE)	GT:PL	1/1:237,24,0
chrA03	8982055	chrA03:8982055_C/T	C	T	113	.	DP=4;VDB=0.714437;MQSB=1;SGB=-0.556411;MQ0F=0;AC=2;AN=2;DP4=0,0,3,1;MQ=57;EFF=DOWNSTREAM(MODIFIER||2089|||BnaA03g18990D|||BnaA03g18990D||1|WARNING_TRANSCRIPT_INCOMPLETE),INTERGENIC(MODIFIER||||||||||1)	GT:PL	1/1:140,12,0
chrA03	9081483	chrA03:9081483_C/T	C	T	191	.	DP=10;VDB=0.568714;MQSB=0.952347;SGB=-0.670168;MQ0F=0;AC=2;AN=2;DP4=0,0,5,5;MQ=35;EFF=DOWNSTREAM(MODIFIER||1827|||BnaA03g19200D|||BnaA03g19200D||1|WARNING_TRANSCRIPT_INCOMPLETE),INTERGENIC(MODIFIER||||||||||1)	GT:PL	1/1:218,30,0
chrA03	9147492	chrA03:9147492_C/T	C	T	126	.	DP=5;VDB=0.24773;MQSB=0.833333;SGB=-0.590765;MQ0F=0;AC=2;AN=2;DP4=0,0,3,2;MQ=47;EFF=INTERGENIC(MODIFIER||||||||||1),UPSTREAM(MODIFIER||1067|||BnaA03g19360D|||BnaA03g19360D||1|WARNING_TRANSCRIPT_MULTIPLE_STOP_CODONS),UPSTREAM(MODIFIER||1145|||BnaA03g19350D|||BnaA03g19350D||1|WARNING_TRANSCRIPT_MULTIPLE_STOP_CODONS),UPSTREAM(MODIFIER||3201|||BnaA03g19370D|||BnaA03g19370D||1|WARNING_TRANSCRIPT_INCOMPLETE)	GT:PL	1/1:153,15,0
chrA03	9351968	chrA03:9351968_C/T	C	T	204	.	DP=8;VDB=0.806508;MQSB=0.992367;SGB=-0.651104;MQ0F=0;AC=2;AN=2;DP4=0,0,4,4;MQ=60;EFF=DOWNSTREAM(MODIFIER||1476|||BnaA03g19740D|||BnaA03g19740D||1|WARNING_TRANSCRIPT_INCOMPLETE),DOWNSTREAM(MODIFIER||2344|||BnaA03g19720D|||BnaA03g19720D||1|WARNING_TRANSCRIPT_INCOMPLETE),INTERGENIC(MODIFIER||||||||||1),UPSTREAM(MODIFIER||89|||BnaA03g19730D|||BnaA03g19730D||1)	GT:PL	1/1:231,24,0
chrA03	9354040	chrA03:9354040_C/T	C	T	228	.	DP=10;VDB=0.0142726;MQSB=0.916482;SGB=-0.670168;MQ0F=0;AC=2;AN=2;DP4=0,0,3,7;MQ=60;EFF=DOWNSTREAM(MODIFIER||1165|||BnaA03g19730D|||BnaA03g19730D||1),DOWNSTREAM(MODIFIER||4416|||BnaA03g19720D|||BnaA03g19720D||1|WARNING_TRANSCRIPT_INCOMPLETE),NON_SYNONYMOUS_CODING(MODERATE|MISSENSE|Ggg/Agg|G166R||BnaA03g19740D|||BnaA03g19740D|4|1|WARNING_TRANSCRIPT_INCOMPLETE)	GT:PL	1/1:255,30,0
chrA03	9402187	chrA03:9402187_C/T	C	T	176	.	DP=7;VDB=0.968566;MQSB=1;SGB=-0.636426;MQ0F=0;AC=2;AN=2;DP4=0,0,2,5;MQ=60;EFF=DOWNSTREAM(MODIFIER||1711|||BnaA03g19790D|||BnaA03g19790D||1),DOWNSTREAM(MODIFIER||764|||BnaA03g19810D|||BnaA03g19810D||1|WARNING_TRANSCRIPT_INCOMPLETE),INTRON(MODIFIER|||||BnaA03g19800D|||BnaA03g19800D|1|1|WARNING_TRANSCRIPT_MULTIPLE_STOP_CODONS)	GT:PL	1/1:203,21,0
chrA03	9434965	chrA03:9434965_C/T	C	T	160	.	DP=6;VDB=0.870455;MQSB=1;SGB=-0.590765;MQ0F=0;AC=2;AN=2;DP4=0,0,3,2;MQ=60;EFF=DOWNSTREAM(MODIFIER||4067|||BnaA03g19850D|||BnaA03g19850D||1|WARNING_TRANSCRIPT_MULTIPLE_STOP_CODONS),INTERGENIC(MODIFIER||||||||||1),UPSTREAM(MODIFIER||1058|||BnaA03g19840D|||BnaA03g19840D||1|WARNING_TRANSCRIPT_MULTIPLE_STOP_CODONS)	GT:PL	1/1:187,15,0
chrA03	9454217	chrA03:9454217_C/T	C	T	228	.	DP=9;VDB=0.523195;MQSB=0.974597;SGB=-0.662043;MQ0F=0;AC=2;AN=2;DP4=0,0,5,4;MQ=60;EFF=DOWNSTREAM(MODIFIER||1326|||BnaA03g19860D|||BnaA03g19860D||1|WARNING_TRANSCRIPT_MULTIPLE_STOP_CODONS),INTRON(MODIFIER|||||BnaA03g19870D|||BnaA03g19870D|2|1|WARNING_TRANSCRIPT_INCOMPLETE),UPSTREAM(MODIFIER||2521|||BnaA03g19880D|||BnaA03g19880D||1|WARNING_TRANSCRIPT_INCOMPLETE)	GT:PL	1/1:255,27,0
chrA03	9614889	chrA03:9614889_G/A	G	A	74	.	DP=3;VDB=0.0481132;MQSB=1;SGB=-0.511536;MQ0F=0;AC=2;AN=2;DP4=0,0,1,2;MQ=56;EFF=DOWNSTREAM(MODIFIER||1052|||BnaA03g20190D|||BnaA03g20190D||1|WARNING_TRANSCRIPT_INCOMPLETE),DOWNSTREAM(MODIFIER||1322|||BnaA03g20210D|||BnaA03g20210D||1|WARNING_TRANSCRIPT_MULTIPLE_STOP_CODONS),STOP_GAINED(HIGH|NONSENSE|Caa/Taa|Q114*||BnaA03g20200D|||BnaA03g20200D|4|1|WARNING_TRANSCRIPT_MULTIPLE_STOP_CODONS),UPSTREAM(MODIFIER||3718|||BnaA03g20220D|||BnaA03g20220D||1|WARNING_TRANSCRIPT_MULTIPLE_STOP_CODONS)	GT:PL	1/1:102,9,0
chrA03	10139201	chrA03:10139201_C/T	C	T	215	.	DP=8;VDB=0.0760875;MQSB=0.992367;SGB=-0.651104;MQ0F=0;AC=2;AN=2;DP4=0,0,4,4;MQ=60;EFF=SYNONYMOUS_CODING(LOW|SILENT|ggG/ggA|G148||BnaA03g21350D|||BnaA03g21350D|2|1|WARNING_TRANSCRIPT_MULTIPLE_STOP_CODONS),UPSTREAM(MODIFIER||3684|||BnaA03g21360D|||BnaA03g21360D||1|WARNING_TRANSCRIPT_INCOMPLETE)	GT:PL	1/1:242,24,0
chrA03	10235990	chrA03:10235990_G/A	G	A	158	.	DP=20;VDB=0.852145;RPB=0.885207;MQB=0.413194;BQB=0.522385;MQSB=0.0818411;SGB=-0.662043;MQ0F=0;ICB=1;HOB=0.5;AC=1;AN=2;DP4=9,2,3,6;MQ=45;EFF=DOWNSTREAM(MODIFIER||3161|||BnaA03g21600D|||BnaA03g21600D||1),DOWNSTREAM(MODIFIER||4450|||BnaA03g21610D|||BnaA03g21610D||1|WARNING_TRANSCRIPT_INCOMPLETE),INTERGENIC(MODIFIER||||||||||1),UPSTREAM(MODIFIER||1202|||BnaA03g21590D|||BnaA03g21590D||1|WARNING_TRANSCRIPT_INCOMPLETE),UPSTREAM(MODIFIER||4031|||BnaA03g21580D|||BnaA03g21580D||1|WARNING_TRANSCRIPT_INCOMPLETE)	GT:PL	0/1:191,0,185
chrA03	10273921	chrA03:10273921_C/T	C	T	131	.	DP=5;VDB=0.405004;MQSB=1;SGB=-0.590765;MQ0F=0;AC=2;AN=2;DP4=0,0,3,2;MQ=60;EFF=DOWNSTREAM(MODIFIER||2805|||BnaA03g21700D|||BnaA03g21700D||1|WARNING_TRANSCRIPT_MULTIPLE_STOP_CODONS),DOWNSTREAM(MODIFIER||724|||BnaA03g21710D|||BnaA03g21710D||1|WARNING_TRANSCRIPT_INCOMPLETE),STOP_GAINED(HIGH|NONSENSE|tGg/tAg|W602*||BnaA03g21730D|||BnaA03g21730D|4|1|WARNING_TRANSCRIPT_INCOMPLETE),UPSTREAM(MODIFIER||239|||BnaA03g21720D|||BnaA03g21720D||1|WARNING_TRANSCRIPT_INCOMPLETE)	GT:PL	1/1:158,15,0
chrA03	10377764	chrA03:10377764_C/T	C	T	129	.	DP=5;VDB=0.952698;MQSB=0.666667;SGB=-0.590765;MQ0F=0;AC=2;AN=2;DP4=0,0,3,2;MQ=52;EFF=NON_SYNONYMOUS_CODING(MODERATE|MISSENSE|gGg/gAg|G698E||BnaA03g21920D|||BnaA03g21920D|12|1|WARNING_TRANSCRIPT_MULTIPLE_STOP_CODONS),UPSTREAM(MODIFIER||3430|||BnaA03g21910D|||BnaA03g21910D||1)	GT:PL	1/1:156,15,0
chrA03	10547923	chrA03:10547923_C/T	C	T	90	.	DP=4;VDB=0.915867;SGB=-0.556411;MQ0F=0;AC=2;AN=2;DP4=0,0,4,0;MQ=60;EFF=DOWNSTREAM(MODIFIER||939|||BnaA03g22230D|||BnaA03g22230D||1),INTERGENIC(MODIFIER||||||||||1)	GT:PL	1/1:117,12,0
chrA03	10566118	chrA03:10566118_C/T	C	T	133	.	DP=5;VDB=0.882013;MQSB=0.666667;SGB=-0.590765;MQ0F=0;AC=2;AN=2;DP4=0,0,3,2;MQ=53;EFF=INTERGENIC(MODIFIER||||||||||1),UPSTREAM(MODIFIER||4774|||BnaA03g22250D|||BnaA03g22250D||1|WARNING_TRANSCRIPT_INCOMPLETE)	GT:PL	1/1:160,15,0
chrA03	10651655	chrA03:10651655_C/T	C	T	112	.	DP=4;VDB=0.610267;MQSB=1;SGB=-0.556411;MQ0F=0;AC=2;AN=2;DP4=0,0,2,2;MQ=60;EFF=DOWNSTREAM(MODIFIER||2851|||BnaA03g22440D|||BnaA03g22440D||1),DOWNSTREAM(MODIFIER||4656|||BnaA03g22390D|||BnaA03g22390D||1|WARNING_TRANSCRIPT_MULTIPLE_STOP_CODONS),INTERGENIC(MODIFIER||||||||||1),UPSTREAM(MODIFIER||1333|||BnaA03g22430D|||BnaA03g22430D||1|WARNING_TRANSCRIPT_INCOMPLETE),UPSTREAM(MODIFIER||3203|||BnaA03g22410D|||BnaA03g22410D||1),UPSTREAM(MODIFIER||3368|||BnaA03g22400D|||BnaA03g22400D||1),UPSTREAM(MODIFIER||538|||BnaA03g22420D|||BnaA03g22420D||1)	GT:PL	1/1:139,12,0
chrA03	10803424	chrA03:10803424_C/T	C	T	110	.	DP=4;VDB=0.579441;MQSB=1;SGB=-0.556411;MQ0F=0;AC=2;AN=2;DP4=0,0,2,2;MQ=60;EFF=DOWNSTREAM(MODIFIER||1683|||BnaA03g22710D|||BnaA03g22710D||1|WARNING_TRANSCRIPT_INCOMPLETE),INTERGENIC(MODIFIER||||||||||1),UPSTREAM(MODIFIER||1555|||BnaA03g22720D|||BnaA03g22720D||1|WARNING_TRANSCRIPT_INCOMPLETE),UPSTREAM(MODIFIER||4293|||BnaA03g22730D|||BnaA03g22730D||1|WARNING_TRANSCRIPT_MULTIPLE_STOP_CODONS)	GT:PL	1/1:137,12,0
chrA03	10996909	chrA03:10996909_C/T	C	T	156	.	DP=6;VDB=0.946026;MQSB=0;SGB=-0.616816;MQ0F=0;AC=2;AN=2;DP4=0,0,4,2;MQ=52;EFF=INTERGENIC(MODIFIER||||||||||1),UPSTREAM(MODIFIER||29|||BnaA03g23070D|||BnaA03g23070D||1|WARNING_TRANSCRIPT_MULTIPLE_STOP_CODONS),UPSTREAM(MODIFIER||3480|||BnaA03g23080D|||BnaA03g23080D||1),UPSTREAM(MODIFIER||4205|||BnaA03g23060D|||BnaA03g23060D||1|WARNING_TRANSCRIPT_INCOMPLETE)	GT:PL	1/1:183,18,0
chrA03	11026428	chrA03:11026428_C/T	C	T	188	.	DP=8;VDB=0.171405;MQSB=1;SGB=-0.651104;MQ0F=0;AC=2;AN=2;DP4=0,0,2,6;MQ=60;EFF=INTERGENIC(MODIFIER||||||||||1),UPSTREAM(MODIFIER||1998|||BnaA03g23130D|||BnaA03g23130D||1|WARNING_TRANSCRIPT_MULTIPLE_STOP_CODONS),UPSTREAM(MODIFIER||3139|||BnaA03g23120D|||BnaA03g23120D||1|WARNING_TRANSCRIPT_MULTIPLE_STOP_CODONS)	GT:PL	1/1:215,24,0
chrA03	11050219	chrA03:11050219_C/T	C	T	184	.	DP=8;VDB=0.872762;MQSB=0.992367;SGB=-0.651104;MQ0F=0;AC=2;AN=2;DP4=0,0,4,4;MQ=60;EFF=DOWNSTREAM(MODIFIER||1589|||BnaA03g23160D|||BnaA03g23160D||1|WARNING_TRANSCRIPT_INCOMPLETE),NON_SYNONYMOUS_CODING(MODERATE|MISSENSE|aGa/aAa|R258K||BnaA03g23170D|||BnaA03g23170D|4|1|WARNING_TRANSCRIPT_MULTIPLE_STOP_CODONS)	GT:PL	1/1:211,24,0
chrA03	11056148	chrA03:11056148_C/T	C	T	192	.	DP=8;VDB=0.22253;MQSB=1;SGB=-0.651104;MQ0F=0;AC=2;AN=2;DP4=0,0,6,2;MQ=60;EFF=INTRON(MODIFIER|||||BnaA03g23180D|||BnaA03g23180D|2|1|WARNING_TRANSCRIPT_INCOMPLETE),SPLICE_SITE_ACCEPTOR(HIGH|||||BnaA03g23180D|||BnaA03g23180D|3|1|WARNING_TRANSCRIPT_INCOMPLETE),UPSTREAM(MODIFIER||4929|||BnaA03g23170D|||BnaA03g23170D||1|WARNING_TRANSCRIPT_MULTIPLE_STOP_CODONS)	GT:PL	1/1:219,24,0
chrA03	11096669	chrA03:11096669_C/T	C	T	93	.	DP=4;VDB=0.286646;SGB=-0.556411;MQ0F=0;AC=2;AN=2;DP4=0,0,0,4;MQ=60;EFF=NON_SYNONYMOUS_CODING(MODERATE|MISSENSE|Ggc/Agc|G3S||BnaA03g23250D|||BnaA03g23250D|1|1|WARNING_TRANSCRIPT_MULTIPLE_STOP_CODONS)	GT:PL	1/1:120,12,0
chrA03	11220570	chrA03:11220570_C/T	C	T	228	.	DP=13;VDB=0.559918;MQSB=0.961166;SGB=-0.683931;MQ0F=0;AC=2;AN=2;DP4=0,0,6,7;MQ=60;EFF=DOWNSTREAM(MODIFIER||2674|||BnaA03g23450D|||BnaA03g23450D||1),INTRON(MODIFIER|||||BnaA03g23440D|||BnaA03g23440D|1|1),UPSTREAM(MODIFIER||4894|||BnaA03g23430D|||BnaA03g23430D||1|WARNING_TRANSCRIPT_MULTIPLE_STOP_CODONS)	GT:PL	1/1:255,39,0
chrA03	11272975	chrA03:11272975_C/T	C	T	13.3811	.	DP=1;SGB=-0.379885;MQ0F=0;ICB=1;HOB=0.5;AC=1;AN=2;DP4=0,0,0,1;MQ=60;EFF=SYNONYMOUS_CODING(LOW|SILENT|gcG/gcA|A291||BnaA03g23580D|||BnaA03g23580D|2|1),UPSTREAM(MODIFIER||3000|||BnaA03g23570D|||BnaA03g23570D||1|WARNING_TRANSCRIPT_INCOMPLETE)	GT:PL	0/1:41,3,0
chrA03	11302932	chrA03:11302932_C/T	C	T	228	.	DP=10;VDB=0.164034;MQSB=0.783809;SGB=-0.670168;MQ0F=0;AC=2;AN=2;DP4=0,0,4,6;MQ=58;EFF=DOWNSTREAM(MODIFIER||245|||BnaA03g23610D|||BnaA03g23610D||1|WARNING_TRANSCRIPT_MULTIPLE_STOP_CODONS),DOWNSTREAM(MODIFIER||3225|||BnaA03g23600D|||BnaA03g23600D||1|WARNING_TRANSCRIPT_INCOMPLETE),INTERGENIC(MODIFIER||||||||||1)	GT:PL	1/1:255,30,0
chrA03	11341838	chrA03:11341838_C/T	C	T	177	.	DP=7;VDB=0.808291;MQSB=1.01283;SGB=-0.636426;MQ0F=0;AC=2;AN=2;DP4=0,0,3,4;MQ=60;EFF=DOWNSTREAM(MODIFIER||2065|||BnaA03g23650D|||BnaA03g23650D||1),NON_SYNONYMOUS_CODING(MODERATE|MISSENSE|gGa/gAa|G206E||BnaA03g23640D|||BnaA03g23640D|3|1|WARNING_TRANSCRIPT_MULTIPLE_STOP_CODONS),UPSTREAM(MODIFIER||3264|||BnaA03g23660D|||BnaA03g23660D||1|WARNING_TRANSCRIPT_INCOMPLETE)	GT:PL	1/1:204,21,0
chrA03	11343867	chrA03:11343867_C/T	C	T	222	.	DP=9;VDB=0.956866;MQSB=0.974597;SGB=-0.662043;MQ0F=0;AC=2;AN=2;DP4=0,0,4,5;MQ=60;EFF=DOWNSTREAM(MODIFIER||36|||BnaA03g23650D|||BnaA03g23650D||1),INTRAGENIC(MODIFIER|||||BnaA03g23650D|||||1),UPSTREAM(MODIFIER||1235|||BnaA03g23660D|||BnaA03g23660D||1|WARNING_TRANSCRIPT_INCOMPLETE),UPSTREAM(MODIFIER||1241|||BnaA03g23640D|||BnaA03g23640D||1|WARNING_TRANSCRIPT_MULTIPLE_STOP_CODONS),UPSTREAM(MODIFIER||3401|||BnaA03g23670D|||BnaA03g23670D||1|WARNING_TRANSCRIPT_INCOMPLETE)	GT:PL	1/1:249,27,0
chrA03	11366645	chrA03:11366645_C/T	C	T	167	.	DP=6;VDB=0.844031;MQSB=1;SGB=-0.616816;MQ0F=0;AC=2;AN=2;DP4=0,0,4,2;MQ=60;EFF=DOWNSTREAM(MODIFIER||3503|||BnaA03g23710D|||BnaA03g23710D||1|WARNING_TRANSCRIPT_INCOMPLETE),DOWNSTREAM(MODIFIER||3796|||BnaA03g23690D|||BnaA03g23690D||1),DOWNSTREAM(MODIFIER||961|||BnaA03g23700D|||BnaA03g23700D||1),INTERGENIC(MODIFIER||||||||||1)	GT:PL	1/1:194,18,0
chrA03	11369059	chrA03:11369059_C/T	C	T	103	.	DP=4;VDB=0.891512;MQSB=1;SGB=-0.556411;MQ0F=0;AC=2;AN=2;DP4=0,0,2,2;MQ=60;EFF=DOWNSTREAM(MODIFIER||1089|||BnaA03g23710D|||BnaA03g23710D||1|WARNING_TRANSCRIPT_INCOMPLETE),INTERGENIC(MODIFIER||||||||||1),UPSTREAM(MODIFIER||235|||BnaA03g23700D|||BnaA03g23700D||1)	GT:PL	1/1:130,12,0
chrA03	11474270	chrA03:11474270_C/T	C	T	194	.	DP=12;VDB=0.970695;RPB=0.8;MQB=0;BQB=0.8;MQSB=0.982603;SGB=-0.670168;MQ0F=0;ICB=1;HOB=0.5;AC=1;AN=2;DP4=1,1,5,5;MQ=54;EFF=DOWNSTREAM(MODIFIER||2670|||BnaA03g23940D|||BnaA03g23940D||1|WARNING_TRANSCRIPT_MULTIPLE_STOP_CODONS),INTERGENIC(MODIFIER||||||||||1),UPSTREAM(MODIFIER||1120|||BnaA03g23920D|||BnaA03g23920D||1),UPSTREAM(MODIFIER||1486|||BnaA03g23930D|||BnaA03g23930D||1),UPSTREAM(MODIFIER||2542|||BnaA03g23910D|||BnaA03g23910D||1)	GT:PL	0/1:230,0,22
chrA03	11572730	chrA03:11572730_C/T	C	T	115	.	DP=4;VDB=0.446842;MQSB=1;SGB=-0.556411;MQ0F=0;AC=2;AN=2;DP4=0,0,2,2;MQ=60;EFF=INTERGENIC(MODIFIER||||||||||1),UPSTREAM(MODIFIER||2086|||BnaA03g24070D|||BnaA03g24070D||1),UPSTREAM(MODIFIER||3632|||BnaA03g24080D|||BnaA03g24080D||1)	GT:PL	1/1:142,12,0
chrA03	11616187	chrA03:11616187_C/T	C	T	150	.	DP=7;VDB=0.779528;MQSB=0.4;SGB=-0.636426;MQ0F=0;AC=2;AN=2;DP4=0,0,2,5;MQ=47;EFF=DOWNSTREAM(MODIFIER||1003|||BnaA03g24160D|||BnaA03g24160D||1|WARNING_TRANSCRIPT_INCOMPLETE),NON_SYNONYMOUS_CODING(MODERATE|MISSENSE|Gcc/Acc|A245T||BnaA03g24170D|||BnaA03g24170D|7|1|WARNING_TRANSCRIPT_MULTIPLE_STOP_CODONS),UPSTREAM(MODIFIER||2270|||BnaA03g24180D|||BnaA03g24180D||1)	GT:PL	1/1:177,21,0
chrA03	11810792	chrA03:11810792_C/T	C	T	24.3506	.	DP=2;VDB=0.22;SGB=-0.453602;MQ0F=0;AC=2;AN=2;DP4=0,0,0,2;MQ=29;EFF=SYNONYMOUS_CODING(LOW|SILENT|gaG/gaA|E23||BnaA03g24530D|||BnaA03g24530D|1|1|WARNING_TRANSCRIPT_MULTIPLE_STOP_CODONS),UPSTREAM(MODIFIER||1377|||BnaA03g24520D|||BnaA03g24520D||1|WARNING_TRANSCRIPT_INCOMPLETE)	GT:PL	1/1:52,6,0
chrA03	12118635	chrA03:12118635_C/T	C	T	181	.	DP=8;VDB=0.182239;MQSB=0.900802;SGB=-0.651104;MQ0F=0;AC=2;AN=2;DP4=0,0,3,5;MQ=48;EFF=INTRON(MODIFIER|||||BnaA03g25110D|||BnaA03g25110D|4|1)	GT:PL	1/1:208,24,0
chrA03	12771359	chrA03:12771359_G/A	G	A	157	.	DP=6;VDB=0.9708;MQSB=0.861511;SGB=-0.616816;MQ0F=0;AC=2;AN=2;DP4=0,0,3,3;MQ=60;EFF=INTERGENIC(MODIFIER||||||||||1),UPSTREAM(MODIFIER||1457|||BnaA03g26090D|||BnaA03g26090D||1|WARNING_TRANSCRIPT_MULTIPLE_STOP_CODONS),UPSTREAM(MODIFIER||2024|||BnaA03g26080D|||BnaA03g26080D||1),UPSTREAM(MODIFIER||3283|||BnaA03g26100D|||BnaA03g26100D||1)	GT:PL	1/1:184,18,0
chrA03	12784037	chrA03:12784037_G/A	G	A	171	.	DP=7;VDB=0.85525;MQSB=1;SGB=-0.636426;MQ0F=0;AC=2;AN=2;DP4=0,0,2,5;MQ=60;EFF=NON_SYNONYMOUS_CODING(MODERATE|MISSENSE|Cgg/Tgg|R91W||BnaA03g26120D|||BnaA03g26120D|3|1),UPSTREAM(MODIFIER||4416|||BnaA03g26110D|||BnaA03g26110D||1)	GT:PL	1/1:198,21,0
chrA03	12810989	chrA03:12810989_G/A	G	A	134	.	DP=5;VDB=0.778312;MQSB=1;SGB=-0.590765;MQ0F=0;AC=2;AN=2;DP4=0,0,3,2;MQ=60;EFF=DOWNSTREAM(MODIFIER||2039|||BnaA03g26160D|||BnaA03g26160D||1|WARNING_TRANSCRIPT_MULTIPLE_STOP_CODONS),DOWNSTREAM(MODIFIER||3849|||BnaA03g26180D|||BnaA03g26180D||1|WARNING_TRANSCRIPT_INCOMPLETE),INTRON(MODIFIER|||||BnaA03g26170D|||BnaA03g26170D|1|1|WARNING_TRANSCRIPT_INCOMPLETE)	GT:PL	1/1:161,15,0
chrA03	13141791	chrA03:13141791_G/A	G	A	94	.	DP=4;VDB=0.784982;SGB=-0.556411;MQ0F=0;AC=2;AN=2;DP4=0,0,0,4;MQ=60;EFF=DOWNSTREAM(MODIFIER||217|||BnaA03g26730D|||BnaA03g26730D||1|WARNING_TRANSCRIPT_MULTIPLE_STOP_CODONS),DOWNSTREAM(MODIFIER||286|||BnaA03g26720D|||BnaA03g26720D||1|WARNING_TRANSCRIPT_INCOMPLETE),INTERGENIC(MODIFIER||||||||||1)	GT:PL	1/1:121,12,0
chrA03	13183527	chrA03:13183527_G/A	G	A	108	.	DP=5;VDB=0.226768;SGB=-0.590765;MQ0F=0;AC=2;AN=2;DP4=0,0,0,5;MQ=53;EFF=INTRON(MODIFIER|||||BnaA03g26780D|||BnaA03g26780D|3|1|WARNING_TRANSCRIPT_INCOMPLETE),UPSTREAM(MODIFIER||2110|||BnaA03g26790D|||BnaA03g26790D||1),UPSTREAM(MODIFIER||4057|||BnaA03g26800D|||BnaA03g26800D||1|WARNING_TRANSCRIPT_INCOMPLETE)	GT:PL	1/1:135,15,0
chrA03	13274313	chrA03:13274313_G/A	G	A	207	.	DP=8;VDB=0.259674;MQSB=0.992367;SGB=-0.651104;MQ0F=0;AC=2;AN=2;DP4=0,0,4,4;MQ=60;EFF=DOWNSTREAM(MODIFIER||2786|||BnaA03g26860D|||BnaA03g26860D||1|WARNING_TRANSCRIPT_INCOMPLETE),DOWNSTREAM(MODIFIER||764|||BnaA03g26880D|||BnaA03g26880D||1|WARNING_TRANSCRIPT_INCOMPLETE),INTRON(MODIFIER|||||BnaA03g26870D|||BnaA03g26870D|3|1)	GT:PL	1/1:234,24,0
chrA03	13360434	chrA03:13360434_G/A	G	A	149	.	DP=6;VDB=0.861911;MQSB=1;SGB=-0.616816;MQ0F=0;AC=2;AN=2;DP4=0,0,5,1;MQ=56;EFF=DOWNSTREAM(MODIFIER||4670|||BnaA03g27080D|||BnaA03g27080D||1|WARNING_TRANSCRIPT_INCOMPLETE),NON_SYNONYMOUS_CODING(MODERATE|MISSENSE|Gaa/Aaa|E286K||BnaA03g27070D|||BnaA03g27070D|7|1|WARNING_TRANSCRIPT_MULTIPLE_STOP_CODONS)	GT:PL	1/1:176,18,0
chrA03	13391386	chrA03:13391386_C/T	C	T	102	.	DP=4;VDB=0.765925;MQSB=1;SGB=-0.556411;MQ0F=0;AC=2;AN=2;DP4=0,0,1,3;MQ=52;EFF=SYNONYMOUS_CODING(LOW|SILENT|ctG/ctA|L409||BnaA03g27120D|||BnaA03g27120D|3|1|WARNING_TRANSCRIPT_INCOMPLETE)	GT:PL	1/1:129,12,0
chrA03	13628290	chrA03:13628290_G/A	G	A	130	.	DP=5;VDB=0.774933;MQSB=1;SGB=-0.590765;MQ0F=0;AC=2;AN=2;DP4=0,0,4,1;MQ=52;EFF=INTRAGENIC(MODIFIER|||||BnaA03g27750D|||||1),UPSTREAM(MODIFIER||128|||BnaA03g27750D|||BnaA03g27750D||1),UPSTREAM(MODIFIER||3737|||BnaA03g27760D|||BnaA03g27760D||1)	GT:PL	1/1:157,15,0
chrA03	13794392	chrA03:13794392_G/A	G	A	189	.	DP=7;VDB=0.508059;MQSB=1.01283;SGB=-0.636426;MQ0F=0;AC=2;AN=2;DP4=0,0,3,4;MQ=60;EFF=DOWNSTREAM(MODIFIER||3599|||BnaA03g28260D|||BnaA03g28260D||1),INTERGENIC(MODIFIER||||||||||1),UPSTREAM(MODIFIER||145|||BnaA03g28280D|||BnaA03g28280D||1),UPSTREAM(MODIFIER||2412|||BnaA03g28270D|||BnaA03g28270D||1),UPSTREAM(MODIFIER||4863|||BnaA03g28250D|||BnaA03g28250D||1),UPSTREAM(MODIFIER||948|||BnaA03g28290D|||BnaA03g28290D||1)	GT:PL	1/1:216,21,0
chrA03	14022426	chrA03:14022426_G/A	G	A	194	.	DP=8;VDB=0.951403;MQSB=0.62023;SGB=-0.651104;MQ0F=0;AC=2;AN=2;DP4=0,0,4,4;MQ=52;EFF=DOWNSTREAM(MODIFIER||663|||BnaA03g28800D|||BnaA03g28800D||1|WARNING_TRANSCRIPT_MULTIPLE_STOP_CODONS),SYNONYMOUS_CODING(LOW|SILENT|caG/caA|Q488||BnaA03g28790D|||BnaA03g28790D|15|1|WARNING_TRANSCRIPT_MULTIPLE_STOP_CODONS)	GT:PL	1/1:221,24,0
chrA03	14205083	chrA03:14205083_G/A	G	A	176	.	DP=7;VDB=0.664313;MQSB=1.01283;SGB=-0.636426;MQ0F=0;AC=2;AN=2;DP4=0,0,3,4;MQ=60;EFF=DOWNSTREAM(MODIFIER||1158|||BnaA03g29180D|||BnaA03g29180D||1|WARNING_TRANSCRIPT_INCOMPLETE),INTERGENIC(MODIFIER||||||||||1),UPSTREAM(MODIFIER||2697|||BnaA03g29190D|||BnaA03g29190D||1)	GT:PL	1/1:203,21,0
chrA03	14627528	chrA03:14627528_G/A	G	A	174	.	DP=7;VDB=0.470665;MQSB=0.8;SGB=-0.636426;MQ0F=0;AC=2;AN=2;DP4=0,0,2,5;MQ=55;EFF=DOWNSTREAM(MODIFIER||1349|||BnaA03g30120D|||BnaA03g30120D||1),DOWNSTREAM(MODIFIER||3705|||BnaA03g30110D|||BnaA03g30110D||1),INTERGENIC(MODIFIER||||||||||1),UPSTREAM(MODIFIER||1108|||BnaA03g30130D|||BnaA03g30130D||1|WARNING_TRANSCRIPT_INCOMPLETE),UPSTREAM(MODIFIER||4103|||BnaA03g30140D|||BnaA03g30140D||1|WARNING_TRANSCRIPT_INCOMPLETE)	GT:PL	1/1:201,21,0
chrA03	14702828	chrA03:14702828_G/A	G	A	166	.	DP=7;VDB=0.551097;MQSB=1;SGB=-0.636426;MQ0F=0;AC=2;AN=2;DP4=0,0,6,1;MQ=56;EFF=DOWNSTREAM(MODIFIER||3470|||BnaA03g30310D|||BnaA03g30310D||1|WARNING_TRANSCRIPT_INCOMPLETE),INTRON(MODIFIER|||||BnaA03g30290D|||BnaA03g30290D|4|1|WARNING_TRANSCRIPT_MULTIPLE_STOP_CODONS),UPSTREAM(MODIFIER||1240|||BnaA03g30300D|||BnaA03g30300D||1|WARNING_TRANSCRIPT_INCOMPLETE)	GT:PL	1/1:193,21,0
chrA03	14727540	chrA03:14727540_G/A	G	A	228	.	DP=14;VDB=0.956304;RPB=1;MQB=1;BQB=1;MQSB=0.118442;SGB=-0.683931;MQ0F=0;AC=2;AN=2;DP4=1,0,5,8;MQ=52;EFF=INTRON(MODIFIER|||||BnaA03g30330D|||BnaA03g30330D|2|1|WARNING_TRANSCRIPT_INCOMPLETE)	GT:PL	1/1:255,19,0
chrA03	14749003	chrA03:14749003_G/A	G	A	216	.	DP=12;VDB=0.906888;RPB=1;MQB=1;BQB=1;MQSB=0.0847072;SGB=-0.676189;MQ0F=0.0833333;AC=2;AN=2;DP4=1,0,5,6;MQ=38;EFF=NON_SYNONYMOUS_CODING(MODERATE|MISSENSE|cCa/cTa|P313L||BnaA03g30360D|||BnaA03g30360D|9|1|WARNING_TRANSCRIPT_MULTIPLE_STOP_CODONS)	GT:PL	1/1:243,25,0
chrA03	14761355	chrA03:14761355_G/A	G	A	217	.	DP=9;VDB=0.493954;MQSB=0.924584;SGB=-0.662043;MQ0F=0;AC=2;AN=2;DP4=0,0,3,6;MQ=60;EFF=DOWNSTREAM(MODIFIER||2754|||BnaA03g30390D|||BnaA03g30390D||1|WARNING_TRANSCRIPT_MULTIPLE_STOP_CODONS),NON_SYNONYMOUS_CODING(MODERATE|MISSENSE|Gat/Aat|D867N||BnaA03g30380D|||BnaA03g30380D|23|1|WARNING_TRANSCRIPT_MULTIPLE_STOP_CODONS)	GT:PL	1/1:244,27,0
chrA03	14807441	chrA03:14807441_G/A	G	A	188	.	DP=8;VDB=0.681298;MQSB=1;SGB=-0.651104;MQ0F=0;AC=2;AN=2;DP4=0,0,2,6;MQ=60;EFF=DOWNSTREAM(MODIFIER||3695|||BnaA03g30500D|||BnaA03g30500D||1),NON_SYNONYMOUS_CODING(MODERATE|MISSENSE|tCc/tTc|S8F||BnaA03g30510D|||BnaA03g30510D|1|1|WARNING_TRANSCRIPT_MULTIPLE_STOP_CODONS),UPSTREAM(MODIFIER||3389|||BnaA03g30520D|||BnaA03g30520D||1|WARNING_TRANSCRIPT_MULTIPLE_STOP_CODONS)	GT:PL	1/1:215,24,0
chrA03	15085375	chrA03:15085375_G/A	G	A	202	.	DP=8;VDB=0.0228214;MQSB=0.992367;SGB=-0.651104;MQ0F=0;AC=2;AN=2;DP4=0,0,4,4;MQ=60;EFF=DOWNSTREAM(MODIFIER||1553|||BnaA03g31210D|||BnaA03g31210D||1),DOWNSTREAM(MODIFIER||3498|||BnaA03g31220D|||BnaA03g31220D||1|WARNING_TRANSCRIPT_MULTIPLE_STOP_CODONS),DOWNSTREAM(MODIFIER||4438|||BnaA03g31180D|||BnaA03g31180D||1|WARNING_TRANSCRIPT_INCOMPLETE),NON_SYNONYMOUS_CODING(MODERATE|MISSENSE|Ccg/Tcg|P108S||BnaA03g31200D|||BnaA03g31200D|1|1|WARNING_TRANSCRIPT_MULTIPLE_STOP_CODONS),UPSTREAM(MODIFIER||2953|||BnaA03g31190D|||BnaA03g31190D||1|WARNING_TRANSCRIPT_MULTIPLE_STOP_CODONS)	GT:PL	1/1:229,24,0
chrA03	15180520	chrA03:15180520_G/A	G	A	228	.	DP=10;VDB=0.125735;MQSB=1.00775;SGB=-0.670168;MQ0F=0;AC=2;AN=2;DP4=0,0,4,6;MQ=60;EFF=DOWNSTREAM(MODIFIER||3139|||BnaA03g31410D|||BnaA03g31410D||1|WARNING_TRANSCRIPT_INCOMPLETE),DOWNSTREAM(MODIFIER||989|||BnaA03g31420D|||BnaA03g31420D||1),INTRON(MODIFIER|||||BnaA03g31430D|||BnaA03g31430D|2|1|WARNING_TRANSCRIPT_INCOMPLETE),UPSTREAM(MODIFIER||4558|||BnaA03g31440D|||BnaA03g31440D||1|WARNING_TRANSCRIPT_INCOMPLETE)	GT:PL	1/1:255,30,0
chrA03	15277940	chrA03:15277940_G/A	G	A	213	.	DP=10;VDB=0.7858;MQSB=0.111973;SGB=-0.670168;MQ0F=0;AC=2;AN=2;DP4=0,0,4,6;MQ=46;EFF=SYNONYMOUS_CODING(LOW|SILENT|aaG/aaA|K342||BnaA03g31670D|||BnaA03g31670D|5|1|WARNING_TRANSCRIPT_INCOMPLETE),UPSTREAM(MODIFIER||2902|||BnaA03g31660D|||BnaA03g31660D||1|WARNING_TRANSCRIPT_INCOMPLETE),UPSTREAM(MODIFIER||3499|||BnaA03g31680D|||BnaA03g31680D||1|WARNING_TRANSCRIPT_INCOMPLETE),UPSTREAM(MODIFIER||4964|||BnaA03g31690D|||BnaA03g31690D||1|WARNING_TRANSCRIPT_INCOMPLETE)	GT:PL	1/1:240,30,0
chrA03	15446670	chrA03:15446670_G/A	G	A	228	.	DP=9;VDB=0.106182;MQSB=0.89338;SGB=-0.662043;MQ0F=0;AC=2;AN=2;DP4=0,0,4,5;MQ=57;EFF=DOWNSTREAM(MODIFIER||3679|||BnaA03g31990D|||BnaA03g31990D||1),INTRON(MODIFIER|||||BnaA03g32000D|||BnaA03g32000D|21|1|WARNING_TRANSCRIPT_MULTIPLE_STOP_CODONS)	GT:PL	1/1:255,27,0
chrA03	15483887	chrA03:15483887_G/A	G	A	184	.	DP=7;VDB=0.582308;MQSB=1.01283;SGB=-0.636426;MQ0F=0;AC=2;AN=2;DP4=0,0,4,3;MQ=60;EFF=DOWNSTREAM(MODIFIER||1230|||BnaA03g32080D|||BnaA03g32080D||1|WARNING_TRANSCRIPT_INCOMPLETE),DOWNSTREAM(MODIFIER||2393|||BnaA03g32060D|||BnaA03g32060D||1|WARNING_TRANSCRIPT_MULTIPLE_STOP_CODONS),INTERGENIC(MODIFIER||||||||||1),UPSTREAM(MODIFIER||467|||BnaA03g32070D|||BnaA03g32070D||1)	GT:PL	1/1:211,21,0
chrA03	15485686	chrA03:15485686_G/A	G	A	228	.	DP=11;VDB=0.446641;MQSB=0.503877;SGB=-0.670168;MQ0F=0;AC=2;AN=2;DP4=0,0,4,6;MQ=53;EFF=DOWNSTREAM(MODIFIER||4192|||BnaA03g32060D|||BnaA03g32060D||1|WARNING_TRANSCRIPT_MULTIPLE_STOP_CODONS),DOWNSTREAM(MODIFIER||4738|||BnaA03g32090D|||BnaA03g32090D||1|WARNING_TRANSCRIPT_INCOMPLETE),INTRON(MODIFIER|||||BnaA03g32080D|||BnaA03g32080D|3|1|WARNING_TRANSCRIPT_INCOMPLETE),UPSTREAM(MODIFIER||2266|||BnaA03g32070D|||BnaA03g32070D||1)	GT:PL	1/1:255,30,0
chrA03	15708608	chrA03:15708608_G/A	G	A	130	.	DP=5;VDB=0.693673;MQSB=1;SGB=-0.590765;MQ0F=0;AC=2;AN=2;DP4=0,0,4,1;MQ=60;EFF=SYNONYMOUS_CODING(LOW|SILENT|taC/taT|Y111||BnaA03g32540D|||BnaA03g32540D|1|1),UPSTREAM(MODIFIER||1621|||BnaA03g32550D|||BnaA03g32550D||1|WARNING_TRANSCRIPT_MULTIPLE_STOP_CODONS)	GT:PL	1/1:157,15,0
chrA03	15831487	chrA03:15831487_G/A	G	A	159	.	DP=6;VDB=0.551573;MQSB=1;SGB=-0.616816;MQ0F=0;AC=2;AN=2;DP4=0,0,2,4;MQ=60;EFF=DOWNSTREAM(MODIFIER||1472|||BnaA03g32790D|||BnaA03g32790D||1|WARNING_TRANSCRIPT_INCOMPLETE),DOWNSTREAM(MODIFIER||3891|||BnaA03g32800D|||BnaA03g32800D||1|WARNING_TRANSCRIPT_INCOMPLETE),INTRON(MODIFIER|||||BnaA03g32780D|||BnaA03g32780D|6|1)	GT:PL	1/1:186,18,0
chrA03	16120540	chrA03:16120540_G/A	G	A	158	.	DP=6;VDB=0.0630446;MQSB=0.861511;SGB=-0.616816;MQ0F=0;AC=2;AN=2;DP4=0,0,3,3;MQ=58;EFF=SYNONYMOUS_CODING(LOW|SILENT|agG/agA|R328||BnaA03g33330D|||BnaA03g33330D|3|1|WARNING_TRANSCRIPT_MULTIPLE_STOP_CODONS)	GT:PL	1/1:185,18,0
chrA03	16202312	chrA03:16202312_G/A	G	A	139	.	DP=5;VDB=0.931964;MQSB=1;SGB=-0.590765;MQ0F=0;AC=2;AN=2;DP4=0,0,3,2;MQ=60;EFF=NON_SYNONYMOUS_CODING(MODERATE|MISSENSE|gCt/gTt|A145V||BnaA03g33460D|||BnaA03g33460D|2|1|WARNING_TRANSCRIPT_MULTIPLE_STOP_CODONS),UPSTREAM(MODIFIER||2588|||BnaA03g33450D|||BnaA03g33450D||1|WARNING_TRANSCRIPT_INCOMPLETE),UPSTREAM(MODIFIER||4162|||BnaA03g33470D|||BnaA03g33470D||1),UPSTREAM(MODIFIER||4551|||BnaA03g33440D|||BnaA03g33440D||1|WARNING_TRANSCRIPT_INCOMPLETE)	GT:PL	1/1:166,15,0
chrA03	16213912	chrA03:16213912_G/A	G	A	141	.	DP=5;VDB=0.979006;MQSB=1;SGB=-0.590765;MQ0F=0;AC=2;AN=2;DP4=0,0,3,2;MQ=60;EFF=DOWNSTREAM(MODIFIER||1428|||BnaA03g33480D|||BnaA03g33480D||1|WARNING_TRANSCRIPT_MULTIPLE_STOP_CODONS),NON_SYNONYMOUS_CODING(MODERATE|MISSENSE|aGa/aAa|R67K||BnaA03g33490D|||BnaA03g33490D|1|1|WARNING_TRANSCRIPT_MULTIPLE_STOP_CODONS),UPSTREAM(MODIFIER||2151|||BnaA03g33500D|||BnaA03g33500D||1|WARNING_TRANSCRIPT_MULTIPLE_STOP_CODONS)	GT:PL	1/1:168,15,0
chrA03	16426716	chrA03:16426716_G/A	G	A	48.3349	.	DP=2;VDB=0.28;MQSB=1;SGB=-0.453602;MQ0F=0;AC=2;AN=2;DP4=0,0,1,1;MQ=60;EFF=DOWNSTREAM(MODIFIER||2064|||BnaA03g33920D|||BnaA03g33920D||1),DOWNSTREAM(MODIFIER||2473|||BnaA03g33910D|||BnaA03g33910D||1|WARNING_TRANSCRIPT_MULTIPLE_STOP_CODONS),INTERGENIC(MODIFIER||||||||||1)	GT:PL	1/1:76,6,0
chrA03	16800815	chrA03:16800815_G/A	G	A	150	.	DP=6;VDB=0.943125;MQSB=0.861511;SGB=-0.616816;MQ0F=0;AC=2;AN=2;DP4=0,0,3,3;MQ=60;EFF=DOWNSTREAM(MODIFIER||2363|||BnaA03g34520D|||BnaA03g34520D||1|WARNING_TRANSCRIPT_MULTIPLE_STOP_CODONS),DOWNSTREAM(MODIFIER||4553|||BnaA03g34550D|||BnaA03g34550D||1),STOP_GAINED(HIGH|NONSENSE|Cag/Tag|Q13*||BnaA03g34530D|||BnaA03g34530D|1|1|WARNING_TRANSCRIPT_MULTIPLE_STOP_CODONS),UPSTREAM(MODIFIER||1071|||BnaA03g34540D|||BnaA03g34540D||1)	GT:PL	1/1:177,18,0
chrA03	16897488	chrA03:16897488_G/A	G	A	228	.	DP=12;VDB=0.295418;MQSB=0.94394;SGB=-0.680642;MQ0F=0;AC=2;AN=2;DP4=0,0,8,4;MQ=58;EFF=DOWNSTREAM(MODIFIER||4908|||BnaA03g34770D|||BnaA03g34770D||1|WARNING_TRANSCRIPT_INCOMPLETE),INTERGENIC(MODIFIER||||||||||1)	GT:PL	1/1:255,36,0
chrA03	16997238	chrA03:16997238_G/A	G	A	7.11616	.	DP=1;SGB=-0.379885;MQ0F=0;ICB=1;HOB=0.5;AC=1;AN=2;DP4=0,0,0,1;MQ=37;EFF=NON_SYNONYMOUS_CODING(MODERATE|MISSENSE|gGa/gAa|G258E||BnaA03g34820D|||BnaA03g34820D|2|1|WARNING_TRANSCRIPT_MULTIPLE_STOP_CODONS)	GT:PL	0/1:34,3,0
chrA03	17267528	chrA03:17267528_G/A	G	A	146	.	DP=6;VDB=0.287141;MQSB=1;SGB=-0.616816;MQ0F=0;AC=2;AN=2;DP4=0,0,4,2;MQ=60;EFF=DOWNSTREAM(MODIFIER||4752|||BnaA03g35400D|||BnaA03g35400D||1|WARNING_TRANSCRIPT_INCOMPLETE),DOWNSTREAM(MODIFIER||525|||BnaA03g35390D|||BnaA03g35390D||1),INTRON(MODIFIER|||||BnaA03g35380D|||BnaA03g35380D|3|1|WARNING_TRANSCRIPT_MULTIPLE_STOP_CODONS)	GT:PL	1/1:173,18,0
chrA03	17341258	chrA03:17341258_G/A	G	A	211	.	DP=8;VDB=0.954336;MQSB=0.900802;SGB=-0.651104;MQ0F=0;AC=2;AN=2;DP4=0,0,5,3;MQ=60;EFF=NON_SYNONYMOUS_CODING(MODERATE|MISSENSE|Gaa/Aaa|E600K||BnaA03g35510D|||BnaA03g35510D|17|1|WARNING_TRANSCRIPT_INCOMPLETE),SPLICE_SITE_REGION(LOW|||||BnaA03g35510D|||BnaA03g35510D|17|1|WARNING_TRANSCRIPT_INCOMPLETE)	GT:PL	1/1:238,24,0
chrA03	17366590	chrA03:17366590_G/A	G	A	218	.	DP=9;VDB=0.248249;MQSB=0.809011;SGB=-0.662043;MQ0F=0;AC=2;AN=2;DP4=0,0,3,6;MQ=57;EFF=INTRON(MODIFIER|||||BnaA03g35570D|||BnaA03g35570D|13|1|WARNING_TRANSCRIPT_MULTIPLE_STOP_CODONS),UPSTREAM(MODIFIER||1617|||BnaA03g35560D|||BnaA03g35560D||1|WARNING_TRANSCRIPT_INCOMPLETE)	GT:PL	1/1:245,27,0
chrA03	17463529	chrA03:17463529_G/A	G	A	201	.	DP=8;VDB=0.0266148;MQSB=0.248092;SGB=-0.651104;MQ0F=0;AC=2;AN=2;DP4=0,0,4,4;MQ=51;EFF=DOWNSTREAM(MODIFIER||53|||BnaA03g35730D|||BnaA03g35730D||1|WARNING_TRANSCRIPT_INCOMPLETE),NON_SYNONYMOUS_CODING(MODERATE|MISSENSE|Gga/Aga|G3R||BnaA03g35740D|||BnaA03g35740D|1|1)	GT:PL	1/1:228,24,0
chrA03	17516496	chrA03:17516496_G/A	G	A	166	.	DP=7;VDB=0.615769;MQSB=1;SGB=-0.636426;MQ0F=0;AC=2;AN=2;DP4=0,0,1,6;MQ=56;EFF=INTRON(MODIFIER|||||BnaA03g35860D|||BnaA03g35860D|4|1|WARNING_TRANSCRIPT_INCOMPLETE),UPSTREAM(MODIFIER||3911|||BnaA03g35870D|||BnaA03g35870D||1|WARNING_TRANSCRIPT_INCOMPLETE)	GT:PL	1/1:193,21,0
chrA03	17607633	chrA03:17607633_G/A	G	A	197	.	DP=8;VDB=0.762988;MQSB=0.900802;SGB=-0.651104;MQ0F=0;AC=2;AN=2;DP4=0,0,3,5;MQ=60;EFF=DOWNSTREAM(MODIFIER||1582|||BnaA03g36010D|||BnaA03g36010D||1),DOWNSTREAM(MODIFIER||2819|||BnaA03g36020D|||BnaA03g36020D||1|WARNING_TRANSCRIPT_INCOMPLETE),INTERGENIC(MODIFIER||||||||||1)	GT:PL	1/1:224,24,0
chrA03	17619224	chrA03:17619224_G/A	G	A	168	.	DP=8;VDB=0.535655;MQSB=0.62023;SGB=-0.651104;MQ0F=0;AC=2;AN=2;DP4=0,0,4,4;MQ=54;EFF=DOWNSTREAM(MODIFIER||3231|||BnaA03g36050D|||BnaA03g36050D||1|WARNING_TRANSCRIPT_INCOMPLETE),NON_SYNONYMOUS_CODING(MODERATE|MISSENSE|cCg/cTg|P67L||BnaA03g36030D|||BnaA03g36030D|1|1|WARNING_TRANSCRIPT_MULTIPLE_STOP_CODONS),UPSTREAM(MODIFIER||914|||BnaA03g36040D|||BnaA03g36040D||1|WARNING_TRANSCRIPT_MULTIPLE_STOP_CODONS)	GT:PL	1/1:212,38,17
chrA03	17643298	chrA03:17643298_G/A	G	A	184	.	DP=10;VDB=0.397567;MQSB=0.895781;SGB=-0.670168;MQ0F=0.1;AC=2;AN=2;DP4=0,0,6,4;MQ=34;EFF=NON_SYNONYMOUS_CODING(MODERATE|MISSENSE|gGt/gAt|G349D||BnaA03g36090D|||BnaA03g36090D|10|1|WARNING_TRANSCRIPT_INCOMPLETE)	GT:PL	1/1:211,30,0
chrA03	17664842	chrA03:17664842_G/A	G	A	192	.	DP=8;VDB=0.847599;MQSB=0.992367;SGB=-0.651104;MQ0F=0;AC=2;AN=2;DP4=0,0,4,4;MQ=60;EFF=DOWNSTREAM(MODIFIER||1955|||BnaA03g36120D|||BnaA03g36120D||1),SYNONYMOUS_CODING(LOW|SILENT|gtC/gtT|V402||BnaA03g36130D|||BnaA03g36130D|2|1|WARNING_TRANSCRIPT_MULTIPLE_STOP_CODONS)	GT:PL	1/1:219,24,0
chrA03	17864876	chrA03:17864876_G/A	G	A	173	.	DP=13;VDB=0.283405;RPB=0.976181;MQB=0.935229;BQB=0.908075;MQSB=0.968368;SGB=-0.651104;MQ0F=0;ICB=1;HOB=0.5;AC=1;AN=2;DP4=5,0,5,3;MQ=58;EFF=DOWNSTREAM(MODIFIER||1802|||BnaA03g36480D|||BnaA03g36480D||1),INTERGENIC(MODIFIER||||||||||1),UPSTREAM(MODIFIER||3485|||BnaA03g36470D|||BnaA03g36470D||1)	GT:PL	0/1:206,0,108
chrA03	18036915	chrA03:18036915_G/A	G	A	133	.	DP=5;VDB=0.917547;MQSB=1;SGB=-0.590765;MQ0F=0;AC=2;AN=2;DP4=0,0,2,3;MQ=60;EFF=DOWNSTREAM(MODIFIER||927|||BnaA03g36700D|||BnaA03g36700D||1|WARNING_TRANSCRIPT_INCOMPLETE),INTERGENIC(MODIFIER||||||||||1)	GT:PL	1/1:160,15,0
chrA03	18135194	chrA03:18135194_G/A	G	A	106	.	DP=5;VDB=0.698002;MQSB=0.25;SGB=-0.556411;MQ0F=0;AC=2;AN=2;DP4=0,0,2,2;MQ=35;EFF=DOWNSTREAM(MODIFIER||1429|||BnaA03g36890D|||BnaA03g36890D||1|WARNING_TRANSCRIPT_INCOMPLETE),INTRON(MODIFIER|||||BnaA03g36900D|||BnaA03g36900D|3|1|WARNING_TRANSCRIPT_MULTIPLE_STOP_CODONS),UPSTREAM(MODIFIER||1614|||BnaA03g36910D|||BnaA03g36910D||1|WARNING_TRANSCRIPT_MULTIPLE_STOP_CODONS)	GT:PL	1/1:133,12,0
chrA03	18140637	chrA03:18140637_G/A	G	A	133	.	DP=5;VDB=0.0718299;MQSB=0.666667;SGB=-0.590765;MQ0F=0;AC=2;AN=2;DP4=0,0,3,2;MQ=49;EFF=NON_SYNONYMOUS_CODING(MODERATE|MISSENSE|Gag/Aag|E384K||BnaA03g36910D|||BnaA03g36910D|5|1|WARNING_TRANSCRIPT_MULTIPLE_STOP_CODONS),UPSTREAM(MODIFIER||4930|||BnaA03g36900D|||BnaA03g36900D||1|WARNING_TRANSCRIPT_MULTIPLE_STOP_CODONS)	GT:PL	1/1:160,15,0
chrA03	18354803	chrA03:18354803_G/A	G	A	126	.	DP=6;VDB=0.631962;MQSB=0.5;SGB=-0.616816;MQ0F=0;AC=2;AN=2;DP4=0,0,2,4;MQ=35;EFF=DOWNSTREAM(MODIFIER||4524|||BnaA03g37120D|||BnaA03g37120D||1),INTRON(MODIFIER|||||BnaA03g37130D|||BnaA03g37130D|4|1|WARNING_TRANSCRIPT_MULTIPLE_STOP_CODONS),UPSTREAM(MODIFIER||3517|||BnaA03g37140D|||BnaA03g37140D||1)	GT:PL	1/1:153,18,0
chrA03	18409595	chrA03:18409595_G/A	G	A	92	.	DP=6;VDB=0.520678;SGB=-0.616816;MQ0F=0;AC=2;AN=2;DP4=0,0,0,6;MQ=34;EFF=DOWNSTREAM(MODIFIER||677|||BnaA03g37190D|||BnaA03g37190D||1|WARNING_TRANSCRIPT_MULTIPLE_STOP_CODONS),DOWNSTREAM(MODIFIER||94|||BnaA03g37200D|||BnaA03g37200D||1|WARNING_TRANSCRIPT_MULTIPLE_STOP_CODONS),INTRAGENIC(MODIFIER|||||BnaA03g37200D|||||1)	GT:PL	1/1:119,18,0
chrA03	18491635	chrA03:18491635_G/A	G	A	184	.	DP=7;VDB=0.42503;MQSB=1;SGB=-0.636426;MQ0F=0;AC=2;AN=2;DP4=0,0,2,5;MQ=60;EFF=NON_SYNONYMOUS_CODING(MODERATE|MISSENSE|Ggt/Agt|G108S||BnaA03g37340D|||BnaA03g37340D|1|1|WARNING_TRANSCRIPT_INCOMPLETE),UPSTREAM(MODIFIER||2150|||BnaA03g37330D|||BnaA03g37330D||1|WARNING_TRANSCRIPT_MULTIPLE_STOP_CODONS)	GT:PL	1/1:211,21,0
chrA03	18608912	chrA03:18608912_G/A	G	A	185	.	DP=8;VDB=0.841906;MQSB=0.750668;SGB=-0.651104;MQ0F=0;AC=2;AN=2;DP4=0,0,5,3;MQ=56;EFF=DOWNSTREAM(MODIFIER||2757|||BnaA03g37520D|||BnaA03g37520D||1|WARNING_TRANSCRIPT_INCOMPLETE),STOP_GAINED(HIGH|NONSENSE|tgG/tgA|W510*||BnaA03g37510D|||BnaA03g37510D|1|1)	GT:PL	1/1:212,24,0
chrA03	18647302	chrA03:18647302_G/A	G	A	111	.	DP=4;VDB=0.811811;MQSB=1;SGB=-0.556411;MQ0F=0;AC=2;AN=2;DP4=0,0,2,2;MQ=60;EFF=INTERGENIC(MODIFIER||||||||||1),UPSTREAM(MODIFIER||848|||BnaA03g37600D|||BnaA03g37600D||1|WARNING_TRANSCRIPT_INCOMPLETE)	GT:PL	1/1:138,12,0
chrA03	18675248	chrA03:18675248_G/A	G	A	202	.	DP=9;VDB=0.668074;MQSB=0.5;SGB=-0.662043;MQ0F=0;AC=2;AN=2;DP4=0,0,7,2;MQ=57;EFF=DOWNSTREAM(MODIFIER||2334|||BnaA03g37640D|||BnaA03g37640D||1),INTRON(MODIFIER|||||BnaA03g37650D|||BnaA03g37650D|9|1|WARNING_TRANSCRIPT_INCOMPLETE),UPSTREAM(MODIFIER||4017|||BnaA03g37660D|||BnaA03g37660D||1)	GT:PL	1/1:229,27,0
chrA03	18716932	chrA03:18716932_G/A	G	A	214	.	DP=8;VDB=0.872762;MQSB=0.868321;SGB=-0.651104;MQ0F=0;AC=2;AN=2;DP4=0,0,4,4;MQ=58;EFF=DOWNSTREAM(MODIFIER||648|||BnaA03g37720D|||BnaA03g37720D||1|WARNING_TRANSCRIPT_INCOMPLETE),NON_SYNONYMOUS_CODING(MODERATE|MISSENSE|Ggg/Agg|G496R||BnaA03g37710D|||BnaA03g37710D|3|1)	GT:PL	1/1:241,24,0
chrA03	18856553	chrA03:18856553_G/A	G	A	165	.	DP=7;VDB=0.207027;MQSB=0.607698;SGB=-0.636426;MQ0F=0;AC=2;AN=2;DP4=0,0,4,3;MQ=53;EFF=DOWNSTREAM(MODIFIER||1007|||BnaA03g37960D|||BnaA03g37960D||1|WARNING_TRANSCRIPT_INCOMPLETE),DOWNSTREAM(MODIFIER||1189|||BnaA03g37940D|||BnaA03g37940D||1),NON_SYNONYMOUS_CODING(MODERATE|MISSENSE|tGc/tAc|C256Y||BnaA03g37950D|||BnaA03g37950D|5|1|WARNING_TRANSCRIPT_INCOMPLETE),UPSTREAM(MODIFIER||4327|||BnaA03g37930D|||BnaA03g37930D||1)	GT:PL	1/1:192,21,0
chrA03	18928730	chrA03:18928730_G/A	G	A	186	.	DP=9;VDB=0.615174;MQSB=1;SGB=-0.662043;MQ0F=0;AC=2;AN=2;DP4=0,0,1,8;MQ=60;EFF=DOWNSTREAM(MODIFIER||1882|||BnaA03g38070D|||BnaA03g38070D||1|WARNING_TRANSCRIPT_MULTIPLE_STOP_CODONS),INTRON(MODIFIER|||||BnaA03g38090D|||BnaA03g38090D|2|1|WARNING_TRANSCRIPT_INCOMPLETE),UPSTREAM(MODIFIER||1008|||BnaA03g38080D|||BnaA03g38080D||1),UPSTREAM(MODIFIER||2970|||BnaA03g38100D|||BnaA03g38100D||1|WARNING_TRANSCRIPT_MULTIPLE_STOP_CODONS)	GT:PL	1/1:213,27,0
chrA03	18960500	chrA03:18960500_G/A	G	A	228	.	DP=9;VDB=0.706142;MQSB=0.974597;SGB=-0.662043;MQ0F=0;AC=2;AN=2;DP4=0,0,5,4;MQ=60;EFF=INTRON(MODIFIER|||||BnaA03g38150D|||BnaA03g38150D|3|1|WARNING_TRANSCRIPT_MULTIPLE_STOP_CODONS),UPSTREAM(MODIFIER||4497|||BnaA03g38160D|||BnaA03g38160D||1|WARNING_TRANSCRIPT_MULTIPLE_STOP_CODONS)	GT:PL	1/1:255,27,0
chrA03	18990799	chrA03:18990799_G/A	G	A	228	.	DP=12;VDB=0.629855;MQSB=0.982603;SGB=-0.680642;MQ0F=0;AC=2;AN=2;DP4=0,0,6,6;MQ=60;EFF=STOP_GAINED(HIGH|NONSENSE|tgG/tgA|W632*||BnaA03g38200D|||BnaA03g38200D|17|1|WARNING_TRANSCRIPT_MULTIPLE_STOP_CODONS),UPSTREAM(MODIFIER||3312|||BnaA03g38210D|||BnaA03g38210D||1|WARNING_TRANSCRIPT_MULTIPLE_STOP_CODONS)	GT:PL	1/1:255,36,0
chrA03	19084756	chrA03:19084756_G/A	G	A	228	.	DP=13;VDB=0.142512;MQSB=1;SGB=-0.683931;MQ0F=0;AC=2;AN=2;DP4=0,0,8,5;MQ=60;EFF=DOWNSTREAM(MODIFIER||2118|||BnaA03g38410D|||BnaA03g38410D||1),NON_SYNONYMOUS_CODING(MODERATE|MISSENSE|Gaa/Aaa|E113K||BnaA03g38400D|||BnaA03g38400D|2|1|WARNING_TRANSCRIPT_MULTIPLE_STOP_CODONS),UPSTREAM(MODIFIER||2211|||BnaA03g38390D|||BnaA03g38390D||1)	GT:PL	1/1:255,39,0
chrA03	19085137	chrA03:19085137_G/A	G	A	202	.	DP=9;VDB=0.79551;MQSB=0.974597;SGB=-0.662043;MQ0F=0;AC=2;AN=2;DP4=0,0,4,5;MQ=60;EFF=DOWNSTREAM(MODIFIER||1737|||BnaA03g38410D|||BnaA03g38410D||1),NON_SYNONYMOUS_CODING(MODERATE|MISSENSE|Gtc/Atc|V240I||BnaA03g38400D|||BnaA03g38400D|2|1|WARNING_TRANSCRIPT_MULTIPLE_STOP_CODONS),UPSTREAM(MODIFIER||2592|||BnaA03g38390D|||BnaA03g38390D||1)	GT:PL	1/1:229,27,0
chrA03	19103385	chrA03:19103385_G/A	G	A	177	.	DP=7;VDB=0.643019;MQSB=0.5;SGB=-0.636426;MQ0F=0;AC=2;AN=2;DP4=0,0,2,5;MQ=58;EFF=INTERGENIC(MODIFIER||||||||||1),UPSTREAM(MODIFIER||1223|||BnaA03g38420D|||BnaA03g38420D||1|WARNING_TRANSCRIPT_INCOMPLETE),UPSTREAM(MODIFIER||3727|||BnaA03g38430D|||BnaA03g38430D||1|WARNING_TRANSCRIPT_INCOMPLETE)	GT:PL	1/1:204,21,0
chrA03	19174453	chrA03:19174453_G/A	G	A	222	.	DP=20;VDB=0.954067;RPB=0.986487;MQB=0.846482;BQB=0.140973;MQSB=0.846482;SGB=-0.686358;MQ0F=0;ICB=1;HOB=0.5;AC=1;AN=2;DP4=5,1,9,5;MQ=58;EFF=DOWNSTREAM(MODIFIER||1896|||BnaA03g38570D|||BnaA03g38570D||1),DOWNSTREAM(MODIFIER||4214|||BnaA03g38600D|||BnaA03g38600D||1|WARNING_TRANSCRIPT_MULTIPLE_STOP_CODONS),INTERGENIC(MODIFIER||||||||||1),UPSTREAM(MODIFIER||142|||BnaA03g38580D|||BnaA03g38580D||1),UPSTREAM(MODIFIER||727|||BnaA03g38590D|||BnaA03g38590D||1|WARNING_TRANSCRIPT_MULTIPLE_STOP_CODONS)	GT:PL	0/1:255,0,126
chrA03	19190049	chrA03:19190049_G/A	G	A	228	.	DP=10;VDB=0.590704;MQSB=1.00775;SGB=-0.670168;MQ0F=0;AC=2;AN=2;DP4=0,0,4,6;MQ=60;EFF=DOWNSTREAM(MODIFIER||2578|||BnaA03g38620D|||BnaA03g38620D||1),NON_SYNONYMOUS_CODING(MODERATE|MISSENSE|Gtg/Atg|V342M||BnaA03g38610D|||BnaA03g38610D|6|1|WARNING_TRANSCRIPT_MULTIPLE_STOP_CODONS)	GT:PL	1/1:255,30,0
chrA03	19236793	chrA03:19236793_G/A	G	A	195	.	DP=9;VDB=0.581149;MQSB=0.714286;SGB=-0.662043;MQ0F=0;AC=2;AN=2;DP4=0,0,2,7;MQ=53;EFF=DOWNSTREAM(MODIFIER||2908|||BnaA03g38710D|||BnaA03g38710D||1|WARNING_TRANSCRIPT_INCOMPLETE),DOWNSTREAM(MODIFIER||3599|||BnaA03g38700D|||BnaA03g38700D||1|WARNING_TRANSCRIPT_INCOMPLETE),DOWNSTREAM(MODIFIER||37|||BnaA03g38720D|||BnaA03g38720D||1),INTERGENIC(MODIFIER||||||||||1),UPSTREAM(MODIFIER||2904|||BnaA03g38730D|||BnaA03g38730D||1)	GT:PL	1/1:222,27,0
chrA03	19285784	chrA03:19285784_G/A	G	A	228	.	DP=11;VDB=0.781309;MQSB=0.924449;SGB=-0.676189;MQ0F=0;AC=2;AN=2;DP4=0,0,7,4;MQ=53;EFF=DOWNSTREAM(MODIFIER||212|||BnaA03g38810D|||BnaA03g38810D||1|WARNING_TRANSCRIPT_INCOMPLETE),INTERGENIC(MODIFIER||||||||||1)	GT:PL	1/1:255,33,0
chrA03	19326951	chrA03:19326951_G/A	G	A	201	.	DP=9;VDB=0.453107;MQSB=1;SGB=-0.662043;MQ0F=0;AC=2;AN=2;DP4=0,0,2,7;MQ=60;EFF=DOWNSTREAM(MODIFIER||1730|||BnaA03g38870D|||BnaA03g38870D||1|WARNING_TRANSCRIPT_MULTIPLE_STOP_CODONS),INTERGENIC(MODIFIER||||||||||1)	GT:PL	1/1:228,27,0
chrA03	19384110	chrA03:19384110_G/A	G	A	82	.	DP=3;VDB=0.421281;MQSB=1;SGB=-0.511536;MQ0F=0;AC=2;AN=2;DP4=0,0,2,1;MQ=60;EFF=DOWNSTREAM(MODIFIER||2113|||BnaA03g38970D|||BnaA03g38970D||1),INTERGENIC(MODIFIER||||||||||1)	GT:PL	1/1:110,9,0
chrA03	19396871	chrA03:19396871_G/A	G	A	71	.	DP=3;VDB=0.82085;MQSB=1;SGB=-0.511536;MQ0F=0;AC=2;AN=2;DP4=0,0,1,2;MQ=60;EFF=DOWNSTREAM(MODIFIER||1312|||BnaA03g39000D|||BnaA03g39000D||1|WARNING_TRANSCRIPT_MULTIPLE_STOP_CODONS),INTERGENIC(MODIFIER||||||||||1),UPSTREAM(MODIFIER||148|||BnaA03g38990D|||BnaA03g38990D||1|WARNING_TRANSCRIPT_INCOMPLETE)	GT:PL	1/1:99,9,0
chrA03	19439922	chrA03:19439922_G/A	G	A	208	.	DP=8;VDB=0.267469;MQSB=0.900802;SGB=-0.651104;MQ0F=0;AC=2;AN=2;DP4=0,0,3,5;MQ=60;EFF=DOWNSTREAM(MODIFIER||1694|||BnaA03g39060D|||BnaA03g39060D||1|WARNING_TRANSCRIPT_MULTIPLE_STOP_CODONS),SYNONYMOUS_CODING(LOW|SILENT|aaG/aaA|K1001||BnaA03g39050D|||BnaA03g39050D|16|1|WARNING_TRANSCRIPT_MULTIPLE_STOP_CODONS)	GT:PL	1/1:235,24,0
chrA03	19488274	chrA03:19488274_G/A	G	A	123	.	DP=5;VDB=0.774933;MQSB=1;SGB=-0.590765;MQ0F=0;AC=2;AN=2;DP4=0,0,1,4;MQ=49;EFF=DOWNSTREAM(MODIFIER||4826|||BnaA03g39120D|||BnaA03g39120D||1),SYNONYMOUS_CODING(LOW|SILENT|caC/caT|H794||BnaA03g39110D|||BnaA03g39110D|17|1|WARNING_TRANSCRIPT_MULTIPLE_STOP_CODONS),UPSTREAM(MODIFIER||3970|||BnaA03g39100D|||BnaA03g39100D||1|WARNING_TRANSCRIPT_INCOMPLETE)	GT:PL	1/1:150,15,0
chrA03	19732947	chrA03:19732947_G/A	G	A	220	.	DP=9;VDB=0.635556;MQSB=0.924584;SGB=-0.662043;MQ0F=0;AC=2;AN=2;DP4=0,0,3,6;MQ=60;EFF=DOWNSTREAM(MODIFIER||2349|||BnaA03g39570D|||BnaA03g39570D||1|WARNING_TRANSCRIPT_INCOMPLETE),DOWNSTREAM(MODIFIER||3386|||BnaA03g39580D|||BnaA03g39580D||1|WARNING_TRANSCRIPT_INCOMPLETE),INTRON(MODIFIER|||||BnaA03g39560D|||BnaA03g39560D|1|1|WARNING_TRANSCRIPT_INCOMPLETE)	GT:PL	1/1:247,27,0
chrA03	19876782	chrA03:19876782_G/A	G	A	228	.	DP=11;VDB=0.513951;MQSB=1;SGB=-0.676189;MQ0F=0;AC=2;AN=2;DP4=0,0,3,8;MQ=60;EFF=INTRON(MODIFIER|||||BnaA03g39810D|||BnaA03g39810D|3|1|WARNING_TRANSCRIPT_INCOMPLETE),UPSTREAM(MODIFIER||3127|||BnaA03g39800D|||BnaA03g39800D||1|WARNING_TRANSCRIPT_INCOMPLETE)	GT:PL	1/1:255,33,0
chrA03	19887597	chrA03:19887597_G/A	G	A	72	.	DP=3;VDB=0.724364;MQSB=1;SGB=-0.511536;MQ0F=0;AC=2;AN=2;DP4=0,0,1,2;MQ=60;EFF=DOWNSTREAM(MODIFIER||3725|||BnaA03g39820D|||BnaA03g39820D||1|WARNING_TRANSCRIPT_INCOMPLETE),INTERGENIC(MODIFIER||||||||||1)	GT:PL	1/1:100,9,0
chrA03	20001822	chrA03:20001822_C/T	C	T	34.9265	.	DP=3;VDB=0.56;RPB=1;MQB=1;BQB=1;MQSB=1;SGB=-0.453602;MQ0F=0;ICB=1;HOB=0.5;AC=1;AN=2;DP4=1,0,1,1;MQ=60;EFF=DOWNSTREAM(MODIFIER||827|||BnaA03g40020D|||BnaA03g40020D||1|WARNING_TRANSCRIPT_MULTIPLE_STOP_CODONS),INTERGENIC(MODIFIER||||||||||1),UPSTREAM(MODIFIER||126|||BnaA03g40030D|||BnaA03g40030D||1),UPSTREAM(MODIFIER||1375|||BnaA03g40040D|||BnaA03g40040D||1),UPSTREAM(MODIFIER||3045|||BnaA03g40050D|||BnaA03g40050D||1|WARNING_TRANSCRIPT_INCOMPLETE)	GT:PL	0/1:68,0,30
chrA03	20088292	chrA03:20088292_G/A	G	A	210	.	DP=9;VDB=0.212008;MQSB=0.868321;SGB=-0.651104;MQ0F=0;AC=2;AN=2;DP4=0,0,4,4;MQ=51;EFF=INTERGENIC(MODIFIER||||||||||1)	GT:PL	1/1:237,24,0
chrA03	20127962	chrA03:20127962_G/A	G	A	165	.	DP=6;VDB=0.0341101;MQSB=0.861511;SGB=-0.616816;MQ0F=0;AC=2;AN=2;DP4=0,0,3,3;MQ=60;EFF=DOWNSTREAM(MODIFIER||1987|||BnaA03g40250D|||BnaA03g40250D||1),INTRON(MODIFIER|||||BnaA03g40260D|||BnaA03g40260D|3|1|WARNING_TRANSCRIPT_INCOMPLETE)	GT:PL	1/1:192,18,0
chrA03	20378636	chrA03:20378636_G/A	G	A	202	.	DP=9;VDB=0.315765;MQSB=0.809011;SGB=-0.662043;MQ0F=0;AC=2;AN=2;DP4=0,0,6,3;MQ=56;EFF=DOWNSTREAM(MODIFIER||1185|||BnaA03g40740D|||BnaA03g40740D||1|WARNING_TRANSCRIPT_INCOMPLETE),DOWNSTREAM(MODIFIER||4956|||BnaA03g40750D|||BnaA03g40750D||1),NON_SYNONYMOUS_CODING(MODERATE|MISSENSE|cCg/cTg|P49L||BnaA03g40730D|||BnaA03g40730D|1|1|WARNING_TRANSCRIPT_MULTIPLE_STOP_CODONS)	GT:PL	1/1:229,27,0
chrA03	20429649	chrA03:20429649_G/A	G	A	175	.	DP=7;VDB=0.879935;MQSB=0.607698;SGB=-0.636426;MQ0F=0;AC=2;AN=2;DP4=0,0,3,4;MQ=52;EFF=INTERGENIC(MODIFIER||||||||||1),UPSTREAM(MODIFIER||3729|||BnaA03g40840D|||BnaA03g40840D||1|WARNING_TRANSCRIPT_INCOMPLETE)	GT:PL	1/1:202,21,0
chrA03	20465028	chrA03:20465028_G/A	G	A	207	.	DP=8;VDB=0.755557;MQSB=0.900802;SGB=-0.651104;MQ0F=0;AC=2;AN=2;DP4=0,0,5,3;MQ=60;EFF=DOWNSTREAM(MODIFIER||1093|||BnaA03g40900D|||BnaA03g40900D||1|WARNING_TRANSCRIPT_NO_START_CODON),DOWNSTREAM(MODIFIER||3050|||BnaA03g40890D|||BnaA03g40890D||1|WARNING_TRANSCRIPT_INCOMPLETE),INTERGENIC(MODIFIER||||||||||1)	GT:PL	1/1:234,24,0
chrA03	20529859	chrA03:20529859_G/A	G	A	124	.	DP=11;VDB=0.933681;RPB=0.742931;MQB=0.950952;BQB=0.950952;MQSB=0.950952;SGB=-0.616816;MQ0F=0;ICB=1;HOB=0.5;AC=1;AN=2;DP4=3,2,3,3;MQ=60;EFF=DOWNSTREAM(MODIFIER||2301|||BnaA03g41000D|||BnaA03g41000D||1|WARNING_TRANSCRIPT_INCOMPLETE),INTERGENIC(MODIFIER||||||||||1)	GT:PL	0/1:157,0,134
chrA03	20856708	chrA03:20856708_G/A	G	A	108	.	DP=11;VDB=0.349195;RPB=0.950952;MQB=0.8618;BQB=0.475476;MQSB=0.763675;SGB=-0.590765;MQ0F=0;ICB=1;HOB=0.5;AC=1;AN=2;DP4=2,4,2,3;MQ=57;EFF=INTERGENIC(MODIFIER||||||||||1)	GT:PL	0/1:141,0,160
chrA03	21066317	chrA03:21066317_G/A	G	A	57	.	DP=4;VDB=0.0560361;RPB=1;MQB=1;BQB=1;MQSB=1;SGB=-0.511536;MQ0F=0;ICB=1;HOB=0.5;AC=1;AN=2;DP4=1,0,0,3;MQ=56;EFF=DOWNSTREAM(MODIFIER||3332|||BnaA03g41940D|||BnaA03g41940D||1),NON_SYNONYMOUS_CODING(MODERATE|MISSENSE|Gga/Aga|G587R||BnaA03g41930D|||BnaA03g41930D|8|1|WARNING_TRANSCRIPT_MULTIPLE_STOP_CODONS)	GT:PL	0/1:91,0,23
chrA03	21155609	chrA03:21155609_G/A	G	A	85	.	DP=7;VDB=0.692431;RPB=1.01283;MQB=1.01283;BQB=0.810265;MQSB=1.01283;SGB=-0.556411;MQ0F=0;ICB=1;HOB=0.5;AC=1;AN=2;DP4=2,1,2,2;MQ=60;EFF=NON_SYNONYMOUS_CODING(MODERATE|MISSENSE|Gtt/Att|V218I||BnaA03g42160D|||BnaA03g42160D|3|1|WARNING_TRANSCRIPT_MULTIPLE_STOP_CODONS),UPSTREAM(MODIFIER||1900|||BnaA03g42170D|||BnaA03g42170D||1|WARNING_TRANSCRIPT_MULTIPLE_STOP_CODONS),UPSTREAM(MODIFIER||2245|||BnaA03g42150D|||BnaA03g42150D||1)	GT:PL	0/1:118,0,84
chrA03	21266521	chrA03:21266521_G/A	G	A	151	.	DP=11;VDB=0.624012;RPB=0.964642;MQB=0.964642;BQB=0.442128;MQSB=0.964642;SGB=-0.636426;MQ0F=0;ICB=1;HOB=0.5;AC=1;AN=2;DP4=2,2,2,5;MQ=60;EFF=INTERGENIC(MODIFIER||||||||||1),UPSTREAM(MODIFIER||2472|||BnaA03g42350D|||BnaA03g42350D||1|WARNING_TRANSCRIPT_MULTIPLE_STOP_CODONS)	GT:PL	0/1:184,0,104
chrA03	21342783	chrA03:21342783_G/A	G	A	62	.	DP=5;VDB=0.71601;RPB=0.666667;MQB=1;BQB=0.666667;MQSB=1;SGB=-0.511536;MQ0F=0;ICB=1;HOB=0.5;AC=1;AN=2;DP4=1,1,2,1;MQ=60;EFF=DOWNSTREAM(MODIFIER||1531|||BnaA03g42560D|||BnaA03g42560D||1),DOWNSTREAM(MODIFIER||467|||BnaA03g42580D|||BnaA03g42580D||1),INTERGENIC(MODIFIER||||||||||1),UPSTREAM(MODIFIER||284|||BnaA03g42570D|||BnaA03g42570D||1|WARNING_TRANSCRIPT_MULTIPLE_STOP_CODONS)	GT:PL	0/1:95,0,60
chrA03	21483538	chrA03:21483538_G/A	G	A	136	.	DP=9;VDB=0.578781;RPB=0.115573;MQB=0.924584;BQB=0.924584;MQSB=0.924584;SGB=-0.616816;MQ0F=0;ICB=1;HOB=0.5;AC=1;AN=2;DP4=2,1,4,2;MQ=60;EFF=NON_SYNONYMOUS_CODING(MODERATE|MISSENSE|Gta/Ata|V422I||BnaA03g42800D|||BnaA03g42800D|7|1|WARNING_TRANSCRIPT_INCOMPLETE),UPSTREAM(MODIFIER||1826|||BnaA03g42810D|||BnaA03g42810D||1|WARNING_TRANSCRIPT_MULTIPLE_STOP_CODONS),UPSTREAM(MODIFIER||3296|||BnaA03g42790D|||BnaA03g42790D||1|WARNING_TRANSCRIPT_INCOMPLETE)	GT:PL	0/1:169,0,83
chrA03	21662973	chrA03:21662973_G/A	G	A	92	.	DP=14;VDB=0.153613;RPB=0.83527;MQB=1;BQB=0.89683;MQSB=0.966012;SGB=-0.590765;MQ0F=0;ICB=1;HOB=0.5;AC=1;AN=2;DP4=6,3,1,4;MQ=60;EFF=DOWNSTREAM(MODIFIER||1911|||BnaA03g43170D|||BnaA03g43170D||1),DOWNSTREAM(MODIFIER||4426|||BnaA03g43160D|||BnaA03g43160D||1|WARNING_TRANSCRIPT_INCOMPLETE),SYNONYMOUS_CODING(LOW|SILENT|aaG/aaA|K236||BnaA03g43180D|||BnaA03g43180D|4|1|WARNING_TRANSCRIPT_INCOMPLETE),UPSTREAM(MODIFIER||2348|||BnaA03g43190D|||BnaA03g43190D||1|WARNING_TRANSCRIPT_INCOMPLETE),UPSTREAM(MODIFIER||4238|||BnaA03g43200D|||BnaA03g43200D||1|WARNING_TRANSCRIPT_INCOMPLETE)	GT:PL	0/1:125,0,217
chrA03	22005778	chrA03:22005778_G/A	G	A	107	.	DP=6;VDB=0.0366953;RPB=1;MQB=1;BQB=1;MQSB=0.861511;SGB=-0.590765;MQ0F=0;ICB=1;HOB=0.5;AC=1;AN=2;DP4=1,0,2,3;MQ=44;EFF=DOWNSTREAM(MODIFIER||132|||BnaA03g43660D|||BnaA03g43660D||1|WARNING_TRANSCRIPT_INCOMPLETE),DOWNSTREAM(MODIFIER||2029|||BnaA03g43680D|||BnaA03g43680D||1|WARNING_TRANSCRIPT_MULTIPLE_STOP_CODONS),INTERGENIC(MODIFIER||||||||||1),UPSTREAM(MODIFIER||429|||BnaA03g43670D|||BnaA03g43670D||1|WARNING_TRANSCRIPT_INCOMPLETE)	GT:PL	0/1:141,0,11
chrA03	22036504	chrA03:22036504_G/A	G	A	68	.	DP=9;VDB=0.634447;RPB=0.372138;MQB=0.868321;BQB=0.62023;MQSB=1;SGB=-0.556411;MQ0F=0;ICB=1;HOB=0.5;AC=1;AN=2;DP4=1,3,0,4;MQ=58;EFF=DOWNSTREAM(MODIFIER||709|||BnaA03g43760D|||BnaA03g43760D||1|WARNING_TRANSCRIPT_MULTIPLE_STOP_CODONS),SYNONYMOUS_CODING(LOW|SILENT|agG/agA|R142||BnaA03g43750D|||BnaA03g43750D|1|1),UPSTREAM(MODIFIER||2418|||BnaA03g43740D|||BnaA03g43740D||1|WARNING_TRANSCRIPT_MULTIPLE_STOP_CODONS)	GT:PL	0/1:101,0,104
chrA03	22163723	chrA03:22163723_C/T	C	T	205	.	DP=10;VDB=0.906563;MQSB=0.824834;SGB=-0.670168;MQ0F=0;AC=2;AN=2;DP4=0,0,3,7;MQ=40;EFF=INTERGENIC(MODIFIER||||||||||1)	GT:PL	1/1:232,30,0
chrA03	22243526	chrA03:22243526_G/A	G	A	41.2387	.	DP=7;VDB=0.909987;RPB=0.810265;MQB=1.01283;BQB=0.810265;MQSB=1;SGB=-0.511536;MQ0F=0;ICB=1;HOB=0.5;AC=1;AN=2;DP4=3,1,2,1;MQ=60;EFF=INTERGENIC(MODIFIER||||||||||1),UPSTREAM(MODIFIER||3264|||BnaA03g44010D|||BnaA03g44010D||1),UPSTREAM(MODIFIER||94|||BnaA03g44020D|||BnaA03g44020D||1|WARNING_TRANSCRIPT_INCOMPLETE)	GT:PL	0/1:74,0,111
chrA03	22458907	chrA03:22458907_G/A	G	A	28.2975	.	DP=5;VDB=0.26;RPB=0;MQB=0.5;BQB=0.833333;MQSB=0.833333;SGB=-0.453602;MQ0F=0;ICB=1;HOB=0.5;AC=1;AN=2;DP4=2,1,1,1;MQ=47;EFF=DOWNSTREAM(MODIFIER||2852|||BnaA03g44310D|||BnaA03g44310D||1),INTERGENIC(MODIFIER||||||||||1),UPSTREAM(MODIFIER||1356|||BnaA03g44300D|||BnaA03g44300D||1|WARNING_TRANSCRIPT_INCOMPLETE),UPSTREAM(MODIFIER||2422|||BnaA03g44270D|||BnaA03g44270D||1|WARNING_TRANSCRIPT_MULTIPLE_STOP_CODONS),UPSTREAM(MODIFIER||68|||BnaA03g44280D|||BnaA03g44280D||1),UPSTREAM(MODIFIER||984|||BnaA03g44290D|||BnaA03g44290D||1|WARNING_TRANSCRIPT_INCOMPLETE)	GT:PL	0/1:61,0,85
chrA03	23320098	chrA03:23320098_G/A	G	A	121	.	DP=7;VDB=0.689691;RPB=0.4;MQB=1;BQB=0.7;MQSB=1.01283;SGB=-0.590765;MQ0F=0;ICB=1;HOB=0.5;AC=1;AN=2;DP4=1,1,3,2;MQ=60;EFF=DOWNSTREAM(MODIFIER||673|||BnaA03g45720D|||BnaA03g45720D||1),INTERGENIC(MODIFIER||||||||||1)	GT:PL	0/1:155,0,54
chrA03	23354547	chrA03:23354547_G/A	G	A	106	.	DP=8;VDB=0.0643982;RPB=0.150134;MQB=0.900802;BQB=0.900802;MQSB=0.868321;SGB=-0.590765;MQ0F=0;ICB=1;HOB=0.5;AC=1;AN=2;DP4=3,0,1,4;MQ=57;EFF=DOWNSTREAM(MODIFIER||2853|||BnaA03g45750D|||BnaA03g45750D||1|WARNING_TRANSCRIPT_MULTIPLE_STOP_CODONS),SYNONYMOUS_CODING(LOW|SILENT|Cta/Tta|L558||BnaA03g45760D|||BnaA03g45760D|7|1|WARNING_TRANSCRIPT_MULTIPLE_STOP_CODONS)	GT:PL	0/1:139,0,78
chrA03	23357237	chrA03:23357237_G/A	G	A	62	.	DP=4;VDB=0.0681597;RPB=1;MQB=1;BQB=1;MQSB=1;SGB=-0.511536;MQ0F=0;ICB=1;HOB=0.5;AC=1;AN=2;DP4=1,0,1,2;MQ=60;EFF=INTERGENIC(MODIFIER||||||||||1),UPSTREAM(MODIFIER||329|||BnaA03g45760D|||BnaA03g45760D||1|WARNING_TRANSCRIPT_MULTIPLE_STOP_CODONS)	GT:PL	0/1:96,0,23
chrA03	23556557	chrA03:23556557_G/A	G	A	116	.	DP=6;VDB=0.312308;RPB=1;MQB=1;BQB=1;MQSB=0.861511;SGB=-0.590765;MQ0F=0;ICB=1;HOB=0.5;AC=1;AN=2;DP4=1,0,2,3;MQ=60;EFF=INTERGENIC(MODIFIER||||||||||1)	GT:PL	0/1:151,0,23
chrA03	23589415	chrA03:23589415_G/A	G	A	19.4462	.	DP=4;VDB=0.18;RPB=0;MQB=1;BQB=0;SGB=-0.453602;MQ0F=0;ICB=1;HOB=0.5;AC=1;AN=2;DP4=2,0,2,0;MQ=60;EFF=INTERGENIC(MODIFIER||||||||||1),UPSTREAM(MODIFIER||3084|||BnaA03g46090D|||BnaA03g46090D||1|WARNING_TRANSCRIPT_INCOMPLETE)	GT:PL	0/1:52,0,58
chrA03	23611250	chrA03:23611250_G/A	G	A	58	.	DP=6;VDB=0.0949329;RPB=0;MQB=0.875;BQB=0.375;SGB=-0.556411;MQ0F=0;ICB=1;HOB=0.5;AC=1;AN=2;DP4=2,0,4,0;MQ=46;EFF=DOWNSTREAM(MODIFIER||1946|||BnaA03g46120D|||BnaA03g46120D||1|WARNING_TRANSCRIPT_MULTIPLE_STOP_CODONS),INTERGENIC(MODIFIER||||||||||1)	GT:PL	0/1:91,0,48
chrA03	23729509	chrA03:23729509_G/A	G	A	224	.	DP=9;VDB=0.0400055;MQSB=0.974597;SGB=-0.662043;MQ0F=0;AC=2;AN=2;DP4=0,0,4,5;MQ=60;EFF=DOWNSTREAM(MODIFIER||522|||BnaA03g46290D|||BnaA03g46290D||1|WARNING_TRANSCRIPT_INCOMPLETE),INTERGENIC(MODIFIER||||||||||1),UPSTREAM(MODIFIER||3983|||BnaA03g46300D|||BnaA03g46300D||1|WARNING_TRANSCRIPT_INCOMPLETE)	GT:PL	1/1:251,27,0
chrA03	23780268	chrA03:23780268_G/A	G	A	63	.	DP=10;VDB=0.491115;RPB=1.00775;MQB=1.00775;BQB=0.559863;MQSB=0.916482;SGB=-0.556411;MQ0F=0;ICB=1;HOB=0.5;AC=1;AN=2;DP4=3,3,0,4;MQ=60;EFF=SYNONYMOUS_CODING(LOW|SILENT|ccG/ccA|P245||BnaA03g46370D|||BnaA03g46370D|7|1|WARNING_TRANSCRIPT_INCOMPLETE),UPSTREAM(MODIFIER||3759|||BnaA03g46380D|||BnaA03g46380D||1)	GT:PL	0/1:96,0,162
chrA03	23804638	chrA03:23804638_G/A	G	A	107	.	DP=11;VDB=0.900941;RPB=0.761877;MQB=0.857112;BQB=0.904729;MQSB=0.783809;SGB=-0.590765;MQ0F=0;ICB=1;HOB=0.5;AC=1;AN=2;DP4=3,2,3,2;MQ=59;EFF=INTRON(MODIFIER|||||BnaA03g46400D|||BnaA03g46400D|2|1|WARNING_TRANSCRIPT_INCOMPLETE),UPSTREAM(MODIFIER||3413|||BnaA03g46390D|||BnaA03g46390D||1|WARNING_TRANSCRIPT_INCOMPLETE)	GT:PL	0/1:140,0,136
chrA03	23836749	chrA03:23836749_G/A	G	A	49.0986	.	DP=8;VDB=0.917785;RPB=0.900802;MQB=0.750668;BQB=0.750668;MQSB=0.900802;SGB=-0.511536;MQ0F=0;ICB=1;HOB=0.5;AC=1;AN=2;DP4=1,4,2,1;MQ=53;EFF=DOWNSTREAM(MODIFIER||3880|||BnaA03g46430D|||BnaA03g46430D||1|WARNING_TRANSCRIPT_MULTIPLE_STOP_CODONS),INTERGENIC(MODIFIER||||||||||1),UPSTREAM(MODIFIER||2086|||BnaA03g46440D|||BnaA03g46440D||1|WARNING_TRANSCRIPT_MULTIPLE_STOP_CODONS)	GT:PL	0/1:82,0,136
chrA03	23911430	chrA03:23911430_G/A	G	A	77	.	DP=11;VDB=0.851686;RPB=0.924449;MQB=0.924449;BQB=0.924449;MQSB=0.8618;SGB=-0.556411;MQ0F=0;ICB=1;HOB=0.5;AC=1;AN=2;DP4=4,3,2,2;MQ=57;EFF=INTRON(MODIFIER|||||BnaA03g46570D|||BnaA03g46570D|1|1|WARNING_TRANSCRIPT_MULTIPLE_STOP_CODONS)	GT:PL	0/1:110,0,180
chrA03	23962686	chrA03:23962686_G/A	G	A	56	.	DP=8;VDB=0.93184;RPB=0.750668;MQB=0.900802;BQB=0.750668;MQSB=0.833333;SGB=-0.511536;MQ0F=0;ICB=1;HOB=0.5;AC=1;AN=2;DP4=1,4,1,2;MQ=56;EFF=DOWNSTREAM(MODIFIER||4818|||BnaA03g46660D|||BnaA03g46660D||1|WARNING_TRANSCRIPT_MULTIPLE_STOP_CODONS),INTRON(MODIFIER|||||BnaA03g46700D|||BnaA03g46700D|1|1),UPSTREAM(MODIFIER||1771|||BnaA03g46690D|||BnaA03g46690D||1|WARNING_TRANSCRIPT_INCOMPLETE),UPSTREAM(MODIFIER||2373|||BnaA03g46680D|||BnaA03g46680D||1|WARNING_TRANSCRIPT_MULTIPLE_STOP_CODONS),UPSTREAM(MODIFIER||3312|||BnaA03g46670D|||BnaA03g46670D||1)	GT:PL	0/1:89,0,131
chrA03	24024219	chrA03:24024219_G/A	G	A	77	.	DP=9;VDB=0.658104;RPB=0.89338;MQB=0.89338;BQB=0.89338;MQSB=0.346719;SGB=-0.556411;MQ0F=0;ICB=1;HOB=0.5;AC=1;AN=2;DP4=2,3,1,3;MQ=53;EFF=NON_SYNONYMOUS_CODING(MODERATE|MISSENSE|Cgt/Tgt|R183C||BnaA03g46830D|||BnaA03g46830D|2|1|WARNING_TRANSCRIPT_MULTIPLE_STOP_CODONS),UPSTREAM(MODIFIER||3706|||BnaA03g46840D|||BnaA03g46840D||1|WARNING_TRANSCRIPT_MULTIPLE_STOP_CODONS)	GT:PL	0/1:110,0,143
chrA03	24188963	chrA03:24188963_G/A	G	A	60	.	DP=4;VDB=0.897278;RPB=1;MQB=1;BQB=1;MQSB=1;SGB=-0.511536;MQ0F=0;ICB=1;HOB=0.5;AC=1;AN=2;DP4=1,0,2,1;MQ=60;EFF=DOWNSTREAM(MODIFIER||1844|||BnaA03g47180D|||BnaA03g47180D||1|WARNING_TRANSCRIPT_MULTIPLE_STOP_CODONS),DOWNSTREAM(MODIFIER||2204|||BnaA03g47150D|||BnaA03g47150D||1|WARNING_TRANSCRIPT_MULTIPLE_STOP_CODONS),NON_SYNONYMOUS_CODING(MODERATE|MISSENSE|atG/atA|M20I||BnaA03g47170D|||BnaA03g47170D|1|1|WARNING_TRANSCRIPT_INCOMPLETE),UPSTREAM(MODIFIER||809|||BnaA03g47160D|||BnaA03g47160D||1)	GT:PL	0/1:94,0,28
chrA03	24881552	chrA03:24881552_G/A	G	A	38.3093	.	DP=7;VDB=0.88811;RPB=0.810265;MQB=1.01283;BQB=1.01283;MQSB=1;SGB=-0.511536;MQ0F=0;ICB=1;HOB=0.5;AC=1;AN=2;DP4=1,3,0,3;MQ=60;EFF=DOWNSTREAM(MODIFIER||4201|||BnaA03g48480D|||BnaA03g48480D||1),INTERGENIC(MODIFIER||||||||||1),UPSTREAM(MODIFIER||1341|||BnaA03g48490D|||BnaA03g48490D||1),UPSTREAM(MODIFIER||3693|||BnaA03g48500D|||BnaA03g48500D||1),UPSTREAM(MODIFIER||4155|||BnaA03g48510D|||BnaA03g48510D||1)	GT:PL	0/1:71,0,109
chrA03	24889215	chrA03:24889215_G/A	G	A	85	.	DP=6;VDB=0.981859;RPB=1;MQB=1;BQB=0.375;MQSB=1;SGB=-0.556411;MQ0F=0;ICB=1;HOB=0.5;AC=1;AN=2;DP4=2,0,2,2;MQ=60;EFF=DOWNSTREAM(MODIFIER||3559|||BnaA03g48500D|||BnaA03g48500D||1),DOWNSTREAM(MODIFIER||511|||BnaA03g48520D|||BnaA03g48520D||1|WARNING_TRANSCRIPT_INCOMPLETE),DOWNSTREAM(MODIFIER||941|||BnaA03g48510D|||BnaA03g48510D||1),INTERGENIC(MODIFIER||||||||||1),UPSTREAM(MODIFIER||3335|||BnaA03g48530D|||BnaA03g48530D||1|WARNING_TRANSCRIPT_INCOMPLETE)	GT:PL	0/1:118,0,53
chrA03	25080862	chrA03:25080862_G/A	G	A	125	.	DP=8;VDB=0.948809;RPB=0.166667;MQB=0.5;BQB=1;MQSB=0.868321;SGB=-0.616816;MQ0F=0;ICB=1;HOB=0.5;AC=1;AN=2;DP4=2,0,2,4;MQ=56;EFF=DOWNSTREAM(MODIFIER||11|||BnaA03g48850D|||BnaA03g48850D||1),INTERGENIC(MODIFIER||||||||||1),UPSTREAM(MODIFIER||3388|||BnaA03g48840D|||BnaA03g48840D||1)	GT:PL	0/1:159,0,40
chrA03	25575974	chrA03:25575974_G/A	G	A	24.8875	.	DP=6;VDB=0.14;RPB=0.375;MQB=0.75;BQB=0.5;MQSB=0.75;SGB=-0.453602;MQ0F=0;ICB=1;HOB=0.5;AC=1;AN=2;DP4=1,3,1,1;MQ=56;EFF=DOWNSTREAM(MODIFIER||2004|||BnaA03g49530D|||BnaA03g49530D||1),DOWNSTREAM(MODIFIER||4817|||BnaA03g49550D|||BnaA03g49550D||1|WARNING_TRANSCRIPT_MULTIPLE_STOP_CODONS),INTERGENIC(MODIFIER||||||||||1),UPSTREAM(MODIFIER||2732|||BnaA03g49540D|||BnaA03g49540D||1)	GT:PL	0/1:58,0,119
chrA03	25608963	chrA03:25608963_G/A	G	A	16.6278	.	DP=7;VDB=0.86;RPB=0.6;MQB=1;BQB=0.9;MQSB=1.01283;SGB=-0.453602;MQ0F=0;ICB=1;HOB=0.5;AC=1;AN=2;DP4=4,1,0,2;MQ=60;EFF=DOWNSTREAM(MODIFIER||2712|||BnaA03g49620D|||BnaA03g49620D||1),DOWNSTREAM(MODIFIER||4345|||BnaA03g49630D|||BnaA03g49630D||1),NON_SYNONYMOUS_CODING(MODERATE|MISSENSE|tGt/tAt|C168Y||BnaA03g49600D|||BnaA03g49600D|1|1),UPSTREAM(MODIFIER||1147|||BnaA03g49610D|||BnaA03g49610D||1)	GT:PL	0/1:50,0,136
chrA03	25896163	chrA03:25896163_G/A	G	A	15.684	.	DP=7;VDB=0.72;RPB=0.2;MQB=0.4;BQB=1;MQSB=0.202566;SGB=-0.453602;MQ0F=0;ICB=1;HOB=0.5;AC=1;AN=2;DP4=3,2,1,1;MQ=51;EFF=DOWNSTREAM(MODIFIER||519|||BnaA03g49990D|||BnaA03g49990D||1|WARNING_TRANSCRIPT_MULTIPLE_STOP_CODONS),SYNONYMOUS_CODING(LOW|SILENT|tgC/tgT|C824||BnaA03g50000D|||BnaA03g50000D|9|1|WARNING_TRANSCRIPT_INCOMPLETE)	GT:PL	0/1:49,0,130
chrA03	26004384	chrA03:26004384_G/A	G	A	46.3279	.	DP=7;VDB=0.827271;RPB=0.810265;MQB=1.01283;BQB=0.810265;MQSB=1;SGB=-0.511536;MQ0F=0;ICB=1;HOB=0.5;AC=1;AN=2;DP4=2,2,3,0;MQ=60;EFF=DOWNSTREAM(MODIFIER||176|||BnaA03g50140D|||BnaA03g50140D||1|WARNING_TRANSCRIPT_MULTIPLE_STOP_CODONS),INTERGENIC(MODIFIER||||||||||1)	GT:PL	0/1:79,0,118
chrA03	26257549	chrA03:26257549_G/A	G	A	102	.	DP=8;VDB=0.539429;RPB=0.8;MQB=1;BQB=1;MQSB=1.01283;SGB=-0.590765;MQ0F=0;ICB=1;HOB=0.5;AC=1;AN=2;DP4=0,2,3,2;MQ=60;EFF=DOWNSTREAM(MODIFIER||1959|||BnaA03g50590D|||BnaA03g50590D||1),DOWNSTREAM(MODIFIER||4779|||BnaA03g50580D|||BnaA03g50580D||1),INTERGENIC(MODIFIER||||||||||1),UPSTREAM(MODIFIER||543|||BnaA03g50600D|||BnaA03g50600D||1|WARNING_TRANSCRIPT_INCOMPLETE),UPSTREAM(MODIFIER||867|||BnaA03g50610D|||BnaA03g50610D||1|WARNING_TRANSCRIPT_INCOMPLETE)	GT:PL	0/1:135,0,46
chrA03	26415816	chrA03:26415816_G/A	G	A	70	.	DP=9;VDB=0.836469;RPB=0.649731;MQB=0.974597;BQB=0.89338;MQSB=1;SGB=-0.556411;MQ0F=0;ICB=1;HOB=0.5;AC=1;AN=2;DP4=4,1,3,1;MQ=60;EFF=DOWNSTREAM(MODIFIER||2310|||BnaA03g50890D|||BnaA03g50890D||1|WARNING_TRANSCRIPT_INCOMPLETE),DOWNSTREAM(MODIFIER||2944|||BnaA03g50880D|||BnaA03g50880D||1|WARNING_TRANSCRIPT_MULTIPLE_STOP_CODONS),INTRON(MODIFIER|||||BnaA03g50900D|||BnaA03g50900D|6|1|WARNING_TRANSCRIPT_INCOMPLETE),UPSTREAM(MODIFIER||1025|||BnaA03g50910D|||BnaA03g50910D||1|WARNING_TRANSCRIPT_MULTIPLE_STOP_CODONS)	GT:PL	0/1:103,0,126
chrA03	26486095	chrA03:26486095_G/A	G	A	50	.	DP=8;VDB=0.905887;RPB=0.900802;MQB=0.900802;BQB=0.900802;MQSB=0.992367;SGB=-0.511536;MQ0F=0;ICB=1;HOB=0.5;AC=1;AN=2;DP4=3,2,1,2;MQ=60;EFF=DOWNSTREAM(MODIFIER||4181|||BnaA03g51030D|||BnaA03g51030D||1|WARNING_TRANSCRIPT_MULTIPLE_STOP_CODONS),NON_SYNONYMOUS_CODING(MODERATE|MISSENSE|Gtg/Atg|V250M||BnaA03g51050D|||BnaA03g51050D|5|1|WARNING_TRANSCRIPT_MULTIPLE_STOP_CODONS),UPSTREAM(MODIFIER||1682|||BnaA03g51060D|||BnaA03g51060D||1|WARNING_TRANSCRIPT_MULTIPLE_STOP_CODONS),UPSTREAM(MODIFIER||3320|||BnaA03g51040D|||BnaA03g51040D||1|WARNING_TRANSCRIPT_NO_START_CODON)	GT:PL	0/1:83,0,147
chrA03	26586792	chrA03:26586792_G/A	G	A	122	.	DP=13;VDB=0.177551;RPB=0.470358;MQB=0.961166;BQB=0.920266;MQSB=0.961166;SGB=-0.616816;MQ0F=0;ICB=1;HOB=0.5;AC=1;AN=2;DP4=2,5,4,2;MQ=60;EFF=NON_SYNONYMOUS_CODING(MODERATE|MISSENSE|Gtg/Atg|V508M||BnaA03g51220D|||BnaA03g51220D|12|1|WARNING_TRANSCRIPT_INCOMPLETE)	GT:PL	0/1:155,0,173
chrA03	27043805	chrA03:27043805_G/A	G	A	117	.	DP=13;VDB=0.548241;RPB=0.899815;MQB=0.470358;BQB=0.961166;MQSB=0.988166;SGB=-0.636426;MQ0F=0;ICB=1;HOB=0.5;AC=1;AN=2;DP4=5,1,4,3;MQ=32;EFF=DOWNSTREAM(MODIFIER||2387|||BnaA03g51930D|||BnaA03g51930D||1|WARNING_TRANSCRIPT_MULTIPLE_STOP_CODONS),INTERGENIC(MODIFIER||||||||||1)	GT:PL	0/1:150,0,99
chrA03	27531516	chrA03:27531516_G/A	G	A	3.72821	.	DP=12;VDB=0.0598975;RPB=0.372712;MQB=0.931779;BQB=0.372712;MQSB=0.760054;SGB=-0.616816;MQ0F=0.666667;ICB=1;HOB=0.5;AC=1;AN=2;DP4=4,2,1,5;MQ=12;EFF=INTERGENIC(MODIFIER||||||||||1)	GT:PL	0/1:34,0,56
chrA03	27591326	chrA03:27591326_G/A	G	A	41.8409	.	DP=14;VDB=0.16458;RPB=0.526122;MQB=0.726149;BQB=0.375311;MQSB=0.301194;SGB=-0.590765;MQ0F=0.142857;ICB=1;HOB=0.5;AC=1;AN=2;DP4=5,4,1,4;MQ=31;EFF=DOWNSTREAM(MODIFIER||2208|||BnaA03g52860D|||BnaA03g52860D||1|WARNING_TRANSCRIPT_MULTIPLE_STOP_CODONS),DOWNSTREAM(MODIFIER||3813|||BnaA03g52830D|||BnaA03g52830D||1),INTRON(MODIFIER|||||BnaA03g52850D|||BnaA03g52850D|1|1|WARNING_TRANSCRIPT_INCOMPLETE),UPSTREAM(MODIFIER||2358|||BnaA03g52840D|||BnaA03g52840D||1|WARNING_TRANSCRIPT_MULTIPLE_STOP_CODONS)	GT:PL	0/1:75,0,166
chrA03	27678686	chrA03:27678686_G/A	G	A	79	.	DP=14;VDB=0.427991;RPB=0.967216;MQB=0.0779192;BQB=0.434598;MQSB=0.173412;SGB=-0.616816;MQ0F=0.142857;ICB=1;HOB=0.5;AC=1;AN=2;DP4=6,2,0,6;MQ=36;EFF=DOWNSTREAM(MODIFIER||2032|||BnaA03g52960D|||BnaA03g52960D||1|WARNING_TRANSCRIPT_MULTIPLE_STOP_CODONS),INTERGENIC(MODIFIER||||||||||1),UPSTREAM(MODIFIER||3141|||BnaA03g52970D|||BnaA03g52970D||1)	GT:PL	0/1:112,0,108
chrA03	27732352	chrA03:27732352_G/A	G	A	149	.	DP=13;VDB=0.355905;RPB=0.828239;MQB=0.961166;BQB=0.777113;MQSB=1;SGB=-0.636426;MQ0F=0;ICB=1;HOB=0.5;AC=1;AN=2;DP4=5,1,3,4;MQ=60;EFF=INTERGENIC(MODIFIER||||||||||1),UPSTREAM(MODIFIER||2170|||BnaA03g53040D|||BnaA03g53040D||1)	GT:PL	0/1:182,0,137
chrA03	27805116	chrA03:27805116_G/A	G	A	90	.	DP=10;VDB=0.713234;RPB=0.857112;MQB=0.857112;BQB=0.904729;MQSB=0.895781;SGB=-0.590765;MQ0F=0;ICB=1;HOB=0.5;AC=1;AN=2;DP4=2,3,4,1;MQ=59;EFF=DOWNSTREAM(MODIFIER||3078|||BnaA03g53150D|||BnaA03g53150D||1),INTERGENIC(MODIFIER||||||||||1)	GT:PL	0/1:123,0,131
chrA03	27939774	chrA03:27939774_G/A	G	A	119	.	DP=14;VDB=0.396258;RPB=0.804959;MQB=1;BQB=0.876998;MQSB=1;SGB=-0.590765;MQ0F=0;ICB=1;HOB=0.5;AC=1;AN=2;DP4=1,7,2,3;MQ=60;EFF=DOWNSTREAM(MODIFIER||1547|||BnaA03g53240D|||BnaA03g53240D||1|WARNING_TRANSCRIPT_MULTIPLE_STOP_CODONS),DOWNSTREAM(MODIFIER||2069|||BnaA03g53230D|||BnaA03g53230D||1|WARNING_TRANSCRIPT_INCOMPLETE),DOWNSTREAM(MODIFIER||290|||BnaA03g53260D|||BnaA03g53260D||1),DOWNSTREAM(MODIFIER||853|||BnaA03g53250D|||BnaA03g53250D||1),INTERGENIC(MODIFIER||||||||||1),UPSTREAM(MODIFIER||1695|||BnaA03g53270D|||BnaA03g53270D||1|WARNING_TRANSCRIPT_INCOMPLETE)	GT:PL	0/1:152,0,183
chrA03	28006652	chrA03:28006652_G/A	G	A	104	.	DP=11;VDB=0.891746;RPB=0.950952;MQB=0.950952;BQB=0.564628;MQSB=0.964642;SGB=-0.616816;MQ0F=0;ICB=1;HOB=0.5;AC=1;AN=2;DP4=2,3,5,1;MQ=60;EFF=DOWNSTREAM(MODIFIER||4261|||BnaA03g53390D|||BnaA03g53390D||1),INTRON(MODIFIER|||||BnaA03g53380D|||BnaA03g53380D|9|1|WARNING_TRANSCRIPT_MULTIPLE_STOP_CODONS),SPLICE_SITE_DONOR(HIGH|||||BnaA03g53380D|||BnaA03g53380D|9|1|WARNING_TRANSCRIPT_MULTIPLE_STOP_CODONS),UPSTREAM(MODIFIER||4537|||BnaA03g53370D|||BnaA03g53370D||1)	GT:PL	0/1:137,0,139
chrA03	28018236	chrA03:28018236_G/A	G	A	64	.	DP=6;VDB=0.490096;RPB=0.861511;MQB=0.861511;BQB=0.574341;MQSB=0.861511;SGB=-0.511536;MQ0F=0;ICB=1;HOB=0.5;AC=1;AN=2;DP4=2,1,1,2;MQ=60;EFF=DOWNSTREAM(MODIFIER||4246|||BnaA03g53410D|||BnaA03g53410D||1),INTERGENIC(MODIFIER||||||||||1),UPSTREAM(MODIFIER||4487|||BnaA03g53400D|||BnaA03g53400D||1|WARNING_TRANSCRIPT_INCOMPLETE)	GT:PL	0/1:97,0,83
chrA03	28020293	chrA03:28020293_G/A	G	A	51	.	DP=9;VDB=0.345596;RPB=0.577865;MQB=0.924584;BQB=0.924584;MQSB=0.974597;SGB=-0.511536;MQ0F=0;ICB=1;HOB=0.5;AC=1;AN=2;DP4=2,4,2,1;MQ=60;EFF=DOWNSTREAM(MODIFIER||2189|||BnaA03g53410D|||BnaA03g53410D||1),INTERGENIC(MODIFIER||||||||||1)	GT:PL	0/1:84,0,163
chrA03	28030554	chrA03:28030554_G/A	G	A	154	.	DP=12;VDB=0.456334;RPB=0.253351;MQB=0.760054;BQB=0.6821;MQSB=0.760054;SGB=-0.636426;MQ0F=0;ICB=1;HOB=0.5;AC=1;AN=2;DP4=2,3,3,4;MQ=54;EFF=DOWNSTREAM(MODIFIER||3778|||BnaA03g53430D|||BnaA03g53430D||1|WARNING_TRANSCRIPT_MULTIPLE_STOP_CODONS),STOP_GAINED(HIGH|NONSENSE|tgG/tgA|W296*||BnaA03g53420D|||BnaA03g53420D|7|1|WARNING_TRANSCRIPT_MULTIPLE_STOP_CODONS)	GT:PL	0/1:187,0,127
chrA03	28442757	chrA03:28442757_G/A	G	A	74	.	DP=5;VDB=0.131345;RPB=1;MQB=1;BQB=1;SGB=-0.556411;MQ0F=0;ICB=1;HOB=0.5;AC=1;AN=2;DP4=0,1,0,4;MQ=60;EFF=DOWNSTREAM(MODIFIER||1767|||BnaA03g53880D|||BnaA03g53880D||1),DOWNSTREAM(MODIFIER||899|||BnaA03g53870D|||BnaA03g53870D||1),INTERGENIC(MODIFIER||||||||||1)	GT:PL	0/1:108,0,25
chrA03	28818478	chrA03:28818478_C/A	C	A	46.1119	.	DP=8;VDB=0.857144;RPB=0.900802;MQB=0.600535;BQB=0.450401;MQSB=0.62023;SGB=-0.511536;MQ0F=0;ICB=1;HOB=0.5;AC=1;AN=2;DP4=3,2,1,2;MQ=52;EFF=INTERGENIC(MODIFIER||||||||||1)	GT:PL	0/1:79,0,139
chrA03	28837073	chrA03:28837073_G/A	G	A	56	.	DP=5;VDB=0.301053;RPB=0.333333;MQB=1;BQB=0.5;MQSB=1;SGB=-0.511536;MQ0F=0;ICB=1;HOB=0.5;AC=1;AN=2;DP4=1,1,2,1;MQ=60;EFF=DOWNSTREAM(MODIFIER||2292|||BnaA03g54310D|||BnaA03g54310D||1),INTERGENIC(MODIFIER||||||||||1)	GT:PL	0/1:89,0,66
chrA03	28944215	chrA03:28944215_G/A	G	A	72	.	DP=16;VDB=0.858134;RPB=0.366897;MQB=0.0289018;BQB=0.762523;MQSB=0.832553;SGB=-0.590765;MQ0F=0;ICB=1;HOB=0.5;AC=1;AN=2;DP4=1,10,2,3;MQ=39;EFF=INTERGENIC(MODIFIER||||||||||1)	GT:PL	0/1:105,0,161
chrA03	29266498	chrA03:29266498_G/A	G	A	77	.	DP=7;VDB=0.0229453;RPB=1;MQB=1;BQB=1;MQSB=1;SGB=-0.616816;MQ0F=0;ICB=1;HOB=0.5;AC=1;AN=2;DP4=1,0,0,6;MQ=60;EFF=INTERGENIC(MODIFIER||||||||||1)	GT:PL	0/1:111,0,14
chrA03	29297840	chrA03:29297840_G/A	G	A	97	.	DP=12;VDB=0.877481;RPB=0.838008;MQB=0.95494;BQB=0.40926;MQSB=0.95494;SGB=-0.590765;MQ0F=0;ICB=1;HOB=0.5;AC=1;AN=2;DP4=4,3,3,2;MQ=60;EFF=DOWNSTREAM(MODIFIER||1362|||BnaA03g54550D|||BnaA03g54550D||1|WARNING_TRANSCRIPT_MULTIPLE_STOP_CODONS),DOWNSTREAM(MODIFIER||4090|||BnaA03g54570D|||BnaA03g54570D||1|WARNING_TRANSCRIPT_MULTIPLE_STOP_CODONS),INTRON(MODIFIER|||||BnaA03g54560D|||BnaA03g54560D|2|1|WARNING_TRANSCRIPT_INCOMPLETE)	GT:PL	0/1:130,0,188
chrA03	29334130	chrA03:29334130_C/T	C	T	79	.	DP=9;VDB=0.573211;RPB=0.487298;MQB=0.974597;BQB=0.649731;MQSB=0.974597;SGB=-0.556411;MQ0F=0;ICB=1;HOB=0.5;AC=1;AN=2;DP4=4,1,1,3;MQ=60;EFF=INTERGENIC(MODIFIER||||||||||1)	GT:PL	0/1:112,0,127
chrA03	29483362	chrA03:29483362_C/T	C	T	86	.	DP=12;VDB=0.89694;RPB=0.760054;MQB=0.896474;BQB=0.760054;MQSB=0.996401;SGB=-0.590765;MQ0F=0;ICB=1;HOB=0.5;AC=1;AN=2;DP4=4,3,4,1;MQ=58;EFF=INTERGENIC(MODIFIER||||||||||1)	GT:PL	0/1:119,0,181
chrA04	71850	chrA04:71850_C/T	C	T	61	.	DP=7;VDB=0.519801;RPB=0.607698;MQB=1.01283;BQB=1.01283;MQSB=1;SGB=-0.511536;MQ0F=0;ICB=1;HOB=0.5;AC=1;AN=2;DP4=0,4,1,2;MQ=60;EFF=DOWNSTREAM(MODIFIER||3524|||BnaA04g00140D|||BnaA04g00140D||1),NON_SYNONYMOUS_CODING(MODERATE|MISSENSE|Cgg/Tgg|R330W||BnaA04g00130D|||BnaA04g00130D|1|1)	GT:PL	0/1:94,0,97
chrA04	171489	chrA04:171489_C/T	C	T	13.7294	.	DP=10;VDB=0.48;RPB=0.375;MQB=0.875;BQB=0.875;MQSB=0.916482;SGB=-0.453602;MQ0F=0;ICB=1;HOB=0.5;AC=1;AN=2;DP4=2,6,1,1;MQ=57;EFF=DOWNSTREAM(MODIFIER||1757|||BnaA04g00240D|||BnaA04g00240D||1),DOWNSTREAM(MODIFIER||419|||BnaA04g00230D|||BnaA04g00230D||1|WARNING_TRANSCRIPT_INCOMPLETE),INTERGENIC(MODIFIER||||||||||1)	GT:PL	0/1:48,0,194
chrA04	211320	chrA04:211320_C/T	C	T	55	.	DP=9;VDB=0.0900131;RPB=0.577865;MQB=0.924584;BQB=0.346719;MQSB=1;SGB=-0.511536;MQ0F=0;ICB=1;HOB=0.5;AC=1;AN=2;DP4=5,1,2,1;MQ=60;EFF=DOWNSTREAM(MODIFIER||2262|||BnaA04g00340D|||BnaA04g00340D||1|WARNING_TRANSCRIPT_MULTIPLE_STOP_CODONS),DOWNSTREAM(MODIFIER||334|||BnaA04g00350D|||BnaA04g00350D||1),INTERGENIC(MODIFIER||||||||||1)	GT:PL	0/1:88,0,149
chrA04	258915	chrA04:258915_C/T	C	T	134	.	DP=9;VDB=0.915696;RPB=1;MQB=0.714286;BQB=0.857143;MQSB=0.974597;SGB=-0.636426;MQ0F=0;ICB=1;HOB=0.5;AC=1;AN=2;DP4=1,1,3,4;MQ=54;EFF=DOWNSTREAM(MODIFIER||4390|||BnaA04g00450D|||BnaA04g00450D||1|WARNING_TRANSCRIPT_INCOMPLETE),INTERGENIC(MODIFIER||||||||||1),UPSTREAM(MODIFIER||1076|||BnaA04g00440D|||BnaA04g00440D||1|WARNING_TRANSCRIPT_MULTIPLE_STOP_CODONS),UPSTREAM(MODIFIER||2943|||BnaA04g00430D|||BnaA04g00430D||1),UPSTREAM(MODIFIER||3533|||BnaA04g00420D|||BnaA04g00420D||1)	GT:PL	0/1:168,0,43
chrA04	453811	chrA04:453811_C/T	C	T	20.1782	.	DP=5;VDB=0.32;RPB=0.333333;MQB=0.666667;BQB=1;MQSB=0;SGB=-0.453602;MQ0F=0;ICB=1;HOB=0.5;AC=1;AN=2;DP4=1,2,1,1;MQ=49;EFF=DOWNSTREAM(MODIFIER||1268|||BnaA04g00590D|||BnaA04g00590D||1|WARNING_TRANSCRIPT_INCOMPLETE),INTERGENIC(MODIFIER||||||||||1)	GT:PL	0/1:53,0,91
chrA04	555255	chrA04:555255_C/T	C	T	87	.	DP=7;VDB=0.735663;RPB=0.607698;MQB=1.01283;BQB=1.01283;MQSB=1;SGB=-0.556411;MQ0F=0;ICB=1;HOB=0.5;AC=1;AN=2;DP4=0,3,2,2;MQ=60;EFF=DOWNSTREAM(MODIFIER||4059|||BnaA04g00820D|||BnaA04g00820D||1|WARNING_TRANSCRIPT_INCOMPLETE),SYNONYMOUS_CODING(LOW|SILENT|agG/agA|R157||BnaA04g00800D|||BnaA04g00800D|3|1|WARNING_TRANSCRIPT_INCOMPLETE),UPSTREAM(MODIFIER||1923|||BnaA04g00790D|||BnaA04g00790D||1|WARNING_TRANSCRIPT_MULTIPLE_STOP_CODONS),UPSTREAM(MODIFIER||2989|||BnaA04g00810D|||BnaA04g00810D||1),UPSTREAM(MODIFIER||4587|||BnaA04g00780D|||BnaA04g00780D||1|WARNING_TRANSCRIPT_INCOMPLETE)	GT:PL	0/1:120,0,75
chrA04	750952	chrA04:750952_C/T	C	T	72	.	DP=5;VDB=0.446842;RPB=1;MQB=1;BQB=1;MQSB=0;SGB=-0.556411;MQ0F=0;ICB=1;HOB=0.5;AC=1;AN=2;DP4=1,0,2,2;MQ=46;EFF=DOWNSTREAM(MODIFIER||4024|||BnaA04g01160D|||BnaA04g01160D||1|WARNING_TRANSCRIPT_MULTIPLE_STOP_CODONS),INTERGENIC(MODIFIER||||||||||1),UPSTREAM(MODIFIER||1552|||BnaA04g01170D|||BnaA04g01170D||1)	GT:PL	0/1:106,0,26
chrA04	815241	chrA04:815241_C/T	C	T	74	.	DP=10;VDB=0.27062;RPB=0.279932;MQB=1.00775;BQB=0.783809;MQSB=0.952347;SGB=-0.556411;MQ0F=0;ICB=1;HOB=0.5;AC=1;AN=2;DP4=4,2,1,3;MQ=60;EFF=NON_SYNONYMOUS_CODING(MODERATE|MISSENSE|Gct/Act|A209T||BnaA04g01310D|||BnaA04g01310D|6|1|WARNING_TRANSCRIPT_INCOMPLETE),UPSTREAM(MODIFIER||2499|||BnaA04g01300D|||BnaA04g01300D||1|WARNING_TRANSCRIPT_INCOMPLETE)	GT:PL	0/1:107,0,156
chrA04	963306	chrA04:963306_C/T	C	T	215	.	DP=16;VDB=0.998352;RPB=0.88901;MQB=1;BQB=0.0923331;MQSB=1;SGB=-0.680642;MQ0F=0;ICB=1;HOB=0.5;AC=1;AN=2;DP4=4,0,5,7;MQ=60;EFF=DOWNSTREAM(MODIFIER||3391|||BnaA04g01500D|||BnaA04g01500D||1|WARNING_TRANSCRIPT_INCOMPLETE),NON_SYNONYMOUS_CODING(MODERATE|MISSENSE|aCt/aTt|T94I||BnaA04g01490D|||BnaA04g01490D|1|1|WARNING_TRANSCRIPT_INCOMPLETE),UPSTREAM(MODIFIER||1592|||BnaA04g01480D|||BnaA04g01480D||1|WARNING_TRANSCRIPT_MULTIPLE_STOP_CODONS)	GT:PL	0/1:249,0,81
chrA04	1107310	chrA04:1107310_C/T	C	T	149	.	DP=9;VDB=0.587934;RPB=0.214286;MQB=1;BQB=0.714286;MQSB=0.974597;SGB=-0.636426;MQ0F=0;ICB=1;HOB=0.5;AC=1;AN=2;DP4=0,2,4,3;MQ=60;EFF=DOWNSTREAM(MODIFIER||4053|||BnaA04g01720D|||BnaA04g01720D||1),NON_SYNONYMOUS_CODING(MODERATE|MISSENSE|cGg/cAg|R113Q||BnaA04g01710D|||BnaA04g01710D|1|1)	GT:PL	0/1:183,0,39
chrA04	1659053	chrA04:1659053_C/T	C	T	101	.	DP=4;VDB=0.314313;MQSB=1;SGB=-0.556411;MQ0F=0;AC=2;AN=2;DP4=0,0,3,1;MQ=52;EFF=INTERGENIC(MODIFIER||||||||||1)	GT:PL	1/1:128,12,0
chrA04	1689935	chrA04:1689935_G/A	G	A	58	.	DP=4;VDB=0.160332;RPB=1;MQB=1;BQB=1;SGB=-0.511536;MQ0F=0;ICB=1;HOB=0.5;AC=1;AN=2;DP4=1,0,3,0;MQ=57;EFF=INTERGENIC(MODIFIER||||||||||1)	GT:PL	0/1:92,0,27
chrA04	1836654	chrA04:1836654_G/A	G	A	37.1866	.	DP=8;VDB=0.935046;RPB=0.150134;MQB=0.600535;BQB=0.750668;MQSB=0.583333;SGB=-0.511536;MQ0F=0;ICB=1;HOB=0.5;AC=1;AN=2;DP4=3,2,3,0;MQ=55;EFF=INTERGENIC(MODIFIER||||||||||1),UPSTREAM(MODIFIER||79|||BnaA04g02740D|||BnaA04g02740D||1|WARNING_TRANSCRIPT_MULTIPLE_STOP_CODONS)	GT:PL	0/1:70,0,127
chrA04	1838762	chrA04:1838762_G/A	G	A	27.9178	.	DP=6;VDB=0.88;RPB=0.75;MQB=1;BQB=0.875;MQSB=1;SGB=-0.453602;MQ0F=0;ICB=1;HOB=0.5;AC=1;AN=2;DP4=1,3,1,1;MQ=60;EFF=INTERGENIC(MODIFIER||||||||||1),UPSTREAM(MODIFIER||2187|||BnaA04g02740D|||BnaA04g02740D||1|WARNING_TRANSCRIPT_MULTIPLE_STOP_CODONS)	GT:PL	0/1:61,0,121
chrA04	1960174	chrA04:1960174_G/A	G	A	83	.	DP=7;VDB=0.57958;RPB=0.7;MQB=1;BQB=0.8;SGB=-0.590765;MQ0F=0;ICB=1;HOB=0.5;AC=1;AN=2;DP4=0,2,0,5;MQ=60;EFF=NON_SYNONYMOUS_CODING(MODERATE|MISSENSE|gCt/gTt|A57V||BnaA04g02980D|||BnaA04g02980D|2|1|WARNING_TRANSCRIPT_INCOMPLETE),UPSTREAM(MODIFIER||974|||BnaA04g02970D|||BnaA04g02970D||1|WARNING_TRANSCRIPT_INCOMPLETE)	GT:PL	0/1:116,0,49
chrA04	2400776	chrA04:2400776_C/T	C	T	23.2359	.	DP=5;VDB=0.32;RPB=1;MQB=1;BQB=0.666667;MQSB=1;SGB=-0.453602;MQ0F=0;ICB=1;HOB=0.5;AC=1;AN=2;DP4=1,2,2,0;MQ=60;EFF=INTERGENIC(MODIFIER||||||||||1)	GT:PL	0/1:56,0,96
chrA04	2441134	chrA04:2441134_C/T	C	T	24.1759	.	DP=5;VDB=0.36;RPB=0.666667;MQB=1;BQB=0.333333;MQSB=1;SGB=-0.453602;MQ0F=0;ICB=1;HOB=0.5;AC=1;AN=2;DP4=1,2,1,1;MQ=60;EFF=DOWNSTREAM(MODIFIER||4800|||BnaA04g03580D|||BnaA04g03580D||1|WARNING_TRANSCRIPT_MULTIPLE_STOP_CODONS),INTERGENIC(MODIFIER||||||||||1),UPSTREAM(MODIFIER||1382|||BnaA04g03570D|||BnaA04g03570D||1|WARNING_TRANSCRIPT_INCOMPLETE)	GT:PL	0/1:57,0,95
chrA04	2629147	chrA04:2629147_C/T	C	T	75	.	DP=8;VDB=0.95353;RPB=0.868321;MQB=0.868321;BQB=0.868321;MQSB=0.900802;SGB=-0.556411;MQ0F=0;ICB=1;HOB=0.5;AC=1;AN=2;DP4=2,2,3,1;MQ=57;EFF=INTERGENIC(MODIFIER||||||||||1)	GT:PL	0/1:108,0,120
chrA04	2732785	chrA04:2732785_C/T	C	T	34.3363	.	DP=2;VDB=0.98;SGB=-0.453602;MQ0F=0;AC=2;AN=2;DP4=0,0,2,0;MQ=60;EFF=INTRON(MODIFIER|||||BnaA04g03860D|||BnaA04g03860D|1|1|WARNING_TRANSCRIPT_INCOMPLETE)	GT:PL	1/1:62,6,0
chrA04	2781492	chrA04:2781492_C/T	C	T	94	.	DP=10;VDB=0.982202;RPB=0.666643;MQB=0.857112;BQB=0.952347;MQSB=0.783809;SGB=-0.590765;MQ0F=0;ICB=1;HOB=0.5;AC=1;AN=2;DP4=2,3,2,3;MQ=59;EFF=INTERGENIC(MODIFIER||||||||||1)	GT:PL	0/1:127,0,129
chrA04	3030100	chrA04:3030100_C/T	C	T	40.3956	.	DP=6;VDB=0.897278;RPB=0.861511;MQB=0.861511;BQB=0.574341;MQSB=1;SGB=-0.511536;MQ0F=0;ICB=1;HOB=0.5;AC=1;AN=2;DP4=1,2,0,3;MQ=50;EFF=DOWNSTREAM(MODIFIER||250|||BnaA04g04110D|||BnaA04g04110D||1|WARNING_TRANSCRIPT_MULTIPLE_STOP_CODONS),INTERGENIC(MODIFIER||||||||||1),UPSTREAM(MODIFIER||341|||BnaA04g04120D|||BnaA04g04120D||1|WARNING_TRANSCRIPT_MULTIPLE_STOP_CODONS)	GT:PL	0/1:73,0,91
chrA04	3236369	chrA04:3236369_C/T	C	T	27.7567	.	DP=7;VDB=0.06;RPB=0.8;MQB=1;BQB=0;MQSB=1;SGB=-0.453602;MQ0F=0;ICB=1;HOB=0.5;AC=1;AN=2;DP4=4,1,1,1;MQ=60;EFF=DOWNSTREAM(MODIFIER||4881|||BnaA04g04390D|||BnaA04g04390D||1|WARNING_TRANSCRIPT_MULTIPLE_STOP_CODONS),NON_SYNONYMOUS_CODING(MODERATE|MISSENSE|tCt/tTt|S86F||BnaA04g04380D|||BnaA04g04380D|1|1|WARNING_TRANSCRIPT_INCOMPLETE)	GT:PL	0/1:61,0,128
chrA04	3348399	chrA04:3348399_C/T	C	T	61	.	DP=3;VDB=0.0532881;MQSB=1;SGB=-0.511536;MQ0F=0;AC=2;AN=2;DP4=0,0,2,1;MQ=36;EFF=DOWNSTREAM(MODIFIER||2117|||BnaA04g04550D|||BnaA04g04550D||1),DOWNSTREAM(MODIFIER||3203|||BnaA04g04530D|||BnaA04g04530D||1|WARNING_TRANSCRIPT_MULTIPLE_STOP_CODONS),INTERGENIC(MODIFIER||||||||||1),UPSTREAM(MODIFIER||105|||BnaA04g04540D|||BnaA04g04540D||1|WARNING_TRANSCRIPT_INCOMPLETE)	GT:PL	1/1:89,9,0
chrA04	3539683	chrA04:3539683_C/T	C	T	100	.	DP=16;VDB=0.732182;RPB=0.902421;MQB=0.526391;BQB=0.0335522;MQSB=0.333524;SGB=-0.590765;MQ0F=0;ICB=1;HOB=0.5;AC=1;AN=2;DP4=4,7,3,2;MQ=53;EFF=DOWNSTREAM(MODIFIER||301|||BnaA04g04820D|||BnaA04g04820D||1|WARNING_TRANSCRIPT_MULTIPLE_STOP_CODONS),INTERGENIC(MODIFIER||||||||||1)	GT:PL	0/1:133,0,231
chrA04	3539808	chrA04:3539808_C/T	C	T	176	.	DP=11;VDB=0.93992;RPB=0.777778;MQB=0.777778;BQB=0.722222;MQSB=0.200967;SGB=-0.662043;MQ0F=0;ICB=1;HOB=0.5;AC=1;AN=2;DP4=1,1,6,3;MQ=52;EFF=DOWNSTREAM(MODIFIER||426|||BnaA04g04820D|||BnaA04g04820D||1|WARNING_TRANSCRIPT_MULTIPLE_STOP_CODONS),INTERGENIC(MODIFIER||||||||||1)	GT:PL	0/1:211,0,45
chrA04	3762178	chrA04:3762178_C/T	C	T	21.5725	.	DP=7;VDB=0.76;RPB=0.8;MQB=1;BQB=0.8;MQSB=1.01283;SGB=-0.453602;MQ0F=0;ICB=1;HOB=0.5;AC=1;AN=2;DP4=2,3,1,1;MQ=60;EFF=DOWNSTREAM(MODIFIER||3363|||BnaA04g05090D|||BnaA04g05090D||1|WARNING_TRANSCRIPT_MULTIPLE_STOP_CODONS),INTERGENIC(MODIFIER||||||||||1),UPSTREAM(MODIFIER||1822|||BnaA04g05100D|||BnaA04g05100D||1),UPSTREAM(MODIFIER||267|||BnaA04g05110D|||BnaA04g05110D||1|WARNING_TRANSCRIPT_INCOMPLETE)	GT:PL	0/1:55,0,145
chrA04	3763984	chrA04:3763984_C/T	C	T	170	.	DP=12;VDB=0.206995;RPB=0.983051;MQB=1;BQB=0.898672;MQSB=1;SGB=-0.662043;MQ0F=0;ICB=1;HOB=0.5;AC=1;AN=2;DP4=2,1,7,2;MQ=60;EFF=INTRON(MODIFIER|||||BnaA04g05110D|||BnaA04g05110D|8|1|WARNING_TRANSCRIPT_INCOMPLETE),SPLICE_SITE_REGION(LOW|||||BnaA04g05110D|||BnaA04g05110D|8|1|WARNING_TRANSCRIPT_INCOMPLETE),UPSTREAM(MODIFIER||3628|||BnaA04g05100D|||BnaA04g05100D||1),UPSTREAM(MODIFIER||4245|||BnaA04g05120D|||BnaA04g05120D||1|WARNING_TRANSCRIPT_INCOMPLETE)	GT:PL	0/1:204,0,78
chrA04	3794493	chrA04:3794493_C/T	C	T	7.11616	.	DP=1;SGB=-0.379885;MQ0F=0;ICB=1;HOB=0.5;AC=1;AN=2;DP4=0,0,1,0;MQ=60;EFF=INTERGENIC(MODIFIER||||||||||1),UPSTREAM(MODIFIER||2658|||BnaA04g05150D|||BnaA04g05150D||1|WARNING_TRANSCRIPT_MULTIPLE_STOP_CODONS)	GT:PL	0/1:34,3,0
chrA04	3895997	chrA04:3895997_G/A	G	A	176	.	DP=11;VDB=0.745205;RPB=0.555556;MQB=0;BQB=0.611111;MQSB=0.5;SGB=-0.662043;MQ0F=0.181818;AC=2;AN=2;DP4=2,0,7,2;MQ=33;EFF=INTERGENIC(MODIFIER||||||||||1)	GT:PL	1/1:203,16,0
chrA04	3969296	chrA04:3969296_G/A	G	A	158	.	DP=9;VDB=0.351291;RPB=1;MQB=1;BQB=1;MQSB=0.649731;SGB=-0.651104;MQ0F=0;ICB=1;HOB=0.5;AC=1;AN=2;DP4=0,1,4,4;MQ=53;EFF=DOWNSTREAM(MODIFIER||182|||BnaA04g05200D|||BnaA04g05200D||1|WARNING_TRANSCRIPT_INCOMPLETE),INTRAGENIC(MODIFIER|||||BnaA04g05200D|||||1),UPSTREAM(MODIFIER||3735|||BnaA04g05210D|||BnaA04g05210D||1)	GT:PL	0/1:191,0,9
chrA04	3971291	chrA04:3971291_G/A	G	A	180	.	DP=8;VDB=0.845167;MQSB=1.01283;SGB=-0.636426;MQ0F=0;AC=2;AN=2;DP4=0,0,4,3;MQ=60;EFF=INTERGENIC(MODIFIER||||||||||1),UPSTREAM(MODIFIER||1242|||BnaA04g05200D|||BnaA04g05200D||1|WARNING_TRANSCRIPT_INCOMPLETE),UPSTREAM(MODIFIER||1740|||BnaA04g05210D|||BnaA04g05210D||1)	GT:PL	1/1:207,21,0
chrA04	4041832	chrA04:4041832_C/T	C	T	77	.	DP=17;VDB=0.387746;RPB=0.542747;MQB=1;BQB=0.664254;MQSB=1;SGB=-0.616816;MQ0F=0;ICB=1;HOB=0.5;AC=1;AN=2;DP4=9,2,6,0;MQ=60;EFF=INTERGENIC(MODIFIER||||||||||1)	GT:PL	0/1:110,0,218
chrA04	4053789	chrA04:4053789_C/T	C	T	113	.	DP=9;VDB=0.25494;RPB=0.406082;MQB=0.974597;BQB=0.89338;MQSB=0.974597;SGB=-0.590765;MQ0F=0;ICB=1;HOB=0.5;AC=1;AN=2;DP4=2,2,3,2;MQ=60;EFF=DOWNSTREAM(MODIFIER||2765|||BnaA04g05290D|||BnaA04g05290D||1),INTRON(MODIFIER|||||BnaA04g05280D|||BnaA04g05280D|2|1)	GT:PL	0/1:146,0,120
chrA04	4105281	chrA04:4105281_C/T	C	T	20.684	.	DP=7;VDB=0.78;RPB=0.8;MQB=1;BQB=0.6;MQSB=1;SGB=-0.453602;MQ0F=0;ICB=1;HOB=0.5;AC=1;AN=2;DP4=4,1,1,1;MQ=60;EFF=DOWNSTREAM(MODIFIER||4889|||BnaA04g05330D|||BnaA04g05330D||1|WARNING_TRANSCRIPT_INCOMPLETE),INTERGENIC(MODIFIER||||||||||1),UPSTREAM(MODIFIER||1441|||BnaA04g05320D|||BnaA04g05320D||1|WARNING_TRANSCRIPT_MULTIPLE_STOP_CODONS)	GT:PL	0/1:54,0,126
chrA04	4182970	chrA04:4182970_C/T	C	T	70	.	DP=9;VDB=0.784982;RPB=0.649731;MQB=0.974597;BQB=0.406082;MQSB=1;SGB=-0.556411;MQ0F=0;ICB=1;HOB=0.5;AC=1;AN=2;DP4=4,1,3,1;MQ=60;EFF=INTERGENIC(MODIFIER||||||||||1)	GT:PL	0/1:103,0,138
chrA04	4187545	chrA04:4187545_C/T	C	T	13.3811	.	DP=1;SGB=-0.379885;MQ0F=0;ICB=1;HOB=0.5;AC=1;AN=2;DP4=0,0,1,0;MQ=60;EFF=INTERGENIC(MODIFIER||||||||||1)	GT:PL	0/1:41,3,0
chrA04	4293768	chrA04:4293768_C/T	C	T	60	.	DP=9;VDB=0.714437;RPB=0.649731;MQB=0.974597;BQB=0.649731;MQSB=1;SGB=-0.556411;MQ0F=0;ICB=1;HOB=0.5;AC=1;AN=2;DP4=2,3,0,4;MQ=60;EFF=NON_SYNONYMOUS_CODING(MODERATE|MISSENSE|Gga/Aga|G56R||BnaA04g05520D|||BnaA04g05520D|2|1|WARNING_TRANSCRIPT_INCOMPLETE)	GT:PL	0/1:93,0,129
chrA04	4534915	chrA04:4534915_C/T	C	T	108	.	DP=8;VDB=0.0765947;RPB=0.750668;MQB=0.900802;BQB=0.150134;MQSB=0.833333;SGB=-0.590765;MQ0F=0;ICB=1;HOB=0.5;AC=1;AN=2;DP4=1,2,1,4;MQ=57;EFF=DOWNSTREAM(MODIFIER||2981|||BnaA04g05910D|||BnaA04g05910D||1|WARNING_TRANSCRIPT_INCOMPLETE),INTERGENIC(MODIFIER||||||||||1),UPSTREAM(MODIFIER||2958|||BnaA04g05900D|||BnaA04g05900D||1)	GT:PL	0/1:141,0,80
chrA04	4616257	chrA04:4616257_C/T	C	T	49.6408	.	DP=8;VDB=0.92749;RPB=0.62023;MQB=0.248092;BQB=0.868321;MQSB=0.900802;SGB=-0.556411;MQ0F=0.375;ICB=1;HOB=0.5;AC=1;AN=2;DP4=1,3,2,2;MQ=27;EFF=DOWNSTREAM(MODIFIER||523|||BnaA04g06010D|||BnaA04g06010D||1|WARNING_TRANSCRIPT_INCOMPLETE),NON_SYNONYMOUS_CODING(MODERATE|MISSENSE|Gag/Aag|E33K||BnaA04g06000D|||BnaA04g06000D|2|1|WARNING_TRANSCRIPT_MULTIPLE_STOP_CODONS)	GT:PL	0/1:83,0,24
chrA04	4685451	chrA04:4685451_C/T	C	T	32.042	.	DP=3;VDB=0.72;RPB=1;MQB=1;BQB=1;MQSB=1;SGB=-0.453602;MQ0F=0;ICB=1;HOB=0.5;AC=1;AN=2;DP4=0,1,1,1;MQ=60;EFF=INTERGENIC(MODIFIER||||||||||1)	GT:PL	0/1:65,0,32
chrA04	5159832	chrA04:5159832_C/T	C	T	144	.	DP=11;VDB=0.499424;RPB=0.924449;MQB=0.964642;BQB=0.924449;MQSB=0.964642;SGB=-0.636426;MQ0F=0;ICB=1;HOB=0.5;AC=1;AN=2;DP4=2,2,5,2;MQ=60;EFF=INTERGENIC(MODIFIER||||||||||1)	GT:PL	0/1:177,0,108
chrA04	5412964	chrA04:5412964_T/A	T	A	13.3811	.	DP=1;SGB=-0.379885;MQ0F=0;ICB=1;HOB=0.5;AC=1;AN=2;DP4=0,0,1,0;MQ=60;EFF=DOWNSTREAM(MODIFIER||239|||BnaA04g06790D|||BnaA04g06790D||1|WARNING_TRANSCRIPT_MULTIPLE_STOP_CODONS),DOWNSTREAM(MODIFIER||3699|||BnaA04g06770D|||BnaA04g06770D||1|WARNING_TRANSCRIPT_INCOMPLETE),INTRAGENIC(MODIFIER|||||BnaA04g06790D|||||1),UPSTREAM(MODIFIER||2099|||BnaA04g06780D|||BnaA04g06780D||1)	GT:PL	0/1:41,3,0
chrA04	5586200	chrA04:5586200_G/A	G	A	20.0317	.	DP=3;VDB=0.1;RPB=1;MQB=1;BQB=1;SGB=-0.453602;MQ0F=0;ICB=1;HOB=0.5;AC=1;AN=2;DP4=1,0,2,0;MQ=56;EFF=INTERGENIC(MODIFIER||||||||||1),UPSTREAM(MODIFIER||2015|||BnaA04g06940D|||BnaA04g06940D||1|WARNING_TRANSCRIPT_INCOMPLETE)	GT:PL	0/1:53,0,26
chrA04	5595737	chrA04:5595737_C/T	C	T	31.3379	.	DP=2;VDB=0.52;SGB=-0.453602;MQ0F=0;AC=2;AN=2;DP4=0,0,0,2;MQ=36;EFF=DOWNSTREAM(MODIFIER||2237|||BnaA04g06950D|||BnaA04g06950D||1),INTERGENIC(MODIFIER||||||||||1)	GT:PL	1/1:59,6,0
chrA04	6210865	chrA04:6210865_G/A	G	A	48.2244	.	DP=8;VDB=0.771809;RPB=0.900802;MQB=0.900802;BQB=0.600535;MQSB=0.333333;SGB=-0.511536;MQ0F=0;ICB=1;HOB=0.5;AC=1;AN=2;DP4=1,4,1,2;MQ=43;EFF=INTERGENIC(MODIFIER||||||||||1)	GT:PL	0/1:81,0,118
chrA04	6511182	chrA04:6511182_T/G	T	G	125	.	DP=5;VDB=0.82249;MQSB=0.166667;SGB=-0.590765;MQ0F=0;AC=2;AN=2;DP4=0,0,2,3;MQ=43;EFF=NON_SYNONYMOUS_CODING(MODERATE|MISSENSE|aaT/aaG|N357K||BnaA04g07580D|||BnaA04g07580D|2|1),UPSTREAM(MODIFIER||4036|||BnaA04g07570D|||BnaA04g07570D||1|WARNING_TRANSCRIPT_MULTIPLE_STOP_CODONS)	GT:PL	1/1:152,15,0
chrA04	6528694	chrA04:6528694_G/A	G	A	3.65023	.	DP=4;VDB=0.14;RPB=1;MQB=0;BQB=0.5;MQSB=0;SGB=-0.453602;MQ0F=0;ICB=1;HOB=0.5;AC=1;AN=2;DP4=0,2,2,0;MQ=42;EFF=INTERGENIC(MODIFIER||||||||||1)	GT:PL	0/1:34,0,58
chrA04	7166748	chrA04:7166748_G/A	G	A	97	.	DP=7;VDB=0.766069;RPB=1;MQB=1;BQB=1;MQSB=0.4;SGB=-0.616816;MQ0F=0;ICB=1;HOB=0.5;AC=1;AN=2;DP4=0,1,2,4;MQ=42;EFF=DOWNSTREAM(MODIFIER||3723|||BnaA04g08120D|||BnaA04g08120D||1),INTERGENIC(MODIFIER||||||||||1)	GT:PL	0/1:131,0,14
chrA04	7457343	chrA04:7457343_C/T	C	T	154	.	DP=12;VDB=0.192892;RPB=0.584657;MQB=0.838008;BQB=0.935451;MQSB=0.793923;SGB=-0.636426;MQ0F=0;ICB=1;HOB=0.5;AC=1;AN=2;DP4=3,2,5,2;MQ=59;EFF=INTERGENIC(MODIFIER||||||||||1),UPSTREAM(MODIFIER||1918|||BnaA04g08390D|||BnaA04g08390D||1)	GT:PL	0/1:187,0,141
chrA04	7570243	chrA04:7570243_C/T	C	T	4.37899	.	DP=2;RPB=1;MQB=1;BQB=1;MQSB=1;SGB=-0.379885;MQ0F=0;ICB=1;HOB=0.5;AC=1;AN=2;DP4=1,0,0,1;MQ=60;EFF=DOWNSTREAM(MODIFIER||2727|||BnaA04g08530D|||BnaA04g08530D||1),DOWNSTREAM(MODIFIER||986|||BnaA04g08520D|||BnaA04g08520D||1|WARNING_TRANSCRIPT_INCOMPLETE),INTERGENIC(MODIFIER||||||||||1)	GT:PL	0/1:35,0,35
chrA04	7600372	chrA04:7600372_C/T	C	T	16.6757	.	DP=7;VDB=0.9;RPB=0.6;MQB=1;BQB=0.7;MQSB=1.01283;SGB=-0.453602;MQ0F=0;ICB=1;HOB=0.5;AC=1;AN=2;DP4=2,3,2,0;MQ=60;EFF=DOWNSTREAM(MODIFIER||22|||BnaA04g08580D|||BnaA04g08580D||1),DOWNSTREAM(MODIFIER||709|||BnaA04g08590D|||BnaA04g08590D||1|WARNING_TRANSCRIPT_INCOMPLETE),INTERGENIC(MODIFIER||||||||||1)	GT:PL	0/1:50,0,141
chrA04	7624955	chrA04:7624955_C/T	C	T	138	.	DP=8;VDB=0.203362;RPB=0.75;MQB=1;BQB=0.5;MQSB=1;SGB=-0.616816;MQ0F=0;ICB=1;HOB=0.5;AC=1;AN=2;DP4=2,0,4,2;MQ=60;EFF=DOWNSTREAM(MODIFIER||1172|||BnaA04g08640D|||BnaA04g08640D||1),INTERGENIC(MODIFIER||||||||||1)	GT:PL	0/1:172,0,52
chrA04	7801660	chrA04:7801660_C/T	C	T	15.0907	.	DP=9;VDB=0.5;RPB=0.142857;MQB=1;BQB=0.428571;MQSB=0.974597;SGB=-0.453602;MQ0F=0;ICB=1;HOB=0.5;AC=1;AN=2;DP4=4,3,0,2;MQ=60;EFF=INTRON(MODIFIER|||||BnaA04g08780D|||BnaA04g08780D|2|1)	GT:PL	0/1:49,0,192
chrA04	7862397	chrA04:7862397_G/A	G	A	179	.	DP=8;VDB=0.461975;MQSB=0.450401;SGB=-0.651104;MQ0F=0;AC=2;AN=2;DP4=0,0,3,5;MQ=39;EFF=INTERGENIC(MODIFIER||||||||||1),UPSTREAM(MODIFIER||1932|||BnaA04g08820D|||BnaA04g08820D||1),UPSTREAM(MODIFIER||4499|||BnaA04g08810D|||BnaA04g08810D||1|WARNING_TRANSCRIPT_INCOMPLETE)	GT:PL	1/1:206,24,0
chrA04	8174466	chrA04:8174466_C/T	C	T	90	.	DP=6;VDB=0.522837;RPB=0;MQB=1;BQB=0.625;MQSB=1;SGB=-0.556411;MQ0F=0;ICB=1;HOB=0.5;AC=1;AN=2;DP4=0,2,2,2;MQ=60;EFF=INTERGENIC(MODIFIER||||||||||1),UPSTREAM(MODIFIER||1859|||BnaA04g09090D|||BnaA04g09090D||1|WARNING_TRANSCRIPT_INCOMPLETE)	GT:PL	0/1:123,0,50
chrA04	8222599	chrA04:8222599_C/T	C	T	141	.	DP=15;VDB=0.256052;RPB=0.972604;MQB=0.465043;BQB=0.256376;MQSB=0.039122;SGB=-0.662043;MQ0F=0;ICB=1;HOB=0.5;AC=1;AN=2;DP4=2,4,6,3;MQ=37;EFF=INTERGENIC(MODIFIER||||||||||1)	GT:PL	0/1:174,0,102
chrA04	8292076	chrA04:8292076_C/T	C	T	4.37899	.	DP=2;RPB=1;MQB=1;BQB=1;MQSB=1;SGB=-0.379885;MQ0F=0;ICB=1;HOB=0.5;AC=1;AN=2;DP4=0,1,1,0;MQ=60;EFF=DOWNSTREAM(MODIFIER||3521|||BnaA04g09250D|||BnaA04g09250D||1),INTRON(MODIFIER|||||BnaA04g09240D|||BnaA04g09240D|17|1|WARNING_TRANSCRIPT_MULTIPLE_STOP_CODONS)	GT:PL	0/1:35,0,35
chrA04	8521442	chrA04:8521442_C/T	C	T	79	.	DP=9;VDB=0.751039;RPB=0.487298;MQB=0.974597;BQB=0.243649;MQSB=0.974597;SGB=-0.556411;MQ0F=0;ICB=1;HOB=0.5;AC=1;AN=2;DP4=2,3,2,2;MQ=60;EFF=DOWNSTREAM(MODIFIER||830|||BnaA04g09530D|||BnaA04g09530D||1|WARNING_TRANSCRIPT_INCOMPLETE),SYNONYMOUS_CODING(LOW|SILENT|Ctg/Ttg|L112||BnaA04g09520D|||BnaA04g09520D|2|1|WARNING_TRANSCRIPT_MULTIPLE_STOP_CODONS)	GT:PL	0/1:112,0,154
chrA04	8622236	chrA04:8622236_C/T	C	T	79	.	DP=3;VDB=0.470313;MQSB=1;SGB=-0.511536;MQ0F=0;AC=2;AN=2;DP4=0,0,2,1;MQ=52;EFF=DOWNSTREAM(MODIFIER||556|||BnaA04g09630D|||BnaA04g09630D||1|WARNING_TRANSCRIPT_INCOMPLETE),INTERGENIC(MODIFIER||||||||||1)	GT:PL	1/1:107,9,0
chrA04	8896538	chrA04:8896538_C/T	C	T	102	.	DP=8;VDB=0.900941;RPB=0.600535;MQB=0.900802;BQB=0.900802;MQSB=0.900802;SGB=-0.590765;MQ0F=0;ICB=1;HOB=0.5;AC=1;AN=2;DP4=1,2,4,1;MQ=57;EFF=SYNONYMOUS_CODING(LOW|SILENT|caG/caA|Q308||BnaA04g10040D|||BnaA04g10040D|10|1|WARNING_TRANSCRIPT_MULTIPLE_STOP_CODONS),UPSTREAM(MODIFIER||2198|||BnaA04g10030D|||BnaA04g10030D||1|WARNING_TRANSCRIPT_MULTIPLE_STOP_CODONS),UPSTREAM(MODIFIER||4550|||BnaA04g10020D|||BnaA04g10020D||1)	GT:PL	0/1:135,0,89
chrA04	9161757	chrA04:9161757_C/T	C	T	174	.	DP=11;VDB=0.62634;RPB=0.472367;MQB=1;BQB=0.472367;MQSB=0.950952;SGB=-0.651104;MQ0F=0;ICB=1;HOB=0.5;AC=1;AN=2;DP4=0,3,5,3;MQ=60;EFF=DOWNSTREAM(MODIFIER||282|||BnaA04g10430D|||BnaA04g10430D||1|WARNING_TRANSCRIPT_MULTIPLE_STOP_CODONS),DOWNSTREAM(MODIFIER||63|||BnaA04g10440D|||BnaA04g10440D||1),INTERGENIC(MODIFIER||||||||||1)	GT:PL	0/1:207,0,73
chrA04	9444258	chrA04:9444258_C/T	C	T	126	.	DP=11;VDB=0.810983;RPB=0.742931;MQB=0.8618;BQB=0.564628;MQSB=0.8618;SGB=-0.616816;MQ0F=0;ICB=1;HOB=0.5;AC=1;AN=2;DP4=3,2,3,3;MQ=57;EFF=DOWNSTREAM(MODIFIER||2572|||BnaA04g10840D|||BnaA04g10840D||1|WARNING_TRANSCRIPT_INCOMPLETE),INTRON(MODIFIER|||||BnaA04g10850D|||BnaA04g10850D|1|1|WARNING_TRANSCRIPT_INCOMPLETE),UPSTREAM(MODIFIER||2055|||BnaA04g10860D|||BnaA04g10860D||1)	GT:PL	0/1:159,0,143
chrA04	9607665	chrA04:9607665_C/T	C	T	98	.	DP=8;VDB=0.0404803;RPB=0.300267;MQB=0.900802;BQB=0.900802;MQSB=0.300267;SGB=-0.590765;MQ0F=0;ICB=1;HOB=0.5;AC=1;AN=2;DP4=2,1,1,4;MQ=52;EFF=DOWNSTREAM(MODIFIER||170|||BnaA04g11100D|||BnaA04g11100D||1|WARNING_TRANSCRIPT_MULTIPLE_STOP_CODONS),INTERGENIC(MODIFIER||||||||||1),UPSTREAM(MODIFIER||1001|||BnaA04g11090D|||BnaA04g11090D||1|WARNING_TRANSCRIPT_INCOMPLETE),UPSTREAM(MODIFIER||3000|||BnaA04g11080D|||BnaA04g11080D||1)	GT:PL	0/1:131,0,77
chrA04	9922140	chrA04:9922140_C/T	C	T	113	.	DP=12;VDB=0.0944824;RPB=0.864013;MQB=0.931779;BQB=0.931779;MQSB=0.931779;SGB=-0.616816;MQ0F=0;ICB=1;HOB=0.5;AC=1;AN=2;DP4=2,4,4,2;MQ=44;EFF=DOWNSTREAM(MODIFIER||4564|||BnaA04g11430D|||BnaA04g11430D||1),SYNONYMOUS_CODING(LOW|SILENT|gcC/gcT|A239||BnaA04g11440D|||BnaA04g11440D|5|1|WARNING_TRANSCRIPT_MULTIPLE_STOP_CODONS),UPSTREAM(MODIFIER||3935|||BnaA04g11450D|||BnaA04g11450D||1|WARNING_TRANSCRIPT_MULTIPLE_STOP_CODONS)	GT:PL	0/1:146,0,144
chrA04	10012965	chrA04:10012965_T/A	T	A	39.8073	.	DP=14;VDB=0.107235;RPB=0.996974;MQB=1;BQB=0.599223;MQSB=1;SGB=-0.511536;MQ0F=0;ICB=1;HOB=0.5;AC=1;AN=2;DP4=8,3,2,1;MQ=60;EFF=INTERGENIC(MODIFIER||||||||||1),UPSTREAM(MODIFIER||2980|||BnaA04g11570D|||BnaA04g11570D||1|WARNING_TRANSCRIPT_MULTIPLE_STOP_CODONS)	GT:PL	0/1:74,0,239
chrA04	10085922	chrA04:10085922_C/T	C	T	143	.	DP=12;VDB=0.22253;RPB=0.310905;MQB=0.793923;BQB=0.996401;MQSB=0.584657;SGB=-0.651104;MQ0F=0;ICB=1;HOB=0.5;AC=1;AN=2;DP4=3,1,4,4;MQ=55;EFF=DOWNSTREAM(MODIFIER||3857|||BnaA04g11730D|||BnaA04g11730D||1|WARNING_TRANSCRIPT_INCOMPLETE),INTERGENIC(MODIFIER||||||||||1),UPSTREAM(MODIFIER||3315|||BnaA04g11720D|||BnaA04g11720D||1)	GT:PL	0/1:176,0,95
chrA04	10109378	chrA04:10109378_C/T	C	T	104	.	DP=11;VDB=0.872827;RPB=0.683497;MQB=0.950952;BQB=0.564628;MQSB=0.964642;SGB=-0.590765;MQ0F=0;ICB=1;HOB=0.5;AC=1;AN=2;DP4=2,4,2,3;MQ=60;EFF=INTRON(MODIFIER|||||BnaA04g11760D|||BnaA04g11760D|1|1|WARNING_TRANSCRIPT_INCOMPLETE),UPSTREAM(MODIFIER||4486|||BnaA04g11770D|||BnaA04g11770D||1|WARNING_TRANSCRIPT_MULTIPLE_STOP_CODONS)	GT:PL	0/1:137,0,170
chrA04	10125043	chrA04:10125043_C/T	C	T	80	.	DP=13;VDB=0.281015;RPB=0.84246;MQB=1;BQB=0.997325;MQSB=1;SGB=-0.590765;MQ0F=0;ICB=1;HOB=0.5;AC=1;AN=2;DP4=4,4,4,1;MQ=60;EFF=DOWNSTREAM(MODIFIER||1131|||BnaA04g11800D|||BnaA04g11800D||1|WARNING_TRANSCRIPT_INCOMPLETE),INTERGENIC(MODIFIER||||||||||1),UPSTREAM(MODIFIER||2275|||BnaA04g11810D|||BnaA04g11810D||1|WARNING_TRANSCRIPT_MULTIPLE_STOP_CODONS),UPSTREAM(MODIFIER||4293|||BnaA04g11780D|||BnaA04g11780D||1|WARNING_TRANSCRIPT_INCOMPLETE),UPSTREAM(MODIFIER||651|||BnaA04g11790D|||BnaA04g11790D||1|WARNING_TRANSCRIPT_INCOMPLETE)	GT:PL	0/1:113,0,191
chrA04	10188387	chrA04:10188387_C/T	C	T	7.19061	.	DP=7;VDB=0.740702;RPB=0.405132;MQB=1.01283;BQB=0.607698;MQSB=0.202566;SGB=-0.511536;MQ0F=0.285714;ICB=1;HOB=0.5;AC=1;AN=2;DP4=2,2,1,2;MQ=21;EFF=NON_SYNONYMOUS_CODING(MODERATE|MISSENSE|Ccg/Tcg|P1117S||BnaA04g11880D|||BnaA04g11880D|13|1|WARNING_TRANSCRIPT_MULTIPLE_STOP_CODONS)	GT:PL	0/1:39,0,64
chrA04	10485263	chrA04:10485263_G/A	G	A	77	.	DP=6;VDB=0.0459681;SGB=-0.616816;MQ0F=0.333333;AC=2;AN=2;DP4=0,0,6,0;MQ=22;EFF=INTERGENIC(MODIFIER||||||||||1),UPSTREAM(MODIFIER||2911|||BnaA04g12340D|||BnaA04g12340D||1|WARNING_TRANSCRIPT_INCOMPLETE)	GT:PL	1/1:104,18,0
chrA04	10607380	chrA04:10607380_C/T	C	T	101	.	DP=7;VDB=0.661214;RPB=0.8;MQB=0.8;BQB=0.8;MQSB=0;SGB=-0.590765;MQ0F=0;ICB=1;HOB=0.5;AC=1;AN=2;DP4=1,1,1,4;MQ=56;EFF=DOWNSTREAM(MODIFIER||733|||BnaA04g12570D|||BnaA04g12570D||1|WARNING_TRANSCRIPT_MULTIPLE_STOP_CODONS),NON_SYNONYMOUS_CODING(MODERATE|MISSENSE|Gag/Aag|E326K||BnaA04g12580D|||BnaA04g12580D|1|1)	GT:PL	0/1:134,0,54
chrA04	10635798	chrA04:10635798_C/T	C	T	74	.	DP=7;VDB=0.986825;RPB=1.01283;MQB=1.01283;BQB=0.810265;MQSB=1;SGB=-0.556411;MQ0F=0;ICB=1;HOB=0.5;AC=1;AN=2;DP4=2,1,3,1;MQ=60;EFF=DOWNSTREAM(MODIFIER||2127|||BnaA04g12610D|||BnaA04g12610D||1),INTERGENIC(MODIFIER||||||||||1),UPSTREAM(MODIFIER||3885|||BnaA04g12620D|||BnaA04g12620D||1|WARNING_TRANSCRIPT_MULTIPLE_STOP_CODONS)	GT:PL	0/1:107,0,81
chrA04	10834483	chrA04:10834483_G/A	G	A	35.258	.	DP=11;VDB=0.862672;RPB=1;MQB=1;BQB=0.472367;MQSB=0.964642;SGB=-0.511536;MQ0F=0;ICB=1;HOB=0.5;AC=1;AN=2;DP4=3,5,1,2;MQ=60;EFF=INTERGENIC(MODIFIER||||||||||1),UPSTREAM(MODIFIER||1846|||BnaA04g12860D|||BnaA04g12860D||1)	GT:PL	0/1:69,0,206
chrA04	10850448	chrA04:10850448_C/T	C	T	95	.	DP=5;VDB=0.314313;RPB=1;MQB=1;BQB=1;MQSB=0.666667;SGB=-0.556411;MQ0F=0;ICB=1;HOB=0.5;AC=1;AN=2;DP4=1,0,2,2;MQ=49;EFF=INTERGENIC(MODIFIER||||||||||1)	GT:PL	0/1:129,0,14
chrA04	11044273	chrA04:11044273_C/T	C	T	43.1222	.	DP=8;VDB=0.672523;RPB=0.900802;MQB=0.900802;BQB=0.900802;MQSB=0.992367;SGB=-0.511536;MQ0F=0;ICB=1;HOB=0.5;AC=1;AN=2;DP4=1,4,3,0;MQ=60;EFF=DOWNSTREAM(MODIFIER||2602|||BnaA04g13120D|||BnaA04g13120D||1),SYNONYMOUS_CODING(LOW|SILENT|ggG/ggA|G71||BnaA04g13110D|||BnaA04g13110D|1|1)	GT:PL	0/1:76,0,136
chrA04	11097590	chrA04:11097590_C/T	C	T	82	.	DP=9;VDB=0.230191;RPB=0.406082;MQB=0.974597;BQB=0.89338;MQSB=0.974597;SGB=-0.556411;MQ0F=0;ICB=1;HOB=0.5;AC=1;AN=2;DP4=3,2,2,2;MQ=60;EFF=INTERGENIC(MODIFIER||||||||||1)	GT:PL	0/1:115,0,139
chrA04	11318484	chrA04:11318484_C/T	C	T	43.3279	.	DP=4;VDB=0.925064;RPB=1;MQB=1;BQB=1;SGB=-0.511536;MQ0F=0;ICB=1;HOB=0.5;AC=1;AN=2;DP4=1,0,3,0;MQ=60;EFF=NON_SYNONYMOUS_CODING(MODERATE|MISSENSE|cCt/cTt|P34L||BnaA04g13410D|||BnaA04g13410D|1|1|WARNING_TRANSCRIPT_MULTIPLE_STOP_CODONS)	GT:PL	0/1:77,0,25
chrA04	11413796	chrA04:11413796_C/T	C	T	91	.	DP=9;VDB=0.308315;RPB=0.730948;MQB=0.730948;BQB=0.89338;MQSB=0.809011;SGB=-0.590765;MQ0F=0;ICB=1;HOB=0.5;AC=1;AN=2;DP4=2,2,4,1;MQ=56;EFF=DOWNSTREAM(MODIFIER||4873|||BnaA04g13510D|||BnaA04g13510D||1),NON_SYNONYMOUS_CODING(MODERATE|MISSENSE|gGa/gAa|G514E||BnaA04g13520D|||BnaA04g13520D|4|1|WARNING_TRANSCRIPT_INCOMPLETE)	GT:PL	0/1:124,0,112
chrA04	11653198	chrA04:11653198_C/T	C	T	186	.	DP=7;VDB=0.629475;MQSB=0.405132;SGB=-0.636426;MQ0F=0;AC=2;AN=2;DP4=0,0,3,4;MQ=50;EFF=INTERGENIC(MODIFIER||||||||||1)	GT:PL	1/1:213,21,0
chrA04	11710450	chrA04:11710450_C/T	C	T	73	.	DP=8;VDB=0.798665;RPB=0.248092;MQB=0.992367;BQB=0.62023;MQSB=0.62023;SGB=-0.556411;MQ0F=0;ICB=1;HOB=0.5;AC=1;AN=2;DP4=3,1,1,3;MQ=52;EFF=INTRON(MODIFIER|||||BnaA04g13850D|||BnaA04g13850D|10|1|WARNING_TRANSCRIPT_MULTIPLE_STOP_CODONS)	GT:PL	0/1:106,0,113
chrA04	11754581	chrA04:11754581_C/T	C	T	125	.	DP=22;VDB=0.237012;RPB=0.999418;MQB=0.997674;BQB=0.340729;MQSB=0.963102;SGB=-0.651104;MQ0F=0;ICB=1;HOB=0.5;AC=1;AN=2;DP4=4,10,1,7;MQ=55;EFF=INTERGENIC(MODIFIER||||||||||1),UPSTREAM(MODIFIER||2830|||BnaA04g13890D|||BnaA04g13890D||1)	GT:PL	0/1:158,0,244
chrA04	11897469	chrA04:11897469_C/T	C	T	80	.	DP=5;VDB=0.908252;RPB=1;MQB=1;BQB=1;MQSB=1;SGB=-0.556411;MQ0F=0;ICB=1;HOB=0.5;AC=1;AN=2;DP4=1,0,1,3;MQ=60;EFF=DOWNSTREAM(MODIFIER||1431|||BnaA04g14110D|||BnaA04g14110D||1),DOWNSTREAM(MODIFIER||269|||BnaA04g14100D|||BnaA04g14100D||1),DOWNSTREAM(MODIFIER||2849|||BnaA04g14120D|||BnaA04g14120D||1|WARNING_TRANSCRIPT_MULTIPLE_STOP_CODONS),INTERGENIC(MODIFIER||||||||||1)	GT:PL	0/1:114,0,24
chrA04	11900932	chrA04:11900932_C/T	C	T	119	.	DP=11;VDB=0.0959456;RPB=0.742931;MQB=0.950952;BQB=0.356607;MQSB=0.950952;SGB=-0.616816;MQ0F=0;ICB=1;HOB=0.5;AC=1;AN=2;DP4=4,1,2,4;MQ=60;EFF=DOWNSTREAM(MODIFIER||3732|||BnaA04g14100D|||BnaA04g14100D||1),NON_SYNONYMOUS_CODING(MODERATE|MISSENSE|atG/atA|M884I||BnaA04g14120D|||BnaA04g14120D|17|1|WARNING_TRANSCRIPT_MULTIPLE_STOP_CODONS),UPSTREAM(MODIFIER||1568|||BnaA04g14110D|||BnaA04g14110D||1)	GT:PL	0/1:152,0,133
chrA04	11969670	chrA04:11969670_C/T	C	T	107	.	DP=8;VDB=0.80114;RPB=0.900802;MQB=0.900802;BQB=0.300267;MQSB=0.900802;SGB=-0.590765;MQ0F=0;ICB=1;HOB=0.5;AC=1;AN=2;DP4=2,1,3,2;MQ=60;EFF=DOWNSTREAM(MODIFIER||4149|||BnaA04g14190D|||BnaA04g14190D||1|WARNING_TRANSCRIPT_INCOMPLETE),INTERGENIC(MODIFIER||||||||||1)	GT:PL	0/1:140,0,93
chrA04	12008465	chrA04:12008465_C/T	C	T	38.1146	.	DP=8;VDB=0.17915;RPB=0.750668;MQB=0.900802;BQB=0.900802;MQSB=1;SGB=-0.511536;MQ0F=0;ICB=1;HOB=0.5;AC=1;AN=2;DP4=2,3,0,3;MQ=60;EFF=DOWNSTREAM(MODIFIER||3582|||BnaA04g14220D|||BnaA04g14220D||1|WARNING_TRANSCRIPT_INCOMPLETE),INTERGENIC(MODIFIER||||||||||1)	GT:PL	0/1:71,0,140
chrA04	12048105	chrA04:12048105_C/T	C	T	146	.	DP=14;VDB=0.656385;RPB=0.30295;MQB=0.966012;BQB=0.714506;MQSB=1;SGB=-0.636426;MQ0F=0;ICB=1;HOB=0.5;AC=1;AN=2;DP4=4,3,4,3;MQ=60;EFF=INTERGENIC(MODIFIER||||||||||1),UPSTREAM(MODIFIER||3567|||BnaA04g14280D|||BnaA04g14280D||1|WARNING_TRANSCRIPT_INCOMPLETE)	GT:PL	0/1:179,0,173
chrA04	12232914	chrA04:12232914_C/T	C	T	18.986	.	DP=6;VDB=0.68;RPB=0.25;MQB=1;BQB=0.875;MQSB=1;SGB=-0.453602;MQ0F=0;ICB=1;HOB=0.5;AC=1;AN=2;DP4=1,3,0,2;MQ=60;EFF=NON_SYNONYMOUS_CODING(MODERATE|MISSENSE|Gat/Aat|D453N||BnaA04g14580D|||BnaA04g14580D|7|1|WARNING_TRANSCRIPT_MULTIPLE_STOP_CODONS),UPSTREAM(MODIFIER||1172|||BnaA04g14570D|||BnaA04g14570D||1|WARNING_TRANSCRIPT_MULTIPLE_STOP_CODONS)	GT:PL	0/1:52,0,113
chrA04	12367134	chrA04:12367134_C/T	C	T	155	.	DP=9;VDB=0.164651;RPB=0;MQB=1;BQB=0.928571;MQSB=0.974597;SGB=-0.636426;MQ0F=0;ICB=1;HOB=0.5;AC=1;AN=2;DP4=1,1,4,3;MQ=60;EFF=DOWNSTREAM(MODIFIER||3246|||BnaA04g14720D|||BnaA04g14720D||1),INTERGENIC(MODIFIER||||||||||1),UPSTREAM(MODIFIER||1743|||BnaA04g14700D|||BnaA04g14700D||1),UPSTREAM(MODIFIER||2109|||BnaA04g14710D|||BnaA04g14710D||1)	GT:PL	0/1:189,0,49
chrA04	12446611	chrA04:12446611_T/C	T	C	13.5702	.	DP=4;VDB=0.02;RPB=0;MQB=0;BQB=0;MQSB=0;SGB=-0.453602;MQ0F=0;ICB=1;HOB=0.5;AC=1;AN=2;DP4=0,2,2,0;MQ=45;EFF=INTERGENIC(MODIFIER||||||||||1),UPSTREAM(MODIFIER||761|||BnaA04g14830D|||BnaA04g14830D||1)	GT:PL	0/1:46,0,56
chrA04	12525042	chrA04:12525042_C/T	C	T	15.4471	.	DP=7;VDB=0.92;RPB=0.8;MQB=0.7;BQB=0.4;MQSB=0.6;SGB=-0.453602;MQ0F=0;ICB=1;HOB=0.5;AC=1;AN=2;DP4=4,1,1,1;MQ=56;EFF=NON_SYNONYMOUS_CODING(MODERATE|MISSENSE|tCt/tTt|S314F||BnaA04g14960D|||BnaA04g14960D|6|1|WARNING_TRANSCRIPT_INCOMPLETE),UPSTREAM(MODIFIER||4287|||BnaA04g14950D|||BnaA04g14950D||1)	GT:PL	0/1:49,0,140
chrA04	12748080	chrA04:12748080_C/T	C	T	83	.	DP=6;VDB=0.585652;RPB=0.75;MQB=1;BQB=0.75;MQSB=0.861511;SGB=-0.556411;MQ0F=0;ICB=1;HOB=0.5;AC=1;AN=2;DP4=0,2,3,1;MQ=60;EFF=SYNONYMOUS_CODING(LOW|SILENT|aaG/aaA|K75||BnaA04g15350D|||BnaA04g15350D|1|1|WARNING_TRANSCRIPT_MULTIPLE_STOP_CODONS),UPSTREAM(MODIFIER||3326|||BnaA04g15340D|||BnaA04g15340D||1),UPSTREAM(MODIFIER||3784|||BnaA04g15360D|||BnaA04g15360D||1|WARNING_TRANSCRIPT_MULTIPLE_STOP_CODONS)	GT:PL	0/1:116,0,51
chrA04	12902552	chrA04:12902552_C/T	C	T	29.3175	.	DP=5;VDB=0.02;RPB=0;MQB=1;BQB=0.5;MQSB=1;SGB=-0.453602;MQ0F=0;ICB=1;HOB=0.5;AC=1;AN=2;DP4=1,2,1,1;MQ=60;EFF=DOWNSTREAM(MODIFIER||1927|||BnaA04g15590D|||BnaA04g15590D||1|WARNING_TRANSCRIPT_INCOMPLETE),INTERGENIC(MODIFIER||||||||||1),UPSTREAM(MODIFIER||1329|||BnaA04g15600D|||BnaA04g15600D||1)	GT:PL	0/1:62,0,83
chrA04	13042043	chrA04:13042043_C/T	C	T	50	.	DP=2;VDB=0.32;MQSB=1;SGB=-0.453602;MQ0F=0;AC=2;AN=2;DP4=0,0,1,1;MQ=48;EFF=DOWNSTREAM(MODIFIER||2635|||BnaA04g15830D|||BnaA04g15830D||1|WARNING_TRANSCRIPT_INCOMPLETE),DOWNSTREAM(MODIFIER||2895|||BnaA04g15840D|||BnaA04g15840D||1),INTERGENIC(MODIFIER||||||||||1)	GT:PL	1/1:78,6,0
chrA04	13073136	chrA04:13073136_C/T	C	T	137	.	DP=5;VDB=0.0904733;MQSB=1;SGB=-0.590765;MQ0F=0;AC=2;AN=2;DP4=0,0,1,4;MQ=60;EFF=NON_SYNONYMOUS_CODING(MODERATE|MISSENSE|Ggc/Agc|G237S||BnaA04g15910D|||BnaA04g15910D|4|1|WARNING_TRANSCRIPT_MULTIPLE_STOP_CODONS)	GT:PL	1/1:164,15,0
chrA04	13121662	chrA04:13121662_C/T	C	T	207	.	DP=8;VDB=0.575705;MQSB=0.900802;SGB=-0.651104;MQ0F=0;AC=2;AN=2;DP4=0,0,5,3;MQ=60;EFF=DOWNSTREAM(MODIFIER||3276|||BnaA04g15960D|||BnaA04g15960D||1|WARNING_TRANSCRIPT_MULTIPLE_STOP_CODONS),NON_SYNONYMOUS_CODING(MODERATE|MISSENSE|Gca/Aca|A425T||BnaA04g15950D|||BnaA04g15950D|1|1)	GT:PL	1/1:234,24,0
chrA04	13641344	chrA04:13641344_C/T	C	T	169	.	DP=7;VDB=0.391417;MQSB=1;SGB=-0.636426;MQ0F=0;AC=2;AN=2;DP4=0,0,6,1;MQ=58;EFF=DOWNSTREAM(MODIFIER||823|||BnaA04g16690D|||BnaA04g16690D||1|WARNING_TRANSCRIPT_MULTIPLE_STOP_CODONS),INTERGENIC(MODIFIER||||||||||1),UPSTREAM(MODIFIER||1758|||BnaA04g16680D|||BnaA04g16680D||1),UPSTREAM(MODIFIER||4709|||BnaA04g16700D|||BnaA04g16700D||1|WARNING_TRANSCRIPT_INCOMPLETE)	GT:PL	1/1:196,21,0
chrA04	13676496	chrA04:13676496_C/T	C	T	136	.	DP=5;VDB=0.583998;MQSB=1;SGB=-0.590765;MQ0F=0;AC=2;AN=2;DP4=0,0,3,2;MQ=60;EFF=INTERGENIC(MODIFIER||||||||||1),UPSTREAM(MODIFIER||2872|||BnaA04g16720D|||BnaA04g16720D||1|WARNING_TRANSCRIPT_INCOMPLETE)	GT:PL	1/1:163,15,0
chrA04	13707215	chrA04:13707215_C/T	C	T	208	.	DP=8;VDB=0.387294;MQSB=0.900802;SGB=-0.651104;MQ0F=0;AC=2;AN=2;DP4=0,0,5,3;MQ=60;EFF=DOWNSTREAM(MODIFIER||903|||BnaA04g16760D|||BnaA04g16760D||1),INTERGENIC(MODIFIER||||||||||1)	GT:PL	1/1:235,24,0
chrA04	13816016	chrA04:13816016_C/T	C	T	143	.	DP=5;VDB=0.396258;MQSB=1;SGB=-0.590765;MQ0F=0;AC=2;AN=2;DP4=0,0,3,2;MQ=60;EFF=DOWNSTREAM(MODIFIER||4216|||BnaA04g16950D|||BnaA04g16950D||1|WARNING_TRANSCRIPT_MULTIPLE_STOP_CODONS),INTERGENIC(MODIFIER||||||||||1),UPSTREAM(MODIFIER||567|||BnaA04g16940D|||BnaA04g16940D||1|WARNING_TRANSCRIPT_MULTIPLE_STOP_CODONS)	GT:PL	1/1:170,15,0
chrA04	13821208	chrA04:13821208_C/T	C	T	106	.	DP=9;VDB=0.85525;RPB=0.857143;MQB=0.142857;BQB=0.571429;SGB=-0.636426;MQ0F=0;ICB=1;HOB=0.5;AC=1;AN=2;DP4=0,2,0,7;MQ=51;EFF=NON_SYNONYMOUS_CODING(MODERATE|MISSENSE|Gtg/Atg|V177M||BnaA04g16950D|||BnaA04g16950D|3|1|WARNING_TRANSCRIPT_MULTIPLE_STOP_CODONS),UPSTREAM(MODIFIER||1072|||BnaA04g16960D|||BnaA04g16960D||1|WARNING_TRANSCRIPT_INCOMPLETE)	GT:PL	0/1:141,0,31
chrA04	13851403	chrA04:13851403_C/T	C	T	175	.	DP=7;VDB=0.705301;MQSB=1;SGB=-0.636426;MQ0F=0;AC=2;AN=2;DP4=0,0,5,2;MQ=60;EFF=INTRON(MODIFIER|||||BnaA04g17000D|||BnaA04g17000D|1|1|WARNING_TRANSCRIPT_INCOMPLETE)	GT:PL	1/1:202,21,0
chrA04	14017476	chrA04:14017476_C/T	C	T	133	.	DP=5;VDB=0.724679;MQSB=1;SGB=-0.590765;MQ0F=0;AC=2;AN=2;DP4=0,0,2,3;MQ=60;EFF=INTRON(MODIFIER|||||BnaA04g17210D|||BnaA04g17210D|1|1|WARNING_TRANSCRIPT_INCOMPLETE)	GT:PL	1/1:160,15,0
chrA04	14194431	chrA04:14194431_C/T	C	T	159	.	DP=7;VDB=0.596338;MQSB=1;SGB=-0.636426;MQ0F=0;AC=2;AN=2;DP4=0,0,6,1;MQ=60;EFF=INTERGENIC(MODIFIER||||||||||1)	GT:PL	1/1:186,21,0
chrA04	14216289	chrA04:14216289_C/T	C	T	228	.	DP=10;VDB=0.585652;MQSB=0.952347;SGB=-0.670168;MQ0F=0;AC=2;AN=2;DP4=0,0,5,5;MQ=60;EFF=DOWNSTREAM(MODIFIER||2934|||BnaA04g17480D|||BnaA04g17480D||1|WARNING_TRANSCRIPT_MULTIPLE_STOP_CODONS),INTERGENIC(MODIFIER||||||||||1)	GT:PL	1/1:255,30,0
chrA04	14249534	chrA04:14249534_C/T	C	T	154	.	DP=6;VDB=0.125187;MQSB=0.861511;SGB=-0.616816;MQ0F=0;AC=2;AN=2;DP4=0,0,3,3;MQ=60;EFF=DOWNSTREAM(MODIFIER||4925|||BnaA04g17560D|||BnaA04g17560D||1|WARNING_TRANSCRIPT_INCOMPLETE),INTERGENIC(MODIFIER||||||||||1),UPSTREAM(MODIFIER||209|||BnaA04g17550D|||BnaA04g17550D||1|WARNING_TRANSCRIPT_INCOMPLETE)	GT:PL	1/1:181,18,0
chrA04	14373669	chrA04:14373669_C/T	C	T	69	.	DP=3;VDB=0.941105;MQSB=1;SGB=-0.511536;MQ0F=0;AC=2;AN=2;DP4=0,0,2,1;MQ=49;EFF=DOWNSTREAM(MODIFIER||1736|||BnaA04g17840D|||BnaA04g17840D||1),INTERGENIC(MODIFIER||||||||||1),UPSTREAM(MODIFIER||3396|||BnaA04g17850D|||BnaA04g17850D||1|WARNING_TRANSCRIPT_INCOMPLETE),UPSTREAM(MODIFIER||577|||BnaA04g17830D|||BnaA04g17830D||1|WARNING_TRANSCRIPT_MULTIPLE_STOP_CODONS)	GT:PL	1/1:97,9,0
chrA04	14645480	chrA04:14645480_C/T	C	T	228	.	DP=15;VDB=0.932876;MQSB=0.872525;SGB=-0.688148;MQ0F=0;AC=2;AN=2;DP4=0,0,4,11;MQ=58;EFF=DOWNSTREAM(MODIFIER||1763|||BnaA04g18180D|||BnaA04g18180D||1|WARNING_TRANSCRIPT_INCOMPLETE),DOWNSTREAM(MODIFIER||2553|||BnaA04g18200D|||BnaA04g18200D||1|WARNING_TRANSCRIPT_INCOMPLETE),DOWNSTREAM(MODIFIER||3900|||BnaA04g18210D|||BnaA04g18210D||1|WARNING_TRANSCRIPT_MULTIPLE_STOP_CODONS),INTRON(MODIFIER|||||BnaA04g18190D|||BnaA04g18190D|3|1|WARNING_TRANSCRIPT_MULTIPLE_STOP_CODONS),SPLICE_SITE_REGION(LOW|||||BnaA04g18190D|||BnaA04g18190D|3|1|WARNING_TRANSCRIPT_MULTIPLE_STOP_CODONS)	GT:PL	1/1:255,45,0
chrA04	14668335	chrA04:14668335_C/T	C	T	228	.	DP=9;VDB=0.598254;MQSB=0.974597;SGB=-0.662043;MQ0F=0;AC=2;AN=2;DP4=0,0,5,4;MQ=60;EFF=DOWNSTREAM(MODIFIER||4506|||BnaA04g18270D|||BnaA04g18270D||1|WARNING_TRANSCRIPT_INCOMPLETE),DOWNSTREAM(MODIFIER||645|||BnaA04g18250D|||BnaA04g18250D||1),INTERGENIC(MODIFIER||||||||||1),UPSTREAM(MODIFIER||2300|||BnaA04g18240D|||BnaA04g18240D||1|WARNING_TRANSCRIPT_MULTIPLE_STOP_CODONS),UPSTREAM(MODIFIER||2522|||BnaA04g18260D|||BnaA04g18260D||1)	GT:PL	1/1:255,27,0
chrA04	14712887	chrA04:14712887_C/T	C	T	40.3352	.	DP=2;VDB=0.64;SGB=-0.453602;MQ0F=0;AC=2;AN=2;DP4=0,0,2,0;MQ=60;EFF=DOWNSTREAM(MODIFIER||2591|||BnaA04g18380D|||BnaA04g18380D||1|WARNING_TRANSCRIPT_INCOMPLETE),DOWNSTREAM(MODIFIER||2744|||BnaA04g18370D|||BnaA04g18370D||1|WARNING_TRANSCRIPT_INCOMPLETE),INTERGENIC(MODIFIER||||||||||1)	GT:PL	1/1:68,6,0
chrA04	15011233	chrA04:15011233_C/T	C	T	181	.	DP=7;VDB=0.66694;MQSB=1;SGB=-0.636426;MQ0F=0;AC=2;AN=2;DP4=0,0,5,2;MQ=60;EFF=NON_SYNONYMOUS_CODING(MODERATE|MISSENSE|gGc/gAc|G205D||BnaA04g18890D|||BnaA04g18890D|6|1|WARNING_TRANSCRIPT_MULTIPLE_STOP_CODONS),SPLICE_SITE_REGION(LOW|||||BnaA04g18890D|||BnaA04g18890D|6|1|WARNING_TRANSCRIPT_MULTIPLE_STOP_CODONS),UPSTREAM(MODIFIER||1879|||BnaA04g18900D|||BnaA04g18900D||1),UPSTREAM(MODIFIER||4104|||BnaA04g18880D|||BnaA04g18880D||1|WARNING_TRANSCRIPT_INCOMPLETE)	GT:PL	1/1:208,21,0
chrA04	15178748	chrA04:15178748_G/A	G	A	78	.	DP=17;VDB=0.98214;RPB=0.85832;MQB=0.0867743;BQB=0.483225;MQSB=0.573753;SGB=-0.616816;MQ0F=0;ICB=1;HOB=0.5;AC=1;AN=2;DP4=5,6,0,6;MQ=57;EFF=INTERGENIC(MODIFIER||||||||||1),UPSTREAM(MODIFIER||3871|||BnaA04g19130D|||BnaA04g19130D||1)	GT:PL	0/1:111,0,254
chrA04	15215406	chrA04:15215406_C/T	C	T	135	.	DP=6;VDB=0.724522;MQSB=1;SGB=-0.616816;MQ0F=0;AC=2;AN=2;DP4=0,0,1,5;MQ=60;EFF=INTRON(MODIFIER|||||BnaA04g19190D|||BnaA04g19190D|5|1|WARNING_TRANSCRIPT_INCOMPLETE)	GT:PL	1/1:162,18,0
chrA04	15231208	chrA04:15231208_C/T	C	T	10.5754	.	DP=1;SGB=-0.379885;MQ0F=0;ICB=1;HOB=0.5;AC=1;AN=2;DP4=0,0,1,0;MQ=60;EFF=DOWNSTREAM(MODIFIER||3280|||BnaA04g19230D|||BnaA04g19230D||1),DOWNSTREAM(MODIFIER||539|||BnaA04g19210D|||BnaA04g19210D||1),DOWNSTREAM(MODIFIER||665|||BnaA04g19200D|||BnaA04g19200D||1),INTERGENIC(MODIFIER||||||||||1),UPSTREAM(MODIFIER||1615|||BnaA04g19220D|||BnaA04g19220D||1|WARNING_TRANSCRIPT_INCOMPLETE)	GT:PL	0/1:38,3,0
chrA04	15249029	chrA04:15249029_C/T	C	T	126	.	DP=5;VDB=0.665344;MQSB=1;SGB=-0.590765;MQ0F=0;AC=2;AN=2;DP4=0,0,2,3;MQ=45;EFF=NON_SYNONYMOUS_CODING(MODERATE|MISSENSE|aGg/aAg|R233K||BnaA04g19270D|||BnaA04g19270D|6|1|WARNING_TRANSCRIPT_INCOMPLETE),UPSTREAM(MODIFIER||1760|||BnaA04g19280D|||BnaA04g19280D||1),UPSTREAM(MODIFIER||2862|||BnaA04g19290D|||BnaA04g19290D||1|WARNING_TRANSCRIPT_MULTIPLE_STOP_CODONS),UPSTREAM(MODIFIER||3046|||BnaA04g19260D|||BnaA04g19260D||1)	GT:PL	1/1:153,15,0
chrA04	15405296	chrA04:15405296_G/A	G	A	56	.	DP=6;VDB=0.698947;RPB=0.574341;MQB=0.28717;BQB=0.861511;MQSB=0.574341;SGB=-0.511536;MQ0F=0;ICB=1;HOB=0.5;AC=1;AN=2;DP4=1,2,2,1;MQ=54;EFF=INTERGENIC(MODIFIER||||||||||1),UPSTREAM(MODIFIER||2706|||BnaA04g19670D|||BnaA04g19670D||1),UPSTREAM(MODIFIER||4364|||BnaA04g19680D|||BnaA04g19680D||1)	GT:PL	0/1:89,0,88
chrA04	15484697	chrA04:15484697_C/T	C	T	173	.	DP=7;VDB=0.653727;MQSB=1;SGB=-0.636426;MQ0F=0;AC=2;AN=2;DP4=0,0,2,5;MQ=60;EFF=DOWNSTREAM(MODIFIER||4673|||BnaA04g19930D|||BnaA04g19930D||1|WARNING_TRANSCRIPT_MULTIPLE_STOP_CODONS),SYNONYMOUS_CODING(LOW|SILENT|Ctg/Ttg|L298||BnaA04g19910D|||BnaA04g19910D|1|1),UPSTREAM(MODIFIER||2531|||BnaA04g19900D|||BnaA04g19900D||1|WARNING_TRANSCRIPT_MULTIPLE_STOP_CODONS),UPSTREAM(MODIFIER||2877|||BnaA04g19920D|||BnaA04g19920D||1)	GT:PL	1/1:200,21,0
chrA04	15682150	chrA04:15682150_C/T	C	T	77	.	DP=5;VDB=0.220638;MQSB=1;SGB=-0.556411;MQ0F=0;AC=2;AN=2;DP4=0,0,1,3;MQ=52;EFF=INTERGENIC(MODIFIER||||||||||1)	GT:PL	1/1:104,12,0
chrA04	15691629	chrA04:15691629_C/T	C	T	228	.	DP=13;VDB=0.295253;MQSB=1;SGB=-0.683931;MQ0F=0;AC=2;AN=2;DP4=0,0,4,9;MQ=60;EFF=DOWNSTREAM(MODIFIER||2022|||BnaA04g20320D|||BnaA04g20320D||1),DOWNSTREAM(MODIFIER||2146|||BnaA04g20310D|||BnaA04g20310D||1|WARNING_TRANSCRIPT_MULTIPLE_STOP_CODONS),SYNONYMOUS_CODING(LOW|SILENT|ttG/ttA|L274||BnaA04g20330D|||BnaA04g20330D|8|1|WARNING_TRANSCRIPT_INCOMPLETE)	GT:PL	1/1:255,39,0
chrA04	16037419	chrA04:16037419_C/T	C	T	126	.	DP=5;VDB=0.525934;MQSB=0.5;SGB=-0.590765;MQ0F=0;AC=2;AN=2;DP4=0,0,2,3;MQ=53;EFF=NON_SYNONYMOUS_CODING(MODERATE|MISSENSE|gGa/gAa|G7E||BnaA04g20970D|||BnaA04g20970D|1|1)	GT:PL	1/1:153,15,0
chrA04	16070736	chrA04:16070736_C/T	C	T	159	.	DP=8;VDB=0.66694;RPB=1;MQB=1;BQB=1;MQSB=0.868321;SGB=-0.636426;MQ0F=0;ICB=1;HOB=0.5;AC=1;AN=2;DP4=1,0,3,4;MQ=58;EFF=DOWNSTREAM(MODIFIER||4049|||BnaA04g21010D|||BnaA04g21010D||1|WARNING_TRANSCRIPT_INCOMPLETE),DOWNSTREAM(MODIFIER||4885|||BnaA04g21050D|||BnaA04g21050D||1|WARNING_TRANSCRIPT_MULTIPLE_STOP_CODONS),NON_SYNONYMOUS_CODING(MODERATE|MISSENSE|Gga/Aga|G131R||BnaA04g21020D|||BnaA04g21020D|1|1|WARNING_TRANSCRIPT_INCOMPLETE),UPSTREAM(MODIFIER||1456|||BnaA04g21030D|||BnaA04g21030D||1),UPSTREAM(MODIFIER||2246|||BnaA04g21040D|||BnaA04g21040D||1)	GT:PL	0/1:194,0,15
chrA04	16076391	chrA04:16076391_C/T	C	T	144	.	DP=6;VDB=0.773942;MQSB=0;SGB=-0.616816;MQ0F=0;AC=2;AN=2;DP4=0,0,2,4;MQ=49;EFF=DOWNSTREAM(MODIFIER||2726|||BnaA04g21040D|||BnaA04g21040D||1),DOWNSTREAM(MODIFIER||3891|||BnaA04g21030D|||BnaA04g21030D||1),NON_SYNONYMOUS_CODING(MODERATE|MISSENSE|Gag/Aag|E322K||BnaA04g21050D|||BnaA04g21050D|4|1|WARNING_TRANSCRIPT_MULTIPLE_STOP_CODONS)	GT:PL	1/1:171,18,0
chrA04	16125152	chrA04:16125152_C/T	C	T	13.3811	.	DP=1;SGB=-0.379885;MQ0F=0;ICB=1;HOB=0.5;AC=1;AN=2;DP4=0,0,1,0;MQ=60;EFF=DOWNSTREAM(MODIFIER||418|||BnaA04g21110D|||BnaA04g21110D||1|WARNING_TRANSCRIPT_INCOMPLETE),INTERGENIC(MODIFIER||||||||||1),UPSTREAM(MODIFIER||1826|||BnaA04g21100D|||BnaA04g21100D||1|WARNING_TRANSCRIPT_MULTIPLE_STOP_CODONS)	GT:PL	0/1:41,3,0
chrA04	16317987	chrA04:16317987_C/T	C	T	228	.	DP=11;VDB=0.668533;MQSB=0.8618;SGB=-0.676189;MQ0F=0;AC=2;AN=2;DP4=0,0,5,6;MQ=57;EFF=DOWNSTREAM(MODIFIER||1992|||BnaA04g21400D|||BnaA04g21400D||1|WARNING_TRANSCRIPT_MULTIPLE_STOP_CODONS),SYNONYMOUS_CODING(LOW|SILENT|atC/atT|I13||BnaA04g21410D|||BnaA04g21410D|1|1)	GT:PL	1/1:255,33,0
chrA04	16385481	chrA04:16385481_C/T	C	T	214	.	DP=8;VDB=0.452509;MQSB=0.992367;SGB=-0.651104;MQ0F=0;AC=2;AN=2;DP4=0,0,4,4;MQ=60;EFF=DOWNSTREAM(MODIFIER||2088|||BnaA04g21530D|||BnaA04g21530D||1),INTRON(MODIFIER|||||BnaA04g21520D|||BnaA04g21520D|2|1|WARNING_TRANSCRIPT_INCOMPLETE),UPSTREAM(MODIFIER||2218|||BnaA04g21510D|||BnaA04g21510D||1|WARNING_TRANSCRIPT_INCOMPLETE),UPSTREAM(MODIFIER||4798|||BnaA04g21540D|||BnaA04g21540D||1)	GT:PL	1/1:241,24,0
chrA04	16755301	chrA04:16755301_C/T	C	T	200	.	DP=9;VDB=0.877587;MQSB=1;SGB=-0.662043;MQ0F=0;AC=2;AN=2;DP4=0,0,7,2;MQ=60;EFF=NON_SYNONYMOUS_CODING(MODERATE|MISSENSE|Gaa/Aaa|E162K||BnaA04g22180D|||BnaA04g22180D|4|1|WARNING_TRANSCRIPT_MULTIPLE_STOP_CODONS),UPSTREAM(MODIFIER||2024|||BnaA04g22170D|||BnaA04g22170D||1|WARNING_TRANSCRIPT_INCOMPLETE),UPSTREAM(MODIFIER||4214|||BnaA04g22160D|||BnaA04g22160D||1)	GT:PL	1/1:227,27,0
chrA04	16924032	chrA04:16924032_C/T	C	T	100	.	DP=11;VDB=0.357605;RPB=0.148586;MQB=0.564628;BQB=0.8618;MQSB=0.777778;SGB=-0.590765;MQ0F=0;ICB=1;HOB=0.5;AC=1;AN=2;DP4=1,5,1,4;MQ=57;EFF=INTERGENIC(MODIFIER||||||||||1)	GT:PL	0/1:133,0,156
chrA04	16943048	chrA04:16943048_C/T	C	T	228	.	DP=15;VDB=0.803081;MQSB=0.921243;SGB=-0.688148;MQ0F=0;AC=2;AN=2;DP4=0,0,7,8;MQ=58;EFF=INTERGENIC(MODIFIER||||||||||1),UPSTREAM(MODIFIER||3439|||BnaA04g22470D|||BnaA04g22470D||1)	GT:PL	1/1:255,45,0
chrA04	16969905	chrA04:16969905_C/T	C	T	228	.	DP=11;VDB=0.853883;MQSB=0.924449;SGB=-0.676189;MQ0F=0;AC=2;AN=2;DP4=0,0,4,7;MQ=57;EFF=DOWNSTREAM(MODIFIER||168|||BnaA04g22540D|||BnaA04g22540D||1|WARNING_TRANSCRIPT_MULTIPLE_STOP_CODONS),DOWNSTREAM(MODIFIER||3445|||BnaA04g22530D|||BnaA04g22530D||1|WARNING_TRANSCRIPT_MULTIPLE_STOP_CODONS),DOWNSTREAM(MODIFIER||3687|||BnaA04g22560D|||BnaA04g22560D||1),INTERGENIC(MODIFIER||||||||||1),UPSTREAM(MODIFIER||969|||BnaA04g22550D|||BnaA04g22550D||1|WARNING_TRANSCRIPT_MULTIPLE_STOP_CODONS)	GT:PL	1/1:255,33,0
chrA04	17043140	chrA04:17043140_C/T	C	T	114	.	DP=4;VDB=0.152777;MQSB=1;SGB=-0.556411;MQ0F=0;AC=2;AN=2;DP4=0,0,1,3;MQ=60;EFF=DOWNSTREAM(MODIFIER||1823|||BnaA04g22760D|||BnaA04g22760D||1|WARNING_TRANSCRIPT_MULTIPLE_STOP_CODONS),DOWNSTREAM(MODIFIER||1941|||BnaA04g22740D|||BnaA04g22740D||1|WARNING_TRANSCRIPT_INCOMPLETE),SYNONYMOUS_CODING(LOW|SILENT|Ctg/Ttg|L202||BnaA04g22750D|||BnaA04g22750D|2|1|WARNING_TRANSCRIPT_MULTIPLE_STOP_CODONS)	GT:PL	1/1:141,12,0
chrA04	17071796	chrA04:17071796_C/T	C	T	202	.	DP=8;VDB=0.773897;MQSB=0.750668;SGB=-0.651104;MQ0F=0;AC=2;AN=2;DP4=0,0,3,5;MQ=54;EFF=NON_SYNONYMOUS_CODING(MODERATE|MISSENSE|Gat/Aat|D382N||BnaA04g22790D|||BnaA04g22790D|5|1|WARNING_TRANSCRIPT_INCOMPLETE),UPSTREAM(MODIFIER||2046|||BnaA04g22800D|||BnaA04g22800D||1|WARNING_TRANSCRIPT_MULTIPLE_STOP_CODONS)	GT:PL	1/1:229,24,0
chrA04	17558096	chrA04:17558096_C/T	C	T	90	.	DP=4;VDB=0.211317;SGB=-0.556411;MQ0F=0;AC=2;AN=2;DP4=0,0,0,4;MQ=60;EFF=DOWNSTREAM(MODIFIER||1410|||BnaA04g23780D|||BnaA04g23780D||1|WARNING_TRANSCRIPT_MULTIPLE_STOP_CODONS),NON_SYNONYMOUS_CODING(MODERATE|MISSENSE|Gag/Aag|E71K||BnaA04g23770D|||BnaA04g23770D|1|1),UPSTREAM(MODIFIER||4928|||BnaA04g23760D|||BnaA04g23760D||1)	GT:PL	1/1:117,12,0
chrA04	17823160	chrA04:17823160_C/T	C	T	131	.	DP=5;VDB=0.0850649;MQSB=0.5;SGB=-0.590765;MQ0F=0;AC=2;AN=2;DP4=0,0,2,3;MQ=52;EFF=DOWNSTREAM(MODIFIER||190|||BnaA04g24280D|||BnaA04g24280D||1|WARNING_TRANSCRIPT_MULTIPLE_STOP_CODONS),DOWNSTREAM(MODIFIER||3239|||BnaA04g24290D|||BnaA04g24290D||1|WARNING_TRANSCRIPT_MULTIPLE_STOP_CODONS),DOWNSTREAM(MODIFIER||78|||BnaA04g24270D|||BnaA04g24270D||1|WARNING_TRANSCRIPT_INCOMPLETE),INTERGENIC(MODIFIER||||||||||1),UPSTREAM(MODIFIER||4447|||BnaA04g24260D|||BnaA04g24260D||1)	GT:PL	1/1:158,15,0
chrA04	17979413	chrA04:17979413_C/T	C	T	105	.	DP=6;VDB=0.612255;SGB=-0.616816;MQ0F=0;AC=2;AN=2;DP4=0,0,6,0;MQ=49;EFF=DOWNSTREAM(MODIFIER||1889|||BnaA04g24680D|||BnaA04g24680D||1|WARNING_TRANSCRIPT_MULTIPLE_STOP_CODONS),DOWNSTREAM(MODIFIER||4930|||BnaA04g24640D|||BnaA04g24640D||1),NON_SYNONYMOUS_CODING(MODERATE|MISSENSE|Gca/Aca|A123T||BnaA04g24670D|||BnaA04g24670D|2|1|WARNING_TRANSCRIPT_INCOMPLETE),UPSTREAM(MODIFIER||1026|||BnaA04g24660D|||BnaA04g24660D||1|WARNING_TRANSCRIPT_MULTIPLE_STOP_CODONS),UPSTREAM(MODIFIER||3987|||BnaA04g24650D|||BnaA04g24650D||1)	GT:PL	1/1:132,18,0
chrA04	18377132	chrA04:18377132_C/T	C	T	138	.	DP=6;VDB=0.898035;MQSB=0.125;SGB=-0.616816;MQ0F=0;AC=2;AN=2;DP4=0,0,2,4;MQ=43;EFF=DOWNSTREAM(MODIFIER||1904|||BnaA04g25660D|||BnaA04g25660D||1|WARNING_TRANSCRIPT_MULTIPLE_STOP_CODONS),DOWNSTREAM(MODIFIER||2379|||BnaA04g25680D|||BnaA04g25680D||1),DOWNSTREAM(MODIFIER||4133|||BnaA04g25690D|||BnaA04g25690D||1),INTERGENIC(MODIFIER||||||||||1),UPSTREAM(MODIFIER||971|||BnaA04g25670D|||BnaA04g25670D||1)	GT:PL	1/1:165,18,0
chrA04	18430604	chrA04:18430604_C/T	C	T	218	.	DP=10;VDB=0.206708;MQSB=0.6875;SGB=-0.670168;MQ0F=0;AC=2;AN=2;DP4=0,0,2,8;MQ=55;EFF=DOWNSTREAM(MODIFIER||198|||BnaA04g25780D|||BnaA04g25780D||1|WARNING_TRANSCRIPT_MULTIPLE_STOP_CODONS),INTERGENIC(MODIFIER||||||||||1)	GT:PL	1/1:245,30,0
chrA04	18544324	chrA04:18544324_C/T	C	T	178	.	DP=7;VDB=0.329396;MQSB=0.810265;SGB=-0.636426;MQ0F=0;AC=2;AN=2;DP4=0,0,4,3;MQ=55;EFF=DOWNSTREAM(MODIFIER||1089|||BnaA04g25990D|||BnaA04g25990D||1|WARNING_TRANSCRIPT_MULTIPLE_STOP_CODONS),INTERGENIC(MODIFIER||||||||||1),UPSTREAM(MODIFIER||278|||BnaA04g25980D|||BnaA04g25980D||1|WARNING_TRANSCRIPT_MULTIPLE_STOP_CODONS)	GT:PL	1/1:205,21,0
chrA04	18701049	chrA04:18701049_C/T	C	T	228	.	DP=11;VDB=0.863752;MQSB=0.964642;SGB=-0.676189;MQ0F=0;AC=2;AN=2;DP4=0,0,4,7;MQ=60;EFF=DOWNSTREAM(MODIFIER||2501|||BnaA04g26230D|||BnaA04g26230D||1|WARNING_TRANSCRIPT_MULTIPLE_STOP_CODONS),DOWNSTREAM(MODIFIER||4280|||BnaA04g26240D|||BnaA04g26240D||1|WARNING_TRANSCRIPT_MULTIPLE_STOP_CODONS),INTERGENIC(MODIFIER||||||||||1),UPSTREAM(MODIFIER||534|||BnaA04g26220D|||BnaA04g26220D||1|WARNING_TRANSCRIPT_INCOMPLETE),UPSTREAM(MODIFIER||751|||BnaA04g26210D|||BnaA04g26210D||1)	GT:PL	1/1:255,33,0
chrA04	18788555	chrA04:18788555_C/T	C	T	184	.	DP=9;VDB=0.455044;MQSB=1;SGB=-0.662043;MQ0F=0;AC=2;AN=2;DP4=0,0,1,8;MQ=56;EFF=DOWNSTREAM(MODIFIER||2626|||BnaA04g26500D|||BnaA04g26500D||1),INTRON(MODIFIER|||||BnaA04g26510D|||BnaA04g26510D|3|1|WARNING_TRANSCRIPT_INCOMPLETE),UPSTREAM(MODIFIER||4529|||BnaA04g26490D|||BnaA04g26490D||1),UPSTREAM(MODIFIER||4939|||BnaA04g26520D|||BnaA04g26520D||1|WARNING_TRANSCRIPT_MULTIPLE_STOP_CODONS)	GT:PL	1/1:211,27,0
chrA04	18809341	chrA04:18809341_C/T	C	T	68	.	DP=3;VDB=0.617121;SGB=-0.511536;MQ0F=0;AC=2;AN=2;DP4=0,0,0,3;MQ=60;EFF=DOWNSTREAM(MODIFIER||2418|||BnaA04g26600D|||BnaA04g26600D||1),DOWNSTREAM(MODIFIER||2701|||BnaA04g26560D|||BnaA04g26560D||1|WARNING_TRANSCRIPT_MULTIPLE_STOP_CODONS),DOWNSTREAM(MODIFIER||595|||BnaA04g26590D|||BnaA04g26590D||1),NON_SYNONYMOUS_CODING(MODERATE|MISSENSE|Ccc/Tcc|P46S||BnaA04g26580D|||BnaA04g26580D|1|1),UPSTREAM(MODIFIER||4459|||BnaA04g26610D|||BnaA04g26610D||1|WARNING_TRANSCRIPT_MULTIPLE_STOP_CODONS),UPSTREAM(MODIFIER||751|||BnaA04g26570D|||BnaA04g26570D||1)	GT:PL	1/1:96,9,0
chrA04	18864686	chrA04:18864686_C/T	C	T	228	.	DP=10;VDB=0.529323;MQSB=0.952347;SGB=-0.670168;MQ0F=0;AC=2;AN=2;DP4=0,0,5,5;MQ=60;EFF=DOWNSTREAM(MODIFIER||1201|||BnaA04g26670D|||BnaA04g26670D||1|WARNING_TRANSCRIPT_INCOMPLETE),NON_SYNONYMOUS_CODING(MODERATE|MISSENSE|Ctc/Ttc|L121F||BnaA04g26680D|||BnaA04g26680D|5|1|WARNING_TRANSCRIPT_MULTIPLE_STOP_CODONS)	GT:PL	1/1:255,30,0
chrA04	18916457	chrA04:18916457_C/T	C	T	137	.	DP=19;VDB=0.762988;RPB=0.781682;MQB=0.758709;BQB=0.661993;MQSB=0.661993;SGB=-0.651104;MQ0F=0;ICB=1;HOB=0.5;AC=1;AN=2;DP4=7,4,4,4;MQ=50;EFF=INTERGENIC(MODIFIER||||||||||1)	GT:PL	0/1:170,0,228
chrA04	19109796	chrA04:19109796_C/T	C	T	133	.	DP=17;VDB=0.998773;RPB=0.989343;MQB=0.943335;BQB=0.295511;MQSB=0.85832;SGB=-0.636426;MQ0F=0;ICB=1;HOB=0.5;AC=1;AN=2;DP4=2,8,4,3;MQ=58;EFF=INTERGENIC(MODIFIER||||||||||1),UPSTREAM(MODIFIER||2734|||BnaA04g27090D|||BnaA04g27090D||1)	GT:PL	0/1:166,0,215
chrA05	177719	chrA05:177719_C/T	C	T	48.6162	.	DP=4;VDB=0.0381671;MQSB=1;SGB=-0.556411;MQ0F=0.25;AC=2;AN=2;DP4=0,0,1,3;MQ=21;EFF=DOWNSTREAM(MODIFIER||1382|||BnaA05g00370D|||BnaA05g00370D||1|WARNING_TRANSCRIPT_INCOMPLETE),INTRON(MODIFIER|||||BnaA05g00360D|||BnaA05g00360D|5|1|WARNING_TRANSCRIPT_INCOMPLETE),UPSTREAM(MODIFIER||1895|||BnaA05g00350D|||BnaA05g00350D||1)	GT:PL	1/1:76,12,0
chrA05	195155	chrA05:195155_C/T	C	T	67	.	DP=8;VDB=0.714437;RPB=0.868321;MQB=0.992367;BQB=0.62023;MQSB=0.992367;SGB=-0.556411;MQ0F=0;ICB=1;HOB=0.5;AC=1;AN=2;DP4=1,3,3,1;MQ=60;EFF=DOWNSTREAM(MODIFIER||959|||BnaA05g00390D|||BnaA05g00390D||1),STOP_GAINED(HIGH|NONSENSE|tgG/tgA|W395*||BnaA05g00400D|||BnaA05g00400D|3|1|WARNING_TRANSCRIPT_INCOMPLETE)	GT:PL	0/1:100,0,112
chrA05	477230	chrA05:477230_C/T	C	T	8.99051	.	DP=4;VDB=0.58;RPB=0;MQB=1;BQB=0.75;SGB=-0.453602;MQ0F=0;ICB=1;HOB=0.5;AC=1;AN=2;DP4=2,0,2,0;MQ=29;EFF=DOWNSTREAM(MODIFIER||1925|||BnaA05g00810D|||BnaA05g00810D||1|WARNING_TRANSCRIPT_INCOMPLETE),DOWNSTREAM(MODIFIER||2492|||BnaA05g00830D|||BnaA05g00830D||1|WARNING_TRANSCRIPT_MULTIPLE_STOP_CODONS),NON_SYNONYMOUS_CODING(MODERATE|MISSENSE|tCa/tTa|S78L||BnaA05g00820D|||BnaA05g00820D|3|1|WARNING_TRANSCRIPT_MULTIPLE_STOP_CODONS)	GT:PL	0/1:41,0,41
chrA05	480990	chrA05:480990_C/T	C	T	20.1497	.	DP=5;VDB=0.56;RPB=0.333333;MQB=0.666667;BQB=0.666667;MQSB=1;SGB=-0.453602;MQ0F=0;ICB=1;HOB=0.5;AC=1;AN=2;DP4=3,0,1,1;MQ=55;EFF=DOWNSTREAM(MODIFIER||2109|||BnaA05g00820D|||BnaA05g00820D||1|WARNING_TRANSCRIPT_MULTIPLE_STOP_CODONS),NON_SYNONYMOUS_CODING(MODERATE|MISSENSE|gGa/gAa|G213E||BnaA05g00830D|||BnaA05g00830D|2|1|WARNING_TRANSCRIPT_MULTIPLE_STOP_CODONS),UPSTREAM(MODIFIER||4090|||BnaA05g00840D|||BnaA05g00840D||1|WARNING_TRANSCRIPT_MULTIPLE_STOP_CODONS)	GT:PL	0/1:53,0,83
chrA05	485132	chrA05:485132_C/T	C	T	72	.	DP=10;VDB=0.397076;RPB=0.503877;MQB=0.783809;BQB=0.727822;MQSB=0.783809;SGB=-0.556411;MQ0F=0;ICB=1;HOB=0.5;AC=1;AN=2;DP4=5,1,1,3;MQ=56;EFF=NON_SYNONYMOUS_CODING(MODERATE|MISSENSE|tCc/tTc|S18F||BnaA05g00840D|||BnaA05g00840D|1|1|WARNING_TRANSCRIPT_MULTIPLE_STOP_CODONS),UPSTREAM(MODIFIER||3429|||BnaA05g00830D|||BnaA05g00830D||1|WARNING_TRANSCRIPT_MULTIPLE_STOP_CODONS)	GT:PL	0/1:105,0,144
chrA05	575331	chrA05:575331_T/C	T	C	37.3355	.	DP=2;VDB=0.44;SGB=-0.453602;MQ0F=0;AC=2;AN=2;DP4=0,0,0,2;MQ=44;EFF=DOWNSTREAM(MODIFIER||4890|||BnaA05g01040D|||BnaA05g01040D||1|WARNING_TRANSCRIPT_INCOMPLETE),INTERGENIC(MODIFIER||||||||||1),UPSTREAM(MODIFIER||2543|||BnaA05g01030D|||BnaA05g01030D||1)	GT:PL	1/1:65,6,0
chrA05	710130	chrA05:710130_C/T	C	T	37.3986	.	DP=4;VDB=0.64;RPB=0;MQB=1;BQB=0;MQSB=1;SGB=-0.453602;MQ0F=0;ICB=1;HOB=0.5;AC=1;AN=2;DP4=0,2,1,1;MQ=60;EFF=INTERGENIC(MODIFIER||||||||||1)	GT:PL	0/1:70,0,58
chrA05	733051	chrA05:733051_C/T	C	T	33.3988	.	DP=11;VDB=0.411594;RPB=0.263597;MQB=1;BQB=0.954207;MQSB=0.964642;SGB=-0.511536;MQ0F=0;ICB=1;HOB=0.5;AC=1;AN=2;DP4=4,4,3,0;MQ=60;EFF=DOWNSTREAM(MODIFIER||178|||BnaA05g01240D|||BnaA05g01240D||1|WARNING_TRANSCRIPT_INCOMPLETE),DOWNSTREAM(MODIFIER||3131|||BnaA05g01260D|||BnaA05g01260D||1),DOWNSTREAM(MODIFIER||55|||BnaA05g01250D|||BnaA05g01250D||1),INTERGENIC(MODIFIER||||||||||1)	GT:PL	0/1:67,0,208
chrA05	831786	chrA05:831786_A/G	A	G	49.0762	.	DP=8;VDB=0.0900131;RPB=0.150134;MQB=0.900802;BQB=0.900802;MQSB=0.900802;SGB=-0.511536;MQ0F=0;ICB=1;HOB=0.5;AC=1;AN=2;DP4=4,1,1,2;MQ=60;EFF=DOWNSTREAM(MODIFIER||1709|||BnaA05g01420D|||BnaA05g01420D||1),DOWNSTREAM(MODIFIER||2394|||BnaA05g01440D|||BnaA05g01440D||1),NON_SYNONYMOUS_CODING(MODERATE|MISSENSE|Tgc/Cgc|C249R||BnaA05g01430D|||BnaA05g01430D|2|1|WARNING_TRANSCRIPT_INCOMPLETE)	GT:PL	0/1:82,0,137
chrA05	950143	chrA05:950143_C/T	C	T	45.2899	.	DP=5;VDB=0.883313;RPB=0.666667;MQB=0.833333;BQB=0.333333;SGB=-0.511536;MQ0F=0;ICB=1;HOB=0.5;AC=1;AN=2;DP4=0,2,0,3;MQ=50;EFF=INTRON(MODIFIER|||||BnaA05g01660D|||BnaA05g01660D|1|1|WARNING_TRANSCRIPT_INCOMPLETE),UPSTREAM(MODIFIER||1503|||BnaA05g01650D|||BnaA05g01650D||1),UPSTREAM(MODIFIER||3253|||BnaA05g01640D|||BnaA05g01640D||1)	GT:PL	0/1:78,0,57
chrA05	984570	chrA05:984570_C/T	C	T	86	.	DP=6;VDB=0.585652;RPB=1;MQB=1;BQB=0.875;MQSB=1;SGB=-0.556411;MQ0F=0;ICB=1;HOB=0.5;AC=1;AN=2;DP4=1,1,1,3;MQ=60;EFF=DOWNSTREAM(MODIFIER||1339|||BnaA05g01710D|||BnaA05g01710D||1|WARNING_TRANSCRIPT_MULTIPLE_STOP_CODONS),INTERGENIC(MODIFIER||||||||||1),UPSTREAM(MODIFIER||426|||BnaA05g01720D|||BnaA05g01720D||1)	GT:PL	0/1:119,0,57
chrA05	999780	chrA05:999780_C/T	C	T	124	.	DP=7;VDB=0.977979;RPB=1;MQB=1;BQB=1;MQSB=0.405132;SGB=-0.616816;MQ0F=0;ICB=1;HOB=0.5;AC=1;AN=2;DP4=0,1,3,3;MQ=51;EFF=DOWNSTREAM(MODIFIER||3751|||BnaA05g01730D|||BnaA05g01730D||1),SYNONYMOUS_CODING(LOW|SILENT|gcC/gcT|A375||BnaA05g01740D|||BnaA05g01740D|6|1|WARNING_TRANSCRIPT_MULTIPLE_STOP_CODONS),UPSTREAM(MODIFIER||2125|||BnaA05g01750D|||BnaA05g01750D||1)	GT:PL	0/1:159,0,19
chrA05	1139507	chrA05:1139507_C/T	C	T	98	.	DP=5;VDB=0.622417;RPB=1;MQB=1;BQB=1;MQSB=1;SGB=-0.556411;MQ0F=0;ICB=1;HOB=0.5;AC=1;AN=2;DP4=1,0,2,2;MQ=60;EFF=INTERGENIC(MODIFIER||||||||||1),UPSTREAM(MODIFIER||2798|||BnaA05g02030D|||BnaA05g02030D||1|WARNING_TRANSCRIPT_INCOMPLETE)	GT:PL	0/1:132,0,26
chrA05	1202487	chrA05:1202487_C/T	C	T	194	.	DP=10;VDB=0.678652;RPB=1;MQB=1;BQB=1;MQSB=1.00775;SGB=-0.662043;MQ0F=0;ICB=1;HOB=0.5;AC=1;AN=2;DP4=1,0,5,4;MQ=60;EFF=INTERGENIC(MODIFIER||||||||||1),UPSTREAM(MODIFIER||3850|||BnaA05g02150D|||BnaA05g02150D||1|WARNING_TRANSCRIPT_INCOMPLETE),UPSTREAM(MODIFIER||4399|||BnaA05g02130D|||BnaA05g02130D||1|WARNING_TRANSCRIPT_INCOMPLETE),UPSTREAM(MODIFIER||672|||BnaA05g02140D|||BnaA05g02140D||1|WARNING_TRANSCRIPT_INCOMPLETE)	GT:PL	0/1:227,0,9
chrA05	1243128	chrA05:1243128_C/T	C	T	115	.	DP=9;VDB=0.494358;RPB=0.730948;MQB=0.974597;BQB=0.406082;MQSB=0.924584;SGB=-0.590765;MQ0F=0;ICB=1;HOB=0.5;AC=1;AN=2;DP4=0,4,3,2;MQ=60;EFF=DOWNSTREAM(MODIFIER||3153|||BnaA05g02210D|||BnaA05g02210D||1),INTERGENIC(MODIFIER||||||||||1),UPSTREAM(MODIFIER||178|||BnaA05g02200D|||BnaA05g02200D||1|WARNING_TRANSCRIPT_MULTIPLE_STOP_CODONS),UPSTREAM(MODIFIER||809|||BnaA05g02190D|||BnaA05g02190D||1|WARNING_TRANSCRIPT_INCOMPLETE)	GT:PL	0/1:148,0,91
chrA05	1260259	chrA05:1260259_C/T	C	T	17.2916	.	DP=5;VDB=0.56;RPB=1;MQB=1;BQB=1;SGB=-0.453602;MQ0F=0;ICB=1;HOB=0.5;AC=1;AN=2;DP4=3,0,2,0;MQ=60;EFF=DOWNSTREAM(MODIFIER||4189|||BnaA05g02260D|||BnaA05g02260D||1|WARNING_TRANSCRIPT_MULTIPLE_STOP_CODONS),DOWNSTREAM(MODIFIER||881|||BnaA05g02240D|||BnaA05g02240D||1|WARNING_TRANSCRIPT_INCOMPLETE),NON_SYNONYMOUS_CODING(MODERATE|MISSENSE|cCg/cTg|P94L||BnaA05g02250D|||BnaA05g02250D|1|1|WARNING_TRANSCRIPT_MULTIPLE_STOP_CODONS)	GT:PL	0/1:50,0,76
chrA05	1303874	chrA05:1303874_C/T	C	T	67	.	DP=8;VDB=0.610267;RPB=0.372138;MQB=0.62023;BQB=0.992367;MQSB=1;SGB=-0.556411;MQ0F=0;ICB=1;HOB=0.5;AC=1;AN=2;DP4=1,3,0,4;MQ=52;EFF=INTRON(MODIFIER|||||BnaA05g02360D|||BnaA05g02360D|1|1|WARNING_TRANSCRIPT_INCOMPLETE),UPSTREAM(MODIFIER||4284|||BnaA05g02350D|||BnaA05g02350D||1|WARNING_TRANSCRIPT_MULTIPLE_STOP_CODONS)	GT:PL	0/1:100,0,98
chrA05	1414895	chrA05:1414895_C/T	C	T	58	.	DP=6;VDB=0.654404;RPB=0.861511;MQB=0.861511;BQB=0.574341;MQSB=0.861511;SGB=-0.511536;MQ0F=0;ICB=1;HOB=0.5;AC=1;AN=2;DP4=1,2,2,1;MQ=60;EFF=NON_SYNONYMOUS_CODING(MODERATE|MISSENSE|Gag/Aag|E4K||BnaA05g02600D|||BnaA05g02600D|1|1),UPSTREAM(MODIFIER||2517|||BnaA05g02590D|||BnaA05g02590D||1|WARNING_TRANSCRIPT_MULTIPLE_STOP_CODONS),UPSTREAM(MODIFIER||3314|||BnaA05g02610D|||BnaA05g02610D||1|WARNING_TRANSCRIPT_INCOMPLETE)	GT:PL	0/1:91,0,99
chrA05	1432610	chrA05:1432610_C/T	C	T	90	.	DP=11;VDB=0.548121;RPB=0.727822;MQB=1.00775;BQB=1.00775;MQSB=0.952347;SGB=-0.556411;MQ0F=0;ICB=1;HOB=0.5;AC=1;AN=2;DP4=3,3,2,2;MQ=60;EFF=DOWNSTREAM(MODIFIER||3232|||BnaA05g02650D|||BnaA05g02650D||1|WARNING_TRANSCRIPT_MULTIPLE_STOP_CODONS),INTRAGENIC(MODIFIER|||||BnaA05g02670D|||||1),UPSTREAM(MODIFIER||1462|||BnaA05g02660D|||BnaA05g02660D||1),UPSTREAM(MODIFIER||427|||BnaA05g02670D|||BnaA05g02670D||1)	GT:PL	0/1:123,0,168
chrA05	1449255	chrA05:1449255_C/T	C	T	92	.	DP=6;VDB=0.184775;RPB=0.5;MQB=1;BQB=0.875;MQSB=0.861511;SGB=-0.556411;MQ0F=0;ICB=1;HOB=0.5;AC=1;AN=2;DP4=1,1,2,2;MQ=60;EFF=DOWNSTREAM(MODIFIER||1964|||BnaA05g02690D|||BnaA05g02690D||1|WARNING_TRANSCRIPT_INCOMPLETE),DOWNSTREAM(MODIFIER||3851|||BnaA05g02710D|||BnaA05g02710D||1),DOWNSTREAM(MODIFIER||4205|||BnaA05g02680D|||BnaA05g02680D||1|WARNING_TRANSCRIPT_INCOMPLETE),INTRON(MODIFIER|||||BnaA05g02700D|||BnaA05g02700D|5|1|WARNING_TRANSCRIPT_INCOMPLETE)	GT:PL	0/1:125,0,60
chrA05	1534684	chrA05:1534684_C/T	C	T	94	.	DP=4;VDB=0.992732;MQSB=1;SGB=-0.556411;MQ0F=0;AC=2;AN=2;DP4=0,0,1,3;MQ=52;EFF=INTRON(MODIFIER|||||BnaA05g02920D|||BnaA05g02920D|9|1|WARNING_TRANSCRIPT_MULTIPLE_STOP_CODONS),UPSTREAM(MODIFIER||1680|||BnaA05g02910D|||BnaA05g02910D||1|WARNING_TRANSCRIPT_INCOMPLETE),UPSTREAM(MODIFIER||4578|||BnaA05g02900D|||BnaA05g02900D||1|WARNING_TRANSCRIPT_INCOMPLETE)	GT:PL	1/1:121,12,0
chrA05	1713539	chrA05:1713539_C/T	C	T	47.3571	.	DP=12;VDB=0.37344;RPB=0.898672;MQB=0.898672;BQB=0.25042;MQSB=0.397295;SGB=-0.511536;MQ0F=0;ICB=1;HOB=0.5;AC=1;AN=2;DP4=3,6,1,2;MQ=56;EFF=NON_SYNONYMOUS_CODING(MODERATE|MISSENSE|gCa/gTa|A234V||BnaA05g03150D|||BnaA05g03150D|5|1|WARNING_TRANSCRIPT_MULTIPLE_STOP_CODONS),UPSTREAM(MODIFIER||3520|||BnaA05g03140D|||BnaA05g03140D||1|WARNING_TRANSCRIPT_INCOMPLETE),UPSTREAM(MODIFIER||4984|||BnaA05g03160D|||BnaA05g03160D||1|WARNING_TRANSCRIPT_INCOMPLETE)	GT:PL	0/1:81,0,212
chrA05	1842184	chrA05:1842184_C/T	C	T	151	.	DP=12;VDB=0.279378;RPB=0.594978;MQB=1;BQB=0.444281;MQSB=1;SGB=-0.651104;MQ0F=0;ICB=1;HOB=0.5;AC=1;AN=2;DP4=2,2,6,2;MQ=60;EFF=INTRON(MODIFIER|||||BnaA05g03290D|||BnaA05g03290D|9|1|WARNING_TRANSCRIPT_MULTIPLE_STOP_CODONS),SPLICE_SITE_REGION(LOW|||||BnaA05g03290D|||BnaA05g03290D|9|1|WARNING_TRANSCRIPT_MULTIPLE_STOP_CODONS),UPSTREAM(MODIFIER||2041|||BnaA05g03300D|||BnaA05g03300D||1|WARNING_TRANSCRIPT_MULTIPLE_STOP_CODONS)	GT:PL	0/1:184,0,110
chrA05	1860206	chrA05:1860206_C/T	C	T	120	.	DP=9;VDB=0.517234;RPB=0.924584;MQB=0.924584;BQB=0.809011;MQSB=1;SGB=-0.616816;MQ0F=0;ICB=1;HOB=0.5;AC=1;AN=2;DP4=1,2,1,5;MQ=60;EFF=DOWNSTREAM(MODIFIER||1548|||BnaA05g03330D|||BnaA05g03330D||1|WARNING_TRANSCRIPT_INCOMPLETE),DOWNSTREAM(MODIFIER||2462|||BnaA05g03340D|||BnaA05g03340D||1|WARNING_TRANSCRIPT_MULTIPLE_STOP_CODONS),DOWNSTREAM(MODIFIER||4884|||BnaA05g03350D|||BnaA05g03350D||1|WARNING_TRANSCRIPT_INCOMPLETE),NON_SYNONYMOUS_CODING(MODERATE|MISSENSE|Gcg/Acg|A91T||BnaA05g03320D|||BnaA05g03320D|3|1|WARNING_TRANSCRIPT_INCOMPLETE)	GT:PL	0/1:153,0,82
chrA05	1947244	chrA05:1947244_C/T	C	T	72	.	DP=8;VDB=0.634447;RPB=0.62023;MQB=0.992367;BQB=0.992367;MQSB=1;SGB=-0.556411;MQ0F=0;ICB=1;HOB=0.5;AC=1;AN=2;DP4=3,1,3,1;MQ=60;EFF=NON_SYNONYMOUS_CODING(MODERATE|MISSENSE|aCg/aTg|T763M||BnaA05g03570D|||BnaA05g03570D|6|1|WARNING_TRANSCRIPT_MULTIPLE_STOP_CODONS),UPSTREAM(MODIFIER||2571|||BnaA05g03580D|||BnaA05g03580D||1)	GT:PL	0/1:105,0,106
chrA05	1982788	chrA05:1982788_C/T	C	T	134	.	DP=14;VDB=0.111502;RPB=0.173412;MQB=1;BQB=0.135054;MQSB=1;SGB=-0.616816;MQ0F=0;ICB=1;HOB=0.5;AC=1;AN=2;DP4=1,7,3,3;MQ=60;EFF=DOWNSTREAM(MODIFIER||1162|||BnaA05g03660D|||BnaA05g03660D||1|WARNING_TRANSCRIPT_MULTIPLE_STOP_CODONS),INTRON(MODIFIER|||||BnaA05g03650D|||BnaA05g03650D|1|1|WARNING_TRANSCRIPT_MULTIPLE_STOP_CODONS),UPSTREAM(MODIFIER||3214|||BnaA05g03640D|||BnaA05g03640D||1|WARNING_TRANSCRIPT_INCOMPLETE),UPSTREAM(MODIFIER||4070|||BnaA05g03670D|||BnaA05g03670D||1)	GT:PL	0/1:167,0,172
chrA05	2004238	chrA05:2004238_C/T	C	T	18.1365	.	DP=8;VDB=0.9;RPB=1;MQB=1;BQB=0.5;MQSB=0.992367;SGB=-0.453602;MQ0F=0;ICB=1;HOB=0.5;AC=1;AN=2;DP4=3,3,1,1;MQ=60;EFF=DOWNSTREAM(MODIFIER||2584|||BnaA05g03720D|||BnaA05g03720D||1),SYNONYMOUS_CODING(LOW|SILENT|ctG/ctA|L115||BnaA05g03730D|||BnaA05g03730D|1|1|WARNING_TRANSCRIPT_MULTIPLE_STOP_CODONS),UPSTREAM(MODIFIER||1723|||BnaA05g03740D|||BnaA05g03740D||1|WARNING_TRANSCRIPT_MULTIPLE_STOP_CODONS)	GT:PL	0/1:52,0,177
chrA05	2174757	chrA05:2174757_C/T	C	T	56	.	DP=8;VDB=0.327477;RPB=0.900802;MQB=0.900802;BQB=0.150134;MQSB=1;SGB=-0.511536;MQ0F=0;ICB=1;HOB=0.5;AC=1;AN=2;DP4=5,0,2,1;MQ=60;EFF=INTERGENIC(MODIFIER||||||||||1),UPSTREAM(MODIFIER||4449|||BnaA05g04040D|||BnaA05g04040D||1|WARNING_TRANSCRIPT_MULTIPLE_STOP_CODONS),UPSTREAM(MODIFIER||700|||BnaA05g04030D|||BnaA05g04030D||1|WARNING_TRANSCRIPT_INCOMPLETE)	GT:PL	0/1:89,0,101
chrA05	2207266	chrA05:2207266_C/T	C	T	32.8345	.	DP=3;VDB=0.44;RPB=1;MQB=1;BQB=1;MQSB=1;SGB=-0.453602;MQ0F=0;ICB=1;HOB=0.5;AC=1;AN=2;DP4=0,1,2,0;MQ=55;EFF=NON_SYNONYMOUS_CODING(MODERATE|MISSENSE|aCt/aTt|T411I||BnaA05g04050D|||BnaA05g04050D|11|1|WARNING_TRANSCRIPT_INCOMPLETE),UPSTREAM(MODIFIER||641|||BnaA05g04060D|||BnaA05g04060D||1|WARNING_TRANSCRIPT_INCOMPLETE)	GT:PL	0/1:66,0,30
chrA05	2269953	chrA05:2269953_C/T	C	T	100	.	DP=13;VDB=0.915302;RPB=0.531709;MQB=0.961166;BQB=0.920266;MQSB=0.207131;SGB=-0.616816;MQ0F=0;ICB=1;HOB=0.5;AC=1;AN=2;DP4=5,2,4,2;MQ=50;EFF=DOWNSTREAM(MODIFIER||2275|||BnaA05g04190D|||BnaA05g04190D||1),DOWNSTREAM(MODIFIER||4616|||BnaA05g04210D|||BnaA05g04210D||1|WARNING_TRANSCRIPT_INCOMPLETE),SYNONYMOUS_CODING(LOW|SILENT|ccC/ccT|P200||BnaA05g04200D|||BnaA05g04200D|3|1),UPSTREAM(MODIFIER||3835|||BnaA05g04180D|||BnaA05g04180D||1|WARNING_TRANSCRIPT_MULTIPLE_STOP_CODONS)	GT:PL	0/1:133,0,154
chrA05	2313259	chrA05:2313259_C/T	C	T	98	.	DP=14;VDB=0.0275165;RPB=0.0493739;MQB=0.301194;BQB=0.586646;MQSB=0.105399;SGB=-0.616816;MQ0F=0;ICB=1;HOB=0.5;AC=1;AN=2;DP4=7,1,3,3;MQ=53;EFF=INTERGENIC(MODIFIER||||||||||1),UPSTREAM(MODIFIER||1189|||BnaA05g04320D|||BnaA05g04320D||1|WARNING_TRANSCRIPT_INCOMPLETE),UPSTREAM(MODIFIER||1883|||BnaA05g04330D|||BnaA05g04330D||1|WARNING_TRANSCRIPT_INCOMPLETE),UPSTREAM(MODIFIER||3842|||BnaA05g04310D|||BnaA05g04310D||1|WARNING_TRANSCRIPT_INCOMPLETE)	GT:PL	0/1:131,0,178
chrA05	2344781	chrA05:2344781_C/T	C	T	6.22162	.	DP=8;VDB=0.26;RPB=0.5;MQB=1;BQB=0.416667;MQSB=1;SGB=-0.453602;MQ0F=0;ICB=1;HOB=0.5;AC=1;AN=2;DP4=2,4,0,2;MQ=60;EFF=INTERGENIC(MODIFIER||||||||||1),UPSTREAM(MODIFIER||1894|||BnaA05g04350D|||BnaA05g04350D||1)	GT:PL	0/1:39,0,151
chrA05	2601257	chrA05:2601257_C/T	C	T	134	.	DP=12;VDB=0.741488;RPB=0.935451;MQB=0.935451;BQB=0.6821;MQSB=0.506703;SGB=-0.636426;MQ0F=0;ICB=1;HOB=0.5;AC=1;AN=2;DP4=3,2,2,5;MQ=53;EFF=DOWNSTREAM(MODIFIER||2921|||BnaA05g04950D|||BnaA05g04950D||1),NON_SYNONYMOUS_CODING(MODERATE|MISSENSE|Gag/Aag|E751K||BnaA05g04940D|||BnaA05g04940D|4|1|WARNING_TRANSCRIPT_MULTIPLE_STOP_CODONS)	GT:PL	0/1:167,0,135
chrA05	2643964	chrA05:2643964_C/T	C	T	10.5446	.	DP=7;VDB=0.7;RPB=0.6;MQB=1;BQB=0.2;MQSB=1.01283;SGB=-0.453602;MQ0F=0;ICB=1;HOB=0.5;AC=1;AN=2;DP4=3,2,1,1;MQ=60;EFF=DOWNSTREAM(MODIFIER||192|||BnaA05g05040D|||BnaA05g05040D||1|WARNING_TRANSCRIPT_INCOMPLETE),INTERGENIC(MODIFIER||||||||||1),UPSTREAM(MODIFIER||1887|||BnaA05g05030D|||BnaA05g05030D||1|WARNING_TRANSCRIPT_INCOMPLETE),UPSTREAM(MODIFIER||2210|||BnaA05g05050D|||BnaA05g05050D||1)	GT:PL	0/1:44,0,151
chrA05	2739646	chrA05:2739646_C/T	C	T	108	.	DP=9;VDB=0.665344;RPB=0.89338;MQB=0.974597;BQB=0.974597;MQSB=0.974597;SGB=-0.590765;MQ0F=0;ICB=1;HOB=0.5;AC=1;AN=2;DP4=1,3,4,1;MQ=60;EFF=DOWNSTREAM(MODIFIER||1809|||BnaA05g05270D|||BnaA05g05270D||1|WARNING_TRANSCRIPT_INCOMPLETE),SPLICE_SITE_REGION(LOW|||||BnaA05g05250D|||BnaA05g05250D|1|1),SYNONYMOUS_CODING(LOW|SILENT|gaG/gaA|E52||BnaA05g05250D|||BnaA05g05250D|1|1),UPSTREAM(MODIFIER||316|||BnaA05g05260D|||BnaA05g05260D||1|WARNING_TRANSCRIPT_INCOMPLETE),UPSTREAM(MODIFIER||4177|||BnaA05g05240D|||BnaA05g05240D||1)	GT:PL	0/1:141,0,113
chrA05	3089898	chrA05:3089898_C/T	C	T	34.3445	.	DP=5;VDB=0.76;RPB=0;MQB=1;BQB=0;MQSB=1;SGB=-0.453602;MQ0F=0;ICB=1;HOB=0.5;AC=1;AN=2;DP4=0,3,1,1;MQ=54;EFF=NON_SYNONYMOUS_CODING(MODERATE|MISSENSE|Gat/Aat|D22N||BnaA05g05880D|||BnaA05g05880D|1|1|WARNING_TRANSCRIPT_INCOMPLETE),UPSTREAM(MODIFIER||4980|||BnaA05g05890D|||BnaA05g05890D||1|WARNING_TRANSCRIPT_INCOMPLETE)	GT:PL	0/1:67,0,73
chrA05	3167051	chrA05:3167051_C/T	C	T	53	.	DP=9;VDB=0.995789;RPB=0.89338;MQB=0.649731;BQB=0.649731;MQSB=1;SGB=-0.556411;MQ0F=0;ICB=1;HOB=0.5;AC=1;AN=2;DP4=1,4,0,4;MQ=53;EFF=SYNONYMOUS_CODING(LOW|SILENT|taC/taT|Y533||BnaA05g05950D|||BnaA05g05950D|2|1)	GT:PL	0/1:86,0,112
chrA05	3277306	chrA05:3277306_C/T	C	T	52	.	DP=4;VDB=0.206307;RPB=1;MQB=1;BQB=1;MQSB=1;SGB=-0.511536;MQ0F=0;ICB=1;HOB=0.5;AC=1;AN=2;DP4=0,1,1,2;MQ=44;EFF=DOWNSTREAM(MODIFIER||4901|||BnaA05g06150D|||BnaA05g06150D||1|WARNING_TRANSCRIPT_MULTIPLE_STOP_CODONS),DOWNSTREAM(MODIFIER||490|||BnaA05g06130D|||BnaA05g06130D||1|WARNING_TRANSCRIPT_MULTIPLE_STOP_CODONS),NON_SYNONYMOUS_CODING(MODERATE|MISSENSE|aCg/aTg|T53M||BnaA05g06140D|||BnaA05g06140D|1|1|WARNING_TRANSCRIPT_INCOMPLETE)	GT:PL	0/1:86,0,17
chrA05	3323607	chrA05:3323607_C/T	C	T	79	.	DP=7;VDB=0.973483;RPB=1.01283;MQB=0.810265;BQB=0.202566;MQSB=0.5;SGB=-0.556411;MQ0F=0;ICB=1;HOB=0.5;AC=1;AN=2;DP4=2,1,3,1;MQ=56;EFF=INTERGENIC(MODIFIER||||||||||1),UPSTREAM(MODIFIER||102|||BnaA05g06240D|||BnaA05g06240D||1|WARNING_TRANSCRIPT_INCOMPLETE),UPSTREAM(MODIFIER||3218|||BnaA05g06230D|||BnaA05g06230D||1|WARNING_TRANSCRIPT_INCOMPLETE)	GT:PL	0/1:112,0,91
chrA05	3531718	chrA05:3531718_C/T	C	T	64	.	DP=6;VDB=0.820274;RPB=0.875;MQB=0.75;BQB=0.5;SGB=-0.556411;MQ0F=0;ICB=1;HOB=0.5;AC=1;AN=2;DP4=0,2,0,4;MQ=56;EFF=DOWNSTREAM(MODIFIER||4799|||BnaA05g06520D|||BnaA05g06520D||1),DOWNSTREAM(MODIFIER||594|||BnaA05g06490D|||BnaA05g06490D||1|WARNING_TRANSCRIPT_INCOMPLETE),INTERGENIC(MODIFIER||||||||||1),UPSTREAM(MODIFIER||1495|||BnaA05g06500D|||BnaA05g06500D||1),UPSTREAM(MODIFIER||3357|||BnaA05g06510D|||BnaA05g06510D||1)	GT:PL	0/1:97,0,47
chrA05	3708699	chrA05:3708699_C/T	C	T	60	.	DP=8;VDB=0.318564;RPB=0.450401;MQB=0.900802;BQB=0.900802;MQSB=0.992367;SGB=-0.511536;MQ0F=0;ICB=1;HOB=0.5;AC=1;AN=2;DP4=3,2,1,2;MQ=60;EFF=DOWNSTREAM(MODIFIER||2884|||BnaA05g06820D|||BnaA05g06820D||1),INTERGENIC(MODIFIER||||||||||1),UPSTREAM(MODIFIER||1494|||BnaA05g06830D|||BnaA05g06830D||1|WARNING_TRANSCRIPT_MULTIPLE_STOP_CODONS)	GT:PL	0/1:93,0,152
chrA05	3838418	chrA05:3838418_C/T	C	T	162	.	DP=7;VDB=0.926739;MQSB=1;SGB=-0.616816;MQ0F=0;AC=2;AN=2;DP4=0,0,5,1;MQ=60;EFF=DOWNSTREAM(MODIFIER||1921|||BnaA05g07110D|||BnaA05g07110D||1|WARNING_TRANSCRIPT_INCOMPLETE),INTERGENIC(MODIFIER||||||||||1),UPSTREAM(MODIFIER||415|||BnaA05g07120D|||BnaA05g07120D||1|WARNING_TRANSCRIPT_INCOMPLETE)	GT:PL	1/1:189,18,0
chrA05	3849706	chrA05:3849706_C/T	C	T	99	.	DP=8;VDB=0.387746;RPB=0.833333;MQB=0.333333;BQB=1;SGB=-0.616816;MQ0F=0;ICB=1;HOB=0.5;AC=1;AN=2;DP4=2,0,6,0;MQ=48;EFF=DOWNSTREAM(MODIFIER||1679|||BnaA05g07140D|||BnaA05g07140D||1|WARNING_TRANSCRIPT_INCOMPLETE),INTERGENIC(MODIFIER||||||||||1),UPSTREAM(MODIFIER||2635|||BnaA05g07130D|||BnaA05g07130D||1)	GT:PL	0/1:133,0,45
chrA05	3967174	chrA05:3967174_C/T	C	T	36.887	.	DP=9;VDB=0.421281;RPB=0.346719;MQB=0.115573;BQB=0.924584;MQSB=0.577865;SGB=-0.511536;MQ0F=0;ICB=1;HOB=0.5;AC=1;AN=2;DP4=3,3,0,3;MQ=54;EFF=SYNONYMOUS_CODING(LOW|SILENT|taC/taT|Y304||BnaA05g07370D|||BnaA05g07370D|3|1)	GT:PL	0/1:70,0,166
chrA05	3976310	chrA05:3976310_C/T	C	T	49.3504	.	DP=7;VDB=0.228191;RPB=0.810265;MQB=1.01283;BQB=0.607698;MQSB=1;SGB=-0.511536;MQ0F=0;ICB=1;HOB=0.5;AC=1;AN=2;DP4=2,2,0,3;MQ=60;EFF=DOWNSTREAM(MODIFIER||4640|||BnaA05g07390D|||BnaA05g07390D||1),INTERGENIC(MODIFIER||||||||||1),UPSTREAM(MODIFIER||2681|||BnaA05g07380D|||BnaA05g07380D||1|WARNING_TRANSCRIPT_INCOMPLETE)	GT:PL	0/1:82,0,118
chrA05	4025375	chrA05:4025375_C/T	C	T	31.4028	.	DP=5;VDB=0.14;RPB=0;MQB=1;BQB=0;MQSB=1;SGB=-0.453602;MQ0F=0;ICB=1;HOB=0.5;AC=1;AN=2;DP4=0,2,1,1;MQ=60;EFF=INTERGENIC(MODIFIER||||||||||1),UPSTREAM(MODIFIER||2517|||BnaA05g07470D|||BnaA05g07470D||1|WARNING_TRANSCRIPT_MULTIPLE_STOP_CODONS)	GT:PL	0/1:64,0,63
chrA05	4151896	chrA05:4151896_C/T	C	T	61	.	DP=5;VDB=0.71601;RPB=0.333333;MQB=0.5;BQB=0.5;MQSB=0.666667;SGB=-0.511536;MQ0F=0;ICB=1;HOB=0.5;AC=1;AN=2;DP4=1,1,1,2;MQ=55;EFF=DOWNSTREAM(MODIFIER||1957|||BnaA05g07640D|||BnaA05g07640D||1|WARNING_TRANSCRIPT_INCOMPLETE),DOWNSTREAM(MODIFIER||2880|||BnaA05g07620D|||BnaA05g07620D||1|WARNING_TRANSCRIPT_INCOMPLETE),DOWNSTREAM(MODIFIER||4707|||BnaA05g07650D|||BnaA05g07650D||1|WARNING_TRANSCRIPT_INCOMPLETE),NON_SYNONYMOUS_CODING(MODERATE|MISSENSE|Gcg/Acg|A305T||BnaA05g07630D|||BnaA05g07630D|2|1|WARNING_TRANSCRIPT_INCOMPLETE)	GT:PL	0/1:94,0,58
chrA05	4240124	chrA05:4240124_C/T	C	T	19.9367	.	DP=6;VDB=0.74;RPB=0.5;MQB=1;BQB=1;MQSB=1;SGB=-0.453602;MQ0F=0;ICB=1;HOB=0.5;AC=1;AN=2;DP4=2,2,2,0;MQ=60;EFF=INTERGENIC(MODIFIER||||||||||1),UPSTREAM(MODIFIER||533|||BnaA05g07800D|||BnaA05g07800D||1|WARNING_TRANSCRIPT_INCOMPLETE)	GT:PL	0/1:53,0,122
chrA05	4268017	chrA05:4268017_C/T	C	T	7.87141	.	DP=5;VDB=0.52;RPB=0.666667;MQB=1;BQB=1;MQSB=1;SGB=-0.453602;MQ0F=0;ICB=1;HOB=0.5;AC=1;AN=2;DP4=1,2,0,2;MQ=40;EFF=INTERGENIC(MODIFIER||||||||||1),UPSTREAM(MODIFIER||4421|||BnaA05g07830D|||BnaA05g07830D||1),UPSTREAM(MODIFIER||656|||BnaA05g07840D|||BnaA05g07840D||1|WARNING_TRANSCRIPT_INCOMPLETE)	GT:PL	0/1:40,0,80
chrA05	4276433	chrA05:4276433_C/T	C	T	52	.	DP=5;VDB=0.160332;RPB=0.666667;MQB=0.666667;BQB=0;MQSB=1;SGB=-0.511536;MQ0F=0;ICB=1;HOB=0.5;AC=1;AN=2;DP4=1,1,3,0;MQ=55;EFF=INTERGENIC(MODIFIER||||||||||1)	GT:PL	0/1:85,0,57
chrA05	4321960	chrA05:4321960_C/T	C	T	143	.	DP=5;VDB=0.828314;MQSB=1;SGB=-0.590765;MQ0F=0;AC=2;AN=2;DP4=0,0,3,2;MQ=60;EFF=SYNONYMOUS_CODING(LOW|SILENT|aaC/aaT|N795||BnaA05g07880D|||BnaA05g07880D|15|1|WARNING_TRANSCRIPT_MULTIPLE_STOP_CODONS),UPSTREAM(MODIFIER||1799|||BnaA05g07890D|||BnaA05g07890D||1|WARNING_TRANSCRIPT_MULTIPLE_STOP_CODONS)	GT:PL	1/1:170,15,0
chrA05	4391998	chrA05:4391998_C/T	C	T	81	.	DP=8;VDB=0.745967;RPB=0.868321;MQB=0.992367;BQB=0.62023;MQSB=0.992367;SGB=-0.556411;MQ0F=0;ICB=1;HOB=0.5;AC=1;AN=2;DP4=1,3,3,1;MQ=60;EFF=INTRON(MODIFIER|||||BnaA05g07980D|||BnaA05g07980D|1|1|WARNING_TRANSCRIPT_INCOMPLETE),UPSTREAM(MODIFIER||3108|||BnaA05g07970D|||BnaA05g07970D||1)	GT:PL	0/1:114,0,102
chrA05	4482185	chrA05:4482185_C/T	C	T	16.451	.	DP=4;VDB=0.58;RPB=0.5;MQB=0.5;BQB=0;MQSB=1;SGB=-0.453602;MQ0F=0;ICB=1;HOB=0.5;AC=1;AN=2;DP4=0,2,1,1;MQ=54;EFF=INTERGENIC(MODIFIER||||||||||1)	GT:PL	0/1:49,0,58
chrA05	4571325	chrA05:4571325_C/T	C	T	23.2082	.	DP=5;VDB=0.7;RPB=0.666667;MQB=1;BQB=0.833333;MQSB=1;SGB=-0.453602;MQ0F=0;ICB=1;HOB=0.5;AC=1;AN=2;DP4=2,1,2,0;MQ=60;EFF=DOWNSTREAM(MODIFIER||2669|||BnaA05g08290D|||BnaA05g08290D||1|WARNING_TRANSCRIPT_MULTIPLE_STOP_CODONS),INTERGENIC(MODIFIER||||||||||1)	GT:PL	0/1:56,0,98
chrA05	4651842	chrA05:4651842_C/T	C	T	32.4009	.	DP=5;VDB=0.32;RPB=0.666667;MQB=0.666667;BQB=0.5;MQSB=0.666667;SGB=-0.453602;MQ0F=0;ICB=1;HOB=0.5;AC=1;AN=2;DP4=2,1,1,1;MQ=53;EFF=NON_SYNONYMOUS_CODING(MODERATE|MISSENSE|Gga/Aga|G1535R||BnaA05g08380D|||BnaA05g08380D|46|1|WARNING_TRANSCRIPT_MULTIPLE_STOP_CODONS),UPSTREAM(MODIFIER||2805|||BnaA05g08370D|||BnaA05g08370D||1|WARNING_TRANSCRIPT_INCOMPLETE)	GT:PL	0/1:65,0,67
chrA05	4719670	chrA05:4719670_C/T	C	T	90	.	DP=6;VDB=0.918297;RPB=1;MQB=1;BQB=0.625;MQSB=0.861511;SGB=-0.556411;MQ0F=0;ICB=1;HOB=0.5;AC=1;AN=2;DP4=1,1,2,2;MQ=60;EFF=INTERGENIC(MODIFIER||||||||||1),UPSTREAM(MODIFIER||99|||BnaA05g08420D|||BnaA05g08420D||1)	GT:PL	0/1:123,0,54
chrA05	4865196	chrA05:4865196_C/T	C	T	85	.	DP=8;VDB=0.465768;RPB=0.124046;MQB=0.868321;BQB=0.868321;MQSB=0.833333;SGB=-0.556411;MQ0F=0;ICB=1;HOB=0.5;AC=1;AN=2;DP4=1,3,1,3;MQ=57;EFF=STOP_GAINED(HIGH|NONSENSE|Caa/Taa|Q353*||BnaA05g08810D|||BnaA05g08810D|7|1|WARNING_TRANSCRIPT_INCOMPLETE),UPSTREAM(MODIFIER||1731|||BnaA05g08820D|||BnaA05g08820D||1|WARNING_TRANSCRIPT_MULTIPLE_STOP_CODONS),UPSTREAM(MODIFIER||3616|||BnaA05g08800D|||BnaA05g08800D||1),UPSTREAM(MODIFIER||4864|||BnaA05g08830D|||BnaA05g08830D||1|WARNING_TRANSCRIPT_INCOMPLETE)	GT:PL	0/1:118,0,103
chrA05	4888961	chrA05:4888961_C/T	C	T	113	.	DP=4;VDB=0.922998;MQSB=0.5;SGB=-0.556411;MQ0F=0;AC=2;AN=2;DP4=0,0,2,2;MQ=52;EFF=SYNONYMOUS_CODING(LOW|SILENT|tgC/tgT|C230||BnaA05g08850D|||BnaA05g08850D|5|1|WARNING_TRANSCRIPT_INCOMPLETE),UPSTREAM(MODIFIER||3303|||BnaA05g08860D|||BnaA05g08860D||1|WARNING_TRANSCRIPT_INCOMPLETE)	GT:PL	1/1:140,12,0
chrA05	4907909	chrA05:4907909_C/T	C	T	22.0802	.	DP=6;VDB=0.64;RPB=0.75;MQB=1;BQB=0.125;MQSB=0.861511;SGB=-0.453602;MQ0F=0;ICB=1;HOB=0.5;AC=1;AN=2;DP4=3,1,0,2;MQ=60;EFF=DOWNSTREAM(MODIFIER||2693|||BnaA05g08880D|||BnaA05g08880D||1),INTRON(MODIFIER|||||BnaA05g08890D|||BnaA05g08890D|4|1|WARNING_TRANSCRIPT_INCOMPLETE),SPLICE_SITE_REGION(LOW|||||BnaA05g08890D|||BnaA05g08890D|4|1|WARNING_TRANSCRIPT_INCOMPLETE),UPSTREAM(MODIFIER||3644|||BnaA05g08900D|||BnaA05g08900D||1)	GT:PL	0/1:55,0,106
chrA05	4968544	chrA05:4968544_C/T	C	T	78	.	DP=7;VDB=0.730433;RPB=0.405132;MQB=0.810265;BQB=0.810265;MQSB=1;SGB=-0.556411;MQ0F=0;ICB=1;HOB=0.5;AC=1;AN=2;DP4=0,3,1,3;MQ=40;EFF=NON_SYNONYMOUS_CODING(MODERATE|MISSENSE|Cct/Tct|P112S||BnaA05g09040D|||BnaA05g09040D|1|1|WARNING_TRANSCRIPT_INCOMPLETE)	GT:PL	0/1:111,0,72
chrA05	4996540	chrA05:4996540_C/T	C	T	128	.	DP=12;VDB=0.215799;RPB=0.931779;MQB=0.982603;BQB=0.864013;MQSB=1;SGB=-0.616816;MQ0F=0;ICB=1;HOB=0.5;AC=1;AN=2;DP4=4,2,4,2;MQ=60;EFF=INTERGENIC(MODIFIER||||||||||1)	GT:PL	0/1:161,0,165
chrA05	5010337	chrA05:5010337_C/T	C	T	22.1477	.	DP=3;VDB=0.14;RPB=1;MQB=1;BQB=1;MQSB=1;SGB=-0.453602;MQ0F=0;ICB=1;HOB=0.5;AC=1;AN=2;DP4=0,1,2,0;MQ=60;EFF=INTERGENIC(MODIFIER||||||||||1),UPSTREAM(MODIFIER||3475|||BnaA05g09100D|||BnaA05g09100D||1|WARNING_TRANSCRIPT_INCOMPLETE),UPSTREAM(MODIFIER||359|||BnaA05g09090D|||BnaA05g09090D||1|WARNING_TRANSCRIPT_INCOMPLETE)	GT:PL	0/1:55,0,32
chrA05	5016296	chrA05:5016296_C/T	C	T	31.2263	.	DP=5;VDB=0.26;RPB=0;MQB=1;BQB=1;MQSB=1;SGB=-0.453602;MQ0F=0;ICB=1;HOB=0.5;AC=1;AN=2;DP4=3,0,1,1;MQ=60;EFF=DOWNSTREAM(MODIFIER||3442|||BnaA05g09090D|||BnaA05g09090D||1|WARNING_TRANSCRIPT_INCOMPLETE),INTRON(MODIFIER|||||BnaA05g09100D|||BnaA05g09100D|14|1|WARNING_TRANSCRIPT_INCOMPLETE),UPSTREAM(MODIFIER||2227|||BnaA05g09110D|||BnaA05g09110D||1|WARNING_TRANSCRIPT_MULTIPLE_STOP_CODONS)	GT:PL	0/1:64,0,87
chrA05	5019575	chrA05:5019575_C/T	C	T	21.6406	.	DP=7;VDB=0.58;RPB=0.8;MQB=1;BQB=0.9;MQSB=1.01283;SGB=-0.453602;MQ0F=0;ICB=1;HOB=0.5;AC=1;AN=2;DP4=3,2,1,1;MQ=60;EFF=DOWNSTREAM(MODIFIER||2679|||BnaA05g09100D|||BnaA05g09100D||1|WARNING_TRANSCRIPT_INCOMPLETE),INTRON(MODIFIER|||||BnaA05g09110D|||BnaA05g09110D|4|1|WARNING_TRANSCRIPT_MULTIPLE_STOP_CODONS)	GT:PL	0/1:55,0,140
chrA05	5046435	chrA05:5046435_C/T	C	T	49.3895	.	DP=6;VDB=0.976494;RPB=0.861511;MQB=0.861511;BQB=0.28717;MQSB=0.5;SGB=-0.511536;MQ0F=0;ICB=1;HOB=0.5;AC=1;AN=2;DP4=1,2,1,2;MQ=59;EFF=INTERGENIC(MODIFIER||||||||||1)	GT:PL	0/1:82,0,94
chrA05	5061703	chrA05:5061703_C/T	C	T	25.3473	.	DP=2;VDB=0.28;SGB=-0.453602;MQ0F=0;AC=2;AN=2;DP4=0,0,2,0;MQ=29;EFF=DOWNSTREAM(MODIFIER||3591|||BnaA05g09140D|||BnaA05g09140D||1|WARNING_TRANSCRIPT_INCOMPLETE),INTERGENIC(MODIFIER||||||||||1)	GT:PL	1/1:53,6,0
chrA05	5072489	chrA05:5072489_C/T	C	T	85	.	DP=8;VDB=0.0797974;RPB=0.868321;MQB=0.992367;BQB=0.62023;MQSB=0.900802;SGB=-0.556411;MQ0F=0;ICB=1;HOB=0.5;AC=1;AN=2;DP4=1,3,2,2;MQ=60;EFF=INTRON(MODIFIER|||||BnaA05g09140D|||BnaA05g09140D|2|1|WARNING_TRANSCRIPT_INCOMPLETE)	GT:PL	0/1:118,0,116
chrA05	5338792	chrA05:5338792_C/T	C	T	145	.	DP=14;VDB=0.685092;RPB=0.777382;MQB=0.714506;BQB=0.966012;MQSB=0.740818;SGB=-0.636426;MQ0F=0;ICB=1;HOB=0.5;AC=1;AN=2;DP4=4,3,4,3;MQ=56;EFF=DOWNSTREAM(MODIFIER||265|||BnaA05g09690D|||BnaA05g09690D||1|WARNING_TRANSCRIPT_INCOMPLETE),DOWNSTREAM(MODIFIER||407|||BnaA05g09700D|||BnaA05g09700D||1),INTERGENIC(MODIFIER||||||||||1)	GT:PL	0/1:178,0,183
chrA05	5340455	chrA05:5340455_C/T	C	T	135	.	DP=11;VDB=0.329692;RPB=0.564628;MQB=0.950952;BQB=0.8618;MQSB=0.964642;SGB=-0.616816;MQ0F=0;ICB=1;HOB=0.5;AC=1;AN=2;DP4=1,4,3,3;MQ=60;EFF=DOWNSTREAM(MODIFIER||1928|||BnaA05g09690D|||BnaA05g09690D||1|WARNING_TRANSCRIPT_INCOMPLETE),INTRON(MODIFIER|||||BnaA05g09700D|||BnaA05g09700D|1|1),SPLICE_SITE_REGION(LOW|||||BnaA05g09700D|||BnaA05g09700D|1|1),UPSTREAM(MODIFIER||4027|||BnaA05g09710D|||BnaA05g09710D||1|WARNING_TRANSCRIPT_INCOMPLETE)	GT:PL	0/1:168,0,130
chrA05	5491489	chrA05:5491489_C/T	C	T	55	.	DP=4;VDB=0.228191;RPB=1;MQB=1;BQB=1;MQSB=1;SGB=-0.511536;MQ0F=0;ICB=1;HOB=0.5;AC=1;AN=2;DP4=0,1,3,0;MQ=60;EFF=DOWNSTREAM(MODIFIER||2489|||BnaA05g10000D|||BnaA05g10000D||1|WARNING_TRANSCRIPT_INCOMPLETE),INTERGENIC(MODIFIER||||||||||1),UPSTREAM(MODIFIER||110|||BnaA05g10010D|||BnaA05g10010D||1|WARNING_TRANSCRIPT_INCOMPLETE),UPSTREAM(MODIFIER||3943|||BnaA05g10020D|||BnaA05g10020D||1|WARNING_TRANSCRIPT_INCOMPLETE)	GT:PL	0/1:89,0,29
chrA05	5562260	chrA05:5562260_C/T	C	T	112	.	DP=7;VDB=0.768087;RPB=0.9;MQB=1;BQB=0.6;MQSB=1.01283;SGB=-0.590765;MQ0F=0;ICB=1;HOB=0.5;AC=1;AN=2;DP4=0,2,3,2;MQ=60;EFF=DOWNSTREAM(MODIFIER||3035|||BnaA05g10200D|||BnaA05g10200D||1|WARNING_TRANSCRIPT_INCOMPLETE),DOWNSTREAM(MODIFIER||3730|||BnaA05g10220D|||BnaA05g10220D||1),INTERGENIC(MODIFIER||||||||||1),UPSTREAM(MODIFIER||956|||BnaA05g10210D|||BnaA05g10210D||1)	GT:PL	0/1:146,0,45
chrA05	5642060	chrA05:5642060_C/T	C	T	78	.	DP=9;VDB=0.372756;RPB=0.89338;MQB=0.974597;BQB=0.730948;MQSB=0.974597;SGB=-0.556411;MQ0F=0;ICB=1;HOB=0.5;AC=1;AN=2;DP4=1,4,3,1;MQ=60;EFF=INTERGENIC(MODIFIER||||||||||1)	GT:PL	0/1:111,0,135
chrA05	5688059	chrA05:5688059_C/T	C	T	7.93884	.	DP=1;SGB=-0.379885;MQ0F=0;ICB=1;HOB=0.5;AC=1;AN=2;DP4=0,0,1,0;MQ=60;EFF=DOWNSTREAM(MODIFIER||302|||BnaA05g10410D|||BnaA05g10410D||1),INTERGENIC(MODIFIER||||||||||1),UPSTREAM(MODIFIER||2611|||BnaA05g10400D|||BnaA05g10400D||1|WARNING_TRANSCRIPT_MULTIPLE_STOP_CODONS)	GT:PL	0/1:35,3,0
chrA05	5700761	chrA05:5700761_C/T	C	T	135	.	DP=9;VDB=0.558403;RPB=0.924584;MQB=0.924584;BQB=0.809011;MQSB=0.89338;SGB=-0.616816;MQ0F=0;ICB=1;HOB=0.5;AC=1;AN=2;DP4=2,1,3,3;MQ=59;EFF=INTERGENIC(MODIFIER||||||||||1),UPSTREAM(MODIFIER||2388|||BnaA05g10420D|||BnaA05g10420D||1|WARNING_TRANSCRIPT_INCOMPLETE)	GT:PL	0/1:168,0,79
chrA05	5723687	chrA05:5723687_C/T	C	T	18.0244	.	DP=9;VDB=0.72;RPB=0.571429;MQB=1;BQB=0.857143;MQSB=0.974597;SGB=-0.453602;MQ0F=0;ICB=1;HOB=0.5;AC=1;AN=2;DP4=3,4,1,1;MQ=60;EFF=NON_SYNONYMOUS_CODING(MODERATE|MISSENSE|Gat/Aat|D145N||BnaA05g10460D|||BnaA05g10460D|2|1)	GT:PL	0/1:52,0,185
chrA05	5809292	chrA05:5809292_C/T	C	T	94	.	DP=9;VDB=0.400625;RPB=0.89338;MQB=0.974597;BQB=0.649731;MQSB=1;SGB=-0.590765;MQ0F=0;ICB=1;HOB=0.5;AC=1;AN=2;DP4=3,1,4,1;MQ=60;EFF=DOWNSTREAM(MODIFIER||3984|||BnaA05g10630D|||BnaA05g10630D||1|WARNING_TRANSCRIPT_MULTIPLE_STOP_CODONS),SYNONYMOUS_CODING(LOW|SILENT|ccG/ccA|P468||BnaA05g10650D|||BnaA05g10650D|4|1),UPSTREAM(MODIFIER||849|||BnaA05g10640D|||BnaA05g10640D||1)	GT:PL	0/1:127,0,112
chrA05	5901012	chrA05:5901012_C/T	C	T	68	.	DP=6;VDB=0.616356;RPB=0.75;MQB=0.75;BQB=1;MQSB=0.75;SGB=-0.556411;MQ0F=0;ICB=1;HOB=0.5;AC=1;AN=2;DP4=0,2,4,0;MQ=52;EFF=DOWNSTREAM(MODIFIER||820|||BnaA05g10780D|||BnaA05g10780D||1),INTRON(MODIFIER|||||BnaA05g10770D|||BnaA05g10770D|2|1|WARNING_TRANSCRIPT_INCOMPLETE)	GT:PL	0/1:101,0,50
chrA05	5924864	chrA05:5924864_C/T	C	T	68	.	DP=9;VDB=0.459448;RPB=0.406082;MQB=0.974597;BQB=0.487298;MQSB=0.974597;SGB=-0.556411;MQ0F=0;ICB=1;HOB=0.5;AC=1;AN=2;DP4=2,3,3,1;MQ=60;EFF=INTERGENIC(MODIFIER||||||||||1)	GT:PL	0/1:101,0,142
chrA05	5964113	chrA05:5964113_C/T	C	T	83	.	DP=6;VDB=0.26019;RPB=1;MQB=0.75;BQB=0.25;MQSB=1;SGB=-0.556411;MQ0F=0;ICB=1;HOB=0.5;AC=1;AN=2;DP4=0,2,1,3;MQ=56;EFF=INTERGENIC(MODIFIER||||||||||1),UPSTREAM(MODIFIER||2835|||BnaA05g10870D|||BnaA05g10870D||1),UPSTREAM(MODIFIER||3036|||BnaA05g10860D|||BnaA05g10860D||1|WARNING_TRANSCRIPT_INCOMPLETE)	GT:PL	0/1:116,0,47
chrA05	6104390	chrA05:6104390_C/T	C	T	19.4501	.	DP=4;VDB=0.18;RPB=0;MQB=0.5;BQB=0;MQSB=1;SGB=-0.453602;MQ0F=0;ICB=1;HOB=0.5;AC=1;AN=2;DP4=1,1,0,2;MQ=56;EFF=DOWNSTREAM(MODIFIER||1609|||BnaA05g10930D|||BnaA05g10930D||1),DOWNSTREAM(MODIFIER||610|||BnaA05g10950D|||BnaA05g10950D||1),INTERGENIC(MODIFIER||||||||||1),UPSTREAM(MODIFIER||678|||BnaA05g10940D|||BnaA05g10940D||1)	GT:PL	0/1:52,0,62
chrA05	6119978	chrA05:6119978_C/T	C	T	160	.	DP=13;VDB=0.107028;RPB=0.899815;MQB=0.961166;BQB=0.143152;MQSB=1;SGB=-0.636426;MQ0F=0;ICB=1;HOB=0.5;AC=1;AN=2;DP4=2,4,3,4;MQ=60;EFF=DOWNSTREAM(MODIFIER||4214|||BnaA05g10970D|||BnaA05g10970D||1),INTERGENIC(MODIFIER||||||||||1)	GT:PL	0/1:193,0,147
chrA05	6209659	chrA05:6209659_A/G	A	G	24.8396	.	DP=6;VDB=0.72;RPB=0.25;MQB=1;BQB=0.75;MQSB=1;SGB=-0.453602;MQ0F=0;ICB=1;HOB=0.5;AC=1;AN=2;DP4=1,3,1,1;MQ=60;EFF=DOWNSTREAM(MODIFIER||266|||BnaA05g11120D|||BnaA05g11120D||1),DOWNSTREAM(MODIFIER||3621|||BnaA05g11110D|||BnaA05g11110D||1|WARNING_TRANSCRIPT_INCOMPLETE),INTERGENIC(MODIFIER||||||||||1)	GT:PL	0/1:58,0,123
chrA05	6222231	chrA05:6222231_C/T	C	T	33.949	.	DP=8;VDB=0.993012;RPB=0.750668;MQB=0.900802;BQB=0.150134;MQSB=0.992367;SGB=-0.511536;MQ0F=0;ICB=1;HOB=0.5;AC=1;AN=2;DP4=1,4,3,0;MQ=60;EFF=NON_SYNONYMOUS_CODING(MODERATE|MISSENSE|tCt/tTt|S370F||BnaA05g11130D|||BnaA05g11130D|9|1|WARNING_TRANSCRIPT_INCOMPLETE),UPSTREAM(MODIFIER||2017|||BnaA05g11140D|||BnaA05g11140D||1|WARNING_TRANSCRIPT_MULTIPLE_STOP_CODONS)	GT:PL	0/1:67,0,144
chrA05	6421618	chrA05:6421618_C/T	C	T	105	.	DP=9;VDB=0.176043;RPB=0.162433;MQB=0.974597;BQB=0.162433;MQSB=0.924584;SGB=-0.590765;MQ0F=0;ICB=1;HOB=0.5;AC=1;AN=2;DP4=2,2,4,1;MQ=60;EFF=DOWNSTREAM(MODIFIER||1551|||BnaA05g11460D|||BnaA05g11460D||1),INTERGENIC(MODIFIER||||||||||1)	GT:PL	0/1:138,0,106
chrA05	6431433	chrA05:6431433_C/T	C	T	56	.	DP=6;VDB=0.0900131;RPB=0.666667;MQB=1;BQB=0.666667;SGB=-0.511536;MQ0F=0;ICB=1;HOB=0.5;AC=1;AN=2;DP4=2,0,3,0;MQ=60;EFF=SYNONYMOUS_CODING(LOW|SILENT|gcG/gcA|A202||BnaA05g11470D|||BnaA05g11470D|5|1),UPSTREAM(MODIFIER||1724|||BnaA05g11480D|||BnaA05g11480D||1|WARNING_TRANSCRIPT_INCOMPLETE)	GT:PL	0/1:89,0,56
chrA05	6567133	chrA05:6567133_C/T	C	T	39.6066	.	DP=4;VDB=0.78654;RPB=1;MQB=1;BQB=1;SGB=-0.511536;MQ0F=0;ICB=1;HOB=0.5;AC=1;AN=2;DP4=0,1,0,3;MQ=44;EFF=INTERGENIC(MODIFIER||||||||||1)	GT:PL	0/1:73,0,29
chrA05	6592169	chrA05:6592169_C/T	C	T	4.84621	.	DP=8;VDB=0.92;RPB=1;MQB=0.916667;BQB=0.833333;MQSB=0.248092;SGB=-0.453602;MQ0F=0;ICB=1;HOB=0.5;AC=1;AN=2;DP4=2,4,2,0;MQ=45;EFF=DOWNSTREAM(MODIFIER||1520|||BnaA05g11670D|||BnaA05g11670D||1|WARNING_TRANSCRIPT_INCOMPLETE),DOWNSTREAM(MODIFIER||4345|||BnaA05g11650D|||BnaA05g11650D||1),INTERGENIC(MODIFIER||||||||||1),UPSTREAM(MODIFIER||128|||BnaA05g11660D|||BnaA05g11660D||1)	GT:PL	0/1:37,0,142
chrA05	6701076	chrA05:6701076_T/A	T	A	76	.	DP=4;VDB=0.0257451;SGB=-0.556411;MQ0F=0;AC=2;AN=2;DP4=0,0,0,4;MQ=57;EFF=NON_SYNONYMOUS_CODING(MODERATE|MISSENSE|Atc/Ttc|I557F||BnaA05g11830D|||BnaA05g11830D|2|1|WARNING_TRANSCRIPT_INCOMPLETE),UPSTREAM(MODIFIER||3689|||BnaA05g11820D|||BnaA05g11820D||1|WARNING_TRANSCRIPT_MULTIPLE_STOP_CODONS)	GT:PL	1/1:103,12,0
chrA05	6914870	chrA05:6914870_C/T	C	T	76	.	DP=3;VDB=0.578719;MQSB=1;SGB=-0.511536;MQ0F=0;AC=2;AN=2;DP4=0,0,1,2;MQ=60;EFF=INTERGENIC(MODIFIER||||||||||1)	GT:PL	1/1:104,9,0
chrA05	7112262	chrA05:7112262_C/T	C	T	35.8937	.	DP=9;VDB=0.681436;RPB=0.924584;MQB=0.924584;BQB=0.924584;MQSB=0.924584;SGB=-0.511536;MQ0F=0;ICB=1;HOB=0.5;AC=1;AN=2;DP4=3,3,0,3;MQ=60;EFF=DOWNSTREAM(MODIFIER||934|||BnaA05g12320D|||BnaA05g12320D||1),INTERGENIC(MODIFIER||||||||||1),UPSTREAM(MODIFIER||1370|||BnaA05g12310D|||BnaA05g12310D||1)	GT:PL	0/1:69,0,160
chrA05	7405884	chrA05:7405884_G/A	G	A	11.4963	.	DP=1;SGB=-0.379885;MQ0F=0;ICB=1;HOB=0.5;AC=1;AN=2;DP4=0,0,0,1;MQ=60;EFF=INTRON(MODIFIER|||||BnaA05g12750D|||BnaA05g12750D|2|1|WARNING_TRANSCRIPT_INCOMPLETE)	GT:PL	0/1:39,3,0
chrA05	7477476	chrA05:7477476_G/A	G	A	26.2583	.	DP=5;VDB=0.66;RPB=1;MQB=0.666667;BQB=1;MQSB=1;SGB=-0.453602;MQ0F=0;ICB=1;HOB=0.5;AC=1;AN=2;DP4=1,2,0,2;MQ=55;EFF=DOWNSTREAM(MODIFIER||2522|||BnaA05g12820D|||BnaA05g12820D||1|WARNING_TRANSCRIPT_INCOMPLETE),INTERGENIC(MODIFIER||||||||||1)	GT:PL	0/1:59,0,96
chrA05	7500177	chrA05:7500177_G/A	G	A	115	.	DP=12;VDB=0.779105;RPB=0.864013;MQB=0.813189;BQB=0.47436;MQSB=0.982603;SGB=-0.616816;MQ0F=0.0833333;ICB=1;HOB=0.5;AC=1;AN=2;DP4=3,3,3,3;MQ=40;EFF=INTERGENIC(MODIFIER||||||||||1)	GT:PL	0/1:148,0,132
chrA05	7632234	chrA05:7632234_G/A	G	A	31.7232	.	DP=3;VDB=0.56;RPB=1;MQB=1;BQB=1;MQSB=1;SGB=-0.453602;MQ0F=0;ICB=1;HOB=0.5;AC=1;AN=2;DP4=1,0,0,2;MQ=52;EFF=INTERGENIC(MODIFIER||||||||||1)	GT:PL	0/1:65,0,26
chrA05	7738692	chrA05:7738692_C/T	C	T	34.2511	.	DP=7;VDB=0.17915;RPB=0.810265;MQB=1.01283;BQB=0.810265;MQSB=1;SGB=-0.511536;MQ0F=0;ICB=1;HOB=0.5;AC=1;AN=2;DP4=2,2,3,0;MQ=60;EFF=DOWNSTREAM(MODIFIER||4728|||BnaA05g13090D|||BnaA05g13090D||1|WARNING_TRANSCRIPT_INCOMPLETE),INTERGENIC(MODIFIER||||||||||1)	GT:PL	0/1:67,0,114
chrA05	7863165	chrA05:7863165_C/T	C	T	49.1502	.	DP=8;VDB=0.192436;RPB=0.750668;MQB=0.900802;BQB=0.600535;MQSB=0.900802;SGB=-0.511536;MQ0F=0;ICB=1;HOB=0.5;AC=1;AN=2;DP4=2,3,3,0;MQ=60;EFF=INTERGENIC(MODIFIER||||||||||1),UPSTREAM(MODIFIER||4822|||BnaA05g13130D|||BnaA05g13130D||1|WARNING_TRANSCRIPT_MULTIPLE_STOP_CODONS)	GT:PL	0/1:82,0,152
chrA05	8003484	chrA05:8003484_C/T	C	T	67	.	DP=7;VDB=0.885471;RPB=1.01283;MQB=1.01283;BQB=1.01283;MQSB=1;SGB=-0.556411;MQ0F=0;ICB=1;HOB=0.5;AC=1;AN=2;DP4=2,1,4,0;MQ=60;EFF=INTERGENIC(MODIFIER||||||||||1),UPSTREAM(MODIFIER||3472|||BnaA05g13270D|||BnaA05g13270D||1)	GT:PL	0/1:100,0,90
chrA05	8068823	chrA05:8068823_C/T	C	T	42.9532	.	DP=9;VDB=0.0649539;RPB=0.809011;MQB=0.924584;BQB=0.577865;MQSB=0.924584;SGB=-0.511536;MQ0F=0;ICB=1;HOB=0.5;AC=1;AN=2;DP4=3,3,0,3;MQ=60;EFF=SYNONYMOUS_CODING(LOW|SILENT|tgC/tgT|C217||BnaA05g13360D|||BnaA05g13360D|2|1)	GT:PL	0/1:76,0,168
chrA05	8167988	chrA05:8167988_C/T	C	T	7.93884	.	DP=1;SGB=-0.379885;MQ0F=0;ICB=1;HOB=0.5;AC=1;AN=2;DP4=0,0,1,0;MQ=60;EFF=INTERGENIC(MODIFIER||||||||||1)	GT:PL	0/1:35,3,0
chrA05	8278902	chrA05:8278902_C/T	C	T	64	.	DP=5;VDB=0.748679;RPB=0.666667;MQB=1;BQB=0.333333;MQSB=1;SGB=-0.511536;MQ0F=0;ICB=1;HOB=0.5;AC=1;AN=2;DP4=1,1,1,2;MQ=60;EFF=INTERGENIC(MODIFIER||||||||||1),UPSTREAM(MODIFIER||3460|||BnaA05g13640D|||BnaA05g13640D||1),UPSTREAM(MODIFIER||698|||BnaA05g13630D|||BnaA05g13630D||1)	GT:PL	0/1:97,0,67
chrA05	8285531	chrA05:8285531_C/T	C	T	125	.	DP=7;VDB=0.448427;RPB=1;MQB=1;BQB=1;MQSB=1;SGB=-0.616816;MQ0F=0;ICB=1;HOB=0.5;AC=1;AN=2;DP4=0,1,5,1;MQ=60;EFF=DOWNSTREAM(MODIFIER||2687|||BnaA05g13640D|||BnaA05g13640D||1),DOWNSTREAM(MODIFIER||3495|||BnaA05g13630D|||BnaA05g13630D||1),INTERGENIC(MODIFIER||||||||||1)	GT:PL	0/1:160,0,14
chrA05	8404256	chrA05:8404256_C/T	C	T	26.6837	.	DP=7;VDB=0.8;RPB=0.8;MQB=0.8;BQB=0.2;MQSB=0.810265;SGB=-0.453602;MQ0F=0;ICB=1;HOB=0.5;AC=1;AN=2;DP4=3,2,1,1;MQ=56;EFF=NON_SYNONYMOUS_CODING(MODERATE|MISSENSE|gGt/gAt|G1878D||BnaA05g13810D|||BnaA05g13810D|23|1|WARNING_TRANSCRIPT_INCOMPLETE)	GT:PL	0/1:60,0,142
chrA05	8461897	chrA05:8461897_T/A	T	A	86	.	DP=7;VDB=0.316324;RPB=0.1;MQB=1;BQB=0;SGB=-0.590765;MQ0F=0;ICB=1;HOB=0.5;AC=1;AN=2;DP4=2,0,5,0;MQ=60;EFF=DOWNSTREAM(MODIFIER||1774|||BnaA05g13880D|||BnaA05g13880D||1|WARNING_TRANSCRIPT_INCOMPLETE),DOWNSTREAM(MODIFIER||2340|||BnaA05g13890D|||BnaA05g13890D||1|WARNING_TRANSCRIPT_INCOMPLETE),INTERGENIC(MODIFIER||||||||||1)	GT:PL	0/1:120,0,44
chrA05	8464447	chrA05:8464447_C/T	C	T	56	.	DP=6;VDB=0.588406;RPB=0.861511;MQB=0.861511;BQB=0.574341;MQSB=0.861511;SGB=-0.511536;MQ0F=0;ICB=1;HOB=0.5;AC=1;AN=2;DP4=2,1,1,2;MQ=60;EFF=DOWNSTREAM(MODIFIER||4324|||BnaA05g13880D|||BnaA05g13880D||1|WARNING_TRANSCRIPT_INCOMPLETE),NON_SYNONYMOUS_CODING(MODERATE|MISSENSE|Gtt/Att|V217I||BnaA05g13890D|||BnaA05g13890D|2|1|WARNING_TRANSCRIPT_INCOMPLETE)	GT:PL	0/1:89,0,94
chrA05	8522636	chrA05:8522636_C/T	C	T	54	.	DP=6;VDB=0.509904;RPB=0.861511;MQB=0.861511;BQB=0.574341;MQSB=0.861511;SGB=-0.511536;MQ0F=0;ICB=1;HOB=0.5;AC=1;AN=2;DP4=2,1,1,2;MQ=56;EFF=DOWNSTREAM(MODIFIER||2399|||BnaA05g14000D|||BnaA05g14000D||1|WARNING_TRANSCRIPT_MULTIPLE_STOP_CODONS),INTERGENIC(MODIFIER||||||||||1),UPSTREAM(MODIFIER||847|||BnaA05g14010D|||BnaA05g14010D||1|WARNING_TRANSCRIPT_MULTIPLE_STOP_CODONS)	GT:PL	0/1:87,0,88
chrA05	8578267	chrA05:8578267_C/T	C	T	83	.	DP=5;VDB=0.858927;RPB=1;MQB=1;BQB=1;MQSB=1;SGB=-0.556411;MQ0F=0;ICB=1;HOB=0.5;AC=1;AN=2;DP4=0,1,3,1;MQ=60;EFF=INTERGENIC(MODIFIER||||||||||1)	GT:PL	0/1:117,0,22
chrA05	8652058	chrA05:8652058_C/T	C	T	118	.	DP=9;VDB=0.901078;RPB=0.462292;MQB=0.924584;BQB=0.924584;MQSB=0.974597;SGB=-0.616816;MQ0F=0;ICB=1;HOB=0.5;AC=1;AN=2;DP4=1,2,4,2;MQ=60;EFF=DOWNSTREAM(MODIFIER||1538|||BnaA05g14110D|||BnaA05g14110D||1),DOWNSTREAM(MODIFIER||1893|||BnaA05g14130D|||BnaA05g14130D||1|WARNING_TRANSCRIPT_INCOMPLETE),NON_SYNONYMOUS_CODING(MODERATE|MISSENSE|Gct/Act|A285T||BnaA05g14120D|||BnaA05g14120D|1|1|WARNING_TRANSCRIPT_INCOMPLETE)	GT:PL	0/1:151,0,77
chrA05	8675233	chrA05:8675233_C/T	C	T	57	.	DP=5;VDB=0.71601;RPB=0.666667;MQB=1;BQB=0.833333;MQSB=1;SGB=-0.511536;MQ0F=0;ICB=1;HOB=0.5;AC=1;AN=2;DP4=1,1,2,1;MQ=60;EFF=INTERGENIC(MODIFIER||||||||||1),UPSTREAM(MODIFIER||1979|||BnaA05g14140D|||BnaA05g14140D||1|WARNING_TRANSCRIPT_INCOMPLETE),UPSTREAM(MODIFIER||577|||BnaA05g14150D|||BnaA05g14150D||1)	GT:PL	0/1:90,0,63
chrA05	8703820	chrA05:8703820_C/T	C	T	175	.	DP=11;VDB=0.923913;RPB=0.954207;MQB=0.954207;BQB=0.774755;MQSB=0.8618;SGB=-0.651104;MQ0F=0;ICB=1;HOB=0.5;AC=1;AN=2;DP4=2,1,4,4;MQ=57;EFF=DOWNSTREAM(MODIFIER||3100|||BnaA05g14210D|||BnaA05g14210D||1),DOWNSTREAM(MODIFIER||603|||BnaA05g14200D|||BnaA05g14200D||1|WARNING_TRANSCRIPT_INCOMPLETE),INTERGENIC(MODIFIER||||||||||1)	GT:PL	0/1:209,0,74
chrA05	8894386	chrA05:8894386_C/T	C	T	31.0594	.	DP=3;VDB=0.6;RPB=1;MQB=1;BQB=1;MQSB=1;SGB=-0.453602;MQ0F=0;ICB=1;HOB=0.5;AC=1;AN=2;DP4=1,0,1,1;MQ=60;EFF=NON_SYNONYMOUS_CODING(MODERATE|MISSENSE|cCg/cTg|P220L||BnaA05g14400D|||BnaA05g14400D|3|1|WARNING_TRANSCRIPT_INCOMPLETE),UPSTREAM(MODIFIER||3029|||BnaA05g14410D|||BnaA05g14410D||1)	GT:PL	0/1:64,0,32
chrA05	9037430	chrA05:9037430_C/T	C	T	87	.	DP=5;VDB=0.950351;RPB=1;MQB=1;BQB=1;MQSB=1;SGB=-0.556411;MQ0F=0;ICB=1;HOB=0.5;AC=1;AN=2;DP4=1,0,1,3;MQ=60;EFF=INTERGENIC(MODIFIER||||||||||1)	GT:PL	0/1:121,0,22
chrA05	9045226	chrA05:9045226_C/T	C	T	27.4112	.	DP=4;VDB=0.26;RPB=0;MQB=1;BQB=0.75;SGB=-0.453602;MQ0F=0;ICB=1;HOB=0.5;AC=1;AN=2;DP4=0,2,0,2;MQ=60;EFF=INTERGENIC(MODIFIER||||||||||1)	GT:PL	0/1:60,0,58
chrA05	9083557	chrA05:9083557_C/T	C	T	119	.	DP=7;VDB=0.679639;RPB=1;MQB=1;BQB=1;MQSB=1;SGB=-0.616816;MQ0F=0;ICB=1;HOB=0.5;AC=1;AN=2;DP4=0,1,1,5;MQ=60;EFF=SYNONYMOUS_CODING(LOW|SILENT|gcG/gcA|A314||BnaA05g14620D|||BnaA05g14620D|2|1|WARNING_TRANSCRIPT_MULTIPLE_STOP_CODONS)	GT:PL	0/1:154,0,19
chrA05	9150377	chrA05:9150377_C/T	C	T	46.7975	.	DP=10;VDB=0.568985;RPB=0.824834;MQB=0.733186;BQB=0.458241;MQSB=0.952347;SGB=-0.511536;MQ0F=0;ICB=1;HOB=0.5;AC=1;AN=2;DP4=3,4,2,1;MQ=54;EFF=INTERGENIC(MODIFIER||||||||||1),UPSTREAM(MODIFIER||2512|||BnaA05g14680D|||BnaA05g14680D||1|WARNING_TRANSCRIPT_INCOMPLETE)	GT:PL	0/1:80,0,171
chrA05	9156946	chrA05:9156946_C/T	C	T	23.1839	.	DP=5;VDB=0.56;RPB=0.833333;MQB=1;BQB=0.166667;SGB=-0.453602;MQ0F=0;ICB=1;HOB=0.5;AC=1;AN=2;DP4=3,0,2,0;MQ=60;EFF=DOWNSTREAM(MODIFIER||1668|||BnaA05g14700D|||BnaA05g14700D||1|WARNING_TRANSCRIPT_MULTIPLE_STOP_CODONS),NON_SYNONYMOUS_CODING(MODERATE|MISSENSE|Ggg/Agg|G181R||BnaA05g14690D|||BnaA05g14690D|5|1|WARNING_TRANSCRIPT_MULTIPLE_STOP_CODONS)	GT:PL	0/1:56,0,89
chrA05	9264561	chrA05:9264561_C/T	C	T	106	.	DP=13;VDB=0.539429;RPB=0.935229;MQB=1;BQB=0.141893;MQSB=1;SGB=-0.590765;MQ0F=0;ICB=1;HOB=0.5;AC=1;AN=2;DP4=3,5,2,3;MQ=60;EFF=INTERGENIC(MODIFIER||||||||||1)	GT:PL	0/1:139,0,197
chrA05	9309352	chrA05:9309352_C/T	C	T	96	.	DP=5;VDB=0.235052;RPB=1;MQB=1;BQB=1;MQSB=1;SGB=-0.556411;MQ0F=0;ICB=1;HOB=0.5;AC=1;AN=2;DP4=1,0,2,2;MQ=60;EFF=INTERGENIC(MODIFIER||||||||||1)	GT:PL	0/1:130,0,26
chrA05	9326969	chrA05:9326969_C/T	C	T	108	.	DP=12;VDB=0.178985;RPB=0.584657;MQB=0.95494;BQB=0.935451;MQSB=1;SGB=-0.590765;MQ0F=0;ICB=1;HOB=0.5;AC=1;AN=2;DP4=5,2,3,2;MQ=60;EFF=DOWNSTREAM(MODIFIER||3701|||BnaA05g14840D|||BnaA05g14840D||1),INTERGENIC(MODIFIER||||||||||1),UPSTREAM(MODIFIER||1320|||BnaA05g14850D|||BnaA05g14850D||1|WARNING_TRANSCRIPT_INCOMPLETE),UPSTREAM(MODIFIER||30|||BnaA05g14860D|||BnaA05g14860D||1)	GT:PL	0/1:141,0,183
chrA05	9426435	chrA05:9426435_C/T	C	T	53	.	DP=5;VDB=0.654404;RPB=0.666667;MQB=1;BQB=0.666667;MQSB=1;SGB=-0.511536;MQ0F=0;ICB=1;HOB=0.5;AC=1;AN=2;DP4=1,1,3,0;MQ=60;EFF=DOWNSTREAM(MODIFIER||4399|||BnaA05g15010D|||BnaA05g15010D||1),INTERGENIC(MODIFIER||||||||||1)	GT:PL	0/1:86,0,58
chrA05	9806060	chrA05:9806060_G/A	G	A	19.4228	.	DP=4;VDB=0.1;RPB=1;MQB=0;BQB=1;SGB=-0.453602;MQ0F=0;ICB=1;HOB=0.5;AC=1;AN=2;DP4=2,0,2,0;MQ=46;EFF=NON_SYNONYMOUS_CODING(MODERATE|MISSENSE|aGa/aAa|R345K||BnaA05g15350D|||BnaA05g15350D|2|1|WARNING_TRANSCRIPT_INCOMPLETE),UPSTREAM(MODIFIER||2362|||BnaA05g15340D|||BnaA05g15340D||1|WARNING_TRANSCRIPT_INCOMPLETE)	GT:PL	0/1:52,0,42
chrA05	10215354	chrA05:10215354_C/T	C	T	122	.	DP=9;VDB=0.817916;RPB=0.809011;MQB=0.924584;BQB=0.924584;MQSB=0.89338;SGB=-0.616816;MQ0F=0;ICB=1;HOB=0.5;AC=1;AN=2;DP4=1,2,3,3;MQ=56;EFF=INTERGENIC(MODIFIER||||||||||1)	GT:PL	0/1:155,0,77
chrA05	10375452	chrA05:10375452_C/T	C	T	17.9895	.	DP=9;VDB=0.18;RPB=0.666667;MQB=0.5;BQB=0.75;MQSB=0.900802;SGB=-0.453602;MQ0F=0;ICB=1;HOB=0.5;AC=1;AN=2;DP4=2,4,1,1;MQ=59;EFF=DOWNSTREAM(MODIFIER||930|||BnaA05g15850D|||BnaA05g15850D||1|WARNING_TRANSCRIPT_MULTIPLE_STOP_CODONS),INTERGENIC(MODIFIER||||||||||1),UPSTREAM(MODIFIER||2948|||BnaA05g15860D|||BnaA05g15860D||1|WARNING_TRANSCRIPT_INCOMPLETE)	GT:PL	0/1:52,0,189
chrA05	10398295	chrA05:10398295_C/T	C	T	21.8709	.	DP=6;VDB=0.78;RPB=0.625;MQB=1;BQB=0.875;MQSB=0.861511;SGB=-0.453602;MQ0F=0;ICB=1;HOB=0.5;AC=1;AN=2;DP4=2,2,1,1;MQ=60;EFF=INTERGENIC(MODIFIER||||||||||1)	GT:PL	0/1:55,0,121
chrA05	10429540	chrA05:10429540_C/T	C	T	39.1727	.	DP=8;VDB=0.654404;RPB=0.900802;MQB=0.900802;BQB=0.900802;MQSB=1;SGB=-0.511536;MQ0F=0;ICB=1;HOB=0.5;AC=1;AN=2;DP4=2,3,0,3;MQ=60;EFF=INTERGENIC(MODIFIER||||||||||1),UPSTREAM(MODIFIER||2130|||BnaA05g15880D|||BnaA05g15880D||1),UPSTREAM(MODIFIER||4044|||BnaA05g15890D|||BnaA05g15890D||1|WARNING_TRANSCRIPT_INCOMPLETE)	GT:PL	0/1:72,0,132
chrA05	10628193	chrA05:10628193_C/T	C	T	88	.	DP=11;VDB=0.543918;RPB=0.891517;MQB=0.950952;BQB=0.297172;MQSB=1;SGB=-0.590765;MQ0F=0;ICB=1;HOB=0.5;AC=1;AN=2;DP4=5,1,3,2;MQ=60;EFF=INTERGENIC(MODIFIER||||||||||1)	GT:PL	0/1:121,0,151
chrA05	10636526	chrA05:10636526_C/T	C	T	59	.	DP=8;VDB=0.573211;RPB=0.372138;MQB=0.992367;BQB=0.62023;MQSB=0.75;SGB=-0.556411;MQ0F=0;ICB=1;HOB=0.5;AC=1;AN=2;DP4=2,2,0,4;MQ=47;EFF=INTERGENIC(MODIFIER||||||||||1)	GT:PL	0/1:92,0,109
chrA05	10664683	chrA05:10664683_C/T	C	T	30.0768	.	DP=3;VDB=0.84;RPB=1;MQB=1;BQB=1;MQSB=1;SGB=-0.453602;MQ0F=0;ICB=1;HOB=0.5;AC=1;AN=2;DP4=0,1,1,1;MQ=60;EFF=INTERGENIC(MODIFIER||||||||||1),UPSTREAM(MODIFIER||644|||BnaA05g16040D|||BnaA05g16040D||1|WARNING_TRANSCRIPT_INCOMPLETE)	GT:PL	0/1:63,0,32
chrA05	10765700	chrA05:10765700_C/T	C	T	24.4197	.	DP=4;VDB=0.76;RPB=0.5;MQB=0.5;BQB=0.25;MQSB=1;SGB=-0.453602;MQ0F=0;ICB=1;HOB=0.5;AC=1;AN=2;DP4=1,1,2,0;MQ=54;EFF=INTRON(MODIFIER|||||BnaA05g16160D|||BnaA05g16160D|1|1|WARNING_TRANSCRIPT_INCOMPLETE)	GT:PL	0/1:57,0,63
chrA05	10836716	chrA05:10836716_C/T	C	T	76	.	DP=8;VDB=0.902899;RPB=0.868321;MQB=0.992367;BQB=0.868321;MQSB=0.900802;SGB=-0.556411;MQ0F=0;ICB=1;HOB=0.5;AC=1;AN=2;DP4=2,2,1,3;MQ=60;EFF=INTERGENIC(MODIFIER||||||||||1)	GT:PL	0/1:109,0,110
chrA05	10863612	chrA05:10863612_C/T	C	T	116	.	DP=6;VDB=0.813523;RPB=1;MQB=1;BQB=1;MQSB=0.861511;SGB=-0.590765;MQ0F=0;ICB=1;HOB=0.5;AC=1;AN=2;DP4=0,1,3,2;MQ=60;EFF=NON_SYNONYMOUS_CODING(MODERATE|MISSENSE|Gga/Aga|G396R||BnaA05g16250D|||BnaA05g16250D|5|1|WARNING_TRANSCRIPT_MULTIPLE_STOP_CODONS)	GT:PL	0/1:151,0,17
chrA05	10880705	chrA05:10880705_C/T	C	T	89	.	DP=10;VDB=0.262259;RPB=0.666643;MQB=0.0952347;BQB=0.238087;MQSB=0.824834;SGB=-0.590765;MQ0F=0;ICB=1;HOB=0.5;AC=1;AN=2;DP4=4,1,3,2;MQ=50;EFF=DOWNSTREAM(MODIFIER||2299|||BnaA05g16260D|||BnaA05g16260D||1|WARNING_TRANSCRIPT_MULTIPLE_STOP_CODONS),INTERGENIC(MODIFIER||||||||||1)	GT:PL	0/1:122,0,115
chrA05	10954301	chrA05:10954301_G/A	G	A	92	.	DP=12;VDB=0.366085;RPB=0.896474;MQB=0.95494;BQB=0.253351;MQSB=0.95494;SGB=-0.590765;MQ0F=0;ICB=1;HOB=0.5;AC=1;AN=2;DP4=3,4,4,1;MQ=60;EFF=INTERGENIC(MODIFIER||||||||||1)	GT:PL	0/1:125,0,167
chrA05	11468251	chrA05:11468251_C/G	C	G	36.3357	.	DP=2;VDB=0.1;MQSB=1;SGB=-0.453602;MQ0F=0;AC=2;AN=2;DP4=0,0,1,1;MQ=44;EFF=INTERGENIC(MODIFIER||||||||||1)	GT:PL	1/1:64,6,0
chrA05	11937894	chrA05:11937894_A/C	A	C	37.3355	.	DP=2;VDB=0.28;SGB=-0.453602;MQ0F=0;AC=2;AN=2;DP4=0,0,0,2;MQ=44;EFF=INTERGENIC(MODIFIER||||||||||1)	GT:PL	1/1:65,6,0
chrA05	12130313	chrA05:12130313_G/A	G	A	123	.	DP=5;VDB=0.791535;MQSB=1;SGB=-0.590765;MQ0F=0;AC=2;AN=2;DP4=0,0,1,4;MQ=60;EFF=INTERGENIC(MODIFIER||||||||||1)	GT:PL	1/1:150,15,0
chrA05	12138237	chrA05:12138237_G/A	G	A	88	.	DP=8;VDB=0.465768;RPB=0.62023;MQB=0.992367;BQB=0.372138;MQSB=1;SGB=-0.556411;MQ0F=0;ICB=1;HOB=0.5;AC=1;AN=2;DP4=0,4,2,2;MQ=60;EFF=INTERGENIC(MODIFIER||||||||||1),UPSTREAM(MODIFIER||2550|||BnaA05g17360D|||BnaA05g17360D||1|WARNING_TRANSCRIPT_INCOMPLETE),UPSTREAM(MODIFIER||4749|||BnaA05g17370D|||BnaA05g17370D||1|WARNING_TRANSCRIPT_INCOMPLETE),UPSTREAM(MODIFIER||678|||BnaA05g17350D|||BnaA05g17350D||1)	GT:PL	0/1:121,0,94
chrA05	12843801	chrA05:12843801_C/T	C	T	25.7296	.	DP=7;VDB=0.76;RPB=0.4;MQB=1;BQB=0.2;MQSB=1.01283;SGB=-0.453602;MQ0F=0;ICB=1;HOB=0.5;AC=1;AN=2;DP4=3,2,1,1;MQ=60;EFF=DOWNSTREAM(MODIFIER||2013|||BnaA05g17830D|||BnaA05g17830D||1|WARNING_TRANSCRIPT_INCOMPLETE),INTERGENIC(MODIFIER||||||||||1)	GT:PL	0/1:59,0,136
chrA05	12844863	chrA05:12844863_C/T	C	T	112	.	DP=11;VDB=0.462817;RPB=0.891517;MQB=0.950952;BQB=0.0594345;MQSB=1;SGB=-0.590765;MQ0F=0;ICB=1;HOB=0.5;AC=1;AN=2;DP4=0,6,3,2;MQ=60;EFF=DOWNSTREAM(MODIFIER||3075|||BnaA05g17830D|||BnaA05g17830D||1|WARNING_TRANSCRIPT_INCOMPLETE),INTERGENIC(MODIFIER||||||||||1)	GT:PL	0/1:145,0,126
chrA05	12848559	chrA05:12848559_A/G	A	G	105	.	DP=9;VDB=0.534935;RPB=0.89338;MQB=0.974597;BQB=0.89338;MQSB=0.924584;SGB=-0.590765;MQ0F=0;ICB=1;HOB=0.5;AC=1;AN=2;DP4=0,4,3,2;MQ=60;EFF=INTERGENIC(MODIFIER||||||||||1),UPSTREAM(MODIFIER||3134|||BnaA05g17840D|||BnaA05g17840D||1|WARNING_TRANSCRIPT_INCOMPLETE)	GT:PL	0/1:138,0,89
chrA05	13138739	chrA05:13138739_G/A	G	A	62	.	DP=5;VDB=0.243476;RPB=0.666667;MQB=0.5;BQB=0.333333;MQSB=0.5;SGB=-0.511536;MQ0F=0;ICB=1;HOB=0.5;AC=1;AN=2;DP4=1,1,1,2;MQ=55;EFF=INTERGENIC(MODIFIER||||||||||1)	GT:PL	0/1:95,0,63
chrA05	13343322	chrA05:13343322_G/A	G	A	150	.	DP=9;VDB=0.85851;RPB=0.357143;MQB=1;BQB=0.214286;MQSB=0.974597;SGB=-0.636426;MQ0F=0;ICB=1;HOB=0.5;AC=1;AN=2;DP4=2,0,2,5;MQ=60;EFF=DOWNSTREAM(MODIFIER||72|||BnaA05g18100D|||BnaA05g18100D||1|WARNING_TRANSCRIPT_MULTIPLE_STOP_CODONS),INTRAGENIC(MODIFIER|||||BnaA05g18100D|||||1)	GT:PL	0/1:185,0,32
chrA05	13370545	chrA05:13370545_G/A	G	A	57	.	DP=5;VDB=0.509904;RPB=0.833333;MQB=1;BQB=0.333333;MQSB=1;SGB=-0.511536;MQ0F=0;ICB=1;HOB=0.5;AC=1;AN=2;DP4=2,0,2,1;MQ=60;EFF=DOWNSTREAM(MODIFIER||960|||BnaA05g18120D|||BnaA05g18120D||1),NON_SYNONYMOUS_CODING(MODERATE|MISSENSE|aGa/aAa|R95K||BnaA05g18110D|||BnaA05g18110D|5|1|WARNING_TRANSCRIPT_INCOMPLETE),SPLICE_SITE_REGION(LOW|||||BnaA05g18110D|||BnaA05g18110D|5|1|WARNING_TRANSCRIPT_INCOMPLETE),UPSTREAM(MODIFIER||2863|||BnaA05g18130D|||BnaA05g18130D||1)	GT:PL	0/1:90,0,49
chrA05	13373910	chrA05:13373910_G/A	G	A	5.47724	.	DP=9;VDB=0.045681;RPB=0.115573;MQB=0.115573;BQB=0.577865;MQSB=0.809011;SGB=-0.511536;MQ0F=0.111111;ICB=1;HOB=0.5;AC=1;AN=2;DP4=3,3,3,0;MQ=45;EFF=DOWNSTREAM(MODIFIER||3309|||BnaA05g18110D|||BnaA05g18110D||1|WARNING_TRANSCRIPT_INCOMPLETE),NON_SYNONYMOUS_CODING(MODERATE|MISSENSE|gGa/gAa|G168E||BnaA05g18130D|||BnaA05g18130D|1|1),UPSTREAM(MODIFIER||1470|||BnaA05g18120D|||BnaA05g18120D||1),UPSTREAM(MODIFIER||1829|||BnaA05g18140D|||BnaA05g18140D||1|WARNING_TRANSCRIPT_INCOMPLETE)	GT:PL	0/1:38,0,161
chrA05	13637806	chrA05:13637806_G/A	G	A	25.3473	.	DP=2;VDB=0.14;SGB=-0.453602;MQ0F=0;AC=2;AN=2;DP4=0,0,2,0;MQ=29;EFF=DOWNSTREAM(MODIFIER||2349|||BnaA05g18340D|||BnaA05g18340D||1|WARNING_TRANSCRIPT_MULTIPLE_STOP_CODONS),NON_SYNONYMOUS_CODING(MODERATE|MISSENSE|Ggg/Agg|G141R||BnaA05g18330D|||BnaA05g18330D|4|1|WARNING_TRANSCRIPT_INCOMPLETE),UPSTREAM(MODIFIER||4666|||BnaA05g18320D|||BnaA05g18320D||1)	GT:PL	1/1:53,6,0
chrA05	13723644	chrA05:13723644_G/A	G	A	59	.	DP=5;VDB=0.868052;RPB=0.333333;MQB=1;BQB=0.666667;MQSB=1;SGB=-0.511536;MQ0F=0;ICB=1;HOB=0.5;AC=1;AN=2;DP4=0,2,2,1;MQ=60;EFF=SYNONYMOUS_CODING(LOW|SILENT|aaC/aaT|N383||BnaA05g18390D|||BnaA05g18390D|4|1|WARNING_TRANSCRIPT_INCOMPLETE)	GT:PL	0/1:92,0,58
chrA05	14202056	chrA05:14202056_G/A	G	A	17.3964	.	DP=5;VDB=0.14;RPB=0.666667;MQB=0.333333;BQB=0.333333;MQSB=0.333333;SGB=-0.453602;MQ0F=0;ICB=1;HOB=0.5;AC=1;AN=2;DP4=3,0,0,2;MQ=47;EFF=DOWNSTREAM(MODIFIER||3904|||BnaA05g18730D|||BnaA05g18730D||1|WARNING_TRANSCRIPT_MULTIPLE_STOP_CODONS),SYNONYMOUS_CODING(LOW|SILENT|ccG/ccA|P545||BnaA05g18740D|||BnaA05g18740D|8|1|WARNING_TRANSCRIPT_INCOMPLETE),UPSTREAM(MODIFIER||4015|||BnaA05g18750D|||BnaA05g18750D||1|WARNING_TRANSCRIPT_INCOMPLETE)	GT:PL	0/1:50,0,65
chrA05	14226629	chrA05:14226629_G/A	G	A	41.3958	.	DP=6;VDB=0.440791;RPB=0.861511;MQB=0.861511;BQB=0.574341;SGB=-0.511536;MQ0F=0;ICB=1;HOB=0.5;AC=1;AN=2;DP4=3,0,3,0;MQ=48;EFF=DOWNSTREAM(MODIFIER||24|||BnaA05g18800D|||BnaA05g18800D||1|WARNING_TRANSCRIPT_MULTIPLE_STOP_CODONS),DOWNSTREAM(MODIFIER||4096|||BnaA05g18820D|||BnaA05g18820D||1|WARNING_TRANSCRIPT_INCOMPLETE),INTERGENIC(MODIFIER||||||||||1),UPSTREAM(MODIFIER||1443|||BnaA05g18810D|||BnaA05g18810D||1),UPSTREAM(MODIFIER||4305|||BnaA05g18790D|||BnaA05g18790D||1|WARNING_TRANSCRIPT_MULTIPLE_STOP_CODONS)	GT:PL	0/1:74,0,82
chrA05	14471374	chrA05:14471374_G/A	G	A	36.913	.	DP=9;VDB=0.607612;RPB=0.577865;MQB=0.809011;BQB=0.924584;MQSB=0.577865;SGB=-0.511536;MQ0F=0;ICB=1;HOB=0.5;AC=1;AN=2;DP4=3,3,3,0;MQ=57;EFF=DOWNSTREAM(MODIFIER||3950|||BnaA05g19160D|||BnaA05g19160D||1|WARNING_TRANSCRIPT_MULTIPLE_STOP_CODONS),DOWNSTREAM(MODIFIER||766|||BnaA05g19150D|||BnaA05g19150D||1|WARNING_TRANSCRIPT_INCOMPLETE),INTERGENIC(MODIFIER||||||||||1),UPSTREAM(MODIFIER||1662|||BnaA05g19140D|||BnaA05g19140D||1|WARNING_TRANSCRIPT_MULTIPLE_STOP_CODONS)	GT:PL	0/1:70,0,159
chrA05	14560377	chrA05:14560377_G/A	G	A	24.2648	.	DP=5;VDB=0.6;RPB=0.666667;MQB=1;BQB=1;MQSB=1;SGB=-0.453602;MQ0F=0;ICB=1;HOB=0.5;AC=1;AN=2;DP4=2,1,2,0;MQ=60;EFF=INTRON(MODIFIER|||||BnaA05g19280D|||BnaA05g19280D|6|1|WARNING_TRANSCRIPT_INCOMPLETE),SPLICE_SITE_REGION(LOW|||||BnaA05g19280D|||BnaA05g19280D|6|1|WARNING_TRANSCRIPT_INCOMPLETE),UPSTREAM(MODIFIER||3991|||BnaA05g19290D|||BnaA05g19290D||1),UPSTREAM(MODIFIER||4375|||BnaA05g19270D|||BnaA05g19270D||1|WARNING_TRANSCRIPT_MULTIPLE_STOP_CODONS)	GT:PL	0/1:57,0,93
chrA05	14584896	chrA05:14584896_G/A	G	A	148	.	DP=10;VDB=0.579489;RPB=0.916482;MQB=0.916482;BQB=0.824834;MQSB=0.952347;SGB=-0.636426;MQ0F=0;ICB=1;HOB=0.5;AC=1;AN=2;DP4=2,1,3,4;MQ=60;EFF=SYNONYMOUS_CODING(LOW|SILENT|tcC/tcT|S68||BnaA05g19330D|||BnaA05g19330D|2|1|WARNING_TRANSCRIPT_MULTIPLE_STOP_CODONS),UPSTREAM(MODIFIER||2208|||BnaA05g19340D|||BnaA05g19340D||1|WARNING_TRANSCRIPT_INCOMPLETE)	GT:PL	0/1:181,0,73
chrA05	14723013	chrA05:14723013_C/T	C	T	25.2736	.	DP=28;VDB=0.908252;RPB=0.839819;MQB=1;BQB=0.98079;MQSB=1;SGB=-0.556411;MQ0F=0;ICB=1;HOB=0.5;AC=1;AN=2;DP4=18,6,2,2;MQ=60;EFF=INTERGENIC(MODIFIER||||||||||1)	GT:PL	0/1:61,0,255
chrA05	14784501	chrA05:14784501_G/A	G	A	50	.	DP=8;VDB=0.892765;RPB=0.900802;MQB=0.900802;BQB=0.750668;MQSB=0.992367;SGB=-0.511536;MQ0F=0;ICB=1;HOB=0.5;AC=1;AN=2;DP4=3,2,1,2;MQ=60;EFF=INTERGENIC(MODIFIER||||||||||1)	GT:PL	0/1:83,0,146
chrA05	15007104	chrA05:15007104_G/A	G	A	94	.	DP=7;VDB=0.627511;RPB=0.4;MQB=0.8;BQB=0.2;MQSB=0.9;SGB=-0.590765;MQ0F=0;ICB=1;HOB=0.5;AC=1;AN=2;DP4=2,0,3,2;MQ=47;EFF=INTERGENIC(MODIFIER||||||||||1)	GT:PL	0/1:127,0,44
chrA05	15091953	chrA05:15091953_G/A	G	A	129	.	DP=11;VDB=0.530999;RPB=0.742931;MQB=0.742931;BQB=0.950952;MQSB=0.475476;SGB=-0.616816;MQ0F=0;ICB=1;HOB=0.5;AC=1;AN=2;DP4=3,2,3,3;MQ=48;EFF=INTRON(MODIFIER|||||BnaA05g19710D|||BnaA05g19710D|13|1|WARNING_TRANSCRIPT_MULTIPLE_STOP_CODONS)	GT:PL	0/1:162,0,132
chrA05	15125317	chrA05:15125317_G/C	G	C	6.69782	.	DP=8;VDB=0.32;RPB=0.75;MQB=0.5;BQB=0.75;MQSB=0.900802;SGB=-0.453602;MQ0F=0;ICB=1;HOB=0.5;AC=1;AN=2;DP4=4,2,1,1;MQ=56;EFF=INTERGENIC(MODIFIER||||||||||1)	GT:PL	0/1:40,0,173
chrA05	15311940	chrA05:15311940_G/A	G	A	109	.	DP=11;VDB=0.140599;RPB=0.148586;MQB=0.950952;BQB=0.891517;MQSB=1;SGB=-0.590765;MQ0F=0;ICB=1;HOB=0.5;AC=1;AN=2;DP4=1,5,2,3;MQ=60;EFF=INTERGENIC(MODIFIER||||||||||1),UPSTREAM(MODIFIER||232|||BnaA05g19930D|||BnaA05g19930D||1|WARNING_TRANSCRIPT_INCOMPLETE)	GT:PL	0/1:142,0,152
chrA05	15525230	chrA05:15525230_G/A	G	A	32.3574	.	DP=5;VDB=0.84;RPB=0.666667;MQB=0.333333;BQB=0.5;MQSB=0.833333;SGB=-0.453602;MQ0F=0;ICB=1;HOB=0.5;AC=1;AN=2;DP4=2,1,1,1;MQ=47;EFF=INTERGENIC(MODIFIER||||||||||1),UPSTREAM(MODIFIER||3840|||BnaA05g20070D|||BnaA05g20070D||1|WARNING_TRANSCRIPT_INCOMPLETE)	GT:PL	0/1:65,0,79
chrA05	15585805	chrA05:15585805_G/A	G	A	62	.	DP=10;VDB=0.703527;RPB=0.503877;MQB=1.00775;BQB=0.503877;MQSB=0.503877;SGB=-0.556411;MQ0F=0;ICB=1;HOB=0.5;AC=1;AN=2;DP4=4,2,2,2;MQ=50;EFF=DOWNSTREAM(MODIFIER||4960|||BnaA05g20140D|||BnaA05g20140D||1|WARNING_TRANSCRIPT_MULTIPLE_STOP_CODONS),INTERGENIC(MODIFIER||||||||||1),UPSTREAM(MODIFIER||4347|||BnaA05g20150D|||BnaA05g20150D||1|WARNING_TRANSCRIPT_INCOMPLETE)	GT:PL	0/1:95,0,155
chrA05	15642895	chrA05:15642895_G/A	G	A	45.0953	.	DP=8;VDB=0.917785;RPB=0.900802;MQB=0.900802;BQB=0.900802;MQSB=0.900802;SGB=-0.511536;MQ0F=0;ICB=1;HOB=0.5;AC=1;AN=2;DP4=2,3,1,2;MQ=60;EFF=DOWNSTREAM(MODIFIER||1482|||BnaA05g20240D|||BnaA05g20240D||1),NON_SYNONYMOUS_CODING(MODERATE|MISSENSE|Gtg/Atg|V72M||BnaA05g20230D|||BnaA05g20230D|1|1),UPSTREAM(MODIFIER||1679|||BnaA05g20220D|||BnaA05g20220D||1|WARNING_TRANSCRIPT_MULTIPLE_STOP_CODONS),UPSTREAM(MODIFIER||2940|||BnaA05g20250D|||BnaA05g20250D||1|WARNING_TRANSCRIPT_INCOMPLETE)	GT:PL	0/1:78,0,137
chrA05	15654981	chrA05:15654981_G/A	G	A	43.3538	.	DP=7;VDB=0.354794;RPB=0.607698;MQB=1.01283;BQB=1.01283;SGB=-0.511536;MQ0F=0;ICB=1;HOB=0.5;AC=1;AN=2;DP4=0,4,0,3;MQ=60;EFF=INTERGENIC(MODIFIER||||||||||1)	GT:PL	0/1:76,0,92
chrA05	15768548	chrA05:15768548_G/A	G	A	66	.	DP=7;VDB=0.99057;RPB=0.810265;MQB=0.810265;BQB=0.810265;MQSB=0.810265;SGB=-0.556411;MQ0F=0;ICB=1;HOB=0.5;AC=1;AN=2;DP4=2,1,1,3;MQ=58;EFF=DOWNSTREAM(MODIFIER||2309|||BnaA05g20360D|||BnaA05g20360D||1|WARNING_TRANSCRIPT_MULTIPLE_STOP_CODONS),INTRON(MODIFIER|||||BnaA05g20340D|||BnaA05g20340D|2|1|WARNING_TRANSCRIPT_INCOMPLETE),UPSTREAM(MODIFIER||1343|||BnaA05g20350D|||BnaA05g20350D||1|WARNING_TRANSCRIPT_INCOMPLETE)	GT:PL	0/1:99,0,87
chrA05	15801121	chrA05:15801121_G/A	G	A	97	.	DP=5;VDB=0.319981;RPB=1;MQB=1;BQB=1;MQSB=0.666667;SGB=-0.556411;MQ0F=0;ICB=1;HOB=0.5;AC=1;AN=2;DP4=1,0,2,2;MQ=53;EFF=DOWNSTREAM(MODIFIER||2497|||BnaA05g20450D|||BnaA05g20450D||1|WARNING_TRANSCRIPT_MULTIPLE_STOP_CODONS),NON_SYNONYMOUS_CODING(MODERATE|MISSENSE|gCg/gTg|A314V||BnaA05g20440D|||BnaA05g20440D|3|1|WARNING_TRANSCRIPT_INCOMPLETE),UPSTREAM(MODIFIER||3560|||BnaA05g20430D|||BnaA05g20430D||1|WARNING_TRANSCRIPT_INCOMPLETE)	GT:PL	0/1:131,0,14
chrA05	15876055	chrA05:15876055_G/A	G	A	183	.	DP=13;VDB=0.422291;RPB=0.651439;MQB=1;BQB=0.898397;MQSB=0.961166;SGB=-0.662043;MQ0F=0;ICB=1;HOB=0.5;AC=1;AN=2;DP4=2,2,5,4;MQ=60;EFF=INTERGENIC(MODIFIER||||||||||1)	GT:PL	0/1:216,0,103
chrA05	15930992	chrA05:15930992_C/T	C	T	34.872	.	DP=9;VDB=0.663511;RPB=0.462292;MQB=0.809011;BQB=0.577865;MQSB=0.115573;SGB=-0.511536;MQ0F=0;ICB=1;HOB=0.5;AC=1;AN=2;DP4=4,2,2,1;MQ=41;EFF=NON_SYNONYMOUS_CODING(MODERATE|MISSENSE|Ggg/Agg|G229R||BnaA05g20550D|||BnaA05g20550D|3|1|WARNING_TRANSCRIPT_MULTIPLE_STOP_CODONS)	GT:PL	0/1:68,0,143
chrA05	16057383	chrA05:16057383_G/A	G	A	21.0316	.	DP=9;VDB=0.88;RPB=0.857143;MQB=1;BQB=0.428571;MQSB=1;SGB=-0.453602;MQ0F=0;ICB=1;HOB=0.5;AC=1;AN=2;DP4=6,1,1,1;MQ=60;EFF=INTERGENIC(MODIFIER||||||||||1)	GT:PL	0/1:55,0,165
chrA05	16080606	chrA05:16080606_G/A	G	A	25.019	.	DP=6;VDB=0.14;RPB=1;MQB=1;BQB=0.25;MQSB=1;SGB=-0.453602;MQ0F=0;ICB=1;HOB=0.5;AC=1;AN=2;DP4=2,2,0,2;MQ=60;EFF=INTERGENIC(MODIFIER||||||||||1)	GT:PL	0/1:58,0,121
chrA05	16421696	chrA05:16421696_G/A	G	A	14.5493	.	DP=4;VDB=0.32;RPB=0.5;MQB=0.5;BQB=0.75;MQSB=0.5;SGB=-0.453602;MQ0F=0;ICB=1;HOB=0.5;AC=1;AN=2;DP4=0,2,2,0;MQ=31;EFF=DOWNSTREAM(MODIFIER||2194|||BnaA05g21240D|||BnaA05g21240D||1|WARNING_TRANSCRIPT_MULTIPLE_STOP_CODONS),DOWNSTREAM(MODIFIER||288|||BnaA05g21220D|||BnaA05g21220D||1),INTERGENIC(MODIFIER||||||||||1),UPSTREAM(MODIFIER||1047|||BnaA05g21210D|||BnaA05g21210D||1|WARNING_TRANSCRIPT_INCOMPLETE),UPSTREAM(MODIFIER||974|||BnaA05g21230D|||BnaA05g21230D||1)	GT:PL	0/1:47,0,41
chrA05	16435394	chrA05:16435394_G/A	G	A	15.9831	.	DP=6;VDB=0.88;RPB=1;MQB=1;BQB=0.875;MQSB=1;SGB=-0.453602;MQ0F=0;ICB=1;HOB=0.5;AC=1;AN=2;DP4=2,2,0,2;MQ=60;EFF=INTERGENIC(MODIFIER||||||||||1)	GT:PL	0/1:49,0,116
chrA05	17010199	chrA05:17010199_C/G	C	G	10.5754	.	DP=1;SGB=-0.379885;MQ0F=0;ICB=1;HOB=0.5;AC=1;AN=2;DP4=0,0,0,1;MQ=60;EFF=INTRON(MODIFIER|||||BnaA05g22250D|||BnaA05g22250D|2|1|WARNING_TRANSCRIPT_MULTIPLE_STOP_CODONS)	GT:PL	0/1:38,3,0
chrA05	17125214	chrA05:17125214_G/A	G	A	29.4082	.	DP=4;VDB=0.22;RPB=1;MQB=1;BQB=0.75;MQSB=1;SGB=-0.453602;MQ0F=0;ICB=1;HOB=0.5;AC=1;AN=2;DP4=0,2,1,1;MQ=60;EFF=DOWNSTREAM(MODIFIER||238|||BnaA05g22470D|||BnaA05g22470D||1|WARNING_TRANSCRIPT_INCOMPLETE),INTERGENIC(MODIFIER||||||||||1),UPSTREAM(MODIFIER||2740|||BnaA05g22480D|||BnaA05g22480D||1|WARNING_TRANSCRIPT_MULTIPLE_STOP_CODONS)	GT:PL	0/1:62,0,58
chrA05	17453321	chrA05:17453321_C/T	C	T	120	.	DP=7;VDB=0.198876;MQSB=1;SGB=-0.636426;MQ0F=0;AC=2;AN=2;DP4=0,0,6,1;MQ=32;EFF=DOWNSTREAM(MODIFIER||4867|||BnaA05g22970D|||BnaA05g22970D||1|WARNING_TRANSCRIPT_INCOMPLETE),NON_SYNONYMOUS_CODING(MODERATE|MISSENSE|gGt/gAt|G679D||BnaA05g22990D|||BnaA05g22990D|10|1|WARNING_TRANSCRIPT_MULTIPLE_STOP_CODONS),UPSTREAM(MODIFIER||2681|||BnaA05g22980D|||BnaA05g22980D||1|WARNING_TRANSCRIPT_MULTIPLE_STOP_CODONS)	GT:PL	1/1:147,21,0
chrA05	17516153	chrA05:17516153_C/T	C	T	160	.	DP=6;VDB=0.0530329;MQSB=0.75;SGB=-0.616816;MQ0F=0;AC=2;AN=2;DP4=0,0,2,4;MQ=56;EFF=DOWNSTREAM(MODIFIER||131|||BnaA05g23100D|||BnaA05g23100D||1|WARNING_TRANSCRIPT_MULTIPLE_STOP_CODONS),DOWNSTREAM(MODIFIER||4650|||BnaA05g23110D|||BnaA05g23110D||1|WARNING_TRANSCRIPT_INCOMPLETE),INTERGENIC(MODIFIER||||||||||1)	GT:PL	1/1:187,18,0
chrA05	17522186	chrA05:17522186_C/T	C	T	224	.	DP=9;VDB=0.130321;MQSB=0.924584;SGB=-0.662043;MQ0F=0;AC=2;AN=2;DP4=0,0,6,3;MQ=60;EFF=SYNONYMOUS_CODING(LOW|SILENT|agG/agA|R861||BnaA05g23110D|||BnaA05g23110D|16|1|WARNING_TRANSCRIPT_INCOMPLETE),UPSTREAM(MODIFIER||4382|||BnaA05g23100D|||BnaA05g23100D||1|WARNING_TRANSCRIPT_MULTIPLE_STOP_CODONS)	GT:PL	1/1:251,27,0
chrA05	17569427	chrA05:17569427_C/T	C	T	131	.	DP=5;VDB=0.82249;MQSB=1;SGB=-0.590765;MQ0F=0;AC=2;AN=2;DP4=0,0,2,3;MQ=60;EFF=DOWNSTREAM(MODIFIER||30|||BnaA05g23180D|||BnaA05g23180D||1|WARNING_TRANSCRIPT_INCOMPLETE),INTERGENIC(MODIFIER||||||||||1),UPSTREAM(MODIFIER||2091|||BnaA05g23190D|||BnaA05g23190D||1|WARNING_TRANSCRIPT_MULTIPLE_STOP_CODONS)	GT:PL	1/1:158,15,0
chrA05	17669646	chrA05:17669646_C/T	C	T	65	.	DP=3;VDB=0.578719;SGB=-0.511536;MQ0F=0;AC=2;AN=2;DP4=0,0,3,0;MQ=60;EFF=INTERGENIC(MODIFIER||||||||||1)	GT:PL	1/1:93,9,0
chrA05	17701741	chrA05:17701741_C/T	C	T	166	.	DP=7;VDB=0.915697;MQSB=1;SGB=-0.636426;MQ0F=0;AC=2;AN=2;DP4=0,0,2,5;MQ=60;EFF=INTERGENIC(MODIFIER||||||||||1)	GT:PL	1/1:193,21,0
chrA05	17789517	chrA05:17789517_C/T	C	T	126	.	DP=5;VDB=0.618918;MQSB=0.5;SGB=-0.590765;MQ0F=0;AC=2;AN=2;DP4=0,0,3,2;MQ=52;EFF=INTERGENIC(MODIFIER||||||||||1),UPSTREAM(MODIFIER||3889|||BnaA05g23530D|||BnaA05g23530D||1)	GT:PL	1/1:153,15,0
chrA05	17849258	chrA05:17849258_C/T	C	T	49.3349	.	DP=2;VDB=0.6;MQSB=1;SGB=-0.453602;MQ0F=0;AC=2;AN=2;DP4=0,0,1,1;MQ=60;EFF=INTERGENIC(MODIFIER||||||||||1)	GT:PL	1/1:77,6,0
chrA05	18072024	chrA05:18072024_C/T	C	T	41.3351	.	DP=2;VDB=0.8;SGB=-0.453602;MQ0F=0;AC=2;AN=2;DP4=0,0,2,0;MQ=60;EFF=INTERGENIC(MODIFIER||||||||||1),UPSTREAM(MODIFIER||2274|||BnaA05g24020D|||BnaA05g24020D||1|WARNING_TRANSCRIPT_INCOMPLETE),UPSTREAM(MODIFIER||508|||BnaA05g24010D|||BnaA05g24010D||1|WARNING_TRANSCRIPT_INCOMPLETE)	GT:PL	1/1:69,6,0
chrA05	18158681	chrA05:18158681_C/T	C	T	171	.	DP=7;VDB=0.0219768;MQSB=1;SGB=-0.636426;MQ0F=0;AC=2;AN=2;DP4=0,0,6,1;MQ=60;EFF=DOWNSTREAM(MODIFIER||2013|||BnaA05g24150D|||BnaA05g24150D||1|WARNING_TRANSCRIPT_MULTIPLE_STOP_CODONS),INTRON(MODIFIER|||||BnaA05g24140D|||BnaA05g24140D|2|1|WARNING_TRANSCRIPT_MULTIPLE_STOP_CODONS),UPSTREAM(MODIFIER||3052|||BnaA05g24130D|||BnaA05g24130D||1)	GT:PL	1/1:198,21,0
chrA05	18243868	chrA05:18243868_C/T	C	T	123	.	DP=5;VDB=0.618918;MQSB=1;SGB=-0.590765;MQ0F=0;AC=2;AN=2;DP4=0,0,1,4;MQ=60;EFF=DOWNSTREAM(MODIFIER||2912|||BnaA05g24380D|||BnaA05g24380D||1|WARNING_TRANSCRIPT_INCOMPLETE),INTERGENIC(MODIFIER||||||||||1)	GT:PL	1/1:150,15,0
chrA05	18262577	chrA05:18262577_C/T	C	T	171	.	DP=7;VDB=0.978989;MQSB=1;SGB=-0.636426;MQ0F=0;AC=2;AN=2;DP4=0,0,2,5;MQ=60;EFF=DOWNSTREAM(MODIFIER||3296|||BnaA05g24410D|||BnaA05g24410D||1),INTRON(MODIFIER|||||BnaA05g24430D|||BnaA05g24430D|9|1|WARNING_TRANSCRIPT_MULTIPLE_STOP_CODONS),UPSTREAM(MODIFIER||2096|||BnaA05g24420D|||BnaA05g24420D||1|WARNING_TRANSCRIPT_INCOMPLETE)	GT:PL	1/1:198,21,0
chrA05	18306617	chrA05:18306617_C/T	C	T	227	.	DP=9;VDB=0.782803;MQSB=0.974597;SGB=-0.662043;MQ0F=0;AC=2;AN=2;DP4=0,0,5,4;MQ=60;EFF=DOWNSTREAM(MODIFIER||2940|||BnaA05g24510D|||BnaA05g24510D||1),NON_SYNONYMOUS_CODING(MODERATE|MISSENSE|gGt/gAt|G242D||BnaA05g24520D|||BnaA05g24520D|2|1)	GT:PL	1/1:254,27,0
chrA05	18335362	chrA05:18335362_C/T	C	T	38.3354	.	DP=2;VDB=0.9;MQSB=1;SGB=-0.453602;MQ0F=0;AC=2;AN=2;DP4=0,0,1,1;MQ=57;EFF=INTERGENIC(MODIFIER||||||||||1)	GT:PL	1/1:66,6,0
chrA05	18420022	chrA05:18420022_C/T	C	T	228	.	DP=13;VDB=0.575715;MQSB=1;SGB=-0.683931;MQ0F=0;AC=2;AN=2;DP4=0,0,5,8;MQ=60;EFF=INTERGENIC(MODIFIER||||||||||1),UPSTREAM(MODIFIER||4118|||BnaA05g24690D|||BnaA05g24690D||1|WARNING_TRANSCRIPT_MULTIPLE_STOP_CODONS)	GT:PL	1/1:255,39,0
chrA05	18512312	chrA05:18512312_C/T	C	T	228	.	DP=10;VDB=0.237603;MQSB=0.916482;SGB=-0.670168;MQ0F=0;AC=2;AN=2;DP4=0,0,3,7;MQ=58;EFF=DOWNSTREAM(MODIFIER||1899|||BnaA05g24870D|||BnaA05g24870D||1|WARNING_TRANSCRIPT_MULTIPLE_STOP_CODONS),DOWNSTREAM(MODIFIER||4687|||BnaA05g24880D|||BnaA05g24880D||1|WARNING_TRANSCRIPT_MULTIPLE_STOP_CODONS),NON_SYNONYMOUS_CODING(MODERATE|MISSENSE|Gca/Aca|A231T||BnaA05g24860D|||BnaA05g24860D|3|1|WARNING_TRANSCRIPT_MULTIPLE_STOP_CODONS),UPSTREAM(MODIFIER||3114|||BnaA05g24850D|||BnaA05g24850D||1),UPSTREAM(MODIFIER||4004|||BnaA05g24840D|||BnaA05g24840D||1|WARNING_TRANSCRIPT_INCOMPLETE)	GT:PL	1/1:255,30,0
chrA05	18516662	chrA05:18516662_C/T	C	T	115	.	DP=5;VDB=0.197286;MQSB=1;SGB=-0.590765;MQ0F=0;AC=2;AN=2;DP4=0,0,4,1;MQ=60;EFF=DOWNSTREAM(MODIFIER||3185|||BnaA05g24890D|||BnaA05g24890D||1|WARNING_TRANSCRIPT_MULTIPLE_STOP_CODONS),DOWNSTREAM(MODIFIER||337|||BnaA05g24880D|||BnaA05g24880D||1|WARNING_TRANSCRIPT_MULTIPLE_STOP_CODONS),INTERGENIC(MODIFIER||||||||||1),UPSTREAM(MODIFIER||3404|||BnaA05g24860D|||BnaA05g24860D||1|WARNING_TRANSCRIPT_MULTIPLE_STOP_CODONS),UPSTREAM(MODIFIER||486|||BnaA05g24870D|||BnaA05g24870D||1|WARNING_TRANSCRIPT_MULTIPLE_STOP_CODONS)	GT:PL	1/1:142,15,0
chrA05	18574542	chrA05:18574542_C/T	C	T	209	.	DP=8;VDB=0.869527;MQSB=1.01283;SGB=-0.636426;MQ0F=0;AC=2;AN=2;DP4=0,0,4,3;MQ=60;EFF=NON_SYNONYMOUS_CODING(MODERATE|MISSENSE|Gaa/Aaa|E32K||BnaA05g24990D|||BnaA05g24990D|1|1|WARNING_TRANSCRIPT_INCOMPLETE),UPSTREAM(MODIFIER||1673|||BnaA05g25000D|||BnaA05g25000D||1|WARNING_TRANSCRIPT_MULTIPLE_STOP_CODONS)	GT:PL	1/1:236,21,0
chrA05	18650675	chrA05:18650675_C/T	C	T	207	.	DP=10;VDB=0.829464;MQSB=0.428556;SGB=-0.670168;MQ0F=0;AC=2;AN=2;DP4=0,0,5,5;MQ=45;EFF=DOWNSTREAM(MODIFIER||3145|||BnaA05g25110D|||BnaA05g25110D||1|WARNING_TRANSCRIPT_MULTIPLE_STOP_CODONS),DOWNSTREAM(MODIFIER||3|||BnaA05g25100D|||BnaA05g25100D||1),INTERGENIC(MODIFIER||||||||||1)	GT:PL	1/1:234,30,0
chrA05	18659075	chrA05:18659075_C/T	C	T	171	.	DP=7;VDB=0.052865;MQSB=1;SGB=-0.636426;MQ0F=0;AC=2;AN=2;DP4=0,0,6,1;MQ=60;EFF=INTERGENIC(MODIFIER||||||||||1),UPSTREAM(MODIFIER||1430|||BnaA05g25120D|||BnaA05g25120D||1|WARNING_TRANSCRIPT_MULTIPLE_STOP_CODONS),UPSTREAM(MODIFIER||3379|||BnaA05g25110D|||BnaA05g25110D||1|WARNING_TRANSCRIPT_MULTIPLE_STOP_CODONS)	GT:PL	1/1:198,21,0
chrA05	18720591	chrA05:18720591_C/T	C	T	124	.	DP=5;VDB=0.735895;MQSB=1;SGB=-0.590765;MQ0F=0;AC=2;AN=2;DP4=0,0,4,1;MQ=60;EFF=INTRON(MODIFIER|||||BnaA05g25240D|||BnaA05g25240D|2|1|WARNING_TRANSCRIPT_INCOMPLETE)	GT:PL	1/1:151,15,0
chrA05	18745365	chrA05:18745365_C/T	C	T	228	.	DP=12;VDB=0.129134;MQSB=1;SGB=-0.680642;MQ0F=0;AC=2;AN=2;DP4=0,0,4,8;MQ=60;EFF=INTRON(MODIFIER|||||BnaA05g25260D|||BnaA05g25260D|9|1|WARNING_TRANSCRIPT_MULTIPLE_STOP_CODONS),UPSTREAM(MODIFIER||2718|||BnaA05g25270D|||BnaA05g25270D||1|WARNING_TRANSCRIPT_MULTIPLE_STOP_CODONS)	GT:PL	1/1:255,36,0
chrA05	18812890	chrA05:18812890_C/T	C	T	228	.	DP=9;VDB=0.605799;MQSB=0.974597;SGB=-0.662043;MQ0F=0;AC=2;AN=2;DP4=0,0,5,4;MQ=60;EFF=INTERGENIC(MODIFIER||||||||||1),UPSTREAM(MODIFIER||2173|||BnaA05g25430D|||BnaA05g25430D||1|WARNING_TRANSCRIPT_INCOMPLETE),UPSTREAM(MODIFIER||3009|||BnaA05g25420D|||BnaA05g25420D||1)	GT:PL	1/1:255,27,0
chrA05	18897978	chrA05:18897978_C/T	C	T	115	.	DP=5;VDB=0.940438;MQSB=1;SGB=-0.590765;MQ0F=0;AC=2;AN=2;DP4=0,0,1,4;MQ=49;EFF=DOWNSTREAM(MODIFIER||4874|||BnaA05g25590D|||BnaA05g25590D||1|WARNING_TRANSCRIPT_INCOMPLETE),INTERGENIC(MODIFIER||||||||||1),UPSTREAM(MODIFIER||606|||BnaA05g25580D|||BnaA05g25580D||1|WARNING_TRANSCRIPT_MULTIPLE_STOP_CODONS)	GT:PL	1/1:142,15,0
chrA05	18953908	chrA05:18953908_C/T	C	T	228	.	DP=13;VDB=0.905445;MQSB=0.961166;SGB=-0.683931;MQ0F=0;AC=2;AN=2;DP4=0,0,6,7;MQ=60;EFF=DOWNSTREAM(MODIFIER||1084|||BnaA05g25690D|||BnaA05g25690D||1|WARNING_TRANSCRIPT_INCOMPLETE),DOWNSTREAM(MODIFIER||1806|||BnaA05g25680D|||BnaA05g25680D||1|WARNING_TRANSCRIPT_INCOMPLETE),DOWNSTREAM(MODIFIER||4318|||BnaA05g25720D|||BnaA05g25720D||1|WARNING_TRANSCRIPT_MULTIPLE_STOP_CODONS),INTERGENIC(MODIFIER||||||||||1),UPSTREAM(MODIFIER||105|||BnaA05g25700D|||BnaA05g25700D||1),UPSTREAM(MODIFIER||1767|||BnaA05g25710D|||BnaA05g25710D||1|WARNING_TRANSCRIPT_MULTIPLE_STOP_CODONS)	GT:PL	1/1:255,39,0
chrA05	19031306	chrA05:19031306_C/T	C	T	105	.	DP=4;VDB=0.100421;MQSB=0.5;SGB=-0.556411;MQ0F=0;AC=2;AN=2;DP4=0,0,2,2;MQ=52;EFF=NON_SYNONYMOUS_CODING(MODERATE|MISSENSE|cCa/cTa|P122L||BnaA05g25840D|||BnaA05g25840D|4|1|WARNING_TRANSCRIPT_MULTIPLE_STOP_CODONS),UPSTREAM(MODIFIER||2847|||BnaA05g25830D|||BnaA05g25830D||1|WARNING_TRANSCRIPT_MULTIPLE_STOP_CODONS)	GT:PL	1/1:132,12,0
chrA05	19151605	chrA05:19151605_C/T	C	T	5.58414	.	DP=1;SGB=-0.379885;MQ0F=0;ICB=1;HOB=0.5;AC=1;AN=2;DP4=0,0,1,0;MQ=60;EFF=DOWNSTREAM(MODIFIER||735|||BnaA05g26000D|||BnaA05g26000D||1|WARNING_TRANSCRIPT_MULTIPLE_STOP_CODONS),INTERGENIC(MODIFIER||||||||||1)	GT:PL	0/1:32,3,0
chrA05	19227846	chrA05:19227846_C/T	C	T	163	.	DP=6;VDB=0.5413;MQSB=1;SGB=-0.616816;MQ0F=0;AC=2;AN=2;DP4=0,0,4,2;MQ=60;EFF=DOWNSTREAM(MODIFIER||3257|||BnaA05g26160D|||BnaA05g26160D||1|WARNING_TRANSCRIPT_INCOMPLETE),NON_SYNONYMOUS_CODING(MODERATE|MISSENSE|cCc/cTc|P462L||BnaA05g26170D|||BnaA05g26170D|1|1),UPSTREAM(MODIFIER||2276|||BnaA05g26180D|||BnaA05g26180D||1|WARNING_TRANSCRIPT_MULTIPLE_STOP_CODONS)	GT:PL	1/1:190,18,0
chrA05	19255485	chrA05:19255485_C/T	C	T	43.335	.	DP=2;VDB=0.52;SGB=-0.453602;MQ0F=0;AC=2;AN=2;DP4=0,0,2,0;MQ=60;EFF=INTERGENIC(MODIFIER||||||||||1),UPSTREAM(MODIFIER||1173|||BnaA05g26240D|||BnaA05g26240D||1|WARNING_TRANSCRIPT_MULTIPLE_STOP_CODONS),UPSTREAM(MODIFIER||419|||BnaA05g26250D|||BnaA05g26250D||1)	GT:PL	1/1:71,6,0
chrA05	19444619	chrA05:19444619_C/T	C	T	228	.	DP=12;VDB=0.54746;MQSB=0.95494;SGB=-0.680642;MQ0F=0;AC=2;AN=2;DP4=0,0,5,7;MQ=60;EFF=DOWNSTREAM(MODIFIER||2337|||BnaA05g26610D|||BnaA05g26610D||1),DOWNSTREAM(MODIFIER||480|||BnaA05g26630D|||BnaA05g26630D||1|WARNING_TRANSCRIPT_INCOMPLETE),NON_SYNONYMOUS_CODING(MODERATE|MISSENSE|Ggc/Agc|G50S||BnaA05g26620D|||BnaA05g26620D|2|1|WARNING_TRANSCRIPT_MULTIPLE_STOP_CODONS),UPSTREAM(MODIFIER||2892|||BnaA05g26640D|||BnaA05g26640D||1|WARNING_TRANSCRIPT_INCOMPLETE)	GT:PL	1/1:255,36,0
chrA05	19466046	chrA05:19466046_C/T	C	T	203	.	DP=8;VDB=0.391871;MQSB=0.750668;SGB=-0.651104;MQ0F=0;AC=2;AN=2;DP4=0,0,3,5;MQ=57;EFF=DOWNSTREAM(MODIFIER||1311|||BnaA05g26720D|||BnaA05g26720D||1|WARNING_TRANSCRIPT_MULTIPLE_STOP_CODONS),DOWNSTREAM(MODIFIER||734|||BnaA05g26700D|||BnaA05g26700D||1|WARNING_TRANSCRIPT_INCOMPLETE),SYNONYMOUS_CODING(LOW|SILENT|acC/acT|T67||BnaA05g26710D|||BnaA05g26710D|1|1),UPSTREAM(MODIFIER||4292|||BnaA05g26690D|||BnaA05g26690D||1)	GT:PL	1/1:230,24,0
chrA05	19643629	chrA05:19643629_C/T	C	T	118	.	DP=6;VDB=0.0485232;SGB=-0.616816;MQ0F=0;AC=2;AN=2;DP4=0,0,6,0;MQ=42;EFF=DOWNSTREAM(MODIFIER||1257|||BnaA05g27200D|||BnaA05g27200D||1|WARNING_TRANSCRIPT_INCOMPLETE),DOWNSTREAM(MODIFIER||1270|||BnaA05g27180D|||BnaA05g27180D||1),SYNONYMOUS_CODING(LOW|SILENT|atC/atT|I35||BnaA05g27190D|||BnaA05g27190D|2|1|WARNING_TRANSCRIPT_INCOMPLETE),UPSTREAM(MODIFIER||4415|||BnaA05g27170D|||BnaA05g27170D||1|WARNING_TRANSCRIPT_INCOMPLETE)	GT:PL	1/1:145,18,0
chrA05	19679888	chrA05:19679888_C/T	C	T	102	.	DP=4;VDB=0.988834;MQSB=1;SGB=-0.556411;MQ0F=0;AC=2;AN=2;DP4=0,0,2,2;MQ=48;EFF=DOWNSTREAM(MODIFIER||3259|||BnaA05g27240D|||BnaA05g27240D||1),NON_SYNONYMOUS_CODING(MODERATE|MISSENSE|aGg/aAg|R343K||BnaA05g27230D|||BnaA05g27230D|4|1|WARNING_TRANSCRIPT_INCOMPLETE),UPSTREAM(MODIFIER||2082|||BnaA05g27220D|||BnaA05g27220D||1|WARNING_TRANSCRIPT_INCOMPLETE)	GT:PL	1/1:129,12,0
chrA05	19715414	chrA05:19715414_C/T	C	T	105	.	DP=5;VDB=0.816543;SGB=-0.590765;MQ0F=0;AC=2;AN=2;DP4=0,0,5,0;MQ=60;EFF=DOWNSTREAM(MODIFIER||1644|||BnaA05g27320D|||BnaA05g27320D||1),DOWNSTREAM(MODIFIER||3266|||BnaA05g27310D|||BnaA05g27310D||1|WARNING_TRANSCRIPT_MULTIPLE_STOP_CODONS),INTERGENIC(MODIFIER||||||||||1),UPSTREAM(MODIFIER||109|||BnaA05g27330D|||BnaA05g27330D||1|WARNING_TRANSCRIPT_INCOMPLETE),UPSTREAM(MODIFIER||4563|||BnaA05g27340D|||BnaA05g27340D||1|WARNING_TRANSCRIPT_INCOMPLETE)	GT:PL	1/1:132,15,0
chrA05	19723193	chrA05:19723193_C/T	C	T	177	.	DP=7;VDB=0.848578;MQSB=1;SGB=-0.636426;MQ0F=0;AC=2;AN=2;DP4=0,0,5,2;MQ=60;EFF=DOWNSTREAM(MODIFIER||2103|||BnaA05g27340D|||BnaA05g27340D||1|WARNING_TRANSCRIPT_INCOMPLETE),NON_SYNONYMOUS_CODING(MODERATE|MISSENSE|aCc/aTc|T24I||BnaA05g27350D|||BnaA05g27350D|1|1|WARNING_TRANSCRIPT_INCOMPLETE),UPSTREAM(MODIFIER||3073|||BnaA05g27360D|||BnaA05g27360D||1|WARNING_TRANSCRIPT_INCOMPLETE),UPSTREAM(MODIFIER||4244|||BnaA05g27370D|||BnaA05g27370D||1|WARNING_TRANSCRIPT_INCOMPLETE)	GT:PL	1/1:204,21,0
chrA05	19776721	chrA05:19776721_C/T	C	T	39.3353	.	DP=2;VDB=0.18;SGB=-0.453602;MQ0F=0;AC=2;AN=2;DP4=0,0,2,0;MQ=60;EFF=DOWNSTREAM(MODIFIER||858|||BnaA05g27430D|||BnaA05g27430D||1),INTRON(MODIFIER|||||BnaA05g27440D|||BnaA05g27440D|3|1|WARNING_TRANSCRIPT_MULTIPLE_STOP_CODONS),SPLICE_SITE_ACCEPTOR(HIGH|||||BnaA05g27440D|||BnaA05g27440D|4|1|WARNING_TRANSCRIPT_MULTIPLE_STOP_CODONS),UPSTREAM(MODIFIER||1223|||BnaA05g27450D|||BnaA05g27450D||1|WARNING_TRANSCRIPT_MULTIPLE_STOP_CODONS)	GT:PL	1/1:67,6,0
chrA05	19830880	chrA05:19830880_C/T	C	T	90	.	DP=5;VDB=0.784982;MQSB=0.5;SGB=-0.556411;MQ0F=0;AC=2;AN=2;DP4=0,0,2,2;MQ=32;EFF=DOWNSTREAM(MODIFIER||2436|||BnaA05g27560D|||BnaA05g27560D||1|WARNING_TRANSCRIPT_MULTIPLE_STOP_CODONS),DOWNSTREAM(MODIFIER||2495|||BnaA05g27540D|||BnaA05g27540D||1|WARNING_TRANSCRIPT_MULTIPLE_STOP_CODONS),DOWNSTREAM(MODIFIER||4017|||BnaA05g27530D|||BnaA05g27530D||1|WARNING_TRANSCRIPT_INCOMPLETE),SYNONYMOUS_CODING(LOW|SILENT|Ctg/Ttg|L133||BnaA05g27550D|||BnaA05g27550D|2|1|WARNING_TRANSCRIPT_MULTIPLE_STOP_CODONS)	GT:PL	1/1:117,12,0
chrA05	20018388	chrA05:20018388_C/T	C	T	214	.	DP=8;VDB=0.642048;MQSB=0.992367;SGB=-0.651104;MQ0F=0;AC=2;AN=2;DP4=0,0,4,4;MQ=60;EFF=DOWNSTREAM(MODIFIER||1400|||BnaA05g27970D|||BnaA05g27970D||1|WARNING_TRANSCRIPT_INCOMPLETE),INTERGENIC(MODIFIER||||||||||1)	GT:PL	1/1:241,24,0
chrA05	20044560	chrA05:20044560_C/T	C	T	225	.	DP=10;VDB=0.0203337;MQSB=0.167959;SGB=-0.670168;MQ0F=0;AC=2;AN=2;DP4=0,0,6,4;MQ=52;EFF=DOWNSTREAM(MODIFIER||1432|||BnaA05g28030D|||BnaA05g28030D||1|WARNING_TRANSCRIPT_INCOMPLETE),DOWNSTREAM(MODIFIER||4620|||BnaA05g28010D|||BnaA05g28010D||1|WARNING_TRANSCRIPT_INCOMPLETE),INTERGENIC(MODIFIER||||||||||1),UPSTREAM(MODIFIER||3172|||BnaA05g28020D|||BnaA05g28020D||1),UPSTREAM(MODIFIER||498|||BnaA05g28040D|||BnaA05g28040D||1)	GT:PL	1/1:252,30,0
chrA05	20153846	chrA05:20153846_C/T	C	T	228	.	DP=11;VDB=0.0358442;MQSB=0.950952;SGB=-0.676189;MQ0F=0;AC=2;AN=2;DP4=0,0,5,6;MQ=60;EFF=DOWNSTREAM(MODIFIER||2523|||BnaA05g28370D|||BnaA05g28370D||1|WARNING_TRANSCRIPT_MULTIPLE_STOP_CODONS),NON_SYNONYMOUS_CODING(MODERATE|MISSENSE|Cca/Tca|P90S||BnaA05g28360D|||BnaA05g28360D|2|1|WARNING_TRANSCRIPT_INCOMPLETE),UPSTREAM(MODIFIER||2135|||BnaA05g28350D|||BnaA05g28350D||1|WARNING_TRANSCRIPT_INCOMPLETE)	GT:PL	1/1:255,33,0
chrA05	20205182	chrA05:20205182_C/T	C	T	175	.	DP=7;VDB=0.918994;MQSB=1.01283;SGB=-0.636426;MQ0F=0;AC=2;AN=2;DP4=0,0,4,3;MQ=60;EFF=DOWNSTREAM(MODIFIER||1390|||BnaA05g28460D|||BnaA05g28460D||1|WARNING_TRANSCRIPT_MULTIPLE_STOP_CODONS),DOWNSTREAM(MODIFIER||3495|||BnaA05g28440D|||BnaA05g28440D||1|WARNING_TRANSCRIPT_INCOMPLETE),DOWNSTREAM(MODIFIER||4565|||BnaA05g28470D|||BnaA05g28470D||1|WARNING_TRANSCRIPT_INCOMPLETE),SYNONYMOUS_CODING(LOW|SILENT|acG/acA|T86||BnaA05g28450D|||BnaA05g28450D|1|1|WARNING_TRANSCRIPT_MULTIPLE_STOP_CODONS)	GT:PL	1/1:202,21,0
chrA05	20358545	chrA05:20358545_C/T	C	T	184	.	DP=7;VDB=0.179363;MQSB=0.810265;SGB=-0.636426;MQ0F=0;AC=2;AN=2;DP4=0,0,3,4;MQ=56;EFF=DOWNSTREAM(MODIFIER||3076|||BnaA05g28840D|||BnaA05g28840D||1),INTRON(MODIFIER|||||BnaA05g28830D|||BnaA05g28830D|7|1|WARNING_TRANSCRIPT_MULTIPLE_STOP_CODONS),UPSTREAM(MODIFIER||2429|||BnaA05g28820D|||BnaA05g28820D||1|WARNING_TRANSCRIPT_MULTIPLE_STOP_CODONS)	GT:PL	1/1:211,21,0
chrA05	20394267	chrA05:20394267_C/T	C	T	87	.	DP=3;VDB=0.185719;MQSB=1;SGB=-0.511536;MQ0F=0;AC=2;AN=2;DP4=0,0,2,1;MQ=60;EFF=DOWNSTREAM(MODIFIER||4106|||BnaA05g28970D|||BnaA05g28970D||1),NON_SYNONYMOUS_CODING(MODERATE|MISSENSE|cGt/cAt|R120H||BnaA05g28950D|||BnaA05g28950D|5|1|WARNING_TRANSCRIPT_MULTIPLE_STOP_CODONS),UPSTREAM(MODIFIER||1169|||BnaA05g28960D|||BnaA05g28960D||1|WARNING_TRANSCRIPT_MULTIPLE_STOP_CODONS),UPSTREAM(MODIFIER||2712|||BnaA05g28940D|||BnaA05g28940D||1)	GT:PL	1/1:115,9,0
chrA05	20442136	chrA05:20442136_C/T	C	T	228	.	DP=12;VDB=0.9602;MQSB=0.95494;SGB=-0.680642;MQ0F=0;AC=2;AN=2;DP4=0,0,5,7;MQ=60;EFF=DOWNSTREAM(MODIFIER||2649|||BnaA05g29100D|||BnaA05g29100D||1),DOWNSTREAM(MODIFIER||588|||BnaA05g29120D|||BnaA05g29120D||1|WARNING_TRANSCRIPT_INCOMPLETE),SYNONYMOUS_CODING(LOW|SILENT|aaG/aaA|K324||BnaA05g29130D|||BnaA05g29130D|9|1|WARNING_TRANSCRIPT_INCOMPLETE),UPSTREAM(MODIFIER||1631|||BnaA05g29110D|||BnaA05g29110D||1)	GT:PL	1/1:255,36,0
chrA05	20444648	chrA05:20444648_C/T	C	T	228	.	DP=13;VDB=0.355085;MQSB=0.828239;SGB=-0.683931;MQ0F=0;AC=2;AN=2;DP4=0,0,6,7;MQ=55;EFF=DOWNSTREAM(MODIFIER||3100|||BnaA05g29120D|||BnaA05g29120D||1|WARNING_TRANSCRIPT_INCOMPLETE),INTERGENIC(MODIFIER||||||||||1),UPSTREAM(MODIFIER||4143|||BnaA05g29110D|||BnaA05g29110D||1),UPSTREAM(MODIFIER||703|||BnaA05g29130D|||BnaA05g29130D||1|WARNING_TRANSCRIPT_INCOMPLETE)	GT:PL	1/1:255,39,0
chrA05	20481296	chrA05:20481296_C/T	C	T	228	.	DP=11;VDB=0.970694;MQSB=0.950952;SGB=-0.676189;MQ0F=0;AC=2;AN=2;DP4=0,0,5,6;MQ=60;EFF=DOWNSTREAM(MODIFIER||1529|||BnaA05g29170D|||BnaA05g29170D||1|WARNING_TRANSCRIPT_INCOMPLETE),DOWNSTREAM(MODIFIER||2776|||BnaA05g29200D|||BnaA05g29200D||1|WARNING_TRANSCRIPT_MULTIPLE_STOP_CODONS),NON_SYNONYMOUS_CODING(MODERATE|MISSENSE|Cca/Tca|P146S||BnaA05g29180D|||BnaA05g29180D|4|1),UPSTREAM(MODIFIER||1268|||BnaA05g29190D|||BnaA05g29190D||1),UPSTREAM(MODIFIER||4816|||BnaA05g29210D|||BnaA05g29210D||1|WARNING_TRANSCRIPT_INCOMPLETE)	GT:PL	1/1:255,33,0
chrA05	20500640	chrA05:20500640_C/T	C	T	228	.	DP=12;VDB=0.769043;MQSB=0.95494;SGB=-0.680642;MQ0F=0;AC=2;AN=2;DP4=0,0,5,7;MQ=53;EFF=DOWNSTREAM(MODIFIER||3686|||BnaA05g29230D|||BnaA05g29230D||1),INTRON(MODIFIER|||||BnaA05g29240D|||BnaA05g29240D|8|1|WARNING_TRANSCRIPT_MULTIPLE_STOP_CODONS),UPSTREAM(MODIFIER||3053|||BnaA05g29250D|||BnaA05g29250D||1|WARNING_TRANSCRIPT_MULTIPLE_STOP_CODONS)	GT:PL	1/1:255,36,0
chrA05	20518944	chrA05:20518944_C/T	C	T	172	.	DP=8;VDB=0.568682;MQSB=0.900802;SGB=-0.651104;MQ0F=0;AC=2;AN=2;DP4=0,0,5,3;MQ=60;EFF=DOWNSTREAM(MODIFIER||1681|||BnaA05g29310D|||BnaA05g29310D||1),DOWNSTREAM(MODIFIER||1956|||BnaA05g29290D|||BnaA05g29290D||1),DOWNSTREAM(MODIFIER||4369|||BnaA05g29270D|||BnaA05g29270D||1|WARNING_TRANSCRIPT_INCOMPLETE),SYNONYMOUS_CODING(LOW|SILENT|aaG/aaA|K266||BnaA05g29300D|||BnaA05g29300D|1|1),UPSTREAM(MODIFIER||2893|||BnaA05g29280D|||BnaA05g29280D||1)	GT:PL	1/1:199,24,0
chrA05	20533180	chrA05:20533180_C/T	C	T	194	.	DP=8;VDB=0.994668;MQSB=0.992367;SGB=-0.651104;MQ0F=0;AC=2;AN=2;DP4=0,0,4,4;MQ=60;EFF=SYNONYMOUS_CODING(LOW|SILENT|gaG/gaA|E456||BnaA05g29350D|||BnaA05g29350D|7|1|WARNING_TRANSCRIPT_MULTIPLE_STOP_CODONS),UPSTREAM(MODIFIER||1387|||BnaA05g29340D|||BnaA05g29340D||1|WARNING_TRANSCRIPT_MULTIPLE_STOP_CODONS),UPSTREAM(MODIFIER||2739|||BnaA05g29360D|||BnaA05g29360D||1|WARNING_TRANSCRIPT_MULTIPLE_STOP_CODONS),UPSTREAM(MODIFIER||3772|||BnaA05g29330D|||BnaA05g29330D||1|WARNING_TRANSCRIPT_INCOMPLETE)	GT:PL	1/1:221,24,0
chrA05	20544642	chrA05:20544642_C/T	C	T	184	.	DP=8;VDB=0.14143;MQSB=1;SGB=-0.651104;MQ0F=0;AC=2;AN=2;DP4=0,0,6,2;MQ=60;EFF=DOWNSTREAM(MODIFIER||2487|||BnaA05g29360D|||BnaA05g29360D||1|WARNING_TRANSCRIPT_MULTIPLE_STOP_CODONS),DOWNSTREAM(MODIFIER||4710|||BnaA05g29390D|||BnaA05g29390D||1),NON_SYNONYMOUS_CODING(MODERATE|MISSENSE|Ggt/Agt|G100S||BnaA05g29370D|||BnaA05g29370D|2|1|WARNING_TRANSCRIPT_INCOMPLETE),UPSTREAM(MODIFIER||1498|||BnaA05g29380D|||BnaA05g29380D||1|WARNING_TRANSCRIPT_INCOMPLETE)	GT:PL	1/1:211,24,0
chrA05	20980041	chrA05:20980041_C/T	C	T	183	.	DP=8;VDB=0.519034;MQSB=1;SGB=-0.651104;MQ0F=0;AC=2;AN=2;DP4=0,0,2,6;MQ=60;EFF=INTERGENIC(MODIFIER||||||||||1)	GT:PL	1/1:210,24,0
chrA05	20989954	chrA05:20989954_C/T	C	T	209	.	DP=9;VDB=0.881509;MQSB=0.649731;SGB=-0.662043;MQ0F=0;AC=2;AN=2;DP4=0,0,4,5;MQ=53;EFF=INTERGENIC(MODIFIER||||||||||1)	GT:PL	1/1:236,27,0
chrA05	21004828	chrA05:21004828_A/G	A	G	228	.	DP=11;VDB=0.920734;MQSB=0.950952;SGB=-0.676189;MQ0F=0;AC=2;AN=2;DP4=0,0,5,6;MQ=60;EFF=DOWNSTREAM(MODIFIER||1309|||BnaA05g30340D|||BnaA05g30340D||1|WARNING_TRANSCRIPT_INCOMPLETE),INTERGENIC(MODIFIER||||||||||1),UPSTREAM(MODIFIER||2647|||BnaA05g30330D|||BnaA05g30330D||1|WARNING_TRANSCRIPT_INCOMPLETE)	GT:PL	1/1:255,33,0
chrA05	21043637	chrA05:21043637_C/T	C	T	115	.	DP=5;VDB=0.444886;MQSB=1;SGB=-0.590765;MQ0F=0;AC=2;AN=2;DP4=0,0,1,4;MQ=42;EFF=DOWNSTREAM(MODIFIER||1367|||BnaA05g30420D|||BnaA05g30420D||1|WARNING_TRANSCRIPT_INCOMPLETE),DOWNSTREAM(MODIFIER||155|||BnaA05g30440D|||BnaA05g30440D||1|WARNING_TRANSCRIPT_INCOMPLETE),DOWNSTREAM(MODIFIER||3782|||BnaA05g30410D|||BnaA05g30410D||1|WARNING_TRANSCRIPT_MULTIPLE_STOP_CODONS),DOWNSTREAM(MODIFIER||8|||BnaA05g30430D|||BnaA05g30430D||1|WARNING_TRANSCRIPT_INCOMPLETE),INTERGENIC(MODIFIER||||||||||1),UPSTREAM(MODIFIER||4127|||BnaA05g30450D|||BnaA05g30450D||1|WARNING_TRANSCRIPT_MULTIPLE_STOP_CODONS)	GT:PL	1/1:142,15,0
chrA05	21179494	chrA05:21179494_C/T	C	T	157	.	DP=6;VDB=0.368038;MQSB=0.861511;SGB=-0.616816;MQ0F=0;AC=2;AN=2;DP4=0,0,3,3;MQ=56;EFF=DOWNSTREAM(MODIFIER||1408|||BnaA05g30610D|||BnaA05g30610D||1|WARNING_TRANSCRIPT_MULTIPLE_STOP_CODONS),DOWNSTREAM(MODIFIER||4420|||BnaA05g30590D|||BnaA05g30590D||1|WARNING_TRANSCRIPT_INCOMPLETE),INTERGENIC(MODIFIER||||||||||1),UPSTREAM(MODIFIER||1285|||BnaA05g30600D|||BnaA05g30600D||1|WARNING_TRANSCRIPT_INCOMPLETE)	GT:PL	1/1:184,18,0
chrA05	21209198	chrA05:21209198_C/T	C	T	228	.	DP=10;VDB=0.705724;MQSB=0.523791;SGB=-0.670168;MQ0F=0;AC=2;AN=2;DP4=0,0,5,5;MQ=55;EFF=DOWNSTREAM(MODIFIER||2473|||BnaA05g30690D|||BnaA05g30690D||1),INTRON(MODIFIER|||||BnaA05g30700D|||BnaA05g30700D|6|1|WARNING_TRANSCRIPT_INCOMPLETE),UPSTREAM(MODIFIER||3148|||BnaA05g30680D|||BnaA05g30680D||1)	GT:PL	1/1:255,30,0
chrA05	21246332	chrA05:21246332_C/T	C	T	228	.	DP=15;VDB=0.5;MQSB=1;SGB=-0.688148;MQ0F=0;AC=2;AN=2;DP4=0,0,8,7;MQ=60;EFF=DOWNSTREAM(MODIFIER||2866|||BnaA05g30750D|||BnaA05g30750D||1|WARNING_TRANSCRIPT_MULTIPLE_STOP_CODONS),DOWNSTREAM(MODIFIER||3212|||BnaA05g30770D|||BnaA05g30770D||1),INTRON(MODIFIER|||||BnaA05g30760D|||BnaA05g30760D|4|1|WARNING_TRANSCRIPT_INCOMPLETE),UPSTREAM(MODIFIER||4406|||BnaA05g30780D|||BnaA05g30780D||1)	GT:PL	1/1:255,45,0
chrA05	21310914	chrA05:21310914_C/T	C	T	228	.	DP=11;VDB=0.780124;MQSB=0.683497;SGB=-0.676189;MQ0F=0;AC=2;AN=2;DP4=0,0,5,6;MQ=55;EFF=DOWNSTREAM(MODIFIER||2548|||BnaA05g30860D|||BnaA05g30860D||1|WARNING_TRANSCRIPT_MULTIPLE_STOP_CODONS),NON_SYNONYMOUS_CODING(MODERATE|MISSENSE|Gga/Aga|G259R||BnaA05g30850D|||BnaA05g30850D|5|1|WARNING_TRANSCRIPT_INCOMPLETE),UPSTREAM(MODIFIER||3005|||BnaA05g30840D|||BnaA05g30840D||1|WARNING_TRANSCRIPT_MULTIPLE_STOP_CODONS)	GT:PL	1/1:255,33,0
chrA05	21457462	chrA05:21457462_C/T	C	T	13.3811	.	DP=1;SGB=-0.379885;MQ0F=0;ICB=1;HOB=0.5;AC=1;AN=2;DP4=0,0,1,0;MQ=60;EFF=DOWNSTREAM(MODIFIER||2514|||BnaA05g30980D|||BnaA05g30980D||1|WARNING_TRANSCRIPT_MULTIPLE_STOP_CODONS),INTERGENIC(MODIFIER||||||||||1),UPSTREAM(MODIFIER||2222|||BnaA05g30990D|||BnaA05g30990D||1|WARNING_TRANSCRIPT_MULTIPLE_STOP_CODONS)	GT:PL	0/1:41,3,0
chrA05	21730979	chrA05:21730979_C/T	C	T	89	.	DP=4;VDB=0.249971;SGB=-0.556411;MQ0F=0;AC=2;AN=2;DP4=0,0,0,4;MQ=60;EFF=DOWNSTREAM(MODIFIER||4861|||BnaA05g31460D|||BnaA05g31460D||1|WARNING_TRANSCRIPT_INCOMPLETE),INTERGENIC(MODIFIER||||||||||1),UPSTREAM(MODIFIER||3335|||BnaA05g31450D|||BnaA05g31450D||1)	GT:PL	1/1:116,12,0
chrA05	22029020	chrA05:22029020_C/T	C	T	228	.	DP=11;VDB=0.977856;MQSB=0.964642;SGB=-0.676189;MQ0F=0;AC=2;AN=2;DP4=0,0,7,4;MQ=60;EFF=DOWNSTREAM(MODIFIER||3127|||BnaA05g32030D|||BnaA05g32030D||1),INTERGENIC(MODIFIER||||||||||1),UPSTREAM(MODIFIER||2525|||BnaA05g32050D|||BnaA05g32050D||1|WARNING_TRANSCRIPT_MULTIPLE_STOP_CODONS),UPSTREAM(MODIFIER||924|||BnaA05g32040D|||BnaA05g32040D||1)	GT:PL	1/1:255,33,0
chrA05	22073958	chrA05:22073958_C/T	C	T	197	.	DP=8;VDB=0.966497;MQSB=0.750668;SGB=-0.651104;MQ0F=0;AC=2;AN=2;DP4=0,0,3,5;MQ=50;EFF=DOWNSTREAM(MODIFIER||956|||BnaA05g32150D|||BnaA05g32150D||1|WARNING_TRANSCRIPT_INCOMPLETE),INTRON(MODIFIER|||||BnaA05g32160D|||BnaA05g32160D|1|1|WARNING_TRANSCRIPT_INCOMPLETE),UPSTREAM(MODIFIER||1744|||BnaA05g32170D|||BnaA05g32170D||1|WARNING_TRANSCRIPT_INCOMPLETE)	GT:PL	1/1:224,24,0
chrA05	22283417	chrA05:22283417_G/A	G	A	70	.	DP=3;VDB=0.206307;MQSB=1;SGB=-0.511536;MQ0F=0;AC=2;AN=2;DP4=0,0,2,1;MQ=52;EFF=DOWNSTREAM(MODIFIER||1893|||BnaA05g32480D|||BnaA05g32480D||1|WARNING_TRANSCRIPT_MULTIPLE_STOP_CODONS),NON_SYNONYMOUS_CODING(MODERATE|MISSENSE|tCc/tTc|S71F||BnaA05g32470D|||BnaA05g32470D|1|1|WARNING_TRANSCRIPT_MULTIPLE_STOP_CODONS)	GT:PL	1/1:98,9,0
chrA05	22293449	chrA05:22293449_G/A	G	A	7.93884	.	DP=1;SGB=-0.379885;MQ0F=0;ICB=1;HOB=0.5;AC=1;AN=2;DP4=0,0,0,1;MQ=60;EFF=DOWNSTREAM(MODIFIER||3617|||BnaA05g32500D|||BnaA05g32500D||1|WARNING_TRANSCRIPT_INCOMPLETE),INTRON(MODIFIER|||||BnaA05g32490D|||BnaA05g32490D|8|1|WARNING_TRANSCRIPT_MULTIPLE_STOP_CODONS),SPLICE_SITE_REGION(LOW|||||BnaA05g32490D|||BnaA05g32490D|8|1|WARNING_TRANSCRIPT_MULTIPLE_STOP_CODONS),UPSTREAM(MODIFIER||1610|||BnaA05g32480D|||BnaA05g32480D||1|WARNING_TRANSCRIPT_MULTIPLE_STOP_CODONS)	GT:PL	0/1:35,3,0
chrA05	22311067	chrA05:22311067_G/A	G	A	134	.	DP=5;VDB=0.539429;MQSB=1;SGB=-0.590765;MQ0F=0;AC=2;AN=2;DP4=0,0,4,1;MQ=57;EFF=DOWNSTREAM(MODIFIER||4207|||BnaA05g32530D|||BnaA05g32530D||1|WARNING_TRANSCRIPT_MULTIPLE_STOP_CODONS),DOWNSTREAM(MODIFIER||4735|||BnaA05g32550D|||BnaA05g32550D||1|WARNING_TRANSCRIPT_MULTIPLE_STOP_CODONS),NON_SYNONYMOUS_CODING(MODERATE|MISSENSE|gCa/gTa|A666V||BnaA05g32540D|||BnaA05g32540D|15|1|WARNING_TRANSCRIPT_MULTIPLE_STOP_CODONS)	GT:PL	1/1:161,15,0
chrA05	22311108	chrA05:22311108_T/G	T	G	217	.	DP=9;VDB=0.951708;MQSB=0.89338;SGB=-0.662043;MQ0F=0;AC=2;AN=2;DP4=0,0,4,5;MQ=58;EFF=DOWNSTREAM(MODIFIER||4248|||BnaA05g32530D|||BnaA05g32530D||1|WARNING_TRANSCRIPT_MULTIPLE_STOP_CODONS),DOWNSTREAM(MODIFIER||4694|||BnaA05g32550D|||BnaA05g32550D||1|WARNING_TRANSCRIPT_MULTIPLE_STOP_CODONS),NON_SYNONYMOUS_CODING(MODERATE|MISSENSE|ttA/ttC|L652F||BnaA05g32540D|||BnaA05g32540D|15|1|WARNING_TRANSCRIPT_MULTIPLE_STOP_CODONS)	GT:PL	1/1:244,27,0
chrA05	22354715	chrA05:22354715_G/A	G	A	204	.	DP=9;VDB=0.369599;MQSB=0.924584;SGB=-0.662043;MQ0F=0;AC=2;AN=2;DP4=0,0,3,6;MQ=60;EFF=DOWNSTREAM(MODIFIER||4369|||BnaA05g32660D|||BnaA05g32660D||1),NON_SYNONYMOUS_CODING(MODERATE|MISSENSE|gCc/gTc|A241V||BnaA05g32650D|||BnaA05g32650D|4|1|WARNING_TRANSCRIPT_MULTIPLE_STOP_CODONS),UPSTREAM(MODIFIER||3148|||BnaA05g32640D|||BnaA05g32640D||1),UPSTREAM(MODIFIER||4600|||BnaA05g32630D|||BnaA05g32630D||1)	GT:PL	1/1:231,27,0
chrA05	22592016	chrA05:22592016_C/T	C	T	128	.	DP=5;VDB=0.937711;MQSB=1;SGB=-0.590765;MQ0F=0;AC=2;AN=2;DP4=0,0,2,3;MQ=60;EFF=NON_SYNONYMOUS_CODING(MODERATE|MISSENSE|aGa/aAa|R111K||BnaA05g33250D|||BnaA05g33250D|1|1),UPSTREAM(MODIFIER||1444|||BnaA05g33260D|||BnaA05g33260D||1|WARNING_TRANSCRIPT_INCOMPLETE),UPSTREAM(MODIFIER||2656|||BnaA05g33240D|||BnaA05g33240D||1|WARNING_TRANSCRIPT_INCOMPLETE),UPSTREAM(MODIFIER||3790|||BnaA05g33270D|||BnaA05g33270D||1|WARNING_TRANSCRIPT_INCOMPLETE)	GT:PL	1/1:155,15,0
chrA05	22602830	chrA05:22602830_C/T	C	T	228	.	DP=13;VDB=0.132419;MQSB=0.899815;SGB=-0.683931;MQ0F=0;AC=2;AN=2;DP4=0,0,7,6;MQ=58;EFF=DOWNSTREAM(MODIFIER||289|||BnaA05g33280D|||BnaA05g33280D||1|WARNING_TRANSCRIPT_INCOMPLETE),DOWNSTREAM(MODIFIER||3475|||BnaA05g33310D|||BnaA05g33310D||1|WARNING_TRANSCRIPT_MULTIPLE_STOP_CODONS),STOP_GAINED(HIGH|NONSENSE|tGg/tAg|W306*||BnaA05g33290D|||BnaA05g33290D|1|1),UPSTREAM(MODIFIER||2547|||BnaA05g33300D|||BnaA05g33300D||1)	GT:PL	1/1:255,39,0
chrA05	22720792	chrA05:22720792_G/A	G	A	73	.	DP=3;VDB=0.549396;SGB=-0.511536;MQ0F=0;AC=2;AN=2;DP4=0,0,0,3;MQ=60;EFF=DOWNSTREAM(MODIFIER||2729|||BnaA05g33630D|||BnaA05g33630D||1|WARNING_TRANSCRIPT_INCOMPLETE),INTERGENIC(MODIFIER||||||||||1),UPSTREAM(MODIFIER||2572|||BnaA05g33660D|||BnaA05g33660D||1|WARNING_TRANSCRIPT_INCOMPLETE),UPSTREAM(MODIFIER||483|||BnaA05g33650D|||BnaA05g33650D||1),UPSTREAM(MODIFIER||831|||BnaA05g33640D|||BnaA05g33640D||1)	GT:PL	1/1:101,9,0
chrA05	22724098	chrA05:22724098_G/A	G	A	150	.	DP=6;VDB=0.252876;MQSB=0.75;SGB=-0.616816;MQ0F=0;AC=2;AN=2;DP4=0,0,4,2;MQ=54;EFF=SYNONYMOUS_CODING(LOW|SILENT|ggG/ggA|G215||BnaA05g33660D|||BnaA05g33660D|2|1|WARNING_TRANSCRIPT_INCOMPLETE),UPSTREAM(MODIFIER||3789|||BnaA05g33650D|||BnaA05g33650D||1),UPSTREAM(MODIFIER||4137|||BnaA05g33640D|||BnaA05g33640D||1)	GT:PL	1/1:177,18,0
chrA05	22826238	chrA05:22826238_G/A	G	A	98	.	DP=5;VDB=0.60156;SGB=-0.590765;MQ0F=0;AC=2;AN=2;DP4=0,0,5,0;MQ=46;EFF=DOWNSTREAM(MODIFIER||349|||BnaA05g33830D|||BnaA05g33830D||1|WARNING_TRANSCRIPT_MULTIPLE_STOP_CODONS),DOWNSTREAM(MODIFIER||58|||BnaA05g33820D|||BnaA05g33820D||1|WARNING_TRANSCRIPT_MULTIPLE_STOP_CODONS),INTERGENIC(MODIFIER||||||||||1)	GT:PL	1/1:125,15,0
chrA05	22840795	chrA05:22840795_G/A	G	A	228	.	DP=11;VDB=0.472394;MQSB=0.742931;SGB=-0.676189;MQ0F=0;AC=2;AN=2;DP4=0,0,6,5;MQ=54;EFF=DOWNSTREAM(MODIFIER||4056|||BnaA05g33840D|||BnaA05g33840D||1|WARNING_TRANSCRIPT_MULTIPLE_STOP_CODONS),INTRON(MODIFIER|||||BnaA05g33850D|||BnaA05g33850D|7|1|WARNING_TRANSCRIPT_MULTIPLE_STOP_CODONS)	GT:PL	1/1:255,33,0
chrA05	22896093	chrA05:22896093_G/A	G	A	72	.	DP=3;VDB=0.938134;MQSB=1;SGB=-0.511536;MQ0F=0;AC=2;AN=2;DP4=0,0,1,2;MQ=60;EFF=DOWNSTREAM(MODIFIER||3071|||BnaA05g33960D|||BnaA05g33960D||1|WARNING_TRANSCRIPT_INCOMPLETE),INTRON(MODIFIER|||||BnaA05g33970D|||BnaA05g33970D|2|1),UPSTREAM(MODIFIER||3633|||BnaA05g33980D|||BnaA05g33980D||1)	GT:PL	1/1:100,9,0
chrA05	22903345	chrA05:22903345_G/A	G	A	143	.	DP=6;VDB=0.983606;MQSB=1;SGB=-0.616816;MQ0F=0;AC=2;AN=2;DP4=0,0,4,2;MQ=60;EFF=DOWNSTREAM(MODIFIER||2488|||BnaA05g33980D|||BnaA05g33980D||1),NON_SYNONYMOUS_CODING(MODERATE|MISSENSE|Gca/Aca|A86T||BnaA05g33990D|||BnaA05g33990D|2|1|WARNING_TRANSCRIPT_INCOMPLETE),UPSTREAM(MODIFIER||3209|||BnaA05g34000D|||BnaA05g34000D||1|WARNING_TRANSCRIPT_INCOMPLETE)	GT:PL	1/1:170,18,0
chrA05	23024736	chrA05:23024736_G/A	G	A	203	.	DP=8;VDB=0.847599;MQSB=0.900802;SGB=-0.651104;MQ0F=0;AC=2;AN=2;DP4=0,0,3,5;MQ=60;EFF=DOWNSTREAM(MODIFIER||3584|||BnaA05g34080D|||BnaA05g34080D||1|WARNING_TRANSCRIPT_INCOMPLETE),NON_SYNONYMOUS_CODING(MODERATE|MISSENSE|Gag/Aag|E135K||BnaA05g34090D|||BnaA05g34090D|3|1|WARNING_TRANSCRIPT_MULTIPLE_STOP_CODONS),UPSTREAM(MODIFIER||4230|||BnaA05g34100D|||BnaA05g34100D||1|WARNING_TRANSCRIPT_MULTIPLE_STOP_CODONS)	GT:PL	1/1:230,24,0
chrA05	23031566	chrA05:23031566_G/A	G	A	228	.	DP=14;VDB=0.959295;MQSB=1;SGB=-0.686358;MQ0F=0;AC=2;AN=2;DP4=0,0,8,6;MQ=60;EFF=DOWNSTREAM(MODIFIER||249|||BnaA05g34100D|||BnaA05g34100D||1|WARNING_TRANSCRIPT_MULTIPLE_STOP_CODONS),DOWNSTREAM(MODIFIER||3679|||BnaA05g34090D|||BnaA05g34090D||1|WARNING_TRANSCRIPT_MULTIPLE_STOP_CODONS),DOWNSTREAM(MODIFIER||464|||BnaA05g34110D|||BnaA05g34110D||1|WARNING_TRANSCRIPT_MULTIPLE_STOP_CODONS),INTERGENIC(MODIFIER||||||||||1)	GT:PL	1/1:255,42,0
chrA05	23032745	chrA05:23032745_G/A	G	A	208	.	DP=9;VDB=0.724387;MQSB=0.89338;SGB=-0.662043;MQ0F=0;AC=2;AN=2;DP4=0,0,4,5;MQ=51;EFF=DOWNSTREAM(MODIFIER||1428|||BnaA05g34100D|||BnaA05g34100D||1|WARNING_TRANSCRIPT_MULTIPLE_STOP_CODONS),DOWNSTREAM(MODIFIER||4858|||BnaA05g34090D|||BnaA05g34090D||1|WARNING_TRANSCRIPT_MULTIPLE_STOP_CODONS),NON_SYNONYMOUS_CODING(MODERATE|MISSENSE|Cgg/Tgg|R858W||BnaA05g34110D|||BnaA05g34110D|11|1|WARNING_TRANSCRIPT_MULTIPLE_STOP_CODONS)	GT:PL	1/1:235,27,0
chrA06	69553	chrA06:69553_G/A	G	A	58	.	DP=4;VDB=0.185719;RPB=1;MQB=1;BQB=1;SGB=-0.511536;MQ0F=0;ICB=1;HOB=0.5;AC=1;AN=2;DP4=1,0,3,0;MQ=60;EFF=DOWNSTREAM(MODIFIER||1788|||BnaA06g00140D|||BnaA06g00140D||1|WARNING_TRANSCRIPT_INCOMPLETE),NON_SYNONYMOUS_CODING(MODERATE|MISSENSE|tCt/tTt|S267F||BnaA06g00150D|||BnaA06g00150D|10|1),UPSTREAM(MODIFIER||4639|||BnaA06g00160D|||BnaA06g00160D||1|WARNING_TRANSCRIPT_INCOMPLETE)	GT:PL	0/1:92,0,29
chrA06	430787	chrA06:430787_G/A	G	A	39.8993	.	DP=9;VDB=0.607612;RPB=0.924584;MQB=0.924584;BQB=0.924584;MQSB=1;SGB=-0.511536;MQ0F=0;ICB=1;HOB=0.5;AC=1;AN=2;DP4=5,1,3,0;MQ=60;EFF=DOWNSTREAM(MODIFIER||4058|||BnaA06g00630D|||BnaA06g00630D||1|WARNING_TRANSCRIPT_INCOMPLETE),INTERGENIC(MODIFIER||||||||||1),UPSTREAM(MODIFIER||1217|||BnaA06g00620D|||BnaA06g00620D||1|WARNING_TRANSCRIPT_INCOMPLETE)	GT:PL	0/1:73,0,152
chrA06	737141	chrA06:737141_G/A	G	A	86	.	DP=5;VDB=0.725151;RPB=1;MQB=1;BQB=1;MQSB=1;SGB=-0.556411;MQ0F=0;ICB=1;HOB=0.5;AC=1;AN=2;DP4=1,0,3,1;MQ=60;EFF=DOWNSTREAM(MODIFIER||1609|||BnaA06g01120D|||BnaA06g01120D||1|WARNING_TRANSCRIPT_INCOMPLETE),INTERGENIC(MODIFIER||||||||||1)	GT:PL	0/1:121,0,18
chrA06	858216	chrA06:858216_G/A	G	A	21.4351	.	DP=4;VDB=0.38;RPB=0;MQB=1;BQB=1;SGB=-0.453602;MQ0F=0;ICB=1;HOB=0.5;AC=1;AN=2;DP4=2,0,2,0;MQ=60;EFF=INTERGENIC(MODIFIER||||||||||1),UPSTREAM(MODIFIER||56|||BnaA06g01390D|||BnaA06g01390D||1)	GT:PL	0/1:54,0,56
chrA06	1094077	chrA06:1094077_G/A	G	A	167	.	DP=11;VDB=0.424295;RPB=0.920044;MQB=1;BQB=0.152558;MQSB=0.950952;SGB=-0.651104;MQ0F=0;ICB=1;HOB=0.5;AC=1;AN=2;DP4=2,1,3,5;MQ=60;EFF=DOWNSTREAM(MODIFIER||1134|||BnaA06g01890D|||BnaA06g01890D||1|WARNING_TRANSCRIPT_MULTIPLE_STOP_CODONS),DOWNSTREAM(MODIFIER||2862|||BnaA06g01870D|||BnaA06g01870D||1|WARNING_TRANSCRIPT_INCOMPLETE),SYNONYMOUS_CODING(LOW|SILENT|agC/agT|S130||BnaA06g01880D|||BnaA06g01880D|1|1)	GT:PL	0/1:200,0,82
chrA06	1117477	chrA06:1117477_G/A	G	A	80	.	DP=8;VDB=0.622417;RPB=0.868321;MQB=0.992367;BQB=0.868321;MQSB=1;SGB=-0.556411;MQ0F=0;ICB=1;HOB=0.5;AC=1;AN=2;DP4=3,1,3,1;MQ=60;EFF=DOWNSTREAM(MODIFIER||2344|||BnaA06g01930D|||BnaA06g01930D||1|WARNING_TRANSCRIPT_MULTIPLE_STOP_CODONS),NON_SYNONYMOUS_CODING(MODERATE|MISSENSE|Gtt/Att|V380I||BnaA06g01920D|||BnaA06g01920D|8|1|WARNING_TRANSCRIPT_MULTIPLE_STOP_CODONS)	GT:PL	0/1:113,0,111
chrA06	1135437	chrA06:1135437_G/A	G	A	44.402	.	DP=7;VDB=0.917785;RPB=0.28717;MQB=0.28717;BQB=0.861511;SGB=-0.511536;MQ0F=0;ICB=1;HOB=0.5;AC=1;AN=2;DP4=3,0,3,0;MQ=52;EFF=DOWNSTREAM(MODIFIER||869|||BnaA06g01940D|||BnaA06g01940D||1|WARNING_TRANSCRIPT_MULTIPLE_STOP_CODONS),INTERGENIC(MODIFIER||||||||||1),UPSTREAM(MODIFIER||459|||BnaA06g01950D|||BnaA06g01950D||1|WARNING_TRANSCRIPT_MULTIPLE_STOP_CODONS),UPSTREAM(MODIFIER||4668|||BnaA06g01960D|||BnaA06g01960D||1)	GT:PL	0/1:77,0,72
chrA06	1197824	chrA06:1197824_G/A	G	A	11.7466	.	DP=6;VDB=0.02;RPB=0;MQB=0.5;BQB=0;MQSB=0.861511;SGB=-0.453602;MQ0F=0;ICB=1;HOB=0.5;AC=1;AN=2;DP4=2,2,1,1;MQ=54;EFF=DOWNSTREAM(MODIFIER||2306|||BnaA06g02030D|||BnaA06g02030D||1|WARNING_TRANSCRIPT_INCOMPLETE),DOWNSTREAM(MODIFIER||936|||BnaA06g02040D|||BnaA06g02040D||1|WARNING_TRANSCRIPT_MULTIPLE_STOP_CODONS),INTERGENIC(MODIFIER||||||||||1),UPSTREAM(MODIFIER||2005|||BnaA06g02050D|||BnaA06g02050D||1|WARNING_TRANSCRIPT_INCOMPLETE)	GT:PL	0/1:45,0,133
chrA06	7069585	chrA06:7069585_C/T	C	T	92	.	DP=5;VDB=0.879194;RPB=1;MQB=1;BQB=1;MQSB=1;SGB=-0.556411;MQ0F=0;ICB=1;HOB=0.5;AC=1;AN=2;DP4=0,1,2,2;MQ=60;EFF=DOWNSTREAM(MODIFIER||2174|||BnaA06g13480D|||BnaA06g13480D||1),DOWNSTREAM(MODIFIER||2906|||BnaA06g13490D|||BnaA06g13490D||1),DOWNSTREAM(MODIFIER||3532|||BnaA06g13450D|||BnaA06g13450D||1|WARNING_TRANSCRIPT_INCOMPLETE),DOWNSTREAM(MODIFIER||878|||BnaA06g13460D|||BnaA06g13460D||1),NON_SYNONYMOUS_CODING(MODERATE|MISSENSE|Ggg/Agg|G304R||BnaA06g13470D|||BnaA06g13470D|2|1)	GT:PL	0/1:126,0,22
chrA06	7072666	chrA06:7072666_C/T	C	T	20.3497	.	DP=4;VDB=0.84;RPB=0.5;MQB=0;BQB=0.5;MQSB=1;SGB=-0.453602;MQ0F=0;ICB=1;HOB=0.5;AC=1;AN=2;DP4=1,1,0,2;MQ=40;EFF=DOWNSTREAM(MODIFIER||3959|||BnaA06g13460D|||BnaA06g13460D||1),NON_SYNONYMOUS_CODING(MODERATE|MISSENSE|gGt/gAt|G299D||BnaA06g13490D|||BnaA06g13490D|1|1),UPSTREAM(MODIFIER||1954|||BnaA06g13470D|||BnaA06g13470D||1),UPSTREAM(MODIFIER||446|||BnaA06g13480D|||BnaA06g13480D||1)	GT:PL	0/1:53,0,40
chrA06	7244122	chrA06:7244122_G/A	G	A	76	.	DP=9;VDB=0.66971;RPB=0.974597;MQB=0.974597;BQB=0.89338;MQSB=1;SGB=-0.556411;MQ0F=0;ICB=1;HOB=0.5;AC=1;AN=2;DP4=4,1,3,1;MQ=60;EFF=DOWNSTREAM(MODIFIER||2210|||BnaA06g13660D|||BnaA06g13660D||1|WARNING_TRANSCRIPT_INCOMPLETE),INTERGENIC(MODIFIER||||||||||1)	GT:PL	0/1:109,0,138
chrA06	7679812	chrA06:7679812_G/A	G	A	56	.	DP=6;VDB=0.921489;RPB=0.861511;MQB=0.861511;BQB=0.574341;MQSB=0.861511;SGB=-0.511536;MQ0F=0;ICB=1;HOB=0.5;AC=1;AN=2;DP4=2,1,1,2;MQ=60;EFF=DOWNSTREAM(MODIFIER||2197|||BnaA06g14240D|||BnaA06g14240D||1),NON_SYNONYMOUS_CODING(MODERATE|MISSENSE|gGa/gAa|G353E||BnaA06g14250D|||BnaA06g14250D|3|1|WARNING_TRANSCRIPT_INCOMPLETE),UPSTREAM(MODIFIER||3987|||BnaA06g14230D|||BnaA06g14230D||1|WARNING_TRANSCRIPT_INCOMPLETE)	GT:PL	0/1:89,0,97
chrA06	8034736	chrA06:8034736_G/A	G	A	128	.	DP=8;VDB=0.275478;RPB=0.5;MQB=0.833333;BQB=0.833333;MQSB=0.833333;SGB=-0.616816;MQ0F=0;ICB=1;HOB=0.5;AC=1;AN=2;DP4=0,2,2,4;MQ=57;EFF=INTERGENIC(MODIFIER||||||||||1)	GT:PL	0/1:162,0,45
chrA06	8090195	chrA06:8090195_G/A	G	A	62	.	DP=10;VDB=0.658104;RPB=0.559863;MQB=0.783809;BQB=0.727822;MQSB=0.916482;SGB=-0.556411;MQ0F=0;ICB=1;HOB=0.5;AC=1;AN=2;DP4=3,3,0,4;MQ=58;EFF=INTERGENIC(MODIFIER||||||||||1)	GT:PL	0/1:95,0,164
chrA06	8770154	chrA06:8770154_G/A	G	A	55	.	DP=7;VDB=0.460446;RPB=1.01283;MQB=1.01283;BQB=0.810265;MQSB=1;SGB=-0.511536;MQ0F=0;ICB=1;HOB=0.5;AC=1;AN=2;DP4=0,4,1,2;MQ=60;EFF=DOWNSTREAM(MODIFIER||3320|||BnaA06g15940D|||BnaA06g15940D||1|WARNING_TRANSCRIPT_INCOMPLETE),INTERGENIC(MODIFIER||||||||||1),UPSTREAM(MODIFIER||605|||BnaA06g15950D|||BnaA06g15950D||1)	GT:PL	0/1:88,0,95
chrA06	8792622	chrA06:8792622_G/A	G	A	96	.	DP=7;VDB=0.502303;MQSB=1;SGB=-0.636426;MQ0F=0.142857;AC=2;AN=2;DP4=0,0,1,6;MQ=25;EFF=DOWNSTREAM(MODIFIER||1388|||BnaA06g15990D|||BnaA06g15990D||1),NON_SYNONYMOUS_CODING(MODERATE|MISSENSE|Gga/Aga|G173R||BnaA06g15980D|||BnaA06g15980D|2|1|WARNING_TRANSCRIPT_INCOMPLETE),UPSTREAM(MODIFIER||3274|||BnaA06g16000D|||BnaA06g16000D||1|WARNING_TRANSCRIPT_INCOMPLETE)	GT:PL	1/1:123,21,0
chrA06	8974299	chrA06:8974299_G/A	G	A	9.74524	.	DP=11;VDB=0.32;RPB=0.555556;MQB=0.888889;BQB=0.722222;MQSB=0.8618;SGB=-0.453602;MQ0F=0;ICB=1;HOB=0.5;AC=1;AN=2;DP4=5,4,1,1;MQ=57;EFF=INTERGENIC(MODIFIER||||||||||1)	GT:PL	0/1:44,0,220
chrA06	9015488	chrA06:9015488_G/A	G	A	135	.	DP=11;VDB=0.0974253;RPB=0.950952;MQB=0.950952;BQB=0.891517;MQSB=0.950952;SGB=-0.616816;MQ0F=0;ICB=1;HOB=0.5;AC=1;AN=2;DP4=2,3,3,3;MQ=60;EFF=DOWNSTREAM(MODIFIER||2701|||BnaA06g16200D|||BnaA06g16200D||1|WARNING_TRANSCRIPT_INCOMPLETE),SPLICE_SITE_REGION(LOW|||||BnaA06g16210D|||BnaA06g16210D|7|1|WARNING_TRANSCRIPT_MULTIPLE_STOP_CODONS),SYNONYMOUS_CODING(LOW|SILENT|gaG/gaA|E277||BnaA06g16210D|||BnaA06g16210D|7|1|WARNING_TRANSCRIPT_MULTIPLE_STOP_CODONS),UPSTREAM(MODIFIER||2374|||BnaA06g16220D|||BnaA06g16220D||1|WARNING_TRANSCRIPT_INCOMPLETE)	GT:PL	0/1:168,0,138
chrA06	9420425	chrA06:9420425_G/A	G	A	59	.	DP=5;VDB=0.382879;RPB=0;MQB=0.833333;BQB=0.333333;MQSB=0.333333;SGB=-0.511536;MQ0F=0;ICB=1;HOB=0.5;AC=1;AN=2;DP4=2,0,1,2;MQ=50;EFF=DOWNSTREAM(MODIFIER||3577|||BnaA06g16750D|||BnaA06g16750D||1|WARNING_TRANSCRIPT_INCOMPLETE),NON_SYNONYMOUS_CODING(MODERATE|MISSENSE|gGt/gAt|G290D||BnaA06g16730D|||BnaA06g16730D|2|1|WARNING_TRANSCRIPT_MULTIPLE_STOP_CODONS),UPSTREAM(MODIFIER||2931|||BnaA06g16720D|||BnaA06g16720D||1|WARNING_TRANSCRIPT_INCOMPLETE),UPSTREAM(MODIFIER||828|||BnaA06g16740D|||BnaA06g16740D||1)	GT:PL	0/1:92,0,50
chrA06	10460199	chrA06:10460199_G/A	G	A	13.3811	.	DP=1;SGB=-0.379885;MQ0F=0;ICB=1;HOB=0.5;AC=1;AN=2;DP4=0,0,1,0;MQ=60;EFF=DOWNSTREAM(MODIFIER||1301|||BnaA06g18220D|||BnaA06g18220D||1|WARNING_TRANSCRIPT_MULTIPLE_STOP_CODONS),INTERGENIC(MODIFIER||||||||||1),UPSTREAM(MODIFIER||181|||BnaA06g18210D|||BnaA06g18210D||1),UPSTREAM(MODIFIER||2596|||BnaA06g18200D|||BnaA06g18200D||1|WARNING_TRANSCRIPT_MULTIPLE_STOP_CODONS)	GT:PL	0/1:41,3,0
chrA06	10995232	chrA06:10995232_G/A	G	A	4.37511	.	DP=2;RPB=1;MQB=1;BQB=1;SGB=-0.379885;MQ0F=0;ICB=1;HOB=0.5;AC=1;AN=2;DP4=1,0,1,0;MQ=60;EFF=INTERGENIC(MODIFIER||||||||||1)	GT:PL	0/1:35,0,31
chrA06	11025476	chrA06:11025476_G/A	G	A	52	.	DP=8;VDB=0.5;RPB=0.750668;MQB=0.900802;BQB=0.900802;MQSB=0.992367;SGB=-0.511536;MQ0F=0;ICB=1;HOB=0.5;AC=1;AN=2;DP4=3,2,1,2;MQ=60;EFF=INTRON(MODIFIER|||||BnaA06g18770D|||BnaA06g18770D|3|1|WARNING_TRANSCRIPT_INCOMPLETE)	GT:PL	0/1:85,0,151
chrA06	11354662	chrA06:11354662_G/A	G	A	32.4843	.	DP=3;VDB=0.0532881;SGB=-0.511536;MQ0F=0.333333;AC=2;AN=2;DP4=0,0,3,0;MQ=24;EFF=INTERGENIC(MODIFIER||||||||||1),UPSTREAM(MODIFIER||1691|||BnaA06g19030D|||BnaA06g19030D||1)	GT:PL	1/1:60,9,0
chrA06	11423161	chrA06:11423161_G/A	G	A	27.031	.	DP=3;VDB=0.42;RPB=1;MQB=1;BQB=1;MQSB=1;SGB=-0.453602;MQ0F=0;ICB=1;HOB=0.5;AC=1;AN=2;DP4=1,0,0,2;MQ=54;EFF=INTERGENIC(MODIFIER||||||||||1)	GT:PL	0/1:60,0,32
chrA06	11658199	chrA06:11658199_T/C	T	C	87	.	DP=3;VDB=0.440791;MQSB=1;SGB=-0.511536;MQ0F=0;AC=2;AN=2;DP4=0,0,1,2;MQ=56;EFF=INTERGENIC(MODIFIER||||||||||1)	GT:PL	1/1:115,9,0
chrA06	11711257	chrA06:11711257_A/C	A	C	10.5754	.	DP=1;SGB=-0.379885;MQ0F=0;ICB=1;HOB=0.5;AC=1;AN=2;DP4=0,0,0,1;MQ=60;EFF=INTERGENIC(MODIFIER||||||||||1)	GT:PL	0/1:38,3,0
chrA06	11711259	chrA06:11711259_C/A	C	A	6.32957	.	DP=1;SGB=-0.379885;MQ0F=0;ICB=1;HOB=0.5;AC=1;AN=2;DP4=0,0,0,1;MQ=60;EFF=INTERGENIC(MODIFIER||||||||||1)	GT:PL	0/1:33,3,0
chrA06	12519351	chrA06:12519351_C/T	C	T	125	.	DP=8;VDB=0.182083;RPB=0.166667;MQB=1;BQB=0.416667;MQSB=1;SGB=-0.616816;MQ0F=0;ICB=1;HOB=0.5;AC=1;AN=2;DP4=0,2,1,5;MQ=60;EFF=INTERGENIC(MODIFIER||||||||||1)	GT:PL	0/1:159,0,43
chrA06	13093288	chrA06:13093288_C/T	C	T	104	.	DP=9;VDB=0.817917;RPB=0.577865;MQB=0.809011;BQB=0.924584;MQSB=0.115573;SGB=-0.616816;MQ0F=0;ICB=1;HOB=0.5;AC=1;AN=2;DP4=1,2,2,4;MQ=47;EFF=NON_SYNONYMOUS_CODING(MODERATE|MISSENSE|cCg/cTg|P275L||BnaA06g20140D|||BnaA06g20140D|7|1|WARNING_TRANSCRIPT_MULTIPLE_STOP_CODONS)	GT:PL	0/1:137,0,73
chrA06	13266636	chrA06:13266636_C/T	C	T	83	.	DP=8;VDB=0.446842;RPB=0.62023;MQB=0.992367;BQB=0.868321;MQSB=1;SGB=-0.556411;MQ0F=0;ICB=1;HOB=0.5;AC=1;AN=2;DP4=0,4,2,2;MQ=60;EFF=INTERGENIC(MODIFIER||||||||||1)	GT:PL	0/1:116,0,101
chrA06	13378632	chrA06:13378632_C/T	C	T	119	.	DP=9;VDB=0.700305;RPB=0;MQB=0.857143;BQB=1;MQSB=0.857143;SGB=-0.636426;MQ0F=0;ICB=1;HOB=0.5;AC=1;AN=2;DP4=1,1,6,1;MQ=56;EFF=DOWNSTREAM(MODIFIER||1190|||BnaA06g20280D|||BnaA06g20280D||1|WARNING_TRANSCRIPT_INCOMPLETE),INTERGENIC(MODIFIER||||||||||1),UPSTREAM(MODIFIER||1982|||BnaA06g20290D|||BnaA06g20290D||1|WARNING_TRANSCRIPT_INCOMPLETE),UPSTREAM(MODIFIER||3231|||BnaA06g20300D|||BnaA06g20300D||1|WARNING_TRANSCRIPT_INCOMPLETE),UPSTREAM(MODIFIER||4881|||BnaA06g20270D|||BnaA06g20270D||1)	GT:PL	0/1:153,0,47
chrA06	13682116	chrA06:13682116_C/T	C	T	103	.	DP=9;VDB=0.413797;RPB=0.406082;MQB=0.89338;BQB=0.89338;MQSB=1;SGB=-0.590765;MQ0F=0;ICB=1;HOB=0.5;AC=1;AN=2;DP4=4,0,4,1;MQ=53;EFF=INTERGENIC(MODIFIER||||||||||1)	GT:PL	0/1:136,0,94
chrA06	13798208	chrA06:13798208_C/T	C	T	40.5165	.	DP=11;VDB=0.654404;RPB=0.979382;MQB=0.829029;BQB=0.716531;MQSB=0.950952;SGB=-0.511536;MQ0F=0;ICB=1;HOB=0.5;AC=1;AN=2;DP4=5,3,1,2;MQ=56;EFF=INTRON(MODIFIER|||||BnaA06g20400D|||BnaA06g20400D|1|1|WARNING_TRANSCRIPT_MULTIPLE_STOP_CODONS)	GT:PL	0/1:74,0,186
chrA06	14514207	chrA06:14514207_G/A	G	A	59	.	DP=5;VDB=0.411594;RPB=0;MQB=1;BQB=0.333333;MQSB=1;SGB=-0.511536;MQ0F=0;ICB=1;HOB=0.5;AC=1;AN=2;DP4=2,0,1,2;MQ=60;EFF=INTERGENIC(MODIFIER||||||||||1)	GT:PL	0/1:92,0,52
chrA06	14560267	chrA06:14560267_G/A	G	A	73	.	DP=7;VDB=0.725151;RPB=0.810265;MQB=1.01283;BQB=1.01283;MQSB=1;SGB=-0.556411;MQ0F=0;ICB=1;HOB=0.5;AC=1;AN=2;DP4=3,0,2,2;MQ=60;EFF=DOWNSTREAM(MODIFIER||1065|||BnaA06g20960D|||BnaA06g20960D||1),INTERGENIC(MODIFIER||||||||||1)	GT:PL	0/1:106,0,72
chrA06	15136754	chrA06:15136754_G/A	G	A	27.2757	.	DP=5;VDB=0.52;RPB=0;MQB=0.333333;BQB=0.5;MQSB=0.333333;SGB=-0.453602;MQ0F=0;ICB=1;HOB=0.5;AC=1;AN=2;DP4=2,1,1,1;MQ=49;EFF=INTERGENIC(MODIFIER||||||||||1)	GT:PL	0/1:60,0,87
chrA06	16118364	chrA06:16118364_G/A	G	A	126	.	DP=11;VDB=0.530999;RPB=0.742931;MQB=0.891517;BQB=0.950952;MQSB=0.763675;SGB=-0.616816;MQ0F=0;ICB=1;HOB=0.5;AC=1;AN=2;DP4=2,3,2,4;MQ=57;EFF=DOWNSTREAM(MODIFIER||4710|||BnaA06g23110D|||BnaA06g23110D||1|WARNING_TRANSCRIPT_MULTIPLE_STOP_CODONS),INTRON(MODIFIER|||||BnaA06g23100D|||BnaA06g23100D|10|1|WARNING_TRANSCRIPT_INCOMPLETE),UPSTREAM(MODIFIER||2840|||BnaA06g23090D|||BnaA06g23090D||1|WARNING_TRANSCRIPT_MULTIPLE_STOP_CODONS)	GT:PL	0/1:159,0,139
[truncated: 1,966,526 more chars]
