# Supplementary material for: FANCM Limits Meiotic Crossovers in Brassica Crops
Source: Front Plant Sci. 2018 Mar 23;9:368. doi: 10.3389/fpls.2018.00368 (PMC5876677; doi:10.3389/fpls.2018.00368)
Supplement: Supplementary file 1 [file DataSheet1.ZIP › N84A1X23C2-2v-F2-32v_snpeff_filtered_for_ems.vcf]

##fileformat=VCFv4.2
##samtoolsVersion=1.3.1+htslib-1.3.1
##samtoolsCommand=samtools mpileup -B -Q 20 -u -g -o /work/project/ijpb/Colza/CROC//N84A1X23C2-2v-F2-32v/04_Analysis/N84A1X23C2-2v-F2-32v.bcf -f /save/project/ijpb/bank/GENOME/Bna-Darmor-GenoscopeV5F-WG/Bna-Darmor-GenoscopeV5F-WG.fa /work/project/ijpb/Colza/CROC//N84A1X23C2-2v-F2-32v/03_Filter/N84A1X23C2-2v-F2-32v.filtred.bam
##reference=file:///save/project/ijpb/bank/GENOME/Bna-Darmor-GenoscopeV5F-WG/Bna-Darmor-GenoscopeV5F-WG.fa
##SnpEffVersion="3.6c (build 2014-05-20), by Pablo Cingolani"
##SnpEffCmd="SnpEff  Bna-Darmor-GenoscopeV5F-WG -i vcf -o vcf /work/project/ijpb/Colza/CROC//N84A1X23C2-2v-F2-32v/04_Analysis/N84A1X23C2-2v-F2-32v.raw.vcf "
##fileDate=20180130
##FILTER=<ID=PASS,Description="All filters passed">
##ALT=<ID=*,Description="Represents allele(s) other than observed.">
##INFO=<ID=INDEL,Number=0,Type=Flag,Description="Indicates that the variant is an INDEL.">
##INFO=<ID=IDV,Number=1,Type=Integer,Description="Maximum number of reads supporting an indel">
##INFO=<ID=IMF,Number=1,Type=Float,Description="Maximum fraction of reads supporting an indel">
##INFO=<ID=DP,Number=1,Type=Integer,Description="Raw read depth">
##INFO=<ID=VDB,Number=1,Type=Float,Description="Variant Distance Bias for filtering splice-site artefacts in RNA-seq data (bigger is better),Version">
##INFO=<ID=RPB,Number=1,Type=Float,Description="Mann-Whitney U test of Read Position Bias (bigger is better)">
##INFO=<ID=MQB,Number=1,Type=Float,Description="Mann-Whitney U test of Mapping Quality Bias (bigger is better)">
##INFO=<ID=BQB,Number=1,Type=Float,Description="Mann-Whitney U test of Base Quality Bias (bigger is better)">
##INFO=<ID=MQSB,Number=1,Type=Float,Description="Mann-Whitney U test of Mapping Quality vs Strand Bias (bigger is better)">
##INFO=<ID=SGB,Number=1,Type=Float,Description="Segregation based metric.">
##INFO=<ID=MQ0F,Number=1,Type=Float,Description="Fraction of MQ0 reads (smaller is better)">
##INFO=<ID=ICB,Number=1,Type=Float,Description="Inbreeding Coefficient Binomial test (bigger is better)">
##INFO=<ID=HOB,Number=1,Type=Float,Description="Bias in the number of HOMs number (smaller is better)">
##INFO=<ID=AC,Number=A,Type=Integer,Description="Allele count in genotypes for each ALT allele, in the same order as listed">
##INFO=<ID=AN,Number=1,Type=Integer,Description="Total number of alleles in called genotypes">
##INFO=<ID=DP4,Number=4,Type=Integer,Description="Number of high-quality ref-forward , ref-reverse, alt-forward and alt-reverse bases">
##INFO=<ID=MQ,Number=1,Type=Integer,Description="Average mapping quality">
##INFO=<ID=EFF,Number=.,Type=String,Description="Predicted effects for this variant.Format: 'Effect ( Effect_Impact | Functional_Class | Codon_Change | Amino_Acid_Change| Amino_Acid_length | Gene_Name | Transcript_BioType | Gene_Coding | Transcript_ID | Exon_Rank  | Genotype_Number [ | ERRORS | WARNINGS ] )' ">
##FORMAT=<ID=GT,Number=1,Type=String,Description="Genotype">
##FORMAT=<ID=PL,Number=G,Type=Integer,Description="List of Phred-scaled genotype likelihoods">
##contig=<ID=chrA01,length=23267856>
##contig=<ID=chrA02,length=24793737>
##contig=<ID=chrA03,length=29767490>
##contig=<ID=chrA04,length=19151660>
##contig=<ID=chrA05,length=23067598>
##contig=<ID=chrA06,length=24396386>
##contig=<ID=chrA07,length=24006521>
##contig=<ID=chrA08,length=18961941>
##contig=<ID=chrA09,length=33865340>
##contig=<ID=chrA10,length=17398227>
##contig=<ID=chrC01,length=38829317>
##contig=<ID=chrC02,length=46221804>
##contig=<ID=chrC03,length=60573394>
##contig=<ID=chrC04,length=48930237>
##contig=<ID=chrC05,length=43185227>
##contig=<ID=chrC06,length=37225952>
##contig=<ID=chrC07,length=44770477>
##contig=<ID=chrC08,length=38477087>
##contig=<ID=chrC09,length=48508220>
##contig=<ID=chrA01_random,length=2687285>
##contig=<ID=chrA02_random,length=1623597>
##contig=<ID=chrA03_random,length=6015112>
##contig=<ID=chrA04_random,length=1481564>
##contig=<ID=chrA05_random,length=3017581>
##contig=<ID=chrA06_random,length=2286780>
##contig=<ID=chrA07_random,length=2069713>
##contig=<ID=chrA08_random,length=2120946>
##contig=<ID=chrA09_random,length=4134372>
##contig=<ID=chrA10_random,length=2278402>
##contig=<ID=chrC01_random,length=4437620>
##contig=<ID=chrC02_random,length=5147596>
##contig=<ID=chrC03_random,length=6509817>
##contig=<ID=chrC04_random,length=4434705>
##contig=<ID=chrC05_random,length=3728275>
##contig=<ID=chrC06_random,length=3366307>
##contig=<ID=chrC07_random,length=2949052>
##contig=<ID=chrC08_random,length=4518928>
##contig=<ID=chrC09_random,length=4437882>
##contig=<ID=chrAnn_random,length=48658326>
##contig=<ID=chrCnn_random,length=80671874>
##contig=<ID=chrUnn_random,length=8317898>
#CHROM	POS	ID	REF	ALT	QUAL	FILTER	INFO	FORMAT	N84A1X23C2-2v-F2-32v
chrA01	57115	chrA01:57115_G/A	G	A	160	.	DP=17;VDB=0.0705145;RPB=0.965592;MQB=0.892753;BQB=0.603142;MQSB=0.945009;SGB=-0.662043;MQ0F=0.0588235;ICB=1;HOB=0.5;AC=1;AN=2;DP4=0,7,3,6;MQ=50;EFF=INTERGENIC(MODIFIER||||||||||1),UPSTREAM(MODIFIER||4523|||BnaA01g00170D|||BnaA01g00170D||1|WARNING_TRANSCRIPT_INCOMPLETE),UPSTREAM(MODIFIER||946|||BnaA01g00160D|||BnaA01g00160D||1|WARNING_TRANSCRIPT_MULTIPLE_STOP_CODONS)	GT:PL	0/1:193,0,122
chrA01	58257	chrA01:58257_G/A	G	A	219	.	DP=33;VDB=0.997999;RPB=0.56621;MQB=0.863243;BQB=0.138467;MQSB=0.863243;SGB=-0.688148;MQ0F=0;ICB=1;HOB=0.5;AC=1;AN=2;DP4=7,11,8,7;MQ=59;EFF=INTRON(MODIFIER|||||BnaA01g00160D|||BnaA01g00160D|1|1|WARNING_TRANSCRIPT_MULTIPLE_STOP_CODONS),UPSTREAM(MODIFIER||3381|||BnaA01g00170D|||BnaA01g00170D||1|WARNING_TRANSCRIPT_INCOMPLETE)	GT:PL	0/1:252,0,255
chrA01	63224	chrA01:63224_G/A	G	A	176	.	DP=24;VDB=0.103961;RPB=0.50373;MQB=0.89609;BQB=0.998287;MQSB=0.679965;SGB=-0.670168;MQ0F=0;ICB=1;HOB=0.5;AC=1;AN=2;DP4=7,7,3,7;MQ=56;EFF=DOWNSTREAM(MODIFIER||2178|||BnaA01g00160D|||BnaA01g00160D||1|WARNING_TRANSCRIPT_MULTIPLE_STOP_CODONS),NON_SYNONYMOUS_CODING(MODERATE|MISSENSE|gGa/gAa|G292E||BnaA01g00170D|||BnaA01g00170D|9|1|WARNING_TRANSCRIPT_INCOMPLETE),UPSTREAM(MODIFIER||1701|||BnaA01g00180D|||BnaA01g00180D||1|WARNING_TRANSCRIPT_INCOMPLETE),UPSTREAM(MODIFIER||3648|||BnaA01g00190D|||BnaA01g00190D||1|WARNING_TRANSCRIPT_MULTIPLE_STOP_CODONS)	GT:PL	0/1:209,0,255
chrA01	77426	chrA01:77426_G/A	G	A	209	.	DP=27;VDB=0.423076;RPB=0.354867;MQB=0.84246;BQB=0.50373;MQSB=0.940612;SGB=-0.680642;MQ0F=0;ICB=1;HOB=0.5;AC=1;AN=2;DP4=13,2,8,4;MQ=58;EFF=NON_SYNONYMOUS_CODING(MODERATE|MISSENSE|tGt/tAt|C474Y||BnaA01g00210D|||BnaA01g00210D|8|1|WARNING_TRANSCRIPT_MULTIPLE_STOP_CODONS),UPSTREAM(MODIFIER||1661|||BnaA01g00220D|||BnaA01g00220D||1|WARNING_TRANSCRIPT_INCOMPLETE)	GT:PL	0/1:242,0,227
chrA01	116989	chrA01:116989_A/G	A	G	191	.	DP=26;VDB=0.838507;RPB=0.990797;MQB=0.939413;BQB=0.836111;MQSB=0.707404;SGB=-0.680642;MQ0F=0;ICB=1;HOB=0.5;AC=1;AN=2;DP4=7,6,8,4;MQ=44;EFF=INTERGENIC(MODIFIER||||||||||1)	GT:PL	0/1:224,0,246
chrA01	117053	chrA01:117053_G/A	G	A	222	.	DP=28;VDB=0.460047;RPB=0.981133;MQB=0.737299;BQB=0.635922;MQSB=0.621145;SGB=-0.688148;MQ0F=0;ICB=1;HOB=0.5;AC=1;AN=2;DP4=4,8,8,7;MQ=43;EFF=INTERGENIC(MODIFIER||||||||||1)	GT:PL	0/1:255,0,212
chrA01	164494	chrA01:164494_G/A	G	A	89	.	DP=14;VDB=0.378928;RPB=0.764228;MQB=0.945959;BQB=0.83527;MQSB=0.966012;SGB=-0.590765;MQ0F=0;ICB=1;HOB=0.5;AC=1;AN=2;DP4=5,4,2,3;MQ=56;EFF=DOWNSTREAM(MODIFIER||3780|||BnaA01g00310D|||BnaA01g00310D||1),INTERGENIC(MODIFIER||||||||||1),UPSTREAM(MODIFIER||1172|||BnaA01g00300D|||BnaA01g00300D||1|WARNING_TRANSCRIPT_INCOMPLETE)	GT:PL	0/1:122,0,217
chrA01	174271	chrA01:174271_G/A	G	A	222	.	DP=30;VDB=0.489996;RPB=0.54063;MQB=1;BQB=0.616528;MQSB=1;SGB=-0.690438;MQ0F=0;ICB=1;HOB=0.5;AC=1;AN=2;DP4=6,7,12,5;MQ=60;EFF=DOWNSTREAM(MODIFIER||3775|||BnaA01g00330D|||BnaA01g00330D||1),NON_SYNONYMOUS_CODING(MODERATE|MISSENSE|tCc/tTc|S79F||BnaA01g00320D|||BnaA01g00320D|2|1|WARNING_TRANSCRIPT_MULTIPLE_STOP_CODONS),UPSTREAM(MODIFIER||4517|||BnaA01g00340D|||BnaA01g00340D||1|WARNING_TRANSCRIPT_INCOMPLETE)	GT:PL	0/1:255,0,241
chrA01	214839	chrA01:214839_G/A	G	A	158	.	DP=28;VDB=0.680086;RPB=0.369443;MQB=0.420035;BQB=0.939662;MQSB=0.0792814;SGB=-0.676189;MQ0F=0;ICB=1;HOB=0.5;AC=1;AN=2;DP4=8,9,4,7;MQ=49;EFF=DOWNSTREAM(MODIFIER||120|||BnaA01g00390D|||BnaA01g00390D||1|WARNING_TRANSCRIPT_MULTIPLE_STOP_CODONS),INTRAGENIC(MODIFIER|||||BnaA01g00390D|||||1),UPSTREAM(MODIFIER||328|||BnaA01g00380D|||BnaA01g00380D||1|WARNING_TRANSCRIPT_MULTIPLE_STOP_CODONS)	GT:PL	0/1:191,0,255
chrA01	215412	chrA01:215412_A/C	A	C	130	.	DP=7;VDB=0.317275;MQSB=1;SGB=-0.616816;MQ0F=0;AC=2;AN=2;DP4=0,0,5,1;MQ=49;EFF=NON_SYNONYMOUS_CODING(MODERATE|MISSENSE|tTg/tGg|L353W||BnaA01g00390D|||BnaA01g00390D|5|1|WARNING_TRANSCRIPT_MULTIPLE_STOP_CODONS),UPSTREAM(MODIFIER||901|||BnaA01g00380D|||BnaA01g00380D||1|WARNING_TRANSCRIPT_MULTIPLE_STOP_CODONS)	GT:PL	1/1:157,18,0
chrA01	225136	chrA01:225136_G/A	G	A	222	.	DP=21;VDB=0.122277;RPB=0.993528;MQB=1;BQB=0.770696;MQSB=1;SGB=-0.676189;MQ0F=0;ICB=1;HOB=0.5;AC=1;AN=2;DP4=7,2,6,5;MQ=60;EFF=DOWNSTREAM(MODIFIER||3294|||BnaA01g00410D|||BnaA01g00410D||1|WARNING_TRANSCRIPT_INCOMPLETE),DOWNSTREAM(MODIFIER||3545|||BnaA01g00400D|||BnaA01g00400D||1|WARNING_TRANSCRIPT_INCOMPLETE),INTERGENIC(MODIFIER||||||||||1)	GT:PL	0/1:255,0,196
chrA01	246262	chrA01:246262_G/A	G	A	222	.	DP=45;VDB=0.694795;RPB=0.577138;MQB=0.936731;BQB=0.628274;MQSB=0.194618;SGB=-0.693021;MQ0F=0.0222222;ICB=1;HOB=0.5;AC=1;AN=2;DP4=7,10,16,11;MQ=50;EFF=INTRON(MODIFIER|||||BnaA01g00440D|||BnaA01g00440D|12|1|WARNING_TRANSCRIPT_INCOMPLETE)	GT:PL	0/1:255,0,255
chrA01	254956	chrA01:254956_G/A	G	A	165	.	DP=22;VDB=0.765169;RPB=0.934777;MQB=0.851213;BQB=0.817727;MQSB=0.550861;SGB=-0.662043;MQ0F=0;ICB=1;HOB=0.5;AC=1;AN=2;DP4=5,8,3,6;MQ=54;EFF=DOWNSTREAM(MODIFIER||2969|||BnaA01g00450D|||BnaA01g00450D||1),NON_SYNONYMOUS_CODING(MODERATE|MISSENSE|Gcg/Acg|A128T||BnaA01g00460D|||BnaA01g00460D|4|1|WARNING_TRANSCRIPT_MULTIPLE_STOP_CODONS),UPSTREAM(MODIFIER||3257|||BnaA01g00470D|||BnaA01g00470D||1|WARNING_TRANSCRIPT_INCOMPLETE)	GT:PL	0/1:198,0,244
chrA01	261309	chrA01:261309_G/A	G	A	222	.	DP=29;VDB=0.927801;RPB=0.996161;MQB=0.971332;BQB=0.744925;MQSB=0.987188;SGB=-0.683931;MQ0F=0;ICB=1;HOB=0.5;AC=1;AN=2;DP4=5,11,5,8;MQ=54;EFF=DOWNSTREAM(MODIFIER||2200|||BnaA01g00470D|||BnaA01g00470D||1|WARNING_TRANSCRIPT_INCOMPLETE),DOWNSTREAM(MODIFIER||3413|||BnaA01g00500D|||BnaA01g00500D||1|WARNING_TRANSCRIPT_MULTIPLE_STOP_CODONS),DOWNSTREAM(MODIFIER||3686|||BnaA01g00460D|||BnaA01g00460D||1|WARNING_TRANSCRIPT_MULTIPLE_STOP_CODONS),NON_SYNONYMOUS_CODING(MODERATE|MISSENSE|atG/atA|M262I||BnaA01g00480D|||BnaA01g00480D|3|1|WARNING_TRANSCRIPT_MULTIPLE_STOP_CODONS),UPSTREAM(MODIFIER||2129|||BnaA01g00490D|||BnaA01g00490D||1)	GT:PL	0/1:255,0,255
chrA01	264794	chrA01:264794_G/A	G	A	121	.	DP=18;VDB=0.824003;RPB=0.687289;MQB=0.995381;BQB=0.797039;MQSB=0.914947;SGB=-0.651104;MQ0F=0.0555556;ICB=1;HOB=0.5;AC=1;AN=2;DP4=5,4,7,1;MQ=47;EFF=DOWNSTREAM(MODIFIER||1431|||BnaA01g00480D|||BnaA01g00480D||1|WARNING_TRANSCRIPT_MULTIPLE_STOP_CODONS),DOWNSTREAM(MODIFIER||590|||BnaA01g00490D|||BnaA01g00490D||1),SYNONYMOUS_CODING(LOW|SILENT|acC/acT|T357||BnaA01g00500D|||BnaA01g00500D|4|1|WARNING_TRANSCRIPT_MULTIPLE_STOP_CODONS)	GT:PL	0/1:154,0,184
chrA01	351565	chrA01:351565_T/A	T	A	222	.	DP=13;VDB=0.18952;MQSB=0.958048;SGB=-0.683931;MQ0F=0;AC=2;AN=2;DP4=0,0,8,5;MQ=34;EFF=INTERGENIC(MODIFIER||||||||||1),UPSTREAM(MODIFIER||1575|||BnaA01g00650D|||BnaA01g00650D||1|WARNING_TRANSCRIPT_INCOMPLETE),UPSTREAM(MODIFIER||4436|||BnaA01g00660D|||BnaA01g00660D||1|WARNING_TRANSCRIPT_MULTIPLE_STOP_CODONS),UPSTREAM(MODIFIER||759|||BnaA01g00640D|||BnaA01g00640D||1)	GT:PL	1/1:249,39,0
chrA01	366263	chrA01:366263_C/T	C	T	106	.	DP=19;VDB=0.730264;RPB=0.999039;MQB=1;BQB=0.999039;MQSB=1;SGB=-0.616816;MQ0F=0;ICB=1;HOB=0.5;AC=1;AN=2;DP4=7,6,4,2;MQ=60;EFF=INTERGENIC(MODIFIER||||||||||1),UPSTREAM(MODIFIER||4899|||BnaA01g00670D|||BnaA01g00670D||1|WARNING_TRANSCRIPT_INCOMPLETE)	GT:PL	0/1:139,0,255
chrA01	399061	chrA01:399061_G/A	G	A	194	.	DP=23;VDB=0.805328;RPB=0.7613;MQB=0.898944;BQB=0.995748;MQSB=0.00138612;SGB=-0.676189;MQ0F=0;ICB=1;HOB=0.5;AC=1;AN=2;DP4=4,8,6,5;MQ=50;EFF=DOWNSTREAM(MODIFIER||2061|||BnaA01g00710D|||BnaA01g00710D||1),DOWNSTREAM(MODIFIER||2112|||BnaA01g00720D|||BnaA01g00720D||1|WARNING_TRANSCRIPT_MULTIPLE_STOP_CODONS),INTERGENIC(MODIFIER||||||||||1)	GT:PL	0/1:227,0,234
chrA01	400306	chrA01:400306_T/C	T	C	147	.	DP=12;VDB=0.00324795;RPB=0.0194886;MQB=0.0584657;BQB=0.935451;MQSB=0.40926;SGB=-0.636426;MQ0F=0.0833333;ICB=1;HOB=0.5;AC=1;AN=2;DP4=0,5,5,2;MQ=42;EFF=DOWNSTREAM(MODIFIER||3306|||BnaA01g00710D|||BnaA01g00710D||1),DOWNSTREAM(MODIFIER||867|||BnaA01g00720D|||BnaA01g00720D||1|WARNING_TRANSCRIPT_MULTIPLE_STOP_CODONS),INTERGENIC(MODIFIER||||||||||1)	GT:PL	0/1:180,0,63
chrA01	427535	chrA01:427535_G/A	G	A	221	.	DP=29;VDB=0.391706;RPB=0.36644;MQB=0.888139;BQB=0.0780817;MQSB=0.789116;SGB=-0.680642;MQ0F=0;ICB=1;HOB=0.5;AC=1;AN=2;DP4=5,12,5,7;MQ=57;EFF=INTERGENIC(MODIFIER||||||||||1),UPSTREAM(MODIFIER||3324|||BnaA01g00730D|||BnaA01g00730D||1|WARNING_TRANSCRIPT_INCOMPLETE)	GT:PL	0/1:254,0,255
chrA01	431170	chrA01:431170_G/A	G	A	183	.	DP=21;VDB=0.525132;RPB=0.997524;MQB=0.997524;BQB=0.885602;MQSB=0.997524;SGB=-0.676189;MQ0F=0;ICB=1;HOB=0.5;AC=1;AN=2;DP4=5,5,5,6;MQ=57;EFF=DOWNSTREAM(MODIFIER||3498|||BnaA01g00740D|||BnaA01g00740D||1),SYNONYMOUS_CODING(LOW|SILENT|ttG/ttA|L104||BnaA01g00730D|||BnaA01g00730D|1|1|WARNING_TRANSCRIPT_INCOMPLETE)	GT:PL	0/1:216,0,190
chrA01	459466	chrA01:459466_G/T	G	T	49.294	.	DP=4;VDB=0.17915;RPB=1;MQB=1;BQB=1;MQSB=1;SGB=-0.511536;MQ0F=0.25;AC=2;AN=2;DP4=0,1,1,2;MQ=27;EFF=SYNONYMOUS_CODING(LOW|SILENT|tcG/tcT|S123||BnaA01g00780D|||BnaA01g00780D|2|1),UPSTREAM(MODIFIER||4897|||BnaA01g00800D|||BnaA01g00800D||1|WARNING_TRANSCRIPT_INCOMPLETE),UPSTREAM(MODIFIER||853|||BnaA01g00790D|||BnaA01g00790D||1|WARNING_TRANSCRIPT_INCOMPLETE)	GT:PL	1/1:76,5,0
chrA01	495648	chrA01:495648_G/A	G	A	161	.	DP=17;VDB=0.294276;RPB=0.195976;MQB=1;BQB=0.908075;MQSB=1;SGB=-0.670168;MQ0F=0;ICB=1;HOB=0.5;AC=1;AN=2;DP4=2,5,1,9;MQ=60;EFF=DOWNSTREAM(MODIFIER||738|||BnaA01g00880D|||BnaA01g00880D||1|WARNING_TRANSCRIPT_MULTIPLE_STOP_CODONS),INTERGENIC(MODIFIER||||||||||1),UPSTREAM(MODIFIER||1461|||BnaA01g00870D|||BnaA01g00870D||1|WARNING_TRANSCRIPT_INCOMPLETE),UPSTREAM(MODIFIER||3536|||BnaA01g00890D|||BnaA01g00890D||1|WARNING_TRANSCRIPT_MULTIPLE_STOP_CODONS)	GT:PL	0/1:194,0,169
chrA01	560659	chrA01:560659_A/G	A	G	167	.	DP=14;VDB=0.00573709;RPB=0.011109;MQB=0.0340475;BQB=0.980199;MQSB=0.740818;SGB=-0.662043;MQ0F=0.142857;ICB=1;HOB=0.5;AC=1;AN=2;DP4=1,4,5,4;MQ=43;EFF=DOWNSTREAM(MODIFIER||3184|||BnaA01g01030D|||BnaA01g01030D||1|WARNING_TRANSCRIPT_INCOMPLETE),DOWNSTREAM(MODIFIER||4352|||BnaA01g01000D|||BnaA01g01000D||1|WARNING_TRANSCRIPT_MULTIPLE_STOP_CODONS),SYNONYMOUS_CODING(LOW|SILENT|gcT/gcC|A262||BnaA01g01020D|||BnaA01g01020D|1|1),UPSTREAM(MODIFIER||2517|||BnaA01g01010D|||BnaA01g01010D||1)	GT:PL	0/1:201,0,57
chrA01	560662	chrA01:560662_C/T	C	T	157	.	DP=13;VDB=0.00243088;RPB=0.0137638;MQB=0.0137638;BQB=0.976181;MQSB=0.50373;SGB=-0.651104;MQ0F=0.153846;ICB=1;HOB=0.5;AC=1;AN=2;DP4=1,4,4,4;MQ=45;EFF=DOWNSTREAM(MODIFIER||3181|||BnaA01g01030D|||BnaA01g01030D||1|WARNING_TRANSCRIPT_INCOMPLETE),DOWNSTREAM(MODIFIER||4355|||BnaA01g01000D|||BnaA01g01000D||1|WARNING_TRANSCRIPT_MULTIPLE_STOP_CODONS),SYNONYMOUS_CODING(LOW|SILENT|gaG/gaA|E261||BnaA01g01020D|||BnaA01g01020D|1|1),UPSTREAM(MODIFIER||2520|||BnaA01g01010D|||BnaA01g01010D||1)	GT:PL	0/1:191,0,58
chrA01	597613	chrA01:597613_G/A	G	A	190	.	DP=20;VDB=0.402583;RPB=0.917201;MQB=1;BQB=0.156007;MQSB=0.558035;SGB=-0.670168;MQ0F=0;ICB=1;HOB=0.5;AC=1;AN=2;DP4=5,5,3,7;MQ=57;EFF=DOWNSTREAM(MODIFIER||1324|||BnaA01g01100D|||BnaA01g01100D||1|WARNING_TRANSCRIPT_MULTIPLE_STOP_CODONS),DOWNSTREAM(MODIFIER||572|||BnaA01g01120D|||BnaA01g01120D||1),INTRON(MODIFIER|||||BnaA01g01110D|||BnaA01g01110D|2|1|WARNING_TRANSCRIPT_INCOMPLETE)	GT:PL	0/1:223,0,216
chrA01	638014	chrA01:638014_A/G	A	G	220	.	DP=22;VDB=0.00224055;RPB=0.35;MQB=0.075;BQB=0.425;MQSB=0.0826749;SGB=-0.692067;MQ0F=0.0909091;AC=2;AN=2;DP4=0,2,5,15;MQ=30;EFF=NON_SYNONYMOUS_CODING(MODERATE|MISSENSE|Aaa/Gaa|K570E||BnaA01g01210D|||BnaA01g01210D|4|1|WARNING_TRANSCRIPT_MULTIPLE_STOP_CODONS),UPSTREAM(MODIFIER||2649|||BnaA01g01220D|||BnaA01g01220D||1),UPSTREAM(MODIFIER||4281|||BnaA01g01230D|||BnaA01g01230D||1)	GT:PL	1/1:247,31,0
chrA01	644183	chrA01:644183_G/A	G	A	110	.	DP=22;VDB=0.182239;RPB=0.892142;MQB=0.7544;BQB=0.0791437;MQSB=0.00467064;SGB=-0.651104;MQ0F=0;ICB=1;HOB=0.5;AC=1;AN=2;DP4=9,5,5,3;MQ=43;EFF=DOWNSTREAM(MODIFIER||1517|||BnaA01g01230D|||BnaA01g01230D||1),DOWNSTREAM(MODIFIER||3149|||BnaA01g01220D|||BnaA01g01220D||1),DOWNSTREAM(MODIFIER||3878|||BnaA01g01210D|||BnaA01g01210D||1|WARNING_TRANSCRIPT_MULTIPLE_STOP_CODONS),SYNONYMOUS_CODING(LOW|SILENT|ttC/ttT|F142||BnaA01g01240D|||BnaA01g01240D|2|1),UPSTREAM(MODIFIER||4657|||BnaA01g01250D|||BnaA01g01250D||1|WARNING_TRANSCRIPT_MULTIPLE_STOP_CODONS)	GT:PL	0/1:143,0,238
chrA01	701144	chrA01:701144_G/A	G	A	102	.	DP=19;VDB=0.381141;RPB=0.574735;MQB=0.965977;BQB=0.732319;MQSB=0.67032;SGB=-0.616816;MQ0F=0;ICB=1;HOB=0.5;AC=1;AN=2;DP4=1,12,2,4;MQ=58;EFF=NON_SYNONYMOUS_CODING(MODERATE|MISSENSE|aGa/aAa|R191K||BnaA01g01330D|||BnaA01g01330D|6|1|WARNING_TRANSCRIPT_MULTIPLE_STOP_CODONS)	GT:PL	0/1:135,0,199
chrA01	811114	chrA01:811114_A/G	A	G	219	.	DP=22;VDB=1.63041e-06;RPB=0.170712;MQB=0.00391289;BQB=0.292989;MQSB=0.957281;SGB=-0.690438;MQ0F=0.0454545;ICB=1;HOB=0.5;AC=1;AN=2;DP4=2,3,9,8;MQ=48;EFF=DOWNSTREAM(MODIFIER||3373|||BnaA01g01510D|||BnaA01g01510D||1|WARNING_TRANSCRIPT_INCOMPLETE),INTRON(MODIFIER|||||BnaA01g01520D|||BnaA01g01520D|4|1|WARNING_TRANSCRIPT_MULTIPLE_STOP_CODONS)	GT:PL	0/1:255,0,32
chrA01	822729	chrA01:822729_T/C	T	C	90	.	DP=48;VDB=0.0498935;RPB=0.239583;MQB=0.379073;BQB=0.991462;MQSB=0.000132889;SGB=-0.680642;MQ0F=0;ICB=1;HOB=0.5;AC=1;AN=2;DP4=13,23,4,8;MQ=36;EFF=DOWNSTREAM(MODIFIER||4384|||BnaA01g01530D|||BnaA01g01530D||1),INTRON(MODIFIER|||||BnaA01g01520D|||BnaA01g01520D|27|1|WARNING_TRANSCRIPT_MULTIPLE_STOP_CODONS)	GT:PL	0/1:124,0,255
chrA01	890249	chrA01:890249_C/A	C	A	153	.	DP=10;VDB=0.0745612;RPB=1;MQB=1;BQB=1;MQSB=0.335918;SGB=-0.662043;MQ0F=0;AC=2;AN=2;DP4=1,0,5,4;MQ=30;EFF=DOWNSTREAM(MODIFIER||4342|||BnaA01g01690D|||BnaA01g01690D||1|WARNING_TRANSCRIPT_MULTIPLE_STOP_CODONS),DOWNSTREAM(MODIFIER||700|||BnaA01g01670D|||BnaA01g01670D||1|WARNING_TRANSCRIPT_MULTIPLE_STOP_CODONS),SYNONYMOUS_CODING(LOW|SILENT|acG/acT|T380||BnaA01g01680D|||BnaA01g01680D|12|1|WARNING_TRANSCRIPT_MULTIPLE_STOP_CODONS),UPSTREAM(MODIFIER||3673|||BnaA01g01660D|||BnaA01g01660D||1|WARNING_TRANSCRIPT_INCOMPLETE)	GT:PL	1/1:180,5,0
chrA01	900071	chrA01:900071_G/A	G	A	222	.	DP=40;VDB=0.311257;RPB=0.343179;MQB=0.994149;BQB=0.303723;MQSB=0.959576;SGB=-0.69168;MQ0F=0;ICB=1;HOB=0.5;AC=1;AN=2;DP4=10,11,7,12;MQ=55;EFF=DOWNSTREAM(MODIFIER||3979|||BnaA01g01710D|||BnaA01g01710D||1|WARNING_TRANSCRIPT_INCOMPLETE),NON_SYNONYMOUS_CODING(MODERATE|MISSENSE|gGa/gAa|G245E||BnaA01g01700D|||BnaA01g01700D|4|1|WARNING_TRANSCRIPT_MULTIPLE_STOP_CODONS),UPSTREAM(MODIFIER||4391|||BnaA01g01690D|||BnaA01g01690D||1|WARNING_TRANSCRIPT_MULTIPLE_STOP_CODONS)	GT:PL	0/1:255,0,255
chrA01	924891	chrA01:924891_G/A	G	A	119	.	DP=13;VDB=0.0646748;RPB=0.777113;MQB=0.920266;BQB=0.245404;MQSB=0.454545;SGB=-0.636426;MQ0F=0;ICB=1;HOB=0.5;AC=1;AN=2;DP4=6,0,5,2;MQ=45;EFF=DOWNSTREAM(MODIFIER||1978|||BnaA01g01770D|||BnaA01g01770D||1),DOWNSTREAM(MODIFIER||633|||BnaA01g01750D|||BnaA01g01750D||1|WARNING_TRANSCRIPT_MULTIPLE_STOP_CODONS),INTRON(MODIFIER|||||BnaA01g01760D|||BnaA01g01760D|3|1)	GT:PL	0/1:152,0,103
chrA01	925529	chrA01:925529_G/A	G	A	182	.	DP=8;VDB=0.000399686;MQSB=0.248092;SGB=-0.651104;MQ0F=0;AC=2;AN=2;DP4=0,0,4,4;MQ=48;EFF=DOWNSTREAM(MODIFIER||1271|||BnaA01g01750D|||BnaA01g01750D||1|WARNING_TRANSCRIPT_MULTIPLE_STOP_CODONS),DOWNSTREAM(MODIFIER||1340|||BnaA01g01770D|||BnaA01g01770D||1),DOWNSTREAM(MODIFIER||4707|||BnaA01g01780D|||BnaA01g01780D||1|WARNING_TRANSCRIPT_MULTIPLE_STOP_CODONS),INTRON(MODIFIER|||||BnaA01g01760D|||BnaA01g01760D|5|1)	GT:PL	1/1:209,24,0
chrA01	977193	chrA01:977193_G/A	G	A	160	.	DP=16;VDB=0.10712;RPB=0.65377;MQB=1;BQB=0.863243;MQSB=0.0767774;SGB=-0.670168;MQ0F=0;ICB=1;HOB=0.5;AC=1;AN=2;DP4=2,4,3,7;MQ=44;EFF=DOWNSTREAM(MODIFIER||2074|||BnaA01g01930D|||BnaA01g01930D||1|WARNING_TRANSCRIPT_MULTIPLE_STOP_CODONS),DOWNSTREAM(MODIFIER||4203|||BnaA01g01950D|||BnaA01g01950D||1),STOP_GAINED(HIGH|NONSENSE|tgG/tgA|W231*||BnaA01g01940D|||BnaA01g01940D|1|1),UPSTREAM(MODIFIER||4039|||BnaA01g01920D|||BnaA01g01920D||1)	GT:PL	0/1:193,0,126
chrA01	987431	chrA01:987431_G/A	G	A	84	.	DP=10;VDB=0.541814;RPB=0.895781;MQB=1.00775;BQB=0.335918;MQSB=0.727822;SGB=-0.556411;MQ0F=0;ICB=1;HOB=0.5;AC=1;AN=2;DP4=4,2,2,2;MQ=56;EFF=INTERGENIC(MODIFIER||||||||||1),UPSTREAM(MODIFIER||138|||BnaA01g01960D|||BnaA01g01960D||1),UPSTREAM(MODIFIER||4184|||BnaA01g01950D|||BnaA01g01950D||1)	GT:PL	0/1:117,0,156
chrA01	1025292	chrA01:1025292_G/A	G	A	217	.	DP=38;VDB=0.628557;RPB=0.409771;MQB=0.79615;BQB=0.996129;MQSB=0.826148;SGB=-0.690438;MQ0F=0;ICB=1;HOB=0.5;AC=1;AN=2;DP4=6,15,3,14;MQ=57;EFF=DOWNSTREAM(MODIFIER||3083|||BnaA01g02060D|||BnaA01g02060D||1|WARNING_TRANSCRIPT_MULTIPLE_STOP_CODONS),DOWNSTREAM(MODIFIER||4766|||BnaA01g02070D|||BnaA01g02070D||1|WARNING_TRANSCRIPT_INCOMPLETE),INTERGENIC(MODIFIER||||||||||1),UPSTREAM(MODIFIER||2256|||BnaA01g02040D|||BnaA01g02040D||1|WARNING_TRANSCRIPT_MULTIPLE_STOP_CODONS),UPSTREAM(MODIFIER||585|||BnaA01g02050D|||BnaA01g02050D||1)	GT:PL	0/1:250,0,255
chrA01	1091217	chrA01:1091217_C/T	C	T	222	.	DP=23;VDB=0.516194;RPB=0.889418;MQB=0.967216;BQB=0.684075;MQSB=0.960618;SGB=-0.688148;MQ0F=0;ICB=1;HOB=0.5;AC=1;AN=2;DP4=4,4,5,10;MQ=59;EFF=DOWNSTREAM(MODIFIER||835|||BnaA01g02190D|||BnaA01g02190D||1|WARNING_TRANSCRIPT_MULTIPLE_STOP_CODONS),INTERGENIC(MODIFIER||||||||||1)	GT:PL	0/1:255,0,185
chrA01	1214195	chrA01:1214195_C/T	C	T	221	.	DP=15;VDB=0.00175257;RPB=0.293091;MQB=1;BQB=0.658617;MQSB=1;SGB=-0.676189;MQ0F=0;ICB=1;HOB=0.5;AC=1;AN=2;DP4=3,1,4,7;MQ=60;EFF=DOWNSTREAM(MODIFIER||1874|||BnaA01g02410D|||BnaA01g02410D||1|WARNING_TRANSCRIPT_INCOMPLETE),INTERGENIC(MODIFIER||||||||||1),UPSTREAM(MODIFIER||1525|||BnaA01g02400D|||BnaA01g02400D||1),UPSTREAM(MODIFIER||3864|||BnaA01g02390D|||BnaA01g02390D||1)	GT:PL	0/1:255,0,88
chrA01	1238787	chrA01:1238787_C/T	C	T	101	.	DP=17;VDB=0.838194;RPB=0.887766;MQB=0.995249;BQB=0.943335;MQSB=0.0449338;SGB=-0.636426;MQ0F=0;ICB=1;HOB=0.5;AC=1;AN=2;DP4=2,8,2,5;MQ=50;EFF=DOWNSTREAM(MODIFIER||1309|||BnaA01g02440D|||BnaA01g02440D||1),INTERGENIC(MODIFIER||||||||||1),UPSTREAM(MODIFIER||3718|||BnaA01g02450D|||BnaA01g02450D||1|WARNING_TRANSCRIPT_INCOMPLETE)	GT:PL	0/1:134,0,199
chrA01	1253335	chrA01:1253335_G/A	G	A	205	.	DP=28;VDB=0.370155;RPB=0.879517;MQB=0.956162;BQB=0.93435;MQSB=0.933359;SGB=-0.683931;MQ0F=0;ICB=1;HOB=0.5;AC=1;AN=2;DP4=8,7,8,5;MQ=58;EFF=DOWNSTREAM(MODIFIER||1217|||BnaA01g02480D|||BnaA01g02480D||1),DOWNSTREAM(MODIFIER||1765|||BnaA01g02460D|||BnaA01g02460D||1|WARNING_TRANSCRIPT_INCOMPLETE),DOWNSTREAM(MODIFIER||4619|||BnaA01g02490D|||BnaA01g02490D||1),NON_SYNONYMOUS_CODING(MODERATE|MISSENSE|tCg/tTg|S6L||BnaA01g02470D|||BnaA01g02470D|1|1)	GT:PL	0/1:238,0,255
chrA01	1309515	chrA01:1309515_C/T	C	T	97	.	DP=30;VDB=0.740326;RPB=0.312996;MQB=0.961184;BQB=0.39659;MQSB=0.999781;SGB=-0.651104;MQ0F=0;ICB=1;HOB=0.5;AC=1;AN=2;DP4=11,11,6,2;MQ=55;EFF=INTERGENIC(MODIFIER||||||||||1),UPSTREAM(MODIFIER||3382|||BnaA01g02630D|||BnaA01g02630D||1|WARNING_TRANSCRIPT_MULTIPLE_STOP_CODONS),UPSTREAM(MODIFIER||3607|||BnaA01g02610D|||BnaA01g02610D||1|WARNING_TRANSCRIPT_INCOMPLETE),UPSTREAM(MODIFIER||767|||BnaA01g02620D|||BnaA01g02620D||1)	GT:PL	0/1:131,0,255
chrA01	1370338	chrA01:1370338_G/A	G	A	195	.	DP=21;VDB=0.0238868;RPB=0.796201;MQB=0.98995;BQB=0.850768;MQSB=0.976675;SGB=-0.680642;MQ0F=0;ICB=1;HOB=0.5;AC=1;AN=2;DP4=5,4,3,9;MQ=58;EFF=DOWNSTREAM(MODIFIER||4462|||BnaA01g02800D|||BnaA01g02800D||1|WARNING_TRANSCRIPT_MULTIPLE_STOP_CODONS),SYNONYMOUS_CODING(LOW|SILENT|gaG/gaA|E225||BnaA01g02780D|||BnaA01g02780D|3|1|WARNING_TRANSCRIPT_MULTIPLE_STOP_CODONS),UPSTREAM(MODIFIER||2976|||BnaA01g02790D|||BnaA01g02790D||1),UPSTREAM(MODIFIER||3755|||BnaA01g02770D|||BnaA01g02770D||1|WARNING_TRANSCRIPT_INCOMPLETE)	GT:PL	0/1:228,0,201
chrA01	1379766	chrA01:1379766_C/T	C	T	220	.	DP=27;VDB=0.383334;RPB=0.989459;MQB=1;BQB=0.992668;MQSB=1;SGB=-0.686358;MQ0F=0;ICB=1;HOB=0.5;AC=1;AN=2;DP4=10,3,3,11;MQ=60;EFF=INTRON(MODIFIER|||||BnaA01g02800D|||BnaA01g02800D|1|1|WARNING_TRANSCRIPT_MULTIPLE_STOP_CODONS)	GT:PL	0/1:253,0,242
chrA01	1388348	chrA01:1388348_C/T	C	T	185	.	DP=14;VDB=0.267186;RPB=0.99778;MQB=1;BQB=0.764228;MQSB=1;SGB=-0.662043;MQ0F=0;ICB=1;HOB=0.5;AC=1;AN=2;DP4=1,4,3,6;MQ=60;EFF=NON_SYNONYMOUS_CODING(MODERATE|MISSENSE|Gat/Aat|D500N||BnaA01g02820D|||BnaA01g02820D|6|1|WARNING_TRANSCRIPT_MULTIPLE_STOP_CODONS),UPSTREAM(MODIFIER||1544|||BnaA01g02810D|||BnaA01g02810D||1),UPSTREAM(MODIFIER||3274|||BnaA01g02830D|||BnaA01g02830D||1)	GT:PL	0/1:218,0,126
chrA01	1431047	chrA01:1431047_C/T	C	T	141	.	DP=23;VDB=0.740475;RPB=0.851535;MQB=0.67781;BQB=0.0418107;MQSB=0.896394;SGB=-0.662043;MQ0F=0;ICB=1;HOB=0.5;AC=1;AN=2;DP4=10,4,6,3;MQ=57;EFF=DOWNSTREAM(MODIFIER||1986|||BnaA01g02920D|||BnaA01g02920D||1),DOWNSTREAM(MODIFIER||3650|||BnaA01g02910D|||BnaA01g02910D||1|WARNING_TRANSCRIPT_INCOMPLETE),INTERGENIC(MODIFIER||||||||||1),UPSTREAM(MODIFIER||4004|||BnaA01g02940D|||BnaA01g02940D||1|WARNING_TRANSCRIPT_MULTIPLE_STOP_CODONS),UPSTREAM(MODIFIER||647|||BnaA01g02930D|||BnaA01g02930D||1|WARNING_TRANSCRIPT_MULTIPLE_STOP_CODONS)	GT:PL	0/1:174,0,255
chrA01	1525641	chrA01:1525641_C/T	C	T	146	.	DP=16;VDB=0.378188;RPB=0.68614;MQB=0.444739;BQB=0.720273;MQSB=0.534333;SGB=-0.651104;MQ0F=0;ICB=1;HOB=0.5;AC=1;AN=2;DP4=3,4,3,5;MQ=51;EFF=DOWNSTREAM(MODIFIER||1880|||BnaA01g03170D|||BnaA01g03170D||1|WARNING_TRANSCRIPT_INCOMPLETE),INTRON(MODIFIER|||||BnaA01g03160D|||BnaA01g03160D|3|1)	GT:PL	0/1:179,0,172
chrA01	1542505	chrA01:1542505_A/C	A	C	143	.	DP=8;VDB=0.77747;MQSB=0.833333;SGB=-0.651104;MQ0F=0;AC=2;AN=2;DP4=0,0,2,6;MQ=36;EFF=INTRON(MODIFIER|||||BnaA01g03200D|||BnaA01g03200D|3|1|WARNING_TRANSCRIPT_INCOMPLETE)	GT:PL	1/1:170,24,0
chrA01	1590919	chrA01:1590919_G/A	G	A	222	.	DP=28;VDB=0.936471;RPB=0.91428;MQB=0.967085;BQB=0.993109;MQSB=0.956162;SGB=-0.690438;MQ0F=0;ICB=1;HOB=0.5;AC=1;AN=2;DP4=4,7,9,8;MQ=58;EFF=DOWNSTREAM(MODIFIER||2414|||BnaA01g03340D|||BnaA01g03340D||1|WARNING_TRANSCRIPT_INCOMPLETE),DOWNSTREAM(MODIFIER||4031|||BnaA01g03360D|||BnaA01g03360D||1|WARNING_TRANSCRIPT_MULTIPLE_STOP_CODONS),DOWNSTREAM(MODIFIER||4405|||BnaA01g03330D|||BnaA01g03330D||1),SYNONYMOUS_CODING(LOW|SILENT|aaC/aaT|N357||BnaA01g03350D|||BnaA01g03350D|11|1|WARNING_TRANSCRIPT_MULTIPLE_STOP_CODONS)	GT:PL	0/1:255,0,215
chrA01	1624596	chrA01:1624596_G/A	G	A	222	.	DP=29;VDB=0.978791;RPB=0.192427;MQB=1;BQB=0.847312;MQSB=1;SGB=-0.690438;MQ0F=0;ICB=1;HOB=0.5;AC=1;AN=2;DP4=6,6,9,8;MQ=60;EFF=DOWNSTREAM(MODIFIER||2704|||BnaA01g03410D|||BnaA01g03410D||1|WARNING_TRANSCRIPT_MULTIPLE_STOP_CODONS),DOWNSTREAM(MODIFIER||498|||BnaA01g03420D|||BnaA01g03420D||1),NON_SYNONYMOUS_CODING(MODERATE|MISSENSE|Gca/Aca|A24T||BnaA01g03430D|||BnaA01g03430D|1|1|WARNING_TRANSCRIPT_MULTIPLE_STOP_CODONS),UPSTREAM(MODIFIER||2381|||BnaA01g03440D|||BnaA01g03440D||1|WARNING_TRANSCRIPT_INCOMPLETE),UPSTREAM(MODIFIER||3642|||BnaA01g03450D|||BnaA01g03450D||1|WARNING_TRANSCRIPT_MULTIPLE_STOP_CODONS)	GT:PL	0/1:255,0,223
chrA01	1629517	chrA01:1629517_C/T	C	T	222	.	DP=26;VDB=0.0231221;RPB=0.377061;MQB=0.904523;BQB=0.858022;MQSB=0.991357;SGB=-0.689466;MQ0F=0.0384615;ICB=1;HOB=0.5;AC=1;AN=2;DP4=8,2,8,8;MQ=44;EFF=DOWNSTREAM(MODIFIER||1370|||BnaA01g03440D|||BnaA01g03440D||1|WARNING_TRANSCRIPT_INCOMPLETE),DOWNSTREAM(MODIFIER||3306|||BnaA01g03430D|||BnaA01g03430D||1|WARNING_TRANSCRIPT_MULTIPLE_STOP_CODONS),NON_SYNONYMOUS_CODING(MODERATE|MISSENSE|tCa/tTa|S133L||BnaA01g03450D|||BnaA01g03450D|7|1|WARNING_TRANSCRIPT_MULTIPLE_STOP_CODONS),UPSTREAM(MODIFIER||3584|||BnaA01g03470D|||BnaA01g03470D||1),UPSTREAM(MODIFIER||4431|||BnaA01g03480D|||BnaA01g03480D||1),UPSTREAM(MODIFIER||454|||BnaA01g03460D|||BnaA01g03460D||1|WARNING_TRANSCRIPT_INCOMPLETE)	GT:PL	0/1:255,0,159
chrA01	1683107	chrA01:1683107_C/T	C	T	218	.	DP=27;VDB=0.937905;RPB=0.994723;MQB=1;BQB=0.381255;MQSB=1;SGB=-0.680642;MQ0F=0;ICB=1;HOB=0.5;AC=1;AN=2;DP4=6,8,7,5;MQ=60;EFF=DOWNSTREAM(MODIFIER||3802|||BnaA01g03580D|||BnaA01g03580D||1|WARNING_TRANSCRIPT_INCOMPLETE),DOWNSTREAM(MODIFIER||803|||BnaA01g03590D|||BnaA01g03590D||1|WARNING_TRANSCRIPT_MULTIPLE_STOP_CODONS),NON_SYNONYMOUS_CODING(MODERATE|MISSENSE|cCc/cTc|P20L||BnaA01g03600D|||BnaA01g03600D|1|1|WARNING_TRANSCRIPT_MULTIPLE_STOP_CODONS),UPSTREAM(MODIFIER||3173|||BnaA01g03610D|||BnaA01g03610D||1|WARNING_TRANSCRIPT_MULTIPLE_STOP_CODONS)	GT:PL	0/1:251,0,255
chrA01	1688913	chrA01:1688913_G/A	G	A	222	.	DP=24;VDB=0.731125;RPB=0.286951;MQB=1;BQB=0.757465;MQSB=1;SGB=-0.688148;MQ0F=0;ICB=1;HOB=0.5;AC=1;AN=2;DP4=4,5,7,8;MQ=60;EFF=DOWNSTREAM(MODIFIER||4345|||BnaA01g03600D|||BnaA01g03600D||1|WARNING_TRANSCRIPT_MULTIPLE_STOP_CODONS),DOWNSTREAM(MODIFIER||4345|||BnaA01g03620D|||BnaA01g03620D||1|WARNING_TRANSCRIPT_INCOMPLETE),SYNONYMOUS_CODING(LOW|SILENT|caG/caA|Q751||BnaA01g03610D|||BnaA01g03610D|5|1|WARNING_TRANSCRIPT_MULTIPLE_STOP_CODONS)	GT:PL	0/1:255,0,197
chrA01	1692025	chrA01:1692025_C/T	C	T	142	.	DP=27;VDB=0.692532;RPB=0.964341;MQB=1;BQB=0.977029;MQSB=1;SGB=-0.662043;MQ0F=0;ICB=1;HOB=0.5;AC=1;AN=2;DP4=7,10,3,6;MQ=60;EFF=DOWNSTREAM(MODIFIER||1233|||BnaA01g03620D|||BnaA01g03620D||1|WARNING_TRANSCRIPT_INCOMPLETE),SYNONYMOUS_CODING(LOW|SILENT|gcC/gcT|A1495||BnaA01g03610D|||BnaA01g03610D|10|1|WARNING_TRANSCRIPT_MULTIPLE_STOP_CODONS)	GT:PL	0/1:175,0,255
chrA01	1717453	chrA01:1717453_C/T	C	T	222	.	DP=38;VDB=0.389372;RPB=0.876055;MQB=1;BQB=0.999886;MQSB=1;SGB=-0.692831;MQ0F=0;ICB=1;HOB=0.5;AC=1;AN=2;DP4=5,9,7,17;MQ=60;EFF=DOWNSTREAM(MODIFIER||1554|||BnaA01g03650D|||BnaA01g03650D||1|WARNING_TRANSCRIPT_INCOMPLETE),INTRON(MODIFIER|||||BnaA01g03640D|||BnaA01g03640D|38|1|WARNING_TRANSCRIPT_INCOMPLETE),UPSTREAM(MODIFIER||3817|||BnaA01g03660D|||BnaA01g03660D||1)	GT:PL	0/1:255,0,250
chrA01	1723699	chrA01:1723699_G/A	G	A	189	.	DP=30;VDB=0.239887;RPB=0.949242;MQB=1;BQB=0.997918;MQSB=1;SGB=-0.676189;MQ0F=0;ICB=1;HOB=0.5;AC=1;AN=2;DP4=6,13,6,5;MQ=60;EFF=DOWNSTREAM(MODIFIER||651|||BnaA01g03670D|||BnaA01g03670D||1),SYNONYMOUS_CODING(LOW|SILENT|aaG/aaA|K810||BnaA01g03660D|||BnaA01g03660D|1|1),UPSTREAM(MODIFIER||2887|||BnaA01g03650D|||BnaA01g03650D||1|WARNING_TRANSCRIPT_INCOMPLETE)	GT:PL	0/1:222,0,255
chrA01	1729852	chrA01:1729852_G/A	G	A	175	.	DP=19;VDB=0.629855;RPB=0.0446886;MQB=1;BQB=0.378204;MQSB=1;SGB=-0.680642;MQ0F=0;ICB=1;HOB=0.5;AC=1;AN=2;DP4=3,4,1,11;MQ=60;EFF=SYNONYMOUS_CODING(LOW|SILENT|gaG/gaA|E9||BnaA01g03680D|||BnaA01g03680D|1|1|WARNING_TRANSCRIPT_INCOMPLETE),UPSTREAM(MODIFIER||4276|||BnaA01g03670D|||BnaA01g03670D||1)	GT:PL	0/1:208,0,159
chrA01	1737509	chrA01:1737509_C/T	C	T	221	.	DP=18;VDB=0.733659;RPB=0.0831722;MQB=0.56898;BQB=0.913725;MQSB=0.984335;SGB=-0.686358;MQ0F=0;ICB=1;HOB=0.5;AC=1;AN=2;DP4=2,2,6,8;MQ=54;EFF=DOWNSTREAM(MODIFIER||1390|||BnaA01g03690D|||BnaA01g03690D||1),DOWNSTREAM(MODIFIER||2055|||BnaA01g03680D|||BnaA01g03680D||1|WARNING_TRANSCRIPT_INCOMPLETE),DOWNSTREAM(MODIFIER||3448|||BnaA01g03730D|||BnaA01g03730D||1|WARNING_TRANSCRIPT_INCOMPLETE),NON_SYNONYMOUS_CODING(MODERATE|MISSENSE|cCt/cTt|P38L||BnaA01g03700D|||BnaA01g03700D|1|1),UPSTREAM(MODIFIER||1198|||BnaA01g03710D|||BnaA01g03710D||1),UPSTREAM(MODIFIER||2616|||BnaA01g03720D|||BnaA01g03720D||1)	GT:PL	0/1:255,0,81
chrA01	1741370	chrA01:1741370_C/T	C	T	212	.	DP=26;VDB=0.0240713;RPB=0.199698;MQB=0.939413;BQB=0.488715;MQSB=0.955682;SGB=-0.683931;MQ0F=0;ICB=1;HOB=0.5;AC=1;AN=2;DP4=5,7,6,7;MQ=58;EFF=DOWNSTREAM(MODIFIER||1060|||BnaA01g03720D|||BnaA01g03720D||1),DOWNSTREAM(MODIFIER||2478|||BnaA01g03710D|||BnaA01g03710D||1),DOWNSTREAM(MODIFIER||3788|||BnaA01g03700D|||BnaA01g03700D||1),SYNONYMOUS_CODING(LOW|SILENT|agG/agA|R230||BnaA01g03730D|||BnaA01g03730D|5|1|WARNING_TRANSCRIPT_INCOMPLETE),UPSTREAM(MODIFIER||2547|||BnaA01g03740D|||BnaA01g03740D||1|WARNING_TRANSCRIPT_MULTIPLE_STOP_CODONS)	GT:PL	0/1:245,0,247
chrA01	1752979	chrA01:1752979_G/A	G	A	87	.	DP=11;VDB=0.434784;RPB=0.950952;MQB=0.950952;BQB=0.356607;MQSB=0.361741;SGB=-0.616816;MQ0F=0;ICB=1;HOB=0.5;AC=1;AN=2;DP4=3,2,1,5;MQ=39;EFF=DOWNSTREAM(MODIFIER||1447|||BnaA01g03780D|||BnaA01g03780D||1),DOWNSTREAM(MODIFIER||3553|||BnaA01g03760D|||BnaA01g03760D||1),DOWNSTREAM(MODIFIER||4955|||BnaA01g03750D|||BnaA01g03750D||1|WARNING_TRANSCRIPT_MULTIPLE_STOP_CODONS),SYNONYMOUS_CODING(LOW|SILENT|aaG/aaA|K131||BnaA01g03770D|||BnaA01g03770D|2|1|WARNING_TRANSCRIPT_INCOMPLETE),UPSTREAM(MODIFIER||2689|||BnaA01g03790D|||BnaA01g03790D||1|WARNING_TRANSCRIPT_MULTIPLE_STOP_CODONS)	GT:PL	0/1:120,0,109
chrA01	1791409	chrA01:1791409_G/A	G	A	130	.	DP=45;VDB=0.966159;RPB=0.786535;MQB=0.057913;BQB=0.311583;MQSB=0.00111659;SGB=-0.680642;MQ0F=0.0444444;ICB=1;HOB=0.5;AC=1;AN=2;DP4=23,10,5,7;MQ=38;EFF=DOWNSTREAM(MODIFIER||1451|||BnaA01g03880D|||BnaA01g03880D||1|WARNING_TRANSCRIPT_INCOMPLETE),DOWNSTREAM(MODIFIER||618|||BnaA01g03860D|||BnaA01g03860D||1|WARNING_TRANSCRIPT_INCOMPLETE),NON_SYNONYMOUS_CODING(MODERATE|MISSENSE|Gtc/Atc|V85I||BnaA01g03870D|||BnaA01g03870D|1|1)	GT:PL	0/1:163,0,255
chrA01	1846773	chrA01:1846773_G/A	G	A	155	.	DP=7;VDB=0.00843033;MQSB=0.4;SGB=-0.636426;MQ0F=0;AC=2;AN=2;DP4=0,0,2,5;MQ=44;EFF=DOWNSTREAM(MODIFIER||3681|||BnaA01g04030D|||BnaA01g04030D||1|WARNING_TRANSCRIPT_MULTIPLE_STOP_CODONS),NON_SYNONYMOUS_CODING(MODERATE|MISSENSE|Gga/Aga|G858R||BnaA01g04020D|||BnaA01g04020D|13|1|WARNING_TRANSCRIPT_INCOMPLETE)	GT:PL	1/1:182,21,0
chrA01	1930109	chrA01:1930109_C/T	C	T	84	.	DP=15;VDB=0.80114;RPB=0.76338;MQB=1;BQB=0.403532;MQSB=1;SGB=-0.590765;MQ0F=0;ICB=1;HOB=0.5;AC=1;AN=2;DP4=4,6,3,2;MQ=60;EFF=DOWNSTREAM(MODIFIER||2818|||BnaA01g04170D|||BnaA01g04170D||1|WARNING_TRANSCRIPT_INCOMPLETE),NON_SYNONYMOUS_CODING(MODERATE|MISSENSE|aGg/aAg|R39K||BnaA01g04160D|||BnaA01g04160D|2|1|WARNING_TRANSCRIPT_INCOMPLETE)	GT:PL	0/1:117,0,231
chrA01	1944639	chrA01:1944639_C/T	C	T	222	.	DP=41;VDB=0.612739;RPB=0.945355;MQB=0.978288;BQB=0.518923;MQSB=0.97051;SGB=-0.692914;MQ0F=0;ICB=1;HOB=0.5;AC=1;AN=2;DP4=4,11,14,11;MQ=59;EFF=INTRON(MODIFIER|||||BnaA01g04200D|||BnaA01g04200D|2|1|WARNING_TRANSCRIPT_INCOMPLETE),UPSTREAM(MODIFIER||4218|||BnaA01g04190D|||BnaA01g04190D||1)	GT:PL	0/1:255,0,239
chrA01	1998337	chrA01:1998337_T/C	T	C	161	.	DP=58;VDB=0.0844445;RPB=0.395096;MQB=0.419895;BQB=0.211544;MQSB=0.870806;SGB=-0.686358;MQ0F=0;ICB=1;HOB=0.5;AC=1;AN=2;DP4=25,19,8,6;MQ=56;EFF=DOWNSTREAM(MODIFIER||3736|||BnaA01g04320D|||BnaA01g04320D||1|WARNING_TRANSCRIPT_MULTIPLE_STOP_CODONS),SYNONYMOUS_CODING(LOW|SILENT|tcT/tcC|S461||BnaA01g04330D|||BnaA01g04330D|5|1|WARNING_TRANSCRIPT_MULTIPLE_STOP_CODONS)	GT:PL	0/1:195,0,255
chrA01	2036782	chrA01:2036782_C/T	C	T	222	.	DP=32;VDB=0.563998;RPB=0.671361;MQB=0.791547;BQB=0.908992;MQSB=0.995501;SGB=-0.686358;MQ0F=0;ICB=1;HOB=0.5;AC=1;AN=2;DP4=7,11,7,7;MQ=58;EFF=INTERGENIC(MODIFIER||||||||||1),UPSTREAM(MODIFIER||2232|||BnaA01g04390D|||BnaA01g04390D||1),UPSTREAM(MODIFIER||258|||BnaA01g04400D|||BnaA01g04400D||1|WARNING_TRANSCRIPT_INCOMPLETE)	GT:PL	0/1:255,0,255
chrA01	2038614	chrA01:2038614_C/T	C	T	140	.	DP=35;VDB=0.651954;RPB=0.26923;MQB=0.0486064;BQB=0.213769;MQSB=0.188444;SGB=-0.662043;MQ0F=0.0285714;ICB=1;HOB=0.5;AC=1;AN=2;DP4=20,5,6,3;MQ=42;EFF=INTRON(MODIFIER|||||BnaA01g04400D|||BnaA01g04400D|6|1|WARNING_TRANSCRIPT_INCOMPLETE),UPSTREAM(MODIFIER||4064|||BnaA01g04390D|||BnaA01g04390D||1)	GT:PL	0/1:173,0,255
chrA01	2040199	chrA01:2040199_C/T	C	T	203	.	DP=29;VDB=0.505913;RPB=0.528612;MQB=0.85797;BQB=0.999755;MQSB=0.733929;SGB=-0.680642;MQ0F=0;ICB=1;HOB=0.5;AC=1;AN=2;DP4=5,12,6,6;MQ=56;EFF=INTRON(MODIFIER|||||BnaA01g04400D|||BnaA01g04400D|6|1|WARNING_TRANSCRIPT_INCOMPLETE)	GT:PL	0/1:236,0,255
chrA01	2113956	chrA01:2113956_C/T	C	T	222	.	DP=35;VDB=0.880306;RPB=0.362872;MQB=0.999863;BQB=0.930061;MQSB=0.59249;SGB=-0.69168;MQ0F=0;ICB=1;HOB=0.5;AC=1;AN=2;DP4=8,8,10,9;MQ=56;EFF=DOWNSTREAM(MODIFIER||1092|||BnaA01g04530D|||BnaA01g04530D||1|WARNING_TRANSCRIPT_INCOMPLETE),NON_SYNONYMOUS_CODING(MODERATE|MISSENSE|Cca/Tca|P1121S||BnaA01g04520D|||BnaA01g04520D|22|1|WARNING_TRANSCRIPT_MULTIPLE_STOP_CODONS)	GT:PL	0/1:255,0,255
chrA01	2134236	chrA01:2134236_C/T	C	T	69	.	DP=23;VDB=0.374894;RPB=0.834599;MQB=0.999442;BQB=0.973027;MQSB=0.97531;SGB=-0.636426;MQ0F=0.173913;ICB=1;HOB=0.5;AC=1;AN=2;DP4=4,12,1,6;MQ=36;EFF=DOWNSTREAM(MODIFIER||4950|||BnaA01g04580D|||BnaA01g04580D||1),SYNONYMOUS_CODING(LOW|SILENT|gaG/gaA|E251||BnaA01g04570D|||BnaA01g04570D|2|1),UPSTREAM(MODIFIER||3926|||BnaA01g04560D|||BnaA01g04560D||1)	GT:PL	0/1:102,0,228
chrA01	2168672	chrA01:2168672_C/T	C	T	215	.	DP=29;VDB=0.200231;RPB=0.163206;MQB=0.6356;BQB=0.595337;MQSB=0.332871;SGB=-0.680642;MQ0F=0;ICB=1;HOB=0.5;AC=1;AN=2;DP4=5,12,6,6;MQ=53;EFF=DOWNSTREAM(MODIFIER||75|||BnaA01g04660D|||BnaA01g04660D||1),DOWNSTREAM(MODIFIER||798|||BnaA01g04650D|||BnaA01g04650D||1|WARNING_TRANSCRIPT_INCOMPLETE),INTRAGENIC(MODIFIER|||||BnaA01g04660D|||||1),UPSTREAM(MODIFIER||3335|||BnaA01g04640D|||BnaA01g04640D||1|WARNING_TRANSCRIPT_MULTIPLE_STOP_CODONS)	GT:PL	0/1:248,0,255
chrA01	2228341	chrA01:2228341_C/T	C	T	222	.	DP=33;VDB=0.341627;RPB=0.999347;MQB=0.963903;BQB=0.989597;MQSB=0.968015;SGB=-0.691153;MQ0F=0;ICB=1;HOB=0.5;AC=1;AN=2;DP4=6,9,8,10;MQ=59;EFF=DOWNSTREAM(MODIFIER||3245|||BnaA01g04760D|||BnaA01g04760D||1|WARNING_TRANSCRIPT_MULTIPLE_STOP_CODONS),SYNONYMOUS_CODING(LOW|SILENT|agG/agA|R70||BnaA01g04770D|||BnaA01g04770D|3|1|WARNING_TRANSCRIPT_MULTIPLE_STOP_CODONS),UPSTREAM(MODIFIER||3150|||BnaA01g04780D|||BnaA01g04780D||1|WARNING_TRANSCRIPT_INCOMPLETE)	GT:PL	0/1:255,0,255
chrA01	2242033	chrA01:2242033_C/T	C	T	179	.	DP=22;VDB=0.826152;RPB=0.657699;MQB=0.939898;BQB=0.977933;MQSB=0.966484;SGB=-0.670168;MQ0F=0;ICB=1;HOB=0.5;AC=1;AN=2;DP4=3,8,4,6;MQ=58;EFF=DOWNSTREAM(MODIFIER||3447|||BnaA01g04800D|||BnaA01g04800D||1|WARNING_TRANSCRIPT_INCOMPLETE),DOWNSTREAM(MODIFIER||436|||BnaA01g04810D|||BnaA01g04810D||1|WARNING_TRANSCRIPT_INCOMPLETE),INTERGENIC(MODIFIER||||||||||1),UPSTREAM(MODIFIER||2073|||BnaA01g04820D|||BnaA01g04820D||1|WARNING_TRANSCRIPT_INCOMPLETE),UPSTREAM(MODIFIER||3851|||BnaA01g04830D|||BnaA01g04830D||1|WARNING_TRANSCRIPT_INCOMPLETE)	GT:PL	0/1:212,0,236
chrA01	2242977	chrA01:2242977_C/T	C	T	160	.	DP=29;VDB=0.227482;RPB=0.925758;MQB=0.617459;BQB=0.818536;MQSB=0.888889;SGB=-0.686358;MQ0F=0;ICB=1;HOB=0.5;AC=1;AN=2;DP4=1,14,1,13;MQ=57;EFF=DOWNSTREAM(MODIFIER||1380|||BnaA01g04810D|||BnaA01g04810D||1|WARNING_TRANSCRIPT_INCOMPLETE),DOWNSTREAM(MODIFIER||4391|||BnaA01g04800D|||BnaA01g04800D||1|WARNING_TRANSCRIPT_INCOMPLETE),INTERGENIC(MODIFIER||||||||||1),UPSTREAM(MODIFIER||1129|||BnaA01g04820D|||BnaA01g04820D||1|WARNING_TRANSCRIPT_INCOMPLETE),UPSTREAM(MODIFIER||2907|||BnaA01g04830D|||BnaA01g04830D||1|WARNING_TRANSCRIPT_INCOMPLETE),UPSTREAM(MODIFIER||4463|||BnaA01g04840D|||BnaA01g04840D||1|WARNING_TRANSCRIPT_INCOMPLETE)	GT:PL	0/1:193,0,203
chrA01	2251613	chrA01:2251613_C/T	C	T	222	.	DP=31;VDB=0.336099;RPB=0.686704;MQB=0.875318;BQB=0.747;MQSB=0.661476;SGB=-0.692067;MQ0F=0.0645161;ICB=1;HOB=0.5;AC=1;AN=2;DP4=5,6,10,10;MQ=45;EFF=DOWNSTREAM(MODIFIER||1825|||BnaA01g04860D|||BnaA01g04860D||1|WARNING_TRANSCRIPT_INCOMPLETE),DOWNSTREAM(MODIFIER||1920|||BnaA01g04840D|||BnaA01g04840D||1|WARNING_TRANSCRIPT_INCOMPLETE),NON_SYNONYMOUS_CODING(MODERATE|MISSENSE|Gct/Act|A299T||BnaA01g04850D|||BnaA01g04850D|5|1|WARNING_TRANSCRIPT_MULTIPLE_STOP_CODONS)	GT:PL	0/1:255,0,187
chrA01	2254964	chrA01:2254964_C/T	C	T	220	.	DP=25;VDB=0.391706;RPB=0.732699;MQB=1;BQB=0.909669;MQSB=1;SGB=-0.680642;MQ0F=0;ICB=1;HOB=0.5;AC=1;AN=2;DP4=5,8,5,7;MQ=60;EFF=DOWNSTREAM(MODIFIER||3783|||BnaA01g04870D|||BnaA01g04870D||1|WARNING_TRANSCRIPT_MULTIPLE_STOP_CODONS),NON_SYNONYMOUS_CODING(MODERATE|MISSENSE|gGa/gAa|G394E||BnaA01g04860D|||BnaA01g04860D|10|1|WARNING_TRANSCRIPT_INCOMPLETE),UPSTREAM(MODIFIER||2015|||BnaA01g04850D|||BnaA01g04850D||1|WARNING_TRANSCRIPT_MULTIPLE_STOP_CODONS)	GT:PL	0/1:253,0,255
chrA01	2255397	chrA01:2255397_C/T	C	T	222	.	DP=31;VDB=0.897668;RPB=0.76538;MQB=1;BQB=0.924849;MQSB=1;SGB=-0.689466;MQ0F=0;ICB=1;HOB=0.5;AC=1;AN=2;DP4=7,8,9,7;MQ=60;EFF=DOWNSTREAM(MODIFIER||3350|||BnaA01g04870D|||BnaA01g04870D||1|WARNING_TRANSCRIPT_MULTIPLE_STOP_CODONS),NON_SYNONYMOUS_CODING(MODERATE|MISSENSE|atG/atA|M356I||BnaA01g04860D|||BnaA01g04860D|8|1|WARNING_TRANSCRIPT_INCOMPLETE),UPSTREAM(MODIFIER||2448|||BnaA01g04850D|||BnaA01g04850D||1|WARNING_TRANSCRIPT_MULTIPLE_STOP_CODONS)	GT:PL	0/1:255,0,255
chrA01	2256020	chrA01:2256020_C/T	C	T	222	.	DP=29;VDB=0.776945;RPB=0.252823;MQB=1;BQB=0.84723;MQSB=1;SGB=-0.688148;MQ0F=0;ICB=1;HOB=0.5;AC=1;AN=2;DP4=7,6,6,9;MQ=60;EFF=DOWNSTREAM(MODIFIER||2727|||BnaA01g04870D|||BnaA01g04870D||1|WARNING_TRANSCRIPT_MULTIPLE_STOP_CODONS),INTRON(MODIFIER|||||BnaA01g04860D|||BnaA01g04860D|6|1|WARNING_TRANSCRIPT_INCOMPLETE),UPSTREAM(MODIFIER||3071|||BnaA01g04850D|||BnaA01g04850D||1|WARNING_TRANSCRIPT_MULTIPLE_STOP_CODONS)	GT:PL	0/1:255,0,255
chrA01	2291625	chrA01:2291625_C/T	C	T	162	.	DP=26;VDB=0.52194;RPB=0.944686;MQB=0.646383;BQB=0.285686;MQSB=0.149756;SGB=-0.676189;MQ0F=0.0384615;ICB=1;HOB=0.5;AC=1;AN=2;DP4=7,8,6,5;MQ=39;EFF=SYNONYMOUS_CODING(LOW|SILENT|cgG/cgA|R366||BnaA01g04940D|||BnaA01g04940D|9|1|WARNING_TRANSCRIPT_MULTIPLE_STOP_CODONS)	GT:PL	0/1:195,0,235
chrA01	2292770	chrA01:2292770_C/T	C	T	67	.	DP=49;VDB=0.716595;RPB=0.837718;MQB=0.844411;BQB=0.952768;MQSB=0.43939;SGB=-0.651104;MQ0F=0.0408163;ICB=1;HOB=0.5;AC=1;AN=2;DP4=25,16,5,3;MQ=52;EFF=DOWNSTREAM(MODIFIER||4449|||BnaA01g04950D|||BnaA01g04950D||1),SYNONYMOUS_CODING(LOW|SILENT|caG/caA|Q144||BnaA01g04940D|||BnaA01g04940D|3|1|WARNING_TRANSCRIPT_MULTIPLE_STOP_CODONS)	GT:PL	0/1:102,0,255
chrA01	2354988	chrA01:2354988_C/T	C	T	119	.	DP=14;VDB=0.257579;RPB=0.885987;MQB=0.885987;BQB=0.925999;MQSB=0.0857407;SGB=-0.636426;MQ0F=0;ICB=1;HOB=0.5;AC=1;AN=2;DP4=3,4,4,3;MQ=44;EFF=DOWNSTREAM(MODIFIER||1842|||BnaA01g05020D|||BnaA01g05020D||1|WARNING_TRANSCRIPT_INCOMPLETE),DOWNSTREAM(MODIFIER||2922|||BnaA01g05000D|||BnaA01g05000D||1),NON_SYNONYMOUS_CODING(MODERATE|MISSENSE|aGg/aAg|R385K||BnaA01g05010D|||BnaA01g05010D|1|1|WARNING_TRANSCRIPT_INCOMPLETE),UPSTREAM(MODIFIER||3143|||BnaA01g05030D|||BnaA01g05030D||1)	GT:PL	0/1:152,0,166
chrA01	2498749	chrA01:2498749_G/A	G	A	135	.	DP=27;VDB=0.102415;RPB=0.569609;MQB=0.814026;BQB=0.539898;MQSB=0.145151;SGB=-0.676189;MQ0F=0.037037;ICB=1;HOB=0.5;AC=1;AN=2;DP4=7,9,1,10;MQ=44;EFF=DOWNSTREAM(MODIFIER||3148|||BnaA01g05320D|||BnaA01g05320D||1),NON_SYNONYMOUS_CODING(MODERATE|MISSENSE|Gtt/Att|V644I||BnaA01g05300D|||BnaA01g05300D|15|1|WARNING_TRANSCRIPT_INCOMPLETE),UPSTREAM(MODIFIER||1387|||BnaA01g05310D|||BnaA01g05310D||1)	GT:PL	0/1:168,0,255
chrA01	2507366	chrA01:2507366_G/A	G	A	125	.	DP=20;VDB=0.00663729;RPB=0.753249;MQB=0.775446;BQB=0.636278;MQSB=0.804377;SGB=-0.636426;MQ0F=0;ICB=1;HOB=0.5;AC=1;AN=2;DP4=3,10,3,4;MQ=53;EFF=DOWNSTREAM(MODIFIER||2234|||BnaA01g05350D|||BnaA01g05350D||1|WARNING_TRANSCRIPT_INCOMPLETE),DOWNSTREAM(MODIFIER||3513|||BnaA01g05360D|||BnaA01g05360D||1),DOWNSTREAM(MODIFIER||4892|||BnaA01g05370D|||BnaA01g05370D||1),NON_SYNONYMOUS_CODING(MODERATE|MISSENSE|cCc/cTc|P610L||BnaA01g05340D|||BnaA01g05340D|1|1),UPSTREAM(MODIFIER||1827|||BnaA01g05330D|||BnaA01g05330D||1|WARNING_TRANSCRIPT_INCOMPLETE),UPSTREAM(MODIFIER||4139|||BnaA01g05320D|||BnaA01g05320D||1)	GT:PL	0/1:158,0,240
chrA01	2508874	chrA01:2508874_G/A	G	A	206	.	DP=23;VDB=0.0516518;RPB=0.962374;MQB=0.541379;BQB=0.559888;MQSB=0.740818;SGB=-0.680642;MQ0F=0;ICB=1;HOB=0.5;AC=1;AN=2;DP4=7,4,8,4;MQ=47;EFF=DOWNSTREAM(MODIFIER||2005|||BnaA01g05360D|||BnaA01g05360D||1),DOWNSTREAM(MODIFIER||3384|||BnaA01g05370D|||BnaA01g05370D||1),DOWNSTREAM(MODIFIER||726|||BnaA01g05350D|||BnaA01g05350D||1|WARNING_TRANSCRIPT_INCOMPLETE),SYNONYMOUS_CODING(LOW|SILENT|atC/atT|I107||BnaA01g05340D|||BnaA01g05340D|1|1),UPSTREAM(MODIFIER||3335|||BnaA01g05330D|||BnaA01g05330D||1|WARNING_TRANSCRIPT_INCOMPLETE)	GT:PL	0/1:239,0,191
chrA01	2508985	chrA01:2508985_G/A	G	A	222	.	DP=33;VDB=0.133212;RPB=0.902917;MQB=1;BQB=0.38915;MQSB=1;SGB=-0.691153;MQ0F=0;ICB=1;HOB=0.5;AC=1;AN=2;DP4=7,8,11,7;MQ=60;EFF=DOWNSTREAM(MODIFIER||1894|||BnaA01g05360D|||BnaA01g05360D||1),DOWNSTREAM(MODIFIER||3273|||BnaA01g05370D|||BnaA01g05370D||1),DOWNSTREAM(MODIFIER||615|||BnaA01g05350D|||BnaA01g05350D||1|WARNING_TRANSCRIPT_INCOMPLETE),SYNONYMOUS_CODING(LOW|SILENT|gtC/gtT|V70||BnaA01g05340D|||BnaA01g05340D|1|1),UPSTREAM(MODIFIER||3446|||BnaA01g05330D|||BnaA01g05330D||1|WARNING_TRANSCRIPT_INCOMPLETE)	GT:PL	0/1:255,0,249
chrA01	2546653	chrA01:2546653_C/A	C	A	222	.	DP=27;VDB=0.580763;RPB=0.980708;MQB=0.703374;BQB=0.569609;MQSB=0.554723;SGB=-0.689466;MQ0F=0;ICB=1;HOB=0.5;AC=1;AN=2;DP4=5,6,6,10;MQ=48;EFF=DOWNSTREAM(MODIFIER||3863|||BnaA01g05470D|||BnaA01g05470D||1),DOWNSTREAM(MODIFIER||3982|||BnaA01g05460D|||BnaA01g05460D||1),INTRON(MODIFIER|||||BnaA01g05480D|||BnaA01g05480D|1|1|WARNING_TRANSCRIPT_MULTIPLE_STOP_CODONS)	GT:PL	0/1:255,0,203
chrA01	2561431	chrA01:2561431_G/A	G	A	197	.	DP=28;VDB=0.689321;RPB=0.995413;MQB=0.945235;BQB=0.275287;MQSB=0.482657;SGB=-0.691153;MQ0F=0;ICB=1;HOB=0.5;AC=1;AN=2;DP4=1,9,11,7;MQ=30;EFF=DOWNSTREAM(MODIFIER||3262|||BnaA01g05490D|||BnaA01g05490D||1),INTERGENIC(MODIFIER||||||||||1)	GT:PL	0/1:230,0,117
chrA01	2637341	chrA01:2637341_G/A	G	A	78	.	DP=24;VDB=0.838194;RPB=0.991965;MQB=0.135176;BQB=0.558301;MQSB=0.0285655;SGB=-0.636426;MQ0F=0;ICB=1;HOB=0.5;AC=1;AN=2;DP4=6,11,0,7;MQ=52;EFF=DOWNSTREAM(MODIFIER||860|||BnaA01g05660D|||BnaA01g05660D||1|WARNING_TRANSCRIPT_MULTIPLE_STOP_CODONS),INTERGENIC(MODIFIER||||||||||1),UPSTREAM(MODIFIER||1600|||BnaA01g05670D|||BnaA01g05670D||1|WARNING_TRANSCRIPT_INCOMPLETE),UPSTREAM(MODIFIER||4353|||BnaA01g05650D|||BnaA01g05650D||1),UPSTREAM(MODIFIER||4604|||BnaA01g05640D|||BnaA01g05640D||1|WARNING_TRANSCRIPT_INCOMPLETE)	GT:PL	0/1:111,0,255
chrA01	2649168	chrA01:2649168_G/A	G	A	222	.	DP=31;VDB=0.986328;RPB=0.915448;MQB=1;BQB=0.814543;MQSB=1;SGB=-0.691153;MQ0F=0;ICB=1;HOB=0.5;AC=1;AN=2;DP4=4,9,5,13;MQ=60;EFF=DOWNSTREAM(MODIFIER||4280|||BnaA01g05680D|||BnaA01g05680D||1),INTRON(MODIFIER|||||BnaA01g05700D|||BnaA01g05700D|6|1|WARNING_TRANSCRIPT_INCOMPLETE),SPLICE_SITE_REGION(LOW|||||BnaA01g05700D|||BnaA01g05700D|6|1|WARNING_TRANSCRIPT_INCOMPLETE),UPSTREAM(MODIFIER||1703|||BnaA01g05690D|||BnaA01g05690D||1|WARNING_TRANSCRIPT_MULTIPLE_STOP_CODONS),UPSTREAM(MODIFIER||3556|||BnaA01g05710D|||BnaA01g05710D||1|WARNING_TRANSCRIPT_INCOMPLETE)	GT:PL	0/1:255,0,240
chrA01	2672128	chrA01:2672128_G/A	G	A	55	.	DP=9;VDB=0.142856;RPB=0.346719;MQB=0.809011;BQB=0.231146;MQSB=0.924584;SGB=-0.511536;MQ0F=0;ICB=1;HOB=0.5;AC=1;AN=2;DP4=2,4,1,2;MQ=54;EFF=DOWNSTREAM(MODIFIER||904|||BnaA01g05750D|||BnaA01g05750D||1),INTERGENIC(MODIFIER||||||||||1),UPSTREAM(MODIFIER||2262|||BnaA01g05740D|||BnaA01g05740D||1|WARNING_TRANSCRIPT_INCOMPLETE)	GT:PL	0/1:88,0,149
chrA01	2681350	chrA01:2681350_G/A	G	A	214	.	DP=39;VDB=0.84216;RPB=0.977333;MQB=0.989862;BQB=0.438056;MQSB=0.582748;SGB=-0.689466;MQ0F=0;ICB=1;HOB=0.5;AC=1;AN=2;DP4=12,11,12,4;MQ=57;EFF=INTERGENIC(MODIFIER||||||||||1)	GT:PL	0/1:247,0,255
chrA01	2711734	chrA01:2711734_C/T	C	T	95	.	DP=20;VDB=0.380458;RPB=0.999256;MQB=0.466776;BQB=0.928296;MQSB=0.247381;SGB=-0.651104;MQ0F=0;ICB=1;HOB=0.5;AC=1;AN=2;DP4=6,6,3,5;MQ=34;EFF=DOWNSTREAM(MODIFIER||1647|||BnaA01g05830D|||BnaA01g05830D||1|WARNING_TRANSCRIPT_INCOMPLETE),DOWNSTREAM(MODIFIER||3916|||BnaA01g05840D|||BnaA01g05840D||1|WARNING_TRANSCRIPT_INCOMPLETE),SYNONYMOUS_CODING(LOW|SILENT|gtC/gtT|V111||BnaA01g05820D|||BnaA01g05820D|2|1|WARNING_TRANSCRIPT_INCOMPLETE),UPSTREAM(MODIFIER||1683|||BnaA01g05810D|||BnaA01g05810D||1|WARNING_TRANSCRIPT_INCOMPLETE)	GT:PL	0/1:128,0,207
chrA01	2739283	chrA01:2739283_C/T	C	T	186	.	DP=25;VDB=0.361024;RPB=0.219854;MQB=0.778801;BQB=0.411501;MQSB=0.914166;SGB=-0.680642;MQ0F=0;ICB=1;HOB=0.5;AC=1;AN=2;DP4=9,4,9,3;MQ=57;EFF=DOWNSTREAM(MODIFIER||4307|||BnaA01g05880D|||BnaA01g05880D||1),DOWNSTREAM(MODIFIER||4519|||BnaA01g05920D|||BnaA01g05920D||1|WARNING_TRANSCRIPT_INCOMPLETE),SYNONYMOUS_CODING(LOW|SILENT|ttG/ttA|L203||BnaA01g05900D|||BnaA01g05900D|5|1),UPSTREAM(MODIFIER||1685|||BnaA01g05890D|||BnaA01g05890D||1|WARNING_TRANSCRIPT_MULTIPLE_STOP_CODONS),UPSTREAM(MODIFIER||2775|||BnaA01g05910D|||BnaA01g05910D||1)	GT:PL	0/1:219,0,232
chrA01	2845006	chrA01:2845006_C/T	C	T	222	.	DP=40;VDB=0.426176;RPB=0.177538;MQB=0.957193;BQB=0.903402;MQSB=0.961295;SGB=-0.691153;MQ0F=0;ICB=1;HOB=0.5;AC=1;AN=2;DP4=9,12,10,8;MQ=59;EFF=DOWNSTREAM(MODIFIER||1101|||BnaA01g06170D|||BnaA01g06170D||1),INTERGENIC(MODIFIER||||||||||1)	GT:PL	0/1:255,0,255
chrA01	2871353	chrA01:2871353_C/T	C	T	222	.	DP=26;VDB=0.857478;RPB=0.479639;MQB=1;BQB=0.965874;MQSB=1;SGB=-0.689466;MQ0F=0;ICB=1;HOB=0.5;AC=1;AN=2;DP4=5,5,6,10;MQ=60;EFF=INTERGENIC(MODIFIER||||||||||1),UPSTREAM(MODIFIER||1328|||BnaA01g06180D|||BnaA01g06180D||1|WARNING_TRANSCRIPT_INCOMPLETE)	GT:PL	0/1:255,0,215
chrA01	2888059	chrA01:2888059_C/T	C	T	97	.	DP=26;VDB=0.52244;RPB=0.817158;MQB=1;BQB=0.995888;MQSB=1;SGB=-0.636426;MQ0F=0;ICB=1;HOB=0.5;AC=1;AN=2;DP4=9,9,1,6;MQ=60;EFF=DOWNSTREAM(MODIFIER||3692|||BnaA01g06230D|||BnaA01g06230D||1|WARNING_TRANSCRIPT_INCOMPLETE),DOWNSTREAM(MODIFIER||3987|||BnaA01g06190D|||BnaA01g06190D||1|WARNING_TRANSCRIPT_MULTIPLE_STOP_CODONS),DOWNSTREAM(MODIFIER||4603|||BnaA01g06240D|||BnaA01g06240D||1|WARNING_TRANSCRIPT_MULTIPLE_STOP_CODONS),NON_SYNONYMOUS_CODING(MODERATE|MISSENSE|aCc/aTc|T228I||BnaA01g06210D|||BnaA01g06210D|5|1),UPSTREAM(MODIFIER||2760|||BnaA01g06200D|||BnaA01g06200D||1),UPSTREAM(MODIFIER||757|||BnaA01g06220D|||BnaA01g06220D||1|WARNING_TRANSCRIPT_MULTIPLE_STOP_CODONS)	GT:PL	0/1:131,0,255
chrA01	2920933	chrA01:2920933_C/T	C	T	145	.	DP=20;VDB=0.0663569;RPB=0.123683;MQB=1;BQB=0.97357;MQSB=1;SGB=-0.651104;MQ0F=0;ICB=1;HOB=0.5;AC=1;AN=2;DP4=3,9,3,5;MQ=60;EFF=INTERGENIC(MODIFIER||||||||||1),UPSTREAM(MODIFIER||1554|||BnaA01g06330D|||BnaA01g06330D||1|WARNING_TRANSCRIPT_MULTIPLE_STOP_CODONS),UPSTREAM(MODIFIER||2488|||BnaA01g06340D|||BnaA01g06340D||1|WARNING_TRANSCRIPT_MULTIPLE_STOP_CODONS)	GT:PL	0/1:178,0,233
chrA01	2935226	chrA01:2935226_C/T	C	T	160	.	DP=16;VDB=0.108725;RPB=0.836992;MQB=1;BQB=0.994135;MQSB=1;SGB=-0.670168;MQ0F=0;ICB=1;HOB=0.5;AC=1;AN=2;DP4=5,1,9,1;MQ=60;EFF=DOWNSTREAM(MODIFIER||3543|||BnaA01g06360D|||BnaA01g06360D||1),INTERGENIC(MODIFIER||||||||||1),UPSTREAM(MODIFIER||1351|||BnaA01g06370D|||BnaA01g06370D||1|WARNING_TRANSCRIPT_INCOMPLETE)	GT:PL	0/1:193,0,138
chrA01	2946405	chrA01:2946405_C/T	C	T	142	.	DP=28;VDB=0.362242;RPB=0.886041;MQB=0.896555;BQB=0.975797;MQSB=0.96195;SGB=-0.662043;MQ0F=0;ICB=1;HOB=0.5;AC=1;AN=2;DP4=7,12,5,4;MQ=59;EFF=DOWNSTREAM(MODIFIER||1502|||BnaA01g06380D|||BnaA01g06380D||1|WARNING_TRANSCRIPT_MULTIPLE_STOP_CODONS),DOWNSTREAM(MODIFIER||4764|||BnaA01g06370D|||BnaA01g06370D||1|WARNING_TRANSCRIPT_INCOMPLETE),DOWNSTREAM(MODIFIER||838|||BnaA01g06390D|||BnaA01g06390D||1),INTERGENIC(MODIFIER||||||||||1)	GT:PL	0/1:175,0,255
chrA01	2994322	chrA01:2994322_C/T	C	T	218	.	DP=29;VDB=0.0586337;RPB=0.0969489;MQB=1;BQB=0.604224;MQSB=1;SGB=-0.686358;MQ0F=0;ICB=1;HOB=0.5;AC=1;AN=2;DP4=5,10,10,4;MQ=60;EFF=DOWNSTREAM(MODIFIER||1894|||BnaA01g06460D|||BnaA01g06460D||1),INTERGENIC(MODIFIER||||||||||1),UPSTREAM(MODIFIER||64|||BnaA01g06470D|||BnaA01g06470D||1|WARNING_TRANSCRIPT_MULTIPLE_STOP_CODONS)	GT:PL	0/1:251,0,255
chrA01	3001961	chrA01:3001961_C/T	C	T	189	.	DP=20;VDB=0.568714;RPB=0.917201;MQB=1;BQB=0.571209;MQSB=1;SGB=-0.670168;MQ0F=0;ICB=1;HOB=0.5;AC=1;AN=2;DP4=3,7,3,7;MQ=60;EFF=DOWNSTREAM(MODIFIER||4394|||BnaA01g06490D|||BnaA01g06490D||1),INTERGENIC(MODIFIER||||||||||1),UPSTREAM(MODIFIER||1197|||BnaA01g06480D|||BnaA01g06480D||1)	GT:PL	0/1:222,0,212
chrA01	3019451	chrA01:3019451_C/T	C	T	152	.	DP=14;VDB=0.716595;RPB=1;MQB=1;BQB=0.989343;MQSB=1;SGB=-0.651104;MQ0F=0;ICB=1;HOB=0.5;AC=1;AN=2;DP4=2,3,2,6;MQ=60;EFF=DOWNSTREAM(MODIFIER||1988|||BnaA01g06510D|||BnaA01g06510D||1),INTERGENIC(MODIFIER||||||||||1),UPSTREAM(MODIFIER||387|||BnaA01g06520D|||BnaA01g06520D||1|WARNING_TRANSCRIPT_MULTIPLE_STOP_CODONS)	GT:PL	0/1:185,0,117
chrA01	3030103	chrA01:3030103_C/T	C	T	122	.	DP=19;VDB=0.55693;RPB=0.906029;MQB=0.800884;BQB=0.513192;MQSB=0.965369;SGB=-0.651104;MQ0F=0;ICB=1;HOB=0.5;AC=1;AN=2;DP4=8,2,6,2;MQ=54;EFF=DOWNSTREAM(MODIFIER||1656|||BnaA01g06530D|||BnaA01g06530D||1|WARNING_TRANSCRIPT_MULTIPLE_STOP_CODONS),INTRON(MODIFIER|||||BnaA01g06540D|||BnaA01g06540D|2|1),UPSTREAM(MODIFIER||3204|||BnaA01g06550D|||BnaA01g06550D||1|WARNING_TRANSCRIPT_MULTIPLE_STOP_CODONS)	GT:PL	0/1:155,0,186
chrA01	3038631	chrA01:3038631_C/T	C	T	222	.	DP=22;VDB=0.396446;RPB=0.922869;MQB=0.834768;BQB=0.994996;MQSB=0.991121;SGB=-0.683931;MQ0F=0;ICB=1;HOB=0.5;AC=1;AN=2;DP4=4,5,5,8;MQ=57;EFF=NON_SYNONYMOUS_CODING(MODERATE|MISSENSE|Cgg/Tgg|R60W||BnaA01g06550D|||BnaA01g06550D|3|1|WARNING_TRANSCRIPT_MULTIPLE_STOP_CODONS),UPSTREAM(MODIFIER||2223|||BnaA01g06560D|||BnaA01g06560D||1)	GT:PL	0/1:255,0,195
chrA01	3077893	chrA01:3077893_C/T	C	T	149	.	DP=15;VDB=0.81988;RPB=0.581345;MQB=1;BQB=0.351229;MQSB=1;SGB=-0.636426;MQ0F=0;ICB=1;HOB=0.5;AC=1;AN=2;DP4=6,2,3,4;MQ=60;EFF=DOWNSTREAM(MODIFIER||184|||BnaA01g06630D|||BnaA01g06630D||1|WARNING_TRANSCRIPT_INCOMPLETE),DOWNSTREAM(MODIFIER||4138|||BnaA01g06610D|||BnaA01g06610D||1),SYNONYMOUS_CODING(LOW|SILENT|atC/atT|I239||BnaA01g06620D|||BnaA01g06620D|2|1)	GT:PL	0/1:182,0,181
chrA01	3083186	chrA01:3083186_C/T	C	T	149	.	DP=17;VDB=0.49762;RPB=0.819936;MQB=0.894337;BQB=0.792156;MQSB=0.479364;SGB=-0.651104;MQ0F=0;ICB=1;HOB=0.5;AC=1;AN=2;DP4=6,2,6,2;MQ=51;EFF=INTERGENIC(MODIFIER||||||||||1),UPSTREAM(MODIFIER||3427|||BnaA01g06630D|||BnaA01g06630D||1|WARNING_TRANSCRIPT_INCOMPLETE),UPSTREAM(MODIFIER||920|||BnaA01g06640D|||BnaA01g06640D||1)	GT:PL	0/1:182,0,174
chrA01	3105228	chrA01:3105228_C/T	C	T	102	.	DP=14;VDB=0.537869;RPB=0.967216;MQB=0.875173;BQB=0.118442;MQSB=0.83527;SGB=-0.616816;MQ0F=0;ICB=1;HOB=0.5;AC=1;AN=2;DP4=3,5,2,4;MQ=58;EFF=DOWNSTREAM(MODIFIER||223|||BnaA01g06690D|||BnaA01g06690D||1|WARNING_TRANSCRIPT_INCOMPLETE),SYNONYMOUS_CODING(LOW|SILENT|cgG/cgA|R55||BnaA01g06680D|||BnaA01g06680D|1|1|WARNING_TRANSCRIPT_MULTIPLE_STOP_CODONS)	GT:PL	0/1:135,0,203
chrA01	3122828	chrA01:3122828_C/T	C	T	222	.	DP=24;VDB=0.359944;RPB=0.213769;MQB=0.469541;BQB=0.0956694;MQSB=0.989343;SGB=-0.686358;MQ0F=0;ICB=1;HOB=0.5;AC=1;AN=2;DP4=3,7,7,7;MQ=56;EFF=DOWNSTREAM(MODIFIER||529|||BnaA01g06720D|||BnaA01g06720D||1),INTERGENIC(MODIFIER||||||||||1),UPSTREAM(MODIFIER||3262|||BnaA01g06740D|||BnaA01g06740D||1|WARNING_TRANSCRIPT_INCOMPLETE),UPSTREAM(MODIFIER||895|||BnaA01g06730D|||BnaA01g06730D||1|WARNING_TRANSCRIPT_INCOMPLETE)	GT:PL	0/1:255,0,184
chrA01	3200779	chrA01:3200779_C/T	C	T	222	.	DP=36;VDB=0.439679;RPB=0.842125;MQB=0.617257;BQB=0.578838;MQSB=0.978995;SGB=-0.69168;MQ0F=0;ICB=1;HOB=0.5;AC=1;AN=2;DP4=13,4,12,7;MQ=32;EFF=DOWNSTREAM(MODIFIER||1092|||BnaA01g06830D|||BnaA01g06830D||1|WARNING_TRANSCRIPT_INCOMPLETE),INTERGENIC(MODIFIER||||||||||1)	GT:PL	0/1:255,0,202
chrA01	3215202	chrA01:3215202_C/T	C	T	222	.	DP=41;VDB=0.251757;RPB=0.95949;MQB=0.969627;BQB=0.847543;MQSB=0.95949;SGB=-0.69168;MQ0F=0;ICB=1;HOB=0.5;AC=1;AN=2;DP4=11,11,11,8;MQ=59;EFF=INTRON(MODIFIER|||||BnaA01g06850D|||BnaA01g06850D|2|1|WARNING_TRANSCRIPT_MULTIPLE_STOP_CODONS),SPLICE_SITE_REGION(LOW|||||BnaA01g06850D|||BnaA01g06850D|2|1|WARNING_TRANSCRIPT_MULTIPLE_STOP_CODONS)	GT:PL	0/1:255,0,255
chrA01	3220593	chrA01:3220593_C/T	C	T	222	.	DP=27;VDB=0.0625352;RPB=0.309566;MQB=1;BQB=0.709516;MQSB=1;SGB=-0.690438;MQ0F=0;ICB=1;HOB=0.5;AC=1;AN=2;DP4=7,3,11,6;MQ=60;EFF=INTERGENIC(MODIFIER||||||||||1)	GT:PL	0/1:255,0,195
chrA01	3227548	chrA01:3227548_C/T	C	T	222	.	DP=24;VDB=0.936957;RPB=0.84246;MQB=1;BQB=0.372533;MQSB=1;SGB=-0.686358;MQ0F=0;ICB=1;HOB=0.5;AC=1;AN=2;DP4=5,5,7,7;MQ=60;EFF=SYNONYMOUS_CODING(LOW|SILENT|tcG/tcA|S1445||BnaA01g06860D|||BnaA01g06860D|4|1|WARNING_TRANSCRIPT_INCOMPLETE)	GT:PL	0/1:255,0,200
chrA01	3228827	chrA01:3228827_C/T	C	T	150	.	DP=23;VDB=0.378188;RPB=0.999479;MQB=1;BQB=0.490161;MQSB=1;SGB=-0.651104;MQ0F=0;ICB=1;HOB=0.5;AC=1;AN=2;DP4=9,6,3,5;MQ=60;EFF=DOWNSTREAM(MODIFIER||4653|||BnaA01g06870D|||BnaA01g06870D||1|WARNING_TRANSCRIPT_INCOMPLETE),NON_SYNONYMOUS_CODING(MODERATE|MISSENSE|Gag/Aag|E1050K||BnaA01g06860D|||BnaA01g06860D|3|1|WARNING_TRANSCRIPT_INCOMPLETE)	GT:PL	0/1:183,0,255
chrA01	3266615	chrA01:3266615_C/T	C	T	209	.	DP=22;VDB=0.0364805;RPB=0.675082;MQB=1;BQB=0.635535;MQSB=1;SGB=-0.676189;MQ0F=0;ICB=1;HOB=0.5;AC=1;AN=2;DP4=6,5,4,7;MQ=60;EFF=DOWNSTREAM(MODIFIER||696|||BnaA01g06940D|||BnaA01g06940D||1|WARNING_TRANSCRIPT_INCOMPLETE),NON_SYNONYMOUS_CODING(MODERATE|MISSENSE|Ctt/Ttt|L282F||BnaA01g06930D|||BnaA01g06930D|1|1),UPSTREAM(MODIFIER||3188|||BnaA01g06920D|||BnaA01g06920D||1|WARNING_TRANSCRIPT_INCOMPLETE)	GT:PL	0/1:242,0,234
chrA01	3347479	chrA01:3347479_C/T	C	T	203	.	DP=19;VDB=0.755668;RPB=0.846161;MQB=0.992359;BQB=0.488331;MQSB=0.716531;SGB=-0.676189;MQ0F=0;ICB=1;HOB=0.5;AC=1;AN=2;DP4=2,6,7,4;MQ=57;EFF=INTRON(MODIFIER|||||BnaA01g07100D|||BnaA01g07100D|13|1|WARNING_TRANSCRIPT_INCOMPLETE)	GT:PL	0/1:236,0,167
chrA01	3355898	chrA01:3355898_C/T	C	T	197	.	DP=28;VDB=0.977821;RPB=0.987087;MQB=1;BQB=0.84723;MQSB=1;SGB=-0.683931;MQ0F=0;ICB=1;HOB=0.5;AC=1;AN=2;DP4=7,8,3,10;MQ=60;EFF=DOWNSTREAM(MODIFIER||3963|||BnaA01g07100D|||BnaA01g07100D||1|WARNING_TRANSCRIPT_INCOMPLETE),DOWNSTREAM(MODIFIER||4165|||BnaA01g07150D|||BnaA01g07150D||1),INTRON(MODIFIER|||||BnaA01g07120D|||BnaA01g07120D|11|1|WARNING_TRANSCRIPT_MULTIPLE_STOP_CODONS),UPSTREAM(MODIFIER||2397|||BnaA01g07140D|||BnaA01g07140D||1),UPSTREAM(MODIFIER||2508|||BnaA01g07110D|||BnaA01g07110D||1),UPSTREAM(MODIFIER||700|||BnaA01g07130D|||BnaA01g07130D||1|WARNING_TRANSCRIPT_INCOMPLETE)	GT:PL	0/1:230,0,255
chrA01	3363623	chrA01:3363623_C/T	C	T	128	.	DP=61;VDB=0.67027;RPB=0.802209;MQB=1;BQB=0.954542;MQSB=1;SGB=-0.683931;MQ0F=0;ICB=1;HOB=0.5;AC=1;AN=2;DP4=29,18,6,7;MQ=60;EFF=DOWNSTREAM(MODIFIER||3751|||BnaA01g07140D|||BnaA01g07140D||1),DOWNSTREAM(MODIFIER||843|||BnaA01g07160D|||BnaA01g07160D||1|WARNING_TRANSCRIPT_MULTIPLE_STOP_CODONS),INTERGENIC(MODIFIER||||||||||1),UPSTREAM(MODIFIER||2413|||BnaA01g07150D|||BnaA01g07150D||1)	GT:PL	0/1:162,0,255
chrA01	3365573	chrA01:3365573_G/A	G	A	153	.	DP=74;VDB=0.466569;RPB=0.989236;MQB=1;BQB=0.431758;MQSB=1;SGB=-0.686358;MQ0F=0;ICB=1;HOB=0.5;AC=1;AN=2;DP4=33,26,9,5;MQ=60;EFF=DOWNSTREAM(MODIFIER||2793|||BnaA01g07160D|||BnaA01g07160D||1|WARNING_TRANSCRIPT_MULTIPLE_STOP_CODONS),INTERGENIC(MODIFIER||||||||||1),UPSTREAM(MODIFIER||3511|||BnaA01g07170D|||BnaA01g07170D||1|WARNING_TRANSCRIPT_MULTIPLE_STOP_CODONS),UPSTREAM(MODIFIER||4363|||BnaA01g07150D|||BnaA01g07150D||1)	GT:PL	0/1:188,0,255
chrA01	3374549	chrA01:3374549_C/T	C	T	148	.	DP=20;VDB=0.717818;RPB=0.791547;MQB=0.982124;BQB=0.16468;MQSB=0.707715;SGB=-0.662043;MQ0F=0.1;ICB=1;HOB=0.5;AC=1;AN=2;DP4=6,5,4,5;MQ=47;EFF=DOWNSTREAM(MODIFIER||1050|||BnaA01g07180D|||BnaA01g07180D||1|WARNING_TRANSCRIPT_MULTIPLE_STOP_CODONS),DOWNSTREAM(MODIFIER||3595|||BnaA01g07170D|||BnaA01g07170D||1|WARNING_TRANSCRIPT_MULTIPLE_STOP_CODONS),DOWNSTREAM(MODIFIER||755|||BnaA01g07190D|||BnaA01g07190D||1|WARNING_TRANSCRIPT_MULTIPLE_STOP_CODONS),INTRAGENIC(MODIFIER|||||BnaA01g07190D|||||1)	GT:PL	0/1:181,0,201
chrA01	3392267	chrA01:3392267_C/T	C	T	165	.	DP=18;VDB=0.4228;RPB=0.999014;MQB=0.846389;BQB=0.539681;MQSB=0.846389;SGB=-0.670168;MQ0F=0;ICB=1;HOB=0.5;AC=1;AN=2;DP4=6,2,2,8;MQ=55;EFF=INTRON(MODIFIER|||||BnaA01g07200D|||BnaA01g07200D|4|1|WARNING_TRANSCRIPT_MULTIPLE_STOP_CODONS),UPSTREAM(MODIFIER||4350|||BnaA01g07210D|||BnaA01g07210D||1|WARNING_TRANSCRIPT_MULTIPLE_STOP_CODONS)	GT:PL	0/1:198,0,181
chrA01	3434360	chrA01:3434360_C/T	C	T	123	.	DP=12;VDB=0.878339;RPB=0.542126;MQB=0.982603;BQB=0.931779;MQSB=1;SGB=-0.616816;MQ0F=0;ICB=1;HOB=0.5;AC=1;AN=2;DP4=5,1,4,2;MQ=60;EFF=DOWNSTREAM(MODIFIER||1575|||BnaA01g07290D|||BnaA01g07290D||1),DOWNSTREAM(MODIFIER||2710|||BnaA01g07310D|||BnaA01g07310D||1|WARNING_TRANSCRIPT_MULTIPLE_STOP_CODONS),DOWNSTREAM(MODIFIER||2712|||BnaA01g07280D|||BnaA01g07280D||1),DOWNSTREAM(MODIFIER||4835|||BnaA01g07270D|||BnaA01g07270D||1),DOWNSTREAM(MODIFIER||538|||BnaA01g07300D|||BnaA01g07300D||1),INTERGENIC(MODIFIER||||||||||1)	GT:PL	0/1:156,0,147
chrA01	3463495	chrA01:3463495_C/T	C	T	199	.	DP=25;VDB=0.63308;RPB=0.276327;MQB=0.733796;BQB=0.203139;MQSB=0.481538;SGB=-0.691153;MQ0F=0;ICB=1;HOB=0.5;AC=1;AN=2;DP4=3,4,16,2;MQ=50;EFF=DOWNSTREAM(MODIFIER||1491|||BnaA01g07400D|||BnaA01g07400D||1|WARNING_TRANSCRIPT_INCOMPLETE),INTERGENIC(MODIFIER||||||||||1),UPSTREAM(MODIFIER||162|||BnaA01g07410D|||BnaA01g07410D||1|WARNING_TRANSCRIPT_MULTIPLE_STOP_CODONS),UPSTREAM(MODIFIER||3257|||BnaA01g07420D|||BnaA01g07420D||1|WARNING_TRANSCRIPT_INCOMPLETE)	GT:PL	0/1:233,0,138
chrA01	3465569	chrA01:3465569_C/T	C	T	222	.	DP=31;VDB=0.217281;RPB=0.858022;MQB=1;BQB=0.893597;MQSB=1;SGB=-0.689466;MQ0F=0;ICB=1;HOB=0.5;AC=1;AN=2;DP4=7,8,7,9;MQ=60;EFF=DOWNSTREAM(MODIFIER||3565|||BnaA01g07400D|||BnaA01g07400D||1|WARNING_TRANSCRIPT_INCOMPLETE),NON_SYNONYMOUS_CODING(MODERATE|MISSENSE|aCt/aTt|T340I||BnaA01g07410D|||BnaA01g07410D|7|1|WARNING_TRANSCRIPT_MULTIPLE_STOP_CODONS),UPSTREAM(MODIFIER||1183|||BnaA01g07420D|||BnaA01g07420D||1|WARNING_TRANSCRIPT_INCOMPLETE)	GT:PL	0/1:255,0,255
chrA01	3593626	chrA01:3593626_C/T	C	T	222	.	DP=27;VDB=0.48374;RPB=0.22504;MQB=0.980708;BQB=0.992419;MQSB=0.985196;SGB=-0.689466;MQ0F=0;ICB=1;HOB=0.5;AC=1;AN=2;DP4=8,3,8,8;MQ=55;EFF=DOWNSTREAM(MODIFIER||1641|||BnaA01g07650D|||BnaA01g07650D||1|WARNING_TRANSCRIPT_MULTIPLE_STOP_CODONS),DOWNSTREAM(MODIFIER||201|||BnaA01g07640D|||BnaA01g07640D||1),DOWNSTREAM(MODIFIER||4585|||BnaA01g07660D|||BnaA01g07660D||1|WARNING_TRANSCRIPT_INCOMPLETE),INTRAGENIC(MODIFIER|||||BnaA01g07640D|||||1),UPSTREAM(MODIFIER||4221|||BnaA01g07630D|||BnaA01g07630D||1|WARNING_TRANSCRIPT_MULTIPLE_STOP_CODONS)	GT:PL	0/1:255,0,215
chrA01	3603852	chrA01:3603852_C/T	C	T	72	.	DP=27;VDB=0.552188;RPB=0.985196;MQB=0.800999;BQB=0.599495;MQSB=0.933806;SGB=-0.676189;MQ0F=0.333333;ICB=1;HOB=0.5;AC=1;AN=2;DP4=9,7,7,4;MQ=23;EFF=INTERGENIC(MODIFIER||||||||||1),UPSTREAM(MODIFIER||983|||BnaA01g07660D|||BnaA01g07660D||1|WARNING_TRANSCRIPT_INCOMPLETE)	GT:PL	0/1:105,0,196
chrA01	3639518	chrA01:3639518_G/C	G	C	87	.	DP=24;VDB=0.385886;RPB=0.307032;MQB=0.0281157;BQB=0.564718;MQSB=0.666667;SGB=-0.636426;MQ0F=0;ICB=1;HOB=0.5;AC=1;AN=2;DP4=15,1,6,1;MQ=54;EFF=DOWNSTREAM(MODIFIER||33|||BnaA01g07690D|||BnaA01g07690D||1|WARNING_TRANSCRIPT_MULTIPLE_STOP_CODONS),INTRAGENIC(MODIFIER|||||BnaA01g07690D|||||1)	GT:PL	0/1:121,0,214
chrA01	3752932	chrA01:3752932_C/T	C	T	125	.	DP=10;VDB=0.499424;RPB=0.733186;MQB=0.641538;BQB=0.916482;MQSB=0.641538;SGB=-0.636426;MQ0F=0;ICB=1;HOB=0.5;AC=1;AN=2;DP4=2,1,1,6;MQ=52;EFF=DOWNSTREAM(MODIFIER||21|||BnaA01g07960D|||BnaA01g07960D||1|WARNING_TRANSCRIPT_INCOMPLETE),INTRAGENIC(MODIFIER|||||BnaA01g07960D|||||1),UPSTREAM(MODIFIER||1146|||BnaA01g07950D|||BnaA01g07950D||1|WARNING_TRANSCRIPT_INCOMPLETE),UPSTREAM(MODIFIER||3283|||BnaA01g07940D|||BnaA01g07940D||1)	GT:PL	0/1:158,0,78
chrA01	3833105	chrA01:3833105_G/A	G	A	222	.	DP=23;VDB=0.926208;RPB=0.980133;MQB=0.955854;BQB=0.645963;MQSB=0.745665;SGB=-0.683931;MQ0F=0;ICB=1;HOB=0.5;AC=1;AN=2;DP4=1,8,3,10;MQ=58;EFF=INTRON(MODIFIER|||||BnaA01g08110D|||BnaA01g08110D|2|1|WARNING_TRANSCRIPT_INCOMPLETE),UPSTREAM(MODIFIER||3333|||BnaA01g08100D|||BnaA01g08100D||1),UPSTREAM(MODIFIER||4160|||BnaA01g08090D|||BnaA01g08090D||1|WARNING_TRANSCRIPT_INCOMPLETE)	GT:PL	0/1:255,0,160
chrA01	3849988	chrA01:3849988_G/A	G	A	219	.	DP=29;VDB=0.58469;RPB=0.522046;MQB=1;BQB=0.91688;MQSB=1;SGB=-0.683931;MQ0F=0;ICB=1;HOB=0.5;AC=1;AN=2;DP4=6,10,8,5;MQ=60;EFF=DOWNSTREAM(MODIFIER||2517|||BnaA01g08140D|||BnaA01g08140D||1|WARNING_TRANSCRIPT_INCOMPLETE),INTERGENIC(MODIFIER||||||||||1),UPSTREAM(MODIFIER||1865|||BnaA01g08120D|||BnaA01g08120D||1|WARNING_TRANSCRIPT_INCOMPLETE),UPSTREAM(MODIFIER||758|||BnaA01g08130D|||BnaA01g08130D||1)	GT:PL	0/1:252,0,255
chrA01	4004649	chrA01:4004649_G/A	G	A	222	.	DP=31;VDB=0.661001;RPB=0.610409;MQB=0.928469;BQB=0.896947;MQSB=0.951229;SGB=-0.69168;MQ0F=0;ICB=1;HOB=0.5;AC=1;AN=2;DP4=5,7,11,8;MQ=59;EFF=DOWNSTREAM(MODIFIER||4491|||BnaA01g08350D|||BnaA01g08350D||1|WARNING_TRANSCRIPT_MULTIPLE_STOP_CODONS),INTRON(MODIFIER|||||BnaA01g08340D|||BnaA01g08340D|3|1|WARNING_TRANSCRIPT_MULTIPLE_STOP_CODONS)	GT:PL	0/1:255,0,236
chrA01	4046571	chrA01:4046571_G/A	G	A	222	.	DP=26;VDB=0.994206;RPB=0.529182;MQB=1;BQB=0.498778;MQSB=1;SGB=-0.683931;MQ0F=0;ICB=1;HOB=0.5;AC=1;AN=2;DP4=10,3,6,7;MQ=60;EFF=SYNONYMOUS_CODING(LOW|SILENT|tcC/tcT|S146||BnaA01g08480D|||BnaA01g08480D|2|1|WARNING_TRANSCRIPT_INCOMPLETE),UPSTREAM(MODIFIER||3711|||BnaA01g08470D|||BnaA01g08470D||1|WARNING_TRANSCRIPT_INCOMPLETE)	GT:PL	0/1:255,0,234
chrA01	4052726	chrA01:4052726_C/T	C	T	222	.	DP=35;VDB=0.411355;RPB=0.6659;MQB=0.88879;BQB=0.354893;MQSB=0.0763783;SGB=-0.69168;MQ0F=0;ICB=1;HOB=0.5;AC=1;AN=2;DP4=6,9,7,12;MQ=50;EFF=DOWNSTREAM(MODIFIER||3660|||BnaA01g08500D|||BnaA01g08500D||1|WARNING_TRANSCRIPT_MULTIPLE_STOP_CODONS),NON_SYNONYMOUS_CODING(MODERATE|MISSENSE|gGt/gAt|G684D||BnaA01g08490D|||BnaA01g08490D|6|1|WARNING_TRANSCRIPT_MULTIPLE_STOP_CODONS)	GT:PL	0/1:255,0,255
chrA01	4095735	chrA01:4095735_G/A	G	A	163	.	DP=78;VDB=0.975579;RPB=0.29357;MQB=0.514772;BQB=0.953536;MQSB=0.994966;SGB=-0.69168;MQ0F=0;ICB=1;HOB=0.5;AC=1;AN=2;DP4=29,30,6,13;MQ=58;EFF=INTERGENIC(MODIFIER||||||||||1)	GT:PL	0/1:197,0,255
chrA01	4096314	chrA01:4096314_C/A	C	A	207	.	DP=78;VDB=0.78622;RPB=0.977841;MQB=0.0952574;BQB=0.626568;MQSB=0.824409;SGB=-0.692067;MQ0F=0;ICB=1;HOB=0.5;AC=1;AN=2;DP4=25,33,11,9;MQ=58;EFF=INTERGENIC(MODIFIER||||||||||1)	GT:PL	0/1:241,0,255
chrA01	4107795	chrA01:4107795_C/T	C	T	222	.	DP=32;VDB=0.284449;RPB=0.9998;MQB=1;BQB=0.992814;MQSB=1;SGB=-0.683931;MQ0F=0;ICB=1;HOB=0.5;AC=1;AN=2;DP4=6,12,5,8;MQ=60;EFF=DOWNSTREAM(MODIFIER||1076|||BnaA01g08580D|||BnaA01g08580D||1|WARNING_TRANSCRIPT_INCOMPLETE),DOWNSTREAM(MODIFIER||1418|||BnaA01g08570D|||BnaA01g08570D||1|WARNING_TRANSCRIPT_MULTIPLE_STOP_CODONS),DOWNSTREAM(MODIFIER||2549|||BnaA01g08590D|||BnaA01g08590D||1|WARNING_TRANSCRIPT_INCOMPLETE),DOWNSTREAM(MODIFIER||4778|||BnaA01g08560D|||BnaA01g08560D||1|WARNING_TRANSCRIPT_INCOMPLETE),INTERGENIC(MODIFIER||||||||||1),UPSTREAM(MODIFIER||4224|||BnaA01g08600D|||BnaA01g08600D||1)	GT:PL	0/1:255,0,255
chrA01	4134835	chrA01:4134835_C/T	C	T	222	.	DP=31;VDB=0.629315;RPB=0.563089;MQB=0.48053;BQB=0.972037;MQSB=0.95083;SGB=-0.690438;MQ0F=0.0322581;ICB=1;HOB=0.5;AC=1;AN=2;DP4=8,6,9,8;MQ=50;EFF=DOWNSTREAM(MODIFIER||4940|||BnaA01g08620D|||BnaA01g08620D||1),INTERGENIC(MODIFIER||||||||||1)	GT:PL	0/1:255,0,227
chrA01	4179120	chrA01:4179120_G/A	G	A	202	.	DP=17;VDB=0.591114;RPB=0.0766845;MQB=0.286505;BQB=0.449329;MQSB=0.989637;SGB=-0.680642;MQ0F=0;ICB=1;HOB=0.5;AC=1;AN=2;DP4=3,2,6,6;MQ=39;EFF=INTERGENIC(MODIFIER||||||||||1)	GT:PL	0/1:236,0,79
chrA01	4201212	chrA01:4201212_G/A	G	A	222	.	DP=26;VDB=0.721412;RPB=0.814275;MQB=0.800737;BQB=0.919289;MQSB=0.738577;SGB=-0.683931;MQ0F=0;ICB=1;HOB=0.5;AC=1;AN=2;DP4=8,5,7,6;MQ=58;EFF=INTERGENIC(MODIFIER||||||||||1)	GT:PL	0/1:255,0,252
chrA01	4205298	chrA01:4205298_G/A	G	A	198	.	DP=23;VDB=0.63445;RPB=0.559888;MQB=1;BQB=0.795196;MQSB=1;SGB=-0.676189;MQ0F=0;ICB=1;HOB=0.5;AC=1;AN=2;DP4=3,9,3,8;MQ=60;EFF=INTERGENIC(MODIFIER||||||||||1),UPSTREAM(MODIFIER||1169|||BnaA01g08720D|||BnaA01g08720D||1|WARNING_TRANSCRIPT_INCOMPLETE)	GT:PL	0/1:231,0,233
chrA01	4279598	chrA01:4279598_G/A	G	A	201	.	DP=29;VDB=0.544185;RPB=0.339906;MQB=0.535133;BQB=0.88059;MQSB=0.635242;SGB=-0.689466;MQ0F=0;ICB=1;HOB=0.5;AC=1;AN=2;DP4=3,10,2,14;MQ=56;EFF=DOWNSTREAM(MODIFIER||3510|||BnaA01g08840D|||BnaA01g08840D||1),INTERGENIC(MODIFIER||||||||||1),UPSTREAM(MODIFIER||180|||BnaA01g08850D|||BnaA01g08850D||1|WARNING_TRANSCRIPT_MULTIPLE_STOP_CODONS)	GT:PL	0/1:234,0,228
chrA01	4292192	chrA01:4292192_G/A	G	A	24.4878	.	DP=41;VDB=0.758047;RPB=0.99932;MQB=0.906686;BQB=0.998471;MQSB=0.610482;SGB=-0.616816;MQ0F=0;ICB=1;HOB=0.5;AC=1;AN=2;DP4=14,21,5,1;MQ=56;EFF=INTERGENIC(MODIFIER||||||||||1),UPSTREAM(MODIFIER||2111|||BnaA01g08860D|||BnaA01g08860D||1|WARNING_TRANSCRIPT_INCOMPLETE),UPSTREAM(MODIFIER||769|||BnaA01g08870D|||BnaA01g08870D||1|WARNING_TRANSCRIPT_INCOMPLETE)	GT:PL	0/1:60,0,255
chrA01	4294188	chrA01:4294188_G/A	G	A	171	.	DP=57;VDB=0.821721;RPB=0.894937;MQB=0.991986;BQB=0.936429;MQSB=0.785785;SGB=-0.688148;MQ0F=0;ICB=1;HOB=0.5;AC=1;AN=2;DP4=22,20,7,8;MQ=58;EFF=DOWNSTREAM(MODIFIER||4885|||BnaA01g08880D|||BnaA01g08880D||1|WARNING_TRANSCRIPT_INCOMPLETE),INTERGENIC(MODIFIER||||||||||1),UPSTREAM(MODIFIER||2765|||BnaA01g08870D|||BnaA01g08870D||1|WARNING_TRANSCRIPT_INCOMPLETE),UPSTREAM(MODIFIER||4107|||BnaA01g08860D|||BnaA01g08860D||1|WARNING_TRANSCRIPT_INCOMPLETE)	GT:PL	0/1:205,0,255
chrA01	4303399	chrA01:4303399_C/T	C	T	186	.	DP=22;VDB=0.928252;RPB=0.734889;MQB=0.773528;BQB=0.207104;MQSB=0.919568;SGB=-0.686358;MQ0F=0;ICB=1;HOB=0.5;AC=1;AN=2;DP4=4,4,4,10;MQ=32;EFF=INTERGENIC(MODIFIER||||||||||1),UPSTREAM(MODIFIER||3069|||BnaA01g08880D|||BnaA01g08880D||1|WARNING_TRANSCRIPT_INCOMPLETE)	GT:PL	0/1:219,0,138
chrA01	4342595	chrA01:4342595_C/T	C	T	95	.	DP=17;VDB=0.387746;RPB=0.988701;MQB=0.881383;BQB=0.633936;MQSB=0.78077;SGB=-0.616816;MQ0F=0;ICB=1;HOB=0.5;AC=1;AN=2;DP4=5,6,1,5;MQ=53;EFF=DOWNSTREAM(MODIFIER||3161|||BnaA01g08930D|||BnaA01g08930D||1|WARNING_TRANSCRIPT_MULTIPLE_STOP_CODONS),SYNONYMOUS_CODING(LOW|SILENT|caG/caA|Q181||BnaA01g08940D|||BnaA01g08940D|1|1|WARNING_TRANSCRIPT_INCOMPLETE),UPSTREAM(MODIFIER||3577|||BnaA01g08950D|||BnaA01g08950D||1|WARNING_TRANSCRIPT_MULTIPLE_STOP_CODONS)	GT:PL	0/1:128,0,237
chrA01	4354757	chrA01:4354757_C/T	C	T	211	.	DP=28;VDB=0.470998;RPB=0.0792814;MQB=0.247449;BQB=0.442673;MQSB=0.155351;SGB=-0.680642;MQ0F=0;ICB=1;HOB=0.5;AC=1;AN=2;DP4=9,7,5,7;MQ=54;EFF=DOWNSTREAM(MODIFIER||1994|||BnaA01g08960D|||BnaA01g08960D||1|WARNING_TRANSCRIPT_INCOMPLETE),DOWNSTREAM(MODIFIER||947|||BnaA01g08970D|||BnaA01g08970D||1|WARNING_TRANSCRIPT_INCOMPLETE),NON_SYNONYMOUS_CODING(MODERATE|MISSENSE|aCa/aTa|T2I||BnaA01g08980D|||BnaA01g08980D|1|1|WARNING_TRANSCRIPT_INCOMPLETE)	GT:PL	0/1:244,0,255
chrA01	4390016	chrA01:4390016_C/T	C	T	222	.	DP=21;VDB=0.0684329;RPB=0.158673;MQB=1;BQB=0.977529;MQSB=1;SGB=-0.680642;MQ0F=0;ICB=1;HOB=0.5;AC=1;AN=2;DP4=5,4,7,5;MQ=60;EFF=INTRON(MODIFIER|||||BnaA01g09040D|||BnaA01g09040D|2|1|WARNING_TRANSCRIPT_INCOMPLETE),SPLICE_SITE_REGION(LOW|||||BnaA01g09040D|||BnaA01g09040D|2|1|WARNING_TRANSCRIPT_INCOMPLETE)	GT:PL	0/1:255,0,205
chrA01	4396081	chrA01:4396081_C/T	C	T	153	.	DP=46;VDB=0.974316;RPB=0.998046;MQB=0.500986;BQB=0.651585;MQSB=0.701649;SGB=-0.680642;MQ0F=0.130435;ICB=1;HOB=0.5;AC=1;AN=2;DP4=9,25,7,5;MQ=39;EFF=DOWNSTREAM(MODIFIER||1379|||BnaA01g09050D|||BnaA01g09050D||1|WARNING_TRANSCRIPT_INCOMPLETE),INTRON(MODIFIER|||||BnaA01g09040D|||BnaA01g09040D|35|1|WARNING_TRANSCRIPT_INCOMPLETE)	GT:PL	0/1:186,0,255
chrA01	4414681	chrA01:4414681_C/T	C	T	133	.	DP=18;VDB=0.856886;RPB=0.974693;MQB=1;BQB=0.983729;MQSB=1;SGB=-0.636426;MQ0F=0;ICB=1;HOB=0.5;AC=1;AN=2;DP4=3,8,2,5;MQ=60;EFF=INTERGENIC(MODIFIER||||||||||1),UPSTREAM(MODIFIER||3174|||BnaA01g09060D|||BnaA01g09060D||1|WARNING_TRANSCRIPT_INCOMPLETE)	GT:PL	0/1:166,0,235
chrA01	4444858	chrA01:4444858_G/A	G	A	94	.	DP=16;VDB=0.963191;RPB=0.994135;MQB=1;BQB=0.182684;MQSB=1;SGB=-0.616816;MQ0F=0;ICB=1;HOB=0.5;AC=1;AN=2;DP4=8,2,5,1;MQ=60;EFF=INTERGENIC(MODIFIER||||||||||1),UPSTREAM(MODIFIER||2995|||BnaA01g09090D|||BnaA01g09090D||1)	GT:PL	0/1:127,0,216
chrA01	4474928	chrA01:4474928_G/A	G	A	110	.	DP=17;VDB=0.873023;RPB=0.483225;MQB=1;BQB=0.633936;MQSB=1;SGB=-0.616816;MQ0F=0;ICB=1;HOB=0.5;AC=1;AN=2;DP4=5,6,4,2;MQ=60;EFF=INTERGENIC(MODIFIER||||||||||1),UPSTREAM(MODIFIER||2110|||BnaA01g09160D|||BnaA01g09160D||1)	GT:PL	0/1:143,0,255
chrA01	4481191	chrA01:4481191_G/A	G	A	19.191	.	DP=7;VDB=0.84;RPB=1;MQB=0.8;BQB=1;MQSB=0.8;SGB=-0.453602;MQ0F=0.285714;ICB=1;HOB=0.5;AC=1;AN=2;DP4=1,4,1,1;MQ=36;EFF=DOWNSTREAM(MODIFIER||1297|||BnaA01g09180D|||BnaA01g09180D||1|WARNING_TRANSCRIPT_MULTIPLE_STOP_CODONS),DOWNSTREAM(MODIFIER||3307|||BnaA01g09200D|||BnaA01g09200D||1),INTERGENIC(MODIFIER||||||||||1),UPSTREAM(MODIFIER||2703|||BnaA01g09190D|||BnaA01g09190D||1),UPSTREAM(MODIFIER||940|||BnaA01g09170D|||BnaA01g09170D||1)	GT:PL	0/1:52,0,88
chrA01	4537257	chrA01:4537257_G/A	G	A	203	.	DP=30;VDB=0.623235;RPB=0.842271;MQB=0.999781;BQB=0.90796;MQSB=0.0401493;SGB=-0.690438;MQ0F=0;ICB=1;HOB=0.5;AC=1;AN=2;DP4=10,3,4,13;MQ=51;EFF=NON_SYNONYMOUS_CODING(MODERATE|MISSENSE|Ctc/Ttc|L180F||BnaA01g09290D|||BnaA01g09290D|3|1|WARNING_TRANSCRIPT_INCOMPLETE),UPSTREAM(MODIFIER||3103|||BnaA01g09300D|||BnaA01g09300D||1|WARNING_TRANSCRIPT_INCOMPLETE),UPSTREAM(MODIFIER||3117|||BnaA01g09280D|||BnaA01g09280D||1|WARNING_TRANSCRIPT_MULTIPLE_STOP_CODONS),UPSTREAM(MODIFIER||3482|||BnaA01g09310D|||BnaA01g09310D||1|WARNING_TRANSCRIPT_INCOMPLETE)	GT:PL	0/1:236,0,217
chrA01	4556671	chrA01:4556671_C/T	C	T	222	.	DP=22;VDB=0.265303;RPB=0.645963;MQB=0.645963;BQB=1;MQSB=0.585274;SGB=-0.683931;MQ0F=0;ICB=1;HOB=0.5;AC=1;AN=2;DP4=3,6,6,7;MQ=55;EFF=DOWNSTREAM(MODIFIER||2935|||BnaA01g09340D|||BnaA01g09340D||1|WARNING_TRANSCRIPT_INCOMPLETE),DOWNSTREAM(MODIFIER||4238|||BnaA01g09330D|||BnaA01g09330D||1|WARNING_TRANSCRIPT_MULTIPLE_STOP_CODONS),INTERGENIC(MODIFIER||||||||||1)	GT:PL	0/1:255,0,184
chrA01	4684003	chrA01:4684003_C/T	C	T	222	.	DP=46;VDB=0.870677;RPB=0.999033;MQB=1;BQB=0.295582;MQSB=1;SGB=-0.692562;MQ0F=0;ICB=1;HOB=0.5;AC=1;AN=2;DP4=12,12,10,12;MQ=60;EFF=DOWNSTREAM(MODIFIER||2493|||BnaA01g09530D|||BnaA01g09530D||1),DOWNSTREAM(MODIFIER||3908|||BnaA01g09570D|||BnaA01g09570D||1),DOWNSTREAM(MODIFIER||657|||BnaA01g09540D|||BnaA01g09540D||1|WARNING_TRANSCRIPT_INCOMPLETE),NON_SYNONYMOUS_CODING(MODERATE|MISSENSE|Gaa/Aaa|E106K||BnaA01g09550D|||BnaA01g09550D|2|1|WARNING_TRANSCRIPT_INCOMPLETE),UPSTREAM(MODIFIER||753|||BnaA01g09560D|||BnaA01g09560D||1)	GT:PL	0/1:255,0,255
chrA01	4734427	chrA01:4734427_G/T	G	T	89	.	DP=48;VDB=0.185218;RPB=0.446318;MQB=4.38306e-06;BQB=0.928352;MQSB=0.677005;SGB=-0.686358;MQ0F=0.0833333;ICB=1;HOB=0.5;AC=1;AN=2;DP4=13,21,8,6;MQ=48;EFF=NON_SYNONYMOUS_CODING(MODERATE|MISSENSE|Cct/Act|P119T||BnaA01g09640D|||BnaA01g09640D|3|1|WARNING_TRANSCRIPT_MULTIPLE_STOP_CODONS)	GT:PL	0/1:123,0,255
chrA01	4744143	chrA01:4744143_C/T	C	T	202	.	DP=21;VDB=0.300087;RPB=0.262932;MQB=1;BQB=0.999369;MQSB=1;SGB=-0.680642;MQ0F=0;ICB=1;HOB=0.5;AC=1;AN=2;DP4=4,5,9,3;MQ=60;EFF=STOP_GAINED(HIGH|NONSENSE|Cag/Tag|Q415*||BnaA01g09650D|||BnaA01g09650D|2|1|WARNING_TRANSCRIPT_MULTIPLE_STOP_CODONS)	GT:PL	0/1:235,0,193
chrA01	4786654	chrA01:4786654_C/T	C	T	222	.	DP=37;VDB=0.933167;RPB=0.745498;MQB=0.762863;BQB=0.655123;MQSB=0.0968505;SGB=-0.692352;MQ0F=0;ICB=1;HOB=0.5;AC=1;AN=2;DP4=5,11,9,12;MQ=55;EFF=DOWNSTREAM(MODIFIER||1070|||BnaA01g09720D|||BnaA01g09720D||1|WARNING_TRANSCRIPT_INCOMPLETE),INTRON(MODIFIER|||||BnaA01g09730D|||BnaA01g09730D|1|1|WARNING_TRANSCRIPT_INCOMPLETE)	GT:PL	0/1:255,0,255
chrA01	4803687	chrA01:4803687_G/A	G	A	217	.	DP=22;VDB=0.387623;RPB=0.705828;MQB=0.666074;BQB=0.605517;MQSB=0.358017;SGB=-0.683931;MQ0F=0;ICB=1;HOB=0.5;AC=1;AN=2;DP4=5,4,9,4;MQ=56;EFF=DOWNSTREAM(MODIFIER||2509|||BnaA01g09770D|||BnaA01g09770D||1),DOWNSTREAM(MODIFIER||339|||BnaA01g09760D|||BnaA01g09760D||1|WARNING_TRANSCRIPT_MULTIPLE_STOP_CODONS),DOWNSTREAM(MODIFIER||4347|||BnaA01g09750D|||BnaA01g09750D||1|WARNING_TRANSCRIPT_INCOMPLETE),INTERGENIC(MODIFIER||||||||||1)	GT:PL	0/1:250,0,215
chrA01	4820434	chrA01:4820434_C/T	C	T	222	.	DP=49;VDB=0.01237;RPB=0.27685;MQB=1;BQB=0.731181;MQSB=1;SGB=-0.692717;MQ0F=0;ICB=1;HOB=0.5;AC=1;AN=2;DP4=16,10,8,15;MQ=60;EFF=DOWNSTREAM(MODIFIER||1899|||BnaA01g09810D|||BnaA01g09810D||1|WARNING_TRANSCRIPT_MULTIPLE_STOP_CODONS),DOWNSTREAM(MODIFIER||3974|||BnaA01g09780D|||BnaA01g09780D||1),DOWNSTREAM(MODIFIER||91|||BnaA01g09800D|||BnaA01g09800D||1|WARNING_TRANSCRIPT_INCOMPLETE),INTRAGENIC(MODIFIER|||||BnaA01g09800D|||||1),UPSTREAM(MODIFIER||878|||BnaA01g09790D|||BnaA01g09790D||1|WARNING_TRANSCRIPT_INCOMPLETE)	GT:PL	0/1:255,0,255
chrA01	4873709	chrA01:4873709_G/A	G	A	171	.	DP=27;VDB=0.756924;RPB=0.614459;MQB=1;BQB=0.814026;MQSB=1;SGB=-0.676189;MQ0F=0;ICB=1;HOB=0.5;AC=1;AN=2;DP4=6,10,3,8;MQ=60;EFF=DOWNSTREAM(MODIFIER||4642|||BnaA01g09870D|||BnaA01g09870D||1|WARNING_TRANSCRIPT_INCOMPLETE),INTERGENIC(MODIFIER||||||||||1),UPSTREAM(MODIFIER||1742|||BnaA01g09890D|||BnaA01g09890D||1|WARNING_TRANSCRIPT_INCOMPLETE),UPSTREAM(MODIFIER||3250|||BnaA01g09880D|||BnaA01g09880D||1|WARNING_TRANSCRIPT_INCOMPLETE)	GT:PL	0/1:204,0,255
chrA01	4875132	chrA01:4875132_G/A	G	A	214	.	DP=21;VDB=0.0379334;RPB=0.207198;MQB=1;BQB=0.909914;MQSB=1;SGB=-0.683931;MQ0F=0;ICB=1;HOB=0.5;AC=1;AN=2;DP4=7,1,10,3;MQ=60;EFF=INTRAGENIC(MODIFIER|||||BnaA01g09890D|||||1),UPSTREAM(MODIFIER||319|||BnaA01g09890D|||BnaA01g09890D||1|WARNING_TRANSCRIPT_INCOMPLETE),UPSTREAM(MODIFIER||4673|||BnaA01g09880D|||BnaA01g09880D||1|WARNING_TRANSCRIPT_INCOMPLETE)	GT:PL	0/1:247,0,160
chrA01	4882833	chrA01:4882833_G/A	G	A	200	.	DP=22;VDB=0.350289;RPB=0.230693;MQB=0.987952;BQB=0.896649;MQSB=0.902783;SGB=-0.688148;MQ0F=0;ICB=1;HOB=0.5;AC=1;AN=2;DP4=1,5,2,13;MQ=57;EFF=DOWNSTREAM(MODIFIER||4433|||BnaA01g09910D|||BnaA01g09910D||1|WARNING_TRANSCRIPT_INCOMPLETE),NON_SYNONYMOUS_CODING(MODERATE|MISSENSE|cGa/cAa|R577Q||BnaA01g09900D|||BnaA01g09900D|1|1)	GT:PL	0/1:234,0,120
chrA01	4883443	chrA01:4883443_G/A	G	A	99	.	DP=16;VDB=0.0992599;RPB=0.914264;MQB=0.892753;BQB=0.333524;SGB=-0.636426;MQ0F=0;ICB=1;HOB=0.5;AC=1;AN=2;DP4=9,0,7,0;MQ=58;EFF=DOWNSTREAM(MODIFIER||3823|||BnaA01g09910D|||BnaA01g09910D||1|WARNING_TRANSCRIPT_INCOMPLETE),DOWNSTREAM(MODIFIER||549|||BnaA01g09900D|||BnaA01g09900D||1),INTERGENIC(MODIFIER||||||||||1)	GT:PL	0/1:132,0,142
chrA01	4899210	chrA01:4899210_C/T	C	T	222	.	DP=32;VDB=0.419688;RPB=0.980497;MQB=1;BQB=0.413075;MQSB=1;SGB=-0.686358;MQ0F=0;ICB=1;HOB=0.5;AC=1;AN=2;DP4=8,9,8,6;MQ=60;EFF=DOWNSTREAM(MODIFIER||208|||BnaA01g09950D|||BnaA01g09950D||1|WARNING_TRANSCRIPT_INCOMPLETE),DOWNSTREAM(MODIFIER||277|||BnaA01g09940D|||BnaA01g09940D||1|WARNING_TRANSCRIPT_INCOMPLETE),DOWNSTREAM(MODIFIER||3317|||BnaA01g09930D|||BnaA01g09930D||1|WARNING_TRANSCRIPT_INCOMPLETE),INTERGENIC(MODIFIER||||||||||1),UPSTREAM(MODIFIER||3913|||BnaA01g09960D|||BnaA01g09960D||1)	GT:PL	0/1:255,0,255
chrA01	4902722	chrA01:4902722_C/T	C	T	222	.	DP=27;VDB=0.848093;RPB=0.998783;MQB=1;BQB=0.717865;MQSB=1;SGB=-0.689466;MQ0F=0;ICB=1;HOB=0.5;AC=1;AN=2;DP4=7,4,10,6;MQ=60;EFF=DOWNSTREAM(MODIFIER||3789|||BnaA01g09940D|||BnaA01g09940D||1|WARNING_TRANSCRIPT_INCOMPLETE),INTERGENIC(MODIFIER||||||||||1),UPSTREAM(MODIFIER||401|||BnaA01g09960D|||BnaA01g09960D||1),UPSTREAM(MODIFIER||4957|||BnaA01g09970D|||BnaA01g09970D||1|WARNING_TRANSCRIPT_MULTIPLE_STOP_CODONS),UPSTREAM(MODIFIER||603|||BnaA01g09950D|||BnaA01g09950D||1|WARNING_TRANSCRIPT_INCOMPLETE)	GT:PL	0/1:255,0,220
chrA01	4914201	chrA01:4914201_C/T	C	T	161	.	DP=15;VDB=0.229708;RPB=0.322486;MQB=1;BQB=0.97357;MQSB=1;SGB=-0.651104;MQ0F=0;ICB=1;HOB=0.5;AC=1;AN=2;DP4=1,6,2,6;MQ=60;EFF=DOWNSTREAM(MODIFIER||3828|||BnaA01g09970D|||BnaA01g09970D||1|WARNING_TRANSCRIPT_MULTIPLE_STOP_CODONS),INTERGENIC(MODIFIER||||||||||1)	GT:PL	0/1:194,0,154
chrA01	5040755	chrA01:5040755_C/T	C	T	191	.	DP=20;VDB=0.125735;RPB=0.662703;MQB=0.793399;BQB=0.993592;MQSB=0.793399;SGB=-0.670168;MQ0F=0;ICB=1;HOB=0.5;AC=1;AN=2;DP4=5,5,5,5;MQ=53;EFF=DOWNSTREAM(MODIFIER||2674|||BnaA01g10140D|||BnaA01g10140D||1),DOWNSTREAM(MODIFIER||28|||BnaA01g10120D|||BnaA01g10120D||1|WARNING_TRANSCRIPT_INCOMPLETE),DOWNSTREAM(MODIFIER||3808|||BnaA01g10100D|||BnaA01g10100D||1|WARNING_TRANSCRIPT_MULTIPLE_STOP_CODONS),INTERGENIC(MODIFIER||||||||||1),UPSTREAM(MODIFIER||1951|||BnaA01g10110D|||BnaA01g10110D||1),UPSTREAM(MODIFIER||629|||BnaA01g10130D|||BnaA01g10130D||1)	GT:PL	0/1:224,0,226
chrA01	5042413	chrA01:5042413_A/C	A	C	139	.	DP=7;VDB=9.78218e-05;MQSB=0.810265;SGB=-0.636426;MQ0F=0;AC=2;AN=2;DP4=0,0,3,4;MQ=33;EFF=DOWNSTREAM(MODIFIER||1016|||BnaA01g10140D|||BnaA01g10140D||1),DOWNSTREAM(MODIFIER||1686|||BnaA01g10120D|||BnaA01g10120D||1|WARNING_TRANSCRIPT_INCOMPLETE),DOWNSTREAM(MODIFIER||301|||BnaA01g10130D|||BnaA01g10130D||1),INTERGENIC(MODIFIER||||||||||1),UPSTREAM(MODIFIER||3609|||BnaA01g10110D|||BnaA01g10110D||1)	GT:PL	1/1:166,21,0
chrA01	5123267	chrA01:5123267_G/A	G	A	140	.	DP=17;VDB=0.989055;RPB=1;MQB=0.129812;BQB=0.129812;MQSB=0.77073;SGB=-0.662043;MQ0F=0.117647;ICB=1;HOB=0.5;AC=1;AN=2;DP4=5,3,4,5;MQ=43;EFF=DOWNSTREAM(MODIFIER||3117|||BnaA01g10270D|||BnaA01g10270D||1|WARNING_TRANSCRIPT_MULTIPLE_STOP_CODONS),NON_SYNONYMOUS_CODING(MODERATE|MISSENSE|cGc/cAc|R186H||BnaA01g10260D|||BnaA01g10260D|3|1|WARNING_TRANSCRIPT_INCOMPLETE)	GT:PL	0/1:173,0,116
chrA01	5199725	chrA01:5199725_C/T	C	T	185	.	DP=15;VDB=0.978357;RPB=0.544711;MQB=1;BQB=0.618783;MQSB=1;SGB=-0.670168;MQ0F=0;ICB=1;HOB=0.5;AC=1;AN=2;DP4=5,0,7,3;MQ=60;EFF=NON_SYNONYMOUS_CODING(MODERATE|MISSENSE|Ctt/Ttt|L104F||BnaA01g10420D|||BnaA01g10420D|2|1|WARNING_TRANSCRIPT_MULTIPLE_STOP_CODONS),UPSTREAM(MODIFIER||2106|||BnaA01g10410D|||BnaA01g10410D||1),UPSTREAM(MODIFIER||4830|||BnaA01g10400D|||BnaA01g10400D||1|WARNING_TRANSCRIPT_INCOMPLETE)	GT:PL	0/1:218,0,101
chrA01	5292311	chrA01:5292311_G/A	G	A	129	.	DP=32;VDB=0.426121;RPB=0.99978;MQB=0.502266;BQB=0.666299;MQSB=0.775814;SGB=-0.662043;MQ0F=0;ICB=1;HOB=0.5;AC=1;AN=2;DP4=7,16,2,7;MQ=55;EFF=DOWNSTREAM(MODIFIER||2694|||BnaA01g10580D|||BnaA01g10580D||1|WARNING_TRANSCRIPT_MULTIPLE_STOP_CODONS),DOWNSTREAM(MODIFIER||3840|||BnaA01g10600D|||BnaA01g10600D||1|WARNING_TRANSCRIPT_MULTIPLE_STOP_CODONS),NON_SYNONYMOUS_CODING(MODERATE|MISSENSE|aGg/aAg|R103K||BnaA01g10590D|||BnaA01g10590D|5|1|WARNING_TRANSCRIPT_MULTIPLE_STOP_CODONS)	GT:PL	0/1:162,0,255
chrA01	5300900	chrA01:5300900_G/A	G	A	145	.	DP=28;VDB=0.283895;RPB=0.758918;MQB=0.366989;BQB=0.916416;MQSB=0.999735;SGB=-0.680642;MQ0F=0.0357143;ICB=1;HOB=0.5;AC=1;AN=2;DP4=12,4,3,9;MQ=44;EFF=DOWNSTREAM(MODIFIER||1437|||BnaA01g10610D|||BnaA01g10610D||1),DOWNSTREAM(MODIFIER||4323|||BnaA01g10630D|||BnaA01g10630D||1),NON_SYNONYMOUS_CODING(MODERATE|MISSENSE|gCt/gTt|A482V||BnaA01g10620D|||BnaA01g10620D|7|1|WARNING_TRANSCRIPT_INCOMPLETE),UPSTREAM(MODIFIER||2393|||BnaA01g10600D|||BnaA01g10600D||1|WARNING_TRANSCRIPT_MULTIPLE_STOP_CODONS)	GT:PL	0/1:178,0,255
chrA01	5309684	chrA01:5309684_C/T	C	T	222	.	DP=43;VDB=0.150845;RPB=0.990497;MQB=0.833753;BQB=0.974756;MQSB=0.346911;SGB=-0.689466;MQ0F=0.0232558;ICB=1;HOB=0.5;AC=1;AN=2;DP4=15,12,9,7;MQ=48;EFF=NON_SYNONYMOUS_CODING(MODERATE|MISSENSE|gGa/gAa|G78E||BnaA01g10650D|||BnaA01g10650D|3|1|WARNING_TRANSCRIPT_INCOMPLETE),UPSTREAM(MODIFIER||1652|||BnaA01g10640D|||BnaA01g10640D||1|WARNING_TRANSCRIPT_INCOMPLETE),UPSTREAM(MODIFIER||3664|||BnaA01g10630D|||BnaA01g10630D||1)	GT:PL	0/1:255,0,255
chrA01	5322591	chrA01:5322591_C/T	C	T	222	.	DP=25;VDB=0.707027;RPB=0.96323;MQB=1;BQB=0.532727;MQSB=1;SGB=-0.686358;MQ0F=0;ICB=1;HOB=0.5;AC=1;AN=2;DP4=4,7,7,7;MQ=60;EFF=DOWNSTREAM(MODIFIER||2154|||BnaA01g10680D|||BnaA01g10680D||1|WARNING_TRANSCRIPT_INCOMPLETE),INTRON(MODIFIER|||||BnaA01g10660D|||BnaA01g10660D|1|1|WARNING_TRANSCRIPT_INCOMPLETE),UPSTREAM(MODIFIER||531|||BnaA01g10670D|||BnaA01g10670D||1|WARNING_TRANSCRIPT_INCOMPLETE)	GT:PL	0/1:255,0,226
chrA01	5396526	chrA01:5396526_G/A	G	A	193	.	DP=24;VDB=0.108725;RPB=0.908075;MQB=1;BQB=0.679965;MQSB=1;SGB=-0.670168;MQ0F=0;ICB=1;HOB=0.5;AC=1;AN=2;DP4=9,5,4,6;MQ=60;EFF=DOWNSTREAM(MODIFIER||1909|||BnaA01g10790D|||BnaA01g10790D||1),INTERGENIC(MODIFIER||||||||||1),UPSTREAM(MODIFIER||2546|||BnaA01g10780D|||BnaA01g10780D||1)	GT:PL	0/1:226,0,255
chrA01	5409299	chrA01:5409299_C/T	C	T	142	.	DP=15;VDB=0.639818;RPB=0.295105;MQB=0.581345;BQB=0.921243;MQSB=1;SGB=-0.651104;MQ0F=0;ICB=1;HOB=0.5;AC=1;AN=2;DP4=4,3,6,2;MQ=45;EFF=DOWNSTREAM(MODIFIER||2619|||BnaA01g10830D|||BnaA01g10830D||1|WARNING_TRANSCRIPT_MULTIPLE_STOP_CODONS),STOP_GAINED(HIGH|NONSENSE|tgG/tgA|W546*||BnaA01g10820D|||BnaA01g10820D|4|1|WARNING_TRANSCRIPT_INCOMPLETE),UPSTREAM(MODIFIER||1747|||BnaA01g10810D|||BnaA01g10810D||1|WARNING_TRANSCRIPT_MULTIPLE_STOP_CODONS)	GT:PL	0/1:175,0,169
chrA01	5409391	chrA01:5409391_G/A	G	A	222	.	DP=31;VDB=0.537108;RPB=0.0690011;MQB=0.962442;BQB=0.76538;MQSB=0.637628;SGB=-0.688148;MQ0F=0;ICB=1;HOB=0.5;AC=1;AN=2;DP4=8,8,8,7;MQ=57;EFF=DOWNSTREAM(MODIFIER||2527|||BnaA01g10830D|||BnaA01g10830D||1|WARNING_TRANSCRIPT_MULTIPLE_STOP_CODONS),NON_SYNONYMOUS_CODING(MODERATE|MISSENSE|Ccg/Tcg|P516S||BnaA01g10820D|||BnaA01g10820D|4|1|WARNING_TRANSCRIPT_INCOMPLETE),UPSTREAM(MODIFIER||1839|||BnaA01g10810D|||BnaA01g10810D||1|WARNING_TRANSCRIPT_MULTIPLE_STOP_CODONS)	GT:PL	0/1:255,0,255
chrA01	5419002	chrA01:5419002_G/A	G	A	208	.	DP=37;VDB=0.515892;RPB=0.783978;MQB=0.978001;BQB=0.974531;MQSB=0.567404;SGB=-0.686358;MQ0F=0;ICB=1;HOB=0.5;AC=1;AN=2;DP4=15,7,10,4;MQ=54;EFF=NON_SYNONYMOUS_CODING(MODERATE|MISSENSE|Gag/Aag|E190K||BnaA01g10840D|||BnaA01g10840D|1|1|WARNING_TRANSCRIPT_INCOMPLETE),UPSTREAM(MODIFIER||3523|||BnaA01g10830D|||BnaA01g10830D||1|WARNING_TRANSCRIPT_MULTIPLE_STOP_CODONS)	GT:PL	0/1:241,0,255
chrA01	5434364	chrA01:5434364_G/A	G	A	179	.	DP=17;VDB=0.260794;RPB=0.571103;MQB=1;BQB=0.846482;MQSB=1;SGB=-0.662043;MQ0F=0;ICB=1;HOB=0.5;AC=1;AN=2;DP4=1,7,5,4;MQ=60;EFF=DOWNSTREAM(MODIFIER||3138|||BnaA01g10860D|||BnaA01g10860D||1),DOWNSTREAM(MODIFIER||4569|||BnaA01g10850D|||BnaA01g10850D||1|WARNING_TRANSCRIPT_MULTIPLE_STOP_CODONS),DOWNSTREAM(MODIFIER||508|||BnaA01g10870D|||BnaA01g10870D||1),INTERGENIC(MODIFIER||||||||||1),UPSTREAM(MODIFIER||4149|||BnaA01g10890D|||BnaA01g10890D||1),UPSTREAM(MODIFIER||661|||BnaA01g10880D|||BnaA01g10880D||1)	GT:PL	0/1:212,0,168
chrA01	5450893	chrA01:5450893_G/A	G	A	183	.	DP=14;VDB=0.633718;RPB=0.486752;MQB=1;BQB=0.867428;MQSB=1;SGB=-0.662043;MQ0F=0;ICB=1;HOB=0.5;AC=1;AN=2;DP4=0,5,4,5;MQ=60;EFF=DOWNSTREAM(MODIFIER||4972|||BnaA01g10910D|||BnaA01g10910D||1),INTERGENIC(MODIFIER||||||||||1),UPSTREAM(MODIFIER||1945|||BnaA01g10920D|||BnaA01g10920D||1)	GT:PL	0/1:216,0,105
chrA01	5452094	chrA01:5452094_C/T	C	T	218	.	DP=24;VDB=0.632396;RPB=0.689898;MQB=1;BQB=0.50474;MQSB=1;SGB=-0.680642;MQ0F=0;ICB=1;HOB=0.5;AC=1;AN=2;DP4=7,4,6,6;MQ=60;EFF=INTERGENIC(MODIFIER||||||||||1),UPSTREAM(MODIFIER||4034|||BnaA01g10930D|||BnaA01g10930D||1),UPSTREAM(MODIFIER||744|||BnaA01g10920D|||BnaA01g10920D||1)	GT:PL	0/1:251,0,255
chrA01	5463313	chrA01:5463313_G/A	G	A	152	.	DP=27;VDB=0.221552;RPB=0.120464;MQB=0.304076;BQB=0.928296;MQSB=0.548812;SGB=-0.686358;MQ0F=0.407407;ICB=1;HOB=0.5;AC=1;AN=2;DP4=3,9,3,11;MQ=21;EFF=DOWNSTREAM(MODIFIER||146|||BnaA01g10940D|||BnaA01g10940D||1),INTERGENIC(MODIFIER||||||||||1),UPSTREAM(MODIFIER||1018|||BnaA01g10950D|||BnaA01g10950D||1),UPSTREAM(MODIFIER||4839|||BnaA01g10960D|||BnaA01g10960D||1|WARNING_TRANSCRIPT_MULTIPLE_STOP_CODONS)	GT:PL	0/1:185,0,97
chrA01	5463490	chrA01:5463490_G/A	G	A	150	.	DP=21;VDB=0.26558;RPB=0.960401;MQB=0.756987;BQB=0.588055;MQSB=0.0012535;SGB=-0.662043;MQ0F=0;ICB=1;HOB=0.5;AC=1;AN=2;DP4=5,7,2,7;MQ=44;EFF=DOWNSTREAM(MODIFIER||323|||BnaA01g10940D|||BnaA01g10940D||1),INTERGENIC(MODIFIER||||||||||1),UPSTREAM(MODIFIER||4662|||BnaA01g10960D|||BnaA01g10960D||1|WARNING_TRANSCRIPT_MULTIPLE_STOP_CODONS),UPSTREAM(MODIFIER||841|||BnaA01g10950D|||BnaA01g10950D||1)	GT:PL	0/1:183,0,245
chrA01	5489827	chrA01:5489827_G/A	G	A	196	.	DP=22;VDB=0.74549;RPB=0.497317;MQB=0.936864;BQB=0.986616;MQSB=0.955854;SGB=-0.676189;MQ0F=0;ICB=1;HOB=0.5;AC=1;AN=2;DP4=6,5,7,4;MQ=58;EFF=DOWNSTREAM(MODIFIER||1768|||BnaA01g11030D|||BnaA01g11030D||1),INTRON(MODIFIER|||||BnaA01g11020D|||BnaA01g11020D|1|1|WARNING_TRANSCRIPT_MULTIPLE_STOP_CODONS),UPSTREAM(MODIFIER||2698|||BnaA01g11010D|||BnaA01g11010D||1)	GT:PL	0/1:229,0,233
chrA01	5497211	chrA01:5497211_G/A	G	A	185	.	DP=30;VDB=0.673888;RPB=0.242376;MQB=0.0519739;BQB=0.801558;MQSB=0.961184;SGB=-0.686358;MQ0F=0.1;ICB=1;HOB=0.5;AC=1;AN=2;DP4=11,5,11,3;MQ=41;EFF=NON_SYNONYMOUS_CODING(MODERATE|MISSENSE|aCc/aTc|T345I||BnaA01g11050D|||BnaA01g11050D|4|1|WARNING_TRANSCRIPT_INCOMPLETE),UPSTREAM(MODIFIER||1230|||BnaA01g11040D|||BnaA01g11040D||1),UPSTREAM(MODIFIER||3958|||BnaA01g11060D|||BnaA01g11060D||1|WARNING_TRANSCRIPT_MULTIPLE_STOP_CODONS),UPSTREAM(MODIFIER||4894|||BnaA01g11030D|||BnaA01g11030D||1)	GT:PL	0/1:218,0,208
chrA01	5497838	chrA01:5497838_G/A	G	A	141	.	DP=31;VDB=0.781995;RPB=0.0979255;MQB=0.0730381;BQB=0.939944;MQSB=0.992149;SGB=-0.670168;MQ0F=0.0967742;ICB=1;HOB=0.5;AC=1;AN=2;DP4=9,11,4,6;MQ=38;EFF=SYNONYMOUS_CODING(LOW|SILENT|tcC/tcT|S148||BnaA01g11050D|||BnaA01g11050D|3|1|WARNING_TRANSCRIPT_INCOMPLETE),UPSTREAM(MODIFIER||1857|||BnaA01g11040D|||BnaA01g11040D||1),UPSTREAM(MODIFIER||3331|||BnaA01g11060D|||BnaA01g11060D||1|WARNING_TRANSCRIPT_MULTIPLE_STOP_CODONS)	GT:PL	0/1:174,0,255
chrA01	5560002	chrA01:5560002_C/T	C	T	180	.	DP=30;VDB=0.505913;RPB=0.205842;MQB=0.929991;BQB=0.660867;MQSB=0.929991;SGB=-0.680642;MQ0F=0;ICB=1;HOB=0.5;AC=1;AN=2;DP4=9,9,9,3;MQ=59;EFF=SYNONYMOUS_STOP(LOW|SILENT|taG/taA|*64||BnaA01g11170D|||BnaA01g11170D|2|1|WARNING_TRANSCRIPT_INCOMPLETE),UPSTREAM(MODIFIER||1210|||BnaA01g11160D|||BnaA01g11160D||1|WARNING_TRANSCRIPT_INCOMPLETE),UPSTREAM(MODIFIER||1799|||BnaA01g11180D|||BnaA01g11180D||1|WARNING_TRANSCRIPT_MULTIPLE_STOP_CODONS),UPSTREAM(MODIFIER||1937|||BnaA01g11150D|||BnaA01g11150D||1|WARNING_TRANSCRIPT_INCOMPLETE)	GT:PL	0/1:213,0,255
chrA01	5597725	chrA01:5597725_C/T	C	T	222	.	DP=33;VDB=0.973134;RPB=0.849535;MQB=0.891628;BQB=0.899378;MQSB=0.878068;SGB=-0.692067;MQ0F=0;ICB=1;HOB=0.5;AC=1;AN=2;DP4=6,7,13,7;MQ=58;EFF=DOWNSTREAM(MODIFIER||215|||BnaA01g11240D|||BnaA01g11240D||1),DOWNSTREAM(MODIFIER||2181|||BnaA01g11250D|||BnaA01g11250D||1|WARNING_TRANSCRIPT_MULTIPLE_STOP_CODONS),SYNONYMOUS_CODING(LOW|SILENT|acG/acA|T49||BnaA01g11230D|||BnaA01g11230D|1|1|WARNING_TRANSCRIPT_MULTIPLE_STOP_CODONS)	GT:PL	0/1:255,0,244
chrA01	5605760	chrA01:5605760_C/T	C	T	222	.	DP=34;VDB=0.989745;RPB=0.962235;MQB=1;BQB=0.947161;MQSB=1;SGB=-0.69168;MQ0F=0;ICB=1;HOB=0.5;AC=1;AN=2;DP4=7,8,10,9;MQ=60;EFF=DOWNSTREAM(MODIFIER||413|||BnaA01g11260D|||BnaA01g11260D||1),NON_SYNONYMOUS_CODING(MODERATE|MISSENSE|Ggt/Agt|G909S||BnaA01g11270D|||BnaA01g11270D|13|1|WARNING_TRANSCRIPT_MULTIPLE_STOP_CODONS),UPSTREAM(MODIFIER||2562|||BnaA01g11250D|||BnaA01g11250D||1|WARNING_TRANSCRIPT_MULTIPLE_STOP_CODONS)	GT:PL	0/1:255,0,255
chrA01	5606249	chrA01:5606249_G/A	G	A	190	.	DP=23;VDB=0.5;RPB=0.573631;MQB=1;BQB=0.998079;MQSB=1;SGB=-0.670168;MQ0F=0;ICB=1;HOB=0.5;AC=1;AN=2;DP4=6,7,6,4;MQ=60;EFF=DOWNSTREAM(MODIFIER||902|||BnaA01g11260D|||BnaA01g11260D||1),INTRON(MODIFIER|||||BnaA01g11270D|||BnaA01g11270D|10|1|WARNING_TRANSCRIPT_MULTIPLE_STOP_CODONS),UPSTREAM(MODIFIER||3051|||BnaA01g11250D|||BnaA01g11250D||1|WARNING_TRANSCRIPT_MULTIPLE_STOP_CODONS)	GT:PL	0/1:223,0,255
chrA01	5621255	chrA01:5621255_A/G	A	G	131	.	DP=42;VDB=0.0702663;RPB=0.694134;MQB=0.0335598;BQB=0.0691683;MQSB=0.9869;SGB=-0.683931;MQ0F=0;ICB=1;HOB=0.5;AC=1;AN=2;DP4=12,16,3,10;MQ=55;EFF=INTERGENIC(MODIFIER||||||||||1),UPSTREAM(MODIFIER||4695|||BnaA01g11290D|||BnaA01g11290D||1),UPSTREAM(MODIFIER||833|||BnaA01g11280D|||BnaA01g11280D||1|WARNING_TRANSCRIPT_INCOMPLETE)	GT:PL	0/1:165,0,255
chrA01	5677089	chrA01:5677089_C/T	C	T	222	.	DP=29;VDB=0.988585;RPB=0.816961;MQB=0.996161;BQB=0.805456;MQSB=0.82972;SGB=-0.689466;MQ0F=0;ICB=1;HOB=0.5;AC=1;AN=2;DP4=8,5,6,10;MQ=58;EFF=DOWNSTREAM(MODIFIER||1701|||BnaA01g11420D|||BnaA01g11420D||1|WARNING_TRANSCRIPT_MULTIPLE_STOP_CODONS),NON_SYNONYMOUS_CODING(MODERATE|MISSENSE|Cct/Tct|P143S||BnaA01g11410D|||BnaA01g11410D|1|1),UPSTREAM(MODIFIER||4890|||BnaA01g11400D|||BnaA01g11400D||1)	GT:PL	0/1:255,0,240
chrA01	5697229	chrA01:5697229_C/T	C	T	206	.	DP=23;VDB=0.712442;RPB=0.277953;MQB=0.983099;BQB=0.995748;MQSB=0.982841;SGB=-0.680642;MQ0F=0;ICB=1;HOB=0.5;AC=1;AN=2;DP4=5,6,5,7;MQ=56;EFF=DOWNSTREAM(MODIFIER||2249|||BnaA01g11470D|||BnaA01g11470D||1|WARNING_TRANSCRIPT_INCOMPLETE),DOWNSTREAM(MODIFIER||3157|||BnaA01g11490D|||BnaA01g11490D||1),DOWNSTREAM(MODIFIER||4134|||BnaA01g11460D|||BnaA01g11460D||1|WARNING_TRANSCRIPT_INCOMPLETE),SYNONYMOUS_CODING(LOW|SILENT|agG/agA|R335||BnaA01g11480D|||BnaA01g11480D|6|1|WARNING_TRANSCRIPT_INCOMPLETE)	GT:PL	0/1:239,0,215
chrA01	5742902	chrA01:5742902_C/T	C	T	220	.	DP=21;VDB=0.18489;RPB=0.234257;MQB=1;BQB=0.999215;MQSB=1;SGB=-0.683931;MQ0F=0;ICB=1;HOB=0.5;AC=1;AN=2;DP4=3,4,10,3;MQ=60;EFF=DOWNSTREAM(MODIFIER||2941|||BnaA01g11520D|||BnaA01g11520D||1|WARNING_TRANSCRIPT_INCOMPLETE),INTERGENIC(MODIFIER||||||||||1)	GT:PL	0/1:253,0,169
chrA01	5818181	chrA01:5818181_C/T	C	T	222	.	DP=43;VDB=0.598281;RPB=0.541339;MQB=0.951135;BQB=0.964766;MQSB=0.80179;SGB=-0.692067;MQ0F=0;ICB=1;HOB=0.5;AC=1;AN=2;DP4=14,9,11,9;MQ=58;EFF=DOWNSTREAM(MODIFIER||1529|||BnaA01g11630D|||BnaA01g11630D||1|WARNING_TRANSCRIPT_INCOMPLETE),DOWNSTREAM(MODIFIER||3865|||BnaA01g11620D|||BnaA01g11620D||1|WARNING_TRANSCRIPT_MULTIPLE_STOP_CODONS),INTRON(MODIFIER|||||BnaA01g11640D|||BnaA01g11640D|1|1|WARNING_TRANSCRIPT_MULTIPLE_STOP_CODONS),UPSTREAM(MODIFIER||2380|||BnaA01g11650D|||BnaA01g11650D||1|WARNING_TRANSCRIPT_INCOMPLETE)	GT:PL	0/1:255,0,255
chrA01	5827424	chrA01:5827424_C/T	C	T	188	.	DP=29;VDB=0.853883;RPB=0.987702;MQB=0.921439;BQB=0.491967;MQSB=0.947838;SGB=-0.676189;MQ0F=0;ICB=1;HOB=0.5;AC=1;AN=2;DP4=10,8,5,6;MQ=59;EFF=DOWNSTREAM(MODIFIER||1288|||BnaA01g11670D|||BnaA01g11670D||1|WARNING_TRANSCRIPT_INCOMPLETE),DOWNSTREAM(MODIFIER||980|||BnaA01g11650D|||BnaA01g11650D||1|WARNING_TRANSCRIPT_INCOMPLETE),SYNONYMOUS_CODING(LOW|SILENT|caG/caA|Q104||BnaA01g11660D|||BnaA01g11660D|1|1),UPSTREAM(MODIFIER||2751|||BnaA01g11680D|||BnaA01g11680D||1|WARNING_TRANSCRIPT_MULTIPLE_STOP_CODONS)	GT:PL	0/1:221,0,255
chrA01	5881166	chrA01:5881166_G/A	G	A	136	.	DP=15;VDB=0.824003;RPB=0.941512;MQB=0.511891;BQB=0.785785;MQSB=0.77274;SGB=-0.651104;MQ0F=0;ICB=1;HOB=0.5;AC=1;AN=2;DP4=2,5,2,6;MQ=46;EFF=DOWNSTREAM(MODIFIER||591|||BnaA01g11770D|||BnaA01g11770D||1),NON_SYNONYMOUS_CODING(MODERATE|MISSENSE|Gac/Aac|D25N||BnaA01g11780D|||BnaA01g11780D|1|1|WARNING_TRANSCRIPT_MULTIPLE_STOP_CODONS),UPSTREAM(MODIFIER||4536|||BnaA01g11790D|||BnaA01g11790D||1|WARNING_TRANSCRIPT_MULTIPLE_STOP_CODONS)	GT:PL	0/1:169,0,134
chrA01	5887938	chrA01:5887938_C/T	C	T	222	.	DP=52;VDB=0.366015;RPB=0.564983;MQB=0.924543;BQB=0.986346;MQSB=0.625025;SGB=-0.692717;MQ0F=0;ICB=1;HOB=0.5;AC=1;AN=2;DP4=23,6,14,9;MQ=50;EFF=DOWNSTREAM(MODIFIER||3885|||BnaA01g11780D|||BnaA01g11780D||1|WARNING_TRANSCRIPT_MULTIPLE_STOP_CODONS),INTRON(MODIFIER|||||BnaA01g11790D|||BnaA01g11790D|8|1|WARNING_TRANSCRIPT_MULTIPLE_STOP_CODONS)	GT:PL	0/1:255,0,255
chrA01	5903609	chrA01:5903609_G/A	G	A	131	.	DP=14;VDB=0.303719;RPB=0.925999;MQB=0.966012;BQB=0.885987;MQSB=1;SGB=-0.636426;MQ0F=0;ICB=1;HOB=0.5;AC=1;AN=2;DP4=2,5,2,5;MQ=60;EFF=INTERGENIC(MODIFIER||||||||||1),UPSTREAM(MODIFIER||4504|||BnaA01g11810D|||BnaA01g11810D||1),UPSTREAM(MODIFIER||4819|||BnaA01g11820D|||BnaA01g11820D||1)	GT:PL	0/1:164,0,157
chrA01	5944419	chrA01:5944419_G/A	G	A	166	.	DP=19;VDB=0.268133;RPB=0.61207;MQB=0.992359;BQB=0.999148;MQSB=0;SGB=-0.676189;MQ0F=0;ICB=1;HOB=0.5;AC=1;AN=2;DP4=1,7,1,10;MQ=57;EFF=INTERGENIC(MODIFIER||||||||||1)	GT:PL	0/1:199,0,166
chrA01	5967165	chrA01:5967165_C/T	C	T	218	.	DP=23;VDB=0.757718;RPB=0.855757;MQB=1;BQB=0.167137;MQSB=1;SGB=-0.683931;MQ0F=0;ICB=1;HOB=0.5;AC=1;AN=2;DP4=4,6,9,4;MQ=60;EFF=DOWNSTREAM(MODIFIER||3221|||BnaA01g11920D|||BnaA01g11920D||1|WARNING_TRANSCRIPT_INCOMPLETE),SYNONYMOUS_CODING(LOW|SILENT|aaG/aaA|K99||BnaA01g11910D|||BnaA01g11910D|4|1|WARNING_TRANSCRIPT_MULTIPLE_STOP_CODONS),UPSTREAM(MODIFIER||2821|||BnaA01g11900D|||BnaA01g11900D||1|WARNING_TRANSCRIPT_INCOMPLETE)	GT:PL	0/1:251,0,199
chrA01	5987232	chrA01:5987232_G/A	G	A	220	.	DP=30;VDB=0.0286867;RPB=0.755819;MQB=0.801558;BQB=0.909135;MQSB=0.980594;SGB=-0.686358;MQ0F=0;ICB=1;HOB=0.5;AC=1;AN=2;DP4=10,6,10,4;MQ=58;EFF=INTERGENIC(MODIFIER||||||||||1),UPSTREAM(MODIFIER||4127|||BnaA01g11930D|||BnaA01g11930D||1|WARNING_TRANSCRIPT_MULTIPLE_STOP_CODONS)	GT:PL	0/1:253,0,255
chrA01	6001951	chrA01:6001951_C/T	C	T	166	.	DP=18;VDB=0.699731;RPB=0.99606;MQB=0.673857;BQB=0.887446;MQSB=0.913725;SGB=-0.670168;MQ0F=0;ICB=1;HOB=0.5;AC=1;AN=2;DP4=6,2,8,2;MQ=57;EFF=DOWNSTREAM(MODIFIER||1161|||BnaA01g11970D|||BnaA01g11970D||1|WARNING_TRANSCRIPT_MULTIPLE_STOP_CODONS),NON_SYNONYMOUS_CODING(MODERATE|MISSENSE|Cac/Tac|H8Y||BnaA01g11960D|||BnaA01g11960D|1|1|WARNING_TRANSCRIPT_INCOMPLETE),UPSTREAM(MODIFIER||1146|||BnaA01g11950D|||BnaA01g11950D||1|WARNING_TRANSCRIPT_MULTIPLE_STOP_CODONS),UPSTREAM(MODIFIER||3688|||BnaA01g11980D|||BnaA01g11980D||1),UPSTREAM(MODIFIER||4245|||BnaA01g11940D|||BnaA01g11940D||1|WARNING_TRANSCRIPT_MULTIPLE_STOP_CODONS)	GT:PL	0/1:199,0,173
chrA01	6031589	chrA01:6031589_G/A	G	A	183	.	DP=31;VDB=0.647518;RPB=0.743137;MQB=0.928469;BQB=0.935558;MQSB=0.981007;SGB=-0.680642;MQ0F=0;ICB=1;HOB=0.5;AC=1;AN=2;DP4=4,15,5,7;MQ=59;EFF=INTERGENIC(MODIFIER||||||||||1),UPSTREAM(MODIFIER||4240|||BnaA01g12030D|||BnaA01g12030D||1|WARNING_TRANSCRIPT_INCOMPLETE)	GT:PL	0/1:216,0,255
chrA01	6047466	chrA01:6047466_G/A	G	A	163	.	DP=25;VDB=0.827164;RPB=0.924478;MQB=0.310905;BQB=0.18402;MQSB=0.936193;SGB=-0.662043;MQ0F=0.04;ICB=1;HOB=0.5;AC=1;AN=2;DP4=4,12,3,6;MQ=51;EFF=DOWNSTREAM(MODIFIER||1558|||BnaA01g12080D|||BnaA01g12080D||1|WARNING_TRANSCRIPT_INCOMPLETE),DOWNSTREAM(MODIFIER||229|||BnaA01g12070D|||BnaA01g12070D||1),INTERGENIC(MODIFIER||||||||||1),UPSTREAM(MODIFIER||4843|||BnaA01g12090D|||BnaA01g12090D||1|WARNING_TRANSCRIPT_INCOMPLETE),UPSTREAM(MODIFIER||753|||BnaA01g12060D|||BnaA01g12060D||1|WARNING_TRANSCRIPT_INCOMPLETE)	GT:PL	0/1:196,0,205
chrA01	6061755	chrA01:6061755_C/T	C	T	201	.	DP=29;VDB=0.471998;RPB=0.965977;MQB=0.932887;BQB=0.781802;MQSB=0.983968;SGB=-0.683931;MQ0F=0;ICB=1;HOB=0.5;AC=1;AN=2;DP4=7,9,4,9;MQ=56;EFF=INTERGENIC(MODIFIER||||||||||1),UPSTREAM(MODIFIER||2583|||BnaA01g12110D|||BnaA01g12110D||1|WARNING_TRANSCRIPT_INCOMPLETE),UPSTREAM(MODIFIER||4426|||BnaA01g12100D|||BnaA01g12100D||1|WARNING_TRANSCRIPT_INCOMPLETE)	GT:PL	0/1:234,0,255
chrA01	6072616	chrA01:6072616_G/A	G	A	76	.	DP=13;VDB=0.332598;RPB=0.41985;MQB=1;BQB=0.908075;MQSB=1;SGB=-0.590765;MQ0F=0;ICB=1;HOB=0.5;AC=1;AN=2;DP4=1,7,1,4;MQ=60;EFF=DOWNSTREAM(MODIFIER||2026|||BnaA01g12120D|||BnaA01g12120D||1|WARNING_TRANSCRIPT_INCOMPLETE),NON_SYNONYMOUS_CODING(MODERATE|MISSENSE|tCc/tTc|S59F||BnaA01g12130D|||BnaA01g12130D|1|1)	GT:PL	0/1:109,0,155
chrA01	6166257	chrA01:6166257_A/C	A	C	195	.	DP=11;VDB=0.508631;RPB=1;MQB=1;BQB=1;MQSB=0.950952;SGB=-0.670168;MQ0F=0;AC=2;AN=2;DP4=0,1,6,4;MQ=41;EFF=SYNONYMOUS_CODING(LOW|SILENT|ggA/ggC|G60||BnaA01g12340D|||BnaA01g12340D|1|1),UPSTREAM(MODIFIER||4390|||BnaA01g12350D|||BnaA01g12350D||1|WARNING_TRANSCRIPT_INCOMPLETE)	GT:PL	1/1:222,8,0
chrA01	6168299	chrA01:6168299_G/A	G	A	100	.	DP=46;VDB=0.697088;RPB=0.923428;MQB=0.366763;BQB=0.99002;MQSB=0.944989;SGB=-0.676189;MQ0F=0;ICB=1;HOB=0.5;AC=1;AN=2;DP4=6,29,1,10;MQ=53;EFF=DOWNSTREAM(MODIFIER||1739|||BnaA01g12340D|||BnaA01g12340D||1),INTERGENIC(MODIFIER||||||||||1),UPSTREAM(MODIFIER||2348|||BnaA01g12350D|||BnaA01g12350D||1|WARNING_TRANSCRIPT_INCOMPLETE),UPSTREAM(MODIFIER||4868|||BnaA01g12360D|||BnaA01g12360D||1|WARNING_TRANSCRIPT_INCOMPLETE)	GT:PL	0/1:134,0,255
chrA01	6169079	chrA01:6169079_C/T	C	T	111	.	DP=67;VDB=0.938173;RPB=0.251037;MQB=0.974468;BQB=0.528512;MQSB=0.636373;SGB=-0.686358;MQ0F=0;ICB=1;HOB=0.5;AC=1;AN=2;DP4=19,33,12,2;MQ=55;EFF=DOWNSTREAM(MODIFIER||2519|||BnaA01g12340D|||BnaA01g12340D||1),INTERGENIC(MODIFIER||||||||||1),UPSTREAM(MODIFIER||1568|||BnaA01g12350D|||BnaA01g12350D||1|WARNING_TRANSCRIPT_INCOMPLETE),UPSTREAM(MODIFIER||4088|||BnaA01g12360D|||BnaA01g12360D||1|WARNING_TRANSCRIPT_INCOMPLETE)	GT:PL	0/1:145,0,255
chrA01	6188823	chrA01:6188823_C/T	C	T	150	.	DP=19;VDB=0.461975;RPB=0.51264;MQB=0.803979;BQB=0.661993;MQSB=0.597928;SGB=-0.651104;MQ0F=0;ICB=1;HOB=0.5;AC=1;AN=2;DP4=7,4,5,3;MQ=58;EFF=DOWNSTREAM(MODIFIER||1196|||BnaA01g12380D|||BnaA01g12380D||1|WARNING_TRANSCRIPT_INCOMPLETE),INTERGENIC(MODIFIER||||||||||1),UPSTREAM(MODIFIER||733|||BnaA01g12390D|||BnaA01g12390D||1|WARNING_TRANSCRIPT_MULTIPLE_STOP_CODONS)	GT:PL	0/1:183,0,218
chrA01	6290904	chrA01:6290904_G/A	G	A	179	.	DP=25;VDB=0.439806;RPB=0.786325;MQB=1;BQB=0.882836;MQSB=1;SGB=-0.670168;MQ0F=0;ICB=1;HOB=0.5;AC=1;AN=2;DP4=9,6,4,6;MQ=60;EFF=DOWNSTREAM(MODIFIER||3501|||BnaA01g12530D|||BnaA01g12530D||1|WARNING_TRANSCRIPT_INCOMPLETE),INTRON(MODIFIER|||||BnaA01g12520D|||BnaA01g12520D|6|1|WARNING_TRANSCRIPT_MULTIPLE_STOP_CODONS),UPSTREAM(MODIFIER||4008|||BnaA01g12510D|||BnaA01g12510D||1)	GT:PL	0/1:212,0,255
chrA01	6319167	chrA01:6319167_G/A	G	A	123	.	DP=16;VDB=0.19611;RPB=0.266194;MQB=0.863243;BQB=0.106803;MQSB=0.767432;SGB=-0.616816;MQ0F=0;ICB=1;HOB=0.5;AC=1;AN=2;DP4=2,8,2,4;MQ=58;EFF=DOWNSTREAM(MODIFIER||1041|||BnaA01g12630D|||BnaA01g12630D||1),DOWNSTREAM(MODIFIER||1172|||BnaA01g12620D|||BnaA01g12620D||1|WARNING_TRANSCRIPT_INCOMPLETE),DOWNSTREAM(MODIFIER||3234|||BnaA01g12600D|||BnaA01g12600D||1|WARNING_TRANSCRIPT_INCOMPLETE),INTERGENIC(MODIFIER||||||||||1),UPSTREAM(MODIFIER||2962|||BnaA01g12610D|||BnaA01g12610D||1),UPSTREAM(MODIFIER||550|||BnaA01g12640D|||BnaA01g12640D||1|WARNING_TRANSCRIPT_MULTIPLE_STOP_CODONS)	GT:PL	0/1:156,0,206
chrA01	6325641	chrA01:6325641_C/G	C	G	122	.	DP=41;VDB=0.602849;RPB=0.435491;MQB=0.00092006;BQB=0.91731;MQSB=0.945725;SGB=-0.680642;MQ0F=0;ICB=1;HOB=0.5;AC=1;AN=2;DP4=11,18,5,7;MQ=53;EFF=DOWNSTREAM(MODIFIER||4324|||BnaA01g12640D|||BnaA01g12640D||1|WARNING_TRANSCRIPT_MULTIPLE_STOP_CODONS),INTRON(MODIFIER|||||BnaA01g12650D|||BnaA01g12650D|2|1|WARNING_TRANSCRIPT_MULTIPLE_STOP_CODONS)	GT:PL	0/1:156,0,255
chrA01	6335925	chrA01:6335925_C/T	C	T	222	.	DP=36;VDB=0.0558377;RPB=0.752542;MQB=0.890626;BQB=0.125455;MQSB=0.878333;SGB=-0.688148;MQ0F=0;ICB=1;HOB=0.5;AC=1;AN=2;DP4=13,8,7,8;MQ=58;EFF=DOWNSTREAM(MODIFIER||4790|||BnaA01g12690D|||BnaA01g12690D||1|WARNING_TRANSCRIPT_MULTIPLE_STOP_CODONS),DOWNSTREAM(MODIFIER||539|||BnaA01g12660D|||BnaA01g12660D||1|WARNING_TRANSCRIPT_MULTIPLE_STOP_CODONS),SYNONYMOUS_CODING(LOW|SILENT|aaC/aaT|N154||BnaA01g12670D|||BnaA01g12670D|1|1|WARNING_TRANSCRIPT_MULTIPLE_STOP_CODONS),UPSTREAM(MODIFIER||2956|||BnaA01g12680D|||BnaA01g12680D||1|WARNING_TRANSCRIPT_INCOMPLETE)	GT:PL	0/1:255,0,255
chrA01	6489219	chrA01:6489219_G/A	G	A	222	.	DP=33;VDB=0.370067;RPB=0.238238;MQB=1;BQB=0.999337;MQSB=1;SGB=-0.69168;MQ0F=0;ICB=1;HOB=0.5;AC=1;AN=2;DP4=6,8,9,10;MQ=60;EFF=DOWNSTREAM(MODIFIER||3533|||BnaA01g12960D|||BnaA01g12960D||1|WARNING_TRANSCRIPT_MULTIPLE_STOP_CODONS),INTRON(MODIFIER|||||BnaA01g12950D|||BnaA01g12950D|11|1|WARNING_TRANSCRIPT_MULTIPLE_STOP_CODONS)	GT:PL	0/1:255,0,255
chrA01	6500116	chrA01:6500116_C/T	C	T	222	.	DP=38;VDB=0.762878;RPB=0.962166;MQB=0.765601;BQB=0.998292;MQSB=0.797664;SGB=-0.692067;MQ0F=0;ICB=1;HOB=0.5;AC=1;AN=2;DP4=11,7,7,13;MQ=58;EFF=DOWNSTREAM(MODIFIER||1557|||BnaA01g12980D|||BnaA01g12980D||1|WARNING_TRANSCRIPT_MULTIPLE_STOP_CODONS),NON_SYNONYMOUS_CODING(MODERATE|MISSENSE|Gat/Aat|D63N||BnaA01g12970D|||BnaA01g12970D|1|1|WARNING_TRANSCRIPT_MULTIPLE_STOP_CODONS),UPSTREAM(MODIFIER||4703|||BnaA01g12960D|||BnaA01g12960D||1|WARNING_TRANSCRIPT_MULTIPLE_STOP_CODONS)	GT:PL	0/1:255,0,255
chrA01	6607693	chrA01:6607693_C/T	C	T	222	.	DP=31;VDB=0.296098;RPB=0.112914;MQB=0.622704;BQB=0.996716;MQSB=0.884179;SGB=-0.69168;MQ0F=0.0322581;ICB=1;HOB=0.5;AC=1;AN=2;DP4=5,7,9,10;MQ=55;EFF=INTERGENIC(MODIFIER||||||||||1),UPSTREAM(MODIFIER||1012|||BnaA01g13170D|||BnaA01g13170D||1|WARNING_TRANSCRIPT_INCOMPLETE)	GT:PL	0/1:255,0,199
chrA01	6648972	chrA01:6648972_G/A	G	A	155	.	DP=14;VDB=0.351291;RPB=0.811936;MQB=1;BQB=0.84472;MQSB=1;SGB=-0.651104;MQ0F=0;ICB=1;HOB=0.5;AC=1;AN=2;DP4=5,1,4,4;MQ=60;EFF=NON_SYNONYMOUS_CODING(MODERATE|MISSENSE|gCg/gTg|A5V||BnaA01g13220D|||BnaA01g13220D|1|1|WARNING_TRANSCRIPT_INCOMPLETE)	GT:PL	0/1:188,0,135
chrA01	6655623	chrA01:6655623_G/A	G	A	222	.	DP=33;VDB=0.625071;RPB=0.766923;MQB=0.989441;BQB=0.671514;MQSB=0.0004436;SGB=-0.69168;MQ0F=0;ICB=1;HOB=0.5;AC=1;AN=2;DP4=4,10,8,11;MQ=53;EFF=INTERGENIC(MODIFIER||||||||||1)	GT:PL	0/1:255,0,244
chrA01	6679999	chrA01:6679999_C/T	C	T	222	.	DP=30;VDB=0.225062;RPB=0.905933;MQB=1;BQB=0.996422;MQSB=1;SGB=-0.691153;MQ0F=0;ICB=1;HOB=0.5;AC=1;AN=2;DP4=8,4,11,7;MQ=60;EFF=DOWNSTREAM(MODIFIER||3409|||BnaA01g13240D|||BnaA01g13240D||1|WARNING_TRANSCRIPT_MULTIPLE_STOP_CODONS),SYNONYMOUS_CODING(LOW|SILENT|Cta/Tta|L208||BnaA01g13230D|||BnaA01g13230D|3|1|WARNING_TRANSCRIPT_INCOMPLETE)	GT:PL	0/1:255,0,226
chrA01	6698790	chrA01:6698790_C/A	C	A	88	.	DP=12;VDB=6.71664e-05;RPB=0.0401934;MQB=0.12058;BQB=0.361741;MQSB=0.777778;SGB=-0.636426;MQ0F=0;ICB=1;HOB=0.5;AC=1;AN=2;DP4=2,2,0,7;MQ=54;EFF=INTERGENIC(MODIFIER||||||||||1),UPSTREAM(MODIFIER||697|||BnaA01g13260D|||BnaA01g13260D||1|WARNING_TRANSCRIPT_MULTIPLE_STOP_CODONS)	GT:PL	0/1:121,0,93
chrA01	6768291	chrA01:6768291_C/T	C	T	222	.	DP=30;VDB=0.631057;RPB=0.434501;MQB=1;BQB=0.982018;MQSB=1;SGB=-0.691153;MQ0F=0;ICB=1;HOB=0.5;AC=1;AN=2;DP4=5,7,6,12;MQ=60;EFF=INTERGENIC(MODIFIER||||||||||1)	GT:PL	0/1:255,0,228
chrA01	6903991	chrA01:6903991_G/A	G	A	121	.	DP=17;VDB=0.895085;RPB=0.887766;MQB=1;BQB=0.737299;MQSB=1;SGB=-0.636426;MQ0F=0;ICB=1;HOB=0.5;AC=1;AN=2;DP4=6,4,2,5;MQ=60;EFF=INTERGENIC(MODIFIER||||||||||1),UPSTREAM(MODIFIER||2278|||BnaA01g13580D|||BnaA01g13580D||1|WARNING_TRANSCRIPT_INCOMPLETE)	GT:PL	0/1:154,0,225
chrA01	6937666	chrA01:6937666_G/A	G	A	222	.	DP=32;VDB=0.511745;RPB=0.664254;MQB=1;BQB=0.763331;MQSB=1;SGB=-0.689466;MQ0F=0;ICB=1;HOB=0.5;AC=1;AN=2;DP4=5,11,8,8;MQ=60;EFF=INTERGENIC(MODIFIER||||||||||1)	GT:PL	0/1:255,0,255
chrA01	6973306	chrA01:6973306_C/T	C	T	197	.	DP=17;VDB=0.819359;RPB=0.881383;MQB=0.980001;BQB=0.980001;MQSB=0.743567;SGB=-0.676189;MQ0F=0;ICB=1;HOB=0.5;AC=1;AN=2;DP4=4,2,5,6;MQ=56;EFF=DOWNSTREAM(MODIFIER||3060|||BnaA01g13710D|||BnaA01g13710D||1|WARNING_TRANSCRIPT_INCOMPLETE),NON_SYNONYMOUS_CODING(MODERATE|MISSENSE|tCg/tTg|S104L||BnaA01g13690D|||BnaA01g13690D|1|1),UPSTREAM(MODIFIER||1060|||BnaA01g13700D|||BnaA01g13700D||1),UPSTREAM(MODIFIER||2059|||BnaA01g13680D|||BnaA01g13680D||1|WARNING_TRANSCRIPT_INCOMPLETE)	GT:PL	0/1:230,0,136
chrA01	6979306	chrA01:6979306_C/T	C	T	119	.	DP=19;VDB=0.545382;RPB=0.314383;MQB=1;BQB=0.879351;MQSB=1;SGB=-0.636426;MQ0F=0;ICB=1;HOB=0.5;AC=1;AN=2;DP4=1,11,2,5;MQ=60;EFF=DOWNSTREAM(MODIFIER||1588|||BnaA01g13730D|||BnaA01g13730D||1|WARNING_TRANSCRIPT_MULTIPLE_STOP_CODONS),DOWNSTREAM(MODIFIER||3691|||BnaA01g13700D|||BnaA01g13700D||1),NON_SYNONYMOUS_CODING(MODERATE|MISSENSE|cCt/cTt|P141L||BnaA01g13720D|||BnaA01g13720D|1|1|WARNING_TRANSCRIPT_MULTIPLE_STOP_CODONS),UPSTREAM(MODIFIER||1273|||BnaA01g13710D|||BnaA01g13710D||1|WARNING_TRANSCRIPT_INCOMPLETE)	GT:PL	0/1:152,0,197
chrA01	6981211	chrA01:6981211_G/A	G	A	222	.	DP=32;VDB=0.384209;RPB=0.858022;MQB=0.93192;BQB=0.909799;MQSB=0.888322;SGB=-0.689466;MQ0F=0;ICB=1;HOB=0.5;AC=1;AN=2;DP4=10,5,9,7;MQ=57;EFF=DOWNSTREAM(MODIFIER||414|||BnaA01g13720D|||BnaA01g13720D||1|WARNING_TRANSCRIPT_MULTIPLE_STOP_CODONS),NON_SYNONYMOUS_CODING(MODERATE|MISSENSE|gCa/gTa|A416V||BnaA01g13730D|||BnaA01g13730D|13|1|WARNING_TRANSCRIPT_MULTIPLE_STOP_CODONS),UPSTREAM(MODIFIER||3178|||BnaA01g13710D|||BnaA01g13710D||1|WARNING_TRANSCRIPT_INCOMPLETE)	GT:PL	0/1:255,0,255
chrA01	6995574	chrA01:6995574_C/T	C	T	199	.	DP=21;VDB=0.0766077;RPB=0.335079;MQB=0.939898;BQB=0.961107;MQSB=0.950149;SGB=-0.676189;MQ0F=0;ICB=1;HOB=0.5;AC=1;AN=2;DP4=5,5,7,4;MQ=58;EFF=DOWNSTREAM(MODIFIER||505|||BnaA01g13760D|||BnaA01g13760D||1|WARNING_TRANSCRIPT_INCOMPLETE),INTRAGENIC(MODIFIER|||||BnaA01g13760D|||||1),UPSTREAM(MODIFIER||3756|||BnaA01g13750D|||BnaA01g13750D||1),UPSTREAM(MODIFIER||4493|||BnaA01g13740D|||BnaA01g13740D||1|WARNING_TRANSCRIPT_MULTIPLE_STOP_CODONS)	GT:PL	0/1:232,0,225
chrA01	7007820	chrA01:7007820_G/A	G	A	185	.	DP=51;VDB=0.795156;RPB=0.299446;MQB=0.338572;BQB=0.999949;MQSB=0.796142;SGB=-0.689466;MQ0F=0;ICB=1;HOB=0.5;AC=1;AN=2;DP4=20,15,11,5;MQ=43;EFF=INTERGENIC(MODIFIER||||||||||1)	GT:PL	0/1:218,0,255
chrA01	7017852	chrA01:7017852_C/T	C	T	222	.	DP=24;VDB=0.729579;RPB=0.714623;MQB=1;BQB=0.883506;MQSB=1;SGB=-0.686358;MQ0F=0;ICB=1;HOB=0.5;AC=1;AN=2;DP4=4,6,8,6;MQ=60;EFF=DOWNSTREAM(MODIFIER||3883|||BnaA01g13770D|||BnaA01g13770D||1),INTRON(MODIFIER|||||BnaA01g13780D|||BnaA01g13780D|6|1|WARNING_TRANSCRIPT_INCOMPLETE),UPSTREAM(MODIFIER||4251|||BnaA01g13790D|||BnaA01g13790D||1)	GT:PL	0/1:255,0,216
chrA01	7035072	chrA01:7035072_C/T	C	T	106	.	DP=15;VDB=0.706942;RPB=0.984496;MQB=1;BQB=0.64118;MQSB=1;SGB=-0.616816;MQ0F=0;ICB=1;HOB=0.5;AC=1;AN=2;DP4=4,5,2,4;MQ=60;EFF=DOWNSTREAM(MODIFIER||3995|||BnaA01g13810D|||BnaA01g13810D||1),NON_SYNONYMOUS_CODING(MODERATE|MISSENSE|Gcc/Acc|A174T||BnaA01g13830D|||BnaA01g13830D|1|1),UPSTREAM(MODIFIER||2355|||BnaA01g13820D|||BnaA01g13820D||1),UPSTREAM(MODIFIER||3333|||BnaA01g13840D|||BnaA01g13840D||1|WARNING_TRANSCRIPT_INCOMPLETE)	GT:PL	0/1:139,0,213
chrA01	7064670	chrA01:7064670_C/T	C	T	170	.	DP=26;VDB=0.979888;RPB=0.646383;MQB=0.996974;BQB=0.166248;MQSB=0.92139;SGB=-0.676189;MQ0F=0;ICB=1;HOB=0.5;AC=1;AN=2;DP4=3,12,4,7;MQ=59;EFF=DOWNSTREAM(MODIFIER||4299|||BnaA01g13900D|||BnaA01g13900D||1|WARNING_TRANSCRIPT_MULTIPLE_STOP_CODONS),DOWNSTREAM(MODIFIER||875|||BnaA01g13920D|||BnaA01g13920D||1|WARNING_TRANSCRIPT_MULTIPLE_STOP_CODONS),NON_SYNONYMOUS_CODING(MODERATE|MISSENSE|Gat/Aat|D80N||BnaA01g13910D|||BnaA01g13910D|1|1|WARNING_TRANSCRIPT_MULTIPLE_STOP_CODONS)	GT:PL	0/1:203,0,246
chrA01	7080623	chrA01:7080623_G/A	G	A	222	.	DP=38;VDB=0.820671;RPB=0.757967;MQB=0.914295;BQB=0.945198;MQSB=0.887816;SGB=-0.69168;MQ0F=0.0526316;ICB=1;HOB=0.5;AC=1;AN=2;DP4=9,10,7,12;MQ=52;EFF=DOWNSTREAM(MODIFIER||736|||BnaA01g13940D|||BnaA01g13940D||1|WARNING_TRANSCRIPT_INCOMPLETE),NON_SYNONYMOUS_CODING(MODERATE|MISSENSE|Gga/Aga|G398R||BnaA01g13930D|||BnaA01g13930D|12|1|WARNING_TRANSCRIPT_MULTIPLE_STOP_CODONS)	GT:PL	0/1:255,0,255
chrA01	7102295	chrA01:7102295_G/A	G	A	222	.	DP=34;VDB=0.00873873;RPB=0.58196;MQB=0.822927;BQB=0.0884415;MQSB=0.0310726;SGB=-0.688148;MQ0F=0;ICB=1;HOB=0.5;AC=1;AN=2;DP4=9,10,8,7;MQ=53;EFF=DOWNSTREAM(MODIFIER||1167|||BnaA01g13970D|||BnaA01g13970D||1|WARNING_TRANSCRIPT_INCOMPLETE),DOWNSTREAM(MODIFIER||2191|||BnaA01g13990D|||BnaA01g13990D||1|WARNING_TRANSCRIPT_MULTIPLE_STOP_CODONS),NON_SYNONYMOUS_CODING(MODERATE|MISSENSE|Cct/Tct|P239S||BnaA01g13980D|||BnaA01g13980D|4|1|WARNING_TRANSCRIPT_INCOMPLETE)	GT:PL	0/1:255,0,255
chrA01	7108169	chrA01:7108169_C/T	C	T	164	.	DP=16;VDB=0.925988;RPB=0.994413;MQB=1;BQB=0.789232;MQSB=1;SGB=-0.662043;MQ0F=0;ICB=1;HOB=0.5;AC=1;AN=2;DP4=1,6,2,7;MQ=60;EFF=INTERGENIC(MODIFIER||||||||||1),UPSTREAM(MODIFIER||3394|||BnaA01g14000D|||BnaA01g14000D||1),UPSTREAM(MODIFIER||4627|||BnaA01g13980D|||BnaA01g13980D||1|WARNING_TRANSCRIPT_INCOMPLETE),UPSTREAM(MODIFIER||487|||BnaA01g13990D|||BnaA01g13990D||1|WARNING_TRANSCRIPT_MULTIPLE_STOP_CODONS)	GT:PL	0/1:197,0,156
chrA01	7169276	chrA01:7169276_C/T	C	T	222	.	DP=29;VDB=0.102351;RPB=0.657047;MQB=1;BQB=0.940868;MQSB=1;SGB=-0.688148;MQ0F=0;ICB=1;HOB=0.5;AC=1;AN=2;DP4=8,6,9,6;MQ=60;EFF=DOWNSTREAM(MODIFIER||2221|||BnaA01g14110D|||BnaA01g14110D||1),NON_SYNONYMOUS_CODING(MODERATE|MISSENSE|atG/atA|M69I||BnaA01g14100D|||BnaA01g14100D|2|1|WARNING_TRANSCRIPT_MULTIPLE_STOP_CODONS)	GT:PL	0/1:255,0,255
chrA01	7249647	chrA01:7249647_T/A	T	A	187	.	DP=10;VDB=0.0513961;MQSB=0.25;SGB=-0.670168;MQ0F=0;AC=2;AN=2;DP4=0,0,8,2;MQ=40;EFF=DOWNSTREAM(MODIFIER||4507|||BnaA01g14360D|||BnaA01g14360D||1|WARNING_TRANSCRIPT_MULTIPLE_STOP_CODONS),DOWNSTREAM(MODIFIER||4583|||BnaA01g14330D|||BnaA01g14330D||1|WARNING_TRANSCRIPT_MULTIPLE_STOP_CODONS),DOWNSTREAM(MODIFIER||516|||BnaA01g14350D|||BnaA01g14350D||1|WARNING_TRANSCRIPT_INCOMPLETE),DOWNSTREAM(MODIFIER||871|||BnaA01g14340D|||BnaA01g14340D||1|WARNING_TRANSCRIPT_INCOMPLETE),INTERGENIC(MODIFIER||||||||||1)	GT:PL	1/1:214,30,0
chrA01	7256780	chrA01:7256780_G/A	G	A	149	.	DP=18;VDB=0.471462;RPB=0.364027;MQB=0.975631;BQB=0.952795;MQSB=0.816272;SGB=-0.651104;MQ0F=0;ICB=1;HOB=0.5;AC=1;AN=2;DP4=8,2,6,2;MQ=55;EFF=DOWNSTREAM(MODIFIER||3164|||BnaA01g14370D|||BnaA01g14370D||1),INTERGENIC(MODIFIER||||||||||1),UPSTREAM(MODIFIER||3699|||BnaA01g14350D|||BnaA01g14350D||1|WARNING_TRANSCRIPT_INCOMPLETE),UPSTREAM(MODIFIER||3949|||BnaA01g14380D|||BnaA01g14380D||1),UPSTREAM(MODIFIER||995|||BnaA01g14360D|||BnaA01g14360D||1|WARNING_TRANSCRIPT_MULTIPLE_STOP_CODONS)	GT:PL	0/1:182,0,204
chrA01	7303934	chrA01:7303934_G/A	G	A	72	.	DP=10;VDB=0.0602347;RPB=0.761877;MQB=0.857112;BQB=0.857112;MQSB=0.824834;SGB=-0.590765;MQ0F=0;ICB=1;HOB=0.5;AC=1;AN=2;DP4=1,4,2,3;MQ=44;EFF=DOWNSTREAM(MODIFIER||2675|||BnaA01g14490D|||BnaA01g14490D||1|WARNING_TRANSCRIPT_INCOMPLETE),DOWNSTREAM(MODIFIER||4262|||BnaA01g14500D|||BnaA01g14500D||1|WARNING_TRANSCRIPT_MULTIPLE_STOP_CODONS),INTRON(MODIFIER|||||BnaA01g14470D|||BnaA01g14470D|1|1),UPSTREAM(MODIFIER||1220|||BnaA01g14480D|||BnaA01g14480D||1|WARNING_TRANSCRIPT_INCOMPLETE),UPSTREAM(MODIFIER||4293|||BnaA01g14450D|||BnaA01g14450D||1),UPSTREAM(MODIFIER||980|||BnaA01g14460D|||BnaA01g14460D||1|WARNING_TRANSCRIPT_MULTIPLE_STOP_CODONS)	GT:PL	0/1:105,0,115
chrA01	7306824	chrA01:7306824_C/T	C	T	218	.	DP=44;VDB=0.885889;RPB=0.999331;MQB=0.247461;BQB=0.576778;MQSB=0.817757;SGB=-0.689466;MQ0F=0;ICB=1;HOB=0.5;AC=1;AN=2;DP4=5,23,11,5;MQ=49;EFF=DOWNSTREAM(MODIFIER||1372|||BnaA01g14500D|||BnaA01g14500D||1|WARNING_TRANSCRIPT_MULTIPLE_STOP_CODONS),DOWNSTREAM(MODIFIER||821|||BnaA01g14480D|||BnaA01g14480D||1|WARNING_TRANSCRIPT_INCOMPLETE),INTRON(MODIFIER|||||BnaA01g14490D|||BnaA01g14490D|2|1|WARNING_TRANSCRIPT_INCOMPLETE),UPSTREAM(MODIFIER||2073|||BnaA01g14470D|||BnaA01g14470D||1),UPSTREAM(MODIFIER||3870|||BnaA01g14460D|||BnaA01g14460D||1|WARNING_TRANSCRIPT_MULTIPLE_STOP_CODONS)	GT:PL	0/1:251,0,255
chrA01	7352083	chrA01:7352083_G/A	G	A	222	.	DP=34;VDB=0.511433;RPB=0.962235;MQB=1;BQB=0.941623;MQSB=1;SGB=-0.688148;MQ0F=0;ICB=1;HOB=0.5;AC=1;AN=2;DP4=11,8,8,7;MQ=60;EFF=DOWNSTREAM(MODIFIER||2681|||BnaA01g14560D|||BnaA01g14560D||1|WARNING_TRANSCRIPT_INCOMPLETE),SYNONYMOUS_CODING(LOW|SILENT|aaG/aaA|K247||BnaA01g14570D|||BnaA01g14570D|1|1),UPSTREAM(MODIFIER||4648|||BnaA01g14550D|||BnaA01g14550D||1),UPSTREAM(MODIFIER||4835|||BnaA01g14540D|||BnaA01g14540D||1|WARNING_TRANSCRIPT_MULTIPLE_STOP_CODONS)	GT:PL	0/1:255,0,255
chrA01	7358860	chrA01:7358860_G/A	G	A	110	.	DP=52;VDB=0.00250471;RPB=0.00111378;MQB=2.40617e-07;BQB=0.490777;MQSB=0.570182;SGB=-0.688148;MQ0F=0.0384615;ICB=1;HOB=0.5;AC=1;AN=2;DP4=15,19,9,6;MQ=49;EFF=INTRON(MODIFIER|||||BnaA01g14580D|||BnaA01g14580D|1|1|WARNING_TRANSCRIPT_INCOMPLETE),UPSTREAM(MODIFIER||2993|||BnaA01g14590D|||BnaA01g14590D||1|WARNING_TRANSCRIPT_INCOMPLETE)	GT:PL	0/1:144,0,255
chrA01	7362302	chrA01:7362302_G/C	G	C	113	.	DP=30;VDB=0.0362545;RPB=0.481016;MQB=0.000394177;BQB=0.705143;MQSB=0.978724;SGB=-0.670168;MQ0F=0;ICB=1;HOB=0.5;AC=1;AN=2;DP4=10,10,5,5;MQ=50;EFF=DOWNSTREAM(MODIFIER||2856|||BnaA01g14580D|||BnaA01g14580D||1|WARNING_TRANSCRIPT_INCOMPLETE),NON_SYNONYMOUS_CODING(MODERATE|MISSENSE|tgG/tgC|W97C||BnaA01g14590D|||BnaA01g14590D|2|1|WARNING_TRANSCRIPT_INCOMPLETE)	GT:PL	0/1:146,0,255
chrA01	7395761	chrA01:7395761_C/T	C	T	222	.	DP=22;VDB=0.280152;RPB=0.990132;MQB=0.927743;BQB=0.780412;MQSB=0.966484;SGB=-0.676189;MQ0F=0;ICB=1;HOB=0.5;AC=1;AN=2;DP4=3,7,4,7;MQ=59;EFF=DOWNSTREAM(MODIFIER||2686|||BnaA01g14680D|||BnaA01g14680D||1),DOWNSTREAM(MODIFIER||3453|||BnaA01g14670D|||BnaA01g14670D||1),DOWNSTREAM(MODIFIER||353|||BnaA01g14700D|||BnaA01g14700D||1|WARNING_TRANSCRIPT_MULTIPLE_STOP_CODONS),DOWNSTREAM(MODIFIER||49|||BnaA01g14690D|||BnaA01g14690D||1|WARNING_TRANSCRIPT_MULTIPLE_STOP_CODONS),INTERGENIC(MODIFIER||||||||||1)	GT:PL	0/1:255,0,214
chrA01	7415752	chrA01:7415752_G/A	G	A	179	.	DP=19;VDB=0.323915;RPB=0.378204;MQB=0.795669;BQB=0.991996;MQSB=0.823529;SGB=-0.680642;MQ0F=0;ICB=1;HOB=0.5;AC=1;AN=2;DP4=7,0,10,2;MQ=48;EFF=DOWNSTREAM(MODIFIER||1871|||BnaA01g14720D|||BnaA01g14720D||1|WARNING_TRANSCRIPT_INCOMPLETE),INTERGENIC(MODIFIER||||||||||1)	GT:PL	0/1:212,0,128
chrA01	7464448	chrA01:7464448_G/A	G	A	222	.	DP=41;VDB=0.371954;RPB=0.959679;MQB=1;BQB=0.794588;MQSB=1;SGB=-0.692067;MQ0F=0;ICB=1;HOB=0.5;AC=1;AN=2;DP4=12,9,13,7;MQ=60;EFF=NON_SYNONYMOUS_CODING(MODERATE|MISSENSE|Gat/Aat|D283N||BnaA01g14760D|||BnaA01g14760D|7|1|WARNING_TRANSCRIPT_INCOMPLETE)	GT:PL	0/1:255,0,255
chrA01	7618648	chrA01:7618648_G/A	G	A	196	.	DP=27;VDB=0.961602;RPB=0.80688;MQB=0.236382;BQB=0.113381;MQSB=0.933253;SGB=-0.683931;MQ0F=0;ICB=1;HOB=0.5;AC=1;AN=2;DP4=3,11,5,8;MQ=55;EFF=NON_SYNONYMOUS_CODING(MODERATE|MISSENSE|Gaa/Aaa|E545K||BnaA01g14990D|||BnaA01g14990D|8|1|WARNING_TRANSCRIPT_INCOMPLETE),UPSTREAM(MODIFIER||2121|||BnaA01g15000D|||BnaA01g15000D||1|WARNING_TRANSCRIPT_INCOMPLETE)	GT:PL	0/1:229,0,248
chrA01	7651286	chrA01:7651286_C/T	C	T	193	.	DP=17;VDB=0.369485;RPB=0.99881;MQB=0.943335;BQB=0.79189;MQSB=0.974685;SGB=-0.670168;MQ0F=0;ICB=1;HOB=0.5;AC=1;AN=2;DP4=6,1,7,3;MQ=59;EFF=INTRON(MODIFIER|||||BnaA01g15030D|||BnaA01g15030D|3|1|WARNING_TRANSCRIPT_INCOMPLETE),UPSTREAM(MODIFIER||3039|||BnaA01g15040D|||BnaA01g15040D||1|WARNING_TRANSCRIPT_MULTIPLE_STOP_CODONS)	GT:PL	0/1:226,0,153
chrA01	7667262	chrA01:7667262_G/A	G	A	222	.	DP=32;VDB=0.923849;RPB=0.697989;MQB=0.833753;BQB=0.584435;MQSB=0.67032;SGB=-0.689466;MQ0F=0;ICB=1;HOB=0.5;AC=1;AN=2;DP4=10,6,12,4;MQ=58;EFF=DOWNSTREAM(MODIFIER||830|||BnaA01g15070D|||BnaA01g15070D||1|WARNING_TRANSCRIPT_MULTIPLE_STOP_CODONS),INTRON(MODIFIER|||||BnaA01g15060D|||BnaA01g15060D|8|1|WARNING_TRANSCRIPT_INCOMPLETE)	GT:PL	0/1:255,0,255
chrA01	7739024	chrA01:7739024_C/T	C	T	222	.	DP=34;VDB=0.915042;RPB=0.957472;MQB=1;BQB=0.438911;MQSB=1;SGB=-0.69168;MQ0F=0;ICB=1;HOB=0.5;AC=1;AN=2;DP4=13,2,14,5;MQ=60;EFF=INTERGENIC(MODIFIER||||||||||1),UPSTREAM(MODIFIER||3369|||BnaA01g15180D|||BnaA01g15180D||1|WARNING_TRANSCRIPT_INCOMPLETE)	GT:PL	0/1:255,0,212
chrA01	7761516	chrA01:7761516_G/A	G	A	144	.	DP=20;VDB=0.579002;RPB=0.413194;MQB=1;BQB=0.705248;MQSB=1;SGB=-0.676189;MQ0F=0;ICB=1;HOB=0.5;AC=1;AN=2;DP4=8,1,10,1;MQ=60;EFF=DOWNSTREAM(MODIFIER||2608|||BnaA01g15190D|||BnaA01g15190D||1|WARNING_TRANSCRIPT_INCOMPLETE),INTERGENIC(MODIFIER||||||||||1),UPSTREAM(MODIFIER||1363|||BnaA01g15200D|||BnaA01g15200D||1),UPSTREAM(MODIFIER||3843|||BnaA01g15210D|||BnaA01g15210D||1),UPSTREAM(MODIFIER||4877|||BnaA01g15220D|||BnaA01g15220D||1|WARNING_TRANSCRIPT_INCOMPLETE)	GT:PL	0/1:177,0,162
chrA01	7770612	chrA01:7770612_C/T	C	T	175	.	DP=21;VDB=0.590152;RPB=0.98893;MQB=0.714098;BQB=0.999305;MQSB=0.156618;SGB=-0.686358;MQ0F=0;ICB=1;HOB=0.5;AC=1;AN=2;DP4=4,3,13,1;MQ=52;EFF=DOWNSTREAM(MODIFIER||2076|||BnaA01g15220D|||BnaA01g15220D||1|WARNING_TRANSCRIPT_INCOMPLETE),DOWNSTREAM(MODIFIER||4591|||BnaA01g15210D|||BnaA01g15210D||1),SYNONYMOUS_CODING(LOW|SILENT|Ctg/Ttg|L225||BnaA01g15230D|||BnaA01g15230D|3|1|WARNING_TRANSCRIPT_INCOMPLETE)	GT:PL	0/1:208,0,146
chrA01	7799552	chrA01:7799552_C/T	C	T	85	.	DP=9;VDB=0.118267;RPB=0.649731;MQB=0.974597;BQB=0.0812164;MQSB=0.974597;SGB=-0.556411;MQ0F=0;ICB=1;HOB=0.5;AC=1;AN=2;DP4=3,2,1,3;MQ=60;EFF=DOWNSTREAM(MODIFIER||983|||BnaA01g15240D|||BnaA01g15240D||1|WARNING_TRANSCRIPT_MULTIPLE_STOP_CODONS),NON_SYNONYMOUS_CODING(MODERATE|MISSENSE|Gtg/Atg|V350M||BnaA01g15250D|||BnaA01g15250D|4|1|WARNING_TRANSCRIPT_INCOMPLETE),UPSTREAM(MODIFIER||4273|||BnaA01g15260D|||BnaA01g15260D||1|WARNING_TRANSCRIPT_INCOMPLETE)	GT:PL	0/1:118,0,136
chrA01	7839075	chrA01:7839075_C/T	C	T	222	.	DP=26;VDB=0.532093;RPB=0.986207;MQB=0.882497;BQB=0.338335;MQSB=0.882497;SGB=-0.691153;MQ0F=0;ICB=1;HOB=0.5;AC=1;AN=2;DP4=5,3,3,15;MQ=59;EFF=NON_SYNONYMOUS_CODING(MODERATE|MISSENSE|gGt/gAt|G545D||BnaA01g15330D|||BnaA01g15330D|15|1|WARNING_TRANSCRIPT_INCOMPLETE),UPSTREAM(MODIFIER||4290|||BnaA01g15320D|||BnaA01g15320D||1)	GT:PL	0/1:255,0,158
chrA01	7850519	chrA01:7850519_T/C	T	C	127	.	DP=16;VDB=0.375147;RPB=0.844114;MQB=0.892753;BQB=0.603142;MQSB=1;SGB=-0.662043;MQ0F=0;ICB=1;HOB=0.5;AC=1;AN=2;DP4=1,6,0,9;MQ=59;EFF=DOWNSTREAM(MODIFIER||1013|||BnaA01g15340D|||BnaA01g15340D||1),INTRON(MODIFIER|||||BnaA01g15350D|||BnaA01g15350D|2|1)	GT:PL	0/1:160,0,154
chrA01	7852159	chrA01:7852159_C/T	C	T	222	.	DP=27;VDB=0.127856;RPB=0.992153;MQB=0.968979;BQB=0.962588;MQSB=0.999702;SGB=-0.690438;MQ0F=0;ICB=1;HOB=0.5;AC=1;AN=2;DP4=6,4,9,8;MQ=53;EFF=DOWNSTREAM(MODIFIER||2653|||BnaA01g15340D|||BnaA01g15340D||1),DOWNSTREAM(MODIFIER||872|||BnaA01g15350D|||BnaA01g15350D||1),INTERGENIC(MODIFIER||||||||||1),UPSTREAM(MODIFIER||4936|||BnaA01g15360D|||BnaA01g15360D||1)	GT:PL	0/1:255,0,202
chrA01	7898534	chrA01:7898534_C/T	C	T	200	.	DP=28;VDB=0.354017;RPB=0.570482;MQB=0.384848;BQB=0.942064;MQSB=0.995699;SGB=-0.683931;MQ0F=0;ICB=1;HOB=0.5;AC=1;AN=2;DP4=9,6,3,10;MQ=56;EFF=NON_SYNONYMOUS_CODING(MODERATE|MISSENSE|Gag/Aag|E313K||BnaA01g15410D|||BnaA01g15410D|7|1|WARNING_TRANSCRIPT_MULTIPLE_STOP_CODONS),UPSTREAM(MODIFIER||2330|||BnaA01g15400D|||BnaA01g15400D||1),UPSTREAM(MODIFIER||4054|||BnaA01g15390D|||BnaA01g15390D||1|WARNING_TRANSCRIPT_INCOMPLETE)	GT:PL	0/1:233,0,255
chrA01	7971117	chrA01:7971117_A/C	A	C	109	.	DP=29;VDB=0.0801278;RPB=0.99899;MQB=0.808662;BQB=0.681069;MQSB=0.407407;SGB=-0.676189;MQ0F=0;ICB=1;HOB=0.5;AC=1;AN=2;DP4=16,2,11,0;MQ=46;EFF=DOWNSTREAM(MODIFIER||3403|||BnaA01g15560D|||BnaA01g15560D||1|WARNING_TRANSCRIPT_INCOMPLETE),INTERGENIC(MODIFIER||||||||||1),UPSTREAM(MODIFIER||1310|||BnaA01g15570D|||BnaA01g15570D||1|WARNING_TRANSCRIPT_INCOMPLETE),UPSTREAM(MODIFIER||202|||BnaA01g15580D|||BnaA01g15580D||1|WARNING_TRANSCRIPT_INCOMPLETE)	GT:PL	0/1:142,0,227
chrA01	8037973	chrA01:8037973_C/T	C	T	213	.	DP=25;VDB=0.710713;RPB=0.872891;MQB=0.989565;BQB=0.989565;MQSB=0.281048;SGB=-0.683931;MQ0F=0;ICB=1;HOB=0.5;AC=1;AN=2;DP4=8,3,5,8;MQ=55;EFF=INTERGENIC(MODIFIER||||||||||1),UPSTREAM(MODIFIER||351|||BnaA01g15670D|||BnaA01g15670D||1|WARNING_TRANSCRIPT_MULTIPLE_STOP_CODONS)	GT:PL	0/1:246,0,206
chrA01	8042318	chrA01:8042318_C/T	C	T	197	.	DP=25;VDB=0.493164;RPB=0.897388;MQB=0.996634;BQB=0.873506;MQSB=0.83417;SGB=-0.676189;MQ0F=0;ICB=1;HOB=0.5;AC=1;AN=2;DP4=8,6,6,5;MQ=58;EFF=DOWNSTREAM(MODIFIER||1111|||BnaA01g15680D|||BnaA01g15680D||1|WARNING_TRANSCRIPT_INCOMPLETE),DOWNSTREAM(MODIFIER||4569|||BnaA01g15690D|||BnaA01g15690D||1|WARNING_TRANSCRIPT_INCOMPLETE),INTERGENIC(MODIFIER||||||||||1),UPSTREAM(MODIFIER||4696|||BnaA01g15670D|||BnaA01g15670D||1|WARNING_TRANSCRIPT_MULTIPLE_STOP_CODONS)	GT:PL	0/1:230,0,255
chrA01	8051023	chrA01:8051023_C/T	C	T	209	.	DP=30;VDB=0.325636;RPB=0.490978;MQB=0.842271;BQB=0.553203;MQSB=0.00025916;SGB=-0.683931;MQ0F=0;ICB=1;HOB=0.5;AC=1;AN=2;DP4=11,6,7,6;MQ=47;EFF=DOWNSTREAM(MODIFIER||2168|||BnaA01g15710D|||BnaA01g15710D||1|WARNING_TRANSCRIPT_INCOMPLETE),INTERGENIC(MODIFIER||||||||||1),UPSTREAM(MODIFIER||193|||BnaA01g15700D|||BnaA01g15700D||1),UPSTREAM(MODIFIER||2789|||BnaA01g15690D|||BnaA01g15690D||1|WARNING_TRANSCRIPT_INCOMPLETE)	GT:PL	0/1:242,0,255
chrA01	8087692	chrA01:8087692_G/A	G	A	130	.	DP=22;VDB=0.149064;RPB=0.994426;MQB=1;BQB=0.072496;MQSB=1;SGB=-0.636426;MQ0F=0;ICB=1;HOB=0.5;AC=1;AN=2;DP4=9,6,5,2;MQ=60;EFF=INTERGENIC(MODIFIER||||||||||1),UPSTREAM(MODIFIER||4522|||BnaA01g15760D|||BnaA01g15760D||1|WARNING_TRANSCRIPT_INCOMPLETE)	GT:PL	0/1:163,0,255
chrA01	8148661	chrA01:8148661_C/T	C	T	222	.	DP=43;VDB=0.157172;RPB=0.255427;MQB=0.866878;BQB=0.674876;MQSB=0.943072;SGB=-0.692352;MQ0F=0;ICB=1;HOB=0.5;AC=1;AN=2;DP4=13,9,11,10;MQ=56;EFF=DOWNSTREAM(MODIFIER||1614|||BnaA01g15840D|||BnaA01g15840D||1|WARNING_TRANSCRIPT_MULTIPLE_STOP_CODONS),DOWNSTREAM(MODIFIER||1698|||BnaA01g15870D|||BnaA01g15870D||1|WARNING_TRANSCRIPT_MULTIPLE_STOP_CODONS),DOWNSTREAM(MODIFIER||4666|||BnaA01g15880D|||BnaA01g15880D||1|WARNING_TRANSCRIPT_MULTIPLE_STOP_CODONS),NON_SYNONYMOUS_CODING(MODERATE|MISSENSE|Ggt/Agt|G191S||BnaA01g15860D|||BnaA01g15860D|5|1|WARNING_TRANSCRIPT_INCOMPLETE),SPLICE_SITE_REGION(LOW|||||BnaA01g15860D|||BnaA01g15860D|5|1|WARNING_TRANSCRIPT_INCOMPLETE),UPSTREAM(MODIFIER||550|||BnaA01g15850D|||BnaA01g15850D||1|WARNING_TRANSCRIPT_INCOMPLETE)	GT:PL	0/1:255,0,255
chrA01	8211536	chrA01:8211536_G/A	G	A	137	.	DP=19;VDB=0.179101;RPB=0.464383;MQB=0.946915;BQB=0.999148;MQSB=0.257165;SGB=-0.651104;MQ0F=0;ICB=1;HOB=0.5;AC=1;AN=2;DP4=3,8,4,4;MQ=47;EFF=DOWNSTREAM(MODIFIER||3032|||BnaA01g16020D|||BnaA01g16020D||1|WARNING_TRANSCRIPT_MULTIPLE_STOP_CODONS),DOWNSTREAM(MODIFIER||3849|||BnaA01g16030D|||BnaA01g16030D||1),INTERGENIC(MODIFIER||||||||||1)	GT:PL	0/1:170,0,220
chrA01	8215616	chrA01:8215616_T/C	T	C	157	.	DP=6;VDB=0.00114127;MQSB=0.861511;SGB=-0.616816;MQ0F=0;AC=2;AN=2;DP4=0,0,3,3;MQ=60;EFF=SYNONYMOUS_CODING(LOW|SILENT|ccA/ccG|P853||BnaA01g16030D|||BnaA01g16030D|1|1),UPSTREAM(MODIFIER||3089|||BnaA01g16040D|||BnaA01g16040D||1|WARNING_TRANSCRIPT_INCOMPLETE),UPSTREAM(MODIFIER||514|||BnaA01g16020D|||BnaA01g16020D||1|WARNING_TRANSCRIPT_MULTIPLE_STOP_CODONS)	GT:PL	1/1:184,18,0
chrA01	8231987	chrA01:8231987_G/A	G	A	222	.	DP=31;VDB=0.687038;RPB=0.408379;MQB=0.622704;BQB=0.719681;MQSB=1;SGB=-0.69168;MQ0F=0;ICB=1;HOB=0.5;AC=1;AN=2;DP4=7,5,9,10;MQ=58;EFF=SYNONYMOUS_CODING(LOW|SILENT|aaG/aaA|K993||BnaA01g16070D|||BnaA01g16070D|8|1|WARNING_TRANSCRIPT_INCOMPLETE),UPSTREAM(MODIFIER||4710|||BnaA01g16060D|||BnaA01g16060D||1|WARNING_TRANSCRIPT_INCOMPLETE)	GT:PL	0/1:255,0,237
chrA01	8263122	chrA01:8263122_C/T	C	T	207	.	DP=20;VDB=0.749333;RPB=0.727471;MQB=0.263407;BQB=0.590979;MQSB=0.651439;SGB=-0.676189;MQ0F=0;ICB=1;HOB=0.5;AC=1;AN=2;DP4=3,6,5,6;MQ=56;EFF=DOWNSTREAM(MODIFIER||3815|||BnaA01g16160D|||BnaA01g16160D||1|WARNING_TRANSCRIPT_INCOMPLETE),INTERGENIC(MODIFIER||||||||||1),UPSTREAM(MODIFIER||3118|||BnaA01g16150D|||BnaA01g16150D||1|WARNING_TRANSCRIPT_MULTIPLE_STOP_CODONS)	GT:PL	0/1:240,0,193
chrA01	8353771	chrA01:8353771_C/T	C	T	222	.	DP=26;VDB=0.198994;RPB=0.282623;MQB=0.945959;BQB=0.961004;MQSB=0.960078;SGB=-0.683931;MQ0F=0;ICB=1;HOB=0.5;AC=1;AN=2;DP4=6,7,5,8;MQ=59;EFF=DOWNSTREAM(MODIFIER||1|||BnaA01g16290D|||BnaA01g16290D||1|WARNING_TRANSCRIPT_INCOMPLETE),DOWNSTREAM(MODIFIER||3021|||BnaA01g16280D|||BnaA01g16280D||1|WARNING_TRANSCRIPT_INCOMPLETE),INTERGENIC(MODIFIER||||||||||1)	GT:PL	0/1:255,0,255
chrA01	8365459	chrA01:8365459_C/T	C	T	201	.	DP=20;VDB=0.695687;RPB=0.770696;MQB=1;BQB=0.727471;MQSB=1;SGB=-0.676189;MQ0F=0;ICB=1;HOB=0.5;AC=1;AN=2;DP4=2,7,4,7;MQ=60;EFF=INTERGENIC(MODIFIER||||||||||1)	GT:PL	0/1:234,0,192
chrA01	8417869	chrA01:8417869_G/A	G	A	222	.	DP=31;VDB=0.348676;RPB=0.32458;MQB=0.58512;BQB=0.222931;MQSB=0.0344192;SGB=-0.692352;MQ0F=0;ICB=1;HOB=0.5;AC=1;AN=2;DP4=5,5,3,18;MQ=55;EFF=DOWNSTREAM(MODIFIER||2948|||BnaA01g16340D|||BnaA01g16340D||1),DOWNSTREAM(MODIFIER||602|||BnaA01g16330D|||BnaA01g16330D||1|WARNING_TRANSCRIPT_MULTIPLE_STOP_CODONS),SYNONYMOUS_CODING(LOW|SILENT|ttG/ttA|L722||BnaA01g16320D|||BnaA01g16320D|5|1|WARNING_TRANSCRIPT_MULTIPLE_STOP_CODONS)	GT:PL	0/1:255,0,172
chrA01	8443568	chrA01:8443568_C/T	C	T	201	.	DP=23;VDB=0.3365;RPB=0.999527;MQB=0.944319;BQB=0.898944;MQSB=0.238761;SGB=-0.676189;MQ0F=0;ICB=1;HOB=0.5;AC=1;AN=2;DP4=8,4,4,7;MQ=54;EFF=INTRON(MODIFIER|||||BnaA01g16370D|||BnaA01g16370D|1|1),UPSTREAM(MODIFIER||1848|||BnaA01g16360D|||BnaA01g16360D||1|WARNING_TRANSCRIPT_MULTIPLE_STOP_CODONS),UPSTREAM(MODIFIER||3336|||BnaA01g16380D|||BnaA01g16380D||1)	GT:PL	0/1:234,0,238
chrA01	8480222	chrA01:8480222_C/T	C	T	153	.	DP=20;VDB=0.130321;RPB=0.231995;MQB=0.965264;BQB=0.943233;MQSB=0.416862;SGB=-0.662043;MQ0F=0;ICB=1;HOB=0.5;AC=1;AN=2;DP4=11,0,5,4;MQ=52;EFF=INTERGENIC(MODIFIER||||||||||1)	GT:PL	0/1:186,0,159
chrA01	8553886	chrA01:8553886_C/T	C	T	222	.	DP=37;VDB=0.500953;RPB=0.883662;MQB=0.570856;BQB=0.788229;MQSB=0.968476;SGB=-0.688148;MQ0F=0;ICB=1;HOB=0.5;AC=1;AN=2;DP4=10,11,8,7;MQ=56;EFF=NON_SYNONYMOUS_CODING(MODERATE|MISSENSE|gGa/gAa|G583E||BnaA01g16520D|||BnaA01g16520D|4|1|WARNING_TRANSCRIPT_INCOMPLETE)	GT:PL	0/1:255,0,255
chrA01	8560768	chrA01:8560768_C/T	C	T	177	.	DP=20;VDB=0.523195;RPB=0.247381;MQB=0.333737;BQB=0.08829;MQSB=0.332192;SGB=-0.662043;MQ0F=0.05;ICB=1;HOB=0.5;AC=1;AN=2;DP4=2,9,4,5;MQ=51;EFF=DOWNSTREAM(MODIFIER||584|||BnaA01g16530D|||BnaA01g16530D||1|WARNING_TRANSCRIPT_INCOMPLETE),INTERGENIC(MODIFIER||||||||||1),UPSTREAM(MODIFIER||4734|||BnaA01g16520D|||BnaA01g16520D||1|WARNING_TRANSCRIPT_INCOMPLETE)	GT:PL	0/1:210,0,159
chrA01	8587651	chrA01:8587651_T/C	T	C	41.7298	.	DP=33;VDB=0.275478;RPB=0.26331;MQB=0.052574;BQB=0.940565;MQSB=0.755699;SGB=-0.616816;MQ0F=0;ICB=1;HOB=0.5;AC=1;AN=2;DP4=9,18,3,3;MQ=56;EFF=DOWNSTREAM(MODIFIER||1360|||BnaA01g16590D|||BnaA01g16590D||1|WARNING_TRANSCRIPT_MULTIPLE_STOP_CODONS),DOWNSTREAM(MODIFIER||4380|||BnaA01g16600D|||BnaA01g16600D||1|WARNING_TRANSCRIPT_INCOMPLETE),INTERGENIC(MODIFIER||||||||||1)	GT:PL	0/1:77,0,255
chrA01	8587982	chrA01:8587982_T/C	T	C	92	.	DP=42;VDB=0.0156278;RPB=0.0322754;MQB=0.39155;BQB=0.92098;MQSB=0.99668;SGB=-0.651104;MQ0F=0;ICB=1;HOB=0.5;AC=1;AN=2;DP4=14,18,4,4;MQ=55;EFF=DOWNSTREAM(MODIFIER||1691|||BnaA01g16590D|||BnaA01g16590D||1|WARNING_TRANSCRIPT_MULTIPLE_STOP_CODONS),DOWNSTREAM(MODIFIER||4049|||BnaA01g16600D|||BnaA01g16600D||1|WARNING_TRANSCRIPT_INCOMPLETE),INTERGENIC(MODIFIER||||||||||1)	GT:PL	0/1:127,0,255
chrA01	8588231	chrA01:8588231_G/A	G	A	171	.	DP=43;VDB=0.409779;RPB=0.810683;MQB=0.691205;BQB=0.844314;MQSB=0.964007;SGB=-0.683931;MQ0F=0;ICB=1;HOB=0.5;AC=1;AN=2;DP4=22,8,9,4;MQ=57;EFF=DOWNSTREAM(MODIFIER||1940|||BnaA01g16590D|||BnaA01g16590D||1|WARNING_TRANSCRIPT_MULTIPLE_STOP_CODONS),DOWNSTREAM(MODIFIER||3800|||BnaA01g16600D|||BnaA01g16600D||1|WARNING_TRANSCRIPT_INCOMPLETE),INTERGENIC(MODIFIER||||||||||1)	GT:PL	0/1:204,0,255
chrA01	8592417	chrA01:8592417_C/T	C	T	222	.	DP=31;VDB=0.946183;RPB=0.94467;MQB=0.962133;BQB=0.469029;MQSB=0.957006;SGB=-0.686358;MQ0F=0;ICB=1;HOB=0.5;AC=1;AN=2;DP4=9,8,6,8;MQ=59;EFF=DOWNSTREAM(MODIFIER||2380|||BnaA01g16610D|||BnaA01g16610D||1|WARNING_TRANSCRIPT_INCOMPLETE),SYNONYMOUS_CODING(LOW|SILENT|aaG/aaA|K331||BnaA01g16600D|||BnaA01g16600D|5|1|WARNING_TRANSCRIPT_INCOMPLETE)	GT:PL	0/1:255,0,255
chrA01	8597364	chrA01:8597364_G/C	G	C	169	.	DP=20;VDB=0.160505;RPB=0.941512;MQB=0.826565;BQB=0.534863;MQSB=0.583333;SGB=-0.680642;MQ0F=0;ICB=1;HOB=0.5;AC=1;AN=2;DP4=7,1,11,1;MQ=57;EFF=INTERGENIC(MODIFIER||||||||||1),UPSTREAM(MODIFIER||1086|||BnaA01g16610D|||BnaA01g16610D||1|WARNING_TRANSCRIPT_INCOMPLETE),UPSTREAM(MODIFIER||3403|||BnaA01g16600D|||BnaA01g16600D||1|WARNING_TRANSCRIPT_INCOMPLETE)	GT:PL	0/1:202,0,158
chrA01	8683977	chrA01:8683977_C/T	C	T	206	.	DP=24;VDB=0.690053;RPB=0.736479;MQB=0.931547;BQB=0.077869;MQSB=0.96464;SGB=-0.676189;MQ0F=0;ICB=1;HOB=0.5;AC=1;AN=2;DP4=4,9,5,6;MQ=59;EFF=DOWNSTREAM(MODIFIER||1666|||BnaA01g16620D|||BnaA01g16620D||1),INTRON(MODIFIER|||||BnaA01g16630D|||BnaA01g16630D|1|1),UPSTREAM(MODIFIER||3284|||BnaA01g16650D|||BnaA01g16650D||1|WARNING_TRANSCRIPT_MULTIPLE_STOP_CODONS),UPSTREAM(MODIFIER||723|||BnaA01g16640D|||BnaA01g16640D||1|WARNING_TRANSCRIPT_INCOMPLETE)	GT:PL	0/1:239,0,231
chrA01	8723891	chrA01:8723891_A/G	A	G	64	.	DP=11;VDB=0.0298006;RPB=0.0401934;MQB=0.241161;BQB=0.442128;MQSB=0.964642;SGB=-0.556411;MQ0F=0.181818;ICB=1;HOB=0.5;AC=1;AN=2;DP4=5,2,2,2;MQ=39;EFF=DOWNSTREAM(MODIFIER||1677|||BnaA01g16710D|||BnaA01g16710D||1|WARNING_TRANSCRIPT_MULTIPLE_STOP_CODONS),SYNONYMOUS_CODING(LOW|SILENT|gaA/gaG|E216||BnaA01g16720D|||BnaA01g16720D|3|1),UPSTREAM(MODIFIER||1228|||BnaA01g16730D|||BnaA01g16730D||1|WARNING_TRANSCRIPT_INCOMPLETE)	GT:PL	0/1:97,0,112
chrA01	8788849	chrA01:8788849_T/G	T	G	162	.	DP=14;VDB=0.937763;RPB=0.0555762;MQB=0.0183156;BQB=0.697676;MQSB=1;SGB=-0.670168;MQ0F=0.285714;AC=2;AN=2;DP4=0,4,1,9;MQ=35;EFF=INTERGENIC(MODIFIER||||||||||1),UPSTREAM(MODIFIER||1994|||BnaA01g16790D|||BnaA01g16790D||1|WARNING_TRANSCRIPT_MULTIPLE_STOP_CODONS),UPSTREAM(MODIFIER||3125|||BnaA01g16780D|||BnaA01g16780D||1|WARNING_TRANSCRIPT_MULTIPLE_STOP_CODONS)	GT:PL	1/1:189,12,0
chrA01	9129904	chrA01:9129904_G/A	G	A	157	.	DP=25;VDB=0.916667;RPB=0.934533;MQB=0.310905;BQB=0.890666;MQSB=0.441782;SGB=-0.662043;MQ0F=0;ICB=1;HOB=0.5;AC=1;AN=2;DP4=7,9,5,4;MQ=52;EFF=DOWNSTREAM(MODIFIER||580|||BnaA01g17340D|||BnaA01g17340D||1|WARNING_TRANSCRIPT_INCOMPLETE),NON_SYNONYMOUS_CODING(MODERATE|MISSENSE|gGa/gAa|G411E||BnaA01g17330D|||BnaA01g17330D|2|1|WARNING_TRANSCRIPT_INCOMPLETE)	GT:PL	0/1:190,0,255
chrA01	9163528	chrA01:9163528_C/T	C	T	222	.	DP=52;VDB=0.556902;RPB=0.81507;MQB=0.415127;BQB=0.636924;MQSB=0.291851;SGB=-0.692067;MQ0F=0;ICB=1;HOB=0.5;AC=1;AN=2;DP4=14,18,10,10;MQ=46;EFF=INTRON(MODIFIER|||||BnaA01g17380D|||BnaA01g17380D|1|1|WARNING_TRANSCRIPT_INCOMPLETE),UPSTREAM(MODIFIER||3699|||BnaA01g17360D|||BnaA01g17360D||1),UPSTREAM(MODIFIER||383|||BnaA01g17370D|||BnaA01g17370D||1)	GT:PL	0/1:255,0,255
chrA01	9238846	chrA01:9238846_G/A	G	A	222	.	DP=31;VDB=0.831512;RPB=0.984304;MQB=1;BQB=0.776371;MQSB=1;SGB=-0.688148;MQ0F=0;ICB=1;HOB=0.5;AC=1;AN=2;DP4=8,8,8,7;MQ=60;EFF=DOWNSTREAM(MODIFIER||2587|||BnaA01g17500D|||BnaA01g17500D||1|WARNING_TRANSCRIPT_MULTIPLE_STOP_CODONS),DOWNSTREAM(MODIFIER||4546|||BnaA01g17490D|||BnaA01g17490D||1|WARNING_TRANSCRIPT_MULTIPLE_STOP_CODONS),INTRON(MODIFIER|||||BnaA01g17510D|||BnaA01g17510D|3|1|WARNING_TRANSCRIPT_MULTIPLE_STOP_CODONS)	GT:PL	0/1:255,0,255
chrA01	9241178	chrA01:9241178_G/A	G	A	199	.	DP=27;VDB=0.601549;RPB=0.50373;MQB=0.985523;BQB=0.854328;MQSB=0.629414;SGB=-0.680642;MQ0F=0;ICB=1;HOB=0.5;AC=1;AN=2;DP4=5,10,6,6;MQ=54;EFF=DOWNSTREAM(MODIFIER||4919|||BnaA01g17500D|||BnaA01g17500D||1|WARNING_TRANSCRIPT_MULTIPLE_STOP_CODONS),NON_SYNONYMOUS_CODING(MODERATE|MISSENSE|Ggg/Agg|G347R||BnaA01g17510D|||BnaA01g17510D|9|1|WARNING_TRANSCRIPT_MULTIPLE_STOP_CODONS)	GT:PL	0/1:232,0,255
chrA01	9306580	chrA01:9306580_G/A	G	A	190	.	DP=26;VDB=0.204288;RPB=0.870362;MQB=0.962269;BQB=0.674458;MQSB=0.98568;SGB=-0.688148;MQ0F=0;ICB=1;HOB=0.5;AC=1;AN=2;DP4=3,7,2,13;MQ=59;EFF=DOWNSTREAM(MODIFIER||1863|||BnaA01g17620D|||BnaA01g17620D||1|WARNING_TRANSCRIPT_MULTIPLE_STOP_CODONS),DOWNSTREAM(MODIFIER||4448|||BnaA01g17580D|||BnaA01g17580D||1|WARNING_TRANSCRIPT_INCOMPLETE),NON_SYNONYMOUS_CODING(MODERATE|MISSENSE|tCt/tTt|S3F||BnaA01g17610D|||BnaA01g17610D|1|1),UPSTREAM(MODIFIER||1089|||BnaA01g17600D|||BnaA01g17600D||1),UPSTREAM(MODIFIER||2886|||BnaA01g17590D|||BnaA01g17590D||1),UPSTREAM(MODIFIER||3531|||BnaA01g17630D|||BnaA01g17630D||1|WARNING_TRANSCRIPT_MULTIPLE_STOP_CODONS)	GT:PL	0/1:223,0,189
chrA01	9334279	chrA01:9334279_C/T	C	T	222	.	DP=36;VDB=0.31069;RPB=0.43001;MQB=0.62686;BQB=0.447858;MQSB=0.998842;SGB=-0.69168;MQ0F=0;ICB=1;HOB=0.5;AC=1;AN=2;DP4=8,9,7,12;MQ=55;EFF=DOWNSTREAM(MODIFIER||1576|||BnaA01g17650D|||BnaA01g17650D||1|WARNING_TRANSCRIPT_MULTIPLE_STOP_CODONS),INTERGENIC(MODIFIER||||||||||1)	GT:PL	0/1:255,0,255
chrA01	9365139	chrA01:9365139_G/A	G	A	222	.	DP=33;VDB=0.330451;RPB=0.933098;MQB=1;BQB=0.811487;MQSB=1;SGB=-0.692717;MQ0F=0;ICB=1;HOB=0.5;AC=1;AN=2;DP4=3,7,11,12;MQ=60;EFF=INTRON(MODIFIER|||||BnaA01g17670D|||BnaA01g17670D|1|1|WARNING_TRANSCRIPT_MULTIPLE_STOP_CODONS),UPSTREAM(MODIFIER||4519|||BnaA01g17680D|||BnaA01g17680D||1|WARNING_TRANSCRIPT_MULTIPLE_STOP_CODONS)	GT:PL	0/1:255,0,183
chrA01	9422765	chrA01:9422765_T/C	T	C	190	.	DP=23;VDB=0.936239;RPB=0.912244;MQB=0.804615;BQB=0.533519;MQSB=0.592107;SGB=-0.680642;MQ0F=0;ICB=1;HOB=0.5;AC=1;AN=2;DP4=5,5,9,3;MQ=54;EFF=INTERGENIC(MODIFIER||||||||||1)	GT:PL	0/1:223,0,186
chrA01	9485446	chrA01:9485446_G/A	G	A	210	.	DP=20;VDB=0.873542;RPB=0.881841;MQB=1;BQB=0.826565;MQSB=1;SGB=-0.680642;MQ0F=0;ICB=1;HOB=0.5;AC=1;AN=2;DP4=3,5,5,7;MQ=60;EFF=NON_SYNONYMOUS_CODING(MODERATE|MISSENSE|Gct/Act|A448T||BnaA01g17940D|||BnaA01g17940D|4|1|WARNING_TRANSCRIPT_MULTIPLE_STOP_CODONS)	GT:PL	0/1:243,0,172
chrA01	9498695	chrA01:9498695_G/A	G	A	180	.	DP=25;VDB=0.800881;RPB=0.729745;MQB=0.955682;BQB=0.516418;MQSB=0.929204;SGB=-0.676189;MQ0F=0;ICB=1;HOB=0.5;AC=1;AN=2;DP4=6,8,8,3;MQ=58;EFF=INTERGENIC(MODIFIER||||||||||1),UPSTREAM(MODIFIER||3512|||BnaA01g17960D|||BnaA01g17960D||1|WARNING_TRANSCRIPT_INCOMPLETE),UPSTREAM(MODIFIER||572|||BnaA01g17950D|||BnaA01g17950D||1)	GT:PL	0/1:213,0,255
chrA01	9499604	chrA01:9499604_C/T	C	T	214	.	DP=25;VDB=0.629076;RPB=0.484192;MQB=1;BQB=0.805909;MQSB=1;SGB=-0.686358;MQ0F=0;ICB=1;HOB=0.5;AC=1;AN=2;DP4=7,4,7,7;MQ=60;EFF=DOWNSTREAM(MODIFIER||4481|||BnaA01g17970D|||BnaA01g17970D||1|WARNING_TRANSCRIPT_MULTIPLE_STOP_CODONS),NON_SYNONYMOUS_CODING(MODERATE|MISSENSE|aCg/aTg|T113M||BnaA01g17950D|||BnaA01g17950D|1|1),UPSTREAM(MODIFIER||2603|||BnaA01g17960D|||BnaA01g17960D||1|WARNING_TRANSCRIPT_INCOMPLETE)	GT:PL	0/1:247,0,207
chrA01	9500809	chrA01:9500809_C/T	C	T	222	.	DP=34;VDB=0.959656;RPB=0.929804;MQB=1;BQB=0.997597;MQSB=1;SGB=-0.69168;MQ0F=0;ICB=1;HOB=0.5;AC=1;AN=2;DP4=10,5,11,8;MQ=60;EFF=DOWNSTREAM(MODIFIER||3276|||BnaA01g17970D|||BnaA01g17970D||1|WARNING_TRANSCRIPT_MULTIPLE_STOP_CODONS),INTRON(MODIFIER|||||BnaA01g17950D|||BnaA01g17950D|4|1),UPSTREAM(MODIFIER||1398|||BnaA01g17960D|||BnaA01g17960D||1|WARNING_TRANSCRIPT_INCOMPLETE)	GT:PL	0/1:255,0,255
chrA01	9571070	chrA01:9571070_G/A	G	A	222	.	DP=31;VDB=0.18785;RPB=0.0614665;MQB=0.714095;BQB=0.971566;MQSB=0.495036;SGB=-0.691153;MQ0F=0;ICB=1;HOB=0.5;AC=1;AN=2;DP4=4,9,11,7;MQ=57;EFF=NON_SYNONYMOUS_CODING(MODERATE|MISSENSE|Ctt/Ttt|L49F||BnaA01g18100D|||BnaA01g18100D|1|1)	GT:PL	0/1:255,0,233
chrA01	9644788	chrA01:9644788_C/T	C	T	222	.	DP=27;VDB=0.665504;RPB=0.995249;MQB=1;BQB=0.751254;MQSB=1;SGB=-0.688148;MQ0F=0;ICB=1;HOB=0.5;AC=1;AN=2;DP4=7,5,8,7;MQ=60;EFF=NON_SYNONYMOUS_CODING(MODERATE|MISSENSE|aCc/aTc|T242I||BnaA01g18150D|||BnaA01g18150D|10|1|WARNING_TRANSCRIPT_INCOMPLETE),UPSTREAM(MODIFIER||3038|||BnaA01g18140D|||BnaA01g18140D||1|WARNING_TRANSCRIPT_INCOMPLETE)	GT:PL	0/1:255,0,232
chrA01	9711839	chrA01:9711839_G/A	G	A	215	.	DP=30;VDB=0.763067;RPB=0.578472;MQB=0.0145486;BQB=0.667089;MQSB=0.0552679;SGB=-0.683931;MQ0F=0.166667;ICB=1;HOB=0.5;AC=1;AN=2;DP4=9,8,8,5;MQ=41;EFF=SYNONYMOUS_CODING(LOW|SILENT|aaG/aaA|K10||BnaA01g18200D|||BnaA01g18200D|1|1|WARNING_TRANSCRIPT_INCOMPLETE),UPSTREAM(MODIFIER||111|||BnaA01g18190D|||BnaA01g18190D||1)	GT:PL	0/1:248,0,207
chrA01	9722385	chrA01:9722385_C/T	C	T	214	.	DP=30;VDB=0.199796;RPB=0.764748;MQB=1;BQB=0.741013;MQSB=1;SGB=-0.683931;MQ0F=0;ICB=1;HOB=0.5;AC=1;AN=2;DP4=11,6,9,4;MQ=60;EFF=INTERGENIC(MODIFIER||||||||||1)	GT:PL	0/1:247,0,255
chrA01	9732024	chrA01:9732024_G/A	G	A	172	.	DP=25;VDB=0.972931;RPB=0.801285;MQB=0.830146;BQB=0.557106;MQSB=0.0273811;SGB=-0.670168;MQ0F=0;ICB=1;HOB=0.5;AC=1;AN=2;DP4=9,6,5,5;MQ=53;EFF=INTERGENIC(MODIFIER||||||||||1)	GT:PL	0/1:205,0,255
chrA01	9750582	chrA01:9750582_G/A	G	A	211	.	DP=20;VDB=0.177966;RPB=0.0322233;MQB=1;BQB=0.39256;MQSB=1;SGB=-0.676189;MQ0F=0;ICB=1;HOB=0.5;AC=1;AN=2;DP4=4,5,4,7;MQ=60;EFF=DOWNSTREAM(MODIFIER||3354|||BnaA01g18210D|||BnaA01g18210D||1),INTERGENIC(MODIFIER||||||||||1)	GT:PL	0/1:244,0,199
chrA01	9779414	chrA01:9779414_C/T	C	T	222	.	DP=23;VDB=0.592534;RPB=0.740818;MQB=1;BQB=0.95869;MQSB=1;SGB=-0.688148;MQ0F=0;ICB=1;HOB=0.5;AC=1;AN=2;DP4=2,6,5,10;MQ=60;EFF=DOWNSTREAM(MODIFIER||2777|||BnaA01g18250D|||BnaA01g18250D||1),DOWNSTREAM(MODIFIER||3213|||BnaA01g18240D|||BnaA01g18240D||1|WARNING_TRANSCRIPT_INCOMPLETE),NON_SYNONYMOUS_CODING(MODERATE|MISSENSE|Gca/Aca|A64T||BnaA01g18260D|||BnaA01g18260D|2|1)	GT:PL	0/1:255,0,167
chrA01	9804195	chrA01:9804195_G/A	G	A	222	.	DP=32;VDB=0.780493;RPB=0.987578;MQB=1;BQB=0.980658;MQSB=1;SGB=-0.688148;MQ0F=0;ICB=1;HOB=0.5;AC=1;AN=2;DP4=11,5,9,6;MQ=60;EFF=INTRON(MODIFIER|||||BnaA01g18280D|||BnaA01g18280D|8|1|WARNING_TRANSCRIPT_INCOMPLETE),UPSTREAM(MODIFIER||4364|||BnaA01g18290D|||BnaA01g18290D||1)	GT:PL	0/1:255,0,252
chrA01	9983274	chrA01:9983274_C/T	C	T	205	.	DP=30;VDB=0.634227;RPB=0.899452;MQB=0.994541;BQB=0.963674;MQSB=0.989083;SGB=-0.683931;MQ0F=0;ICB=1;HOB=0.5;AC=1;AN=2;DP4=7,10,5,8;MQ=59;EFF=INTERGENIC(MODIFIER||||||||||1),UPSTREAM(MODIFIER||1609|||BnaA01g18430D|||BnaA01g18430D||1)	GT:PL	0/1:238,0,255
chrA01	10068283	chrA01:10068283_G/A	G	A	158	.	DP=22;VDB=0.928696;RPB=0.675082;MQB=0.0611695;BQB=0.595731;MQSB=0.75;SGB=-0.676189;MQ0F=0.136364;ICB=1;HOB=0.5;AC=1;AN=2;DP4=11,0,9,2;MQ=31;EFF=DOWNSTREAM(MODIFIER||132|||BnaA01g18560D|||BnaA01g18560D||1|WARNING_TRANSCRIPT_INCOMPLETE),DOWNSTREAM(MODIFIER||4893|||BnaA01g18580D|||BnaA01g18580D||1|WARNING_TRANSCRIPT_MULTIPLE_STOP_CODONS),INTERGENIC(MODIFIER||||||||||1),UPSTREAM(MODIFIER||3274|||BnaA01g18570D|||BnaA01g18570D||1)	GT:PL	0/1:191,0,105
chrA01	10070765	chrA01:10070765_G/A	G	A	164	.	DP=24;VDB=0.812497;RPB=0.781252;MQB=0.99615;BQB=0.797149;MQSB=0.940815;SGB=-0.670168;MQ0F=0;ICB=1;HOB=0.5;AC=1;AN=2;DP4=10,4,7,3;MQ=57;EFF=DOWNSTREAM(MODIFIER||2411|||BnaA01g18580D|||BnaA01g18580D||1|WARNING_TRANSCRIPT_MULTIPLE_STOP_CODONS),DOWNSTREAM(MODIFIER||2614|||BnaA01g18560D|||BnaA01g18560D||1|WARNING_TRANSCRIPT_INCOMPLETE),INTERGENIC(MODIFIER||||||||||1),UPSTREAM(MODIFIER||792|||BnaA01g18570D|||BnaA01g18570D||1)	GT:PL	0/1:197,0,252
chrA01	10089250	chrA01:10089250_G/A	G	A	180	.	DP=23;VDB=0.276635;RPB=0.988053;MQB=0.740462;BQB=0.685969;MQSB=0.799943;SGB=-0.670168;MQ0F=0;ICB=1;HOB=0.5;AC=1;AN=2;DP4=11,2,5,5;MQ=48;EFF=DOWNSTREAM(MODIFIER||3324|||BnaA01g18590D|||BnaA01g18590D||1|WARNING_TRANSCRIPT_MULTIPLE_STOP_CODONS),INTERGENIC(MODIFIER||||||||||1),UPSTREAM(MODIFIER||1165|||BnaA01g18600D|||BnaA01g18600D||1)	GT:PL	0/1:213,0,205
chrA01	10112472	chrA01:10112472_G/A	G	A	153	.	DP=23;VDB=0.712541;RPB=0.86151;MQB=0.674601;BQB=0.694935;MQSB=0.75;SGB=-0.651104;MQ0F=0;ICB=1;HOB=0.5;AC=1;AN=2;DP4=14,0,6,2;MQ=54;EFF=DOWNSTREAM(MODIFIER||491|||BnaA01g18630D|||BnaA01g18630D||1),INTERGENIC(MODIFIER||||||||||1),UPSTREAM(MODIFIER||2521|||BnaA01g18620D|||BnaA01g18620D||1)	GT:PL	0/1:186,0,174
chrA01	10251080	chrA01:10251080_G/A	G	A	222	.	DP=44;VDB=0.00533326;RPB=0.64354;MQB=1;BQB=0.395849;MQSB=1;SGB=-0.692562;MQ0F=0;ICB=1;HOB=0.5;AC=1;AN=2;DP4=12,10,15,7;MQ=60;EFF=DOWNSTREAM(MODIFIER||836|||BnaA01g18750D|||BnaA01g18750D||1|WARNING_TRANSCRIPT_MULTIPLE_STOP_CODONS),INTERGENIC(MODIFIER||||||||||1)	GT:PL	0/1:255,0,255
chrA01	10351781	chrA01:10351781_T/C	T	C	222	.	DP=36;VDB=0.492632;RPB=0.588434;MQB=1;BQB=0.864942;MQSB=1;SGB=-0.69168;MQ0F=0;ICB=1;HOB=0.5;AC=1;AN=2;DP4=6,11,9,10;MQ=60;EFF=DOWNSTREAM(MODIFIER||1450|||BnaA01g18870D|||BnaA01g18870D||1),DOWNSTREAM(MODIFIER||4884|||BnaA01g18890D|||BnaA01g18890D||1),INTRON(MODIFIER|||||BnaA01g18860D|||BnaA01g18860D|1|1),UPSTREAM(MODIFIER||2516|||BnaA01g18880D|||BnaA01g18880D||1|WARNING_TRANSCRIPT_MULTIPLE_STOP_CODONS)	GT:PL	0/1:255,0,255
chrA01	10372547	chrA01:10372547_C/T	C	T	199	.	DP=22;VDB=0.14694;RPB=0.965815;MQB=1;BQB=1;MQSB=1;SGB=-0.680642;MQ0F=0;ICB=1;HOB=0.5;AC=1;AN=2;DP4=4,6,3,9;MQ=60;EFF=INTERGENIC(MODIFIER||||||||||1),UPSTREAM(MODIFIER||606|||BnaA01g18910D|||BnaA01g18910D||1)	GT:PL	0/1:232,0,219
chrA01	10374735	chrA01:10374735_G/A	G	A	222	.	DP=30;VDB=0.846187;RPB=0.982422;MQB=0.862425;BQB=0.998031;MQSB=0.82403;SGB=-0.690438;MQ0F=0;ICB=1;HOB=0.5;AC=1;AN=2;DP4=6,7,9,8;MQ=58;EFF=INTERGENIC(MODIFIER||||||||||1),UPSTREAM(MODIFIER||2794|||BnaA01g18910D|||BnaA01g18910D||1)	GT:PL	0/1:255,0,239
chrA01	10390129	chrA01:10390129_C/T	C	T	222	.	DP=33;VDB=0.725062;RPB=0.439981;MQB=0.861289;BQB=0.00666181;MQSB=0.923536;SGB=-0.689466;MQ0F=0;ICB=1;HOB=0.5;AC=1;AN=2;DP4=10,6,8,8;MQ=56;EFF=DOWNSTREAM(MODIFIER||3311|||BnaA01g18940D|||BnaA01g18940D||1),INTRON(MODIFIER|||||BnaA01g18930D|||BnaA01g18930D|9|1|WARNING_TRANSCRIPT_INCOMPLETE),UPSTREAM(MODIFIER||2837|||BnaA01g18920D|||BnaA01g18920D||1)	GT:PL	0/1:255,0,255
chrA01	10410585	chrA01:10410585_G/A	G	A	156	.	DP=36;VDB=0.0475598;RPB=0.0368962;MQB=7.86992e-05;BQB=0.613783;MQSB=0.899155;SGB=-0.683931;MQ0F=0;ICB=1;HOB=0.5;AC=1;AN=2;DP4=8,15,5,8;MQ=49;EFF=INTERGENIC(MODIFIER||||||||||1)	GT:PL	0/1:189,0,255
chrA01	10475309	chrA01:10475309_C/T	C	T	222	.	DP=27;VDB=0.239887;RPB=0.942086;MQB=1;BQB=0.310352;MQSB=1;SGB=-0.689466;MQ0F=0;ICB=1;HOB=0.5;AC=1;AN=2;DP4=3,8,6,10;MQ=60;EFF=INTERGENIC(MODIFIER||||||||||1)	GT:PL	0/1:255,0,215
chrA01	10569536	chrA01:10569536_C/T	C	T	221	.	DP=32;VDB=0.941142;RPB=0.97378;MQB=1;BQB=0.0273862;MQSB=1;SGB=-0.692717;MQ0F=0;ICB=1;HOB=0.5;AC=1;AN=2;DP4=2,7,7,16;MQ=60;EFF=INTERGENIC(MODIFIER||||||||||1)	GT:PL	0/1:255,0,146
chrA01	10571700	chrA01:10571700_G/A	G	A	179	.	DP=31;VDB=0.997134;RPB=0.85466;MQB=0.235201;BQB=0.146039;MQSB=0.917472;SGB=-0.683931;MQ0F=0;ICB=1;HOB=0.5;AC=1;AN=2;DP4=8,10,7,6;MQ=33;EFF=INTERGENIC(MODIFIER||||||||||1)	GT:PL	0/1:212,0,251
chrA01	10627792	chrA01:10627792_C/T	C	T	222	.	DP=22;VDB=0.445609;RPB=1;MQB=1;BQB=0.160693;MQSB=1;SGB=-0.680642;MQ0F=0;ICB=1;HOB=0.5;AC=1;AN=2;DP4=5,5,6,6;MQ=60;EFF=DOWNSTREAM(MODIFIER||3815|||BnaA01g19120D|||BnaA01g19120D||1|WARNING_TRANSCRIPT_MULTIPLE_STOP_CODONS),INTERGENIC(MODIFIER||||||||||1)	GT:PL	0/1:255,0,217
chrA01	10841427	chrA01:10841427_G/A	G	A	222	.	DP=31;VDB=0.111817;RPB=0.609664;MQB=0.878946;BQB=0.176441;MQSB=0.829746;SGB=-0.691153;MQ0F=0;ICB=1;HOB=0.5;AC=1;AN=2;DP4=11,1,10,8;MQ=57;EFF=DOWNSTREAM(MODIFIER||2944|||BnaA01g19310D|||BnaA01g19310D||1|WARNING_TRANSCRIPT_INCOMPLETE),INTERGENIC(MODIFIER||||||||||1),UPSTREAM(MODIFIER||330|||BnaA01g19320D|||BnaA01g19320D||1|WARNING_TRANSCRIPT_INCOMPLETE)	GT:PL	0/1:255,0,189
chrA01	10862366	chrA01:10862366_C/T	C	T	222	.	DP=31;VDB=0.635603;RPB=0.435122;MQB=1;BQB=0.987474;MQSB=1;SGB=-0.686358;MQ0F=0;ICB=1;HOB=0.5;AC=1;AN=2;DP4=6,11,8,6;MQ=60;EFF=DOWNSTREAM(MODIFIER||2573|||BnaA01g19330D|||BnaA01g19330D||1|WARNING_TRANSCRIPT_INCOMPLETE),INTERGENIC(MODIFIER||||||||||1)	GT:PL	0/1:255,0,255
chrA01	10878009	chrA01:10878009_G/A	G	A	157	.	DP=22;VDB=0.556176;RPB=0.505184;MQB=1;BQB=0.208926;MQSB=1;SGB=-0.662043;MQ0F=0;ICB=1;HOB=0.5;AC=1;AN=2;DP4=2,11,3,6;MQ=60;EFF=DOWNSTREAM(MODIFIER||328|||BnaA01g19340D|||BnaA01g19340D||1|WARNING_TRANSCRIPT_INCOMPLETE),INTERGENIC(MODIFIER||||||||||1),UPSTREAM(MODIFIER||2400|||BnaA01g19350D|||BnaA01g19350D||1|WARNING_TRANSCRIPT_INCOMPLETE)	GT:PL	0/1:190,0,234
chrA01	10916123	chrA01:10916123_G/A	G	A	119	.	DP=19;VDB=0.846189;RPB=0.918304;MQB=0.959099;BQB=0.637085;MQSB=0.992528;SGB=-0.651104;MQ0F=0.0526316;ICB=1;HOB=0.5;AC=1;AN=2;DP4=6,5,4,4;MQ=41;EFF=DOWNSTREAM(MODIFIER||2132|||BnaA01g19440D|||BnaA01g19440D||1),DOWNSTREAM(MODIFIER||4137|||BnaA01g19430D|||BnaA01g19430D||1|WARNING_TRANSCRIPT_INCOMPLETE),SYNONYMOUS_CODING(LOW|SILENT|cgC/cgT|R566||BnaA01g19450D|||BnaA01g19450D|20|1|WARNING_TRANSCRIPT_INCOMPLETE)	GT:PL	0/1:152,0,198
chrA01	10990161	chrA01:10990161_C/T	C	T	222	.	DP=34;VDB=0.299396;RPB=0.806637;MQB=0.999405;BQB=0.60617;MQSB=0.758113;SGB=-0.691153;MQ0F=0;ICB=1;HOB=0.5;AC=1;AN=2;DP4=6,10,7,11;MQ=58;EFF=DOWNSTREAM(MODIFIER||1226|||BnaA01g19560D|||BnaA01g19560D||1|WARNING_TRANSCRIPT_MULTIPLE_STOP_CODONS),DOWNSTREAM(MODIFIER||4540|||BnaA01g19550D|||BnaA01g19550D||1|WARNING_TRANSCRIPT_MULTIPLE_STOP_CODONS),NON_SYNONYMOUS_CODING(MODERATE|MISSENSE|gGc/gAc|G216D||BnaA01g19570D|||BnaA01g19570D|1|1),UPSTREAM(MODIFIER||2862|||BnaA01g19580D|||BnaA01g19580D||1|WARNING_TRANSCRIPT_INCOMPLETE)	GT:PL	0/1:255,0,255
chrA01	11069799	chrA01:11069799_C/T	C	T	212	.	DP=18;VDB=0.302434;RPB=0.397664;MQB=0.961295;BQB=0.476528;MQSB=0.951002;SGB=-0.680642;MQ0F=0;ICB=1;HOB=0.5;AC=1;AN=2;DP4=4,2,7,5;MQ=58;EFF=INTERGENIC(MODIFIER||||||||||1),UPSTREAM(MODIFIER||3628|||BnaA01g19680D|||BnaA01g19680D||1)	GT:PL	0/1:245,0,144
chrA01	11109325	chrA01:11109325_G/A	G	A	105	.	DP=17;VDB=0.92219;RPB=0.54212;MQB=1;BQB=0.959189;MQSB=1;SGB=-0.651104;MQ0F=0;ICB=1;HOB=0.5;AC=1;AN=2;DP4=2,7,0,8;MQ=60;EFF=DOWNSTREAM(MODIFIER||2456|||BnaA01g19700D|||BnaA01g19700D||1),INTERGENIC(MODIFIER||||||||||1),UPSTREAM(MODIFIER||2084|||BnaA01g19710D|||BnaA01g19710D||1|WARNING_TRANSCRIPT_INCOMPLETE)	GT:PL	0/1:138,0,186
chrA01	11112501	chrA01:11112501_G/A	G	A	184	.	DP=26;VDB=0.855219;RPB=0.316281;MQB=0.496717;BQB=0.998678;MQSB=0.782777;SGB=-0.680642;MQ0F=0.0384615;ICB=1;HOB=0.5;AC=1;AN=2;DP4=3,11,3,9;MQ=50;EFF=NON_SYNONYMOUS_CODING(MODERATE|MISSENSE|aGg/aAg|R277K||BnaA01g19710D|||BnaA01g19710D|4|1|WARNING_TRANSCRIPT_INCOMPLETE)	GT:PL	0/1:217,0,218
chrA01	11115438	chrA01:11115438_G/A	G	A	222	.	DP=36;VDB=0.371824;RPB=0.962603;MQB=0.720399;BQB=0.971778;MQSB=0.618783;SGB=-0.692717;MQ0F=0;ICB=1;HOB=0.5;AC=1;AN=2;DP4=4,7,10,13;MQ=57;EFF=DOWNSTREAM(MODIFIER||2793|||BnaA01g19710D|||BnaA01g19710D||1|WARNING_TRANSCRIPT_INCOMPLETE),INTERGENIC(MODIFIER||||||||||1),UPSTREAM(MODIFIER||3141|||BnaA01g19720D|||BnaA01g19720D||1|WARNING_TRANSCRIPT_MULTIPLE_STOP_CODONS)	GT:PL	0/1:255,0,206
chrA01	11224124	chrA01:11224124_C/T	C	T	222	.	DP=29;VDB=0.261829;RPB=0.262597;MQB=1;BQB=0.84723;MQSB=1;SGB=-0.688148;MQ0F=0;ICB=1;HOB=0.5;AC=1;AN=2;DP4=9,4,5,10;MQ=60;EFF=INTERGENIC(MODIFIER||||||||||1)	GT:PL	0/1:255,0,244
chrA01	11267272	chrA01:11267272_C/T	C	T	212	.	DP=21;VDB=0.0827961;RPB=0.346027;MQB=0.63114;BQB=0.482006;MQSB=0.865554;SGB=-0.680642;MQ0F=0;ICB=1;HOB=0.5;AC=1;AN=2;DP4=1,8,3,9;MQ=57;EFF=INTERGENIC(MODIFIER||||||||||1)	GT:PL	0/1:245,0,183
chrA01	11299311	chrA01:11299311_G/A	G	A	205	.	DP=29;VDB=0.842681;RPB=0.960561;MQB=1;BQB=0.940868;MQSB=1;SGB=-0.688148;MQ0F=0;ICB=1;HOB=0.5;AC=1;AN=2;DP4=9,5,3,12;MQ=60;EFF=INTERGENIC(MODIFIER||||||||||1),UPSTREAM(MODIFIER||3622|||BnaA01g19800D|||BnaA01g19800D||1)	GT:PL	0/1:238,0,250
chrA01	11335501	chrA01:11335501_C/T	C	T	157	.	DP=13;VDB=0.182239;RPB=0.273507;MQB=0.461115;BQB=0.213769;MQSB=0.828239;SGB=-0.651104;MQ0F=0;ICB=1;HOB=0.5;AC=1;AN=2;DP4=1,4,5,3;MQ=54;EFF=NON_SYNONYMOUS_CODING(MODERATE|MISSENSE|Cat/Tat|H599Y||BnaA01g19810D|||BnaA01g19810D|1|1),UPSTREAM(MODIFIER||4055|||BnaA01g19820D|||BnaA01g19820D||1|WARNING_TRANSCRIPT_MULTIPLE_STOP_CODONS)	GT:PL	0/1:190,0,120
chrA01	11350381	chrA01:11350381_G/A	G	A	222	.	DP=39;VDB=0.627504;RPB=0.998422;MQB=1;BQB=0.515018;MQSB=1;SGB=-0.69168;MQ0F=0;ICB=1;HOB=0.5;AC=1;AN=2;DP4=6,14,5,14;MQ=60;EFF=INTERGENIC(MODIFIER||||||||||1),UPSTREAM(MODIFIER||4038|||BnaA01g19830D|||BnaA01g19830D||1|WARNING_TRANSCRIPT_INCOMPLETE)	GT:PL	0/1:255,0,255
chrA01	11361008	chrA01:11361008_G/A	G	A	222	.	DP=35;VDB=0.512493;RPB=0.709884;MQB=1;BQB=0.69031;MQSB=1;SGB=-0.69168;MQ0F=0;ICB=1;HOB=0.5;AC=1;AN=2;DP4=8,8,6,13;MQ=60;EFF=INTERGENIC(MODIFIER||||||||||1)	GT:PL	0/1:255,0,255
chrA01	11361442	chrA01:11361442_C/T	C	T	136	.	DP=17;VDB=0.664017;RPB=0.968753;MQB=1;BQB=0.563599;SGB=-0.686358;MQ0F=0;ICB=1;HOB=0.5;AC=1;AN=2;DP4=0,3,0,14;MQ=60;EFF=INTERGENIC(MODIFIER||||||||||1)	GT:PL	0/1:171,0,43
chrA01	11454187	chrA01:11454187_C/T	C	T	222	.	DP=37;VDB=0.951702;RPB=0.93576;MQB=1;BQB=0.998871;MQSB=1;SGB=-0.69168;MQ0F=0;ICB=1;HOB=0.5;AC=1;AN=2;DP4=10,7,12,7;MQ=60;EFF=INTERGENIC(MODIFIER||||||||||1)	GT:PL	0/1:255,0,255
chrA01	11500957	chrA01:11500957_C/G	C	G	159	.	DP=20;VDB=0.97102;RPB=0.804377;MQB=0.00736096;BQB=0.441677;MQSB=0.0839828;SGB=-0.686358;MQ0F=0.15;ICB=1;HOB=0.5;AC=1;AN=2;DP4=2,4,13,1;MQ=42;EFF=INTERGENIC(MODIFIER||||||||||1)	GT:PL	0/1:194,0,28
chrA01	11500966	chrA01:11500966_T/C	T	C	158	.	DP=19;VDB=0.0173857;RPB=0.0393753;MQB=0.00899094;BQB=0.496108;MQSB=0.103608;SGB=-0.683931;MQ0F=0.157895;ICB=1;HOB=0.5;AC=1;AN=2;DP4=2,4,12,1;MQ=41;EFF=INTERGENIC(MODIFIER||||||||||1)	GT:PL	0/1:193,0,33
chrA01	11507871	chrA01:11507871_C/T	C	T	134	.	DP=30;VDB=0.868994;RPB=0.864645;MQB=0.998901;BQB=0.875409;MQSB=0.461075;SGB=-0.651104;MQ0F=0;ICB=1;HOB=0.5;AC=1;AN=2;DP4=11,11,4,4;MQ=56;EFF=INTERGENIC(MODIFIER||||||||||1),UPSTREAM(MODIFIER||4693|||BnaA01g19870D|||BnaA01g19870D||1)	GT:PL	0/1:168,0,255
chrA01	11520140	chrA01:11520140_C/T	C	T	222	.	DP=24;VDB=0.30296;RPB=0.224224;MQB=1;BQB=0.96464;MQSB=1;SGB=-0.688148;MQ0F=0;ICB=1;HOB=0.5;AC=1;AN=2;DP4=6,3,4,11;MQ=60;EFF=INTERGENIC(MODIFIER||||||||||1)	GT:PL	0/1:255,0,190
chrA01	11525341	chrA01:11525341_G/A	G	A	212	.	DP=30;VDB=0.725254;RPB=0.528112;MQB=0.963674;BQB=0.291833;MQSB=0.91982;SGB=-0.683931;MQ0F=0;ICB=1;HOB=0.5;AC=1;AN=2;DP4=7,10,4,9;MQ=59;EFF=INTERGENIC(MODIFIER||||||||||1)	GT:PL	0/1:245,0,255
chrA01	11571897	chrA01:11571897_G/A	G	A	222	.	DP=25;VDB=0.717994;RPB=0.159507;MQB=0.955682;BQB=0.648517;MQSB=0.939413;SGB=-0.686358;MQ0F=0;ICB=1;HOB=0.5;AC=1;AN=2;DP4=5,6,7,7;MQ=59;EFF=DOWNSTREAM(MODIFIER||3699|||BnaA01g19910D|||BnaA01g19910D||1),DOWNSTREAM(MODIFIER||4980|||BnaA01g19920D|||BnaA01g19920D||1|WARNING_TRANSCRIPT_INCOMPLETE),DOWNSTREAM(MODIFIER||578|||BnaA01g19880D|||BnaA01g19880D||1),DOWNSTREAM(MODIFIER||779|||BnaA01g19890D|||BnaA01g19890D||1|WARNING_TRANSCRIPT_INCOMPLETE),INTERGENIC(MODIFIER||||||||||1),UPSTREAM(MODIFIER||3083|||BnaA01g19900D|||BnaA01g19900D||1)	GT:PL	0/1:255,0,236
chrA01	11673908	chrA01:11673908_G/A	G	A	196	.	DP=24;VDB=0.622324;RPB=0.966585;MQB=1;BQB=0.736479;MQSB=1;SGB=-0.676189;MQ0F=0;ICB=1;HOB=0.5;AC=1;AN=2;DP4=6,7,3,8;MQ=60;EFF=INTRON(MODIFIER|||||BnaA01g20090D|||BnaA01g20090D|2|1)	GT:PL	0/1:229,0,255
chrA01	11728439	chrA01:11728439_C/T	C	T	222	.	DP=34;VDB=0.696592;RPB=0.524153;MQB=1;BQB=0.720664;MQSB=1;SGB=-0.690438;MQ0F=0;ICB=1;HOB=0.5;AC=1;AN=2;DP4=9,8,6,11;MQ=60;EFF=INTERGENIC(MODIFIER||||||||||1)	GT:PL	0/1:255,0,255
chrA01	11787483	chrA01:11787483_C/T	C	T	150	.	DP=23;VDB=0.916667;RPB=0.867016;MQB=1;BQB=0.153334;MQSB=1;SGB=-0.662043;MQ0F=0;ICB=1;HOB=0.5;AC=1;AN=2;DP4=3,10,3,6;MQ=60;EFF=DOWNSTREAM(MODIFIER||3472|||BnaA01g20180D|||BnaA01g20180D||1|WARNING_TRANSCRIPT_INCOMPLETE),INTERGENIC(MODIFIER||||||||||1)	GT:PL	0/1:183,0,255
chrA01	11820983	chrA01:11820983_G/A	G	A	197	.	DP=29;VDB=0.837681;RPB=0.802047;MQB=1;BQB=0.476436;MQSB=1;SGB=-0.680642;MQ0F=0;ICB=1;HOB=0.5;AC=1;AN=2;DP4=11,6,4,8;MQ=60;EFF=INTERGENIC(MODIFIER||||||||||1)	GT:PL	0/1:230,0,255
chrA01	11866670	chrA01:11866670_G/A	G	A	222	.	DP=32;VDB=0.915486;RPB=0.894574;MQB=1;BQB=0.594648;MQSB=1;SGB=-0.690438;MQ0F=0;ICB=1;HOB=0.5;AC=1;AN=2;DP4=9,6,9,8;MQ=60;EFF=DOWNSTREAM(MODIFIER||4546|||BnaA01g20230D|||BnaA01g20230D||1|WARNING_TRANSCRIPT_INCOMPLETE),INTERGENIC(MODIFIER||||||||||1)	GT:PL	0/1:255,0,255
chrA01	12045696	chrA01:12045696_C/T	C	T	148	.	DP=15;VDB=0.0197786;RPB=0.664757;MQB=0.875173;BQB=0.991701;MQSB=0.83527;SGB=-0.651104;MQ0F=0;ICB=1;HOB=0.5;AC=1;AN=2;DP4=3,3,2,6;MQ=59;EFF=INTERGENIC(MODIFIER||||||||||1),UPSTREAM(MODIFIER||3510|||BnaA01g20300D|||BnaA01g20300D||1|WARNING_TRANSCRIPT_MULTIPLE_STOP_CODONS)	GT:PL	0/1:181,0,142
chrA01	12052469	chrA01:12052469_G/A	G	A	222	.	DP=26;VDB=0.0607585;RPB=0.814275;MQB=1;BQB=0.967661;MQSB=1;SGB=-0.683931;MQ0F=0;ICB=1;HOB=0.5;AC=1;AN=2;DP4=6,7,7,6;MQ=60;EFF=DOWNSTREAM(MODIFIER||1083|||BnaA01g20300D|||BnaA01g20300D||1|WARNING_TRANSCRIPT_MULTIPLE_STOP_CODONS),DOWNSTREAM(MODIFIER||3879|||BnaA01g20320D|||BnaA01g20320D||1),INTERGENIC(MODIFIER||||||||||1),UPSTREAM(MODIFIER||1353|||BnaA01g20310D|||BnaA01g20310D||1)	GT:PL	0/1:255,0,255
chrA01	12067812	chrA01:12067812_C/T	C	T	175	.	DP=27;VDB=0.941837;RPB=0.584539;MQB=1;BQB=0.933806;MQSB=1;SGB=-0.676189;MQ0F=0;ICB=1;HOB=0.5;AC=1;AN=2;DP4=9,7,6,5;MQ=60;EFF=INTERGENIC(MODIFIER||||||||||1)	GT:PL	0/1:208,0,255
chrA01	12069136	chrA01:12069136_C/T	C	T	222	.	DP=30;VDB=0.681875;RPB=0.969373;MQB=0.958545;BQB=0.582728;MQSB=0.968257;SGB=-0.686358;MQ0F=0;ICB=1;HOB=0.5;AC=1;AN=2;DP4=9,7,9,5;MQ=59;EFF=INTERGENIC(MODIFIER||||||||||1)	GT:PL	0/1:255,0,255
chrA01	12220944	chrA01:12220944_C/T	C	T	126	.	DP=56;VDB=0.144712;RPB=0.318147;MQB=0.792307;BQB=0.777977;SGB=-0.692067;MQ0F=0;ICB=1;HOB=0.5;AC=1;AN=2;DP4=0,35,0,20;MQ=57;EFF=INTERGENIC(MODIFIER||||||||||1)	GT:PL	0/1:159,0,186
chrA01	12299502	chrA01:12299502_C/T	C	T	214	.	DP=33;VDB=0.169584;RPB=0.217379;MQB=0.954207;BQB=0.401576;MQSB=0.915545;SGB=-0.689466;MQ0F=0;ICB=1;HOB=0.5;AC=1;AN=2;DP4=8,9,3,13;MQ=59;EFF=INTERGENIC(MODIFIER||||||||||1)	GT:PL	0/1:247,0,255
chrA01	12318734	chrA01:12318734_G/A	G	A	222	.	DP=41;VDB=0.723218;RPB=0.634248;MQB=0.712401;BQB=0.828003;MQSB=0.935421;SGB=-0.692562;MQ0F=0;ICB=1;HOB=0.5;AC=1;AN=2;DP4=6,13,9,13;MQ=57;EFF=DOWNSTREAM(MODIFIER||1582|||BnaA01g20430D|||BnaA01g20430D||1),INTERGENIC(MODIFIER||||||||||1),UPSTREAM(MODIFIER||8|||BnaA01g20440D|||BnaA01g20440D||1)	GT:PL	0/1:255,0,255
chrA01	12320945	chrA01:12320945_C/T	C	T	221	.	DP=20;VDB=0.831512;RPB=0.996198;MQB=1;BQB=0.871846;MQSB=1;SGB=-0.688148;MQ0F=0;ICB=1;HOB=0.5;AC=1;AN=2;DP4=3,2,7,8;MQ=60;EFF=DOWNSTREAM(MODIFIER||3793|||BnaA01g20430D|||BnaA01g20430D||1),INTERGENIC(MODIFIER||||||||||1),UPSTREAM(MODIFIER||2219|||BnaA01g20440D|||BnaA01g20440D||1)	GT:PL	0/1:255,0,111
chrA01	12324141	chrA01:12324141_C/T	C	T	222	.	DP=28;VDB=0.158752;RPB=0.890137;MQB=1;BQB=0.836612;MQSB=1;SGB=-0.686358;MQ0F=0;ICB=1;HOB=0.5;AC=1;AN=2;DP4=3,11,8,6;MQ=60;EFF=DOWNSTREAM(MODIFIER||4108|||BnaA01g20450D|||BnaA01g20450D||1),INTERGENIC(MODIFIER||||||||||1)	GT:PL	0/1:255,0,245
chrA01	12376984	chrA01:12376984_G/A	G	A	222	.	DP=39;VDB=0.749565;RPB=0.797149;MQB=1;BQB=0.388014;MQSB=1;SGB=-0.692914;MQ0F=0;ICB=1;HOB=0.5;AC=1;AN=2;DP4=5,9,11,14;MQ=60;EFF=INTERGENIC(MODIFIER||||||||||1)	GT:PL	0/1:255,0,255
chrA01	12467806	chrA01:12467806_G/A	G	A	179	.	DP=19;VDB=0.211686;RPB=0.381619;MQB=0.934728;BQB=0.668089;MQSB=0.879351;SGB=-0.670168;MQ0F=0;ICB=1;HOB=0.5;AC=1;AN=2;DP4=3,6,4,6;MQ=58;EFF=INTERGENIC(MODIFIER||||||||||1),UPSTREAM(MODIFIER||3927|||BnaA01g20600D|||BnaA01g20600D||1|WARNING_TRANSCRIPT_INCOMPLETE),UPSTREAM(MODIFIER||4871|||BnaA01g20610D|||BnaA01g20610D||1)	GT:PL	0/1:212,0,200
chrA01	12511387	chrA01:12511387_C/T	C	T	139	.	DP=21;VDB=0.0868969;RPB=0.977933;MQB=0.760829;BQB=0.0854244;MQSB=0.646383;SGB=-0.676189;MQ0F=0;ICB=1;HOB=0.5;AC=1;AN=2;DP4=5,5,1,10;MQ=57;EFF=INTRON(MODIFIER|||||BnaA01g20660D|||BnaA01g20660D|2|1|WARNING_TRANSCRIPT_INCOMPLETE)	GT:PL	0/1:172,0,221
chrA01	12525120	chrA01:12525120_G/A	G	A	217	.	DP=27;VDB=0.0275695;RPB=0.256387;MQB=0.965011;BQB=0.780713;MQSB=0.398217;SGB=-0.686358;MQ0F=0;ICB=1;HOB=0.5;AC=1;AN=2;DP4=7,6,4,10;MQ=55;EFF=STOP_GAINED(HIGH|NONSENSE|Cga/Tga|R70*||BnaA01g20670D|||BnaA01g20670D|1|1)	GT:PL	0/1:250,0,255
chrA01	12558386	chrA01:12558386_C/T	C	T	152	.	DP=14;VDB=0.998131;RPB=0.960789;MQB=1;BQB=0.405555;MQSB=1;SGB=-0.670168;MQ0F=0;ICB=1;HOB=0.5;AC=1;AN=2;DP4=3,1,9,1;MQ=60;EFF=DOWNSTREAM(MODIFIER||1332|||BnaA01g20710D|||BnaA01g20710D||1),INTERGENIC(MODIFIER||||||||||1)	GT:PL	0/1:185,0,97
chrA01	12583212	chrA01:12583212_A/T	A	T	113	.	DP=5;VDB=0.847724;MQSB=1;SGB=-0.590765;MQ0F=0;AC=2;AN=2;DP4=0,0,1,4;MQ=52;EFF=DOWNSTREAM(MODIFIER||4150|||BnaA01g20720D|||BnaA01g20720D||1|WARNING_TRANSCRIPT_INCOMPLETE),INTERGENIC(MODIFIER||||||||||1)	GT:PL	1/1:140,15,0
chrA01	12586044	chrA01:12586044_C/T	C	T	61	.	DP=15;VDB=0.539429;RPB=0.618783;MQB=1;BQB=0.934728;SGB=-0.590765;MQ0F=0;ICB=1;HOB=0.5;AC=1;AN=2;DP4=10,0,5,0;MQ=60;EFF=INTERGENIC(MODIFIER||||||||||1)	GT:PL	0/1:94,0,154
chrA01	12593504	chrA01:12593504_C/T	C	T	33.5062	.	DP=15;VDB=0.62656;RPB=0.687289;MQB=1;BQB=0.880202;MQSB=1;SGB=-0.511536;MQ0F=0;ICB=1;HOB=0.5;AC=1;AN=2;DP4=9,3,2,1;MQ=60;EFF=DOWNSTREAM(MODIFIER||3698|||BnaA01g20730D|||BnaA01g20730D||1|WARNING_TRANSCRIPT_INCOMPLETE),INTERGENIC(MODIFIER||||||||||1)	GT:PL	0/1:68,0,250
chrA01	12594260	chrA01:12594260_C/T	C	T	131	.	DP=18;VDB=0.0895546;RPB=0.86274;MQB=1;BQB=0.690645;MQSB=1;SGB=-0.636426;MQ0F=0;ICB=1;HOB=0.5;AC=1;AN=2;DP4=5,6,4,3;MQ=60;EFF=DOWNSTREAM(MODIFIER||2942|||BnaA01g20730D|||BnaA01g20730D||1|WARNING_TRANSCRIPT_INCOMPLETE),INTERGENIC(MODIFIER||||||||||1)	GT:PL	0/1:164,0,230
chrA01	12631384	chrA01:12631384_G/A	G	A	222	.	DP=27;VDB=0.453283;RPB=0.846452;MQB=0.870254;BQB=0.834008;MQSB=0.166824;SGB=-0.690438;MQ0F=0;ICB=1;HOB=0.5;AC=1;AN=2;DP4=7,3,7,10;MQ=53;EFF=INTERGENIC(MODIFIER||||||||||1),UPSTREAM(MODIFIER||710|||BnaA01g20780D|||BnaA01g20780D||1|WARNING_TRANSCRIPT_MULTIPLE_STOP_CODONS)	GT:PL	0/1:255,0,188
chrA01	12646169	chrA01:12646169_C/T	C	T	222	.	DP=21;VDB=0.932552;RPB=0.418638;MQB=0.846482;BQB=0.465192;MQSB=0.0904591;SGB=-0.686358;MQ0F=0;ICB=1;HOB=0.5;AC=1;AN=2;DP4=5,1,5,9;MQ=49;EFF=NON_SYNONYMOUS_CODING(MODERATE|MISSENSE|tGt/tAt|C328Y||BnaA01g20800D|||BnaA01g20800D|5|1|WARNING_TRANSCRIPT_INCOMPLETE)	GT:PL	0/1:255,0,119
chrA01	12717195	chrA01:12717195_C/T	C	T	178	.	DP=57;VDB=0.950894;RPB=0.117686;MQB=0.113563;BQB=0.671348;MQSB=0.894277;SGB=-0.691153;MQ0F=0.0350877;ICB=1;HOB=0.5;AC=1;AN=2;DP4=32,7,11,7;MQ=39;EFF=INTERGENIC(MODIFIER||||||||||1)	GT:PL	0/1:211,0,255
chrA01	12733793	chrA01:12733793_G/A	G	A	157	.	DP=53;VDB=0.406435;RPB=0.667426;MQB=0.792397;BQB=0.825053;MQSB=0.982652;SGB=-0.683931;MQ0F=0;ICB=1;HOB=0.5;AC=1;AN=2;DP4=20,20,8,5;MQ=58;EFF=DOWNSTREAM(MODIFIER||2851|||BnaA01g20820D|||BnaA01g20820D||1|WARNING_TRANSCRIPT_INCOMPLETE),INTERGENIC(MODIFIER||||||||||1),UPSTREAM(MODIFIER||4387|||BnaA01g20830D|||BnaA01g20830D||1|WARNING_TRANSCRIPT_INCOMPLETE)	GT:PL	0/1:191,0,255
chrA01	12733904	chrA01:12733904_G/A	G	A	144	.	DP=61;VDB=0.285423;RPB=0.459513;MQB=1;BQB=0.946394;MQSB=1;SGB=-0.683931;MQ0F=0;ICB=1;HOB=0.5;AC=1;AN=2;DP4=20,27,6,7;MQ=60;EFF=DOWNSTREAM(MODIFIER||2740|||BnaA01g20820D|||BnaA01g20820D||1|WARNING_TRANSCRIPT_INCOMPLETE),INTERGENIC(MODIFIER||||||||||1),UPSTREAM(MODIFIER||4276|||BnaA01g20830D|||BnaA01g20830D||1|WARNING_TRANSCRIPT_INCOMPLETE)	GT:PL	0/1:178,0,255
chrA01	12841895	chrA01:12841895_G/A	G	A	222	.	DP=34;VDB=0.164484;RPB=0.971255;MQB=0.874653;BQB=0.70974;MQSB=0.968683;SGB=-0.689466;MQ0F=0;ICB=1;HOB=0.5;AC=1;AN=2;DP4=11,7,11,5;MQ=57;EFF=INTERGENIC(MODIFIER||||||||||1)	GT:PL	0/1:255,0,255
chrA01	12849367	chrA01:12849367_C/T	C	T	221	.	DP=26;VDB=0.309556;RPB=0.720734;MQB=1;BQB=0.941623;MQSB=1;SGB=-0.69168;MQ0F=0;ICB=1;HOB=0.5;AC=1;AN=2;DP4=4,3,6,13;MQ=60;EFF=INTERGENIC(MODIFIER||||||||||1),UPSTREAM(MODIFIER||3694|||BnaA01g20950D|||BnaA01g20950D||1)	GT:PL	0/1:255,0,146
chrA01	12862722	chrA01:12862722_C/T	C	T	216	.	DP=26;VDB=0.979459;RPB=0.408943;MQB=1;BQB=0.953497;MQSB=1;SGB=-0.680642;MQ0F=0;ICB=1;HOB=0.5;AC=1;AN=2;DP4=8,6,5,7;MQ=60;EFF=INTERGENIC(MODIFIER||||||||||1)	GT:PL	0/1:249,0,255
chrA01	12906218	chrA01:12906218_C/T	C	T	127	.	DP=9;VDB=0.961054;RPB=0.416667;MQB=0.833333;BQB=0.166667;MQSB=0.750668;SGB=-0.616816;MQ0F=0;ICB=1;HOB=0.5;AC=1;AN=2;DP4=1,1,2,4;MQ=57;EFF=INTERGENIC(MODIFIER||||||||||1),UPSTREAM(MODIFIER||1681|||BnaA01g20990D|||BnaA01g20990D||1)	GT:PL	0/1:160,0,77
chrA01	12909435	chrA01:12909435_C/T	C	T	200	.	DP=21;VDB=0.916089;RPB=0.808631;MQB=1;BQB=0.220802;MQSB=1;SGB=-0.683931;MQ0F=0;ICB=1;HOB=0.5;AC=1;AN=2;DP4=5,3,7,6;MQ=60;EFF=DOWNSTREAM(MODIFIER||1135|||BnaA01g20990D|||BnaA01g20990D||1),INTERGENIC(MODIFIER||||||||||1)	GT:PL	0/1:233,0,175
chrA01	12994645	chrA01:12994645_C/T	C	T	222	.	DP=34;VDB=0.664877;RPB=0.858661;MQB=1;BQB=0.522979;MQSB=1;SGB=-0.689466;MQ0F=0;ICB=1;HOB=0.5;AC=1;AN=2;DP4=5,13,6,10;MQ=60;EFF=DOWNSTREAM(MODIFIER||2004|||BnaA01g21140D|||BnaA01g21140D||1),NON_SYNONYMOUS_CODING(MODERATE|MISSENSE|Cgc/Tgc|R345C||BnaA01g21150D|||BnaA01g21150D|11|1)	GT:PL	0/1:255,0,255
chrA01	13067109	chrA01:13067109_G/A	G	A	222	.	DP=37;VDB=0.596475;RPB=0.992597;MQB=1;BQB=0.612309;MQSB=1;SGB=-0.692067;MQ0F=0;ICB=1;HOB=0.5;AC=1;AN=2;DP4=9,8,9,11;MQ=60;EFF=INTERGENIC(MODIFIER||||||||||1)	GT:PL	0/1:255,0,255
chrA01	13104233	chrA01:13104233_G/A	G	A	222	.	DP=35;VDB=0.230248;RPB=0.851671;MQB=0.980199;BQB=0.486752;MQSB=0.0917986;SGB=-0.688148;MQ0F=0;ICB=1;HOB=0.5;AC=1;AN=2;DP4=10,10,9,6;MQ=52;EFF=DOWNSTREAM(MODIFIER||3108|||BnaA01g21230D|||BnaA01g21230D||1|WARNING_TRANSCRIPT_INCOMPLETE),INTRON(MODIFIER|||||BnaA01g21250D|||BnaA01g21250D|36|1|WARNING_TRANSCRIPT_MULTIPLE_STOP_CODONS),UPSTREAM(MODIFIER||1738|||BnaA01g21240D|||BnaA01g21240D||1)	GT:PL	0/1:255,0,255
chrA01	13116417	chrA01:13116417_G/A	G	A	187	.	DP=24;VDB=0.527393;RPB=0.0155039;MQB=0.721324;BQB=0.382893;MQSB=0.000187825;SGB=-0.680642;MQ0F=0;ICB=1;HOB=0.5;AC=1;AN=2;DP4=7,5,4,8;MQ=47;EFF=NON_SYNONYMOUS_CODING(MODERATE|MISSENSE|tCt/tTt|S287F||BnaA01g21250D|||BnaA01g21250D|3|1|WARNING_TRANSCRIPT_MULTIPLE_STOP_CODONS)	GT:PL	0/1:220,0,234
chrA01	13125169	chrA01:13125169_C/T	C	T	218	.	DP=24;VDB=0.948641;RPB=0.33577;MQB=0.633229;BQB=0.816215;MQSB=0.633229;SGB=-0.683931;MQ0F=0;ICB=1;HOB=0.5;AC=1;AN=2;DP4=4,7,7,6;MQ=57;EFF=INTERGENIC(MODIFIER||||||||||1),UPSTREAM(MODIFIER||2865|||BnaA01g21260D|||BnaA01g21260D||1|WARNING_TRANSCRIPT_INCOMPLETE)	GT:PL	0/1:251,0,220
chrA01	13232974	chrA01:13232974_G/A	G	A	222	.	DP=27;VDB=0.899006;RPB=0.97644;MQB=0.9585;BQB=0.965011;MQSB=0.980708;SGB=-0.683931;MQ0F=0;ICB=1;HOB=0.5;AC=1;AN=2;DP4=10,4,6,7;MQ=58;EFF=DOWNSTREAM(MODIFIER||3790|||BnaA01g21370D|||BnaA01g21370D||1|WARNING_TRANSCRIPT_INCOMPLETE),INTERGENIC(MODIFIER||||||||||1),UPSTREAM(MODIFIER||2803|||BnaA01g21380D|||BnaA01g21380D||1|WARNING_TRANSCRIPT_INCOMPLETE)	GT:PL	0/1:255,0,246
chrA01	13238199	chrA01:13238199_C/T	C	T	222	.	DP=30;VDB=0.985667;RPB=0.620534;MQB=1;BQB=0.823318;MQSB=1;SGB=-0.686358;MQ0F=0;ICB=1;HOB=0.5;AC=1;AN=2;DP4=10,6,7,7;MQ=60;EFF=DOWNSTREAM(MODIFIER||1292|||BnaA01g21380D|||BnaA01g21380D||1|WARNING_TRANSCRIPT_INCOMPLETE),INTERGENIC(MODIFIER||||||||||1)	GT:PL	0/1:255,0,255
chrA01	13241282	chrA01:13241282_G/A	G	A	222	.	DP=27;VDB=0.0295886;RPB=0.306895;MQB=1;BQB=0.92664;MQSB=1;SGB=-0.688148;MQ0F=0;ICB=1;HOB=0.5;AC=1;AN=2;DP4=8,4,7,8;MQ=60;EFF=DOWNSTREAM(MODIFIER||4375|||BnaA01g21380D|||BnaA01g21380D||1|WARNING_TRANSCRIPT_INCOMPLETE),INTERGENIC(MODIFIER||||||||||1)	GT:PL	0/1:255,0,230
chrA01	13246845	chrA01:13246845_G/A	G	A	178	.	DP=19;VDB=0.00379611;RPB=0.0406266;MQB=0.544711;BQB=0.360295;MQSB=0.781682;SGB=-0.662043;MQ0F=0;ICB=1;HOB=0.5;AC=1;AN=2;DP4=5,5,6,3;MQ=57;EFF=INTERGENIC(MODIFIER||||||||||1)	GT:PL	0/1:211,0,224
chrA01	13255784	chrA01:13255784_C/T	C	T	219	.	DP=24;VDB=0.291938;RPB=0.547898;MQB=0.786628;BQB=0.97979;MQSB=0.786628;SGB=-0.680642;MQ0F=0;ICB=1;HOB=0.5;AC=1;AN=2;DP4=7,5,5,7;MQ=58;EFF=DOWNSTREAM(MODIFIER||4147|||BnaA01g21390D|||BnaA01g21390D||1|WARNING_TRANSCRIPT_INCOMPLETE),INTERGENIC(MODIFIER||||||||||1)	GT:PL	0/1:252,0,247
chrA01	13306408	chrA01:13306408_G/A	G	A	157	.	DP=22;VDB=0.837034;RPB=0.243269;MQB=0.997828;BQB=0.366084;MQSB=0.834768;SGB=-0.670168;MQ0F=0;ICB=1;HOB=0.5;AC=1;AN=2;DP4=7,5,2,8;MQ=57;EFF=DOWNSTREAM(MODIFIER||3235|||BnaA01g21430D|||BnaA01g21430D||1|WARNING_TRANSCRIPT_INCOMPLETE),STOP_GAINED(HIGH|NONSENSE|tGg/tAg|W269*||BnaA01g21440D|||BnaA01g21440D|1|1)	GT:PL	0/1:190,0,254
chrA01	13330530	chrA01:13330530_C/T	C	T	222	.	DP=24;VDB=0.560775;RPB=0.61579;MQB=0.934091;BQB=0.995748;MQSB=0.944319;SGB=-0.680642;MQ0F=0;ICB=1;HOB=0.5;AC=1;AN=2;DP4=6,5,6,6;MQ=59;EFF=INTERGENIC(MODIFIER||||||||||1)	GT:PL	0/1:255,0,226
chrA01	13331539	chrA01:13331539_C/T	C	T	222	.	DP=32;VDB=0.352624;RPB=0.99929;MQB=1;BQB=0.652911;MQSB=0.833753;SGB=-0.689466;MQ0F=0;ICB=1;HOB=0.5;AC=1;AN=2;DP4=7,9,9,7;MQ=58;EFF=INTERGENIC(MODIFIER||||||||||1)	GT:PL	0/1:255,0,255
chrA01	13332056	chrA01:13332056_G/A	G	A	222	.	DP=31;VDB=0.807779;RPB=0.343169;MQB=0.93192;BQB=0.998244;MQSB=0.673338;SGB=-0.689466;MQ0F=0;ICB=1;HOB=0.5;AC=1;AN=2;DP4=7,8,8,8;MQ=57;EFF=INTERGENIC(MODIFIER||||||||||1)	GT:PL	0/1:255,0,255
chrA01	13367016	chrA01:13367016_C/T	C	T	222	.	DP=26;VDB=0.138048;RPB=0.22059;MQB=0.960078;BQB=0.30973;MQSB=0.975611;SGB=-0.688148;MQ0F=0;ICB=1;HOB=0.5;AC=1;AN=2;DP4=8,3,10,5;MQ=59;EFF=INTERGENIC(MODIFIER||||||||||1)	GT:PL	0/1:255,0,211
chrA01	13469370	chrA01:13469370_G/A	G	A	222	.	DP=29;VDB=0.65994;RPB=0.953096;MQB=0.931617;BQB=0.675598;MQSB=0.954405;SGB=-0.690438;MQ0F=0;ICB=1;HOB=0.5;AC=1;AN=2;DP4=6,6,9,8;MQ=59;EFF=INTERGENIC(MODIFIER||||||||||1)	GT:PL	0/1:255,0,236
chrA01	13493513	chrA01:13493513_T/G	T	G	166	.	DP=44;VDB=0.0681612;RPB=0.939674;MQB=0.00216865;BQB=0.609377;MQSB=0.984102;SGB=-0.686358;MQ0F=0;ICB=1;HOB=0.5;AC=1;AN=2;DP4=10,20,8,6;MQ=51;EFF=INTERGENIC(MODIFIER||||||||||1)	GT:PL	0/1:199,0,255
chrA01	13495556	chrA01:13495556_A/G	A	G	149	.	DP=35;VDB=0.00126473;RPB=0.000592016;MQB=0.0379029;BQB=0.999369;MQSB=0.988959;SGB=-0.676189;MQ0F=0;ICB=1;HOB=0.5;AC=1;AN=2;DP4=9,15,7,4;MQ=55;EFF=INTERGENIC(MODIFIER||||||||||1)	GT:PL	0/1:182,0,255
chrA01	13506083	chrA01:13506083_G/A	G	A	222	.	DP=26;VDB=0.0866911;RPB=0.22059;MQB=1;BQB=0.460355;MQSB=1;SGB=-0.688148;MQ0F=0;ICB=1;HOB=0.5;AC=1;AN=2;DP4=6,5,7,8;MQ=60;EFF=INTERGENIC(MODIFIER||||||||||1)	GT:PL	0/1:255,0,211
chrA01	13574958	chrA01:13574958_G/A	G	A	222	.	DP=32;VDB=0.188422;RPB=0.481849;MQB=1;BQB=0.376772;MQSB=1;SGB=-0.688148;MQ0F=0;ICB=1;HOB=0.5;AC=1;AN=2;DP4=10,7,6,9;MQ=60;EFF=INTERGENIC(MODIFIER||||||||||1)	GT:PL	0/1:255,0,255
chrA01	13578025	chrA01:13578025_G/A	G	A	201	.	DP=30;VDB=0.0570522;RPB=0.282343;MQB=0.692084;BQB=0.931519;MQSB=0.313082;SGB=-0.683931;MQ0F=0;ICB=1;HOB=0.5;AC=1;AN=2;DP4=12,5,6,7;MQ=57;EFF=INTERGENIC(MODIFIER||||||||||1)	GT:PL	0/1:234,0,255
chrA01	13607299	chrA01:13607299_G/A	G	A	218	.	DP=22;VDB=0.743141;RPB=0.999443;MQB=1;BQB=0.999443;MQSB=1;SGB=-0.683931;MQ0F=0;ICB=1;HOB=0.5;AC=1;AN=2;DP4=6,3,4,9;MQ=60;EFF=INTERGENIC(MODIFIER||||||||||1)	GT:PL	0/1:251,0,192
chrA01	13645760	chrA01:13645760_G/A	G	A	210	.	DP=25;VDB=0.56105;RPB=0.887078;MQB=0.504695;BQB=0.93008;MQSB=0.317569;SGB=-0.683931;MQ0F=0;ICB=1;HOB=0.5;AC=1;AN=2;DP4=9,3,8,5;MQ=50;EFF=INTERGENIC(MODIFIER||||||||||1)	GT:PL	0/1:243,0,194
chrA01	13741541	chrA01:13741541_G/A	G	A	152	.	DP=33;VDB=0.575341;RPB=0.00851197;MQB=0.234628;BQB=0.413736;MQSB=0.688182;SGB=-0.680642;MQ0F=0;ICB=1;HOB=0.5;AC=1;AN=2;DP4=10,11,6,6;MQ=56;EFF=INTERGENIC(MODIFIER||||||||||1)	GT:PL	0/1:185,0,255
chrA01	13741580	chrA01:13741580_C/T	C	T	144	.	DP=37;VDB=0.743267;RPB=0.642588;MQB=0.0372735;BQB=0.992862;MQSB=0.899665;SGB=-0.670168;MQ0F=0;ICB=1;HOB=0.5;AC=1;AN=2;DP4=12,15,4,6;MQ=57;EFF=INTERGENIC(MODIFIER||||||||||1)	GT:PL	0/1:178,0,255
chrA01	13741778	chrA01:13741778_G/T	G	T	112	.	DP=31;VDB=0.0448628;RPB=0.981007;MQB=0.000653392;BQB=0.76058;MQSB=0.989977;SGB=-0.662043;MQ0F=0.0322581;ICB=1;HOB=0.5;AC=1;AN=2;DP4=9,13,3,6;MQ=55;EFF=INTERGENIC(MODIFIER||||||||||1)	GT:PL	0/1:146,0,255
chrA01	13985383	chrA01:13985383_C/T	C	T	198	.	DP=27;VDB=0.081328;RPB=0.334279;MQB=1;BQB=0.135734;MQSB=1;SGB=-0.676189;MQ0F=0;ICB=1;HOB=0.5;AC=1;AN=2;DP4=11,5,7,4;MQ=60;EFF=DOWNSTREAM(MODIFIER||3756|||BnaA01g21640D|||BnaA01g21640D||1|WARNING_TRANSCRIPT_INCOMPLETE),DOWNSTREAM(MODIFIER||4202|||BnaA01g21650D|||BnaA01g21650D||1|WARNING_TRANSCRIPT_INCOMPLETE),NON_SYNONYMOUS_CODING(MODERATE|MISSENSE|aCt/aTt|T156I||BnaA01g21630D|||BnaA01g21630D|1|1|WARNING_TRANSCRIPT_MULTIPLE_STOP_CODONS)	GT:PL	0/1:231,0,255
chrA01	13985761	chrA01:13985761_G/A	G	A	222	.	DP=33;VDB=0.933991;RPB=0.131069;MQB=0.951229;BQB=0.917472;MQSB=0.951229;SGB=-0.689466;MQ0F=0;ICB=1;HOB=0.5;AC=1;AN=2;DP4=9,6,6,10;MQ=59;EFF=DOWNSTREAM(MODIFIER||3378|||BnaA01g21640D|||BnaA01g21640D||1|WARNING_TRANSCRIPT_INCOMPLETE),DOWNSTREAM(MODIFIER||3824|||BnaA01g21650D|||BnaA01g21650D||1|WARNING_TRANSCRIPT_INCOMPLETE),INTRON(MODIFIER|||||BnaA01g21630D|||BnaA01g21630D|1|1|WARNING_TRANSCRIPT_MULTIPLE_STOP_CODONS)	GT:PL	0/1:255,0,255
chrA01	14044291	chrA01:14044291_G/A	G	A	222	.	DP=28;VDB=0.728756;RPB=0.962524;MQB=0.993391;BQB=0.191008;MQSB=0.949339;SGB=-0.688148;MQ0F=0;ICB=1;HOB=0.5;AC=1;AN=2;DP4=4,9,9,6;MQ=53;EFF=DOWNSTREAM(MODIFIER||3744|||BnaA01g21700D|||BnaA01g21700D||1),DOWNSTREAM(MODIFIER||90|||BnaA01g21710D|||BnaA01g21710D||1|WARNING_TRANSCRIPT_INCOMPLETE),INTERGENIC(MODIFIER||||||||||1)	GT:PL	0/1:255,0,242
chrA01	14050066	chrA01:14050066_G/A	G	A	138	.	DP=42;VDB=0.316685;RPB=0.741366;MQB=0.0069629;BQB=0.848569;MQSB=0.325451;SGB=-0.680642;MQ0F=0;ICB=1;HOB=0.5;AC=1;AN=2;DP4=9,20,5,7;MQ=53;EFF=DOWNSTREAM(MODIFIER||1729|||BnaA01g21720D|||BnaA01g21720D||1|WARNING_TRANSCRIPT_INCOMPLETE),DOWNSTREAM(MODIFIER||4230|||BnaA01g21730D|||BnaA01g21730D||1),INTERGENIC(MODIFIER||||||||||1)	GT:PL	0/1:172,0,255
chrA01	14135495	chrA01:14135495_G/A	G	A	138	.	DP=16;VDB=0.181258;RPB=1;MQB=0.933674;BQB=0.965592;MQSB=0.863243;SGB=-0.636426;MQ0F=0;ICB=1;HOB=0.5;AC=1;AN=2;DP4=4,5,2,5;MQ=58;EFF=NON_SYNONYMOUS_CODING(MODERATE|MISSENSE|gGg/gAg|G16E||BnaA01g21840D|||BnaA01g21840D|1|1),UPSTREAM(MODIFIER||4185|||BnaA01g21830D|||BnaA01g21830D||1|WARNING_TRANSCRIPT_MULTIPLE_STOP_CODONS)	GT:PL	0/1:171,0,218
chrA01	14135832	chrA01:14135832_G/A	G	A	204	.	DP=36;VDB=0.774083;RPB=0.467407;MQB=0.969233;BQB=0.448332;MQSB=0.961412;SGB=-0.688148;MQ0F=0;ICB=1;HOB=0.5;AC=1;AN=2;DP4=8,12,10,5;MQ=59;EFF=INTRON(MODIFIER|||||BnaA01g21840D|||BnaA01g21840D|1|1),UPSTREAM(MODIFIER||4522|||BnaA01g21830D|||BnaA01g21830D||1|WARNING_TRANSCRIPT_MULTIPLE_STOP_CODONS)	GT:PL	0/1:237,0,255
chrA01	14205073	chrA01:14205073_G/A	G	A	133	.	DP=19;VDB=0.865496;RPB=0.825504;MQB=0.686704;BQB=0.711124;MQSB=0.740201;SGB=-0.676189;MQ0F=0.210526;ICB=1;HOB=0.5;AC=1;AN=2;DP4=4,4,6,5;MQ=24;EFF=INTERGENIC(MODIFIER||||||||||1)	GT:PL	0/1:166,0,103
chrA01	14206687	chrA01:14206687_C/T	C	T	222	.	DP=34;VDB=0.511604;RPB=0.0497871;MQB=0.959328;BQB=0.503947;MQSB=0.871748;SGB=-0.690438;MQ0F=0;ICB=1;HOB=0.5;AC=1;AN=2;DP4=10,6,11,6;MQ=51;EFF=INTERGENIC(MODIFIER||||||||||1)	GT:PL	0/1:255,0,255
chrA01	14233958	chrA01:14233958_G/A	G	A	162	.	DP=29;VDB=0.998117;RPB=0.980899;MQB=0.436569;BQB=0.999762;MQSB=0.000335124;SGB=-0.688148;MQ0F=0.172414;ICB=1;HOB=0.5;AC=1;AN=2;DP4=6,8,5,10;MQ=38;EFF=NON_SYNONYMOUS_CODING(MODERATE|MISSENSE|Ggg/Agg|G122R||BnaA01g21890D|||BnaA01g21890D|4|1|WARNING_TRANSCRIPT_MULTIPLE_STOP_CODONS)	GT:PL	0/1:195,0,167
chrA01	14307415	chrA01:14307415_G/A	G	A	116	.	DP=15;VDB=0.89639;RPB=0.920266;MQB=0.961166;BQB=0.961166;MQSB=1;SGB=-0.636426;MQ0F=0;ICB=1;HOB=0.5;AC=1;AN=2;DP4=4,2,6,1;MQ=60;EFF=INTERGENIC(MODIFIER||||||||||1),UPSTREAM(MODIFIER||4022|||BnaA01g21970D|||BnaA01g21970D||1),UPSTREAM(MODIFIER||4137|||BnaA01g21960D|||BnaA01g21960D||1|WARNING_TRANSCRIPT_MULTIPLE_STOP_CODONS)	GT:PL	0/1:149,0,149
chrA01	14333905	chrA01:14333905_G/A	G	A	198	.	DP=26;VDB=0.698487;RPB=0.823708;MQB=0.836847;BQB=0.917415;MQSB=0.960078;SGB=-0.676189;MQ0F=0.0384615;ICB=1;HOB=0.5;AC=1;AN=2;DP4=9,6,6,5;MQ=55;EFF=DOWNSTREAM(MODIFIER||3502|||BnaA01g22000D|||BnaA01g22000D||1),DOWNSTREAM(MODIFIER||4169|||BnaA01g21980D|||BnaA01g21980D||1|WARNING_TRANSCRIPT_INCOMPLETE),INTERGENIC(MODIFIER||||||||||1),UPSTREAM(MODIFIER||1930|||BnaA01g21990D|||BnaA01g21990D||1|WARNING_TRANSCRIPT_MULTIPLE_STOP_CODONS)	GT:PL	0/1:231,0,255
chrA01	14342145	chrA01:14342145_C/T	C	T	201	.	DP=34;VDB=0.248536;RPB=0.968683;MQB=0.771252;BQB=0.88839;MQSB=0.0950389;SGB=-0.680642;MQ0F=0;ICB=1;HOB=0.5;AC=1;AN=2;DP4=13,9,7,5;MQ=55;EFF=DOWNSTREAM(MODIFIER||4932|||BnaA01g21990D|||BnaA01g21990D||1|WARNING_TRANSCRIPT_MULTIPLE_STOP_CODONS),INTERGENIC(MODIFIER||||||||||1),UPSTREAM(MODIFIER||3344|||BnaA01g22000D|||BnaA01g22000D||1)	GT:PL	0/1:234,0,255
chrA01	14402418	chrA01:14402418_G/A	G	A	153	.	DP=25;VDB=0.378861;RPB=0.612146;MQB=1;BQB=0.148458;MQSB=1;SGB=-0.662043;MQ0F=0;ICB=1;HOB=0.5;AC=1;AN=2;DP4=12,4,6,3;MQ=60;EFF=DOWNSTREAM(MODIFIER||2187|||BnaA01g22090D|||BnaA01g22090D||1|WARNING_TRANSCRIPT_INCOMPLETE),INTERGENIC(MODIFIER||||||||||1)	GT:PL	0/1:186,0,255
chrA01	14403856	chrA01:14403856_C/T	C	T	222	.	DP=34;VDB=0.167399;RPB=0.650542;MQB=1;BQB=0.946244;MQSB=1;SGB=-0.692067;MQ0F=0;ICB=1;HOB=0.5;AC=1;AN=2;DP4=5,9,7,13;MQ=60;EFF=DOWNSTREAM(MODIFIER||749|||BnaA01g22090D|||BnaA01g22090D||1|WARNING_TRANSCRIPT_INCOMPLETE),INTERGENIC(MODIFIER||||||||||1),UPSTREAM(MODIFIER||3820|||BnaA01g22100D|||BnaA01g22100D||1)	GT:PL	0/1:255,0,255
chrA01	14408578	chrA01:14408578_G/A	G	A	73	.	DP=19;VDB=0.729686;RPB=0.991996;MQB=0.957193;BQB=0.314383;MQSB=0.42089;SGB=-0.636426;MQ0F=0.105263;ICB=1;HOB=0.5;AC=1;AN=2;DP4=2,10,4,3;MQ=34;EFF=NON_SYNONYMOUS_CODING(MODERATE|MISSENSE|Gaa/Aaa|E255K||BnaA01g22100D|||BnaA01g22100D|3|1),UPSTREAM(MODIFIER||3234|||BnaA01g22090D|||BnaA01g22090D||1|WARNING_TRANSCRIPT_INCOMPLETE)	GT:PL	0/1:106,0,175
chrA01	14460850	chrA01:14460850_G/A	G	A	101	.	DP=36;VDB=0.735282;RPB=0.583252;MQB=0.180757;BQB=0.818566;MQSB=9.27208e-05;SGB=-0.686358;MQ0F=0.333333;ICB=1;HOB=0.5;AC=1;AN=2;DP4=8,14,9,5;MQ=19;EFF=SPLICE_SITE_REGION(LOW|||||BnaA01g22120D|||BnaA01g22120D|9|1|WARNING_TRANSCRIPT_MULTIPLE_STOP_CODONS),STOP_GAINED(HIGH|NONSENSE|Cag/Tag|Q332*||BnaA01g22120D|||BnaA01g22120D|9|1|WARNING_TRANSCRIPT_MULTIPLE_STOP_CODONS)	GT:PL	0/1:134,0,161
chrA01	14513689	chrA01:14513689_G/A	G	A	160	.	DP=10;VDB=0.605618;RPB=0.462292;MQB=0.924584;BQB=0.809011;MQSB=0.974597;SGB=-0.616816;MQ0F=0;ICB=1;HOB=0.5;AC=1;AN=2;DP4=2,1,3,3;MQ=60;EFF=INTERGENIC(MODIFIER||||||||||1),UPSTREAM(MODIFIER||498|||BnaA01g22150D|||BnaA01g22150D||1|WARNING_TRANSCRIPT_MULTIPLE_STOP_CODONS)	GT:PL	0/1:193,0,85
chrA01	14521896	chrA01:14521896_C/T	C	T	217	.	DP=40;VDB=0.914349;RPB=0.997621;MQB=0.984028;BQB=0.154528;MQSB=0.994149;SGB=-0.689466;MQ0F=0;ICB=1;HOB=0.5;AC=1;AN=2;DP4=12,12,7,9;MQ=54;EFF=INTERGENIC(MODIFIER||||||||||1),UPSTREAM(MODIFIER||243|||BnaA01g22160D|||BnaA01g22160D||1)	GT:PL	0/1:250,0,255
chrA01	14578448	chrA01:14578448_G/A	G	A	222	.	DP=33;VDB=0.645118;RPB=0.224291;MQB=0.301311;BQB=0.0894439;MQSB=0.000174252;SGB=-0.690438;MQ0F=0.0606061;ICB=1;HOB=0.5;AC=1;AN=2;DP4=8,8,8,9;MQ=46;EFF=INTERGENIC(MODIFIER||||||||||1)	GT:PL	0/1:255,0,249
chrA01	14590211	chrA01:14590211_G/A	G	A	221	.	DP=27;VDB=0.25876;RPB=0.992668;MQB=1;BQB=0.878264;MQSB=1;SGB=-0.683931;MQ0F=0;ICB=1;HOB=0.5;AC=1;AN=2;DP4=13,1,8,5;MQ=60;EFF=DOWNSTREAM(MODIFIER||2469|||BnaA01g22220D|||BnaA01g22220D||1|WARNING_TRANSCRIPT_INCOMPLETE),DOWNSTREAM(MODIFIER||2808|||BnaA01g22210D|||BnaA01g22210D||1|WARNING_TRANSCRIPT_INCOMPLETE),INTERGENIC(MODIFIER||||||||||1)	GT:PL	0/1:254,0,203
chrA01	14638327	chrA01:14638327_C/T	C	T	222	.	DP=38;VDB=0.497142;RPB=0.95328;MQB=0.948616;BQB=0.650105;MQSB=0.612309;SGB=-0.688148;MQ0F=0;ICB=1;HOB=0.5;AC=1;AN=2;DP4=11,11,9,6;MQ=56;EFF=INTERGENIC(MODIFIER||||||||||1),UPSTREAM(MODIFIER||1924|||BnaA01g22290D|||BnaA01g22290D||1|WARNING_TRANSCRIPT_MULTIPLE_STOP_CODONS),UPSTREAM(MODIFIER||3263|||BnaA01g22280D|||BnaA01g22280D||1)	GT:PL	0/1:255,0,255
chrA01	14730859	chrA01:14730859_G/A	G	A	151	.	DP=22;VDB=0.860992;RPB=0.945784;MQB=1;BQB=0.834768;MQSB=1;SGB=-0.662043;MQ0F=0;ICB=1;HOB=0.5;AC=1;AN=2;DP4=4,9,4,5;MQ=60;EFF=INTERGENIC(MODIFIER||||||||||1),UPSTREAM(MODIFIER||4118|||BnaA01g22370D|||BnaA01g22370D||1|WARNING_TRANSCRIPT_INCOMPLETE)	GT:PL	0/1:184,0,247
chrA01	14732498	chrA01:14732498_C/T	C	T	188	.	DP=30;VDB=0.574021;RPB=0.190746;MQB=1;BQB=0.86935;MQSB=1;SGB=-0.680642;MQ0F=0;ICB=1;HOB=0.5;AC=1;AN=2;DP4=8,10,4,8;MQ=60;EFF=INTERGENIC(MODIFIER||||||||||1),UPSTREAM(MODIFIER||2479|||BnaA01g22370D|||BnaA01g22370D||1|WARNING_TRANSCRIPT_INCOMPLETE)	GT:PL	0/1:221,0,255
chrA01	14749681	chrA01:14749681_G/A	G	A	59	.	DP=9;VDB=0.803107;RPB=0.487298;MQB=0.89338;BQB=0.487298;MQSB=1;SGB=-0.556411;MQ0F=0;ICB=1;HOB=0.5;AC=1;AN=2;DP4=4,1,4,0;MQ=47;EFF=INTERGENIC(MODIFIER||||||||||1)	GT:PL	0/1:92,0,122
chrA01	14785283	chrA01:14785283_C/T	C	T	222	.	DP=31;VDB=0.301225;RPB=0.545545;MQB=0.966712;BQB=0.930237;MQSB=0.970829;SGB=-0.683931;MQ0F=0;ICB=1;HOB=0.5;AC=1;AN=2;DP4=6,12,6,7;MQ=59;EFF=INTERGENIC(MODIFIER||||||||||1),UPSTREAM(MODIFIER||2971|||BnaA01g22400D|||BnaA01g22400D||1|WARNING_TRANSCRIPT_INCOMPLETE)	GT:PL	0/1:255,0,255
chrA01	14840305	chrA01:14840305_C/T	C	T	222	.	DP=39;VDB=0.105283;RPB=0.804131;MQB=0.410399;BQB=0.25901;MQSB=0.174536;SGB=-0.69168;MQ0F=0;ICB=1;HOB=0.5;AC=1;AN=2;DP4=11,9,9,10;MQ=55;EFF=DOWNSTREAM(MODIFIER||1634|||BnaA01g22470D|||BnaA01g22470D||1|WARNING_TRANSCRIPT_MULTIPLE_STOP_CODONS),NON_SYNONYMOUS_CODING(MODERATE|MISSENSE|Ctt/Ttt|L172F||BnaA01g22480D|||BnaA01g22480D|4|1|WARNING_TRANSCRIPT_INCOMPLETE)	GT:PL	0/1:255,0,255
chrA01	14872314	chrA01:14872314_C/T	C	T	222	.	DP=33;VDB=0.284079;RPB=0.63406;MQB=0.994178;BQB=0.39186;MQSB=0.997203;SGB=-0.689466;MQ0F=0;ICB=1;HOB=0.5;AC=1;AN=2;DP4=6,11,6,10;MQ=52;EFF=INTERGENIC(MODIFIER||||||||||1)	GT:PL	0/1:255,0,255
chrA01	14881137	chrA01:14881137_G/A	G	A	211	.	DP=80;VDB=0.853993;RPB=0.387689;MQB=0.983804;BQB=0.396243;MQSB=0.999581;SGB=-0.692717;MQ0F=0;ICB=1;HOB=0.5;AC=1;AN=2;DP4=24,33,13,10;MQ=59;EFF=NON_SYNONYMOUS_CODING(MODERATE|MISSENSE|Gag/Aag|E124K||BnaA01g22550D|||BnaA01g22550D|1|1|WARNING_TRANSCRIPT_MULTIPLE_STOP_CODONS)	GT:PL	0/1:245,0,255
chrA01	14896325	chrA01:14896325_G/A	G	A	148	.	DP=15;VDB=0.0421811;RPB=0.941512;MQB=1;BQB=0.322486;MQSB=1;SGB=-0.636426;MQ0F=0;ICB=1;HOB=0.5;AC=1;AN=2;DP4=4,4,3,4;MQ=60;EFF=DOWNSTREAM(MODIFIER||785|||BnaA01g22560D|||BnaA01g22560D||1|WARNING_TRANSCRIPT_INCOMPLETE),INTERGENIC(MODIFIER||||||||||1),UPSTREAM(MODIFIER||2395|||BnaA01g22570D|||BnaA01g22570D||1),UPSTREAM(MODIFIER||3594|||BnaA01g22580D|||BnaA01g22580D||1)	GT:PL	0/1:181,0,187
chrA01	14931868	chrA01:14931868_G/A	G	A	91	.	DP=5;VDB=0.00721075;SGB=-0.590765;MQ0F=0;AC=2;AN=2;DP4=0,0,0,5;MQ=47;EFF=DOWNSTREAM(MODIFIER||4356|||BnaA01g22590D|||BnaA01g22590D||1),INTRON(MODIFIER|||||BnaA01g22600D|||BnaA01g22600D|6|1|WARNING_TRANSCRIPT_MULTIPLE_STOP_CODONS)	GT:PL	1/1:118,15,0
chrA01	15154526	chrA01:15154526_G/A	G	A	222	.	DP=40;VDB=0.639126;RPB=0.77646;MQB=0.248409;BQB=0.970139;MQSB=0.915043;SGB=-0.690438;MQ0F=0.05;ICB=1;HOB=0.5;AC=1;AN=2;DP4=12,11,10,7;MQ=41;EFF=NON_SYNONYMOUS_CODING(MODERATE|MISSENSE|Gaa/Aaa|E99K||BnaA01g22840D|||BnaA01g22840D|2|1),SPLICE_SITE_REGION(LOW|||||BnaA01g22840D|||BnaA01g22840D|2|1),UPSTREAM(MODIFIER||2636|||BnaA01g22830D|||BnaA01g22830D||1|WARNING_TRANSCRIPT_MULTIPLE_STOP_CODONS)	GT:PL	0/1:255,0,255
chrA01	15265873	chrA01:15265873_T/A	T	A	106	.	DP=27;VDB=0.252943;RPB=0.399018;MQB=0.509156;BQB=0.772075;MQSB=0.584539;SGB=-0.636426;MQ0F=0;ICB=1;HOB=0.5;AC=1;AN=2;DP4=12,8,4,3;MQ=54;EFF=INTERGENIC(MODIFIER||||||||||1)	GT:PL	0/1:140,0,255
chrA01	15279728	chrA01:15279728_G/A	G	A	77	.	DP=13;VDB=0.459448;RPB=0.988166;MQB=1;BQB=0.381255;MQSB=1;SGB=-0.556411;MQ0F=0;ICB=1;HOB=0.5;AC=1;AN=2;DP4=3,6,2,2;MQ=60;EFF=INTERGENIC(MODIFIER||||||||||1)	GT:PL	0/1:110,0,205
chrA01	15327947	chrA01:15327947_G/A	G	A	193	.	DP=22;VDB=0.149496;RPB=0.692539;MQB=0.947103;BQB=1;MQSB=0.963419;SGB=-0.670168;MQ0F=0;ICB=1;HOB=0.5;AC=1;AN=2;DP4=3,9,5,5;MQ=58;EFF=DOWNSTREAM(MODIFIER||3035|||BnaA01g22950D|||BnaA01g22950D||1|WARNING_TRANSCRIPT_INCOMPLETE),DOWNSTREAM(MODIFIER||769|||BnaA01g22960D|||BnaA01g22960D||1),INTERGENIC(MODIFIER||||||||||1),UPSTREAM(MODIFIER||828|||BnaA01g22970D|||BnaA01g22970D||1|WARNING_TRANSCRIPT_INCOMPLETE)	GT:PL	0/1:226,0,242
chrA01	15329152	chrA01:15329152_G/A	G	A	222	.	DP=26;VDB=0.886123;RPB=0.983637;MQB=1;BQB=0.885548;MQSB=1;SGB=-0.688148;MQ0F=0;ICB=1;HOB=0.5;AC=1;AN=2;DP4=6,5,9,6;MQ=60;EFF=DOWNSTREAM(MODIFIER||1974|||BnaA01g22960D|||BnaA01g22960D||1),DOWNSTREAM(MODIFIER||4240|||BnaA01g22950D|||BnaA01g22950D||1|WARNING_TRANSCRIPT_INCOMPLETE),INTRON(MODIFIER|||||BnaA01g22970D|||BnaA01g22970D|1|1|WARNING_TRANSCRIPT_INCOMPLETE)	GT:PL	0/1:255,0,228
chrA01	15333960	chrA01:15333960_G/A	G	A	222	.	DP=48;VDB=0.62965;RPB=0.857883;MQB=0.466353;BQB=0.831783;MQSB=0.945561;SGB=-0.693097;MQ0F=0;ICB=1;HOB=0.5;AC=1;AN=2;DP4=9,9,19,11;MQ=55;EFF=DOWNSTREAM(MODIFIER||4506|||BnaA01g22980D|||BnaA01g22980D||1|WARNING_TRANSCRIPT_INCOMPLETE),INTRON(MODIFIER|||||BnaA01g22970D|||BnaA01g22970D|16|1|WARNING_TRANSCRIPT_INCOMPLETE),SPLICE_SITE_ACCEPTOR(HIGH|||||BnaA01g22970D|||BnaA01g22970D|17|1|WARNING_TRANSCRIPT_INCOMPLETE)	GT:PL	0/1:255,0,255
chrA01	15431057	chrA01:15431057_C/T	C	T	204	.	DP=27;VDB=0.616215;RPB=0.966891;MQB=0.552148;BQB=0.599223;MQSB=0.236815;SGB=-0.676189;MQ0F=0;ICB=1;HOB=0.5;AC=1;AN=2;DP4=7,8,7,4;MQ=53;EFF=STOP_GAINED(HIGH|NONSENSE|tGg/tAg|W410*||BnaA01g23070D|||BnaA01g23070D|10|1|WARNING_TRANSCRIPT_MULTIPLE_STOP_CODONS)	GT:PL	0/1:237,0,255
chrA01	15574412	chrA01:15574412_A/G	A	G	159	.	DP=7;VDB=0.000394547;MQSB=0.9;SGB=-0.636426;MQ0F=0;AC=2;AN=2;DP4=0,0,2,5;MQ=48;EFF=INTRON(MODIFIER|||||BnaA01g23180D|||BnaA01g23180D|3|1|WARNING_TRANSCRIPT_INCOMPLETE)	GT:PL	1/1:186,21,0
chrA01	15578353	chrA01:15578353_A/C	A	C	153	.	DP=12;VDB=0.00347655;RPB=1;MQB=1;BQB=1;MQSB=1;SGB=-0.676189;MQ0F=0;AC=2;AN=2;DP4=1,0,3,8;MQ=29;EFF=INTERGENIC(MODIFIER||||||||||1),UPSTREAM(MODIFIER||3058|||BnaA01g23180D|||BnaA01g23180D||1|WARNING_TRANSCRIPT_INCOMPLETE)	GT:PL	1/1:180,7,0
chrA01	15623764	chrA01:15623764_G/A	G	A	112	.	DP=13;VDB=0.381141;RPB=0.828239;MQB=0.695312;BQB=0.961166;MQSB=0.695312;SGB=-0.616816;MQ0F=0;ICB=1;HOB=0.5;AC=1;AN=2;DP4=5,2,2,4;MQ=50;EFF=INTERGENIC(MODIFIER||||||||||1),UPSTREAM(MODIFIER||3938|||BnaA01g23220D|||BnaA01g23220D||1|WARNING_TRANSCRIPT_INCOMPLETE)	GT:PL	0/1:145,0,150
chrA01	15772456	chrA01:15772456_G/A	G	A	125	.	DP=25;VDB=0.479292;RPB=0.168898;MQB=0.843989;BQB=0.771052;MQSB=0.190114;SGB=-0.670168;MQ0F=0.04;ICB=1;HOB=0.5;AC=1;AN=2;DP4=6,9,7,3;MQ=39;EFF=DOWNSTREAM(MODIFIER||3796|||BnaA01g23410D|||BnaA01g23410D||1|WARNING_TRANSCRIPT_INCOMPLETE),INTRON(MODIFIER|||||BnaA01g23390D|||BnaA01g23390D|4|1|WARNING_TRANSCRIPT_MULTIPLE_STOP_CODONS),SPLICE_SITE_REGION(LOW|||||BnaA01g23390D|||BnaA01g23390D|4|1|WARNING_TRANSCRIPT_MULTIPLE_STOP_CODONS),UPSTREAM(MODIFIER||2349|||BnaA01g23400D|||BnaA01g23400D||1)	GT:PL	0/1:158,0,240
chrA01	15795183	chrA01:15795183_G/A	G	A	158	.	DP=24;VDB=0.280204;RPB=0.382771;MQB=0.987676;BQB=0.382771;MQSB=0.40657;SGB=-0.662043;MQ0F=0;ICB=1;HOB=0.5;AC=1;AN=2;DP4=3,11,2,7;MQ=58;EFF=INTERGENIC(MODIFIER||||||||||1)	GT:PL	0/1:191,0,246
chrA01	16020127	chrA01:16020127_G/A	G	A	115	.	DP=23;VDB=0.0498254;RPB=0.970024;MQB=1;BQB=0.835685;MQSB=1;SGB=-0.636426;MQ0F=0;ICB=1;HOB=0.5;AC=1;AN=2;DP4=7,8,5,2;MQ=60;EFF=INTERGENIC(MODIFIER||||||||||1),UPSTREAM(MODIFIER||3685|||BnaA01g23640D|||BnaA01g23640D||1)	GT:PL	0/1:148,0,255
chrA01	16023471	chrA01:16023471_C/A	C	A	61	.	DP=14;VDB=0.0422968;RPB=0.697676;MQB=0.99005;BQB=0.852144;MQSB=0.99115;SGB=-0.556411;MQ0F=0;ICB=1;HOB=0.5;AC=1;AN=2;DP4=4,6,1,3;MQ=51;EFF=INTERGENIC(MODIFIER||||||||||1),UPSTREAM(MODIFIER||341|||BnaA01g23640D|||BnaA01g23640D||1)	GT:PL	0/1:94,0,204
chrA01	16081437	chrA01:16081437_C/T	C	T	160	.	DP=6;VDB=0.0630446;MQSB=0.75;SGB=-0.616816;MQ0F=0;AC=2;AN=2;DP4=0,0,2,4;MQ=58;EFF=INTERGENIC(MODIFIER||||||||||1)	GT:PL	1/1:187,18,0
chrA01	16088701	chrA01:16088701_A/G	A	G	198	.	DP=46;VDB=0.915248;RPB=0.428962;MQB=0.358497;BQB=0.988033;MQSB=0.508313;SGB=-0.686358;MQ0F=0;ICB=1;HOB=0.5;AC=1;AN=2;DP4=12,20,8,6;MQ=55;EFF=INTERGENIC(MODIFIER||||||||||1)	GT:PL	0/1:231,0,255
chrA01	16141118	chrA01:16141118_C/G	C	G	201	.	DP=9;VDB=0.000405216;MQSB=0.809011;SGB=-0.662043;MQ0F=0;AC=2;AN=2;DP4=0,0,6,3;MQ=54;EFF=DOWNSTREAM(MODIFIER||52|||BnaA01g23760D|||BnaA01g23760D||1|WARNING_TRANSCRIPT_MULTIPLE_STOP_CODONS),INTERGENIC(MODIFIER||||||||||1),UPSTREAM(MODIFIER||2908|||BnaA01g23740D|||BnaA01g23740D||1),UPSTREAM(MODIFIER||3077|||BnaA01g23730D|||BnaA01g23730D||1),UPSTREAM(MODIFIER||39|||BnaA01g23750D|||BnaA01g23750D||1|WARNING_TRANSCRIPT_MULTIPLE_STOP_CODONS)	GT:PL	1/1:228,27,0
chrA01	16241707	chrA01:16241707_C/T	C	T	218	.	DP=28;VDB=0.465148;RPB=0.0453249;MQB=0.999735;BQB=0.668013;MQSB=0.933359;SGB=-0.683931;MQ0F=0;ICB=1;HOB=0.5;AC=1;AN=2;DP4=3,12,4,9;MQ=58;EFF=INTERGENIC(MODIFIER||||||||||1),UPSTREAM(MODIFIER||4505|||BnaA01g23830D|||BnaA01g23830D||1|WARNING_TRANSCRIPT_INCOMPLETE)	GT:PL	0/1:251,0,246
chrA01	16247527	chrA01:16247527_G/A	G	A	145	.	DP=14;VDB=0.886009;RPB=0.909091;MQB=1;BQB=0.818182;MQSB=1;SGB=-0.676189;MQ0F=0;ICB=1;HOB=0.5;AC=1;AN=2;DP4=0,2,1,10;MQ=60;EFF=INTERGENIC(MODIFIER||||||||||1)	GT:PL	0/1:180,0,32
chrA01	16275485	chrA01:16275485_A/G	A	G	90	.	DP=7;VDB=0.0478623;RPB=0;MQB=0.7;BQB=0;MQSB=1;SGB=-0.590765;MQ0F=0;ICB=1;HOB=0.5;AC=1;AN=2;DP4=0,2,1,4;MQ=40;EFF=DOWNSTREAM(MODIFIER||1646|||BnaA01g23840D|||BnaA01g23840D||1|WARNING_TRANSCRIPT_INCOMPLETE),INTRON(MODIFIER|||||BnaA01g23850D|||BnaA01g23850D|2|1)	GT:PL	0/1:124,0,38
chrA01	16339104	chrA01:16339104_G/A	G	A	217	.	DP=17;VDB=0.983702;RPB=0.818731;MQB=0.731616;BQB=0.33659;MQSB=0.981133;SGB=-0.680642;MQ0F=0;ICB=1;HOB=0.5;AC=1;AN=2;DP4=2,3,8,4;MQ=55;EFF=INTERGENIC(MODIFIER||||||||||1),UPSTREAM(MODIFIER||3302|||BnaA01g23900D|||BnaA01g23900D||1|WARNING_TRANSCRIPT_MULTIPLE_STOP_CODONS)	GT:PL	0/1:250,0,111
chrA01	16370334	chrA01:16370334_C/T	C	T	222	.	DP=43;VDB=0.475054;RPB=0.396286;MQB=0.564718;BQB=0.14768;MQSB=0.207856;SGB=-0.692352;MQ0F=0;ICB=1;HOB=0.5;AC=1;AN=2;DP4=16,6,9,12;MQ=56;EFF=INTRON(MODIFIER|||||BnaA01g23920D|||BnaA01g23920D|5|1|WARNING_TRANSCRIPT_MULTIPLE_STOP_CODONS)	GT:PL	0/1:255,0,255
chrA01	16443442	chrA01:16443442_C/T	C	T	222	.	DP=27;VDB=0.901848;RPB=0.380236;MQB=0.765017;BQB=0.591555;MQSB=0.999706;SGB=-0.688148;MQ0F=0;ICB=1;HOB=0.5;AC=1;AN=2;DP4=5,7,8,7;MQ=59;EFF=DOWNSTREAM(MODIFIER||3551|||BnaA01g23980D|||BnaA01g23980D||1),DOWNSTREAM(MODIFIER||4342|||BnaA01g23990D|||BnaA01g23990D||1|WARNING_TRANSCRIPT_INCOMPLETE),INTERGENIC(MODIFIER||||||||||1)	GT:PL	0/1:255,0,237
chrA01	16508052	chrA01:16508052_T/C	T	C	153	.	DP=7;VDB=0.00227637;MQSB=0.607698;SGB=-0.636426;MQ0F=0;AC=2;AN=2;DP4=0,0,3,4;MQ=40;EFF=INTERGENIC(MODIFIER||||||||||1)	GT:PL	1/1:180,21,0
chrA01	16529039	chrA01:16529039_C/T	C	T	72	.	DP=3;VDB=0.336489;MQSB=1;SGB=-0.511536;MQ0F=0;AC=2;AN=2;DP4=0,0,1,2;MQ=48;EFF=INTERGENIC(MODIFIER||||||||||1),UPSTREAM(MODIFIER||4217|||BnaA01g24110D|||BnaA01g24110D||1|WARNING_TRANSCRIPT_MULTIPLE_STOP_CODONS)	GT:PL	1/1:100,9,0
chrA01	16560985	chrA01:16560985_C/T	C	T	120	.	DP=11;VDB=0.789918;RPB=0.444444;MQB=0;BQB=0.777778;MQSB=1;SGB=-0.662043;MQ0F=0.181818;AC=2;AN=2;DP4=1,1,9,0;MQ=31;EFF=INTRON(MODIFIER|||||BnaA01g24150D|||BnaA01g24150D|3|1|WARNING_TRANSCRIPT_INCOMPLETE),UPSTREAM(MODIFIER||3593|||BnaA01g24160D|||BnaA01g24160D||1|WARNING_TRANSCRIPT_INCOMPLETE)	GT:PL	1/1:147,16,0
chrA01	16611747	chrA01:16611747_G/A	G	A	94	.	DP=11;VDB=0.644913;RPB=0.742931;MQB=0.950952;BQB=0.8618;MQSB=1;SGB=-0.616816;MQ0F=0;ICB=1;HOB=0.5;AC=1;AN=2;DP4=2,3,0,6;MQ=60;EFF=DOWNSTREAM(MODIFIER||963|||BnaA01g24190D|||BnaA01g24190D||1|WARNING_TRANSCRIPT_INCOMPLETE),INTERGENIC(MODIFIER||||||||||1)	GT:PL	0/1:127,0,137
chrA01	16762442	chrA01:16762442_G/A	G	A	222	.	DP=22;VDB=0.572753;RPB=0.633483;MQB=0.633483;BQB=0.931967;MQSB=0.878387;SGB=-0.686358;MQ0F=0;ICB=1;HOB=0.5;AC=1;AN=2;DP4=7,1,10,4;MQ=58;EFF=DOWNSTREAM(MODIFIER||3440|||BnaA01g24400D|||BnaA01g24400D||1|WARNING_TRANSCRIPT_MULTIPLE_STOP_CODONS),DOWNSTREAM(MODIFIER||4239|||BnaA01g24360D|||BnaA01g24360D||1),NON_SYNONYMOUS_CODING(MODERATE|MISSENSE|gCa/gTa|A59V||BnaA01g24390D|||BnaA01g24390D|1|1|WARNING_TRANSCRIPT_INCOMPLETE),UPSTREAM(MODIFIER||2765|||BnaA01g24380D|||BnaA01g24380D||1|WARNING_TRANSCRIPT_INCOMPLETE),UPSTREAM(MODIFIER||3571|||BnaA01g24370D|||BnaA01g24370D||1)	GT:PL	0/1:255,0,158
chrA01	16796439	chrA01:16796439_C/T	C	T	222	.	DP=40;VDB=0.147032;RPB=0.780409;MQB=1;BQB=0.068482;MQSB=1;SGB=-0.692352;MQ0F=0;ICB=1;HOB=0.5;AC=1;AN=2;DP4=4,15,9,12;MQ=60;EFF=DOWNSTREAM(MODIFIER||3497|||BnaA01g24420D|||BnaA01g24420D||1|WARNING_TRANSCRIPT_INCOMPLETE),INTERGENIC(MODIFIER||||||||||1),UPSTREAM(MODIFIER||1592|||BnaA01g24430D|||BnaA01g24430D||1|WARNING_TRANSCRIPT_INCOMPLETE),UPSTREAM(MODIFIER||3212|||BnaA01g24440D|||BnaA01g24440D||1)	GT:PL	0/1:255,0,255
chrA01	16844465	chrA01:16844465_C/T	C	T	222	.	DP=34;VDB=0.804029;RPB=0.991734;MQB=0.84075;BQB=0.867221;MQSB=0.990003;SGB=-0.692717;MQ0F=0.0294118;ICB=1;HOB=0.5;AC=1;AN=2;DP4=3,8,10,13;MQ=54;EFF=DOWNSTREAM(MODIFIER||344|||BnaA01g24470D|||BnaA01g24470D||1|WARNING_TRANSCRIPT_INCOMPLETE),INTERGENIC(MODIFIER||||||||||1),UPSTREAM(MODIFIER||733|||BnaA01g24480D|||BnaA01g24480D||1)	GT:PL	0/1:255,0,184
chrA01	16870541	chrA01:16870541_C/T	C	T	222	.	DP=39;VDB=0.129589;RPB=0.430023;MQB=0.999893;BQB=0.619858;MQSB=0.892501;SGB=-0.69168;MQ0F=0.025641;ICB=1;HOB=0.5;AC=1;AN=2;DP4=15,4,10,9;MQ=45;EFF=INTERGENIC(MODIFIER||||||||||1),UPSTREAM(MODIFIER||3108|||BnaA01g24490D|||BnaA01g24490D||1|WARNING_TRANSCRIPT_MULTIPLE_STOP_CODONS)	GT:PL	0/1:255,0,255
chrA01	16907772	chrA01:16907772_G/A	G	A	222	.	DP=46;VDB=0.359013;RPB=0.980606;MQB=0.632859;BQB=0.606201;MQSB=1.72225e-05;SGB=-0.692831;MQ0F=0.0869565;ICB=1;HOB=0.5;AC=1;AN=2;DP4=11,11,11,13;MQ=41;EFF=INTERGENIC(MODIFIER||||||||||1),UPSTREAM(MODIFIER||2953|||BnaA01g24510D|||BnaA01g24510D||1|WARNING_TRANSCRIPT_MULTIPLE_STOP_CODONS)	GT:PL	0/1:255,0,255
chrA01	16915639	chrA01:16915639_C/T	C	T	222	.	DP=28;VDB=0.771171;RPB=0.836612;MQB=1;BQB=0.23572;MQSB=1;SGB=-0.686358;MQ0F=0;ICB=1;HOB=0.5;AC=1;AN=2;DP4=7,7,7,7;MQ=60;EFF=DOWNSTREAM(MODIFIER||702|||BnaA01g24520D|||BnaA01g24520D||1|WARNING_TRANSCRIPT_INCOMPLETE),NON_SYNONYMOUS_CODING(MODERATE|MISSENSE|Ccc/Tcc|P1445S||BnaA01g24510D|||BnaA01g24510D|6|1|WARNING_TRANSCRIPT_MULTIPLE_STOP_CODONS)	GT:PL	0/1:255,0,255
chrA01	16994353	chrA01:16994353_C/T	C	T	205	.	DP=24;VDB=0.134895;RPB=0.931547;MQB=1;BQB=0.845496;MQSB=1;SGB=-0.683931;MQ0F=0;ICB=1;HOB=0.5;AC=1;AN=2;DP4=3,8,10,3;MQ=60;EFF=DOWNSTREAM(MODIFIER||2288|||BnaA01g24640D|||BnaA01g24640D||1),NON_SYNONYMOUS_CODING(MODERATE|MISSENSE|gGg/gAg|G64E||BnaA01g24650D|||BnaA01g24650D|2|1|WARNING_TRANSCRIPT_INCOMPLETE)	GT:PL	0/1:238,0,220
chrA01	17185959	chrA01:17185959_C/T	C	T	222	.	DP=34;VDB=0.83886;RPB=0.0941845;MQB=0.858661;BQB=0.074806;MQSB=0.899315;SGB=-0.689466;MQ0F=0;ICB=1;HOB=0.5;AC=1;AN=2;DP4=6,12,7,9;MQ=58;EFF=DOWNSTREAM(MODIFIER||4260|||BnaA01g24840D|||BnaA01g24840D||1),INTRON(MODIFIER|||||BnaA01g24820D|||BnaA01g24820D|5|1|WARNING_TRANSCRIPT_MULTIPLE_STOP_CODONS),UPSTREAM(MODIFIER||2113|||BnaA01g24830D|||BnaA01g24830D||1|WARNING_TRANSCRIPT_INCOMPLETE),UPSTREAM(MODIFIER||4839|||BnaA01g24810D|||BnaA01g24810D||1|WARNING_TRANSCRIPT_MULTIPLE_STOP_CODONS)	GT:PL	0/1:255,0,255
chrA01	17399987	chrA01:17399987_G/T	G	T	190	.	DP=9;VDB=0.433802;MQSB=0.406082;SGB=-0.662043;MQ0F=0;AC=2;AN=2;DP4=0,0,5,4;MQ=39;EFF=INTERGENIC(MODIFIER||||||||||1),UPSTREAM(MODIFIER||4991|||BnaA01g24950D|||BnaA01g24950D||1|WARNING_TRANSCRIPT_MULTIPLE_STOP_CODONS)	GT:PL	1/1:217,27,0
chrA01	17420912	chrA01:17420912_T/C	T	C	107	.	DP=11;VDB=0.762398;RPB=1;MQB=1;BQB=1;MQSB=1;SGB=-0.670168;MQ0F=0.0909091;AC=2;AN=2;DP4=1,0,9,1;MQ=31;EFF=INTERGENIC(MODIFIER||||||||||1)	GT:PL	1/1:134,10,0
chrA01	17493439	chrA01:17493439_C/T	C	T	222	.	DP=40;VDB=0.949744;RPB=0.53521;MQB=0.937625;BQB=0.510555;MQSB=0.327268;SGB=-0.692831;MQ0F=0;ICB=1;HOB=0.5;AC=1;AN=2;DP4=6,10,9,15;MQ=45;EFF=DOWNSTREAM(MODIFIER||1948|||BnaA01g25010D|||BnaA01g25010D||1),NON_SYNONYMOUS_CODING(MODERATE|MISSENSE|tCt/tTt|S99F||BnaA01g25000D|||BnaA01g25000D|1|1)	GT:PL	0/1:255,0,251
chrA01	17500023	chrA01:17500023_G/A	G	A	140	.	DP=20;VDB=0.133454;RPB=0.705248;MQB=0.930391;BQB=0.86813;MQSB=0.00524752;SGB=-0.662043;MQ0F=0.1;ICB=1;HOB=0.5;AC=1;AN=2;DP4=7,4,5,4;MQ=39;EFF=INTRON(MODIFIER|||||BnaA01g25020D|||BnaA01g25020D|1|1|WARNING_TRANSCRIPT_MULTIPLE_STOP_CODONS),UPSTREAM(MODIFIER||4028|||BnaA01g25010D|||BnaA01g25010D||1)	GT:PL	0/1:173,0,192
chrA01	17515091	chrA01:17515091_G/A	G	A	175	.	DP=32;VDB=0.0947587;RPB=0.987486;MQB=0.741343;BQB=0.817507;MQSB=0.293091;SGB=-0.676189;MQ0F=0.03125;ICB=1;HOB=0.5;AC=1;AN=2;DP4=4,17,4,7;MQ=52;EFF=DOWNSTREAM(MODIFIER||1740|||BnaA01g25080D|||BnaA01g25080D||1|WARNING_TRANSCRIPT_INCOMPLETE),DOWNSTREAM(MODIFIER||2178|||BnaA01g25050D|||BnaA01g25050D||1|WARNING_TRANSCRIPT_MULTIPLE_STOP_CODONS),DOWNSTREAM(MODIFIER||2806|||BnaA01g25040D|||BnaA01g25040D||1),DOWNSTREAM(MODIFIER||3437|||BnaA01g25030D|||BnaA01g25030D||1|WARNING_TRANSCRIPT_INCOMPLETE),NON_SYNONYMOUS_CODING(MODERATE|MISSENSE|gGa/gAa|G153E||BnaA01g25060D|||BnaA01g25060D|2|1|WARNING_TRANSCRIPT_INCOMPLETE),UPSTREAM(MODIFIER||4238|||BnaA01g25090D|||BnaA01g25090D||1|WARNING_TRANSCRIPT_INCOMPLETE),UPSTREAM(MODIFIER||785|||BnaA01g25070D|||BnaA01g25070D||1|WARNING_TRANSCRIPT_MULTIPLE_STOP_CODONS)	GT:PL	0/1:208,0,255
chrA01	17669726	chrA01:17669726_A/G	A	G	174	.	DP=29;VDB=0.210399;RPB=0.722575;MQB=0.00112446;BQB=0.0427897;MQSB=0.695496;SGB=-0.683931;MQ0F=0;ICB=1;HOB=0.5;AC=1;AN=2;DP4=6,9,9,4;MQ=47;EFF=SYNONYMOUS_CODING(LOW|SILENT|caA/caG|Q216||BnaA01g25230D|||BnaA01g25230D|5|1|WARNING_TRANSCRIPT_MULTIPLE_STOP_CODONS)	GT:PL	0/1:207,0,255
chrA01	17683201	chrA01:17683201_G/A	G	A	188	.	DP=26;VDB=0.695687;RPB=0.917415;MQB=0.966891;BQB=0.952672;MQSB=0.573753;SGB=-0.676189;MQ0F=0;ICB=1;HOB=0.5;AC=1;AN=2;DP4=11,4,5,6;MQ=56;EFF=DOWNSTREAM(MODIFIER||3325|||BnaA01g25240D|||BnaA01g25240D||1),NON_SYNONYMOUS_CODING(MODERATE|MISSENSE|Ggt/Agt|G380S||BnaA01g25250D|||BnaA01g25250D|3|1|WARNING_TRANSCRIPT_INCOMPLETE)	GT:PL	0/1:221,0,255
chrA01	17705043	chrA01:17705043_G/A	G	A	222	.	DP=26;VDB=0.808233;RPB=0.651439;MQB=1;BQB=0.771623;MQSB=1;SGB=-0.686358;MQ0F=0;ICB=1;HOB=0.5;AC=1;AN=2;DP4=6,6,6,8;MQ=60;EFF=INTERGENIC(MODIFIER||||||||||1),UPSTREAM(MODIFIER||3082|||BnaA01g25290D|||BnaA01g25290D||1),UPSTREAM(MODIFIER||4546|||BnaA01g25300D|||BnaA01g25300D||1|WARNING_TRANSCRIPT_MULTIPLE_STOP_CODONS)	GT:PL	0/1:255,0,238
chrA01	17722263	chrA01:17722263_C/T	C	T	205	.	DP=33;VDB=0.881642;RPB=0.941883;MQB=1;BQB=0.0689007;MQSB=1;SGB=-0.686358;MQ0F=0;ICB=1;HOB=0.5;AC=1;AN=2;DP4=11,8,5,9;MQ=60;EFF=INTRON(MODIFIER|||||BnaA01g25320D|||BnaA01g25320D|1|1|WARNING_TRANSCRIPT_MULTIPLE_STOP_CODONS),UPSTREAM(MODIFIER||4254|||BnaA01g25310D|||BnaA01g25310D||1|WARNING_TRANSCRIPT_INCOMPLETE)	GT:PL	0/1:238,0,255
chrA01	17730139	chrA01:17730139_G/A	G	A	222	.	DP=44;VDB=0.88554;RPB=0.984335;MQB=1;BQB=0.495715;MQSB=1;SGB=-0.692914;MQ0F=0;ICB=1;HOB=0.5;AC=1;AN=2;DP4=14,5,16,9;MQ=60;EFF=DOWNSTREAM(MODIFIER||753|||BnaA01g25340D|||BnaA01g25340D||1|WARNING_TRANSCRIPT_MULTIPLE_STOP_CODONS),NON_SYNONYMOUS_CODING(MODERATE|MISSENSE|Gag/Aag|E318K||BnaA01g25330D|||BnaA01g25330D|8|1|WARNING_TRANSCRIPT_MULTIPLE_STOP_CODONS),UPSTREAM(MODIFIER||2892|||BnaA01g25350D|||BnaA01g25350D||1|WARNING_TRANSCRIPT_MULTIPLE_STOP_CODONS)	GT:PL	0/1:255,0,255
chrA01	17733782	chrA01:17733782_C/T	C	T	222	.	DP=34;VDB=0.694045;RPB=0.95293;MQB=0.95293;BQB=0.788128;MQSB=0.966731;SGB=-0.689466;MQ0F=0;ICB=1;HOB=0.5;AC=1;AN=2;DP4=9,9,10,6;MQ=59;EFF=DOWNSTREAM(MODIFIER||2379|||BnaA01g25360D|||BnaA01g25360D||1|WARNING_TRANSCRIPT_INCOMPLETE),DOWNSTREAM(MODIFIER||3354|||BnaA01g25330D|||BnaA01g25330D||1|WARNING_TRANSCRIPT_MULTIPLE_STOP_CODONS),INTRON(MODIFIER|||||BnaA01g25350D|||BnaA01g25350D|3|1|WARNING_TRANSCRIPT_MULTIPLE_STOP_CODONS),UPSTREAM(MODIFIER||1171|||BnaA01g25340D|||BnaA01g25340D||1|WARNING_TRANSCRIPT_MULTIPLE_STOP_CODONS)	GT:PL	0/1:255,0,255
chrA01	17849388	chrA01:17849388_C/T	C	T	222	.	DP=37;VDB=0.876905;RPB=0.974365;MQB=1;BQB=0.47774;MQSB=1;SGB=-0.691153;MQ0F=0;ICB=1;HOB=0.5;AC=1;AN=2;DP4=3,16,10,8;MQ=60;EFF=INTRON(MODIFIER|||||BnaA01g25580D|||BnaA01g25580D|5|1|WARNING_TRANSCRIPT_INCOMPLETE)	GT:PL	0/1:255,0,250
chrA01	17888286	chrA01:17888286_G/A	G	A	212	.	DP=29;VDB=0.614492;RPB=0.64898;MQB=1;BQB=0.988062;MQSB=1;SGB=-0.680642;MQ0F=0;ICB=1;HOB=0.5;AC=1;AN=2;DP4=5,12,6,6;MQ=60;EFF=INTERGENIC(MODIFIER||||||||||1),UPSTREAM(MODIFIER||3385|||BnaA01g25640D|||BnaA01g25640D||1|WARNING_TRANSCRIPT_INCOMPLETE),UPSTREAM(MODIFIER||496|||BnaA01g25650D|||BnaA01g25650D||1),UPSTREAM(MODIFIER||88|||BnaA01g25660D|||BnaA01g25660D||1|WARNING_TRANSCRIPT_INCOMPLETE)	GT:PL	0/1:245,0,255
chrA01	17913461	chrA01:17913461_G/A	G	A	97	.	DP=18;VDB=0.485035;RPB=0.840907;MQB=1;BQB=0.902552;MQSB=1;SGB=-0.636426;MQ0F=0;ICB=1;HOB=0.5;AC=1;AN=2;DP4=4,7,0,7;MQ=60;EFF=INTRON(MODIFIER|||||BnaA01g25700D|||BnaA01g25700D|15|1|WARNING_TRANSCRIPT_INCOMPLETE)	GT:PL	0/1:130,0,243
chrA01	17925837	chrA01:17925837_C/T	C	T	212	.	DP=21;VDB=0.135627;RPB=0.93882;MQB=1;BQB=0.867582;MQSB=1;SGB=-0.680642;MQ0F=0;ICB=1;HOB=0.5;AC=1;AN=2;DP4=5,4,7,5;MQ=60;EFF=INTRON(MODIFIER|||||BnaA01g25720D|||BnaA01g25720D|2|1|WARNING_TRANSCRIPT_MULTIPLE_STOP_CODONS)	GT:PL	0/1:245,0,195
chrA01	18014223	chrA01:18014223_C/T	C	T	181	.	DP=27;VDB=0.89133;RPB=0.975646;MQB=1;BQB=0.346609;MQSB=1;SGB=-0.676189;MQ0F=0;ICB=1;HOB=0.5;AC=1;AN=2;DP4=9,7,3,8;MQ=60;EFF=DOWNSTREAM(MODIFIER||4731|||BnaA01g25800D|||BnaA01g25800D||1|WARNING_TRANSCRIPT_INCOMPLETE),DOWNSTREAM(MODIFIER||4829|||BnaA01g25780D|||BnaA01g25780D||1),SYNONYMOUS_CODING(LOW|SILENT|Ctg/Ttg|L165||BnaA01g25790D|||BnaA01g25790D|3|1|WARNING_TRANSCRIPT_INCOMPLETE)	GT:PL	0/1:214,0,255
chrA01	18044147	chrA01:18044147_A/T	A	T	105	.	DP=15;VDB=0.4587;RPB=0.99308;MQB=0.868815;BQB=0.431591;MQSB=0.868815;SGB=-0.616816;MQ0F=0;ICB=1;HOB=0.5;AC=1;AN=2;DP4=8,1,1,5;MQ=58;EFF=DOWNSTREAM(MODIFIER||712|||BnaA01g25860D|||BnaA01g25860D||1),INTERGENIC(MODIFIER||||||||||1),UPSTREAM(MODIFIER||2365|||BnaA01g25870D|||BnaA01g25870D||1|WARNING_TRANSCRIPT_MULTIPLE_STOP_CODONS),UPSTREAM(MODIFIER||4913|||BnaA01g25850D|||BnaA01g25850D||1)	GT:PL	0/1:138,0,175
chrA01	18049833	chrA01:18049833_C/T	C	T	222	.	DP=26;VDB=0.285528;RPB=0.133734;MQB=1;BQB=0.620324;MQSB=1;SGB=-0.686358;MQ0F=0;ICB=1;HOB=0.5;AC=1;AN=2;DP4=3,9,6,8;MQ=60;EFF=DOWNSTREAM(MODIFIER||630|||BnaA01g25870D|||BnaA01g25870D||1|WARNING_TRANSCRIPT_MULTIPLE_STOP_CODONS),INTERGENIC(MODIFIER||||||||||1)	GT:PL	0/1:255,0,239
chrA01	18130754	chrA01:18130754_C/T	C	T	222	.	DP=26;VDB=0.710423;RPB=0.207131;MQB=1;BQB=0.258077;MQSB=1;SGB=-0.686358;MQ0F=0;ICB=1;HOB=0.5;AC=1;AN=2;DP4=8,4,11,3;MQ=60;EFF=DOWNSTREAM(MODIFIER||600|||BnaA01g25990D|||BnaA01g25990D||1|WARNING_TRANSCRIPT_MULTIPLE_STOP_CODONS),INTERGENIC(MODIFIER||||||||||1)	GT:PL	0/1:255,0,231
chrA01	18136781	chrA01:18136781_G/A	G	A	105	.	DP=13;VDB=0.659036;RPB=0.961166;MQB=0.961166;BQB=0.777113;SGB=-0.636426;MQ0F=0;ICB=1;HOB=0.5;AC=1;AN=2;DP4=6,0,7,0;MQ=60;EFF=DOWNSTREAM(MODIFIER||300|||BnaA01g26000D|||BnaA01g26000D||1),DOWNSTREAM(MODIFIER||3032|||BnaA01g26020D|||BnaA01g26020D||1|WARNING_TRANSCRIPT_INCOMPLETE),INTERGENIC(MODIFIER||||||||||1),UPSTREAM(MODIFIER||1752|||BnaA01g26010D|||BnaA01g26010D||1),UPSTREAM(MODIFIER||3270|||BnaA01g25990D|||BnaA01g25990D||1|WARNING_TRANSCRIPT_MULTIPLE_STOP_CODONS)	GT:PL	0/1:138,0,126
chrA01	18220337	chrA01:18220337_T/C	T	C	138	.	DP=22;VDB=0.846429;RPB=0.997478;MQB=0.169762;BQB=0.502832;MQSB=0.98893;SGB=-0.662043;MQ0F=0.0909091;ICB=1;HOB=0.5;AC=1;AN=2;DP4=4,8,3,6;MQ=29;EFF=INTERGENIC(MODIFIER||||||||||1),UPSTREAM(MODIFIER||2774|||BnaA01g26140D|||BnaA01g26140D||1|WARNING_TRANSCRIPT_MULTIPLE_STOP_CODONS)	GT:PL	0/1:171,0,144
chrA01	18271975	chrA01:18271975_C/T	C	T	221	.	DP=17;VDB=0.324876;RPB=0.807846;MQB=0.998738;BQB=0.694267;MQSB=0.731616;SGB=-0.676189;MQ0F=0;ICB=1;HOB=0.5;AC=1;AN=2;DP4=6,0,6,5;MQ=55;EFF=DOWNSTREAM(MODIFIER||293|||BnaA01g26200D|||BnaA01g26200D||1|WARNING_TRANSCRIPT_MULTIPLE_STOP_CODONS),INTERGENIC(MODIFIER||||||||||1)	GT:PL	0/1:254,0,118
chrA01	18319455	chrA01:18319455_A/C	A	C	147	.	DP=6;VDB=0.00794932;MQSB=0.875;SGB=-0.616816;MQ0F=0;AC=2;AN=2;DP4=0,0,2,4;MQ=43;EFF=DOWNSTREAM(MODIFIER||1732|||BnaA01g26270D|||BnaA01g26270D||1|WARNING_TRANSCRIPT_MULTIPLE_STOP_CODONS),DOWNSTREAM(MODIFIER||577|||BnaA01g26250D|||BnaA01g26250D||1|WARNING_TRANSCRIPT_MULTIPLE_STOP_CODONS),INTRON(MODIFIER|||||BnaA01g26260D|||BnaA01g26260D|1|1)	GT:PL	1/1:174,18,0
chrA01	18398899	chrA01:18398899_G/A	G	A	205	.	DP=41;VDB=0.117478;RPB=0.426262;MQB=0.832837;BQB=0.774545;MQSB=0.0410336;SGB=-0.686358;MQ0F=0;ICB=1;HOB=0.5;AC=1;AN=2;DP4=10,17,7,7;MQ=52;EFF=INTERGENIC(MODIFIER||||||||||1),UPSTREAM(MODIFIER||3603|||BnaA01g26330D|||BnaA01g26330D||1|WARNING_TRANSCRIPT_MULTIPLE_STOP_CODONS)	GT:PL	0/1:238,0,255
chrA01	18451770	chrA01:18451770_C/G	C	G	148	.	DP=8;VDB=0.874061;RPB=1;MQB=1;BQB=1;MQSB=0.248092;SGB=-0.636426;MQ0F=0;AC=2;AN=2;DP4=1,0,3,4;MQ=51;EFF=INTRON(MODIFIER|||||BnaA01g26400D|||BnaA01g26400D|1|1|WARNING_TRANSCRIPT_INCOMPLETE)	GT:PL	1/1:179,0,5
chrA01	18462832	chrA01:18462832_G/A	G	A	119	.	DP=14;VDB=0.218349;RPB=0.197899;MQB=0.486752;BQB=0.89683;SGB=-0.662043;MQ0F=0;ICB=1;HOB=0.5;AC=1;AN=2;DP4=5,0,9,0;MQ=51;EFF=INTERGENIC(MODIFIER||||||||||1)	GT:PL	0/1:152,0,93
chrA01	18462843	chrA01:18462843_C/T	C	T	180	.	DP=17;VDB=0.150847;RPB=0.191205;MQB=0.514992;BQB=0.191205;MQSB=0.214286;SGB=-0.680642;MQ0F=0;ICB=1;HOB=0.5;AC=1;AN=2;DP4=4,0,10,2;MQ=49;EFF=INTERGENIC(MODIFIER||||||||||1)	GT:PL	0/1:214,0,60
chrA01	18510080	chrA01:18510080_G/A	G	A	49.199	.	DP=18;VDB=0.990039;RPB=0.700784;MQB=0.510573;BQB=0.449329;MQSB=0.697274;SGB=-0.590765;MQ0F=0;ICB=1;HOB=0.5;AC=1;AN=2;DP4=2,10,2,3;MQ=45;EFF=INTERGENIC(MODIFIER||||||||||1),UPSTREAM(MODIFIER||2331|||BnaA01g26430D|||BnaA01g26430D||1|WARNING_TRANSCRIPT_MULTIPLE_STOP_CODONS)	GT:PL	0/1:83,0,213
chrA01	18523617	chrA01:18523617_G/A	G	A	86	.	DP=6;VDB=0.277213;RPB=1;MQB=1;BQB=1;SGB=-0.590765;MQ0F=0;ICB=1;HOB=0.5;AC=1;AN=2;DP4=1,0,5,0;MQ=48;EFF=DOWNSTREAM(MODIFIER||1734|||BnaA01g26450D|||BnaA01g26450D||1|WARNING_TRANSCRIPT_INCOMPLETE),INTERGENIC(MODIFIER||||||||||1),UPSTREAM(MODIFIER||2591|||BnaA01g26440D|||BnaA01g26440D||1|WARNING_TRANSCRIPT_MULTIPLE_STOP_CODONS),UPSTREAM(MODIFIER||3243|||BnaA01g26460D|||BnaA01g26460D||1|WARNING_TRANSCRIPT_INCOMPLETE)	GT:PL	0/1:120,0,11
chrA01	18541672	chrA01:18541672_C/T	C	T	141	.	DP=13;VDB=0.00369932;RPB=0.0102252;MQB=0.0102252;BQB=0.194278;MQSB=0.454545;SGB=-0.636426;MQ0F=0.461538;AC=2;AN=2;DP4=6,0,5,2;MQ=32;EFF=INTERGENIC(MODIFIER||||||||||1)	GT:PL	1/1:168,5,0
chrA01	18550974	chrA01:18550974_G/A	G	A	145	.	DP=19;VDB=0.189309;RPB=0.184981;MQB=0.692463;BQB=0.996672;MQSB=0.649117;SGB=-0.662043;MQ0F=0;ICB=1;HOB=0.5;AC=1;AN=2;DP4=6,4,6,3;MQ=43;EFF=DOWNSTREAM(MODIFIER||2706|||BnaA01g26490D|||BnaA01g26490D||1),SYNONYMOUS_CODING(LOW|SILENT|cgG/cgA|R291||BnaA01g26480D|||BnaA01g26480D|2|1|WARNING_TRANSCRIPT_MULTIPLE_STOP_CODONS),UPSTREAM(MODIFIER||2016|||BnaA01g26470D|||BnaA01g26470D||1|WARNING_TRANSCRIPT_INCOMPLETE)	GT:PL	0/1:178,0,185
chrA01	18594424	chrA01:18594424_G/A	G	A	211	.	DP=19;VDB=0.248694;RPB=0.781682;MQB=0.686704;BQB=0.661993;MQSB=0.996597;SGB=-0.676189;MQ0F=0;ICB=1;HOB=0.5;AC=1;AN=2;DP4=6,2,5,6;MQ=52;EFF=DOWNSTREAM(MODIFIER||3863|||BnaA01g26540D|||BnaA01g26540D||1|WARNING_TRANSCRIPT_INCOMPLETE),DOWNSTREAM(MODIFIER||921|||BnaA01g26560D|||BnaA01g26560D||1|WARNING_TRANSCRIPT_INCOMPLETE),NON_SYNONYMOUS_CODING(MODERATE|MISSENSE|Gaa/Aaa|E417K||BnaA01g26550D|||BnaA01g26550D|7|1|WARNING_TRANSCRIPT_INCOMPLETE),UPSTREAM(MODIFIER||1749|||BnaA01g26570D|||BnaA01g26570D||1)	GT:PL	0/1:244,0,153
chrA01	18658687	chrA01:18658687_C/T	C	T	222	.	DP=35;VDB=0.523536;RPB=0.661487;MQB=1;BQB=0.469896;MQSB=0.941401;SGB=-0.692352;MQ0F=0;ICB=1;HOB=0.5;AC=1;AN=2;DP4=11,3,12,9;MQ=53;EFF=DOWNSTREAM(MODIFIER||1188|||BnaA01g26660D|||BnaA01g26660D||1|WARNING_TRANSCRIPT_INCOMPLETE),DOWNSTREAM(MODIFIER||3450|||BnaA01g26640D|||BnaA01g26640D||1|WARNING_TRANSCRIPT_INCOMPLETE),NON_SYNONYMOUS_CODING(MODERATE|MISSENSE|Cca/Tca|P414S||BnaA01g26650D|||BnaA01g26650D|8|1)	GT:PL	0/1:255,0,227
chrA01	18668313	chrA01:18668313_C/T	C	T	222	.	DP=31;VDB=0.0787794;RPB=0.147451;MQB=0.153235;BQB=0.901838;MQSB=0.777361;SGB=-0.689466;MQ0F=0;ICB=1;HOB=0.5;AC=1;AN=2;DP4=7,8,12,4;MQ=59;EFF=NON_SYNONYMOUS_CODING(MODERATE|MISSENSE|Cct/Tct|P93S||BnaA01g26670D|||BnaA01g26670D|2|1|WARNING_TRANSCRIPT_INCOMPLETE),UPSTREAM(MODIFIER||924|||BnaA01g26680D|||BnaA01g26680D||1)	GT:PL	0/1:255,0,255
chrA01	18668723	chrA01:18668723_G/A	G	A	210	.	DP=24;VDB=0.344758;RPB=0.547898;MQB=0.921579;BQB=0.973686;MQSB=0.679965;SGB=-0.680642;MQ0F=0;ICB=1;HOB=0.5;AC=1;AN=2;DP4=6,6,4,8;MQ=57;EFF=NON_SYNONYMOUS_CODING(MODERATE|MISSENSE|Gaa/Aaa|E182K||BnaA01g26670D|||BnaA01g26670D|3|1|WARNING_TRANSCRIPT_INCOMPLETE),UPSTREAM(MODIFIER||514|||BnaA01g26680D|||BnaA01g26680D||1)	GT:PL	0/1:243,0,255
chrA01	18684293	chrA01:18684293_C/T	C	T	207	.	DP=67;VDB=0.454408;RPB=0.829265;MQB=0.99164;BQB=0.867713;MQSB=0.977861;SGB=-0.691153;MQ0F=0;ICB=1;HOB=0.5;AC=1;AN=2;DP4=24,24,9,9;MQ=59;EFF=INTERGENIC(MODIFIER||||||||||1)	GT:PL	0/1:241,0,255
chrA01	18839416	chrA01:18839416_C/T	C	T	204	.	DP=21;VDB=0.863752;RPB=0.615112;MQB=0.914611;BQB=0.835995;MQSB=1;SGB=-0.676189;MQ0F=0;ICB=1;HOB=0.5;AC=1;AN=2;DP4=9,1,5,6;MQ=56;EFF=DOWNSTREAM(MODIFIER||4576|||BnaA01g26870D|||BnaA01g26870D||1),DOWNSTREAM(MODIFIER||629|||BnaA01g26850D|||BnaA01g26850D||1|WARNING_TRANSCRIPT_INCOMPLETE),SYNONYMOUS_CODING(LOW|SILENT|ttG/ttA|L522||BnaA01g26860D|||BnaA01g26860D|1|1),UPSTREAM(MODIFIER||4440|||BnaA01g26840D|||BnaA01g26840D||1)	GT:PL	0/1:237,0,180
chrA01	18890941	chrA01:18890941_G/A	G	A	171	.	DP=24;VDB=0.665619;RPB=0.769328;MQB=0.966585;BQB=0.921053;MQSB=0.01074;SGB=-0.676189;MQ0F=0;ICB=1;HOB=0.5;AC=1;AN=2;DP4=9,4,6,5;MQ=51;EFF=DOWNSTREAM(MODIFIER||1219|||BnaA01g26990D|||BnaA01g26990D||1|WARNING_TRANSCRIPT_INCOMPLETE),DOWNSTREAM(MODIFIER||3347|||BnaA01g27000D|||BnaA01g27000D||1|WARNING_TRANSCRIPT_INCOMPLETE),NON_SYNONYMOUS_CODING(MODERATE|MISSENSE|Gat/Aat|D150N||BnaA01g26980D|||BnaA01g26980D|1|1)	GT:PL	0/1:204,0,229
chrA01	18963583	chrA01:18963583_G/A	G	A	222	.	DP=45;VDB=0.300985;RPB=0.913596;MQB=1;BQB=0.973942;MQSB=1;SGB=-0.692976;MQ0F=0;ICB=1;HOB=0.5;AC=1;AN=2;DP4=8,11,13,13;MQ=60;EFF=DOWNSTREAM(MODIFIER||3294|||BnaA01g27160D|||BnaA01g27160D||1|WARNING_TRANSCRIPT_INCOMPLETE),DOWNSTREAM(MODIFIER||4769|||BnaA01g27130D|||BnaA01g27130D||1|WARNING_TRANSCRIPT_MULTIPLE_STOP_CODONS),DOWNSTREAM(MODIFIER||959|||BnaA01g27150D|||BnaA01g27150D||1|WARNING_TRANSCRIPT_INCOMPLETE),INTRON(MODIFIER|||||BnaA01g27140D|||BnaA01g27140D|2|1|WARNING_TRANSCRIPT_MULTIPLE_STOP_CODONS),SPLICE_SITE_DONOR(HIGH|||||BnaA01g27140D|||BnaA01g27140D|2|1|WARNING_TRANSCRIPT_MULTIPLE_STOP_CODONS)	GT:PL	0/1:255,0,255
chrA01	19131067	chrA01:19131067_C/T	C	T	222	.	DP=34;VDB=0.299632;RPB=0.997597;MQB=0.624016;BQB=0.857285;MQSB=3.33287e-05;SGB=-0.688148;MQ0F=0;ICB=1;HOB=0.5;AC=1;AN=2;DP4=6,13,6,9;MQ=44;EFF=INTERGENIC(MODIFIER||||||||||1)	GT:PL	0/1:255,0,255
chrA01	19146629	chrA01:19146629_C/T	C	T	213	.	DP=29;VDB=0.114178;RPB=0.476436;MQB=1;BQB=0.993891;MQSB=1;SGB=-0.680642;MQ0F=0;ICB=1;HOB=0.5;AC=1;AN=2;DP4=12,5,6,6;MQ=60;EFF=DOWNSTREAM(MODIFIER||2386|||BnaA01g27390D|||BnaA01g27390D||1),INTERGENIC(MODIFIER||||||||||1)	GT:PL	0/1:246,0,255
chrA01	19309810	chrA01:19309810_G/A	G	A	222	.	DP=30;VDB=0.745077;RPB=0.90796;MQB=1;BQB=0.938685;MQSB=1;SGB=-0.690438;MQ0F=0;ICB=1;HOB=0.5;AC=1;AN=2;DP4=5,8,11,6;MQ=60;EFF=DOWNSTREAM(MODIFIER||2371|||BnaA01g27650D|||BnaA01g27650D||1),DOWNSTREAM(MODIFIER||4947|||BnaA01g27660D|||BnaA01g27660D||1|WARNING_TRANSCRIPT_INCOMPLETE),DOWNSTREAM(MODIFIER||880|||BnaA01g27640D|||BnaA01g27640D||1|WARNING_TRANSCRIPT_INCOMPLETE),SYNONYMOUS_CODING(LOW|SILENT|ctC/ctT|L40||BnaA01g27630D|||BnaA01g27630D|2|1|WARNING_TRANSCRIPT_INCOMPLETE),UPSTREAM(MODIFIER||952|||BnaA01g27620D|||BnaA01g27620D||1|WARNING_TRANSCRIPT_INCOMPLETE)	GT:PL	0/1:255,0,243
chrA01	19495823	chrA01:19495823_G/A	G	A	110	.	DP=12;VDB=0.856113;RPB=0.71154;MQB=0.982603;BQB=0.982603;MQSB=1;SGB=-0.616816;MQ0F=0;ICB=1;HOB=0.5;AC=1;AN=2;DP4=1,5,1,5;MQ=60;EFF=DOWNSTREAM(MODIFIER||4816|||BnaA01g27980D|||BnaA01g27980D||1|WARNING_TRANSCRIPT_MULTIPLE_STOP_CODONS),INTERGENIC(MODIFIER||||||||||1),UPSTREAM(MODIFIER||1663|||BnaA01g27970D|||BnaA01g27970D||1|WARNING_TRANSCRIPT_INCOMPLETE)	GT:PL	0/1:143,0,143
chrA01	19834017	chrA01:19834017_C/T	C	T	222	.	DP=46;VDB=0.987604;RPB=0.730802;MQB=1;BQB=0.871598;MQSB=1;SGB=-0.69168;MQ0F=0;ICB=1;HOB=0.5;AC=1;AN=2;DP4=14,13,12,7;MQ=60;EFF=DOWNSTREAM(MODIFIER||1380|||BnaA01g28450D|||BnaA01g28450D||1|WARNING_TRANSCRIPT_MULTIPLE_STOP_CODONS),NON_SYNONYMOUS_CODING(MODERATE|MISSENSE|tCa/tTa|S39L||BnaA01g28440D|||BnaA01g28440D|2|1|WARNING_TRANSCRIPT_INCOMPLETE),UPSTREAM(MODIFIER||4745|||BnaA01g28460D|||BnaA01g28460D||1),UPSTREAM(MODIFIER||4977|||BnaA01g28430D|||BnaA01g28430D||1|WARNING_TRANSCRIPT_INCOMPLETE)	GT:PL	0/1:255,0,255
chrA01	19860714	chrA01:19860714_C/T	C	T	202	.	DP=18;VDB=0.0705985;RPB=0.751866;MQB=0.938795;BQB=0.952795;MQSB=0.961295;SGB=-0.670168;MQ0F=0;ICB=1;HOB=0.5;AC=1;AN=2;DP4=6,2,6,4;MQ=59;EFF=DOWNSTREAM(MODIFIER||1417|||BnaA01g28530D|||BnaA01g28530D||1|WARNING_TRANSCRIPT_INCOMPLETE),DOWNSTREAM(MODIFIER||3056|||BnaA01g28540D|||BnaA01g28540D||1),INTRON(MODIFIER|||||BnaA01g28520D|||BnaA01g28520D|1|1|WARNING_TRANSCRIPT_INCOMPLETE),UPSTREAM(MODIFIER||1181|||BnaA01g28510D|||BnaA01g28510D||1|WARNING_TRANSCRIPT_INCOMPLETE),UPSTREAM(MODIFIER||2865|||BnaA01g28500D|||BnaA01g28500D||1),UPSTREAM(MODIFIER||4589|||BnaA01g28490D|||BnaA01g28490D||1)	GT:PL	0/1:235,0,184
chrA01	19964449	chrA01:19964449_C/T	C	T	172	.	DP=26;VDB=0.504036;RPB=0.425271;MQB=0.622079;BQB=0.383437;MQSB=0.931841;SGB=-0.683931;MQ0F=0;ICB=1;HOB=0.5;AC=1;AN=2;DP4=5,8,2,11;MQ=54;EFF=DOWNSTREAM(MODIFIER||4273|||BnaA01g28730D|||BnaA01g28730D||1),NON_SYNONYMOUS_CODING(MODERATE|MISSENSE|gGg/gAg|G68E||BnaA01g28750D|||BnaA01g28750D|3|1|WARNING_TRANSCRIPT_INCOMPLETE),UPSTREAM(MODIFIER||2067|||BnaA01g28740D|||BnaA01g28740D||1|WARNING_TRANSCRIPT_INCOMPLETE)	GT:PL	0/1:205,0,255
chrA01	20005093	chrA01:20005093_C/T	C	T	195	.	DP=32;VDB=0.870055;RPB=0.828248;MQB=0.973848;BQB=0.914783;MQSB=0.665967;SGB=-0.683931;MQ0F=0.03125;ICB=1;HOB=0.5;AC=1;AN=2;DP4=8,11,5,8;MQ=56;EFF=DOWNSTREAM(MODIFIER||608|||BnaA01g28800D|||BnaA01g28800D||1|WARNING_TRANSCRIPT_MULTIPLE_STOP_CODONS),STOP_GAINED(HIGH|NONSENSE|Caa/Taa|Q345*||BnaA01g28790D|||BnaA01g28790D|5|1|WARNING_TRANSCRIPT_INCOMPLETE)	GT:PL	0/1:228,0,255
chrA01	20005131	chrA01:20005131_G/A	G	A	222	.	DP=32;VDB=0.0430632;RPB=0.766643;MQB=0.755856;BQB=0.991023;MQSB=0.590979;SGB=-0.69168;MQ0F=0;ICB=1;HOB=0.5;AC=1;AN=2;DP4=6,7,8,11;MQ=57;EFF=DOWNSTREAM(MODIFIER||570|||BnaA01g28800D|||BnaA01g28800D||1|WARNING_TRANSCRIPT_MULTIPLE_STOP_CODONS),SYNONYMOUS_CODING(LOW|SILENT|acG/acA|T357||BnaA01g28790D|||BnaA01g28790D|5|1|WARNING_TRANSCRIPT_INCOMPLETE)	GT:PL	0/1:255,0,253
chrA01	20029821	chrA01:20029821_C/T	C	T	222	.	DP=41;VDB=0.950162;RPB=0.996899;MQB=1;BQB=0.939048;MQSB=1;SGB=-0.691153;MQ0F=0;ICB=1;HOB=0.5;AC=1;AN=2;DP4=10,13,7,11;MQ=60;EFF=DOWNSTREAM(MODIFIER||3060|||BnaA01g28870D|||BnaA01g28870D||1|WARNING_TRANSCRIPT_MULTIPLE_STOP_CODONS),INTRON(MODIFIER|||||BnaA01g28880D|||BnaA01g28880D|6|1|WARNING_TRANSCRIPT_MULTIPLE_STOP_CODONS),UPSTREAM(MODIFIER||2918|||BnaA01g28890D|||BnaA01g28890D||1|WARNING_TRANSCRIPT_MULTIPLE_STOP_CODONS)	GT:PL	0/1:255,0,255
chrA01	20092560	chrA01:20092560_G/A	G	A	172	.	DP=32;VDB=0.59772;RPB=0.563386;MQB=0.980515;BQB=0.360569;MQSB=0.916882;SGB=-0.676189;MQ0F=0;ICB=1;HOB=0.5;AC=1;AN=2;DP4=7,14,4,7;MQ=53;EFF=INTERGENIC(MODIFIER||||||||||1)	GT:PL	0/1:205,0,255
chrA01	20171859	chrA01:20171859_C/T	C	T	222	.	DP=66;VDB=0.514768;RPB=0.610791;MQB=0.0569449;BQB=0.998867;MQSB=0.228431;SGB=-0.692562;MQ0F=0;ICB=1;HOB=0.5;AC=1;AN=2;DP4=18,26,7,15;MQ=52;EFF=DOWNSTREAM(MODIFIER||3578|||BnaA01g29150D|||BnaA01g29150D||1),INTRON(MODIFIER|||||BnaA01g29140D|||BnaA01g29140D|4|1|WARNING_TRANSCRIPT_MULTIPLE_STOP_CODONS)	GT:PL	0/1:255,0,255
chrA01	20209368	chrA01:20209368_G/A	G	A	222	.	DP=24;VDB=0.878587;RPB=0.580164;MQB=1;BQB=0.956529;MQSB=1;SGB=-0.688148;MQ0F=0;ICB=1;HOB=0.5;AC=1;AN=2;DP4=4,5,8,7;MQ=60;EFF=DOWNSTREAM(MODIFIER||2936|||BnaA01g29210D|||BnaA01g29210D||1),DOWNSTREAM(MODIFIER||892|||BnaA01g29230D|||BnaA01g29230D||1|WARNING_TRANSCRIPT_INCOMPLETE),SYNONYMOUS_CODING(LOW|SILENT|caG/caA|Q490||BnaA01g29220D|||BnaA01g29220D|1|1)	GT:PL	0/1:255,0,191
chrA01	20265699	chrA01:20265699_G/A	G	A	222	.	DP=31;VDB=0.65759;RPB=0.830601;MQB=0.71045;BQB=0.981007;MQSB=0.139063;SGB=-0.692562;MQ0F=0;ICB=1;HOB=0.5;AC=1;AN=2;DP4=8,1,15,7;MQ=56;EFF=INTERGENIC(MODIFIER||||||||||1)	GT:PL	0/1:255,0,148
chrA01	20280128	chrA01:20280128_G/A	G	A	149	.	DP=16;VDB=0.577326;RPB=0.217575;MQB=1;BQB=0.476686;MQSB=1;SGB=-0.662043;MQ0F=0;ICB=1;HOB=0.5;AC=1;AN=2;DP4=1,6,1,8;MQ=60;EFF=DOWNSTREAM(MODIFIER||2|||BnaA01g29340D|||BnaA01g29340D||1|WARNING_TRANSCRIPT_INCOMPLETE),DOWNSTREAM(MODIFIER||893|||BnaA01g29320D|||BnaA01g29320D||1|WARNING_TRANSCRIPT_MULTIPLE_STOP_CODONS),INTERGENIC(MODIFIER||||||||||1),UPSTREAM(MODIFIER||1393|||BnaA01g29350D|||BnaA01g29350D||1|WARNING_TRANSCRIPT_INCOMPLETE),UPSTREAM(MODIFIER||220|||BnaA01g29330D|||BnaA01g29330D||1)	GT:PL	0/1:182,0,149
chrA01	20333377	chrA01:20333377_A/G	A	G	167	.	DP=8;VDB=0.010981;MQSB=0.833333;SGB=-0.651104;MQ0F=0;AC=2;AN=2;DP4=0,0,6,2;MQ=49;EFF=DOWNSTREAM(MODIFIER||2375|||BnaA01g29390D|||BnaA01g29390D||1|WARNING_TRANSCRIPT_INCOMPLETE),INTERGENIC(MODIFIER||||||||||1)	GT:PL	1/1:194,24,0
chrA01	20427220	chrA01:20427220_C/T	C	T	222	.	DP=27;VDB=0.667522;RPB=0.511891;MQB=1;BQB=0.979058;MQSB=1;SGB=-0.691153;MQ0F=0;ICB=1;HOB=0.5;AC=1;AN=2;DP4=4,5,8,10;MQ=60;EFF=INTERGENIC(MODIFIER||||||||||1)	GT:PL	0/1:255,0,179
chrA01	20428749	chrA01:20428749_C/T	C	T	199	.	DP=25;VDB=0.676733;RPB=0.937067;MQB=1;BQB=0.986249;MQSB=1;SGB=-0.688148;MQ0F=0;ICB=1;HOB=0.5;AC=1;AN=2;DP4=2,8,2,13;MQ=60;EFF=INTERGENIC(MODIFIER||||||||||1),UPSTREAM(MODIFIER||4752|||BnaA01g29490D|||BnaA01g29490D||1|WARNING_TRANSCRIPT_MULTIPLE_STOP_CODONS)	GT:PL	0/1:232,0,196
chrA01	20602656	chrA01:20602656_C/T	C	T	222	.	DP=43;VDB=0.318674;RPB=0.487726;MQB=0.50208;BQB=0.876448;MQSB=0.675213;SGB=-0.69168;MQ0F=0;ICB=1;HOB=0.5;AC=1;AN=2;DP4=9,15,9,10;MQ=57;EFF=INTERGENIC(MODIFIER||||||||||1)	GT:PL	0/1:255,0,255
chrA01	20610522	chrA01:20610522_C/T	C	T	222	.	DP=45;VDB=0.343816;RPB=0.483566;MQB=0.977187;BQB=0.793414;MQSB=0.981133;SGB=-0.692976;MQ0F=0;ICB=1;HOB=0.5;AC=1;AN=2;DP4=8,10,20,6;MQ=59;EFF=NON_SYNONYMOUS_CODING(MODERATE|MISSENSE|aCt/aTt|T13I||BnaA01g29820D|||BnaA01g29820D|1|1|WARNING_TRANSCRIPT_MULTIPLE_STOP_CODONS)	GT:PL	0/1:255,0,255
chrA01	20684482	chrA01:20684482_C/T	C	T	222	.	DP=37;VDB=0.206535;RPB=0.942393;MQB=0.55786;BQB=0.942393;MQSB=0.477051;SGB=-0.692717;MQ0F=0;ICB=1;HOB=0.5;AC=1;AN=2;DP4=10,4,15,8;MQ=57;EFF=DOWNSTREAM(MODIFIER||1631|||BnaA01g30010D|||BnaA01g30010D||1),DOWNSTREAM(MODIFIER||4069|||BnaA01g30000D|||BnaA01g30000D||1|WARNING_TRANSCRIPT_INCOMPLETE),NON_SYNONYMOUS_CODING(MODERATE|MISSENSE|tCt/tTt|S14F||BnaA01g30020D|||BnaA01g30020D|1|1),UPSTREAM(MODIFIER||1957|||BnaA01g30030D|||BnaA01g30030D||1|WARNING_TRANSCRIPT_INCOMPLETE),UPSTREAM(MODIFIER||2620|||BnaA01g30040D|||BnaA01g30040D||1|WARNING_TRANSCRIPT_INCOMPLETE)	GT:PL	0/1:255,0,228
chrA01	20699061	chrA01:20699061_G/T	G	T	221	.	DP=45;VDB=0.671413;RPB=0.477241;MQB=0.00751162;BQB=0.706222;MQSB=0.902027;SGB=-0.691153;MQ0F=0;ICB=1;HOB=0.5;AC=1;AN=2;DP4=12,15,10,8;MQ=54;EFF=DOWNSTREAM(MODIFIER||1884|||BnaA01g30060D|||BnaA01g30060D||1|WARNING_TRANSCRIPT_INCOMPLETE),DOWNSTREAM(MODIFIER||1894|||BnaA01g30080D|||BnaA01g30080D||1|WARNING_TRANSCRIPT_INCOMPLETE),SYNONYMOUS_CODING(LOW|SILENT|ctC/ctA|L297||BnaA01g30070D|||BnaA01g30070D|10|1|WARNING_TRANSCRIPT_MULTIPLE_STOP_CODONS)	GT:PL	0/1:254,0,255
chrA01	20699068	chrA01:20699068_G/C	G	C	208	.	DP=42;VDB=0.536368;RPB=0.736816;MQB=0.00201477;BQB=0.699396;MQSB=0.935499;SGB=-0.690438;MQ0F=0;ICB=1;HOB=0.5;AC=1;AN=2;DP4=12,13,10,7;MQ=53;EFF=DOWNSTREAM(MODIFIER||1887|||BnaA01g30080D|||BnaA01g30080D||1|WARNING_TRANSCRIPT_INCOMPLETE),DOWNSTREAM(MODIFIER||1891|||BnaA01g30060D|||BnaA01g30060D||1|WARNING_TRANSCRIPT_INCOMPLETE),NON_SYNONYMOUS_CODING(MODERATE|MISSENSE|tCt/tGt|S295C||BnaA01g30070D|||BnaA01g30070D|10|1|WARNING_TRANSCRIPT_MULTIPLE_STOP_CODONS)	GT:PL	0/1:241,0,255
chrA01	20708218	chrA01:20708218_G/A	G	A	36.6426	.	DP=36;VDB=0.0309674;RPB=0.0144672;MQB=0.184583;BQB=0.881019;MQSB=1;SGB=-0.616816;MQ0F=0;ICB=1;HOB=0.5;AC=1;AN=2;DP4=15,14,2,4;MQ=56;EFF=INTRON(MODIFIER|||||BnaA01g30100D|||BnaA01g30100D|3|1|WARNING_TRANSCRIPT_INCOMPLETE),UPSTREAM(MODIFIER||1151|||BnaA01g30090D|||BnaA01g30090D||1|WARNING_TRANSCRIPT_MULTIPLE_STOP_CODONS)	GT:PL	0/1:72,0,255
chrA01	20762573	chrA01:20762573_A/G	A	G	137	.	DP=40;VDB=0.00476865;RPB=0.00273277;MQB=0.372393;BQB=0.95239;MQSB=0.990753;SGB=-0.670168;MQ0F=0;ICB=1;HOB=0.5;AC=1;AN=2;DP4=6,24,5,5;MQ=58;EFF=DOWNSTREAM(MODIFIER||391|||BnaA01g30200D|||BnaA01g30200D||1|WARNING_TRANSCRIPT_MULTIPLE_STOP_CODONS),INTERGENIC(MODIFIER||||||||||1),UPSTREAM(MODIFIER||4628|||BnaA01g30210D|||BnaA01g30210D||1|WARNING_TRANSCRIPT_MULTIPLE_STOP_CODONS)	GT:PL	0/1:171,0,255
chrA01	20781489	chrA01:20781489_T/C	T	C	198	.	DP=33;VDB=0.563978;RPB=0.954874;MQB=0.176873;BQB=0.306223;MQSB=0.871619;SGB=-0.691153;MQ0F=0.030303;ICB=1;HOB=0.5;AC=1;AN=2;DP4=11,3,14,4;MQ=51;EFF=NON_SYNONYMOUS_CODING(MODERATE|MISSENSE|Agc/Ggc|S223G||BnaA01g30230D|||BnaA01g30230D|3|1|WARNING_TRANSCRIPT_MULTIPLE_STOP_CODONS),UPSTREAM(MODIFIER||4903|||BnaA01g30220D|||BnaA01g30220D||1|WARNING_TRANSCRIPT_MULTIPLE_STOP_CODONS)	GT:PL	0/1:231,0,214
chrA01	20791109	chrA01:20791109_T/C	T	C	184	.	DP=22;VDB=0.985402;RPB=0.965815;MQB=0.0697357;BQB=0.633139;MQSB=0.927599;SGB=-0.680642;MQ0F=0;ICB=1;HOB=0.5;AC=1;AN=2;DP4=1,9,6,6;MQ=50;EFF=DOWNSTREAM(MODIFIER||1874|||BnaA01g30240D|||BnaA01g30240D||1),INTERGENIC(MODIFIER||||||||||1)	GT:PL	0/1:217,0,176
chrA01	20791121	chrA01:20791121_A/C	A	C	222	.	DP=28;VDB=0.864501;RPB=0.97342;MQB=0.247449;BQB=0.967929;MQSB=0.999735;SGB=-0.689466;MQ0F=0;ICB=1;HOB=0.5;AC=1;AN=2;DP4=3,9,10,6;MQ=53;EFF=DOWNSTREAM(MODIFIER||1862|||BnaA01g30240D|||BnaA01g30240D||1),INTERGENIC(MODIFIER||||||||||1)	GT:PL	0/1:255,0,223
chrA01	20804732	chrA01:20804732_T/C	T	C	91	.	DP=29;VDB=0.380378;RPB=0.968054;MQB=0.0196718;BQB=0.920244;MQSB=0.947838;SGB=-0.636426;MQ0F=0;ICB=1;HOB=0.5;AC=1;AN=2;DP4=11,11,4,3;MQ=55;EFF=DOWNSTREAM(MODIFIER||4409|||BnaA01g30270D|||BnaA01g30270D||1),SYNONYMOUS_CODING(LOW|SILENT|acA/acG|T957||BnaA01g30260D|||BnaA01g30260D|4|1|WARNING_TRANSCRIPT_INCOMPLETE)	GT:PL	0/1:125,0,255
chrA01	20891400	chrA01:20891400_C/T	C	T	222	.	DP=36;VDB=0.609073;RPB=0.989791;MQB=0.746849;BQB=0.978817;MQSB=0.854927;SGB=-0.692067;MQ0F=0;ICB=1;HOB=0.5;AC=1;AN=2;DP4=6,10,7,13;MQ=58;EFF=DOWNSTREAM(MODIFIER||3829|||BnaA01g30440D|||BnaA01g30440D||1),SYNONYMOUS_CODING(LOW|SILENT|gtG/gtA|V470||BnaA01g30430D|||BnaA01g30430D|7|1|WARNING_TRANSCRIPT_MULTIPLE_STOP_CODONS),UPSTREAM(MODIFIER||2240|||BnaA01g30420D|||BnaA01g30420D||1)	GT:PL	0/1:255,0,255
chrA01	20959592	chrA01:20959592_T/C	T	C	98	.	DP=4;VDB=0.303109;MQSB=1;SGB=-0.556411;MQ0F=0;AC=2;AN=2;DP4=0,0,1,3;MQ=42;EFF=DOWNSTREAM(MODIFIER||2161|||BnaA01g30600D|||BnaA01g30600D||1),NON_SYNONYMOUS_CODING(MODERATE|MISSENSE|Tca/Cca|S164P||BnaA01g30590D|||BnaA01g30590D|2|1|WARNING_TRANSCRIPT_NO_START_CODON)	GT:PL	1/1:125,12,0
chrA01	20992527	chrA01:20992527_C/T	C	T	124	.	DP=14;VDB=0.291224;RPB=0.834543;MQB=0.428703;BQB=0.777382;MQSB=0.896649;SGB=-0.636426;MQ0F=0;ICB=1;HOB=0.5;AC=1;AN=2;DP4=6,1,5,2;MQ=53;EFF=DOWNSTREAM(MODIFIER||1867|||BnaA01g30710D|||BnaA01g30710D||1),NON_SYNONYMOUS_CODING(MODERATE|MISSENSE|aGt/aAt|S118N||BnaA01g30700D|||BnaA01g30700D|1|1),UPSTREAM(MODIFIER||1588|||BnaA01g30690D|||BnaA01g30690D||1),UPSTREAM(MODIFIER||3428|||BnaA01g30680D|||BnaA01g30680D||1)	GT:PL	0/1:157,0,151
chrA01	21005061	chrA01:21005061_T/A	T	A	143	.	DP=7;VDB=0.00146887;MQSB=0.810265;SGB=-0.636426;MQ0F=0;AC=2;AN=2;DP4=0,0,3,4;MQ=33;EFF=DOWNSTREAM(MODIFIER||1220|||BnaA01g30720D|||BnaA01g30720D||1),INTERGENIC(MODIFIER||||||||||1),UPSTREAM(MODIFIER||944|||BnaA01g30730D|||BnaA01g30730D||1|WARNING_TRANSCRIPT_INCOMPLETE)	GT:PL	1/1:170,21,0
chrA01	21011068	chrA01:21011068_C/T	C	T	190	.	DP=29;VDB=0.574694;RPB=0.564584;MQB=0.971601;BQB=0.807118;MQSB=0.889237;SGB=-0.686358;MQ0F=0;ICB=1;HOB=0.5;AC=1;AN=2;DP4=11,4,12,2;MQ=57;EFF=DOWNSTREAM(MODIFIER||1795|||BnaA01g30760D|||BnaA01g30760D||1|WARNING_TRANSCRIPT_MULTIPLE_STOP_CODONS),DOWNSTREAM(MODIFIER||523|||BnaA01g30730D|||BnaA01g30730D||1|WARNING_TRANSCRIPT_INCOMPLETE),INTERGENIC(MODIFIER||||||||||1),UPSTREAM(MODIFIER||209|||BnaA01g30740D|||BnaA01g30740D||1),UPSTREAM(MODIFIER||687|||BnaA01g30750D|||BnaA01g30750D||1)	GT:PL	0/1:223,0,255
chrA01	21180338	chrA01:21180338_C/A	C	A	105	.	DP=14;VDB=0.133034;RPB=0.612626;MQB=0.0391639;BQB=0.105399;MQSB=1;SGB=-0.670168;MQ0F=0.0714286;ICB=1;HOB=0.5;AC=1;AN=2;DP4=3,1,10,0;MQ=32;EFF=DOWNSTREAM(MODIFIER||4082|||BnaA01g31130D|||BnaA01g31130D||1|WARNING_TRANSCRIPT_MULTIPLE_STOP_CODONS),DOWNSTREAM(MODIFIER||577|||BnaA01g31150D|||BnaA01g31150D||1|WARNING_TRANSCRIPT_INCOMPLETE),INTERGENIC(MODIFIER||||||||||1),UPSTREAM(MODIFIER||1563|||BnaA01g31140D|||BnaA01g31140D||1),UPSTREAM(MODIFIER||3413|||BnaA01g31160D|||BnaA01g31160D||1|WARNING_TRANSCRIPT_MULTIPLE_STOP_CODONS)	GT:PL	0/1:140,0,34
chrA01	21286081	chrA01:21286081_C/T	C	T	24.5776	.	DP=43;VDB=0.0585364;RPB=0.208094;MQB=0.254758;BQB=0.979706;MQSB=0.516317;SGB=-0.636426;MQ0F=0;ICB=1;HOB=0.5;AC=1;AN=2;DP4=21,14,2,5;MQ=38;EFF=DOWNSTREAM(MODIFIER||2130|||BnaA01g31310D|||BnaA01g31310D||1),INTERGENIC(MODIFIER||||||||||1),UPSTREAM(MODIFIER||3549|||BnaA01g31300D|||BnaA01g31300D||1|WARNING_TRANSCRIPT_MULTIPLE_STOP_CODONS)	GT:PL	0/1:60,0,255
chrA01	21332825	chrA01:21332825_C/T	C	T	219	.	DP=27;VDB=0.461319;RPB=0.604728;MQB=0.697593;BQB=0.423112;MQSB=0.174611;SGB=-0.692831;MQ0F=0;ICB=1;HOB=0.5;AC=1;AN=2;DP4=3,0,11,13;MQ=51;EFF=INTERGENIC(MODIFIER||||||||||1)	GT:PL	0/1:255,0,17
chrA01	21351966	chrA01:21351966_T/G	T	G	109	.	DP=26;VDB=0.321601;RPB=0.63452;MQB=0.0141072;BQB=0.801741;MQSB=0.0235177;SGB=-0.636426;MQ0F=0;ICB=1;HOB=0.5;AC=1;AN=2;DP4=2,17,4,3;MQ=56;EFF=DOWNSTREAM(MODIFIER||493|||BnaA01g31360D|||BnaA01g31360D||1|WARNING_TRANSCRIPT_INCOMPLETE),INTERGENIC(MODIFIER||||||||||1),UPSTREAM(MODIFIER||1839|||BnaA01g31370D|||BnaA01g31370D||1|WARNING_TRANSCRIPT_INCOMPLETE),UPSTREAM(MODIFIER||3889|||BnaA01g31350D|||BnaA01g31350D||1)	GT:PL	0/1:143,0,225
chrA01	21351967	chrA01:21351967_C/T	C	T	108	.	DP=26;VDB=0.321601;RPB=0.63452;MQB=0.0141072;BQB=0.959089;MQSB=0.0235177;SGB=-0.636426;MQ0F=0;ICB=1;HOB=0.5;AC=1;AN=2;DP4=2,17,4,3;MQ=56;EFF=DOWNSTREAM(MODIFIER||494|||BnaA01g31360D|||BnaA01g31360D||1|WARNING_TRANSCRIPT_INCOMPLETE),INTERGENIC(MODIFIER||||||||||1),UPSTREAM(MODIFIER||1838|||BnaA01g31370D|||BnaA01g31370D||1|WARNING_TRANSCRIPT_INCOMPLETE),UPSTREAM(MODIFIER||3890|||BnaA01g31350D|||BnaA01g31350D||1)	GT:PL	0/1:142,0,234
chrA01	21405166	chrA01:21405166_A/T	A	T	121	.	DP=5;VDB=0.0445763;MQSB=1;SGB=-0.590765;MQ0F=0;AC=2;AN=2;DP4=0,0,1,4;MQ=45;EFF=DOWNSTREAM(MODIFIER||2749|||BnaA01g31470D|||BnaA01g31470D||1|WARNING_TRANSCRIPT_MULTIPLE_STOP_CODONS),DOWNSTREAM(MODIFIER||3511|||BnaA01g31490D|||BnaA01g31490D||1|WARNING_TRANSCRIPT_INCOMPLETE),INTRON(MODIFIER|||||BnaA01g31480D|||BnaA01g31480D|1|1|WARNING_TRANSCRIPT_INCOMPLETE)	GT:PL	1/1:148,15,0
chrA01	21434949	chrA01:21434949_C/T	C	T	228	.	DP=20;VDB=0.0130554;MQSB=0.901319;SGB=-0.692067;MQ0F=0;AC=2;AN=2;DP4=0,0,9,11;MQ=56;EFF=DOWNSTREAM(MODIFIER||2682|||BnaA01g31540D|||BnaA01g31540D||1|WARNING_TRANSCRIPT_INCOMPLETE),INTERGENIC(MODIFIER||||||||||1),UPSTREAM(MODIFIER||3924|||BnaA01g31530D|||BnaA01g31530D||1|WARNING_TRANSCRIPT_MULTIPLE_STOP_CODONS)	GT:PL	1/1:255,60,0
chrA01	21523236	chrA01:21523236_C/T	C	T	213	.	DP=25;VDB=0.198598;RPB=1;MQB=1;BQB=1;MQSB=1;SGB=-0.692831;MQ0F=0;AC=2;AN=2;DP4=1,0,23,1;MQ=57;EFF=DOWNSTREAM(MODIFIER||405|||BnaA01g31760D|||BnaA01g31760D||1|WARNING_TRANSCRIPT_MULTIPLE_STOP_CODONS),INTERGENIC(MODIFIER||||||||||1),UPSTREAM(MODIFIER||1020|||BnaA01g31770D|||BnaA01g31770D||1),UPSTREAM(MODIFIER||2979|||BnaA01g31780D|||BnaA01g31780D||1),UPSTREAM(MODIFIER||3182|||BnaA01g31790D|||BnaA01g31790D||1|WARNING_TRANSCRIPT_INCOMPLETE)	GT:PL	1/1:240,46,0
chrA01	21550305	chrA01:21550305_C/T	C	T	228	.	DP=41;VDB=0.214992;MQSB=0.95949;SGB=-0.693145;MQ0F=0;AC=2;AN=2;DP4=0,0,19,22;MQ=59;EFF=DOWNSTREAM(MODIFIER||872|||BnaA01g31820D|||BnaA01g31820D||1|WARNING_TRANSCRIPT_MULTIPLE_STOP_CODONS),INTRON(MODIFIER|||||BnaA01g31810D|||BnaA01g31810D|26|1|WARNING_TRANSCRIPT_INCOMPLETE)	GT:PL	1/1:255,123,0
chrA01	21559504	chrA01:21559504_C/T	C	T	228	.	DP=25;VDB=0.46182;MQSB=1;SGB=-0.692914;MQ0F=0;AC=2;AN=2;DP4=0,0,14,11;MQ=60;EFF=DOWNSTREAM(MODIFIER||2009|||BnaA01g31850D|||BnaA01g31850D||1),NON_SYNONYMOUS_CODING(MODERATE|MISSENSE|Gag/Aag|E122K||BnaA01g31840D|||BnaA01g31840D|2|1|WARNING_TRANSCRIPT_MULTIPLE_STOP_CODONS),UPSTREAM(MODIFIER||2376|||BnaA01g31830D|||BnaA01g31830D||1|WARNING_TRANSCRIPT_INCOMPLETE),UPSTREAM(MODIFIER||4875|||BnaA01g31820D|||BnaA01g31820D||1|WARNING_TRANSCRIPT_MULTIPLE_STOP_CODONS)	GT:PL	1/1:255,75,0
chrA01	21621294	chrA01:21621294_C/T	C	T	174	.	DP=25;VDB=0.435866;RPB=0.999625;MQB=0.955682;BQB=0.29607;MQSB=0.000138503;SGB=-0.676189;MQ0F=0;ICB=1;HOB=0.5;AC=1;AN=2;DP4=7,7,4,7;MQ=42;EFF=INTERGENIC(MODIFIER||||||||||1)	GT:PL	0/1:207,0,247
chrA01	21685400	chrA01:21685400_C/T	C	T	228	.	DP=41;VDB=0.0103178;MQSB=0.948;SGB=-0.693145;MQ0F=0;AC=2;AN=2;DP4=0,0,19,22;MQ=55;EFF=DOWNSTREAM(MODIFIER||853|||BnaA01g32110D|||BnaA01g32110D||1|WARNING_TRANSCRIPT_INCOMPLETE),INTERGENIC(MODIFIER||||||||||1),UPSTREAM(MODIFIER||283|||BnaA01g32120D|||BnaA01g32120D||1|WARNING_TRANSCRIPT_INCOMPLETE),UPSTREAM(MODIFIER||4290|||BnaA01g32100D|||BnaA01g32100D||1|WARNING_TRANSCRIPT_INCOMPLETE),UPSTREAM(MODIFIER||4486|||BnaA01g32130D|||BnaA01g32130D||1|WARNING_TRANSCRIPT_MULTIPLE_STOP_CODONS)	GT:PL	1/1:255,123,0
chrA01	21720980	chrA01:21720980_C/T	C	T	228	.	DP=32;VDB=0.440105;MQSB=1;SGB=-0.69312;MQ0F=0;AC=2;AN=2;DP4=0,0,13,19;MQ=60;EFF=DOWNSTREAM(MODIFIER||2199|||BnaA01g32220D|||BnaA01g32220D||1|WARNING_TRANSCRIPT_INCOMPLETE),DOWNSTREAM(MODIFIER||245|||BnaA01g32210D|||BnaA01g32210D||1|WARNING_TRANSCRIPT_MULTIPLE_STOP_CODONS),INTERGENIC(MODIFIER||||||||||1)	GT:PL	1/1:255,96,0
chrA01	21841427	chrA01:21841427_G/A	G	A	116	.	DP=35;VDB=0.00324447;RPB=0.372259;MQB=0.0235177;BQB=0.745277;MQSB=0.988959;SGB=-0.670168;MQ0F=0;ICB=1;HOB=0.5;AC=1;AN=2;DP4=12,13,7,3;MQ=54;EFF=NON_SYNONYMOUS_CODING(MODERATE|MISSENSE|gGa/gAa|G158E||BnaA01g32440D|||BnaA01g32440D|4|1|WARNING_TRANSCRIPT_MULTIPLE_STOP_CODONS),UPSTREAM(MODIFIER||1776|||BnaA01g32430D|||BnaA01g32430D||1),UPSTREAM(MODIFIER||2674|||BnaA01g32420D|||BnaA01g32420D||1|WARNING_TRANSCRIPT_MULTIPLE_STOP_CODONS)	GT:PL	0/1:150,0,255
chrA01	21957924	chrA01:21957924_C/T	C	T	123	.	DP=49;VDB=0.877198;RPB=0.736982;MQB=0.533514;BQB=0.349848;MQSB=0.611757;SGB=-0.683931;MQ0F=0;ICB=1;HOB=0.5;AC=1;AN=2;DP4=13,23,3,10;MQ=50;EFF=DOWNSTREAM(MODIFIER||326|||BnaA01g32520D|||BnaA01g32520D||1),INTERGENIC(MODIFIER||||||||||1)	GT:PL	0/1:157,0,255
chrA01	21966075	chrA01:21966075_A/G	A	G	151	.	DP=38;VDB=0.0136924;RPB=0.104213;MQB=8.87095e-05;BQB=0.980321;MQSB=0.875093;SGB=-0.676189;MQ0F=0;ICB=1;HOB=0.5;AC=1;AN=2;DP4=14,12,5,6;MQ=52;EFF=DOWNSTREAM(MODIFIER||3949|||BnaA01g32550D|||BnaA01g32550D||1|WARNING_TRANSCRIPT_MULTIPLE_STOP_CODONS),SYNONYMOUS_CODING(LOW|SILENT|tcA/tcG|S39||BnaA01g32540D|||BnaA01g32540D|1|1),UPSTREAM(MODIFIER||202|||BnaA01g32530D|||BnaA01g32530D||1)	GT:PL	0/1:185,0,255
chrA01	22163000	chrA01:22163000_C/G	C	G	190	.	DP=33;VDB=0.600287;RPB=0.456295;MQB=0.337573;BQB=0.553957;MQSB=0.999183;SGB=-0.683931;MQ0F=0;ICB=1;HOB=0.5;AC=1;AN=2;DP4=15,5,9,4;MQ=56;EFF=DOWNSTREAM(MODIFIER||1688|||BnaA01g32810D|||BnaA01g32810D||1),INTERGENIC(MODIFIER||||||||||1)	GT:PL	0/1:223,0,255
chrA01	22163031	chrA01:22163031_T/G	T	G	222	.	DP=39;VDB=0.10956;RPB=0.865207;MQB=0.460027;BQB=0.492881;MQSB=0.99262;SGB=-0.690438;MQ0F=0;ICB=1;HOB=0.5;AC=1;AN=2;DP4=14,8,13,4;MQ=57;EFF=DOWNSTREAM(MODIFIER||1657|||BnaA01g32810D|||BnaA01g32810D||1),INTERGENIC(MODIFIER||||||||||1)	GT:PL	0/1:255,0,255
chrA01	22208414	chrA01:22208414_G/A	G	A	168	.	DP=58;VDB=0.573895;RPB=0.226846;MQB=1;BQB=0.960441;MQSB=1;SGB=-0.688148;MQ0F=0;ICB=1;HOB=0.5;AC=1;AN=2;DP4=28,15,4,11;MQ=60;EFF=DOWNSTREAM(MODIFIER||2027|||BnaA01g32900D|||BnaA01g32900D||1),NON_SYNONYMOUS_CODING(MODERATE|MISSENSE|Cct/Tct|P726S||BnaA01g32910D|||BnaA01g32910D|4|1)	GT:PL	0/1:202,0,255
chrA01	22224278	chrA01:22224278_G/A	G	A	114	.	DP=27;VDB=0.106656;RPB=0.945522;MQB=1;BQB=0.299942;MQSB=1;SGB=-0.616816;MQ0F=0;ICB=1;HOB=0.5;AC=1;AN=2;DP4=10,10,3,3;MQ=60;EFF=DOWNSTREAM(MODIFIER||1709|||BnaA01g32920D|||BnaA01g32920D||1|WARNING_TRANSCRIPT_MULTIPLE_STOP_CODONS),INTERGENIC(MODIFIER||||||||||1),UPSTREAM(MODIFIER||761|||BnaA01g32930D|||BnaA01g32930D||1)	GT:PL	0/1:148,0,255
chrA01	22235404	chrA01:22235404_C/T	C	T	162	.	DP=64;VDB=0.93824;RPB=0.672075;MQB=1;BQB=0.47231;MQSB=1;SGB=-0.689466;MQ0F=0;ICB=1;HOB=0.5;AC=1;AN=2;DP4=27,21,10,6;MQ=60;EFF=INTERGENIC(MODIFIER||||||||||1)	GT:PL	0/1:196,0,255
chrA01	22236005	chrA01:22236005_G/A	G	A	168	.	DP=33;VDB=0.93451;RPB=0.541576;MQB=0.915545;BQB=0.959811;MQSB=0.948436;SGB=-0.676189;MQ0F=0;ICB=1;HOB=0.5;AC=1;AN=2;DP4=8,14,7,4;MQ=59;EFF=INTERGENIC(MODIFIER||||||||||1)	GT:PL	0/1:201,0,255
chrA01	22528670	chrA01:22528670_C/T	C	T	185	.	DP=37;VDB=0.907512;RPB=0.825812;MQB=0.199974;BQB=0.510254;MQSB=0.354306;SGB=-0.688148;MQ0F=0;ICB=1;HOB=0.5;AC=1;AN=2;DP4=13,9,10,5;MQ=54;EFF=NON_SYNONYMOUS_CODING(MODERATE|MISSENSE|Gac/Aac|D1390N||BnaA01g33140D|||BnaA01g33140D|13|1|WARNING_TRANSCRIPT_INCOMPLETE)	GT:PL	0/1:218,0,255
chrA01	22529150	chrA01:22529150_C/A	C	A	215	.	DP=37;VDB=0.0442874;RPB=0.194477;MQB=0.235188;BQB=0.884717;MQSB=0.988457;SGB=-0.688148;MQ0F=0;ICB=1;HOB=0.5;AC=1;AN=2;DP4=10,12,7,8;MQ=57;EFF=NON_SYNONYMOUS_CODING(MODERATE|MISSENSE|Gct/Tct|A1230S||BnaA01g33140D|||BnaA01g33140D|13|1|WARNING_TRANSCRIPT_INCOMPLETE)	GT:PL	0/1:248,0,255
chrA01	22530246	chrA01:22530246_G/A	G	A	162	.	DP=31;VDB=0.100499;RPB=0.0599436;MQB=0.996716;BQB=0.905284;MQSB=0.951229;SGB=-0.680642;MQ0F=0;ICB=1;HOB=0.5;AC=1;AN=2;DP4=6,13,10,2;MQ=57;EFF=NON_SYNONYMOUS_CODING(MODERATE|MISSENSE|tCt/tTt|S906F||BnaA01g33140D|||BnaA01g33140D|12|1|WARNING_TRANSCRIPT_INCOMPLETE)	GT:PL	0/1:195,0,255
chrA01	22876401	chrA01:22876401_C/T	C	T	228	.	DP=27;VDB=0.853255;MQSB=0.765017;SGB=-0.693021;MQ0F=0;AC=2;AN=2;DP4=0,0,15,12;MQ=58;EFF=DOWNSTREAM(MODIFIER||1881|||BnaA01g33710D|||BnaA01g33710D||1|WARNING_TRANSCRIPT_INCOMPLETE),DOWNSTREAM(MODIFIER||716|||BnaA01g33740D|||BnaA01g33740D||1|WARNING_TRANSCRIPT_INCOMPLETE),SYNONYMOUS_CODING(LOW|SILENT|Cta/Tta|L406||BnaA01g33720D|||BnaA01g33720D|6|1|WARNING_TRANSCRIPT_INCOMPLETE),UPSTREAM(MODIFIER||162|||BnaA01g33730D|||BnaA01g33730D||1)	GT:PL	1/1:255,81,0
chrA01	22877800	chrA01:22877800_C/T	C	T	228	.	DP=41;VDB=0.78255;MQSB=0.81097;SGB=-0.693145;MQ0F=0;AC=2;AN=2;DP4=0,0,11,30;MQ=57;EFF=DOWNSTREAM(MODIFIER||1380|||BnaA01g33720D|||BnaA01g33720D||1|WARNING_TRANSCRIPT_INCOMPLETE),DOWNSTREAM(MODIFIER||3280|||BnaA01g33710D|||BnaA01g33710D||1|WARNING_TRANSCRIPT_INCOMPLETE),DOWNSTREAM(MODIFIER||881|||BnaA01g33730D|||BnaA01g33730D||1),INTRON(MODIFIER|||||BnaA01g33740D|||BnaA01g33740D|4|1|WARNING_TRANSCRIPT_INCOMPLETE)	GT:PL	1/1:255,123,0
chrA01	22961808	chrA01:22961808_C/T	C	T	228	.	DP=29;VDB=0.800575;RPB=1;MQB=1;BQB=1;MQSB=0.362176;SGB=-0.693054;MQ0F=0;AC=2;AN=2;DP4=0,1,13,15;MQ=58;EFF=DOWNSTREAM(MODIFIER||2080|||BnaA01g33930D|||BnaA01g33930D||1|WARNING_TRANSCRIPT_MULTIPLE_STOP_CODONS),DOWNSTREAM(MODIFIER||4388|||BnaA01g33960D|||BnaA01g33960D||1|WARNING_TRANSCRIPT_INCOMPLETE),INTRON(MODIFIER|||||BnaA01g33940D|||BnaA01g33940D|2|1|WARNING_TRANSCRIPT_INCOMPLETE),UPSTREAM(MODIFIER||1911|||BnaA01g33950D|||BnaA01g33950D||1)	GT:PL	1/1:255,64,0
chrA01	23245573	chrA01:23245573_A/G	A	G	170	.	DP=7;VDB=0.464927;MQSB=1.01283;SGB=-0.636426;MQ0F=0;AC=2;AN=2;DP4=0,0,4,3;MQ=46;EFF=INTRON(MODIFIER|||||BnaA01g34420D|||BnaA01g34420D|8|1|WARNING_TRANSCRIPT_MULTIPLE_STOP_CODONS),UPSTREAM(MODIFIER||2560|||BnaA01g34430D|||BnaA01g34430D||1|WARNING_TRANSCRIPT_MULTIPLE_STOP_CODONS)	GT:PL	1/1:197,21,0
chrA01	23265232	chrA01:23265232_C/T	C	T	222	.	DP=47;VDB=0.342935;RPB=0.983415;MQB=0.911565;BQB=0.999075;MQSB=0.342519;SGB=-0.692067;MQ0F=0;ICB=1;HOB=0.5;AC=1;AN=2;DP4=21,6,14,6;MQ=54;EFF=DOWNSTREAM(MODIFIER||229|||BnaA01g34480D|||BnaA01g34480D||1|WARNING_TRANSCRIPT_MULTIPLE_STOP_CODONS),DOWNSTREAM(MODIFIER||254|||BnaA01g34470D|||BnaA01g34470D||1|WARNING_TRANSCRIPT_INCOMPLETE),INTERGENIC(MODIFIER||||||||||1)	GT:PL	0/1:255,0,255
chrA02	35119	chrA02:35119_A/G	A	G	117	.	DP=7;VDB=0.168702;RPB=1;MQB=1;BQB=1;MQSB=0.4;SGB=-0.616816;MQ0F=0;ICB=1;HOB=0.5;AC=1;AN=2;DP4=0,1,2,4;MQ=40;EFF=DOWNSTREAM(MODIFIER||1099|||BnaA02g00120D|||BnaA02g00120D||1|WARNING_TRANSCRIPT_INCOMPLETE),DOWNSTREAM(MODIFIER||2944|||BnaA02g00130D|||BnaA02g00130D||1|WARNING_TRANSCRIPT_MULTIPLE_STOP_CODONS),INTERGENIC(MODIFIER||||||||||1),UPSTREAM(MODIFIER||2252|||BnaA02g00100D|||BnaA02g00100D||1|WARNING_TRANSCRIPT_INCOMPLETE),UPSTREAM(MODIFIER||279|||BnaA02g00110D|||BnaA02g00110D||1)	GT:PL	0/1:150,0,8
chrA02	37488	chrA02:37488_G/A	G	A	228	.	DP=13;VDB=0.992967;MQSB=0.341501;SGB=-0.683931;MQ0F=0;AC=2;AN=2;DP4=0,0,9,4;MQ=48;EFF=DOWNSTREAM(MODIFIER||575|||BnaA02g00130D|||BnaA02g00130D||1|WARNING_TRANSCRIPT_MULTIPLE_STOP_CODONS),INTERGENIC(MODIFIER||||||||||1),UPSTREAM(MODIFIER||2648|||BnaA02g00110D|||BnaA02g00110D||1),UPSTREAM(MODIFIER||448|||BnaA02g00120D|||BnaA02g00120D||1|WARNING_TRANSCRIPT_INCOMPLETE),UPSTREAM(MODIFIER||4621|||BnaA02g00100D|||BnaA02g00100D||1|WARNING_TRANSCRIPT_INCOMPLETE)	GT:PL	1/1:255,39,0
chrA02	165936	chrA02:165936_C/T	C	T	222	.	DP=29;VDB=0.0584472;RPB=0.64898;MQB=1;BQB=0.813729;MQSB=1;SGB=-0.690438;MQ0F=0;ICB=1;HOB=0.5;AC=1;AN=2;DP4=6,6,10,7;MQ=60;EFF=DOWNSTREAM(MODIFIER||3031|||BnaA02g00420D|||BnaA02g00420D||1|WARNING_TRANSCRIPT_INCOMPLETE),DOWNSTREAM(MODIFIER||745|||BnaA02g00430D|||BnaA02g00430D||1|WARNING_TRANSCRIPT_INCOMPLETE),INTERGENIC(MODIFIER||||||||||1)	GT:PL	0/1:255,0,233
chrA02	193432	chrA02:193432_C/T	C	T	165	.	DP=22;VDB=0.572753;RPB=0.792218;MQB=0.963419;BQB=0.994773;MQSB=0.985612;SGB=-0.686358;MQ0F=0;ICB=1;HOB=0.5;AC=1;AN=2;DP4=3,5,1,13;MQ=58;EFF=DOWNSTREAM(MODIFIER||1443|||BnaA02g00520D|||BnaA02g00520D||1),DOWNSTREAM(MODIFIER||4348|||BnaA02g00530D|||BnaA02g00530D||1),DOWNSTREAM(MODIFIER||4983|||BnaA02g00540D|||BnaA02g00540D||1),INTERGENIC(MODIFIER||||||||||1),UPSTREAM(MODIFIER||1448|||BnaA02g00500D|||BnaA02g00500D||1|WARNING_TRANSCRIPT_MULTIPLE_STOP_CODONS),UPSTREAM(MODIFIER||4422|||BnaA02g00490D|||BnaA02g00490D||1|WARNING_TRANSCRIPT_MULTIPLE_STOP_CODONS),UPSTREAM(MODIFIER||466|||BnaA02g00510D|||BnaA02g00510D||1)	GT:PL	0/1:198,0,170
chrA02	235242	chrA02:235242_G/A	G	A	222	.	DP=20;VDB=0.289336;RPB=0.962269;MQB=1;BQB=0.110265;MQSB=1;SGB=-0.683931;MQ0F=0;ICB=1;HOB=0.5;AC=1;AN=2;DP4=4,3,7,6;MQ=60;EFF=DOWNSTREAM(MODIFIER||1271|||BnaA02g00610D|||BnaA02g00610D||1),DOWNSTREAM(MODIFIER||4381|||BnaA02g00630D|||BnaA02g00630D||1),NON_SYNONYMOUS_CODING(MODERATE|MISSENSE|Gga/Aga|G5R||BnaA02g00620D|||BnaA02g00620D|1|1|WARNING_TRANSCRIPT_MULTIPLE_STOP_CODONS)	GT:PL	0/1:255,0,157
chrA02	273112	chrA02:273112_G/A	G	A	222	.	DP=34;VDB=0.436022;RPB=0.975165;MQB=1;BQB=0.982155;MQSB=1;SGB=-0.691153;MQ0F=0;ICB=1;HOB=0.5;AC=1;AN=2;DP4=9,7,10,8;MQ=60;EFF=DOWNSTREAM(MODIFIER||3089|||BnaA02g00760D|||BnaA02g00760D||1|WARNING_TRANSCRIPT_INCOMPLETE),DOWNSTREAM(MODIFIER||816|||BnaA02g00750D|||BnaA02g00750D||1),INTERGENIC(MODIFIER||||||||||1),UPSTREAM(MODIFIER||153|||BnaA02g00740D|||BnaA02g00740D||1|WARNING_TRANSCRIPT_INCOMPLETE),UPSTREAM(MODIFIER||1651|||BnaA02g00730D|||BnaA02g00730D||1),UPSTREAM(MODIFIER||3297|||BnaA02g00720D|||BnaA02g00720D||1)	GT:PL	0/1:255,0,255
chrA02	274988	chrA02:274988_G/A	G	A	116	.	DP=19;VDB=0.995667;RPB=0.999108;MQB=1;BQB=0.239651;MQSB=1;SGB=-0.636426;MQ0F=0;ICB=1;HOB=0.5;AC=1;AN=2;DP4=5,7,3,4;MQ=60;EFF=DOWNSTREAM(MODIFIER||1213|||BnaA02g00760D|||BnaA02g00760D||1|WARNING_TRANSCRIPT_INCOMPLETE),DOWNSTREAM(MODIFIER||3258|||BnaA02g00770D|||BnaA02g00770D||1|WARNING_TRANSCRIPT_MULTIPLE_STOP_CODONS),INTRON(MODIFIER|||||BnaA02g00750D|||BnaA02g00750D|1|1),UPSTREAM(MODIFIER||2029|||BnaA02g00740D|||BnaA02g00740D||1|WARNING_TRANSCRIPT_INCOMPLETE),UPSTREAM(MODIFIER||3527|||BnaA02g00730D|||BnaA02g00730D||1)	GT:PL	0/1:149,0,255
chrA02	300092	chrA02:300092_G/A	G	A	172	.	DP=25;VDB=0.543076;RPB=0.993865;MQB=0.962269;BQB=1;MQSB=0.981946;SGB=-0.670168;MQ0F=0;ICB=1;HOB=0.5;AC=1;AN=2;DP4=12,3,7,3;MQ=59;EFF=INTERGENIC(MODIFIER||||||||||1),UPSTREAM(MODIFIER||3284|||BnaA02g00800D|||BnaA02g00800D||1),UPSTREAM(MODIFIER||4058|||BnaA02g00810D|||BnaA02g00810D||1|WARNING_TRANSCRIPT_INCOMPLETE)	GT:PL	0/1:205,0,251
chrA02	315578	chrA02:315578_C/T	C	T	222	.	DP=32;VDB=0.929062;RPB=0.985204;MQB=0.969378;BQB=0.874454;MQSB=0.982371;SGB=-0.69168;MQ0F=0;ICB=1;HOB=0.5;AC=1;AN=2;DP4=5,8,4,15;MQ=59;EFF=DOWNSTREAM(MODIFIER||848|||BnaA02g00830D|||BnaA02g00830D||1|WARNING_TRANSCRIPT_INCOMPLETE),INTERGENIC(MODIFIER||||||||||1),UPSTREAM(MODIFIER||4708|||BnaA02g00840D|||BnaA02g00840D||1|WARNING_TRANSCRIPT_MULTIPLE_STOP_CODONS)	GT:PL	0/1:255,0,245
chrA02	318282	chrA02:318282_C/T	C	T	222	.	DP=35;VDB=0.838039;RPB=0.980199;MQB=0.986207;BQB=0.235746;MQSB=0.606531;SGB=-0.688148;MQ0F=0;ICB=1;HOB=0.5;AC=1;AN=2;DP4=13,7,7,8;MQ=58;EFF=DOWNSTREAM(MODIFIER||3552|||BnaA02g00830D|||BnaA02g00830D||1|WARNING_TRANSCRIPT_INCOMPLETE),INTERGENIC(MODIFIER||||||||||1),UPSTREAM(MODIFIER||2004|||BnaA02g00840D|||BnaA02g00840D||1|WARNING_TRANSCRIPT_MULTIPLE_STOP_CODONS)	GT:PL	0/1:255,0,255
chrA02	326778	chrA02:326778_C/T	C	T	222	.	DP=33;VDB=0.734174;RPB=0.679275;MQB=0.904077;BQB=0.806976;MQSB=0.999838;SGB=-0.692352;MQ0F=0;ICB=1;HOB=0.5;AC=1;AN=2;DP4=6,6,11,10;MQ=58;EFF=DOWNSTREAM(MODIFIER||1245|||BnaA02g00860D|||BnaA02g00860D||1|WARNING_TRANSCRIPT_MULTIPLE_STOP_CODONS),DOWNSTREAM(MODIFIER||3379|||BnaA02g00840D|||BnaA02g00840D||1|WARNING_TRANSCRIPT_MULTIPLE_STOP_CODONS),DOWNSTREAM(MODIFIER||43|||BnaA02g00850D|||BnaA02g00850D||1|WARNING_TRANSCRIPT_MULTIPLE_STOP_CODONS),INTERGENIC(MODIFIER||||||||||1)	GT:PL	0/1:255,0,241
chrA02	337366	chrA02:337366_C/T	C	T	143	.	DP=19;VDB=0.418469;RPB=0.986755;MQB=0.934728;BQB=0.360295;MQSB=0.965977;SGB=-0.662043;MQ0F=0;ICB=1;HOB=0.5;AC=1;AN=2;DP4=5,5,8,1;MQ=58;EFF=DOWNSTREAM(MODIFIER||3848|||BnaA02g00890D|||BnaA02g00890D||1|WARNING_TRANSCRIPT_MULTIPLE_STOP_CODONS),INTERGENIC(MODIFIER||||||||||1),UPSTREAM(MODIFIER||193|||BnaA02g00870D|||BnaA02g00870D||1|WARNING_TRANSCRIPT_INCOMPLETE),UPSTREAM(MODIFIER||451|||BnaA02g00880D|||BnaA02g00880D||1|WARNING_TRANSCRIPT_MULTIPLE_STOP_CODONS)	GT:PL	0/1:176,0,211
chrA02	354511	chrA02:354511_C/A	C	A	129	.	DP=5;VDB=0.116872;MQSB=1;SGB=-0.590765;MQ0F=0;AC=2;AN=2;DP4=0,0,1,4;MQ=58;EFF=DOWNSTREAM(MODIFIER||2157|||BnaA02g00930D|||BnaA02g00930D||1),DOWNSTREAM(MODIFIER||2616|||BnaA02g00910D|||BnaA02g00910D||1|WARNING_TRANSCRIPT_INCOMPLETE),INTERGENIC(MODIFIER||||||||||1),UPSTREAM(MODIFIER||1357|||BnaA02g00920D|||BnaA02g00920D||1|WARNING_TRANSCRIPT_MULTIPLE_STOP_CODONS)	GT:PL	1/1:156,15,0
chrA02	360929	chrA02:360929_G/A	G	A	105	.	DP=5;VDB=0.0307704;MQSB=1;SGB=-0.590765;MQ0F=0;AC=2;AN=2;DP4=0,0,1,4;MQ=41;EFF=INTERGENIC(MODIFIER||||||||||1),UPSTREAM(MODIFIER||2182|||BnaA02g00930D|||BnaA02g00930D||1),UPSTREAM(MODIFIER||3725|||BnaA02g00940D|||BnaA02g00940D||1)	GT:PL	1/1:132,15,0
chrA02	375888	chrA02:375888_G/A	G	A	213	.	DP=42;VDB=0.906776;RPB=0.706957;MQB=0.432881;BQB=0.506769;MQSB=0.284032;SGB=-0.690438;MQ0F=0.0714286;ICB=1;HOB=0.5;AC=1;AN=2;DP4=14,11,8,9;MQ=41;EFF=DOWNSTREAM(MODIFIER||1053|||BnaA02g00980D|||BnaA02g00980D||1|WARNING_TRANSCRIPT_MULTIPLE_STOP_CODONS),DOWNSTREAM(MODIFIER||4079|||BnaA02g00970D|||BnaA02g00970D||1|WARNING_TRANSCRIPT_INCOMPLETE),INTERGENIC(MODIFIER||||||||||1),UPSTREAM(MODIFIER||2948|||BnaA02g00990D|||BnaA02g00990D||1)	GT:PL	0/1:246,0,255
chrA02	400057	chrA02:400057_G/A	G	A	209	.	DP=26;VDB=0.876317;RPB=0.864302;MQB=1;BQB=0.997028;MQSB=1;SGB=-0.680642;MQ0F=0;ICB=1;HOB=0.5;AC=1;AN=2;DP4=4,10,7,5;MQ=60;EFF=INTERGENIC(MODIFIER||||||||||1)	GT:PL	0/1:242,0,254
chrA02	484262	chrA02:484262_C/T	C	T	105	.	DP=22;VDB=0.845268;RPB=0.505184;MQB=1;BQB=0.307436;MQSB=1;SGB=-0.662043;MQ0F=0;ICB=1;HOB=0.5;AC=1;AN=2;DP4=2,11,0,9;MQ=60;EFF=DOWNSTREAM(MODIFIER||3403|||BnaA02g01100D|||BnaA02g01100D||1|WARNING_TRANSCRIPT_INCOMPLETE),DOWNSTREAM(MODIFIER||825|||BnaA02g01110D|||BnaA02g01110D||1|WARNING_TRANSCRIPT_INCOMPLETE),INTERGENIC(MODIFIER||||||||||1)	GT:PL	0/1:138,0,230
chrA02	514061	chrA02:514061_G/T	G	T	152	.	DP=6;VDB=0.145389;MQSB=1;SGB=-0.556411;MQ0F=0;AC=2;AN=2;DP4=0,0,2,2;MQ=60;EFF=DOWNSTREAM(MODIFIER||3850|||BnaA02g01200D|||BnaA02g01200D||1|WARNING_TRANSCRIPT_INCOMPLETE),DOWNSTREAM(MODIFIER||4816|||BnaA02g01160D|||BnaA02g01160D||1|WARNING_TRANSCRIPT_INCOMPLETE),INTERGENIC(MODIFIER||||||||||1),UPSTREAM(MODIFIER||1233|||BnaA02g01180D|||BnaA02g01180D||1),UPSTREAM(MODIFIER||1386|||BnaA02g01190D|||BnaA02g01190D||1),UPSTREAM(MODIFIER||497|||BnaA02g01170D|||BnaA02g01170D||1|WARNING_TRANSCRIPT_INCOMPLETE)	GT:PL	1/1:179,12,0
chrA02	542641	chrA02:542641_C/T	C	T	212	.	DP=29;VDB=0.894887;RPB=0.706724;MQB=0.890167;BQB=0.994008;MQSB=0.72184;SGB=-0.683931;MQ0F=0;ICB=1;HOB=0.5;AC=1;AN=2;DP4=8,8,7,6;MQ=56;EFF=DOWNSTREAM(MODIFIER||4537|||BnaA02g01240D|||BnaA02g01240D||1|WARNING_TRANSCRIPT_INCOMPLETE),SYNONYMOUS_CODING(LOW|SILENT|taC/taT|Y27||BnaA02g01230D|||BnaA02g01230D|2|1|WARNING_TRANSCRIPT_INCOMPLETE),UPSTREAM(MODIFIER||2176|||BnaA02g01220D|||BnaA02g01220D||1)	GT:PL	0/1:245,0,255
chrA02	647355	chrA02:647355_C/T	C	T	222	.	DP=31;VDB=0.931335;RPB=0.938679;MQB=0.828867;BQB=0.901838;MQSB=0.708552;SGB=-0.689466;MQ0F=0;ICB=1;HOB=0.5;AC=1;AN=2;DP4=8,7,8,8;MQ=49;EFF=DOWNSTREAM(MODIFIER||2036|||BnaA02g01420D|||BnaA02g01420D||1|WARNING_TRANSCRIPT_MULTIPLE_STOP_CODONS),INTERGENIC(MODIFIER||||||||||1),UPSTREAM(MODIFIER||1283|||BnaA02g01440D|||BnaA02g01440D||1|WARNING_TRANSCRIPT_INCOMPLETE),UPSTREAM(MODIFIER||385|||BnaA02g01430D|||BnaA02g01430D||1|WARNING_TRANSCRIPT_INCOMPLETE)	GT:PL	0/1:255,0,255
chrA02	659716	chrA02:659716_C/T	C	T	153	.	DP=16;VDB=0.445369;RPB=0.99308;MQB=0.810528;BQB=0.810528;MQSB=0.769231;SGB=-0.662043;MQ0F=0;ICB=1;HOB=0.5;AC=1;AN=2;DP4=1,5,1,8;MQ=53;EFF=INTERGENIC(MODIFIER||||||||||1)	GT:PL	0/1:186,0,134
chrA02	666591	chrA02:666591_C/T	C	T	228	.	DP=20;VDB=0.700488;MQSB=0.857404;SGB=-0.692067;MQ0F=0;AC=2;AN=2;DP4=0,0,13,7;MQ=58;EFF=INTERGENIC(MODIFIER||||||||||1)	GT:PL	1/1:255,60,0
chrA02	768055	chrA02:768055_G/A	G	A	196	.	DP=63;VDB=0.93036;RPB=0.9717;MQB=0.926995;BQB=0.995971;MQSB=0.486913;SGB=-0.69168;MQ0F=0;ICB=1;HOB=0.5;AC=1;AN=2;DP4=21,23,13,6;MQ=53;EFF=DOWNSTREAM(MODIFIER||3064|||BnaA02g01650D|||BnaA02g01650D||1),INTERGENIC(MODIFIER||||||||||1),UPSTREAM(MODIFIER||4391|||BnaA02g01660D|||BnaA02g01660D||1|WARNING_TRANSCRIPT_INCOMPLETE)	GT:PL	0/1:229,0,255
chrA02	898237	chrA02:898237_C/T	C	T	200	.	DP=15;VDB=0.042897;RPB=0.954207;MQB=0.954207;BQB=0.618783;MQSB=0.921243;SGB=-0.670168;MQ0F=0;ICB=1;HOB=0.5;AC=1;AN=2;DP4=3,2,4,6;MQ=58;EFF=DOWNSTREAM(MODIFIER||2222|||BnaA02g01970D|||BnaA02g01970D||1|WARNING_TRANSCRIPT_MULTIPLE_STOP_CODONS),DOWNSTREAM(MODIFIER||4218|||BnaA02g01960D|||BnaA02g01960D||1),INTRON(MODIFIER|||||BnaA02g01980D|||BnaA02g01980D|2|1|WARNING_TRANSCRIPT_INCOMPLETE)	GT:PL	0/1:233,0,117
chrA02	917141	chrA02:917141_G/A	G	A	138	.	DP=15;VDB=0.308844;RPB=0.99308;MQB=1;BQB=0.939413;MQSB=1;SGB=-0.662043;MQ0F=0;ICB=1;HOB=0.5;AC=1;AN=2;DP4=1,5,1,8;MQ=60;EFF=DOWNSTREAM(MODIFIER||1597|||BnaA02g02020D|||BnaA02g02020D||1|WARNING_TRANSCRIPT_MULTIPLE_STOP_CODONS),DOWNSTREAM(MODIFIER||1908|||BnaA02g02040D|||BnaA02g02040D||1|WARNING_TRANSCRIPT_INCOMPLETE),INTERGENIC(MODIFIER||||||||||1),UPSTREAM(MODIFIER||1094|||BnaA02g02030D|||BnaA02g02030D||1),UPSTREAM(MODIFIER||2718|||BnaA02g02050D|||BnaA02g02050D||1|WARNING_TRANSCRIPT_MULTIPLE_STOP_CODONS)	GT:PL	0/1:171,0,128
chrA02	940688	chrA02:940688_C/T	C	T	173	.	DP=18;VDB=0.154586;RPB=0.991158;MQB=0.984335;BQB=0.99606;MQSB=0.0374702;SGB=-0.670168;MQ0F=0;ICB=1;HOB=0.5;AC=1;AN=2;DP4=5,3,8,2;MQ=54;EFF=DOWNSTREAM(MODIFIER||4991|||BnaA02g02120D|||BnaA02g02120D||1|WARNING_TRANSCRIPT_INCOMPLETE),INTRON(MODIFIER|||||BnaA02g02140D|||BnaA02g02140D|3|1),UPSTREAM(MODIFIER||2800|||BnaA02g02130D|||BnaA02g02130D||1),UPSTREAM(MODIFIER||3982|||BnaA02g02150D|||BnaA02g02150D||1|WARNING_TRANSCRIPT_INCOMPLETE)	GT:PL	0/1:206,0,188
chrA02	947957	chrA02:947957_C/T	C	T	222	.	DP=39;VDB=0.651154;RPB=0.707982;MQB=0.993671;BQB=0.538404;MQSB=0.7579;SGB=-0.692352;MQ0F=0.025641;ICB=1;HOB=0.5;AC=1;AN=2;DP4=10,8,9,12;MQ=53;EFF=DOWNSTREAM(MODIFIER||346|||BnaA02g02150D|||BnaA02g02150D||1|WARNING_TRANSCRIPT_INCOMPLETE),DOWNSTREAM(MODIFIER||3714|||BnaA02g02170D|||BnaA02g02170D||1),DOWNSTREAM(MODIFIER||473|||BnaA02g02160D|||BnaA02g02160D||1|WARNING_TRANSCRIPT_MULTIPLE_STOP_CODONS),INTERGENIC(MODIFIER||||||||||1)	GT:PL	0/1:255,0,255
chrA02	969426	chrA02:969426_G/A	G	A	118	.	DP=20;VDB=0.0292541;RPB=0.0443614;MQB=1;BQB=0.999215;MQSB=1;SGB=-0.636426;MQ0F=0;ICB=1;HOB=0.5;AC=1;AN=2;DP4=6,7,3,4;MQ=60;EFF=DOWNSTREAM(MODIFIER||1414|||BnaA02g02230D|||BnaA02g02230D||1|WARNING_TRANSCRIPT_MULTIPLE_STOP_CODONS),DOWNSTREAM(MODIFIER||4849|||BnaA02g02210D|||BnaA02g02210D||1),NON_SYNONYMOUS_CODING(MODERATE|MISSENSE|Gga/Aga|G667R||BnaA02g02220D|||BnaA02g02220D|7|1|WARNING_TRANSCRIPT_INCOMPLETE)	GT:PL	0/1:151,0,255
chrA02	975966	chrA02:975966_G/A	G	A	178	.	DP=27;VDB=0.527393;RPB=0.114218;MQB=1;BQB=0.983927;MQSB=1;SGB=-0.680642;MQ0F=0;ICB=1;HOB=0.5;AC=1;AN=2;DP4=14,0,10,2;MQ=60;EFF=DOWNSTREAM(MODIFIER||1395|||BnaA02g02240D|||BnaA02g02240D||1),INTERGENIC(MODIFIER||||||||||1),UPSTREAM(MODIFIER||2263|||BnaA02g02230D|||BnaA02g02230D||1|WARNING_TRANSCRIPT_MULTIPLE_STOP_CODONS)	GT:PL	0/1:211,0,174
chrA02	1042758	chrA02:1042758_C/T	C	T	172	.	DP=21;VDB=0.560195;RPB=0.885602;MQB=1;BQB=0.408591;MQSB=1;SGB=-0.670168;MQ0F=0;ICB=1;HOB=0.5;AC=1;AN=2;DP4=6,5,5,5;MQ=60;EFF=DOWNSTREAM(MODIFIER||4155|||BnaA02g02360D|||BnaA02g02360D||1),NON_SYNONYMOUS_CODING(MODERATE|MISSENSE|Ccg/Tcg|P1054S||BnaA02g02340D|||BnaA02g02340D|17|1|WARNING_TRANSCRIPT_MULTIPLE_STOP_CODONS),UPSTREAM(MODIFIER||3023|||BnaA02g02350D|||BnaA02g02350D||1)	GT:PL	0/1:205,0,240
chrA02	1060495	chrA02:1060495_G/A	G	A	222	.	DP=28;VDB=0.840371;RPB=0.448258;MQB=0.926207;BQB=0.598381;MQSB=0.739917;SGB=-0.688148;MQ0F=0;ICB=1;HOB=0.5;AC=1;AN=2;DP4=8,5,9,6;MQ=57;EFF=INTRON(MODIFIER|||||BnaA02g02390D|||BnaA02g02390D|3|1),UPSTREAM(MODIFIER||2349|||BnaA02g02400D|||BnaA02g02400D||1|WARNING_TRANSCRIPT_INCOMPLETE)	GT:PL	0/1:255,0,255
chrA02	1070553	chrA02:1070553_G/A	G	A	222	.	DP=35;VDB=0.249373;RPB=0.846366;MQB=1;BQB=0.140748;MQSB=1;SGB=-0.691153;MQ0F=0;ICB=1;HOB=0.5;AC=1;AN=2;DP4=6,11,9,9;MQ=60;EFF=DOWNSTREAM(MODIFIER||1422|||BnaA02g02420D|||BnaA02g02420D||1),DOWNSTREAM(MODIFIER||3307|||BnaA02g02410D|||BnaA02g02410D||1|WARNING_TRANSCRIPT_INCOMPLETE),NON_SYNONYMOUS_CODING(MODERATE|MISSENSE|Gag/Aag|E417K||BnaA02g02430D|||BnaA02g02430D|1|1|WARNING_TRANSCRIPT_INCOMPLETE),UPSTREAM(MODIFIER||3389|||BnaA02g02440D|||BnaA02g02440D||1|WARNING_TRANSCRIPT_INCOMPLETE)	GT:PL	0/1:255,0,255
chrA02	1071617	chrA02:1071617_G/A	G	A	222	.	DP=29;VDB=0.880155;RPB=0.95171;MQB=1;BQB=0.864629;MQSB=1;SGB=-0.691153;MQ0F=0;ICB=1;HOB=0.5;AC=1;AN=2;DP4=9,2,9,9;MQ=60;EFF=DOWNSTREAM(MODIFIER||2486|||BnaA02g02420D|||BnaA02g02420D||1),DOWNSTREAM(MODIFIER||4371|||BnaA02g02410D|||BnaA02g02410D||1|WARNING_TRANSCRIPT_INCOMPLETE),DOWNSTREAM(MODIFIER||4753|||BnaA02g02450D|||BnaA02g02450D||1|WARNING_TRANSCRIPT_MULTIPLE_STOP_CODONS),INTRON(MODIFIER|||||BnaA02g02430D|||BnaA02g02430D|2|1|WARNING_TRANSCRIPT_INCOMPLETE),UPSTREAM(MODIFIER||2325|||BnaA02g02440D|||BnaA02g02440D||1|WARNING_TRANSCRIPT_INCOMPLETE)	GT:PL	0/1:255,0,196
chrA02	1074617	chrA02:1074617_C/T	C	T	132	.	DP=18;VDB=0.0576189;RPB=0.319567;MQB=1;BQB=0.700298;MQSB=1;SGB=-0.651104;MQ0F=0;ICB=1;HOB=0.5;AC=1;AN=2;DP4=6,4,1,7;MQ=60;EFF=DOWNSTREAM(MODIFIER||1368|||BnaA02g02430D|||BnaA02g02430D||1|WARNING_TRANSCRIPT_INCOMPLETE),DOWNSTREAM(MODIFIER||1753|||BnaA02g02450D|||BnaA02g02450D||1|WARNING_TRANSCRIPT_MULTIPLE_STOP_CODONS),SYNONYMOUS_CODING(LOW|SILENT|atC/atT|I137||BnaA02g02440D|||BnaA02g02440D|3|1|WARNING_TRANSCRIPT_INCOMPLETE)	GT:PL	0/1:165,0,223
chrA02	1128130	chrA02:1128130_C/T	C	T	162	.	DP=11;VDB=0.0450942;RPB=0.716531;MQB=1;BQB=0.263597;MQSB=1;SGB=-0.651104;MQ0F=0;ICB=1;HOB=0.5;AC=1;AN=2;DP4=3,0,5,3;MQ=60;EFF=DOWNSTREAM(MODIFIER||4958|||BnaA02g02530D|||BnaA02g02530D||1),INTERGENIC(MODIFIER||||||||||1),UPSTREAM(MODIFIER||1634|||BnaA02g02510D|||BnaA02g02510D||1),UPSTREAM(MODIFIER||2555|||BnaA02g02520D|||BnaA02g02520D||1|WARNING_TRANSCRIPT_INCOMPLETE)	GT:PL	0/1:196,0,57
chrA02	1132977	chrA02:1132977_C/T	C	T	135	.	DP=20;VDB=0.579238;RPB=0.545102;MQB=0.791547;BQB=0.993528;MQSB=0.00879329;SGB=-0.662043;MQ0F=0.05;ICB=1;HOB=0.5;AC=1;AN=2;DP4=5,6,6,3;MQ=45;EFF=DOWNSTREAM(MODIFIER||111|||BnaA02g02530D|||BnaA02g02530D||1),DOWNSTREAM(MODIFIER||1978|||BnaA02g02540D|||BnaA02g02540D||1|WARNING_TRANSCRIPT_INCOMPLETE),DOWNSTREAM(MODIFIER||3976|||BnaA02g02550D|||BnaA02g02550D||1|WARNING_TRANSCRIPT_MULTIPLE_STOP_CODONS),DOWNSTREAM(MODIFIER||743|||BnaA02g02520D|||BnaA02g02520D||1|WARNING_TRANSCRIPT_INCOMPLETE),INTRAGENIC(MODIFIER|||||BnaA02g02530D|||||1)	GT:PL	0/1:168,0,206
chrA02	1135256	chrA02:1135256_G/A	G	A	222	.	DP=30;VDB=0.556976;RPB=0.864697;MQB=0.874233;BQB=0.684303;MQSB=0.00485244;SGB=-0.688148;MQ0F=0;ICB=1;HOB=0.5;AC=1;AN=2;DP4=9,6,8,7;MQ=47;EFF=DOWNSTREAM(MODIFIER||1697|||BnaA02g02550D|||BnaA02g02550D||1|WARNING_TRANSCRIPT_MULTIPLE_STOP_CODONS),DOWNSTREAM(MODIFIER||3022|||BnaA02g02520D|||BnaA02g02520D||1|WARNING_TRANSCRIPT_INCOMPLETE),NON_SYNONYMOUS_CODING(MODERATE|MISSENSE|Ccg/Tcg|P127S||BnaA02g02540D|||BnaA02g02540D|2|1|WARNING_TRANSCRIPT_INCOMPLETE),UPSTREAM(MODIFIER||1806|||BnaA02g02530D|||BnaA02g02530D||1)	GT:PL	0/1:255,0,243
chrA02	1147231	chrA02:1147231_C/T	C	T	160	.	DP=16;VDB=0.0305072;RPB=0.513103;MQB=0.243713;BQB=0.243713;MQSB=0.221821;SGB=-0.651104;MQ0F=0;ICB=1;HOB=0.5;AC=1;AN=2;DP4=3,5,3,5;MQ=46;EFF=SYNONYMOUS_CODING(LOW|SILENT|ctC/ctT|L391||BnaA02g02570D|||BnaA02g02570D|3|1|WARNING_TRANSCRIPT_MULTIPLE_STOP_CODONS)	GT:PL	0/1:193,0,161
chrA02	1162050	chrA02:1162050_C/T	C	T	170	.	DP=18;VDB=0.165106;RPB=0.72634;MQB=1;BQB=0.673857;MQSB=1;SGB=-0.670168;MQ0F=0;ICB=1;HOB=0.5;AC=1;AN=2;DP4=2,6,2,8;MQ=60;EFF=DOWNSTREAM(MODIFIER||3266|||BnaA02g02610D|||BnaA02g02610D||1),DOWNSTREAM(MODIFIER||4138|||BnaA02g02620D|||BnaA02g02620D||1|WARNING_TRANSCRIPT_INCOMPLETE),SYNONYMOUS_CODING(LOW|SILENT|gcG/gcA|A2||BnaA02g02590D|||BnaA02g02590D|1|1|WARNING_TRANSCRIPT_MULTIPLE_STOP_CODONS),UPSTREAM(MODIFIER||1021|||BnaA02g02600D|||BnaA02g02600D||1)	GT:PL	0/1:203,0,172
chrA02	1174928	chrA02:1174928_C/T	C	T	222	.	DP=28;VDB=0.435317;RPB=0.937391;MQB=1;BQB=0.976993;MQSB=1;SGB=-0.691153;MQ0F=0;ICB=1;HOB=0.5;AC=1;AN=2;DP4=1,9,13,5;MQ=60;EFF=SYNONYMOUS_STOP(LOW|SILENT|tGa/tAa|*593||BnaA02g02640D|||BnaA02g02640D|5|1|WARNING_TRANSCRIPT_INCOMPLETE),UPSTREAM(MODIFIER||1381|||BnaA02g02630D|||BnaA02g02630D||1|WARNING_TRANSCRIPT_MULTIPLE_STOP_CODONS)	GT:PL	0/1:255,0,160
chrA02	1196071	chrA02:1196071_G/A	G	A	151	.	DP=32;VDB=0.487101;RPB=0.460355;MQB=0.984776;BQB=0.771607;MQSB=0.297565;SGB=-0.680642;MQ0F=0.0625;ICB=1;HOB=0.5;AC=1;AN=2;DP4=3,17,2,10;MQ=45;EFF=INTERGENIC(MODIFIER||||||||||1),UPSTREAM(MODIFIER||1909|||BnaA02g02670D|||BnaA02g02670D||1|WARNING_TRANSCRIPT_INCOMPLETE),UPSTREAM(MODIFIER||2885|||BnaA02g02660D|||BnaA02g02660D||1|WARNING_TRANSCRIPT_MULTIPLE_STOP_CODONS)	GT:PL	0/1:184,0,246
chrA02	1202900	chrA02:1202900_C/T	C	T	194	.	DP=32;VDB=0.928632;RPB=0.97436;MQB=0.988522;BQB=0.949207;MQSB=0.0196973;SGB=-0.691153;MQ0F=0;ICB=1;HOB=0.5;AC=1;AN=2;DP4=3,11,2,16;MQ=56;EFF=DOWNSTREAM(MODIFIER||2547|||BnaA02g02680D|||BnaA02g02680D||1|WARNING_TRANSCRIPT_INCOMPLETE),DOWNSTREAM(MODIFIER||3686|||BnaA02g02670D|||BnaA02g02670D||1|WARNING_TRANSCRIPT_INCOMPLETE),INTERGENIC(MODIFIER||||||||||1)	GT:PL	0/1:227,0,218
chrA02	1212634	chrA02:1212634_C/T	C	T	222	.	DP=39;VDB=0.559804;RPB=0.786628;MQB=0.991598;BQB=0.352866;MQSB=0.879351;SGB=-0.688148;MQ0F=0;ICB=1;HOB=0.5;AC=1;AN=2;DP4=11,13,10,5;MQ=58;EFF=SYNONYMOUS_CODING(LOW|SILENT|tcC/tcT|S10||BnaA02g02690D|||BnaA02g02690D|1|1|WARNING_TRANSCRIPT_MULTIPLE_STOP_CODONS),UPSTREAM(MODIFIER||4078|||BnaA02g02680D|||BnaA02g02680D||1|WARNING_TRANSCRIPT_INCOMPLETE)	GT:PL	0/1:255,0,255
chrA02	1217053	chrA02:1217053_G/A	G	A	165	.	DP=21;VDB=0.290164;RPB=0.833227;MQB=0.756987;BQB=0.883612;MQSB=0.127972;SGB=-0.662043;MQ0F=0;ICB=1;HOB=0.5;AC=1;AN=2;DP4=9,3,4,5;MQ=49;EFF=DOWNSTREAM(MODIFIER||272|||BnaA02g02690D|||BnaA02g02690D||1|WARNING_TRANSCRIPT_MULTIPLE_STOP_CODONS),INTERGENIC(MODIFIER||||||||||1),UPSTREAM(MODIFIER||3831|||BnaA02g02710D|||BnaA02g02710D||1|WARNING_TRANSCRIPT_INCOMPLETE),UPSTREAM(MODIFIER||815|||BnaA02g02700D|||BnaA02g02700D||1|WARNING_TRANSCRIPT_INCOMPLETE)	GT:PL	0/1:198,0,219
chrA02	1265451	chrA02:1265451_G/A	G	A	182	.	DP=22;VDB=0.474122;RPB=0.838545;MQB=0.804615;BQB=0.821851;MQSB=0.906807;SGB=-0.670168;MQ0F=0;ICB=1;HOB=0.5;AC=1;AN=2;DP4=3,9,3,7;MQ=58;EFF=INTERGENIC(MODIFIER||||||||||1)	GT:PL	0/1:215,0,245
chrA02	1274440	chrA02:1274440_C/T	C	T	178	.	DP=22;VDB=0.00258065;RPB=0.441233;MQB=1;BQB=0.898803;MQSB=1;SGB=-0.662043;MQ0F=0;ICB=1;HOB=0.5;AC=1;AN=2;DP4=1,11,4,5;MQ=60;EFF=DOWNSTREAM(MODIFIER||2590|||BnaA02g02840D|||BnaA02g02840D||1),DOWNSTREAM(MODIFIER||4683|||BnaA02g02850D|||BnaA02g02850D||1|WARNING_TRANSCRIPT_MULTIPLE_STOP_CODONS),DOWNSTREAM(MODIFIER||74|||BnaA02g02830D|||BnaA02g02830D||1),INTERGENIC(MODIFIER||||||||||1)	GT:PL	0/1:211,0,204
chrA02	1277259	chrA02:1277259_C/T	C	T	222	.	DP=31;VDB=0.330809;RPB=0.9917;MQB=0.893996;BQB=0.9917;MQSB=0.776389;SGB=-0.69168;MQ0F=0;ICB=1;HOB=0.5;AC=1;AN=2;DP4=6,5,11,8;MQ=58;EFF=DOWNSTREAM(MODIFIER||1864|||BnaA02g02850D|||BnaA02g02850D||1|WARNING_TRANSCRIPT_MULTIPLE_STOP_CODONS),DOWNSTREAM(MODIFIER||2893|||BnaA02g02830D|||BnaA02g02830D||1),NON_SYNONYMOUS_CODING(MODERATE|MISSENSE|aGt/aAt|S242N||BnaA02g02840D|||BnaA02g02840D|1|1)	GT:PL	0/1:255,0,231
chrA02	1302749	chrA02:1302749_C/T	C	T	166	.	DP=19;VDB=0.403377;RPB=0.959099;MQB=1;BQB=0.331361;MQSB=1;SGB=-0.651104;MQ0F=0;ICB=1;HOB=0.5;AC=1;AN=2;DP4=6,5,4,4;MQ=60;EFF=DOWNSTREAM(MODIFIER||1642|||BnaA02g02930D|||BnaA02g02930D||1),DOWNSTREAM(MODIFIER||2545|||BnaA02g02920D|||BnaA02g02920D||1|WARNING_TRANSCRIPT_INCOMPLETE),DOWNSTREAM(MODIFIER||4319|||BnaA02g02910D|||BnaA02g02910D||1),INTERGENIC(MODIFIER||||||||||1),UPSTREAM(MODIFIER||4765|||BnaA02g02940D|||BnaA02g02940D||1|WARNING_TRANSCRIPT_MULTIPLE_STOP_CODONS)	GT:PL	0/1:199,0,237
chrA02	1303706	chrA02:1303706_G/A	G	A	222	.	DP=27;VDB=0.309523;RPB=0.753619;MQB=1;BQB=0.50754;MQSB=1;SGB=-0.686358;MQ0F=0;ICB=1;HOB=0.5;AC=1;AN=2;DP4=1,12,4,10;MQ=60;EFF=DOWNSTREAM(MODIFIER||2599|||BnaA02g02930D|||BnaA02g02930D||1),DOWNSTREAM(MODIFIER||3502|||BnaA02g02920D|||BnaA02g02920D||1|WARNING_TRANSCRIPT_INCOMPLETE),INTERGENIC(MODIFIER||||||||||1),UPSTREAM(MODIFIER||3808|||BnaA02g02940D|||BnaA02g02940D||1|WARNING_TRANSCRIPT_MULTIPLE_STOP_CODONS)	GT:PL	0/1:255,0,189
chrA02	1314485	chrA02:1314485_C/T	C	T	44.2628	.	DP=15;VDB=0.497461;RPB=0.981007;MQB=0.948127;BQB=0.872525;MQSB=0.209611;SGB=-0.556411;MQ0F=0;ICB=1;HOB=0.5;AC=1;AN=2;DP4=3,8,3,1;MQ=50;EFF=DOWNSTREAM(MODIFIER||1860|||BnaA02g02980D|||BnaA02g02980D||1),DOWNSTREAM(MODIFIER||2087|||BnaA02g02960D|||BnaA02g02960D||1),DOWNSTREAM(MODIFIER||2338|||BnaA02g02950D|||BnaA02g02950D||1|WARNING_TRANSCRIPT_INCOMPLETE),DOWNSTREAM(MODIFIER||4006|||BnaA02g02940D|||BnaA02g02940D||1|WARNING_TRANSCRIPT_MULTIPLE_STOP_CODONS),NON_SYNONYMOUS_CODING(MODERATE|MISSENSE|Gtt/Att|V113I||BnaA02g02970D|||BnaA02g02970D|2|1|WARNING_TRANSCRIPT_MULTIPLE_STOP_CODONS),UPSTREAM(MODIFIER||3321|||BnaA02g02990D|||BnaA02g02990D||1|WARNING_TRANSCRIPT_MULTIPLE_STOP_CODONS)	GT:PL	0/1:78,0,221
chrA02	1349328	chrA02:1349328_G/A	G	A	208	.	DP=24;VDB=0.564844;RPB=0.395797;MQB=1;BQB=0.800949;MQSB=1;SGB=-0.676189;MQ0F=0;ICB=1;HOB=0.5;AC=1;AN=2;DP4=5,8,6,5;MQ=60;EFF=DOWNSTREAM(MODIFIER||4428|||BnaA02g03090D|||BnaA02g03090D||1|WARNING_TRANSCRIPT_MULTIPLE_STOP_CODONS),INTERGENIC(MODIFIER||||||||||1),UPSTREAM(MODIFIER||1815|||BnaA02g03070D|||BnaA02g03070D||1),UPSTREAM(MODIFIER||3460|||BnaA02g03080D|||BnaA02g03080D||1|WARNING_TRANSCRIPT_INCOMPLETE),UPSTREAM(MODIFIER||403|||BnaA02g03060D|||BnaA02g03060D||1)	GT:PL	0/1:241,0,255
chrA02	1398538	chrA02:1398538_A/G	A	G	194	.	DP=8;VDB=0.0069841;MQSB=0.300267;SGB=-0.651104;MQ0F=0;AC=2;AN=2;DP4=0,0,3,5;MQ=52;EFF=SYNONYMOUS_CODING(LOW|SILENT|ctT/ctC|L169||BnaA02g03160D|||BnaA02g03160D|4|1|WARNING_TRANSCRIPT_INCOMPLETE),UPSTREAM(MODIFIER||1754|||BnaA02g03170D|||BnaA02g03170D||1|WARNING_TRANSCRIPT_INCOMPLETE)	GT:PL	1/1:221,24,0
chrA02	1414042	chrA02:1414042_A/G	A	G	102	.	DP=6;VDB=0.489846;RPB=1;MQB=1;BQB=1;MQSB=1;SGB=-0.590765;MQ0F=0;ICB=1;HOB=0.5;AC=1;AN=2;DP4=0,1,1,4;MQ=51;EFF=DOWNSTREAM(MODIFIER||2595|||BnaA02g03180D|||BnaA02g03180D||1|WARNING_TRANSCRIPT_MULTIPLE_STOP_CODONS),NON_SYNONYMOUS_CODING(MODERATE|MISSENSE|cAa/cGa|Q368R||BnaA02g03190D|||BnaA02g03190D|7|1|WARNING_TRANSCRIPT_INCOMPLETE),UPSTREAM(MODIFIER||2849|||BnaA02g03200D|||BnaA02g03200D||1|WARNING_TRANSCRIPT_INCOMPLETE)	GT:PL	0/1:136,0,11
chrA02	1414046	chrA02:1414046_G/A	G	A	110	.	DP=5;VDB=0.484771;MQSB=1;SGB=-0.556411;MQ0F=0;AC=2;AN=2;DP4=0,0,1,3;MQ=57;EFF=DOWNSTREAM(MODIFIER||2599|||BnaA02g03180D|||BnaA02g03180D||1|WARNING_TRANSCRIPT_MULTIPLE_STOP_CODONS),SYNONYMOUS_CODING(LOW|SILENT|aaG/aaA|K369||BnaA02g03190D|||BnaA02g03190D|7|1|WARNING_TRANSCRIPT_INCOMPLETE),UPSTREAM(MODIFIER||2845|||BnaA02g03200D|||BnaA02g03200D||1|WARNING_TRANSCRIPT_INCOMPLETE)	GT:PL	1/1:137,12,0
chrA02	1461492	chrA02:1461492_G/A	G	A	118	.	DP=22;VDB=0.829464;RPB=0.898956;MQB=0.613159;BQB=0.947103;MQSB=1;SGB=-0.670168;MQ0F=0;ICB=1;HOB=0.5;AC=1;AN=2;DP4=11,1,10,0;MQ=56;EFF=DOWNSTREAM(MODIFIER||1809|||BnaA02g03280D|||BnaA02g03280D||1|WARNING_TRANSCRIPT_MULTIPLE_STOP_CODONS),NON_SYNONYMOUS_CODING(MODERATE|MISSENSE|gGa/gAa|G167E||BnaA02g03290D|||BnaA02g03290D|3|1|WARNING_TRANSCRIPT_MULTIPLE_STOP_CODONS),UPSTREAM(MODIFIER||2526|||BnaA02g03300D|||BnaA02g03300D||1|WARNING_TRANSCRIPT_MULTIPLE_STOP_CODONS)	GT:PL	0/1:151,0,188
chrA02	1477796	chrA02:1477796_G/A	G	A	95	.	DP=18;VDB=0.344079;RPB=0.754518;MQB=0.924089;BQB=0.826105;MQSB=0.0221033;SGB=-0.662043;MQ0F=0;ICB=1;HOB=0.5;AC=1;AN=2;DP4=6,3,8,1;MQ=37;EFF=DOWNSTREAM(MODIFIER||2704|||BnaA02g03310D|||BnaA02g03310D||1|WARNING_TRANSCRIPT_MULTIPLE_STOP_CODONS),DOWNSTREAM(MODIFIER||3213|||BnaA02g03340D|||BnaA02g03340D||1|WARNING_TRANSCRIPT_MULTIPLE_STOP_CODONS),DOWNSTREAM(MODIFIER||861|||BnaA02g03320D|||BnaA02g03320D||1),INTERGENIC(MODIFIER||||||||||1),UPSTREAM(MODIFIER||19|||BnaA02g03330D|||BnaA02g03330D||1|WARNING_TRANSCRIPT_INCOMPLETE)	GT:PL	0/1:128,0,167
chrA02	1512058	chrA02:1512058_A/G	A	G	45.8897	.	DP=46;VDB=0.00764884;RPB=0.740407;MQB=0.00178173;BQB=0.287784;MQSB=0.566856;SGB=-0.662043;MQ0F=0;ICB=1;HOB=0.5;AC=1;AN=2;DP4=22,15,1,8;MQ=55;EFF=DOWNSTREAM(MODIFIER||1663|||BnaA02g03390D|||BnaA02g03390D||1|WARNING_TRANSCRIPT_INCOMPLETE),INTERGENIC(MODIFIER||||||||||1),UPSTREAM(MODIFIER||4298|||BnaA02g03380D|||BnaA02g03380D||1|WARNING_TRANSCRIPT_INCOMPLETE)	GT:PL	0/1:81,0,255
chrA02	1521756	chrA02:1521756_G/A	G	A	222	.	DP=31;VDB=0.986165;RPB=0.718148;MQB=0.79638;BQB=0.990396;MQSB=0.996854;SGB=-0.690438;MQ0F=0;ICB=1;HOB=0.5;AC=1;AN=2;DP4=6,8,8,9;MQ=58;EFF=DOWNSTREAM(MODIFIER||4341|||BnaA02g03420D|||BnaA02g03420D||1|WARNING_TRANSCRIPT_INCOMPLETE),INTRON(MODIFIER|||||BnaA02g03400D|||BnaA02g03400D|3|1|WARNING_TRANSCRIPT_MULTIPLE_STOP_CODONS),UPSTREAM(MODIFIER||1486|||BnaA02g03390D|||BnaA02g03390D||1|WARNING_TRANSCRIPT_INCOMPLETE),UPSTREAM(MODIFIER||1689|||BnaA02g03410D|||BnaA02g03410D||1|WARNING_TRANSCRIPT_INCOMPLETE)	GT:PL	0/1:255,0,255
chrA02	1541134	chrA02:1541134_C/T	C	T	167	.	DP=8;VDB=0.00106101;MQSB=0.666667;SGB=-0.651104;MQ0F=0;AC=2;AN=2;DP4=0,0,6,2;MQ=51;EFF=DOWNSTREAM(MODIFIER||4534|||BnaA02g03460D|||BnaA02g03460D||1|WARNING_TRANSCRIPT_INCOMPLETE),NON_SYNONYMOUS_CODING(MODERATE|MISSENSE|Cac/Tac|H115Y||BnaA02g03470D|||BnaA02g03470D|2|1|WARNING_TRANSCRIPT_MULTIPLE_STOP_CODONS),UPSTREAM(MODIFIER||1916|||BnaA02g03480D|||BnaA02g03480D||1|WARNING_TRANSCRIPT_MULTIPLE_STOP_CODONS)	GT:PL	1/1:194,24,0
chrA02	1541135	chrA02:1541135_A/G	A	G	156	.	DP=7;VDB=0.00207882;MQSB=0.6;SGB=-0.636426;MQ0F=0;AC=2;AN=2;DP4=0,0,5,2;MQ=50;EFF=DOWNSTREAM(MODIFIER||4535|||BnaA02g03460D|||BnaA02g03460D||1|WARNING_TRANSCRIPT_INCOMPLETE),NON_SYNONYMOUS_CODING(MODERATE|MISSENSE|cAc/cGc|H115R||BnaA02g03470D|||BnaA02g03470D|2|1|WARNING_TRANSCRIPT_MULTIPLE_STOP_CODONS),UPSTREAM(MODIFIER||1915|||BnaA02g03480D|||BnaA02g03480D||1|WARNING_TRANSCRIPT_MULTIPLE_STOP_CODONS)	GT:PL	1/1:183,21,0
chrA02	1615865	chrA02:1615865_G/A	G	A	162	.	DP=23;VDB=0.968615;RPB=0.870278;MQB=0.95306;BQB=0.825053;MQSB=0.275222;SGB=-0.670168;MQ0F=0;ICB=1;HOB=0.5;AC=1;AN=2;DP4=6,7,8,2;MQ=50;EFF=DOWNSTREAM(MODIFIER||1350|||BnaA02g03650D|||BnaA02g03650D||1|WARNING_TRANSCRIPT_MULTIPLE_STOP_CODONS),NON_SYNONYMOUS_CODING(MODERATE|MISSENSE|gGa/gAa|G169E||BnaA02g03660D|||BnaA02g03660D|3|1),UPSTREAM(MODIFIER||2313|||BnaA02g03670D|||BnaA02g03670D||1|WARNING_TRANSCRIPT_MULTIPLE_STOP_CODONS),UPSTREAM(MODIFIER||4116|||BnaA02g03680D|||BnaA02g03680D||1|WARNING_TRANSCRIPT_INCOMPLETE)	GT:PL	0/1:195,0,255
chrA02	1715618	chrA02:1715618_C/T	C	T	183	.	DP=24;VDB=0.529919;RPB=0.872891;MQB=1;BQB=0.493953;MQSB=1;SGB=-0.676189;MQ0F=0;ICB=1;HOB=0.5;AC=1;AN=2;DP4=7,6,8,3;MQ=60;EFF=INTERGENIC(MODIFIER||||||||||1),UPSTREAM(MODIFIER||1132|||BnaA02g03730D|||BnaA02g03730D||1),UPSTREAM(MODIFIER||3869|||BnaA02g03740D|||BnaA02g03740D||1)	GT:PL	0/1:216,0,255
chrA02	1742121	chrA02:1742121_C/T	C	T	87	.	DP=25;VDB=0.531056;RPB=0.644025;MQB=0.946104;BQB=0.733796;MQSB=0.026659;SGB=-0.636426;MQ0F=0.12;ICB=1;HOB=0.5;AC=1;AN=2;DP4=10,8,3,4;MQ=29;EFF=DOWNSTREAM(MODIFIER||2551|||BnaA02g03790D|||BnaA02g03790D||1|WARNING_TRANSCRIPT_MULTIPLE_STOP_CODONS),NON_SYNONYMOUS_CODING(MODERATE|MISSENSE|aGa/aAa|R381K||BnaA02g03780D|||BnaA02g03780D|2|1|WARNING_TRANSCRIPT_MULTIPLE_STOP_CODONS)	GT:PL	0/1:120,0,230
chrA02	1777276	chrA02:1777276_A/G	A	G	174	.	DP=18;VDB=0.00874201;RPB=0.0716847;MQB=0.0266037;BQB=0.826105;MQSB=0.906029;SGB=-0.662043;MQ0F=0;ICB=1;HOB=0.5;AC=1;AN=2;DP4=4,5,4,5;MQ=43;EFF=DOWNSTREAM(MODIFIER||1310|||BnaA02g03870D|||BnaA02g03870D||1),DOWNSTREAM(MODIFIER||1877|||BnaA02g03900D|||BnaA02g03900D||1),INTERGENIC(MODIFIER||||||||||1),UPSTREAM(MODIFIER||140|||BnaA02g03880D|||BnaA02g03880D||1),UPSTREAM(MODIFIER||3039|||BnaA02g03910D|||BnaA02g03910D||1),UPSTREAM(MODIFIER||4038|||BnaA02g03860D|||BnaA02g03860D||1|WARNING_TRANSCRIPT_MULTIPLE_STOP_CODONS),UPSTREAM(MODIFIER||716|||BnaA02g03890D|||BnaA02g03890D||1)	GT:PL	0/1:207,0,161
chrA02	1777279	chrA02:1777279_A/T	A	T	185	.	DP=19;VDB=0.00626309;RPB=0.0450117;MQB=0.0189207;BQB=0.970446;MQSB=0.803979;SGB=-0.670168;MQ0F=0;ICB=1;HOB=0.5;AC=1;AN=2;DP4=4,5,4,6;MQ=44;EFF=DOWNSTREAM(MODIFIER||1313|||BnaA02g03870D|||BnaA02g03870D||1),DOWNSTREAM(MODIFIER||1874|||BnaA02g03900D|||BnaA02g03900D||1),INTERGENIC(MODIFIER||||||||||1),UPSTREAM(MODIFIER||143|||BnaA02g03880D|||BnaA02g03880D||1),UPSTREAM(MODIFIER||3036|||BnaA02g03910D|||BnaA02g03910D||1),UPSTREAM(MODIFIER||4041|||BnaA02g03860D|||BnaA02g03860D||1|WARNING_TRANSCRIPT_MULTIPLE_STOP_CODONS),UPSTREAM(MODIFIER||713|||BnaA02g03890D|||BnaA02g03890D||1)	GT:PL	0/1:218,0,159
chrA02	1802353	chrA02:1802353_C/T	C	T	201	.	DP=24;VDB=0.794576;RPB=0.736479;MQB=1;BQB=0.898155;MQSB=1;SGB=-0.683931;MQ0F=0;ICB=1;HOB=0.5;AC=1;AN=2;DP4=7,4,10,3;MQ=60;EFF=DOWNSTREAM(MODIFIER||755|||BnaA02g04030D|||BnaA02g04030D||1|WARNING_TRANSCRIPT_INCOMPLETE),STOP_GAINED(HIGH|NONSENSE|tgG/tgA|W93*||BnaA02g04020D|||BnaA02g04020D|4|1|WARNING_TRANSCRIPT_MULTIPLE_STOP_CODONS),UPSTREAM(MODIFIER||456|||BnaA02g04010D|||BnaA02g04010D||1|WARNING_TRANSCRIPT_MULTIPLE_STOP_CODONS)	GT:PL	0/1:234,0,219
chrA02	1819069	chrA02:1819069_C/T	C	T	204	.	DP=24;VDB=0.101078;RPB=0.544197;MQB=0.938005;BQB=0.956529;MQSB=0.871846;SGB=-0.688148;MQ0F=0;ICB=1;HOB=0.5;AC=1;AN=2;DP4=8,1,13,2;MQ=56;EFF=INTERGENIC(MODIFIER||||||||||1)	GT:PL	0/1:237,0,167
chrA02	1831135	chrA02:1831135_C/T	C	T	222	.	DP=36;VDB=0.671808;RPB=0.393022;MQB=0.999445;BQB=0.996534;MQSB=0.832208;SGB=-0.692067;MQ0F=0;ICB=1;HOB=0.5;AC=1;AN=2;DP4=10,5,11,9;MQ=49;EFF=DOWNSTREAM(MODIFIER||1398|||BnaA02g04080D|||BnaA02g04080D||1|WARNING_TRANSCRIPT_MULTIPLE_STOP_CODONS),DOWNSTREAM(MODIFIER||1734|||BnaA02g04060D|||BnaA02g04060D||1),DOWNSTREAM(MODIFIER||2820|||BnaA02g04050D|||BnaA02g04050D||1),INTRON(MODIFIER|||||BnaA02g04070D|||BnaA02g04070D|4|1|WARNING_TRANSCRIPT_MULTIPLE_STOP_CODONS)	GT:PL	0/1:255,0,246
chrA02	1840812	chrA02:1840812_G/A	G	A	222	.	DP=39;VDB=0.565384;RPB=0.548595;MQB=0.944743;BQB=0.840231;MQSB=0.944743;SGB=-0.69168;MQ0F=0;ICB=1;HOB=0.5;AC=1;AN=2;DP4=8,12,12,7;MQ=50;EFF=SYNONYMOUS_CODING(LOW|SILENT|aaC/aaT|N283||BnaA02g04090D|||BnaA02g04090D|4|1|WARNING_TRANSCRIPT_INCOMPLETE),UPSTREAM(MODIFIER||1454|||BnaA02g04080D|||BnaA02g04080D||1|WARNING_TRANSCRIPT_MULTIPLE_STOP_CODONS)	GT:PL	0/1:255,0,255
chrA02	1895456	chrA02:1895456_C/T	C	T	222	.	DP=35;VDB=0.432065;RPB=0.980199;MQB=0.969233;BQB=0.903707;MQSB=0.580725;SGB=-0.692067;MQ0F=0;ICB=1;HOB=0.5;AC=1;AN=2;DP4=4,11,8,12;MQ=55;EFF=DOWNSTREAM(MODIFIER||2779|||BnaA02g04240D|||BnaA02g04240D||1|WARNING_TRANSCRIPT_MULTIPLE_STOP_CODONS),NON_SYNONYMOUS_CODING(MODERATE|MISSENSE|aGt/aAt|S309N||BnaA02g04230D|||BnaA02g04230D|4|1|WARNING_TRANSCRIPT_MULTIPLE_STOP_CODONS),UPSTREAM(MODIFIER||3342|||BnaA02g04220D|||BnaA02g04220D||1|WARNING_TRANSCRIPT_INCOMPLETE)	GT:PL	0/1:255,0,245
chrA02	1910197	chrA02:1910197_C/T	C	T	206	.	DP=33;VDB=0.802805;RPB=0.910806;MQB=0.954207;BQB=0.0701276;MQSB=0.978183;SGB=-0.690438;MQ0F=0;ICB=1;HOB=0.5;AC=1;AN=2;DP4=10,6,12,5;MQ=59;EFF=DOWNSTREAM(MODIFIER||741|||BnaA02g04250D|||BnaA02g04250D||1|WARNING_TRANSCRIPT_INCOMPLETE),SYNONYMOUS_CODING(LOW|SILENT|aaG/aaA|K128||BnaA02g04260D|||BnaA02g04260D|4|1|WARNING_TRANSCRIPT_INCOMPLETE),UPSTREAM(MODIFIER||3695|||BnaA02g04270D|||BnaA02g04270D||1|WARNING_TRANSCRIPT_INCOMPLETE)	GT:PL	0/1:239,0,255
chrA02	1985315	chrA02:1985315_C/T	C	T	101	.	DP=11;VDB=0.19611;RPB=0.208021;MQB=0.8618;BQB=0.950952;MQSB=0.297172;SGB=-0.616816;MQ0F=0;ICB=1;HOB=0.5;AC=1;AN=2;DP4=2,3,4,2;MQ=46;EFF=INTERGENIC(MODIFIER||||||||||1)	GT:PL	0/1:134,0,118
chrA02	2030500	chrA02:2030500_C/T	C	T	169	.	DP=21;VDB=0.761292;RPB=0.748924;MQB=1;BQB=0.994117;MQSB=1;SGB=-0.683931;MQ0F=0;ICB=1;HOB=0.5;AC=1;AN=2;DP4=7,1,12,1;MQ=60;EFF=DOWNSTREAM(MODIFIER||2115|||BnaA02g04540D|||BnaA02g04540D||1),INTERGENIC(MODIFIER||||||||||1),UPSTREAM(MODIFIER||1700|||BnaA02g04520D|||BnaA02g04520D||1|WARNING_TRANSCRIPT_MULTIPLE_STOP_CODONS),UPSTREAM(MODIFIER||210|||BnaA02g04530D|||BnaA02g04530D||1)	GT:PL	0/1:202,0,155
chrA02	2050133	chrA02:2050133_C/T	C	T	200	.	DP=33;VDB=0.317409;RPB=0.69834;MQB=1;BQB=0.995767;MQSB=1;SGB=-0.683931;MQ0F=0;ICB=1;HOB=0.5;AC=1;AN=2;DP4=6,14,3,10;MQ=60;EFF=NON_SYNONYMOUS_CODING(MODERATE|MISSENSE|gGa/gAa|G580E||BnaA02g04590D|||BnaA02g04590D|7|1|WARNING_TRANSCRIPT_INCOMPLETE),UPSTREAM(MODIFIER||1065|||BnaA02g04580D|||BnaA02g04580D||1),UPSTREAM(MODIFIER||3773|||BnaA02g04570D|||BnaA02g04570D||1)	GT:PL	0/1:233,0,255
chrA02	2059423	chrA02:2059423_G/A	G	A	196	.	DP=30;VDB=0.18819;RPB=0.748022;MQB=1;BQB=0.771853;MQSB=1;SGB=-0.680642;MQ0F=0;ICB=1;HOB=0.5;AC=1;AN=2;DP4=8,10,4,8;MQ=60;EFF=INTRON(MODIFIER|||||BnaA02g04600D|||BnaA02g04600D|3|1),UPSTREAM(MODIFIER||2976|||BnaA02g04610D|||BnaA02g04610D||1)	GT:PL	0/1:229,0,255
chrA02	2064779	chrA02:2064779_C/A	C	A	188	.	DP=15;VDB=0.901494;RPB=0.99308;MQB=0.868815;BQB=0.984496;MQSB=0.921243;SGB=-0.662043;MQ0F=0;ICB=1;HOB=0.5;AC=1;AN=2;DP4=2,4,5,4;MQ=58;EFF=DOWNSTREAM(MODIFIER||1178|||BnaA02g04610D|||BnaA02g04610D||1),DOWNSTREAM(MODIFIER||4059|||BnaA02g04600D|||BnaA02g04600D||1),DOWNSTREAM(MODIFIER||776|||BnaA02g04620D|||BnaA02g04620D||1),INTERGENIC(MODIFIER||||||||||1),UPSTREAM(MODIFIER||2652|||BnaA02g04630D|||BnaA02g04630D||1|WARNING_TRANSCRIPT_INCOMPLETE)	GT:PL	0/1:221,0,150
chrA02	2070189	chrA02:2070189_G/A	G	A	166	.	DP=28;VDB=0.908216;RPB=0.739917;MQB=1;BQB=0.278316;MQSB=1;SGB=-0.676189;MQ0F=0;ICB=1;HOB=0.5;AC=1;AN=2;DP4=7,10,2,9;MQ=60;EFF=DOWNSTREAM(MODIFIER||2359|||BnaA02g04640D|||BnaA02g04640D||1),SYNONYMOUS_CODING(LOW|SILENT|aaG/aaA|K426||BnaA02g04630D|||BnaA02g04630D|10|1|WARNING_TRANSCRIPT_INCOMPLETE),UPSTREAM(MODIFIER||3672|||BnaA02g04620D|||BnaA02g04620D||1)	GT:PL	0/1:199,0,255
chrA02	2088533	chrA02:2088533_C/T	C	T	127	.	DP=22;VDB=0.980506;RPB=0.913904;MQB=1;BQB=0.981571;MQSB=1;SGB=-0.651104;MQ0F=0;ICB=1;HOB=0.5;AC=1;AN=2;DP4=4,8,2,6;MQ=60;EFF=DOWNSTREAM(MODIFIER||2874|||BnaA02g04680D|||BnaA02g04680D||1|WARNING_TRANSCRIPT_INCOMPLETE),DOWNSTREAM(MODIFIER||4818|||BnaA02g04670D|||BnaA02g04670D||1|WARNING_TRANSCRIPT_INCOMPLETE),INTRON(MODIFIER|||||BnaA02g04700D|||BnaA02g04700D|1|1),UPSTREAM(MODIFIER||1777|||BnaA02g04690D|||BnaA02g04690D||1|WARNING_TRANSCRIPT_INCOMPLETE),UPSTREAM(MODIFIER||3733|||BnaA02g04710D|||BnaA02g04710D||1|WARNING_TRANSCRIPT_MULTIPLE_STOP_CODONS)	GT:PL	0/1:160,0,232
chrA02	2099000	chrA02:2099000_G/A	G	A	145	.	DP=30;VDB=0.422292;RPB=0.883458;MQB=1;BQB=0.983748;MQSB=1;SGB=-0.662043;MQ0F=0;ICB=1;HOB=0.5;AC=1;AN=2;DP4=11,10,5,4;MQ=60;EFF=DOWNSTREAM(MODIFIER||3807|||BnaA02g04720D|||BnaA02g04720D||1),DOWNSTREAM(MODIFIER||952|||BnaA02g04730D|||BnaA02g04730D||1|WARNING_TRANSCRIPT_INCOMPLETE),NON_SYNONYMOUS_CODING(MODERATE|MISSENSE|aGg/aAg|R90K||BnaA02g04740D|||BnaA02g04740D|3|1|WARNING_TRANSCRIPT_INCOMPLETE),UPSTREAM(MODIFIER||3045|||BnaA02g04750D|||BnaA02g04750D||1|WARNING_TRANSCRIPT_INCOMPLETE)	GT:PL	0/1:178,0,255
chrA02	2109588	chrA02:2109588_G/A	G	A	88	.	DP=33;VDB=0.142463;RPB=0.519202;MQB=1;BQB=0.743084;MQSB=1;SGB=-0.636426;MQ0F=0;ICB=1;HOB=0.5;AC=1;AN=2;DP4=8,18,2,5;MQ=60;EFF=INTERGENIC(MODIFIER||||||||||1),UPSTREAM(MODIFIER||3553|||BnaA02g04760D|||BnaA02g04760D||1|WARNING_TRANSCRIPT_INCOMPLETE)	GT:PL	0/1:122,0,255
chrA02	2113755	chrA02:2113755_C/T	C	T	80	.	DP=17;VDB=0.888498;RPB=0.483225;MQB=1;BQB=0.633936;MQSB=1;SGB=-0.616816;MQ0F=0;ICB=1;HOB=0.5;AC=1;AN=2;DP4=5,6,5,1;MQ=60;EFF=INTRON(MODIFIER|||||BnaA02g04760D|||BnaA02g04760D|2|1|WARNING_TRANSCRIPT_INCOMPLETE),UPSTREAM(MODIFIER||1955|||BnaA02g04770D|||BnaA02g04770D||1|WARNING_TRANSCRIPT_MULTIPLE_STOP_CODONS)	GT:PL	0/1:113,0,225
chrA02	2131179	chrA02:2131179_C/T	C	T	222	.	DP=45;VDB=0.48095;RPB=0.856268;MQB=0.982906;BQB=0.949518;MQSB=0.972604;SGB=-0.688148;MQ0F=0;ICB=1;HOB=0.5;AC=1;AN=2;DP4=17,12,7,8;MQ=59;EFF=INTRON(MODIFIER|||||BnaA02g04800D|||BnaA02g04800D|3|1|WARNING_TRANSCRIPT_INCOMPLETE)	GT:PL	0/1:255,0,255
chrA02	2157707	chrA02:2157707_C/T	C	T	120	.	DP=28;VDB=0.300288;RPB=0.556771;MQB=0.975797;BQB=0.950165;MQSB=0.288985;SGB=-0.662043;MQ0F=0;ICB=1;HOB=0.5;AC=1;AN=2;DP4=3,16,1,8;MQ=58;EFF=DOWNSTREAM(MODIFIER||4541|||BnaA02g04890D|||BnaA02g04890D||1|WARNING_TRANSCRIPT_INCOMPLETE),DOWNSTREAM(MODIFIER||4971|||BnaA02g04850D|||BnaA02g04850D||1|WARNING_TRANSCRIPT_MULTIPLE_STOP_CODONS),INTRON(MODIFIER|||||BnaA02g04870D|||BnaA02g04870D|3|1|WARNING_TRANSCRIPT_MULTIPLE_STOP_CODONS),SPLICE_SITE_ACCEPTOR(HIGH|||||BnaA02g04870D|||BnaA02g04870D|4|1|WARNING_TRANSCRIPT_MULTIPLE_STOP_CODONS),UPSTREAM(MODIFIER||2639|||BnaA02g04880D|||BnaA02g04880D||1|WARNING_TRANSCRIPT_MULTIPLE_STOP_CODONS),UPSTREAM(MODIFIER||3393|||BnaA02g04860D|||BnaA02g04860D||1)	GT:PL	0/1:153,0,255
chrA02	2185334	chrA02:2185334_C/T	C	T	193	.	DP=17;VDB=0.158012;RPB=0.82234;MQB=1;BQB=0.242241;MQSB=1;SGB=-0.662043;MQ0F=0;ICB=1;HOB=0.5;AC=1;AN=2;DP4=5,3,4,5;MQ=60;EFF=INTRON(MODIFIER|||||BnaA02g04920D|||BnaA02g04920D|2|1|WARNING_TRANSCRIPT_INCOMPLETE),UPSTREAM(MODIFIER||3049|||BnaA02g04930D|||BnaA02g04930D||1),UPSTREAM(MODIFIER||4598|||BnaA02g04910D|||BnaA02g04910D||1)	GT:PL	0/1:226,0,190
chrA02	2241964	chrA02:2241964_C/T	C	T	83	.	DP=34;VDB=0.422204;RPB=0.999093;MQB=1;BQB=0.896058;MQSB=1;SGB=-0.636426;MQ0F=0;ICB=1;HOB=0.5;AC=1;AN=2;DP4=24,3,5,2;MQ=60;EFF=DOWNSTREAM(MODIFIER||2325|||BnaA02g05030D|||BnaA02g05030D||1|WARNING_TRANSCRIPT_INCOMPLETE),NON_SYNONYMOUS_CODING(MODERATE|MISSENSE|Gac/Aac|D121N||BnaA02g05040D|||BnaA02g05040D|1|1|WARNING_TRANSCRIPT_INCOMPLETE)	GT:PL	0/1:117,0,252
chrA02	2256137	chrA02:2256137_T/C	T	C	116	.	DP=4;VDB=0.106137;MQSB=0.5;SGB=-0.556411;MQ0F=0;AC=2;AN=2;DP4=0,0,2,2;MQ=57;EFF=DOWNSTREAM(MODIFIER||3677|||BnaA02g05070D|||BnaA02g05070D||1|WARNING_TRANSCRIPT_INCOMPLETE),INTERGENIC(MODIFIER||||||||||1),UPSTREAM(MODIFIER||1135|||BnaA02g05060D|||BnaA02g05060D||1|WARNING_TRANSCRIPT_MULTIPLE_STOP_CODONS)	GT:PL	1/1:143,12,0
chrA02	2256139	chrA02:2256139_G/T	G	T	118	.	DP=4;VDB=0.106137;MQSB=0.5;SGB=-0.556411;MQ0F=0;AC=2;AN=2;DP4=0,0,2,2;MQ=57;EFF=DOWNSTREAM(MODIFIER||3675|||BnaA02g05070D|||BnaA02g05070D||1|WARNING_TRANSCRIPT_INCOMPLETE),INTERGENIC(MODIFIER||||||||||1),UPSTREAM(MODIFIER||1133|||BnaA02g05060D|||BnaA02g05060D||1|WARNING_TRANSCRIPT_MULTIPLE_STOP_CODONS)	GT:PL	1/1:145,12,0
chrA02	2283344	chrA02:2283344_C/T	C	T	83	.	DP=26;VDB=0.837547;RPB=0.927743;MQB=1;BQB=0.286356;MQSB=1;SGB=-0.651104;MQ0F=0;ICB=1;HOB=0.5;AC=1;AN=2;DP4=13,2,8,0;MQ=60;EFF=DOWNSTREAM(MODIFIER||2714|||BnaA02g05100D|||BnaA02g05100D||1),STOP_GAINED(HIGH|NONSENSE|Caa/Taa|Q26*||BnaA02g05090D|||BnaA02g05090D|1|1|WARNING_TRANSCRIPT_INCOMPLETE),UPSTREAM(MODIFIER||4353|||BnaA02g05080D|||BnaA02g05080D||1)	GT:PL	0/1:116,0,226
chrA02	2295670	chrA02:2295670_C/T	C	T	155	.	DP=48;VDB=0.0675486;RPB=0.768222;MQB=0.912254;BQB=0.135335;MQSB=0.465192;SGB=-0.680642;MQ0F=0;ICB=1;HOB=0.5;AC=1;AN=2;DP4=17,19,7,5;MQ=56;EFF=DOWNSTREAM(MODIFIER||2510|||BnaA02g05110D|||BnaA02g05110D||1|WARNING_TRANSCRIPT_MULTIPLE_STOP_CODONS),INTERGENIC(MODIFIER||||||||||1)	GT:PL	0/1:189,0,255
chrA02	2326678	chrA02:2326678_G/A	G	A	190	.	DP=39;VDB=0.441617;RPB=0.799256;MQB=0.999884;BQB=0.205076;MQSB=0.725695;SGB=-0.680642;MQ0F=0;ICB=1;HOB=0.5;AC=1;AN=2;DP4=12,15,7,5;MQ=58;EFF=NON_SYNONYMOUS_CODING(MODERATE|MISSENSE|gGa/gAa|G789E||BnaA02g05170D|||BnaA02g05170D|6|1|WARNING_TRANSCRIPT_INCOMPLETE),UPSTREAM(MODIFIER||2885|||BnaA02g05180D|||BnaA02g05180D||1|WARNING_TRANSCRIPT_INCOMPLETE)	GT:PL	0/1:223,0,255
chrA02	2334138	chrA02:2334138_C/T	C	T	96	.	DP=20;VDB=0.914072;RPB=0.697593;MQB=1;BQB=0.997028;MQSB=1;SGB=-0.651104;MQ0F=0;ICB=1;HOB=0.5;AC=1;AN=2;DP4=2,10,0,8;MQ=60;EFF=DOWNSTREAM(MODIFIER||3818|||BnaA02g05180D|||BnaA02g05180D||1|WARNING_TRANSCRIPT_INCOMPLETE),SYNONYMOUS_CODING(LOW|SILENT|cgC/cgT|R301||BnaA02g05190D|||BnaA02g05190D|3|1|WARNING_TRANSCRIPT_MULTIPLE_STOP_CODONS),UPSTREAM(MODIFIER||4445|||BnaA02g05200D|||BnaA02g05200D||1|WARNING_TRANSCRIPT_INCOMPLETE)	GT:PL	0/1:129,0,211
chrA02	2341209	chrA02:2341209_C/T	C	T	151	.	DP=32;VDB=0.843346;RPB=0.596588;MQB=0.904837;BQB=0.928127;MQSB=0.973096;SGB=-0.670168;MQ0F=0;ICB=1;HOB=0.5;AC=1;AN=2;DP4=14,8,6,4;MQ=59;EFF=DOWNSTREAM(MODIFIER||1213|||BnaA02g05200D|||BnaA02g05200D||1|WARNING_TRANSCRIPT_INCOMPLETE),INTERGENIC(MODIFIER||||||||||1)	GT:PL	0/1:184,0,255
chrA02	2362360	chrA02:2362360_C/T	C	T	222	.	DP=41;VDB=0.207008;RPB=0.589231;MQB=1;BQB=0.930722;MQSB=1;SGB=-0.688148;MQ0F=0;ICB=1;HOB=0.5;AC=1;AN=2;DP4=14,12,7,8;MQ=60;EFF=INTRON(MODIFIER|||||BnaA02g05210D|||BnaA02g05210D|13|1|WARNING_TRANSCRIPT_MULTIPLE_STOP_CODONS)	GT:PL	0/1:255,0,255
chrA02	2444623	chrA02:2444623_G/T	G	T	53	.	DP=22;VDB=0.0476592;RPB=0.587071;MQB=0.0432264;BQB=0.222979;MQSB=0.635848;SGB=-0.616816;MQ0F=0;ICB=1;HOB=0.5;AC=1;AN=2;DP4=10,6,5,1;MQ=50;EFF=DOWNSTREAM(MODIFIER||2178|||BnaA02g05370D|||BnaA02g05370D||1),DOWNSTREAM(MODIFIER||4275|||BnaA02g05380D|||BnaA02g05380D||1|WARNING_TRANSCRIPT_INCOMPLETE),NON_SYNONYMOUS_CODING(MODERATE|MISSENSE|gCt/gAt|A67D||BnaA02g05360D|||BnaA02g05360D|1|1|WARNING_TRANSCRIPT_INCOMPLETE),UPSTREAM(MODIFIER||3572|||BnaA02g05350D|||BnaA02g05350D||1)	GT:PL	0/1:87,0,255
chrA02	2445642	chrA02:2445642_G/A	G	A	222	.	DP=26;VDB=0.154585;RPB=0.870325;MQB=1;BQB=0.958856;MQSB=1;SGB=-0.689466;MQ0F=0;ICB=1;HOB=0.5;AC=1;AN=2;DP4=6,4,12,4;MQ=60;EFF=DOWNSTREAM(MODIFIER||1159|||BnaA02g05370D|||BnaA02g05370D||1),DOWNSTREAM(MODIFIER||3256|||BnaA02g05380D|||BnaA02g05380D||1|WARNING_TRANSCRIPT_INCOMPLETE),INTERGENIC(MODIFIER||||||||||1),UPSTREAM(MODIFIER||4591|||BnaA02g05350D|||BnaA02g05350D||1),UPSTREAM(MODIFIER||820|||BnaA02g05360D|||BnaA02g05360D||1|WARNING_TRANSCRIPT_INCOMPLETE)	GT:PL	0/1:255,0,212
chrA02	2468623	chrA02:2468623_A/G	A	G	130	.	DP=7;VDB=0.00552276;MQSB=1;SGB=-0.636426;MQ0F=0;AC=2;AN=2;DP4=0,0,6,1;MQ=40;EFF=INTERGENIC(MODIFIER||||||||||1),UPSTREAM(MODIFIER||4449|||BnaA02g05390D|||BnaA02g05390D||1|WARNING_TRANSCRIPT_INCOMPLETE)	GT:PL	1/1:157,21,0
chrA02	2474240	chrA02:2474240_C/A	C	A	107	.	DP=10;VDB=0.964562;RPB=0.727822;MQB=0.559863;BQB=0.167959;MQSB=0.761877;SGB=-0.616816;MQ0F=0;ICB=1;HOB=0.5;AC=1;AN=2;DP4=0,4,5,1;MQ=52;EFF=INTERGENIC(MODIFIER||||||||||1),UPSTREAM(MODIFIER||4811|||BnaA02g05400D|||BnaA02g05400D||1|WARNING_TRANSCRIPT_INCOMPLETE)	GT:PL	0/1:140,0,85
chrA02	2553953	chrA02:2553953_C/T	C	T	149	.	DP=25;VDB=0.651537;RPB=0.458935;MQB=0.624282;BQB=0.975685;MQSB=0.162463;SGB=-0.670168;MQ0F=0;ICB=1;HOB=0.5;AC=1;AN=2;DP4=10,5,8,2;MQ=51;EFF=DOWNSTREAM(MODIFIER||2807|||BnaA02g05550D|||BnaA02g05550D||1),DOWNSTREAM(MODIFIER||685|||BnaA02g05540D|||BnaA02g05540D||1|WARNING_TRANSCRIPT_MULTIPLE_STOP_CODONS),INTERGENIC(MODIFIER||||||||||1),UPSTREAM(MODIFIER||3001|||BnaA02g05530D|||BnaA02g05530D||1)	GT:PL	0/1:182,0,255
chrA02	2688694	chrA02:2688694_C/T	C	T	83	.	DP=27;VDB=0.0339506;RPB=0.195989;MQB=0.758573;BQB=0.56898;MQSB=1;SGB=-0.651104;MQ0F=0;ICB=1;HOB=0.5;AC=1;AN=2;DP4=6,13,2,6;MQ=36;EFF=DOWNSTREAM(MODIFIER||3882|||BnaA02g05810D|||BnaA02g05810D||1|WARNING_TRANSCRIPT_MULTIPLE_STOP_CODONS),DOWNSTREAM(MODIFIER||4900|||BnaA02g05850D|||BnaA02g05850D||1|WARNING_TRANSCRIPT_MULTIPLE_STOP_CODONS),NON_SYNONYMOUS_CODING(MODERATE|MISSENSE|aCt/aTt|T279I||BnaA02g05820D|||BnaA02g05820D|6|1|WARNING_TRANSCRIPT_MULTIPLE_STOP_CODONS),UPSTREAM(MODIFIER||1039|||BnaA02g05830D|||BnaA02g05830D||1),UPSTREAM(MODIFIER||1470|||BnaA02g05840D|||BnaA02g05840D||1|WARNING_TRANSCRIPT_INCOMPLETE)	GT:PL	0/1:116,0,255
chrA02	2747379	chrA02:2747379_C/T	C	T	222	.	DP=26;VDB=0.386709;RPB=0.543142;MQB=0.388896;BQB=0.374619;MQSB=0.558035;SGB=-0.690438;MQ0F=0;ICB=1;HOB=0.5;AC=1;AN=2;DP4=4,5,10,7;MQ=56;EFF=DOWNSTREAM(MODIFIER||2779|||BnaA02g05960D|||BnaA02g05960D||1|WARNING_TRANSCRIPT_MULTIPLE_STOP_CODONS),INTERGENIC(MODIFIER||||||||||1),UPSTREAM(MODIFIER||309|||BnaA02g05950D|||BnaA02g05950D||1|WARNING_TRANSCRIPT_INCOMPLETE)	GT:PL	0/1:255,0,174
chrA02	2784756	chrA02:2784756_C/T	C	T	116	.	DP=26;VDB=0.736443;RPB=0.084658;MQB=0.975611;BQB=0.905955;MQSB=0.945959;SGB=-0.651104;MQ0F=0;ICB=1;HOB=0.5;AC=1;AN=2;DP4=9,9,4,4;MQ=58;EFF=INTRON(MODIFIER|||||BnaA02g06010D|||BnaA02g06010D|7|1|WARNING_TRANSCRIPT_INCOMPLETE)	GT:PL	0/1:149,0,255
chrA02	2796936	chrA02:2796936_C/T	C	T	228	.	DP=14;VDB=0.00613427;MQSB=0.981425;SGB=-0.686358;MQ0F=0;AC=2;AN=2;DP4=0,0,8,6;MQ=43;EFF=DOWNSTREAM(MODIFIER||1653|||BnaA02g06050D|||BnaA02g06050D||1),DOWNSTREAM(MODIFIER||3370|||BnaA02g06030D|||BnaA02g06030D||1|WARNING_TRANSCRIPT_INCOMPLETE),INTERGENIC(MODIFIER||||||||||1),UPSTREAM(MODIFIER||1721|||BnaA02g06040D|||BnaA02g06040D||1),UPSTREAM(MODIFIER||4629|||BnaA02g06020D|||BnaA02g06020D||1)	GT:PL	1/1:255,42,0
chrA02	2884116	chrA02:2884116_A/T	A	T	212	.	DP=17;VDB=0.273624;RPB=0.266667;MQB=0.666667;BQB=0.9;MQSB=0.156946;SGB=-0.688148;MQ0F=0;AC=2;AN=2;DP4=2,0,6,9;MQ=37;EFF=DOWNSTREAM(MODIFIER||2631|||BnaA02g06160D|||BnaA02g06160D||1|WARNING_TRANSCRIPT_INCOMPLETE),SYNONYMOUS_CODING(LOW|SILENT|tcT/tcA|S226||BnaA02g06170D|||BnaA02g06170D|6|1|WARNING_TRANSCRIPT_MULTIPLE_STOP_CODONS)	GT:PL	1/1:242,0,4
chrA02	2973310	chrA02:2973310_C/T	C	T	197	.	DP=10;VDB=0.755657;MQSB=0.895781;SGB=-0.670168;MQ0F=0;AC=2;AN=2;DP4=0,0,6,4;MQ=40;EFF=DOWNSTREAM(MODIFIER||3687|||BnaA02g06190D|||BnaA02g06190D||1|WARNING_TRANSCRIPT_MULTIPLE_STOP_CODONS),INTERGENIC(MODIFIER||||||||||1),UPSTREAM(MODIFIER||130|||BnaA02g06200D|||BnaA02g06200D||1|WARNING_TRANSCRIPT_MULTIPLE_STOP_CODONS)	GT:PL	1/1:224,30,0
chrA02	3015726	chrA02:3015726_C/T	C	T	168	.	DP=18;VDB=0.611431;RPB=0.981652;MQB=0.890706;BQB=0.890706;MQSB=0.66348;SGB=-0.662043;MQ0F=0;ICB=1;HOB=0.5;AC=1;AN=2;DP4=6,2,7,2;MQ=52;EFF=DOWNSTREAM(MODIFIER||1079|||BnaA02g06300D|||BnaA02g06300D||1),DOWNSTREAM(MODIFIER||544|||BnaA02g06280D|||BnaA02g06280D||1|WARNING_TRANSCRIPT_INCOMPLETE),DOWNSTREAM(MODIFIER||74|||BnaA02g06290D|||BnaA02g06290D||1|WARNING_TRANSCRIPT_INCOMPLETE),INTERGENIC(MODIFIER||||||||||1),UPSTREAM(MODIFIER||4534|||BnaA02g06270D|||BnaA02g06270D||1|WARNING_TRANSCRIPT_INCOMPLETE)	GT:PL	0/1:201,0,178
chrA02	3080832	chrA02:3080832_T/G	T	G	189	.	DP=23;VDB=0.00489525;RPB=0.136585;MQB=0.28915;BQB=0.871214;MQSB=0.667426;SGB=-0.690438;MQ0F=0;ICB=1;HOB=0.5;AC=1;AN=2;DP4=5,1,5,12;MQ=34;EFF=DOWNSTREAM(MODIFIER||1035|||BnaA02g06440D|||BnaA02g06440D||1|WARNING_TRANSCRIPT_INCOMPLETE),SYNONYMOUS_CODING(LOW|SILENT|acT/acG|T114||BnaA02g06430D|||BnaA02g06430D|1|1),UPSTREAM(MODIFIER||4541|||BnaA02g06450D|||BnaA02g06450D||1|WARNING_TRANSCRIPT_INCOMPLETE)	GT:PL	0/1:222,0,103
chrA02	3081710	chrA02:3081710_T/G	T	G	56	.	DP=6;VDB=0.0127498;RPB=1;MQB=0.5;BQB=0.25;MQSB=0.75;SGB=-0.556411;MQ0F=0;ICB=1;HOB=0.5;AC=1;AN=2;DP4=0,2,2,2;MQ=32;EFF=DOWNSTREAM(MODIFIER||157|||BnaA02g06440D|||BnaA02g06440D||1|WARNING_TRANSCRIPT_INCOMPLETE),DOWNSTREAM(MODIFIER||767|||BnaA02g06430D|||BnaA02g06430D||1),INTERGENIC(MODIFIER||||||||||1),UPSTREAM(MODIFIER||3663|||BnaA02g06450D|||BnaA02g06450D||1|WARNING_TRANSCRIPT_INCOMPLETE)	GT:PL	0/1:89,0,41
chrA02	3082617	chrA02:3082617_G/A	G	A	57	.	DP=17;VDB=0.23997;RPB=0.397295;MQB=0.428375;BQB=0.697274;MQSB=0.67781;SGB=-0.556411;MQ0F=0;ICB=1;HOB=0.5;AC=1;AN=2;DP4=12,1,2,2;MQ=49;EFF=DOWNSTREAM(MODIFIER||1674|||BnaA02g06430D|||BnaA02g06430D||1),SYNONYMOUS_CODING(LOW|SILENT|taC/taT|Y407||BnaA02g06440D|||BnaA02g06440D|1|1|WARNING_TRANSCRIPT_INCOMPLETE),UPSTREAM(MODIFIER||2756|||BnaA02g06450D|||BnaA02g06450D||1|WARNING_TRANSCRIPT_INCOMPLETE)	GT:PL	0/1:91,0,194
chrA02	3082620	chrA02:3082620_C/A	C	A	155	.	DP=17;VDB=0.255059;RPB=0.397295;MQB=0.428375;BQB=0.924478;MQSB=0.67781;SGB=-0.683931;MQ0F=0;ICB=1;HOB=0.5;AC=1;AN=2;DP4=2,2,12,1;MQ=49;EFF=DOWNSTREAM(MODIFIER||1677|||BnaA02g06430D|||BnaA02g06430D||1),SYNONYMOUS_CODING(LOW|SILENT|ggG/ggT|G406||BnaA02g06440D|||BnaA02g06440D|1|1|WARNING_TRANSCRIPT_INCOMPLETE),UPSTREAM(MODIFIER||2753|||BnaA02g06450D|||BnaA02g06450D||1|WARNING_TRANSCRIPT_INCOMPLETE)	GT:PL	0/1:189,0,96
chrA02	3141743	chrA02:3141743_C/T	C	T	144	.	DP=22;VDB=0.299782;RPB=0.86151;MQB=0.674601;BQB=0.633483;MQSB=0.171057;SGB=-0.651104;MQ0F=0;ICB=1;HOB=0.5;AC=1;AN=2;DP4=9,5,3,5;MQ=49;EFF=DOWNSTREAM(MODIFIER||1375|||BnaA02g06570D|||BnaA02g06570D||1),STOP_GAINED(HIGH|NONSENSE|tgG/tgA|W517*||BnaA02g06580D|||BnaA02g06580D|4|1|WARNING_TRANSCRIPT_INCOMPLETE),UPSTREAM(MODIFIER||2364|||BnaA02g06560D|||BnaA02g06560D||1|WARNING_TRANSCRIPT_INCOMPLETE)	GT:PL	0/1:177,0,234
chrA02	3231475	chrA02:3231475_G/A	G	A	168	.	DP=21;VDB=0.983017;RPB=0.900548;MQB=0.977933;BQB=0.285029;MQSB=0.879827;SGB=-0.670168;MQ0F=0;ICB=1;HOB=0.5;AC=1;AN=2;DP4=2,9,4,6;MQ=53;EFF=DOWNSTREAM(MODIFIER||2062|||BnaA02g06790D|||BnaA02g06790D||1),INTERGENIC(MODIFIER||||||||||1),UPSTREAM(MODIFIER||3070|||BnaA02g06780D|||BnaA02g06780D||1),UPSTREAM(MODIFIER||4771|||BnaA02g06770D|||BnaA02g06770D||1|WARNING_TRANSCRIPT_INCOMPLETE),UPSTREAM(MODIFIER||4791|||BnaA02g06800D|||BnaA02g06800D||1|WARNING_TRANSCRIPT_INCOMPLETE)	GT:PL	0/1:201,0,212
chrA02	3271890	chrA02:3271890_G/A	G	A	210	.	DP=29;VDB=0.937513;RPB=0.130731;MQB=0.960189;BQB=0.214711;MQSB=0.947838;SGB=-0.683931;MQ0F=0;ICB=1;HOB=0.5;AC=1;AN=2;DP4=8,8,7,6;MQ=59;EFF=DOWNSTREAM(MODIFIER||4057|||BnaA02g06910D|||BnaA02g06910D||1),DOWNSTREAM(MODIFIER||4597|||BnaA02g06880D|||BnaA02g06880D||1|WARNING_TRANSCRIPT_MULTIPLE_STOP_CODONS),NON_SYNONYMOUS_CODING(MODERATE|MISSENSE|cCt/cTt|P435L||BnaA02g06900D|||BnaA02g06900D|8|1|WARNING_TRANSCRIPT_MULTIPLE_STOP_CODONS),UPSTREAM(MODIFIER||1960|||BnaA02g06890D|||BnaA02g06890D||1)	GT:PL	0/1:243,0,255
chrA02	3272218	chrA02:3272218_G/A	G	A	222	.	DP=32;VDB=0.322143;RPB=0.995501;MQB=1;BQB=0.97436;MQSB=1;SGB=-0.691153;MQ0F=0;ICB=1;HOB=0.5;AC=1;AN=2;DP4=7,7,9,9;MQ=60;EFF=DOWNSTREAM(MODIFIER||3729|||BnaA02g06910D|||BnaA02g06910D||1),DOWNSTREAM(MODIFIER||4925|||BnaA02g06880D|||BnaA02g06880D||1|WARNING_TRANSCRIPT_MULTIPLE_STOP_CODONS),INTRON(MODIFIER|||||BnaA02g06900D|||BnaA02g06900D|7|1|WARNING_TRANSCRIPT_MULTIPLE_STOP_CODONS),UPSTREAM(MODIFIER||2288|||BnaA02g06890D|||BnaA02g06890D||1)	GT:PL	0/1:255,0,255
chrA02	3431650	chrA02:3431650_C/T	C	T	153	.	DP=6;VDB=0.951477;MQSB=0.5;SGB=-0.616816;MQ0F=0;AC=2;AN=2;DP4=0,0,2,4;MQ=58;EFF=DOWNSTREAM(MODIFIER||4422|||BnaA02g07200D|||BnaA02g07200D||1),INTERGENIC(MODIFIER||||||||||1),UPSTREAM(MODIFIER||1156|||BnaA02g07210D|||BnaA02g07210D||1|WARNING_TRANSCRIPT_MULTIPLE_STOP_CODONS)	GT:PL	1/1:180,18,0
chrA02	3494575	chrA02:3494575_C/T	C	T	177	.	DP=20;VDB=0.93653;RPB=0.943233;MQB=0.993528;BQB=0.413194;MQSB=0.167677;SGB=-0.676189;MQ0F=0;ICB=1;HOB=0.5;AC=1;AN=2;DP4=5,4,5,6;MQ=49;EFF=DOWNSTREAM(MODIFIER||1258|||BnaA02g07360D|||BnaA02g07360D||1|WARNING_TRANSCRIPT_MULTIPLE_STOP_CODONS),DOWNSTREAM(MODIFIER||3702|||BnaA02g07350D|||BnaA02g07350D||1|WARNING_TRANSCRIPT_MULTIPLE_STOP_CODONS),INTRON(MODIFIER|||||BnaA02g07370D|||BnaA02g07370D|1|1|WARNING_TRANSCRIPT_INCOMPLETE),UPSTREAM(MODIFIER||4752|||BnaA02g07380D|||BnaA02g07380D||1)	GT:PL	0/1:210,0,192
chrA02	3582398	chrA02:3582398_C/T	C	T	162	.	DP=18;VDB=0.299782;RPB=0.206192;MQB=0.991158;BQB=0.984335;MQSB=0.531752;SGB=-0.651104;MQ0F=0;ICB=1;HOB=0.5;AC=1;AN=2;DP4=8,2,4,4;MQ=58;EFF=DOWNSTREAM(MODIFIER||1186|||BnaA02g07530D|||BnaA02g07530D||1|WARNING_TRANSCRIPT_MULTIPLE_STOP_CODONS),INTERGENIC(MODIFIER||||||||||1),UPSTREAM(MODIFIER||2506|||BnaA02g07550D|||BnaA02g07550D||1|WARNING_TRANSCRIPT_INCOMPLETE),UPSTREAM(MODIFIER||579|||BnaA02g07540D|||BnaA02g07540D||1)	GT:PL	0/1:195,0,208
chrA02	3676016	chrA02:3676016_C/T	C	T	161	.	DP=7;VDB=0.131394;MQSB=0.810265;SGB=-0.636426;MQ0F=0;AC=2;AN=2;DP4=0,0,4,3;MQ=41;EFF=DOWNSTREAM(MODIFIER||1160|||BnaA02g07750D|||BnaA02g07750D||1|WARNING_TRANSCRIPT_INCOMPLETE),DOWNSTREAM(MODIFIER||4255|||BnaA02g07730D|||BnaA02g07730D||1|WARNING_TRANSCRIPT_MULTIPLE_STOP_CODONS),DOWNSTREAM(MODIFIER||4971|||BnaA02g07760D|||BnaA02g07760D||1),SYNONYMOUS_CODING(LOW|SILENT|tgC/tgT|C18||BnaA02g07740D|||BnaA02g07740D|1|1)	GT:PL	1/1:188,21,0
chrA02	3747198	chrA02:3747198_C/T	C	T	43.0529	.	DP=19;VDB=0.693673;RPB=0.311366;MQB=0.933727;BQB=0.539484;MQSB=0.0313814;SGB=-0.590765;MQ0F=0.0526316;ICB=1;HOB=0.5;AC=1;AN=2;DP4=9,5,4,1;MQ=50;EFF=DOWNSTREAM(MODIFIER||1694|||BnaA02g07890D|||BnaA02g07890D||1|WARNING_TRANSCRIPT_INCOMPLETE),DOWNSTREAM(MODIFIER||3715|||BnaA02g07880D|||BnaA02g07880D||1|WARNING_TRANSCRIPT_MULTIPLE_STOP_CODONS),DOWNSTREAM(MODIFIER||548|||BnaA02g07910D|||BnaA02g07910D||1|WARNING_TRANSCRIPT_MULTIPLE_STOP_CODONS),NON_SYNONYMOUS_CODING(MODERATE|MISSENSE|Cat/Tat|H133Y||BnaA02g07900D|||BnaA02g07900D|2|1),UPSTREAM(MODIFIER||3132|||BnaA02g07920D|||BnaA02g07920D||1|WARNING_TRANSCRIPT_INCOMPLETE)	GT:PL	0/1:77,0,251
chrA02	3748354	chrA02:3748354_C/T	C	T	176	.	DP=28;VDB=0.543077;RPB=0.976993;MQB=1;BQB=0.674765;MQSB=1;SGB=-0.670168;MQ0F=0;ICB=1;HOB=0.5;AC=1;AN=2;DP4=9,9,4,6;MQ=60;EFF=DOWNSTREAM(MODIFIER||2850|||BnaA02g07890D|||BnaA02g07890D||1|WARNING_TRANSCRIPT_INCOMPLETE),DOWNSTREAM(MODIFIER||4871|||BnaA02g07880D|||BnaA02g07880D||1|WARNING_TRANSCRIPT_MULTIPLE_STOP_CODONS),DOWNSTREAM(MODIFIER||989|||BnaA02g07900D|||BnaA02g07900D||1),INTRON(MODIFIER|||||BnaA02g07910D|||BnaA02g07910D|3|1|WARNING_TRANSCRIPT_MULTIPLE_STOP_CODONS),UPSTREAM(MODIFIER||1976|||BnaA02g07920D|||BnaA02g07920D||1|WARNING_TRANSCRIPT_INCOMPLETE)	GT:PL	0/1:209,0,255
chrA02	3752445	chrA02:3752445_G/A	G	A	221	.	DP=31;VDB=0.463905;RPB=0.645496;MQB=0.735784;BQB=0.046111;MQSB=0.661993;SGB=-0.692562;MQ0F=0;ICB=1;HOB=0.5;AC=1;AN=2;DP4=4,5,7,15;MQ=56;EFF=DOWNSTREAM(MODIFIER||3892|||BnaA02g07940D|||BnaA02g07940D||1),SYNONYMOUS_CODING(LOW|SILENT|tcG/tcA|S521||BnaA02g07920D|||BnaA02g07920D|7|1|WARNING_TRANSCRIPT_INCOMPLETE),UPSTREAM(MODIFIER||2151|||BnaA02g07930D|||BnaA02g07930D||1|WARNING_TRANSCRIPT_MULTIPLE_STOP_CODONS),UPSTREAM(MODIFIER||3188|||BnaA02g07910D|||BnaA02g07910D||1|WARNING_TRANSCRIPT_MULTIPLE_STOP_CODONS)	GT:PL	0/1:255,0,149
chrA02	3812808	chrA02:3812808_C/G	C	G	185	.	DP=13;VDB=0.036939;MQSB=0.95494;SGB=-0.680642;MQ0F=0.0769231;AC=2;AN=2;DP4=0,0,5,7;MQ=26;EFF=DOWNSTREAM(MODIFIER||2050|||BnaA02g08080D|||BnaA02g08080D||1),SYNONYMOUS_CODING(LOW|SILENT|ggG/ggC|G381||BnaA02g08090D|||BnaA02g08090D|7|1|WARNING_TRANSCRIPT_MULTIPLE_STOP_CODONS)	GT:PL	1/1:212,36,0
chrA02	3851112	chrA02:3851112_C/T	C	T	130	.	DP=18;VDB=0.414968;RPB=0.952795;MQB=1;BQB=0.952795;MQSB=1;SGB=-0.651104;MQ0F=0;ICB=1;HOB=0.5;AC=1;AN=2;DP4=5,5,7,1;MQ=60;EFF=INTERGENIC(MODIFIER||||||||||1),UPSTREAM(MODIFIER||395|||BnaA02g08130D|||BnaA02g08130D||1|WARNING_TRANSCRIPT_INCOMPLETE)	GT:PL	0/1:163,0,234
chrA02	3852782	chrA02:3852782_C/T	C	T	222	.	DP=33;VDB=0.125356;RPB=0.781374;MQB=1;BQB=0.568583;MQSB=1;SGB=-0.690438;MQ0F=0;ICB=1;HOB=0.5;AC=1;AN=2;DP4=3,13,5,12;MQ=60;EFF=INTRON(MODIFIER|||||BnaA02g08130D|||BnaA02g08130D|3|1|WARNING_TRANSCRIPT_INCOMPLETE)	GT:PL	0/1:255,0,244
chrA02	3866521	chrA02:3866521_C/T	C	T	140	.	DP=9;VDB=0.823644;RPB=0.857143;MQB=0.714286;BQB=0.428571;MQSB=0.89338;SGB=-0.636426;MQ0F=0;ICB=1;HOB=0.5;AC=1;AN=2;DP4=1,1,3,4;MQ=54;EFF=DOWNSTREAM(MODIFIER||1827|||BnaA02g08140D|||BnaA02g08140D||1|WARNING_TRANSCRIPT_INCOMPLETE),INTERGENIC(MODIFIER||||||||||1),UPSTREAM(MODIFIER||2966|||BnaA02g08160D|||BnaA02g08160D||1|WARNING_TRANSCRIPT_INCOMPLETE),UPSTREAM(MODIFIER||328|||BnaA02g08150D|||BnaA02g08150D||1)	GT:PL	0/1:174,0,51
chrA02	3943459	chrA02:3943459_G/A	G	A	213	.	DP=18;VDB=0.877004;RPB=0.830849;MQB=0.531752;BQB=0.94769;MQSB=0.97296;SGB=-0.680642;MQ0F=0;ICB=1;HOB=0.5;AC=1;AN=2;DP4=2,4,4,8;MQ=56;EFF=NON_SYNONYMOUS_CODING(MODERATE|MISSENSE|aCc/aTc|T18I||BnaA02g08290D|||BnaA02g08290D|1|1|WARNING_TRANSCRIPT_MULTIPLE_STOP_CODONS),UPSTREAM(MODIFIER||2550|||BnaA02g08280D|||BnaA02g08280D||1)	GT:PL	0/1:246,0,132
chrA02	3957999	chrA02:3957999_G/A	G	A	100	.	DP=15;VDB=0.793142;RPB=0.546428;MQB=1;BQB=0.381255;MQSB=1;SGB=-0.651104;MQ0F=0;ICB=1;HOB=0.5;AC=1;AN=2;DP4=1,6,0,8;MQ=60;EFF=DOWNSTREAM(MODIFIER||3146|||BnaA02g08320D|||BnaA02g08320D||1),INTERGENIC(MODIFIER||||||||||1),UPSTREAM(MODIFIER||1250|||BnaA02g08310D|||BnaA02g08310D||1)	GT:PL	0/1:133,0,156
chrA02	3959330	chrA02:3959330_G/A	G	A	204	.	DP=22;VDB=0.865496;RPB=0.575842;MQB=1;BQB=0.899747;MQSB=1;SGB=-0.676189;MQ0F=0;ICB=1;HOB=0.5;AC=1;AN=2;DP4=10,1,4,7;MQ=60;EFF=DOWNSTREAM(MODIFIER||1815|||BnaA02g08320D|||BnaA02g08320D||1),NON_SYNONYMOUS_CODING(MODERATE|MISSENSE|Gtc/Atc|V28I||BnaA02g08310D|||BnaA02g08310D|1|1)	GT:PL	0/1:237,0,188
chrA02	3974179	chrA02:3974179_G/A	G	A	193	.	DP=21;VDB=0.285391;RPB=0.917201;MQB=0.931063;BQB=0.851535;MQSB=0.455794;SGB=-0.670168;MQ0F=0;ICB=1;HOB=0.5;AC=1;AN=2;DP4=5,5,4,6;MQ=55;EFF=INTERGENIC(MODIFIER||||||||||1)	GT:PL	0/1:226,0,223
chrA02	4032863	chrA02:4032863_G/A	G	A	228	.	DP=12;VDB=0.00197483;MQSB=0.793923;SGB=-0.680642;MQ0F=0;AC=2;AN=2;DP4=0,0,8,4;MQ=51;EFF=INTERGENIC(MODIFIER||||||||||1)	GT:PL	1/1:255,36,0
chrA02	4108482	chrA02:4108482_C/T	C	T	190	.	DP=13;VDB=0.382586;RPB=0.864302;MQB=0.97357;BQB=0.697593;MQSB=0.547344;SGB=-0.662043;MQ0F=0;ICB=1;HOB=0.5;AC=1;AN=2;DP4=1,3,4,5;MQ=55;EFF=DOWNSTREAM(MODIFIER||3801|||BnaA02g08460D|||BnaA02g08460D||1|WARNING_TRANSCRIPT_MULTIPLE_STOP_CODONS),SYNONYMOUS_CODING(LOW|SILENT|tgC/tgT|C377||BnaA02g08450D|||BnaA02g08450D|7|1|WARNING_TRANSCRIPT_MULTIPLE_STOP_CODONS),UPSTREAM(MODIFIER||1916|||BnaA02g08440D|||BnaA02g08440D||1|WARNING_TRANSCRIPT_INCOMPLETE)	GT:PL	0/1:224,0,79
chrA02	4117089	chrA02:4117089_A/G	A	G	124	.	DP=50;VDB=6.31413e-05;RPB=0.00177148;MQB=0.0981626;BQB=0.970218;MQSB=0.276244;SGB=-0.676189;MQ0F=0;ICB=1;HOB=0.5;AC=1;AN=2;DP4=23,16,7,4;MQ=56;EFF=INTERGENIC(MODIFIER||||||||||1),UPSTREAM(MODIFIER||1917|||BnaA02g08460D|||BnaA02g08460D||1|WARNING_TRANSCRIPT_MULTIPLE_STOP_CODONS)	GT:PL	0/1:158,0,255
chrA02	4134336	chrA02:4134336_G/A	G	A	109	.	DP=11;VDB=0.697961;RPB=0.475476;MQB=0.950952;BQB=0.891517;MQSB=0.924449;SGB=-0.616816;MQ0F=0;ICB=1;HOB=0.5;AC=1;AN=2;DP4=1,4,3,3;MQ=54;EFF=DOWNSTREAM(MODIFIER||1890|||BnaA02g08470D|||BnaA02g08470D||1|WARNING_TRANSCRIPT_INCOMPLETE),INTRON(MODIFIER|||||BnaA02g08480D|||BnaA02g08480D|13|1|WARNING_TRANSCRIPT_INCOMPLETE)	GT:PL	0/1:142,0,103
chrA02	4154492	chrA02:4154492_G/A	G	A	201	.	DP=13;VDB=0.0934367;RPB=0.496585;MQB=1;BQB=0.649117;MQSB=1;SGB=-0.670168;MQ0F=0;ICB=1;HOB=0.5;AC=1;AN=2;DP4=3,0,7,3;MQ=60;EFF=INTERGENIC(MODIFIER||||||||||1)	GT:PL	0/1:235,0,66
chrA02	4174939	chrA02:4174939_C/T	C	T	182	.	DP=18;VDB=0.921479;RPB=0.620251;MQB=0.938795;BQB=0.647137;MQSB=0.924089;SGB=-0.670168;MQ0F=0;ICB=1;HOB=0.5;AC=1;AN=2;DP4=4,4,5,5;MQ=58;EFF=INTERGENIC(MODIFIER||||||||||1),UPSTREAM(MODIFIER||4165|||BnaA02g08500D|||BnaA02g08500D||1)	GT:PL	0/1:215,0,188
chrA02	4205188	chrA02:4205188_C/T	C	T	222	.	DP=25;VDB=0.958542;RPB=0.439649;MQB=0.96464;BQB=0.491098;MQSB=0.919431;SGB=-0.688148;MQ0F=0;ICB=1;HOB=0.5;AC=1;AN=2;DP4=8,1,6,9;MQ=59;EFF=INTERGENIC(MODIFIER||||||||||1)	GT:PL	0/1:255,0,164
chrA02	4209739	chrA02:4209739_C/T	C	T	165	.	DP=21;VDB=0.641051;RPB=0.652615;MQB=0.994334;BQB=0.926456;MQSB=0.918304;SGB=-0.662043;MQ0F=0;ICB=1;HOB=0.5;AC=1;AN=2;DP4=10,2,6,3;MQ=57;EFF=INTERGENIC(MODIFIER||||||||||1)	GT:PL	0/1:198,0,222
chrA02	4278542	chrA02:4278542_C/G	C	G	228	.	DP=13;VDB=0.0903003;MQSB=1;SGB=-0.683931;MQ0F=0;AC=2;AN=2;DP4=0,0,8,5;MQ=60;EFF=DOWNSTREAM(MODIFIER||1634|||BnaA02g08650D|||BnaA02g08650D||1),DOWNSTREAM(MODIFIER||4206|||BnaA02g08640D|||BnaA02g08640D||1),DOWNSTREAM(MODIFIER||4969|||BnaA02g08630D|||BnaA02g08630D||1),INTERGENIC(MODIFIER||||||||||1),UPSTREAM(MODIFIER||3514|||BnaA02g08670D|||BnaA02g08670D||1),UPSTREAM(MODIFIER||621|||BnaA02g08660D|||BnaA02g08660D||1)	GT:PL	1/1:255,39,0
chrA02	4278543	chrA02:4278543_A/G	A	G	228	.	DP=13;VDB=0.0866194;MQSB=1;SGB=-0.683931;MQ0F=0;AC=2;AN=2;DP4=0,0,8,5;MQ=60;EFF=DOWNSTREAM(MODIFIER||1635|||BnaA02g08650D|||BnaA02g08650D||1),DOWNSTREAM(MODIFIER||4207|||BnaA02g08640D|||BnaA02g08640D||1),DOWNSTREAM(MODIFIER||4970|||BnaA02g08630D|||BnaA02g08630D||1),INTERGENIC(MODIFIER||||||||||1),UPSTREAM(MODIFIER||3513|||BnaA02g08670D|||BnaA02g08670D||1),UPSTREAM(MODIFIER||620|||BnaA02g08660D|||BnaA02g08660D||1)	GT:PL	1/1:255,39,0
chrA02	4452396	chrA02:4452396_G/T	G	T	222	.	DP=26;VDB=0.148175;RPB=0.0352107;MQB=0.624635;BQB=0.0978918;MQSB=0.758462;SGB=-0.690438;MQ0F=0;ICB=1;HOB=0.5;AC=1;AN=2;DP4=6,3,7,10;MQ=57;EFF=DOWNSTREAM(MODIFIER||3083|||BnaA02g08960D|||BnaA02g08960D||1|WARNING_TRANSCRIPT_INCOMPLETE),INTERGENIC(MODIFIER||||||||||1),UPSTREAM(MODIFIER||695|||BnaA02g08950D|||BnaA02g08950D||1|WARNING_TRANSCRIPT_INCOMPLETE)	GT:PL	0/1:255,0,168
chrA02	4474808	chrA02:4474808_G/A	G	A	201	.	DP=58;VDB=0.853673;RPB=0.744887;MQB=0.984902;BQB=0.153448;MQSB=0.380786;SGB=-0.690438;MQ0F=0;ICB=1;HOB=0.5;AC=1;AN=2;DP4=12,28,9,8;MQ=56;EFF=INTERGENIC(MODIFIER||||||||||1),UPSTREAM(MODIFIER||2385|||BnaA02g08990D|||BnaA02g08990D||1),UPSTREAM(MODIFIER||4437|||BnaA02g09000D|||BnaA02g09000D||1|WARNING_TRANSCRIPT_MULTIPLE_STOP_CODONS)	GT:PL	0/1:234,0,255
chrA02	4484705	chrA02:4484705_C/T	C	T	83	.	DP=12;VDB=0.126977;RPB=0.47436;MQB=0.982603;BQB=0.71154;MQSB=1;SGB=-0.616816;MQ0F=0;ICB=1;HOB=0.5;AC=1;AN=2;DP4=3,3,0,6;MQ=60;EFF=DOWNSTREAM(MODIFIER||2345|||BnaA02g09000D|||BnaA02g09000D||1|WARNING_TRANSCRIPT_MULTIPLE_STOP_CODONS),DOWNSTREAM(MODIFIER||3564|||BnaA02g09020D|||BnaA02g09020D||1),NON_SYNONYMOUS_CODING(MODERATE|MISSENSE|Cca/Tca|P110S||BnaA02g09010D|||BnaA02g09010D|3|1|WARNING_TRANSCRIPT_INCOMPLETE)	GT:PL	0/1:116,0,158
chrA02	4504313	chrA02:4504313_G/A	G	A	222	.	DP=30;VDB=0.656401;RPB=0.609664;MQB=0.660867;BQB=0.86935;MQSB=0.434542;SGB=-0.691153;MQ0F=0;ICB=1;HOB=0.5;AC=1;AN=2;DP4=4,8,7,11;MQ=50;EFF=INTRON(MODIFIER|||||BnaA02g09060D|||BnaA02g09060D|13|1|WARNING_TRANSCRIPT_MULTIPLE_STOP_CODONS),UPSTREAM(MODIFIER||4238|||BnaA02g09070D|||BnaA02g09070D||1),UPSTREAM(MODIFIER||4884|||BnaA02g09050D|||BnaA02g09050D||1|WARNING_TRANSCRIPT_INCOMPLETE)	GT:PL	0/1:255,0,208
chrA02	4564463	chrA02:4564463_C/T	C	T	222	.	DP=22;VDB=0.550128;RPB=0.999457;MQB=1;BQB=0.750137;MQSB=1;SGB=-0.680642;MQ0F=0;ICB=1;HOB=0.5;AC=1;AN=2;DP4=5,5,7,5;MQ=60;EFF=DOWNSTREAM(MODIFIER||2123|||BnaA02g09230D|||BnaA02g09230D||1),DOWNSTREAM(MODIFIER||3862|||BnaA02g09240D|||BnaA02g09240D||1),STOP_GAINED(HIGH|NONSENSE|Cag/Tag|Q72*||BnaA02g09210D|||BnaA02g09210D|2|1),UPSTREAM(MODIFIER||457|||BnaA02g09220D|||BnaA02g09220D||1)	GT:PL	0/1:255,0,219
chrA02	4573207	chrA02:4573207_G/A	G	A	222	.	DP=37;VDB=0.398536;RPB=0.952147;MQB=1;BQB=0.138451;MQSB=1;SGB=-0.686358;MQ0F=0;ICB=1;HOB=0.5;AC=1;AN=2;DP4=13,10,6,8;MQ=60;EFF=DOWNSTREAM(MODIFIER||2035|||BnaA02g09260D|||BnaA02g09260D||1),DOWNSTREAM(MODIFIER||3227|||BnaA02g09270D|||BnaA02g09270D||1|WARNING_TRANSCRIPT_MULTIPLE_STOP_CODONS),SYNONYMOUS_STOP(LOW|SILENT|tGa/tAa|*129||BnaA02g09250D|||BnaA02g09250D|3|1|WARNING_TRANSCRIPT_MULTIPLE_STOP_CODONS),UPSTREAM(MODIFIER||4466|||BnaA02g09240D|||BnaA02g09240D||1)	GT:PL	0/1:255,0,255
chrA02	4618066	chrA02:4618066_C/T	C	T	228	.	DP=22;VDB=0.988934;MQSB=1;SGB=-0.692562;MQ0F=0;AC=2;AN=2;DP4=0,0,13,9;MQ=60;EFF=DOWNSTREAM(MODIFIER||351|||BnaA02g09350D|||BnaA02g09350D||1|WARNING_TRANSCRIPT_INCOMPLETE),DOWNSTREAM(MODIFIER||3523|||BnaA02g09330D|||BnaA02g09330D||1),DOWNSTREAM(MODIFIER||636|||BnaA02g09340D|||BnaA02g09340D||1|WARNING_TRANSCRIPT_INCOMPLETE),INTERGENIC(MODIFIER||||||||||1),UPSTREAM(MODIFIER||1925|||BnaA02g09360D|||BnaA02g09360D||1|WARNING_TRANSCRIPT_MULTIPLE_STOP_CODONS)	GT:PL	1/1:255,66,0
chrA02	4653372	chrA02:4653372_C/T	C	T	228	.	DP=24;VDB=0.808937;MQSB=0.591555;SGB=-0.692831;MQ0F=0;AC=2;AN=2;DP4=0,0,10,14;MQ=44;EFF=INTERGENIC(MODIFIER||||||||||1),UPSTREAM(MODIFIER||206|||BnaA02g09410D|||BnaA02g09410D||1|WARNING_TRANSCRIPT_INCOMPLETE)	GT:PL	1/1:255,72,0
chrA02	4705604	chrA02:4705604_C/T	C	T	228	.	DP=37;VDB=0.167404;MQSB=0.0139078;SGB=-0.693141;MQ0F=0;AC=2;AN=2;DP4=0,0,11,26;MQ=51;EFF=DOWNSTREAM(MODIFIER||2966|||BnaA02g09470D|||BnaA02g09470D||1),DOWNSTREAM(MODIFIER||3452|||BnaA02g09500D|||BnaA02g09500D||1|WARNING_TRANSCRIPT_MULTIPLE_STOP_CODONS),INTERGENIC(MODIFIER||||||||||1),UPSTREAM(MODIFIER||331|||BnaA02g09480D|||BnaA02g09480D||1|WARNING_TRANSCRIPT_MULTIPLE_STOP_CODONS),UPSTREAM(MODIFIER||933|||BnaA02g09490D|||BnaA02g09490D||1)	GT:PL	1/1:255,111,0
chrA02	4834191	chrA02:4834191_C/T	C	T	228	.	DP=19;VDB=0.893542;MQSB=0.151072;SGB=-0.69168;MQ0F=0;AC=2;AN=2;DP4=0,0,14,5;MQ=55;EFF=DOWNSTREAM(MODIFIER||2194|||BnaA02g09610D|||BnaA02g09610D||1|WARNING_TRANSCRIPT_MULTIPLE_STOP_CODONS),NON_SYNONYMOUS_CODING(MODERATE|MISSENSE|tCt/tTt|S128F||BnaA02g09620D|||BnaA02g09620D|2|1|WARNING_TRANSCRIPT_INCOMPLETE),UPSTREAM(MODIFIER||3162|||BnaA02g09630D|||BnaA02g09630D||1|WARNING_TRANSCRIPT_MULTIPLE_STOP_CODONS)	GT:PL	1/1:255,57,0
chrA02	4951259	chrA02:4951259_C/T	C	T	228	.	DP=30;VDB=0.249342;MQSB=0.117921;SGB=-0.693097;MQ0F=0.0333333;AC=2;AN=2;DP4=0,0,20,10;MQ=42;EFF=DOWNSTREAM(MODIFIER||3014|||BnaA02g09860D|||BnaA02g09860D||1|WARNING_TRANSCRIPT_MULTIPLE_STOP_CODONS),NON_SYNONYMOUS_CODING(MODERATE|MISSENSE|Cca/Tca|P139S||BnaA02g09870D|||BnaA02g09870D|3|1|WARNING_TRANSCRIPT_MULTIPLE_STOP_CODONS),UPSTREAM(MODIFIER||3222|||BnaA02g09880D|||BnaA02g09880D||1|WARNING_TRANSCRIPT_INCOMPLETE)	GT:PL	1/1:255,90,0
chrA02	4959349	chrA02:4959349_C/T	C	T	228	.	DP=14;VDB=0.386171;MQSB=0.606531;SGB=-0.686358;MQ0F=0;AC=2;AN=2;DP4=0,0,9,5;MQ=54;EFF=DOWNSTREAM(MODIFIER||1050|||BnaA02g09880D|||BnaA02g09880D||1|WARNING_TRANSCRIPT_INCOMPLETE),STOP_GAINED(HIGH|NONSENSE|tgG/tgA|W252*||BnaA02g09890D|||BnaA02g09890D|5|1|WARNING_TRANSCRIPT_MULTIPLE_STOP_CODONS)	GT:PL	1/1:255,42,0
chrA02	5094398	chrA02:5094398_C/T	C	T	191	.	DP=10;VDB=0.790812;MQSB=1;SGB=-0.670168;MQ0F=0;AC=2;AN=2;DP4=0,0,9,1;MQ=60;EFF=INTERGENIC(MODIFIER||||||||||1)	GT:PL	1/1:218,30,0
chrA02	5095269	chrA02:5095269_C/T	C	T	228	.	DP=16;VDB=0.997907;MQSB=1;SGB=-0.688148;MQ0F=0;AC=2;AN=2;DP4=0,0,6,9;MQ=60;EFF=INTERGENIC(MODIFIER||||||||||1)	GT:PL	1/1:255,45,0
chrA02	5401370	chrA02:5401370_C/T	C	T	228	.	DP=17;VDB=0.884131;MQSB=1;SGB=-0.689466;MQ0F=0;AC=2;AN=2;DP4=0,0,14,2;MQ=60;EFF=INTERGENIC(MODIFIER||||||||||1),UPSTREAM(MODIFIER||3461|||BnaA02g10510D|||BnaA02g10510D||1|WARNING_TRANSCRIPT_MULTIPLE_STOP_CODONS),UPSTREAM(MODIFIER||3684|||BnaA02g10530D|||BnaA02g10530D||1|WARNING_TRANSCRIPT_INCOMPLETE),UPSTREAM(MODIFIER||788|||BnaA02g10520D|||BnaA02g10520D||1|WARNING_TRANSCRIPT_INCOMPLETE)	GT:PL	1/1:255,48,0
chrA02	5562190	chrA02:5562190_C/A	C	A	93	.	DP=8;VDB=0.0602347;RPB=0.150134;MQB=0.150134;BQB=0.450401;MQSB=0.372138;SGB=-0.590765;MQ0F=0.375;AC=2;AN=2;DP4=3,0,1,4;MQ=20;EFF=DOWNSTREAM(MODIFIER||2390|||BnaA02g10740D|||BnaA02g10740D||1),DOWNSTREAM(MODIFIER||700|||BnaA02g10760D|||BnaA02g10760D||1|WARNING_TRANSCRIPT_INCOMPLETE),NON_SYNONYMOUS_CODING(MODERATE|MISSENSE|tCt/tAt|S84Y||BnaA02g10750D|||BnaA02g10750D|2|1|WARNING_TRANSCRIPT_INCOMPLETE)	GT:PL	1/1:120,5,0
chrA02	5562248	chrA02:5562248_C/G	C	G	124	.	DP=6;VDB=0.00721075;RPB=1;MQB=1;BQB=1;MQSB=0.861511;SGB=-0.590765;MQ0F=0.166667;AC=2;AN=2;DP4=1,0,2,3;MQ=48;EFF=DOWNSTREAM(MODIFIER||2448|||BnaA02g10740D|||BnaA02g10740D||1),DOWNSTREAM(MODIFIER||642|||BnaA02g10760D|||BnaA02g10760D||1|WARNING_TRANSCRIPT_INCOMPLETE),INTRON(MODIFIER|||||BnaA02g10750D|||BnaA02g10750D|2|1|WARNING_TRANSCRIPT_INCOMPLETE)	GT:PL	1/1:151,10,0
chrA02	5597226	chrA02:5597226_C/T	C	T	228	.	DP=20;VDB=0.183871;MQSB=0.470262;SGB=-0.692067;MQ0F=0;AC=2;AN=2;DP4=0,0,4,16;MQ=53;EFF=SYNONYMOUS_CODING(LOW|SILENT|acG/acA|T242||BnaA02g10840D|||BnaA02g10840D|8|1|WARNING_TRANSCRIPT_MULTIPLE_STOP_CODONS)	GT:PL	1/1:255,60,0
chrA02	5670763	chrA02:5670763_C/T	C	T	228	.	DP=20;VDB=0.298879;RPB=1;MQB=1;BQB=1;MQSB=0.97436;SGB=-0.69168;MQ0F=0.05;AC=2;AN=2;DP4=0,1,9,10;MQ=30;EFF=INTERGENIC(MODIFIER||||||||||1),UPSTREAM(MODIFIER||3091|||BnaA02g10940D|||BnaA02g10940D||1),UPSTREAM(MODIFIER||3997|||BnaA02g10930D|||BnaA02g10930D||1)	GT:PL	1/1:255,47,0
chrA02	5810698	chrA02:5810698_C/T	C	T	228	.	DP=20;VDB=0.222952;MQSB=1;SGB=-0.692067;MQ0F=0;AC=2;AN=2;DP4=0,0,14,6;MQ=60;EFF=INTERGENIC(MODIFIER||||||||||1),UPSTREAM(MODIFIER||3112|||BnaA02g11140D|||BnaA02g11140D||1|WARNING_TRANSCRIPT_INCOMPLETE)	GT:PL	1/1:255,60,0
chrA02	5815267	chrA02:5815267_C/T	C	T	228	.	DP=18;VDB=0.113185;MQSB=0.59375;SGB=-0.691153;MQ0F=0;AC=2;AN=2;DP4=0,0,2,16;MQ=57;EFF=INTERGENIC(MODIFIER||||||||||1),UPSTREAM(MODIFIER||1643|||BnaA02g11150D|||BnaA02g11150D||1),UPSTREAM(MODIFIER||4628|||BnaA02g11160D|||BnaA02g11160D||1|WARNING_TRANSCRIPT_INCOMPLETE)	GT:PL	1/1:255,54,0
chrA02	5817192	chrA02:5817192_C/T	C	T	228	.	DP=32;VDB=0.210275;MQSB=1;SGB=-0.69312;MQ0F=0;AC=2;AN=2;DP4=0,0,19,13;MQ=60;EFF=NON_SYNONYMOUS_CODING(MODERATE|MISSENSE|Cgt/Tgt|R95C||BnaA02g11150D|||BnaA02g11150D|1|1),UPSTREAM(MODIFIER||2703|||BnaA02g11160D|||BnaA02g11160D||1|WARNING_TRANSCRIPT_INCOMPLETE)	GT:PL	1/1:255,96,0
chrA02	5851682	chrA02:5851682_C/T	C	T	219	.	DP=21;VDB=0.185448;RPB=0.980001;MQB=0.0251772;BQB=0.922371;MQSB=0.572438;SGB=-0.691153;MQ0F=0;ICB=1;HOB=0.5;AC=1;AN=2;DP4=3,0,8,10;MQ=56;EFF=INTERGENIC(MODIFIER||||||||||1),UPSTREAM(MODIFIER||298|||BnaA02g11210D|||BnaA02g11210D||1|WARNING_TRANSCRIPT_MULTIPLE_STOP_CODONS)	GT:PL	0/1:255,0,35
chrA02	5864347	chrA02:5864347_G/A	G	A	228	.	DP=24;VDB=0.998575;MQSB=0.650737;SGB=-0.692831;MQ0F=0;AC=2;AN=2;DP4=0,0,11,13;MQ=52;EFF=NON_SYNONYMOUS_CODING(MODERATE|MISSENSE|tCc/tTc|S335F||BnaA02g11220D|||BnaA02g11220D|2|1|WARNING_TRANSCRIPT_INCOMPLETE)	GT:PL	1/1:255,72,0
chrA02	5996278	chrA02:5996278_C/T	C	T	212	.	DP=13;VDB=0.383233;MQSB=0.50373;SGB=-0.683931;MQ0F=0;AC=2;AN=2;DP4=0,0,8,5;MQ=31;EFF=DOWNSTREAM(MODIFIER||4095|||BnaA02g11440D|||BnaA02g11440D||1|WARNING_TRANSCRIPT_MULTIPLE_STOP_CODONS),NON_SYNONYMOUS_CODING(MODERATE|MISSENSE|gCa/gTa|A241V||BnaA02g11430D|||BnaA02g11430D|2|1|WARNING_TRANSCRIPT_INCOMPLETE)	GT:PL	1/1:239,39,0
chrA02	6264284	chrA02:6264284_C/T	C	T	228	.	DP=31;VDB=0.423076;MQSB=1;SGB=-0.69311;MQ0F=0;AC=2;AN=2;DP4=0,0,15,16;MQ=60;EFF=DOWNSTREAM(MODIFIER||1044|||BnaA02g11940D|||BnaA02g11940D||1),DOWNSTREAM(MODIFIER||4850|||BnaA02g11970D|||BnaA02g11970D||1|WARNING_TRANSCRIPT_MULTIPLE_STOP_CODONS),INTRON(MODIFIER|||||BnaA02g11950D|||BnaA02g11950D|2|1),UPSTREAM(MODIFIER||2519|||BnaA02g11960D|||BnaA02g11960D||1|WARNING_TRANSCRIPT_MULTIPLE_STOP_CODONS),UPSTREAM(MODIFIER||3518|||BnaA02g11930D|||BnaA02g11930D||1)	GT:PL	1/1:255,93,0
chrA02	6408163	chrA02:6408163_C/G	C	G	76	.	DP=21;VDB=0.183166;RPB=0.0930693;MQB=0.493399;BQB=0.972138;MQSB=0.0277778;SGB=-0.636426;MQ0F=0;ICB=1;HOB=0.5;AC=1;AN=2;DP4=13,0,5,2;MQ=33;EFF=INTRON(MODIFIER|||||BnaA02g12160D|||BnaA02g12160D|1|1|WARNING_TRANSCRIPT_INCOMPLETE),UPSTREAM(MODIFIER||4512|||BnaA02g12150D|||BnaA02g12150D||1|WARNING_TRANSCRIPT_INCOMPLETE)	GT:PL	0/1:109,0,138
chrA02	6442961	chrA02:6442961_C/T	C	T	164	.	DP=7;VDB=0.986324;MQSB=0.6;SGB=-0.636426;MQ0F=0;AC=2;AN=2;DP4=0,0,2,5;MQ=53;EFF=DOWNSTREAM(MODIFIER||3297|||BnaA02g12190D|||BnaA02g12190D||1|WARNING_TRANSCRIPT_INCOMPLETE),INTERGENIC(MODIFIER||||||||||1)	GT:PL	1/1:191,21,0
chrA02	6474396	chrA02:6474396_C/T	C	T	228	.	DP=26;VDB=0.763493;MQSB=1;SGB=-0.692976;MQ0F=0;AC=2;AN=2;DP4=0,0,11,15;MQ=60;EFF=DOWNSTREAM(MODIFIER||2577|||BnaA02g12230D|||BnaA02g12230D||1|WARNING_TRANSCRIPT_INCOMPLETE),INTERGENIC(MODIFIER||||||||||1),UPSTREAM(MODIFIER||344|||BnaA02g12220D|||BnaA02g12220D||1)	GT:PL	1/1:255,78,0
chrA02	6528561	chrA02:6528561_A/C	A	C	183	.	DP=7;VDB=0.00894018;MQSB=0.810265;SGB=-0.636426;MQ0F=0;AC=2;AN=2;DP4=0,0,3,4;MQ=52;EFF=DOWNSTREAM(MODIFIER||4297|||BnaA02g12350D|||BnaA02g12350D||1|WARNING_TRANSCRIPT_INCOMPLETE),DOWNSTREAM(MODIFIER||4540|||BnaA02g12320D|||BnaA02g12320D||1|WARNING_TRANSCRIPT_INCOMPLETE),INTRON(MODIFIER|||||BnaA02g12340D|||BnaA02g12340D|4|1|WARNING_TRANSCRIPT_INCOMPLETE),UPSTREAM(MODIFIER||2486|||BnaA02g12330D|||BnaA02g12330D||1|WARNING_TRANSCRIPT_INCOMPLETE)	GT:PL	1/1:210,21,0
chrA02	6625210	chrA02:6625210_C/T	C	T	228	.	DP=18;VDB=0.487865;MQSB=0.924089;SGB=-0.691153;MQ0F=0;AC=2;AN=2;DP4=0,0,9,9;MQ=59;EFF=INTERGENIC(MODIFIER||||||||||1)	GT:PL	1/1:255,54,0
chrA02	6671459	chrA02:6671459_C/T	C	T	228	.	DP=25;VDB=0.610241;MQSB=0.994024;SGB=-0.692914;MQ0F=0;AC=2;AN=2;DP4=0,0,11,14;MQ=57;EFF=SYNONYMOUS_CODING(LOW|SILENT|cgC/cgT|R149||BnaA02g12440D|||BnaA02g12440D|2|1|WARNING_TRANSCRIPT_INCOMPLETE)	GT:PL	1/1:255,75,0
chrA02	6671949	chrA02:6671949_C/T	C	T	228	.	DP=23;VDB=0.928974;MQSB=0.99777;SGB=-0.692717;MQ0F=0;AC=2;AN=2;DP4=0,0,7,16;MQ=57;EFF=NON_SYNONYMOUS_CODING(MODERATE|MISSENSE|Cgc/Tgc|R313C||BnaA02g12440D|||BnaA02g12440D|2|1|WARNING_TRANSCRIPT_INCOMPLETE)	GT:PL	1/1:255,69,0
chrA02	6730925	chrA02:6730925_C/T	C	T	228	.	DP=14;VDB=0.712113;MQSB=1;SGB=-0.686358;MQ0F=0;AC=2;AN=2;DP4=0,0,9,5;MQ=60;EFF=DOWNSTREAM(MODIFIER||2941|||BnaA02g12540D|||BnaA02g12540D||1),INTERGENIC(MODIFIER||||||||||1),UPSTREAM(MODIFIER||1419|||BnaA02g12550D|||BnaA02g12550D||1|WARNING_TRANSCRIPT_MULTIPLE_STOP_CODONS)	GT:PL	1/1:255,42,0
chrA02	6742076	chrA02:6742076_C/T	C	T	228	.	DP=22;VDB=0.15609;MQSB=0.989755;SGB=-0.692562;MQ0F=0;AC=2;AN=2;DP4=0,0,19,3;MQ=58;EFF=INTERGENIC(MODIFIER||||||||||1)	GT:PL	1/1:255,66,0
chrA02	6753324	chrA02:6753324_C/T	C	T	219	.	DP=20;VDB=0.771363;RPB=0.914264;MQB=1;BQB=0.892753;MQSB=1;SGB=-0.690438;MQ0F=0;ICB=1;HOB=0.5;AC=1;AN=2;DP4=0,3,12,5;MQ=60;EFF=NON_SYNONYMOUS_CODING(MODERATE|MISSENSE|Gag/Aag|E43K||BnaA02g12560D|||BnaA02g12560D|2|1|WARNING_TRANSCRIPT_INCOMPLETE)	GT:PL	0/1:255,0,39
chrA02	6819469	chrA02:6819469_C/T	C	T	228	.	DP=19;VDB=0.72518;MQSB=0.081428;SGB=-0.69168;MQ0F=0.105263;AC=2;AN=2;DP4=0,0,12,7;MQ=30;EFF=DOWNSTREAM(MODIFIER||1873|||BnaA02g12670D|||BnaA02g12670D||1|WARNING_TRANSCRIPT_INCOMPLETE),NON_SYNONYMOUS_CODING(MODERATE|MISSENSE|Gga/Aga|G479R||BnaA02g12660D|||BnaA02g12660D|5|1|WARNING_TRANSCRIPT_INCOMPLETE),UPSTREAM(MODIFIER||4603|||BnaA02g12650D|||BnaA02g12650D||1|WARNING_TRANSCRIPT_INCOMPLETE)	GT:PL	1/1:255,57,0
chrA02	6875831	chrA02:6875831_C/T	C	T	169	.	DP=14;VDB=0.315657;SGB=-0.686358;MQ0F=0;AC=2;AN=2;DP4=0,0,0,14;MQ=47;EFF=INTERGENIC(MODIFIER||||||||||1)	GT:PL	1/1:196,42,0
chrA02	6927664	chrA02:6927664_C/T	C	T	228	.	DP=19;VDB=0.499039;MQSB=0.829029;SGB=-0.69168;MQ0F=0;AC=2;AN=2;DP4=0,0,9,10;MQ=52;EFF=INTERGENIC(MODIFIER||||||||||1),UPSTREAM(MODIFIER||158|||BnaA02g12820D|||BnaA02g12820D||1|WARNING_TRANSCRIPT_INCOMPLETE),UPSTREAM(MODIFIER||2470|||BnaA02g12830D|||BnaA02g12830D||1),UPSTREAM(MODIFIER||3245|||BnaA02g12810D|||BnaA02g12810D||1),UPSTREAM(MODIFIER||4500|||BnaA02g12800D|||BnaA02g12800D||1)	GT:PL	1/1:255,57,0
chrA02	6931099	chrA02:6931099_C/T	C	T	228	.	DP=40;VDB=0.260489;MQSB=0.492519;SGB=-0.693145;MQ0F=0;AC=2;AN=2;DP4=0,0,17,23;MQ=53;EFF=DOWNSTREAM(MODIFIER||405|||BnaA02g12830D|||BnaA02g12830D||1),DOWNSTREAM(MODIFIER||4224|||BnaA02g12840D|||BnaA02g12840D||1),INTERGENIC(MODIFIER||||||||||1),UPSTREAM(MODIFIER||3593|||BnaA02g12820D|||BnaA02g12820D||1|WARNING_TRANSCRIPT_INCOMPLETE)	GT:PL	1/1:255,120,0
chrA02	6988749	chrA02:6988749_C/T	C	T	180	.	DP=34;VDB=0.998021;RPB=0.872384;MQB=0.791033;BQB=0.253086;MQSB=0.0265162;SGB=-0.680642;MQ0F=0;ICB=1;HOB=0.5;AC=1;AN=2;DP4=14,8,6,6;MQ=52;EFF=NON_SYNONYMOUS_CODING(MODERATE|MISSENSE|Ggt/Agt|G3391S||BnaA02g12880D|||BnaA02g12880D|36|1|WARNING_TRANSCRIPT_MULTIPLE_STOP_CODONS)	GT:PL	0/1:213,0,255
chrA02	6991677	chrA02:6991677_C/T	C	T	228	.	DP=39;VDB=0.556984;MQSB=0.812671;SGB=-0.693144;MQ0F=0;AC=2;AN=2;DP4=0,0,14,25;MQ=48;EFF=INTRON(MODIFIER|||||BnaA02g12880D|||BnaA02g12880D|24|1|WARNING_TRANSCRIPT_MULTIPLE_STOP_CODONS)	GT:PL	1/1:255,117,0
chrA02	7001178	chrA02:7001178_C/T	C	T	228	.	DP=23;VDB=0.27542;MQSB=0.736203;SGB=-0.692717;MQ0F=0;AC=2;AN=2;DP4=0,0,5,18;MQ=51;EFF=NON_SYNONYMOUS_CODING(MODERATE|MISSENSE|Gac/Aac|D427N||BnaA02g12880D|||BnaA02g12880D|8|1|WARNING_TRANSCRIPT_MULTIPLE_STOP_CODONS)	GT:PL	1/1:255,69,0
chrA02	7052139	chrA02:7052139_C/T	C	T	228	.	DP=17;VDB=0.913606;MQSB=0.0101149;SGB=-0.690438;MQ0F=0;AC=2;AN=2;DP4=0,0,9,8;MQ=46;EFF=DOWNSTREAM(MODIFIER||3049|||BnaA02g12980D|||BnaA02g12980D||1|WARNING_TRANSCRIPT_MULTIPLE_STOP_CODONS),SYNONYMOUS_CODING(LOW|SILENT|gaC/gaT|D447||BnaA02g12970D|||BnaA02g12970D|4|1|WARNING_TRANSCRIPT_INCOMPLETE)	GT:PL	1/1:255,51,0
chrA02	7093487	chrA02:7093487_C/T	C	T	228	.	DP=28;VDB=0.0913991;MQSB=0.444548;SGB=-0.693054;MQ0F=0;AC=2;AN=2;DP4=0,0,7,21;MQ=38;EFF=INTERGENIC(MODIFIER||||||||||1)	GT:PL	1/1:255,84,0
chrA02	7096038	chrA02:7096038_T/G	T	G	113	.	DP=36;VDB=0.549015;RPB=0.492387;MQB=0.0330243;BQB=0.898803;MQSB=0.385084;SGB=-0.676189;MQ0F=0;ICB=1;HOB=0.5;AC=1;AN=2;DP4=18,6,10,1;MQ=53;EFF=DOWNSTREAM(MODIFIER||4973|||BnaA02g13030D|||BnaA02g13030D||1),INTERGENIC(MODIFIER||||||||||1)	GT:PL	0/1:146,0,255
chrA02	7130017	chrA02:7130017_C/T	C	T	228	.	DP=23;VDB=0.471944;MQSB=0.840669;SGB=-0.692717;MQ0F=0;AC=2;AN=2;DP4=0,0,13,10;MQ=55;EFF=INTERGENIC(MODIFIER||||||||||1)	GT:PL	1/1:255,69,0
chrA02	7382342	chrA02:7382342_C/T	C	T	228	.	DP=23;VDB=0.309802;MQSB=1;SGB=-0.692717;MQ0F=0;AC=2;AN=2;DP4=0,0,7,16;MQ=60;EFF=SYNONYMOUS_CODING(LOW|SILENT|tcC/tcT|S446||BnaA02g13400D|||BnaA02g13400D|16|1|WARNING_TRANSCRIPT_MULTIPLE_STOP_CODONS)	GT:PL	1/1:255,69,0
chrA02	7390507	chrA02:7390507_C/T	C	T	142	.	DP=8;VDB=0.834597;SGB=-0.651104;MQ0F=0;AC=2;AN=2;DP4=0,0,0,8;MQ=60;EFF=DOWNSTREAM(MODIFIER||4297|||BnaA02g13430D|||BnaA02g13430D||1|WARNING_TRANSCRIPT_INCOMPLETE),INTERGENIC(MODIFIER||||||||||1),UPSTREAM(MODIFIER||2749|||BnaA02g13420D|||BnaA02g13420D||1),UPSTREAM(MODIFIER||79|||BnaA02g13410D|||BnaA02g13410D||1)	GT:PL	1/1:169,24,0
chrA02	7392533	chrA02:7392533_C/T	C	T	228	.	DP=13;VDB=0.680594;MQSB=0.961166;SGB=-0.683931;MQ0F=0;AC=2;AN=2;DP4=0,0,6,7;MQ=60;EFF=DOWNSTREAM(MODIFIER||2271|||BnaA02g13430D|||BnaA02g13430D||1|WARNING_TRANSCRIPT_INCOMPLETE),DOWNSTREAM(MODIFIER||4870|||BnaA02g13440D|||BnaA02g13440D||1),INTERGENIC(MODIFIER||||||||||1),UPSTREAM(MODIFIER||2105|||BnaA02g13410D|||BnaA02g13410D||1),UPSTREAM(MODIFIER||723|||BnaA02g13420D|||BnaA02g13420D||1)	GT:PL	1/1:255,39,0
chrA02	7394317	chrA02:7394317_C/A	C	A	137	.	DP=6;VDB=0.00758031;MQSB=1;SGB=-0.616816;MQ0F=0;AC=2;AN=2;DP4=0,0,1,5;MQ=56;EFF=DOWNSTREAM(MODIFIER||3086|||BnaA02g13440D|||BnaA02g13440D||1),DOWNSTREAM(MODIFIER||487|||BnaA02g13430D|||BnaA02g13430D||1|WARNING_TRANSCRIPT_INCOMPLETE),DOWNSTREAM(MODIFIER||861|||BnaA02g13420D|||BnaA02g13420D||1),INTERGENIC(MODIFIER||||||||||1),UPSTREAM(MODIFIER||3889|||BnaA02g13410D|||BnaA02g13410D||1)	GT:PL	1/1:164,18,0
chrA02	7468079	chrA02:7468079_T/A	T	A	113	.	DP=22;VDB=0.00508321;RPB=0.0303855;MQB=0.961028;BQB=1;MQSB=0.837331;SGB=-0.636426;MQ0F=0;ICB=1;HOB=0.5;AC=1;AN=2;DP4=1,14,3,4;MQ=57;EFF=INTRON(MODIFIER|||||BnaA02g13610D|||BnaA02g13610D|7|1|WARNING_TRANSCRIPT_MULTIPLE_STOP_CODONS)	GT:PL	0/1:146,0,202
chrA02	7624891	chrA02:7624891_C/T	C	T	162	.	DP=14;VDB=0.920867;MQSB=1;SGB=-0.686358;MQ0F=0;AC=2;AN=2;DP4=0,0,1,13;MQ=31;EFF=DOWNSTREAM(MODIFIER||3105|||BnaA02g13850D|||BnaA02g13850D||1),INTERGENIC(MODIFIER||||||||||1)	GT:PL	1/1:189,42,0
chrA02	7677249	chrA02:7677249_A/T	A	T	103	.	DP=6;VDB=0.0186337;SGB=-0.616816;MQ0F=0;AC=2;AN=2;DP4=0,0,6,0;MQ=39;EFF=INTERGENIC(MODIFIER||||||||||1)	GT:PL	1/1:130,18,0
chrA02	7740088	chrA02:7740088_C/T	C	T	228	.	DP=15;VDB=0.000641781;MQSB=1;SGB=-0.688148;MQ0F=0;AC=2;AN=2;DP4=0,0,3,12;MQ=60;EFF=DOWNSTREAM(MODIFIER||3952|||BnaA02g13920D|||BnaA02g13920D||1),INTERGENIC(MODIFIER||||||||||1)	GT:PL	1/1:255,45,0
chrA02	7833390	chrA02:7833390_C/T	C	T	228	.	DP=21;VDB=0.95619;MQSB=0.916401;SGB=-0.692067;MQ0F=0;AC=2;AN=2;DP4=0,0,11,9;MQ=53;EFF=INTERGENIC(MODIFIER||||||||||1),UPSTREAM(MODIFIER||270|||BnaA02g14010D|||BnaA02g14010D||1|WARNING_TRANSCRIPT_INCOMPLETE)	GT:PL	1/1:255,60,0
chrA02	7863303	chrA02:7863303_C/T	C	T	94	.	DP=34;VDB=0.226103;RPB=0.999118;MQB=0.808977;BQB=0.0254559;MQSB=0.901532;SGB=-0.651104;MQ0F=0;ICB=1;HOB=0.5;AC=1;AN=2;DP4=12,13,2,6;MQ=40;EFF=DOWNSTREAM(MODIFIER||2681|||BnaA02g14030D|||BnaA02g14030D||1|WARNING_TRANSCRIPT_MULTIPLE_STOP_CODONS),INTERGENIC(MODIFIER||||||||||1)	GT:PL	0/1:128,0,255
chrA02	7995332	chrA02:7995332_C/T	C	T	228	.	DP=16;VDB=0.00704017;MQSB=0.86931;SGB=-0.689466;MQ0F=0;AC=2;AN=2;DP4=0,0,9,7;MQ=54;EFF=INTERGENIC(MODIFIER||||||||||1)	GT:PL	1/1:255,48,0
chrA02	8208373	chrA02:8208373_C/T	C	T	228	.	DP=21;VDB=0.252715;MQSB=0.212946;SGB=-0.692352;MQ0F=0;AC=2;AN=2;DP4=0,0,3,18;MQ=47;EFF=DOWNSTREAM(MODIFIER||4|||BnaA02g14500D|||BnaA02g14500D||1|WARNING_TRANSCRIPT_INCOMPLETE),INTERGENIC(MODIFIER||||||||||1),UPSTREAM(MODIFIER||2108|||BnaA02g14510D|||BnaA02g14510D||1|WARNING_TRANSCRIPT_MULTIPLE_STOP_CODONS)	GT:PL	1/1:255,63,0
chrA02	8302637	chrA02:8302637_C/T	C	T	228	.	DP=28;VDB=0.876741;MQSB=0.976993;SGB=-0.693054;MQ0F=0;AC=2;AN=2;DP4=0,0,18,10;MQ=58;EFF=DOWNSTREAM(MODIFIER||2737|||BnaA02g14640D|||BnaA02g14640D||1),DOWNSTREAM(MODIFIER||975|||BnaA02g14630D|||BnaA02g14630D||1|WARNING_TRANSCRIPT_INCOMPLETE),NON_SYNONYMOUS_CODING(MODERATE|MISSENSE|Gat/Aat|D87N||BnaA02g14620D|||BnaA02g14620D|1|1|WARNING_TRANSCRIPT_INCOMPLETE)	GT:PL	1/1:255,84,0
chrA02	8357887	chrA02:8357887_C/T	C	T	222	.	DP=46;VDB=0.453331;RPB=0.768513;MQB=0.10524;BQB=0.468499;MQSB=0.451886;SGB=-0.692562;MQ0F=0;ICB=1;HOB=0.5;AC=1;AN=2;DP4=13,11,15,7;MQ=53;EFF=INTERGENIC(MODIFIER||||||||||1)	GT:PL	0/1:255,0,255
chrA02	8379014	chrA02:8379014_C/T	C	T	228	.	DP=22;VDB=0.0621948;MQSB=1;SGB=-0.692562;MQ0F=0;AC=2;AN=2;DP4=0,0,20,2;MQ=60;EFF=INTERGENIC(MODIFIER||||||||||1)	GT:PL	1/1:255,66,0
chrA02	8401224	chrA02:8401224_C/T	C	T	177	.	DP=8;VDB=0.521411;MQSB=0.62023;SGB=-0.651104;MQ0F=0;AC=2;AN=2;DP4=0,0,4,4;MQ=41;EFF=DOWNSTREAM(MODIFIER||2894|||BnaA02g14730D|||BnaA02g14730D||1|WARNING_TRANSCRIPT_MULTIPLE_STOP_CODONS),INTERGENIC(MODIFIER||||||||||1)	GT:PL	1/1:204,24,0
chrA02	8493668	chrA02:8493668_C/T	C	T	228	.	DP=23;VDB=0.729826;MQSB=0.339296;SGB=-0.692717;MQ0F=0;AC=2;AN=2;DP4=0,0,17,6;MQ=57;EFF=STOP_GAINED(HIGH|NONSENSE|tgG/tgA|W587*||BnaA02g14820D|||BnaA02g14820D|6|1|WARNING_TRANSCRIPT_INCOMPLETE),UPSTREAM(MODIFIER||1675|||BnaA02g14800D|||BnaA02g14800D||1|WARNING_TRANSCRIPT_INCOMPLETE),UPSTREAM(MODIFIER||359|||BnaA02g14810D|||BnaA02g14810D||1)	GT:PL	1/1:255,69,0
chrA02	8651827	chrA02:8651827_C/T	C	T	228	.	DP=22;VDB=0.00057319;MQSB=0.0258049;SGB=-0.692562;MQ0F=0;AC=2;AN=2;DP4=0,0,13,9;MQ=39;EFF=SYNONYMOUS_CODING(LOW|SILENT|caC/caT|H821||BnaA02g15050D|||BnaA02g15050D|12|1|WARNING_TRANSCRIPT_INCOMPLETE),UPSTREAM(MODIFIER||1205|||BnaA02g15060D|||BnaA02g15060D||1|WARNING_TRANSCRIPT_MULTIPLE_STOP_CODONS)	GT:PL	1/1:255,66,0
chrA02	8709487	chrA02:8709487_C/T	C	T	226	.	DP=12;VDB=0.133439;MQSB=0.125315;SGB=-0.680642;MQ0F=0;AC=2;AN=2;DP4=0,0,4,8;MQ=45;EFF=DOWNSTREAM(MODIFIER||2958|||BnaA02g15140D|||BnaA02g15140D||1|WARNING_TRANSCRIPT_INCOMPLETE),DOWNSTREAM(MODIFIER||4032|||BnaA02g15160D|||BnaA02g15160D||1|WARNING_TRANSCRIPT_INCOMPLETE),SYNONYMOUS_CODING(LOW|SILENT|gaG/gaA|E61||BnaA02g15150D|||BnaA02g15150D|1|1|WARNING_TRANSCRIPT_MULTIPLE_STOP_CODONS)	GT:PL	1/1:253,36,0
chrA02	8709593	chrA02:8709593_C/A	C	A	228	.	DP=14;VDB=0.509971;MQSB=0.341108;SGB=-0.686358;MQ0F=0;AC=2;AN=2;DP4=0,0,9,5;MQ=47;EFF=DOWNSTREAM(MODIFIER||3064|||BnaA02g15140D|||BnaA02g15140D||1|WARNING_TRANSCRIPT_INCOMPLETE),DOWNSTREAM(MODIFIER||3926|||BnaA02g15160D|||BnaA02g15160D||1|WARNING_TRANSCRIPT_INCOMPLETE),NON_SYNONYMOUS_CODING(MODERATE|MISSENSE|tGg/tTg|W26L||BnaA02g15150D|||BnaA02g15150D|1|1|WARNING_TRANSCRIPT_MULTIPLE_STOP_CODONS)	GT:PL	1/1:255,42,0
chrA02	8751102	chrA02:8751102_T/A	T	A	117	.	DP=31;VDB=0.0611046;RPB=0.654504;MQB=0.176829;BQB=0.235201;MQSB=0.900862;SGB=-0.683931;MQ0F=0;ICB=1;HOB=0.5;AC=1;AN=2;DP4=9,9,0,13;MQ=52;EFF=DOWNSTREAM(MODIFIER||1230|||BnaA02g15210D|||BnaA02g15210D||1|WARNING_TRANSCRIPT_INCOMPLETE),DOWNSTREAM(MODIFIER||4103|||BnaA02g15220D|||BnaA02g15220D||1),INTERGENIC(MODIFIER||||||||||1)	GT:PL	0/1:150,0,255
chrA02	8783272	chrA02:8783272_C/T	C	T	222	.	DP=55;VDB=0.986705;RPB=0.885935;MQB=0.717633;BQB=0.994829;MQSB=0.597928;SGB=-0.692831;MQ0F=0;ICB=1;HOB=0.5;AC=1;AN=2;DP4=14,17,11,13;MQ=57;EFF=INTERGENIC(MODIFIER||||||||||1),UPSTREAM(MODIFIER||3730|||BnaA02g15270D|||BnaA02g15270D||1|WARNING_TRANSCRIPT_INCOMPLETE)	GT:PL	0/1:255,0,255
chrA02	8803538	chrA02:8803538_C/T	C	T	228	.	DP=17;VDB=0.00258848;MQSB=0.928603;SGB=-0.690438;MQ0F=0;AC=2;AN=2;DP4=0,0,9,8;MQ=58;EFF=INTERGENIC(MODIFIER||||||||||1)	GT:PL	1/1:255,51,0
chrA02	8837813	chrA02:8837813_C/T	C	T	228	.	DP=33;VDB=0.942731;MQSB=0.40657;SGB=-0.69312;MQ0F=0;AC=2;AN=2;DP4=0,0,10,22;MQ=57;EFF=DOWNSTREAM(MODIFIER||2115|||BnaA02g15330D|||BnaA02g15330D||1),DOWNSTREAM(MODIFIER||4441|||BnaA02g15340D|||BnaA02g15340D||1|WARNING_TRANSCRIPT_INCOMPLETE),INTERGENIC(MODIFIER||||||||||1),UPSTREAM(MODIFIER||3872|||BnaA02g15320D|||BnaA02g15320D||1|WARNING_TRANSCRIPT_INCOMPLETE)	GT:PL	1/1:255,96,0
chrA02	8842343	chrA02:8842343_C/T	C	T	228	.	DP=23;VDB=0.0850993;MQSB=0.541379;SGB=-0.692717;MQ0F=0;AC=2;AN=2;DP4=0,0,11,12;MQ=58;EFF=NON_SYNONYMOUS_CODING(MODERATE|MISSENSE|gGt/gAt|G365D||BnaA02g15340D|||BnaA02g15340D|4|1|WARNING_TRANSCRIPT_INCOMPLETE),UPSTREAM(MODIFIER||4697|||BnaA02g15350D|||BnaA02g15350D||1),UPSTREAM(MODIFIER||895|||BnaA02g15330D|||BnaA02g15330D||1)	GT:PL	1/1:255,69,0
chrA02	9020792	chrA02:9020792_C/T	C	T	228	.	DP=22;VDB=0.37813;MQSB=0.939898;SGB=-0.692352;MQ0F=0;AC=2;AN=2;DP4=0,0,10,11;MQ=58;EFF=DOWNSTREAM(MODIFIER||836|||BnaA02g15600D|||BnaA02g15600D||1|WARNING_TRANSCRIPT_INCOMPLETE),NON_SYNONYMOUS_CODING(MODERATE|MISSENSE|cGc/cAc|R498H||BnaA02g15610D|||BnaA02g15610D|2|1)	GT:PL	1/1:255,63,0
chrA02	9067495	chrA02:9067495_C/T	C	T	228	.	DP=11;VDB=0.586826;MQSB=1;SGB=-0.676189;MQ0F=0;AC=2;AN=2;DP4=0,0,8,3;MQ=60;EFF=INTERGENIC(MODIFIER||||||||||1)	GT:PL	1/1:255,33,0
chrA02	9156727	chrA02:9156727_C/T	C	T	228	.	DP=12;VDB=0.998647;MQSB=1;SGB=-0.680642;MQ0F=0;AC=2;AN=2;DP4=0,0,2,10;MQ=60;EFF=INTERGENIC(MODIFIER||||||||||1),UPSTREAM(MODIFIER||3158|||BnaA02g15700D|||BnaA02g15700D||1)	GT:PL	1/1:255,36,0
chrA02	9272000	chrA02:9272000_C/T	C	T	228	.	DP=25;VDB=0.936865;MQSB=0.992701;SGB=-0.692914;MQ0F=0;AC=2;AN=2;DP4=0,0,18,7;MQ=47;EFF=DOWNSTREAM(MODIFIER||4154|||BnaA02g15850D|||BnaA02g15850D||1),NON_SYNONYMOUS_CODING(MODERATE|MISSENSE|Ggt/Agt|G176S||BnaA02g15830D|||BnaA02g15830D|2|1|WARNING_TRANSCRIPT_MULTIPLE_STOP_CODONS),UPSTREAM(MODIFIER||2942|||BnaA02g15840D|||BnaA02g15840D||1)	GT:PL	1/1:255,75,0
chrA02	9556801	chrA02:9556801_C/T	C	T	228	.	DP=26;VDB=0.915328;MQSB=0.831761;SGB=-0.692976;MQ0F=0;AC=2;AN=2;DP4=0,0,19,7;MQ=57;EFF=INTERGENIC(MODIFIER||||||||||1)	GT:PL	1/1:255,78,0
chrA02	9623832	chrA02:9623832_T/C	T	C	130	.	DP=42;VDB=0.0281682;RPB=0.323309;MQB=0.369196;BQB=0.660508;MQSB=0.79638;SGB=-0.670168;MQ0F=0;ICB=1;HOB=0.5;AC=1;AN=2;DP4=18,13,6,4;MQ=59;EFF=DOWNSTREAM(MODIFIER||4474|||BnaA02g16180D|||BnaA02g16180D||1|WARNING_TRANSCRIPT_MULTIPLE_STOP_CODONS),INTERGENIC(MODIFIER||||||||||1)	GT:PL	0/1:164,0,255
chrA02	9628343	chrA02:9628343_C/T	C	T	228	.	DP=12;VDB=9.7929e-05;MQSB=0.0584657;SGB=-0.680642;MQ0F=0;AC=2;AN=2;DP4=0,0,7,5;MQ=40;EFF=NON_SYNONYMOUS_CODING(MODERATE|MISSENSE|gGa/gAa|G279E||BnaA02g16180D|||BnaA02g16180D|4|1|WARNING_TRANSCRIPT_MULTIPLE_STOP_CODONS)	GT:PL	1/1:255,36,0
chrA02	9629131	chrA02:9629131_C/T	C	T	228	.	DP=22;VDB=0.0160204;MQSB=0.211656;SGB=-0.692562;MQ0F=0;AC=2;AN=2;DP4=0,0,15,7;MQ=55;EFF=NON_SYNONYMOUS_CODING(MODERATE|MISSENSE|aGg/aAg|R70K||BnaA02g16180D|||BnaA02g16180D|2|1|WARNING_TRANSCRIPT_MULTIPLE_STOP_CODONS)	GT:PL	1/1:255,66,0
chrA02	9655097	chrA02:9655097_G/A	G	A	213	.	DP=23;VDB=0.677213;RPB=0.999527;MQB=0.898944;BQB=0.634436;MQSB=0.987064;SGB=-0.676189;MQ0F=0;ICB=1;HOB=0.5;AC=1;AN=2;DP4=10,2,5,6;MQ=55;EFF=INTERGENIC(MODIFIER||||||||||1)	GT:PL	0/1:246,0,204
chrA02	9656214	chrA02:9656214_A/C	A	C	222	.	DP=43;VDB=0.00822985;RPB=0.441199;MQB=0.0582347;BQB=0.995076;MQSB=0.163231;SGB=-0.690438;MQ0F=0;ICB=1;HOB=0.5;AC=1;AN=2;DP4=8,18,5,12;MQ=57;EFF=INTERGENIC(MODIFIER||||||||||1)	GT:PL	0/1:255,0,255
chrA02	9656224	chrA02:9656224_C/T	C	T	222	.	DP=39;VDB=0.00306644;RPB=0.247848;MQB=0.071261;BQB=0.849554;MQSB=0.384282;SGB=-0.689466;MQ0F=0;ICB=1;HOB=0.5;AC=1;AN=2;DP4=6,17,4,12;MQ=58;EFF=INTERGENIC(MODIFIER||||||||||1)	GT:PL	0/1:255,0,255
chrA02	9841381	chrA02:9841381_C/T	C	T	228	.	DP=37;VDB=0.648165;MQSB=1;SGB=-0.693141;MQ0F=0;AC=2;AN=2;DP4=0,0,20,17;MQ=60;EFF=INTERGENIC(MODIFIER||||||||||1)	GT:PL	1/1:255,111,0
chrA02	9861380	chrA02:9861380_C/T	C	T	220	.	DP=31;VDB=0.037536;RPB=0.10969;MQB=0.000380129;BQB=0.851535;MQSB=0.561295;SGB=-0.692831;MQ0F=0;ICB=1;HOB=0.5;AC=1;AN=2;DP4=1,6,11,13;MQ=53;EFF=INTERGENIC(MODIFIER||||||||||1),UPSTREAM(MODIFIER||3071|||BnaA02g16520D|||BnaA02g16520D||1|WARNING_TRANSCRIPT_INCOMPLETE)	GT:PL	0/1:255,0,68
chrA02	9873334	chrA02:9873334_C/T	C	T	228	.	DP=23;VDB=0.46786;MQSB=0.798516;SGB=-0.692717;MQ0F=0;AC=2;AN=2;DP4=0,0,18,5;MQ=59;EFF=DOWNSTREAM(MODIFIER||3015|||BnaA02g16550D|||BnaA02g16550D||1|WARNING_TRANSCRIPT_INCOMPLETE),DOWNSTREAM(MODIFIER||621|||BnaA02g16540D|||BnaA02g16540D||1),INTERGENIC(MODIFIER||||||||||1),UPSTREAM(MODIFIER||3053|||BnaA02g16530D|||BnaA02g16530D||1|WARNING_TRANSCRIPT_INCOMPLETE)	GT:PL	1/1:255,69,0
chrA02	9889279	chrA02:9889279_T/A	T	A	101	.	DP=41;VDB=0.0455447;RPB=0.0905004;MQB=0.900243;BQB=0.459882;MQSB=0.0168534;SGB=-0.680642;MQ0F=0;ICB=1;HOB=0.5;AC=1;AN=2;DP4=19,10,9,3;MQ=31;EFF=DOWNSTREAM(MODIFIER||4806|||BnaA02g16570D|||BnaA02g16570D||1),DOWNSTREAM(MODIFIER||606|||BnaA02g16580D|||BnaA02g16580D||1),INTERGENIC(MODIFIER||||||||||1)	GT:PL	0/1:134,0,255
chrA02	9916920	chrA02:9916920_C/T	C	T	228	.	DP=30;VDB=0.159812;MQSB=1;SGB=-0.693097;MQ0F=0;AC=2;AN=2;DP4=0,0,17,13;MQ=60;EFF=INTERGENIC(MODIFIER||||||||||1)	GT:PL	1/1:255,90,0
chrA02	10018212	chrA02:10018212_C/T	C	T	228	.	DP=36;VDB=0.961996;MQSB=1;SGB=-0.693139;MQ0F=0;AC=2;AN=2;DP4=0,0,20,16;MQ=60;EFF=DOWNSTREAM(MODIFIER||2477|||BnaA02g16760D|||BnaA02g16760D||1),DOWNSTREAM(MODIFIER||2989|||BnaA02g16780D|||BnaA02g16780D||1|WARNING_TRANSCRIPT_INCOMPLETE),NON_SYNONYMOUS_CODING(MODERATE|MISSENSE|Gag/Aag|E651K||BnaA02g16770D|||BnaA02g16770D|7|1|WARNING_TRANSCRIPT_INCOMPLETE)	GT:PL	1/1:255,108,0
chrA02	10033587	chrA02:10033587_C/A	C	A	159	.	DP=44;VDB=0.906776;RPB=0.756421;MQB=0.827878;BQB=0.952093;MQSB=0.959078;SGB=-0.690438;MQ0F=0;ICB=1;HOB=0.5;AC=1;AN=2;DP4=20,7,16,1;MQ=58;EFF=DOWNSTREAM(MODIFIER||764|||BnaA02g16810D|||BnaA02g16810D||1|WARNING_TRANSCRIPT_INCOMPLETE),INTRON(MODIFIER|||||BnaA02g16820D|||BnaA02g16820D|1|1|WARNING_TRANSCRIPT_INCOMPLETE),UPSTREAM(MODIFIER||1901|||BnaA02g16800D|||BnaA02g16800D||1|WARNING_TRANSCRIPT_INCOMPLETE),UPSTREAM(MODIFIER||3728|||BnaA02g16790D|||BnaA02g16790D||1|WARNING_TRANSCRIPT_INCOMPLETE)	GT:PL	0/1:192,0,255
chrA02	10053790	chrA02:10053790_C/T	C	T	228	.	DP=18;VDB=0.834491;RPB=1;MQB=1;BQB=1;MQSB=0.411413;SGB=-0.690438;MQ0F=0;AC=2;AN=2;DP4=1,0,9,8;MQ=56;EFF=NON_SYNONYMOUS_CODING(MODERATE|MISSENSE|Gaa/Aaa|E58K||BnaA02g16880D|||BnaA02g16880D|2|1|WARNING_TRANSCRIPT_INCOMPLETE),UPSTREAM(MODIFIER||3655|||BnaA02g16870D|||BnaA02g16870D||1|WARNING_TRANSCRIPT_MULTIPLE_STOP_CODONS)	GT:PL	1/1:255,18,0
chrA02	10269154	chrA02:10269154_C/T	C	T	228	.	DP=38;VDB=0.650949;MQSB=1;SGB=-0.693143;MQ0F=0;AC=2;AN=2;DP4=0,0,16,22;MQ=60;EFF=DOWNSTREAM(MODIFIER||2514|||BnaA02g17100D|||BnaA02g17100D||1|WARNING_TRANSCRIPT_INCOMPLETE),DOWNSTREAM(MODIFIER||4302|||BnaA02g17090D|||BnaA02g17090D||1|WARNING_TRANSCRIPT_MULTIPLE_STOP_CODONS),INTRON(MODIFIER|||||BnaA02g17110D|||BnaA02g17110D|1|1|WARNING_TRANSCRIPT_MULTIPLE_STOP_CODONS),UPSTREAM(MODIFIER||3475|||BnaA02g17120D|||BnaA02g17120D||1),UPSTREAM(MODIFIER||3767|||BnaA02g17130D|||BnaA02g17130D||1|WARNING_TRANSCRIPT_INCOMPLETE)	GT:PL	1/1:255,114,0
chrA02	10289509	chrA02:10289509_C/T	C	T	228	.	DP=23;VDB=0.923598;MQSB=0.995546;SGB=-0.692717;MQ0F=0;AC=2;AN=2;DP4=0,0,9,14;MQ=37;EFF=DOWNSTREAM(MODIFIER||2081|||BnaA02g17160D|||BnaA02g17160D||1),INTRON(MODIFIER|||||BnaA02g17170D|||BnaA02g17170D|2|1|WARNING_TRANSCRIPT_INCOMPLETE)	GT:PL	1/1:255,69,0
chrA02	10523652	chrA02:10523652_C/T	C	T	228	.	DP=20;VDB=0.684079;MQSB=1;SGB=-0.692067;MQ0F=0;AC=2;AN=2;DP4=0,0,12,8;MQ=60;EFF=DOWNSTREAM(MODIFIER||1960|||BnaA02g17380D|||BnaA02g17380D||1),INTRON(MODIFIER|||||BnaA02g17400D|||BnaA02g17400D|1|1|WARNING_TRANSCRIPT_INCOMPLETE),UPSTREAM(MODIFIER||4879|||BnaA02g17370D|||BnaA02g17370D||1|WARNING_TRANSCRIPT_MULTIPLE_STOP_CODONS),UPSTREAM(MODIFIER||879|||BnaA02g17390D|||BnaA02g17390D||1|WARNING_TRANSCRIPT_INCOMPLETE)	GT:PL	1/1:255,60,0
chrA02	10560960	chrA02:10560960_C/T	C	T	206	.	DP=9;VDB=0.13615;MQSB=0.75;SGB=-0.651104;MQ0F=0;AC=2;AN=2;DP4=0,0,6,2;MQ=55;EFF=NON_SYNONYMOUS_CODING(MODERATE|MISSENSE|Cgt/Tgt|R130C||BnaA02g17480D|||BnaA02g17480D|2|1|WARNING_TRANSCRIPT_INCOMPLETE),UPSTREAM(MODIFIER||1795|||BnaA02g17470D|||BnaA02g17470D||1|WARNING_TRANSCRIPT_MULTIPLE_STOP_CODONS),UPSTREAM(MODIFIER||2843|||BnaA02g17490D|||BnaA02g17490D||1)	GT:PL	1/1:233,24,0
chrA02	10590319	chrA02:10590319_C/T	C	T	228	.	DP=20;VDB=0.00379855;MQSB=1;SGB=-0.692067;MQ0F=0;AC=2;AN=2;DP4=0,0,14,6;MQ=60;EFF=DOWNSTREAM(MODIFIER||1056|||BnaA02g17550D|||BnaA02g17550D||1|WARNING_TRANSCRIPT_MULTIPLE_STOP_CODONS),SYNONYMOUS_CODING(LOW|SILENT|aaG/aaA|K157||BnaA02g17560D|||BnaA02g17560D|4|1|WARNING_TRANSCRIPT_INCOMPLETE),UPSTREAM(MODIFIER||2375|||BnaA02g17570D|||BnaA02g17570D||1),UPSTREAM(MODIFIER||4088|||BnaA02g17580D|||BnaA02g17580D||1|WARNING_TRANSCRIPT_INCOMPLETE)	GT:PL	1/1:255,60,0
chrA02	10617749	chrA02:10617749_C/T	C	T	228	.	DP=16;VDB=0.895632;MQSB=0.979844;SGB=-0.689466;MQ0F=0;AC=2;AN=2;DP4=0,0,3,13;MQ=58;EFF=DOWNSTREAM(MODIFIER||1008|||BnaA02g17650D|||BnaA02g17650D||1),DOWNSTREAM(MODIFIER||2844|||BnaA02g17630D|||BnaA02g17630D||1),DOWNSTREAM(MODIFIER||4502|||BnaA02g17660D|||BnaA02g17660D||1),INTERGENIC(MODIFIER||||||||||1),UPSTREAM(MODIFIER||576|||BnaA02g17640D|||BnaA02g17640D||1)	GT:PL	1/1:255,48,0
chrA02	10647100	chrA02:10647100_C/T	C	T	228	.	DP=18;VDB=0.16293;MQSB=0.888755;SGB=-0.691153;MQ0F=0;AC=2;AN=2;DP4=0,0,9,9;MQ=55;EFF=INTERGENIC(MODIFIER||||||||||1),UPSTREAM(MODIFIER||2539|||BnaA02g17710D|||BnaA02g17710D||1|WARNING_TRANSCRIPT_INCOMPLETE)	GT:PL	1/1:255,54,0
chrA02	10655929	chrA02:10655929_C/T	C	T	221	.	DP=37;VDB=0.346776;RPB=0.860842;MQB=0.945266;BQB=0.852427;MQSB=0.561818;SGB=-0.692976;MQ0F=0.0540541;ICB=1;HOB=0.5;AC=1;AN=2;DP4=2,8,10,16;MQ=46;EFF=STOP_GAINED(HIGH|NONSENSE|Cag/Tag|Q875*||BnaA02g17710D|||BnaA02g17710D|11|1|WARNING_TRANSCRIPT_INCOMPLETE)	GT:PL	0/1:255,0,145
chrA02	10656607	chrA02:10656607_C/T	C	T	228	.	DP=34;VDB=0.876549;MQSB=0.658358;SGB=-0.693132;MQ0F=0;AC=2;AN=2;DP4=0,0,18,16;MQ=56;EFF=STOP_GAINED(HIGH|NONSENSE|Cag/Tag|Q1101*||BnaA02g17710D|||BnaA02g17710D|11|1|WARNING_TRANSCRIPT_INCOMPLETE)	GT:PL	1/1:255,102,0
chrA02	10668269	chrA02:10668269_C/T	C	T	228	.	DP=15;VDB=0.511432;MQSB=1;SGB=-0.688148;MQ0F=0;AC=2;AN=2;DP4=0,0,13,2;MQ=60;EFF=DOWNSTREAM(MODIFIER||3568|||BnaA02g17720D|||BnaA02g17720D||1),DOWNSTREAM(MODIFIER||437|||BnaA02g17730D|||BnaA02g17730D||1|WARNING_TRANSCRIPT_MULTIPLE_STOP_CODONS),INTERGENIC(MODIFIER||||||||||1)	GT:PL	1/1:255,45,0
chrA02	10836025	chrA02:10836025_C/T	C	T	201	.	DP=34;VDB=0.742167;RPB=0.492391;MQB=0.087327;BQB=0.971255;MQSB=0.857883;SGB=-0.689466;MQ0F=0.0294118;ICB=1;HOB=0.5;AC=1;AN=2;DP4=15,3,12,4;MQ=34;EFF=DOWNSTREAM(MODIFIER||1837|||BnaA02g17910D|||BnaA02g17910D||1|WARNING_TRANSCRIPT_INCOMPLETE),DOWNSTREAM(MODIFIER||2902|||BnaA02g17930D|||BnaA02g17930D||1|WARNING_TRANSCRIPT_MULTIPLE_STOP_CODONS),DOWNSTREAM(MODIFIER||3977|||BnaA02g17900D|||BnaA02g17900D||1|WARNING_TRANSCRIPT_INCOMPLETE),INTERGENIC(MODIFIER||||||||||1),UPSTREAM(MODIFIER||389|||BnaA02g17920D|||BnaA02g17920D||1)	GT:PL	0/1:234,0,184
chrA02	10837838	chrA02:10837838_A/T	A	T	182	.	DP=64;VDB=0.112489;RPB=0.511029;MQB=1.54246e-05;BQB=0.872891;MQSB=0.984127;SGB=-0.692067;MQ0F=0.046875;ICB=1;HOB=0.5;AC=1;AN=2;DP4=15,29,10,10;MQ=45;EFF=DOWNSTREAM(MODIFIER||1089|||BnaA02g17930D|||BnaA02g17930D||1|WARNING_TRANSCRIPT_MULTIPLE_STOP_CODONS),DOWNSTREAM(MODIFIER||3576|||BnaA02g17940D|||BnaA02g17940D||1),DOWNSTREAM(MODIFIER||3650|||BnaA02g17910D|||BnaA02g17910D||1|WARNING_TRANSCRIPT_INCOMPLETE),INTERGENIC(MODIFIER||||||||||1),UPSTREAM(MODIFIER||2202|||BnaA02g17920D|||BnaA02g17920D||1)	GT:PL	0/1:216,0,255
chrA02	10871661	chrA02:10871661_G/A	G	A	145	.	DP=104;VDB=0.894389;RPB=0.995245;MQB=0.64059;BQB=0.377764;MQSB=0.328798;SGB=-0.692562;MQ0F=0;ICB=1;HOB=0.5;AC=1;AN=2;DP4=52,28,14,8;MQ=57;EFF=DOWNSTREAM(MODIFIER||2130|||BnaA02g17980D|||BnaA02g17980D||1|WARNING_TRANSCRIPT_INCOMPLETE),INTERGENIC(MODIFIER||||||||||1),UPSTREAM(MODIFIER||3127|||BnaA02g17970D|||BnaA02g17970D||1|WARNING_TRANSCRIPT_MULTIPLE_STOP_CODONS)	GT:PL	0/1:179,0,255
chrA02	10904891	chrA02:10904891_C/T	C	T	228	.	DP=35;VDB=0.712026;MQSB=0.740902;SGB=-0.693136;MQ0F=0;AC=2;AN=2;DP4=0,0,21,14;MQ=48;EFF=SYNONYMOUS_CODING(LOW|SILENT|ccC/ccT|P152||BnaA02g18060D|||BnaA02g18060D|4|1|WARNING_TRANSCRIPT_INCOMPLETE)	GT:PL	1/1:255,105,0
chrA02	10905497	chrA02:10905497_T/C	T	C	106	.	DP=38;VDB=0.0176123;RPB=0.778246;MQB=0.00534318;BQB=0.995349;MQSB=0.569705;SGB=-0.676189;MQ0F=0.0263158;ICB=1;HOB=0.5;AC=1;AN=2;DP4=7,20,3,8;MQ=45;EFF=DOWNSTREAM(MODIFIER||554|||BnaA02g18060D|||BnaA02g18060D||1|WARNING_TRANSCRIPT_INCOMPLETE),INTERGENIC(MODIFIER||||||||||1)	GT:PL	0/1:140,0,255
chrA02	10919928	chrA02:10919928_C/T	C	T	228	.	DP=23;VDB=0.633164;MQSB=0.722527;SGB=-0.692717;MQ0F=0;AC=2;AN=2;DP4=0,0,10,13;MQ=58;EFF=INTERGENIC(MODIFIER||||||||||1)	GT:PL	1/1:255,69,0
chrA02	10943991	chrA02:10943991_C/T	C	T	228	.	DP=26;VDB=0.842142;RPB=1;MQB=1;BQB=1;MQSB=0.52108;SGB=-0.692914;MQ0F=0.0384615;AC=2;AN=2;DP4=1,0,14,11;MQ=55;EFF=INTRON(MODIFIER|||||BnaA02g18100D|||BnaA02g18100D|2|1|WARNING_TRANSCRIPT_MULTIPLE_STOP_CODONS),UPSTREAM(MODIFIER||4545|||BnaA02g18090D|||BnaA02g18090D||1)	GT:PL	1/1:255,64,0
chrA02	10955006	chrA02:10955006_C/T	C	T	228	.	DP=19;VDB=0.674414;MQSB=1;SGB=-0.69168;MQ0F=0;AC=2;AN=2;DP4=0,0,16,3;MQ=60;EFF=INTERGENIC(MODIFIER||||||||||1),UPSTREAM(MODIFIER||1674|||BnaA02g18120D|||BnaA02g18120D||1|WARNING_TRANSCRIPT_INCOMPLETE),UPSTREAM(MODIFIER||4|||BnaA02g18110D|||BnaA02g18110D||1|WARNING_TRANSCRIPT_INCOMPLETE)	GT:PL	1/1:255,57,0
chrA02	10958758	chrA02:10958758_C/T	C	T	173	.	DP=12;VDB=0.141584;SGB=-0.680642;MQ0F=0;AC=2;AN=2;DP4=0,0,0,12;MQ=60;EFF=DOWNSTREAM(MODIFIER||1840|||BnaA02g18120D|||BnaA02g18120D||1|WARNING_TRANSCRIPT_INCOMPLETE),INTERGENIC(MODIFIER||||||||||1),UPSTREAM(MODIFIER||3756|||BnaA02g18110D|||BnaA02g18110D||1|WARNING_TRANSCRIPT_INCOMPLETE)	GT:PL	1/1:200,36,0
chrA02	11080919	chrA02:11080919_G/A	G	A	221	.	DP=50;VDB=0.878795;RPB=1;MQB=1.77169e-05;BQB=0.790532;MQSB=0.322858;SGB=-0.693141;MQ0F=0;ICB=1;HOB=0.5;AC=1;AN=2;DP4=2,11,19,18;MQ=52;EFF=INTRON(MODIFIER|||||BnaA02g18280D|||BnaA02g18280D|17|1|WARNING_TRANSCRIPT_MULTIPLE_STOP_CODONS)	GT:PL	0/1:255,0,131
chrA02	11214600	chrA02:11214600_G/A	G	A	212	.	DP=14;VDB=0.396627;MQSB=1;SGB=-0.686358;MQ0F=0;AC=2;AN=2;DP4=0,0,1,13;MQ=59;EFF=INTERGENIC(MODIFIER||||||||||1),UPSTREAM(MODIFIER||3217|||BnaA02g18500D|||BnaA02g18500D||1|WARNING_TRANSCRIPT_INCOMPLETE),UPSTREAM(MODIFIER||3613|||BnaA02g18490D|||BnaA02g18490D||1|WARNING_TRANSCRIPT_MULTIPLE_STOP_CODONS)	GT:PL	1/1:239,42,0
chrA02	11247782	chrA02:11247782_G/A	G	A	228	.	DP=24;VDB=0.274534;MQSB=0.600245;SGB=-0.692831;MQ0F=0;AC=2;AN=2;DP4=0,0,12,12;MQ=49;EFF=INTERGENIC(MODIFIER||||||||||1)	GT:PL	1/1:255,72,0
chrA02	11345155	chrA02:11345155_G/A	G	A	228	.	DP=24;VDB=0.845885;MQSB=0.998323;SGB=-0.692831;MQ0F=0;AC=2;AN=2;DP4=0,0,13,11;MQ=43;EFF=INTERGENIC(MODIFIER||||||||||1)	GT:PL	1/1:255,72,0
chrA02	11410345	chrA02:11410345_C/T	C	T	228	.	DP=13;VDB=0.000379636;RPB=1;MQB=1;BQB=1;MQSB=0.623736;SGB=-0.680642;MQ0F=0.0769231;AC=2;AN=2;DP4=0,1,7,5;MQ=53;EFF=INTRON(MODIFIER|||||BnaA02g18660D|||BnaA02g18660D|3|1|WARNING_TRANSCRIPT_MULTIPLE_STOP_CODONS)	GT:PL	1/1:255,28,0
chrA02	11428475	chrA02:11428475_C/T	C	T	228	.	DP=20;VDB=0.545207;MQSB=1;SGB=-0.692067;MQ0F=0;AC=2;AN=2;DP4=0,0,13,7;MQ=60;EFF=INTERGENIC(MODIFIER||||||||||1),UPSTREAM(MODIFIER||4469|||BnaA02g18680D|||BnaA02g18680D||1|WARNING_TRANSCRIPT_INCOMPLETE)	GT:PL	1/1:255,60,0
chrA02	11545949	chrA02:11545949_C/A	C	A	140	.	DP=18;VDB=0.0830519;RPB=0.839542;MQB=0.245601;BQB=0.970092;MQSB=0.824135;SGB=-0.683931;MQ0F=0.222222;ICB=1;HOB=0.5;AC=1;AN=2;DP4=3,2,7,6;MQ=21;EFF=SYNONYMOUS_CODING(LOW|SILENT|Cga/Aga|R159||BnaA02g18760D|||BnaA02g18760D|1|1)	GT:PL	0/1:174,0,22
chrA02	11548767	chrA02:11548767_C/T	C	T	228	.	DP=33;VDB=0.853699;MQSB=0.922863;SGB=-0.693127;MQ0F=0.030303;AC=2;AN=2;DP4=0,0,19,14;MQ=47;EFF=DOWNSTREAM(MODIFIER||2348|||BnaA02g18760D|||BnaA02g18760D||1),INTERGENIC(MODIFIER||||||||||1),UPSTREAM(MODIFIER||3819|||BnaA02g18770D|||BnaA02g18770D||1|WARNING_TRANSCRIPT_INCOMPLETE)	GT:PL	1/1:255,99,0
chrA02	11550221	chrA02:11550221_C/T	C	T	228	.	DP=28;VDB=0.943302;MQSB=1;SGB=-0.693054;MQ0F=0;AC=2;AN=2;DP4=0,0,10,18;MQ=56;EFF=DOWNSTREAM(MODIFIER||3802|||BnaA02g18760D|||BnaA02g18760D||1),DOWNSTREAM(MODIFIER||4037|||BnaA02g18780D|||BnaA02g18780D||1|WARNING_TRANSCRIPT_MULTIPLE_STOP_CODONS),INTERGENIC(MODIFIER||||||||||1),UPSTREAM(MODIFIER||2365|||BnaA02g18770D|||BnaA02g18770D||1|WARNING_TRANSCRIPT_INCOMPLETE)	GT:PL	1/1:255,84,0
chrA02	11562443	chrA02:11562443_C/T	C	T	222	.	DP=66;VDB=0.337479;RPB=0.999225;MQB=0.978198;BQB=0.788727;MQSB=0.897481;SGB=-0.693145;MQ0F=0;ICB=1;HOB=0.5;AC=1;AN=2;DP4=12,14,17,23;MQ=57;EFF=DOWNSTREAM(MODIFIER||3721|||BnaA02g18790D|||BnaA02g18790D||1|WARNING_TRANSCRIPT_MULTIPLE_STOP_CODONS),DOWNSTREAM(MODIFIER||492|||BnaA02g18800D|||BnaA02g18800D||1|WARNING_TRANSCRIPT_MULTIPLE_STOP_CODONS),INTERGENIC(MODIFIER||||||||||1),UPSTREAM(MODIFIER||3078|||BnaA02g18810D|||BnaA02g18810D||1|WARNING_TRANSCRIPT_MULTIPLE_STOP_CODONS)	GT:PL	0/1:255,0,255
chrA02	11610844	chrA02:11610844_C/T	C	T	228	.	DP=29;VDB=0.522333;RPB=0.314815;MQB=0.296296;BQB=0.925926;MQSB=0.0207095;SGB=-0.693021;MQ0F=0;AC=2;AN=2;DP4=2,0,11,16;MQ=48;EFF=DOWNSTREAM(MODIFIER||702|||BnaA02g18850D|||BnaA02g18850D||1),INTERGENIC(MODIFIER||||||||||1)	GT:PL	1/1:255,32,0
chrA02	11694033	chrA02:11694033_C/T	C	T	228	.	DP=31;VDB=0.698979;MQSB=0.79638;SGB=-0.69311;MQ0F=0;AC=2;AN=2;DP4=0,0,14,17;MQ=58;EFF=DOWNSTREAM(MODIFIER||119|||BnaA02g18920D|||BnaA02g18920D||1|WARNING_TRANSCRIPT_INCOMPLETE),DOWNSTREAM(MODIFIER||4193|||BnaA02g18930D|||BnaA02g18930D||1),INTERGENIC(MODIFIER||||||||||1)	GT:PL	1/1:255,93,0
chrA02	11763731	chrA02:11763731_C/T	C	T	228	.	DP=18;VDB=0.224409;RPB=1;MQB=1;BQB=1;MQSB=0.743558;SGB=-0.690438;MQ0F=0.0555556;AC=2;AN=2;DP4=0,1,11,6;MQ=51;EFF=INTERGENIC(MODIFIER||||||||||1),UPSTREAM(MODIFIER||271|||BnaA02g19060D|||BnaA02g19060D||1),UPSTREAM(MODIFIER||2884|||BnaA02g19050D|||BnaA02g19050D||1|WARNING_TRANSCRIPT_INCOMPLETE),UPSTREAM(MODIFIER||4555|||BnaA02g19070D|||BnaA02g19070D||1|WARNING_TRANSCRIPT_INCOMPLETE)	GT:PL	1/1:255,42,0
chrA02	11865050	chrA02:11865050_C/T	C	T	228	.	DP=14;VDB=0.854183;MQSB=1;SGB=-0.686358;MQ0F=0;AC=2;AN=2;DP4=0,0,3,11;MQ=60;EFF=INTERGENIC(MODIFIER||||||||||1),UPSTREAM(MODIFIER||922|||BnaA02g19140D|||BnaA02g19140D||1)	GT:PL	1/1:255,42,0
chrA02	11879435	chrA02:11879435_C/T	C	T	220	.	DP=38;VDB=0.824567;RPB=0.680401;MQB=7.04538e-05;BQB=0.289936;MQSB=0.00111306;SGB=-0.692831;MQ0F=0.289474;ICB=1;HOB=0.5;AC=1;AN=2;DP4=0,14,8,16;MQ=25;EFF=INTERGENIC(MODIFIER||||||||||1),UPSTREAM(MODIFIER||3321|||BnaA02g19160D|||BnaA02g19160D||1|WARNING_TRANSCRIPT_MULTIPLE_STOP_CODONS)	GT:PL	0/1:255,0,16
chrA02	11897634	chrA02:11897634_T/C	T	C	53	.	DP=21;VDB=0.145712;RPB=0.473944;MQB=0.171881;BQB=0.783637;MQSB=0.145356;SGB=-0.590765;MQ0F=0;ICB=1;HOB=0.5;AC=1;AN=2;DP4=4,11,1,4;MQ=44;EFF=INTERGENIC(MODIFIER||||||||||1),UPSTREAM(MODIFIER||1446|||BnaA02g19170D|||BnaA02g19170D||1|WARNING_TRANSCRIPT_INCOMPLETE)	GT:PL	0/1:87,0,255
chrA02	11906709	chrA02:11906709_G/A	G	A	147	.	DP=42;VDB=0.887042;RPB=0.905227;MQB=0.0277506;BQB=1;MQSB=0.0150305;SGB=-0.688148;MQ0F=0.0238095;ICB=1;HOB=0.5;AC=1;AN=2;DP4=15,12,9,6;MQ=44;EFF=DOWNSTREAM(MODIFIER||3529|||BnaA02g19190D|||BnaA02g19190D||1|WARNING_TRANSCRIPT_INCOMPLETE),SYNONYMOUS_CODING(LOW|SILENT|agG/agA|R558||BnaA02g19180D|||BnaA02g19180D|8|1|WARNING_TRANSCRIPT_MULTIPLE_STOP_CODONS)	GT:PL	0/1:180,0,255
chrA02	11912438	chrA02:11912438_C/T	C	T	228	.	DP=30;VDB=0.441535;MQSB=0.929991;SGB=-0.693097;MQ0F=0;AC=2;AN=2;DP4=0,0,12,18;MQ=59;EFF=DOWNSTREAM(MODIFIER||2881|||BnaA02g19180D|||BnaA02g19180D||1|WARNING_TRANSCRIPT_MULTIPLE_STOP_CODONS),INTERGENIC(MODIFIER||||||||||1),UPSTREAM(MODIFIER||448|||BnaA02g19190D|||BnaA02g19190D||1|WARNING_TRANSCRIPT_INCOMPLETE),UPSTREAM(MODIFIER||570|||BnaA02g19200D|||BnaA02g19200D||1|WARNING_TRANSCRIPT_INCOMPLETE)	GT:PL	1/1:255,90,0
chrA02	11932739	chrA02:11932739_C/T	C	T	228	.	DP=38;VDB=0.624092;MQSB=0.373416;SGB=-0.693143;MQ0F=0;AC=2;AN=2;DP4=0,0,15,23;MQ=52;EFF=SYNONYMOUS_CODING(LOW|SILENT|aaC/aaT|N137||BnaA02g19220D|||BnaA02g19220D|4|1|WARNING_TRANSCRIPT_MULTIPLE_STOP_CODONS),UPSTREAM(MODIFIER||3770|||BnaA02g19210D|||BnaA02g19210D||1|WARNING_TRANSCRIPT_INCOMPLETE)	GT:PL	1/1:255,114,0
chrA02	11973658	chrA02:11973658_G/A	G	A	228	.	DP=28;VDB=0.974835;MQSB=0.949591;SGB=-0.693054;MQ0F=0;AC=2;AN=2;DP4=0,0,14,14;MQ=59;EFF=INTERGENIC(MODIFIER||||||||||1)	GT:PL	1/1:255,84,0
chrA02	11982785	chrA02:11982785_T/G	T	G	228	.	DP=25;VDB=0.832255;MQSB=0.552442;SGB=-0.692914;MQ0F=0;AC=2;AN=2;DP4=0,0,7,18;MQ=57;EFF=DOWNSTREAM(MODIFIER||559|||BnaA02g19280D|||BnaA02g19280D||1|WARNING_TRANSCRIPT_INCOMPLETE),INTERGENIC(MODIFIER||||||||||1),UPSTREAM(MODIFIER||1788|||BnaA02g19270D|||BnaA02g19270D||1|WARNING_TRANSCRIPT_MULTIPLE_STOP_CODONS)	GT:PL	1/1:255,75,0
chrA02	11982788	chrA02:11982788_G/T	G	T	228	.	DP=24;VDB=0.638428;MQSB=0.558301;SGB=-0.692831;MQ0F=0;AC=2;AN=2;DP4=0,0,7,17;MQ=57;EFF=DOWNSTREAM(MODIFIER||556|||BnaA02g19280D|||BnaA02g19280D||1|WARNING_TRANSCRIPT_INCOMPLETE),INTERGENIC(MODIFIER||||||||||1),UPSTREAM(MODIFIER||1791|||BnaA02g19270D|||BnaA02g19270D||1|WARNING_TRANSCRIPT_MULTIPLE_STOP_CODONS)	GT:PL	1/1:255,72,0
chrA02	11997188	chrA02:11997188_C/T	C	T	228	.	DP=37;VDB=0.133271;MQSB=1;SGB=-0.693141;MQ0F=0;AC=2;AN=2;DP4=0,0,18,19;MQ=60;EFF=DOWNSTREAM(MODIFIER||4633|||BnaA02g19290D|||BnaA02g19290D||1|WARNING_TRANSCRIPT_MULTIPLE_STOP_CODONS),DOWNSTREAM(MODIFIER||985|||BnaA02g19320D|||BnaA02g19320D||1|WARNING_TRANSCRIPT_MULTIPLE_STOP_CODONS),INTERGENIC(MODIFIER||||||||||1),UPSTREAM(MODIFIER||1860|||BnaA02g19300D|||BnaA02g19300D||1),UPSTREAM(MODIFIER||319|||BnaA02g19310D|||BnaA02g19310D||1|WARNING_TRANSCRIPT_INCOMPLETE)	GT:PL	1/1:255,111,0
chrA02	12097360	chrA02:12097360_G/A	G	A	129	.	DP=26;VDB=0.062858;RPB=0.0883539;MQB=0.411501;BQB=0.862492;MQSB=0.116037;SGB=-0.683931;MQ0F=0;ICB=1;HOB=0.5;AC=1;AN=2;DP4=8,4,13,0;MQ=42;EFF=INTERGENIC(MODIFIER||||||||||1)	GT:PL	0/1:162,0,227
chrA02	12201621	chrA02:12201621_A/G	A	G	183	.	DP=8;VDB=0.00281728;MQSB=1;SGB=-0.651104;MQ0F=0;AC=2;AN=2;DP4=0,0,1,7;MQ=60;EFF=INTERGENIC(MODIFIER||||||||||1),UPSTREAM(MODIFIER||3430|||BnaA02g19640D|||BnaA02g19640D||1|WARNING_TRANSCRIPT_MULTIPLE_STOP_CODONS),UPSTREAM(MODIFIER||92|||BnaA02g19650D|||BnaA02g19650D||1|WARNING_TRANSCRIPT_MULTIPLE_STOP_CODONS)	GT:PL	1/1:210,24,0
chrA02	12212028	chrA02:12212028_C/T	C	T	169	.	DP=22;VDB=0.72051;RPB=0.98316;MQB=0.128089;BQB=0.477205;MQSB=0.311297;SGB=-0.689466;MQ0F=0.0909091;ICB=1;HOB=0.5;AC=1;AN=2;DP4=0,6,5,11;MQ=27;EFF=DOWNSTREAM(MODIFIER||3237|||BnaA02g19680D|||BnaA02g19680D||1|WARNING_TRANSCRIPT_INCOMPLETE),INTRON(MODIFIER|||||BnaA02g19670D|||BnaA02g19670D|9|1|WARNING_TRANSCRIPT_MULTIPLE_STOP_CODONS)	GT:PL	0/1:203,0,28
chrA02	12303365	chrA02:12303365_C/T	C	T	228	.	DP=30;VDB=0.2108;MQSB=1;SGB=-0.693079;MQ0F=0;AC=2;AN=2;DP4=0,0,14,15;MQ=60;EFF=DOWNSTREAM(MODIFIER||3034|||BnaA02g19890D|||BnaA02g19890D||1|WARNING_TRANSCRIPT_INCOMPLETE),INTERGENIC(MODIFIER||||||||||1),UPSTREAM(MODIFIER||4227|||BnaA02g19880D|||BnaA02g19880D||1|WARNING_TRANSCRIPT_MULTIPLE_STOP_CODONS)	GT:PL	1/1:255,87,0
chrA02	12331817	chrA02:12331817_C/T	C	T	228	.	DP=28;VDB=0.614578;MQSB=1;SGB=-0.693054;MQ0F=0;AC=2;AN=2;DP4=0,0,21,7;MQ=60;EFF=INTERGENIC(MODIFIER||||||||||1),UPSTREAM(MODIFIER||3085|||BnaA02g19950D|||BnaA02g19950D||1),UPSTREAM(MODIFIER||4947|||BnaA02g19960D|||BnaA02g19960D||1)	GT:PL	1/1:255,84,0
chrA02	12342855	chrA02:12342855_C/T	C	T	228	.	DP=28;VDB=0.816342;MQSB=0.995249;SGB=-0.693021;MQ0F=0;AC=2;AN=2;DP4=0,0,15,12;MQ=52;EFF=NON_SYNONYMOUS_CODING(MODERATE|MISSENSE|gGg/gAg|G7E||BnaA02g19990D|||BnaA02g19990D|1|1|WARNING_TRANSCRIPT_MULTIPLE_STOP_CODONS),UPSTREAM(MODIFIER||2265|||BnaA02g19980D|||BnaA02g19980D||1),UPSTREAM(MODIFIER||3681|||BnaA02g20000D|||BnaA02g20000D||1|WARNING_TRANSCRIPT_INCOMPLETE),UPSTREAM(MODIFIER||4602|||BnaA02g19970D|||BnaA02g19970D||1)	GT:PL	1/1:255,81,0
chrA02	12504239	chrA02:12504239_G/A	G	A	228	.	DP=20;VDB=0.714388;MQSB=0.247381;SGB=-0.692067;MQ0F=0;AC=2;AN=2;DP4=0,0,9,11;MQ=40;EFF=NON_SYNONYMOUS_CODING(MODERATE|MISSENSE|gCt/gTt|A105V||BnaA02g20230D|||BnaA02g20230D|1|1|WARNING_TRANSCRIPT_INCOMPLETE)	GT:PL	1/1:255,60,0
chrA02	12655883	chrA02:12655883_C/T	C	T	228	.	DP=20;VDB=0.460656;MQSB=1;SGB=-0.69168;MQ0F=0;AC=2;AN=2;DP4=0,0,10,9;MQ=60;EFF=INTERGENIC(MODIFIER||||||||||1)	GT:PL	1/1:255,57,0
chrA02	12774987	chrA02:12774987_C/T	C	T	228	.	DP=16;VDB=0.39289;MQSB=0.914264;SGB=-0.689466;MQ0F=0;AC=2;AN=2;DP4=0,0,9,7;MQ=46;EFF=DOWNSTREAM(MODIFIER||3678|||BnaA02g20460D|||BnaA02g20460D||1|WARNING_TRANSCRIPT_MULTIPLE_STOP_CODONS),NON_SYNONYMOUS_CODING(MODERATE|MISSENSE|gGg/gAg|G215E||BnaA02g20470D|||BnaA02g20470D|1|1)	GT:PL	1/1:255,48,0
chrA02	12871735	chrA02:12871735_C/T	C	T	222	.	DP=37;VDB=0.542624;RPB=0.310926;MQB=0.588282;BQB=0.910919;MQSB=0.021652;SGB=-0.692976;MQ0F=0;ICB=1;HOB=0.5;AC=1;AN=2;DP4=6,5,9,17;MQ=47;EFF=NON_SYNONYMOUS_CODING(MODERATE|MISSENSE|atG/atA|M177I||BnaA02g20530D|||BnaA02g20530D|2|1)	GT:PL	0/1:255,0,190
chrA02	12947172	chrA02:12947172_C/T	C	T	228	.	DP=26;VDB=0.70083;MQSB=1;SGB=-0.692976;MQ0F=0;AC=2;AN=2;DP4=0,0,11,15;MQ=60;EFF=INTERGENIC(MODIFIER||||||||||1),UPSTREAM(MODIFIER||272|||BnaA02g20570D|||BnaA02g20570D||1|WARNING_TRANSCRIPT_MULTIPLE_STOP_CODONS)	GT:PL	1/1:255,78,0
chrA02	12960855	chrA02:12960855_T/A	T	A	56	.	DP=40;VDB=0.0171916;RPB=0.0297135;MQB=0.501629;BQB=0.544;MQSB=0.897479;SGB=-0.636426;MQ0F=0;ICB=1;HOB=0.5;AC=1;AN=2;DP4=17,16,6,1;MQ=58;EFF=INTRON(MODIFIER|||||BnaA02g20580D|||BnaA02g20580D|2|1|WARNING_TRANSCRIPT_MULTIPLE_STOP_CODONS)	GT:PL	0/1:91,0,255
chrA02	12978689	chrA02:12978689_C/T	C	T	218	.	DP=16;VDB=0.918524;MQSB=1;SGB=-0.689466;MQ0F=0;AC=2;AN=2;DP4=0,0,1,15;MQ=60;EFF=INTERGENIC(MODIFIER||||||||||1),UPSTREAM(MODIFIER||2507|||BnaA02g20590D|||BnaA02g20590D||1|WARNING_TRANSCRIPT_INCOMPLETE),UPSTREAM(MODIFIER||3615|||BnaA02g20600D|||BnaA02g20600D||1),UPSTREAM(MODIFIER||3870|||BnaA02g20610D|||BnaA02g20610D||1)	GT:PL	1/1:245,48,0
chrA02	13034777	chrA02:13034777_C/T	C	T	179	.	DP=15;VDB=0.408393;SGB=-0.688148;MQ0F=0;AC=2;AN=2;DP4=0,0,0,15;MQ=56;EFF=INTRON(MODIFIER|||||BnaA02g20690D|||BnaA02g20690D|4|1),UPSTREAM(MODIFIER||2324|||BnaA02g20680D|||BnaA02g20680D||1|WARNING_TRANSCRIPT_MULTIPLE_STOP_CODONS)	GT:PL	1/1:206,45,0
chrA02	13114553	chrA02:13114553_C/T	C	T	221	.	DP=29;VDB=0.240871;RPB=0.866597;MQB=0.00172309;BQB=0.802936;MQSB=0.155433;SGB=-0.692562;MQ0F=0;ICB=1;HOB=0.5;AC=1;AN=2;DP4=1,6,12,10;MQ=52;EFF=DOWNSTREAM(MODIFIER||2196|||BnaA02g20800D|||BnaA02g20800D||1|WARNING_TRANSCRIPT_INCOMPLETE),INTERGENIC(MODIFIER||||||||||1)	GT:PL	0/1:255,0,107
chrA02	13116455	chrA02:13116455_T/C	T	C	155	.	DP=38;VDB=0.00127688;RPB=0.401826;MQB=0.0168512;BQB=0.852346;MQSB=0.55435;SGB=-0.680642;MQ0F=0;ICB=1;HOB=0.5;AC=1;AN=2;DP4=17,9,4,8;MQ=55;EFF=DOWNSTREAM(MODIFIER||3735|||BnaA02g20810D|||BnaA02g20810D||1),DOWNSTREAM(MODIFIER||4098|||BnaA02g20800D|||BnaA02g20800D||1|WARNING_TRANSCRIPT_INCOMPLETE),INTERGENIC(MODIFIER||||||||||1)	GT:PL	0/1:188,0,255
chrA02	13117620	chrA02:13117620_C/T	C	T	222	.	DP=54;VDB=0.695579;RPB=0.0177678;MQB=0.0794627;BQB=0.435306;MQSB=0.865883;SGB=-0.692976;MQ0F=0;ICB=1;HOB=0.5;AC=1;AN=2;DP4=10,18,18,8;MQ=55;EFF=DOWNSTREAM(MODIFIER||2570|||BnaA02g20810D|||BnaA02g20810D||1),INTERGENIC(MODIFIER||||||||||1)	GT:PL	0/1:255,0,255
chrA02	13118912	chrA02:13118912_C/T	C	T	222	.	DP=78;VDB=0.119028;RPB=0.0430199;MQB=0.658536;BQB=0.99564;MQSB=0.777452;SGB=-0.69311;MQ0F=0;ICB=1;HOB=0.5;AC=1;AN=2;DP4=25,21,16,15;MQ=57;EFF=DOWNSTREAM(MODIFIER||1278|||BnaA02g20810D|||BnaA02g20810D||1),INTERGENIC(MODIFIER||||||||||1)	GT:PL	0/1:255,0,255
chrA02	13221139	chrA02:13221139_C/T	C	T	228	.	DP=20;VDB=0.395713;MQSB=0.751477;SGB=-0.692067;MQ0F=0;AC=2;AN=2;DP4=0,0,10,10;MQ=45;EFF=DOWNSTREAM(MODIFIER||4129|||BnaA02g20890D|||BnaA02g20890D||1|WARNING_TRANSCRIPT_INCOMPLETE),INTERGENIC(MODIFIER||||||||||1)	GT:PL	1/1:255,60,0
chrA02	13225637	chrA02:13225637_G/A	G	A	198	.	DP=43;VDB=0.9337;RPB=0.940701;MQB=0.797125;BQB=0.184362;MQSB=0.830235;SGB=-0.689466;MQ0F=0;ICB=1;HOB=0.5;AC=1;AN=2;DP4=13,13,11,5;MQ=58;EFF=SYNONYMOUS_CODING(LOW|SILENT|acC/acT|T350||BnaA02g20890D|||BnaA02g20890D|8|1|WARNING_TRANSCRIPT_INCOMPLETE)	GT:PL	0/1:231,0,255
chrA02	13226884	chrA02:13226884_G/C	G	C	95	.	DP=43;VDB=0.147716;RPB=0.37113;MQB=0.000149709;BQB=0.50774;MQSB=0.446822;SGB=-0.680642;MQ0F=0;ICB=1;HOB=0.5;AC=1;AN=2;DP4=11,20,2,10;MQ=52;EFF=DOWNSTREAM(MODIFIER||4992|||BnaA02g20900D|||BnaA02g20900D||1|WARNING_TRANSCRIPT_MULTIPLE_STOP_CODONS),INTRON(MODIFIER|||||BnaA02g20890D|||BnaA02g20890D|2|1|WARNING_TRANSCRIPT_INCOMPLETE)	GT:PL	0/1:129,0,255
chrA02	13248632	chrA02:13248632_C/T	C	T	228	.	DP=37;VDB=0.381514;RPB=0.1345;MQB=0.0377964;BQB=0.999613;MQSB=0.176227;SGB=-0.693132;MQ0F=0.108108;AC=2;AN=2;DP4=3,0,20,14;MQ=48;EFF=SYNONYMOUS_STOP(LOW|SILENT|tGa/tAa|*495||BnaA02g20930D|||BnaA02g20930D|3|1),UPSTREAM(MODIFIER||4478|||BnaA02g20920D|||BnaA02g20920D||1)	GT:PL	1/1:255,65,0
chrA02	13295419	chrA02:13295419_C/T	C	T	228	.	DP=25;VDB=0.268557;MQSB=0.897092;SGB=-0.692914;MQ0F=0;AC=2;AN=2;DP4=0,0,8,17;MQ=59;EFF=INTERGENIC(MODIFIER||||||||||1)	GT:PL	1/1:255,75,0
chrA02	13421451	chrA02:13421451_C/T	C	T	228	.	DP=34;VDB=0.569411;MQSB=0.966731;SGB=-0.693132;MQ0F=0;AC=2;AN=2;DP4=0,0,15,19;MQ=59;EFF=INTERGENIC(MODIFIER||||||||||1)	GT:PL	1/1:255,102,0
chrA02	13486484	chrA02:13486484_C/T	C	T	228	.	DP=20;VDB=0.873885;MQSB=0.513417;SGB=-0.692067;MQ0F=0;AC=2;AN=2;DP4=0,0,14,6;MQ=56;EFF=INTERGENIC(MODIFIER||||||||||1),UPSTREAM(MODIFIER||4807|||BnaA02g21170D|||BnaA02g21170D||1|WARNING_TRANSCRIPT_MULTIPLE_STOP_CODONS)	GT:PL	1/1:255,60,0
chrA02	13511363	chrA02:13511363_C/T	C	T	228	.	DP=28;VDB=0.132826;MQSB=1;SGB=-0.693054;MQ0F=0;AC=2;AN=2;DP4=0,0,17,11;MQ=60;EFF=INTERGENIC(MODIFIER||||||||||1)	GT:PL	1/1:255,84,0
chrA02	13514874	chrA02:13514874_C/T	C	T	228	.	DP=30;VDB=0.365731;MQSB=0.972375;SGB=-0.693097;MQ0F=0;AC=2;AN=2;DP4=0,0,11,19;MQ=59;EFF=INTERGENIC(MODIFIER||||||||||1)	GT:PL	1/1:255,90,0
chrA02	13541060	chrA02:13541060_C/T	C	T	228	.	DP=29;VDB=0.900794;MQSB=0.79167;SGB=-0.693079;MQ0F=0;AC=2;AN=2;DP4=0,0,9,20;MQ=56;EFF=DOWNSTREAM(MODIFIER||2213|||BnaA02g21190D|||BnaA02g21190D||1),INTERGENIC(MODIFIER||||||||||1)	GT:PL	1/1:255,87,0
chrA02	13568086	chrA02:13568086_A/G	A	G	195	.	DP=21;VDB=0.813064;RPB=0.567987;MQB=0.0570609;BQB=0.791547;MQSB=0.525788;SGB=-0.662043;MQ0F=0;ICB=1;HOB=0.5;AC=1;AN=2;DP4=6,5,4,5;MQ=49;EFF=DOWNSTREAM(MODIFIER||1941|||BnaA02g21210D|||BnaA02g21210D||1|WARNING_TRANSCRIPT_INCOMPLETE),INTERGENIC(MODIFIER||||||||||1)	GT:PL	0/1:228,0,192
chrA02	13595037	chrA02:13595037_C/T	C	T	228	.	DP=31;VDB=0.860339;MQSB=0.935281;SGB=-0.693097;MQ0F=0;AC=2;AN=2;DP4=0,0,11,19;MQ=51;EFF=INTERGENIC(MODIFIER||||||||||1),UPSTREAM(MODIFIER||3542|||BnaA02g21240D|||BnaA02g21240D||1|WARNING_TRANSCRIPT_INCOMPLETE)	GT:PL	1/1:255,90,0
chrA02	13599605	chrA02:13599605_C/T	C	T	228	.	DP=28;VDB=0.201109;RPB=0.471878;MQB=0.0206651;BQB=0.905462;MQSB=0.821692;SGB=-0.692914;MQ0F=0.0714286;AC=2;AN=2;DP4=1,2,15,10;MQ=51;EFF=INTERGENIC(MODIFIER||||||||||1)	GT:PL	1/1:255,40,0
chrA02	13636861	chrA02:13636861_C/T	C	T	228	.	DP=34;VDB=0.899319;MQSB=1;SGB=-0.693132;MQ0F=0;AC=2;AN=2;DP4=0,0,13,21;MQ=60;EFF=INTERGENIC(MODIFIER||||||||||1)	GT:PL	1/1:255,102,0
chrA02	13746576	chrA02:13746576_C/T	C	T	228	.	DP=19;VDB=0.188729;MQSB=1;SGB=-0.69168;MQ0F=0;AC=2;AN=2;DP4=0,0,9,10;MQ=60;EFF=DOWNSTREAM(MODIFIER||1875|||BnaA02g21360D|||BnaA02g21360D||1|WARNING_TRANSCRIPT_INCOMPLETE),INTERGENIC(MODIFIER||||||||||1),UPSTREAM(MODIFIER||2097|||BnaA02g21370D|||BnaA02g21370D||1|WARNING_TRANSCRIPT_INCOMPLETE)	GT:PL	1/1:255,57,0
chrA02	13834030	chrA02:13834030_C/T	C	T	228	.	DP=25;VDB=0.540552;MQSB=0.981946;SGB=-0.692914;MQ0F=0;AC=2;AN=2;DP4=0,0,6,19;MQ=58;EFF=DOWNSTREAM(MODIFIER||2040|||BnaA02g21480D|||BnaA02g21480D||1),DOWNSTREAM(MODIFIER||2717|||BnaA02g21460D|||BnaA02g21460D||1),DOWNSTREAM(MODIFIER||805|||BnaA02g21470D|||BnaA02g21470D||1),INTERGENIC(MODIFIER||||||||||1)	GT:PL	1/1:255,75,0
chrA02	13866839	chrA02:13866839_C/T	C	T	172	.	DP=17;VDB=0.656765;RPB=0.968753;MQB=0.0301974;BQB=0.998018;MQSB=1;SGB=-0.686358;MQ0F=0.0588235;AC=2;AN=2;DP4=3,0,13,1;MQ=37;EFF=DOWNSTREAM(MODIFIER||2514|||BnaA02g21500D|||BnaA02g21500D||1|WARNING_TRANSCRIPT_INCOMPLETE),SYNONYMOUS_CODING(LOW|SILENT|Cta/Tta|L50||BnaA02g21510D|||BnaA02g21510D|2|1|WARNING_TRANSCRIPT_INCOMPLETE),UPSTREAM(MODIFIER||4800|||BnaA02g21520D|||BnaA02g21520D||1)	GT:PL	1/1:199,3,0
chrA02	13943989	chrA02:13943989_C/T	C	T	209	.	DP=9;VDB=0.410322;MQSB=0.900802;SGB=-0.651104;MQ0F=0;AC=2;AN=2;DP4=0,0,5,3;MQ=60;EFF=DOWNSTREAM(MODIFIER||2149|||BnaA02g21570D|||BnaA02g21570D||1|WARNING_TRANSCRIPT_INCOMPLETE),INTERGENIC(MODIFIER||||||||||1)	GT:PL	1/1:236,24,0
chrA02	13968744	chrA02:13968744_C/T	C	T	228	.	DP=31;VDB=0.940215;MQSB=0.596826;SGB=-0.693097;MQ0F=0;AC=2;AN=2;DP4=0,0,18,12;MQ=58;EFF=DOWNSTREAM(MODIFIER||3592|||BnaA02g21600D|||BnaA02g21600D||1|WARNING_TRANSCRIPT_MULTIPLE_STOP_CODONS),NON_SYNONYMOUS_CODING(MODERATE|MISSENSE|tCt/tTt|S214F||BnaA02g21590D|||BnaA02g21590D|3|1|WARNING_TRANSCRIPT_MULTIPLE_STOP_CODONS)	GT:PL	1/1:255,90,0
chrA02	14225091	chrA02:14225091_C/T	C	T	228	.	DP=29;VDB=0.148574;MQSB=0.086209;SGB=-0.693079;MQ0F=0;AC=2;AN=2;DP4=0,0,17,12;MQ=55;EFF=DOWNSTREAM(MODIFIER||3226|||BnaA02g21820D|||BnaA02g21820D||1|WARNING_TRANSCRIPT_MULTIPLE_STOP_CODONS),INTERGENIC(MODIFIER||||||||||1),UPSTREAM(MODIFIER||331|||BnaA02g21810D|||BnaA02g21810D||1|WARNING_TRANSCRIPT_INCOMPLETE)	GT:PL	1/1:255,87,0
chrA02	14251227	chrA02:14251227_C/T	C	T	228	.	DP=25;VDB=0.537102;MQSB=0.151887;SGB=-0.692914;MQ0F=0;AC=2;AN=2;DP4=0,0,10,15;MQ=48;EFF=STOP_GAINED(HIGH|NONSENSE|tgG/tgA|W492*||BnaA02g21860D|||BnaA02g21860D|17|1|WARNING_TRANSCRIPT_MULTIPLE_STOP_CODONS)	GT:PL	1/1:255,75,0
chrA02	14286939	chrA02:14286939_C/T	C	T	228	.	DP=29;VDB=0.249284;RPB=0.00094251;MQB=0.000491009;BQB=0.950946;MQSB=0.84834;SGB=-0.692352;MQ0F=0.310345;AC=2;AN=2;DP4=5,3,14,7;MQ=36;EFF=INTERGENIC(MODIFIER||||||||||1),UPSTREAM(MODIFIER||1681|||BnaA02g21880D|||BnaA02g21880D||1),UPSTREAM(MODIFIER||4089|||BnaA02g21890D|||BnaA02g21890D||1|WARNING_TRANSCRIPT_INCOMPLETE)	GT:PL	1/1:255,21,0
chrA02	14321448	chrA02:14321448_C/T	C	T	228	.	DP=29;VDB=0.736401;MQSB=0.657047;SGB=-0.693079;MQ0F=0;AC=2;AN=2;DP4=0,0,14,15;MQ=57;EFF=DOWNSTREAM(MODIFIER||1975|||BnaA02g21920D|||BnaA02g21920D||1),INTERGENIC(MODIFIER||||||||||1),UPSTREAM(MODIFIER||1213|||BnaA02g21930D|||BnaA02g21930D||1)	GT:PL	1/1:255,87,0
chrA02	14348047	chrA02:14348047_C/T	C	T	228	.	DP=12;VDB=0.632396;MQSB=1;SGB=-0.680642;MQ0F=0;AC=2;AN=2;DP4=0,0,3,9;MQ=60;EFF=INTERGENIC(MODIFIER||||||||||1),UPSTREAM(MODIFIER||3107|||BnaA02g21960D|||BnaA02g21960D||1|WARNING_TRANSCRIPT_MULTIPLE_STOP_CODONS)	GT:PL	1/1:255,36,0
chrA02	14355302	chrA02:14355302_C/T	C	T	228	.	DP=27;VDB=0.720384;MQSB=0.56898;SGB=-0.693021;MQ0F=0;AC=2;AN=2;DP4=0,0,19,8;MQ=56;EFF=DOWNSTREAM(MODIFIER||571|||BnaA02g21960D|||BnaA02g21960D||1|WARNING_TRANSCRIPT_MULTIPLE_STOP_CODONS),INTERGENIC(MODIFIER||||||||||1)	GT:PL	1/1:255,81,0
chrA02	14355751	chrA02:14355751_C/T	C	T	228	.	DP=27;VDB=0.659727;MQSB=0.948137;SGB=-0.693021;MQ0F=0;AC=2;AN=2;DP4=0,0,10,17;MQ=48;EFF=DOWNSTREAM(MODIFIER||1020|||BnaA02g21960D|||BnaA02g21960D||1|WARNING_TRANSCRIPT_MULTIPLE_STOP_CODONS),INTERGENIC(MODIFIER||||||||||1)	GT:PL	1/1:255,81,0
chrA02	14355886	chrA02:14355886_C/T	C	T	228	.	DP=24;VDB=0.102301;MQSB=0.84246;SGB=-0.692831;MQ0F=0;AC=2;AN=2;DP4=0,0,14,10;MQ=53;EFF=DOWNSTREAM(MODIFIER||1155|||BnaA02g21960D|||BnaA02g21960D||1|WARNING_TRANSCRIPT_MULTIPLE_STOP_CODONS),INTERGENIC(MODIFIER||||||||||1)	GT:PL	1/1:255,72,0
chrA02	14357317	chrA02:14357317_C/T	C	T	228	.	DP=40;VDB=0.767153;MQSB=0.0213909;SGB=-0.693145;MQ0F=0;AC=2;AN=2;DP4=0,0,18,22;MQ=53;EFF=DOWNSTREAM(MODIFIER||2586|||BnaA02g21960D|||BnaA02g21960D||1|WARNING_TRANSCRIPT_MULTIPLE_STOP_CODONS),INTERGENIC(MODIFIER||||||||||1)	GT:PL	1/1:255,120,0
chrA02	14385622	chrA02:14385622_C/T	C	T	228	.	DP=29;VDB=0.552448;MQSB=1;SGB=-0.693079;MQ0F=0;AC=2;AN=2;DP4=0,0,16,13;MQ=60;EFF=DOWNSTREAM(MODIFIER||2972|||BnaA02g21990D|||BnaA02g21990D||1|WARNING_TRANSCRIPT_INCOMPLETE),INTERGENIC(MODIFIER||||||||||1)	GT:PL	1/1:255,87,0
chrA02	14406434	chrA02:14406434_C/T	C	T	228	.	DP=32;VDB=0.242237;MQSB=1;SGB=-0.69312;MQ0F=0;AC=2;AN=2;DP4=0,0,20,12;MQ=60;EFF=INTERGENIC(MODIFIER||||||||||1)	GT:PL	1/1:255,96,0
chrA02	14473069	chrA02:14473069_C/T	C	T	228	.	DP=30;VDB=0.306791;MQSB=0.972375;SGB=-0.693097;MQ0F=0;AC=2;AN=2;DP4=0,0,19,11;MQ=59;EFF=DOWNSTREAM(MODIFIER||2294|||BnaA02g22040D|||BnaA02g22040D||1),INTERGENIC(MODIFIER||||||||||1),UPSTREAM(MODIFIER||2135|||BnaA02g22050D|||BnaA02g22050D||1|WARNING_TRANSCRIPT_INCOMPLETE)	GT:PL	1/1:255,90,0
chrA02	14546953	chrA02:14546953_C/T	C	T	228	.	DP=25;VDB=0.394559;MQSB=1;SGB=-0.692914;MQ0F=0;AC=2;AN=2;DP4=0,0,10,15;MQ=60;EFF=DOWNSTREAM(MODIFIER||1208|||BnaA02g22100D|||BnaA02g22100D||1|WARNING_TRANSCRIPT_INCOMPLETE),INTERGENIC(MODIFIER||||||||||1),UPSTREAM(MODIFIER||4448|||BnaA02g22110D|||BnaA02g22110D||1|WARNING_TRANSCRIPT_MULTIPLE_STOP_CODONS)	GT:PL	1/1:255,75,0
chrA02	14568370	chrA02:14568370_C/T	C	T	228	.	DP=42;VDB=0.339759;MQSB=1;SGB=-0.693146;MQ0F=0;AC=2;AN=2;DP4=0,0,21,21;MQ=60;EFF=INTERGENIC(MODIFIER||||||||||1)	GT:PL	1/1:255,126,0
chrA02	14575703	chrA02:14575703_C/T	C	T	228	.	DP=22;VDB=0.482325;MQSB=1;SGB=-0.692562;MQ0F=0;AC=2;AN=2;DP4=0,0,11,11;MQ=60;EFF=INTERGENIC(MODIFIER||||||||||1)	GT:PL	1/1:255,66,0
chrA02	14620691	chrA02:14620691_C/T	C	T	228	.	DP=23;VDB=0.552652;MQSB=0.888322;SGB=-0.692717;MQ0F=0;AC=2;AN=2;DP4=0,0,19,4;MQ=56;EFF=INTERGENIC(MODIFIER||||||||||1)	GT:PL	1/1:255,69,0
chrA02	14628804	chrA02:14628804_C/T	C	T	228	.	DP=40;VDB=0.645954;RPB=0;MQB=0;BQB=0.0657895;MQSB=0.999896;SGB=-0.693143;MQ0F=0.025;AC=2;AN=2;DP4=1,1,26,12;MQ=57;EFF=INTRON(MODIFIER|||||BnaA02g22140D|||BnaA02g22140D|10|1|WARNING_TRANSCRIPT_INCOMPLETE),SPLICE_SITE_ACCEPTOR(HIGH|||||BnaA02g22140D|||BnaA02g22140D|11|1|WARNING_TRANSCRIPT_INCOMPLETE)	GT:PL	1/1:255,78,0
chrA02	14646080	chrA02:14646080_C/T	C	T	228	.	DP=24;VDB=0.723576;MQSB=0.88692;SGB=-0.692831;MQ0F=0;AC=2;AN=2;DP4=0,0,16,8;MQ=59;EFF=INTERGENIC(MODIFIER||||||||||1)	GT:PL	1/1:255,72,0
chrA02	14677273	chrA02:14677273_C/T	C	T	228	.	DP=42;VDB=0.87435;MQSB=1;SGB=-0.693146;MQ0F=0;AC=2;AN=2;DP4=0,0,23,19;MQ=60;EFF=INTERGENIC(MODIFIER||||||||||1),UPSTREAM(MODIFIER||4184|||BnaA02g22220D|||BnaA02g22220D||1),UPSTREAM(MODIFIER||4502|||BnaA02g22210D|||BnaA02g22210D||1|WARNING_TRANSCRIPT_INCOMPLETE)	GT:PL	1/1:255,126,0
chrA02	14736876	chrA02:14736876_C/T	C	T	228	.	DP=19;VDB=0.240621;MQSB=0.953977;SGB=-0.69168;MQ0F=0;AC=2;AN=2;DP4=0,0,13,6;MQ=57;EFF=SYNONYMOUS_CODING(LOW|SILENT|agG/agA|R468||BnaA02g22250D|||BnaA02g22250D|2|1|WARNING_TRANSCRIPT_INCOMPLETE)	GT:PL	1/1:255,57,0
chrA02	14805142	chrA02:14805142_C/T	C	T	228	.	DP=31;VDB=0.998605;MQSB=0.94467;SGB=-0.69311;MQ0F=0;AC=2;AN=2;DP4=0,0,14,17;MQ=55;EFF=INTERGENIC(MODIFIER||||||||||1),UPSTREAM(MODIFIER||1737|||BnaA02g22310D|||BnaA02g22310D||1|WARNING_TRANSCRIPT_MULTIPLE_STOP_CODONS)	GT:PL	1/1:255,93,0
chrA02	14827792	chrA02:14827792_C/T	C	T	224	.	DP=28;VDB=0.20874;RPB=0.792218;MQB=0.00723683;BQB=0.694935;MQSB=0.858541;SGB=-0.692717;MQ0F=0.0357143;AC=2;AN=2;DP4=4,0,13,10;MQ=52;EFF=DOWNSTREAM(MODIFIER||967|||BnaA02g22330D|||BnaA02g22330D||1),INTERGENIC(MODIFIER||||||||||1)	GT:PL	1/1:255,0,5
chrA02	14828090	chrA02:14828090_C/T	C	T	228	.	DP=33;VDB=0.82073;MQSB=0.829029;SGB=-0.693127;MQ0F=0.030303;AC=2;AN=2;DP4=0,0,16,17;MQ=52;EFF=DOWNSTREAM(MODIFIER||1265|||BnaA02g22330D|||BnaA02g22330D||1),INTERGENIC(MODIFIER||||||||||1)	GT:PL	1/1:255,99,0
chrA02	14845657	chrA02:14845657_C/T	C	T	228	.	DP=46;VDB=0.647909;MQSB=1;SGB=-0.693147;MQ0F=0;AC=2;AN=2;DP4=0,0,20,26;MQ=60;EFF=INTERGENIC(MODIFIER||||||||||1)	GT:PL	1/1:255,138,0
chrA02	14869581	chrA02:14869581_C/T	C	T	228	.	DP=16;VDB=0.260767;MQSB=1;SGB=-0.689466;MQ0F=0;AC=2;AN=2;DP4=0,0,6,10;MQ=60;EFF=DOWNSTREAM(MODIFIER||498|||BnaA02g22360D|||BnaA02g22360D||1|WARNING_TRANSCRIPT_MULTIPLE_STOP_CODONS),INTERGENIC(MODIFIER||||||||||1)	GT:PL	1/1:255,48,0
chrA02	14884653	chrA02:14884653_T/C	T	C	138	.	DP=9;VDB=0.0348254;SGB=-0.662043;MQ0F=0;AC=2;AN=2;DP4=0,0,0,9;MQ=37;EFF=INTERGENIC(MODIFIER||||||||||1),UPSTREAM(MODIFIER||1872|||BnaA02g22370D|||BnaA02g22370D||1|WARNING_TRANSCRIPT_INCOMPLETE)	GT:PL	1/1:165,27,0
chrA02	14973161	chrA02:14973161_C/T	C	T	228	.	DP=26;VDB=0.102458;MQSB=1;SGB=-0.692976;MQ0F=0;AC=2;AN=2;DP4=0,0,13,13;MQ=60;EFF=INTERGENIC(MODIFIER||||||||||1)	GT:PL	1/1:255,78,0
chrA02	14974433	chrA02:14974433_C/T	C	T	228	.	DP=23;VDB=0.254825;MQSB=1;SGB=-0.692717;MQ0F=0;AC=2;AN=2;DP4=0,0,8,15;MQ=60;EFF=INTERGENIC(MODIFIER||||||||||1)	GT:PL	1/1:255,69,0
chrA02	14985330	chrA02:14985330_C/T	C	T	228	.	DP=31;VDB=0.53516;MQSB=1;SGB=-0.693097;MQ0F=0;AC=2;AN=2;DP4=0,0,12,18;MQ=60;EFF=INTERGENIC(MODIFIER||||||||||1)	GT:PL	1/1:255,90,0
chrA02	15153703	chrA02:15153703_C/T	C	T	228	.	DP=22;VDB=0.537008;MQSB=1;SGB=-0.692352;MQ0F=0;AC=2;AN=2;DP4=0,0,6,15;MQ=60;EFF=DOWNSTREAM(MODIFIER||1294|||BnaA02g22630D|||BnaA02g22630D||1),SYNONYMOUS_CODING(LOW|SILENT|ggG/ggA|G44||BnaA02g22620D|||BnaA02g22620D|2|1|WARNING_TRANSCRIPT_INCOMPLETE)	GT:PL	1/1:255,63,0
chrA02	15180023	chrA02:15180023_C/T	C	T	228	.	DP=41;VDB=0.413314;MQSB=1;SGB=-0.693145;MQ0F=0;AC=2;AN=2;DP4=0,0,20,21;MQ=60;EFF=DOWNSTREAM(MODIFIER||1218|||BnaA02g22660D|||BnaA02g22660D||1|WARNING_TRANSCRIPT_INCOMPLETE),DOWNSTREAM(MODIFIER||375|||BnaA02g22640D|||BnaA02g22640D||1|WARNING_TRANSCRIPT_INCOMPLETE),NON_SYNONYMOUS_CODING(MODERATE|MISSENSE|Gaa/Aaa|E68K||BnaA02g22650D|||BnaA02g22650D|1|1)	GT:PL	1/1:255,123,0
chrA02	15193192	chrA02:15193192_C/T	C	T	228	.	DP=29;VDB=0.215493;MQSB=1;SGB=-0.693079;MQ0F=0;AC=2;AN=2;DP4=0,0,17,12;MQ=60;EFF=INTERGENIC(MODIFIER||||||||||1),UPSTREAM(MODIFIER||3471|||BnaA02g22670D|||BnaA02g22670D||1)	GT:PL	1/1:255,87,0
chrA02	15195203	chrA02:15195203_C/T	C	T	228	.	DP=19;VDB=0.998919;MQSB=1;SGB=-0.69168;MQ0F=0;AC=2;AN=2;DP4=0,0,5,14;MQ=60;EFF=INTERGENIC(MODIFIER||||||||||1),UPSTREAM(MODIFIER||1460|||BnaA02g22670D|||BnaA02g22670D||1)	GT:PL	1/1:255,57,0
chrA02	15320800	chrA02:15320800_C/T	C	T	228	.	DP=20;VDB=0.0267698;MQSB=0.984877;SGB=-0.692067;MQ0F=0;AC=2;AN=2;DP4=0,0,15,5;MQ=55;EFF=DOWNSTREAM(MODIFIER||361|||BnaA02g22780D|||BnaA02g22780D||1),INTERGENIC(MODIFIER||||||||||1),UPSTREAM(MODIFIER||135|||BnaA02g22790D|||BnaA02g22790D||1|WARNING_TRANSCRIPT_INCOMPLETE),UPSTREAM(MODIFIER||807|||BnaA02g22800D|||BnaA02g22800D||1)	GT:PL	1/1:255,60,0
chrA02	15338503	chrA02:15338503_C/T	C	T	228	.	DP=19;VDB=0.0273165;MQSB=0.711124;SGB=-0.69168;MQ0F=0;AC=2;AN=2;DP4=0,0,8,11;MQ=52;EFF=DOWNSTREAM(MODIFIER||259|||BnaA02g22820D|||BnaA02g22820D||1|WARNING_TRANSCRIPT_INCOMPLETE),DOWNSTREAM(MODIFIER||3675|||BnaA02g22830D|||BnaA02g22830D||1|WARNING_TRANSCRIPT_MULTIPLE_STOP_CODONS),INTERGENIC(MODIFIER||||||||||1)	GT:PL	1/1:255,57,0
chrA02	15343208	chrA02:15343208_C/T	C	T	228	.	DP=21;VDB=0.852153;MQSB=1;SGB=-0.692352;MQ0F=0;AC=2;AN=2;DP4=0,0,7,14;MQ=60;EFF=DOWNSTREAM(MODIFIER||4964|||BnaA02g22820D|||BnaA02g22820D||1|WARNING_TRANSCRIPT_INCOMPLETE),NON_SYNONYMOUS_CODING(MODERATE|MISSENSE|Ggt/Agt|G365S||BnaA02g22830D|||BnaA02g22830D|3|1|WARNING_TRANSCRIPT_MULTIPLE_STOP_CODONS)	GT:PL	1/1:255,63,0
chrA02	15359571	chrA02:15359571_C/T	C	T	194	.	DP=14;VDB=0.525878;RPB=0.839457;MQB=0.839457;BQB=0.879351;MQSB=0.839457;SGB=-0.670168;MQ0F=0;ICB=1;HOB=0.5;AC=1;AN=2;DP4=0,3,3,7;MQ=55;EFF=INTERGENIC(MODIFIER||||||||||1)	GT:PL	0/1:228,0,58
chrA02	15364566	chrA02:15364566_C/T	C	T	142	.	DP=32;VDB=0.118649;RPB=0.965685;MQB=0.658107;BQB=0.809312;SGB=-0.692562;MQ0F=0;ICB=1;HOB=0.5;AC=1;AN=2;DP4=0,10,0,22;MQ=48;EFF=INTERGENIC(MODIFIER||||||||||1),UPSTREAM(MODIFIER||4488|||BnaA02g22850D|||BnaA02g22850D||1|WARNING_TRANSCRIPT_INCOMPLETE)	GT:PL	0/1:175,0,133
chrA02	15406245	chrA02:15406245_C/T	C	T	228	.	DP=12;VDB=0.229729;MQSB=0.707404;SGB=-0.680642;MQ0F=0;AC=2;AN=2;DP4=0,0,3,9;MQ=59;EFF=INTERGENIC(MODIFIER||||||||||1)	GT:PL	1/1:255,36,0
chrA02	15410564	chrA02:15410564_C/T	C	T	228	.	DP=17;VDB=0.410713;MQSB=0.85832;SGB=-0.690438;MQ0F=0;AC=2;AN=2;DP4=0,0,11,6;MQ=59;EFF=INTERGENIC(MODIFIER||||||||||1)	GT:PL	1/1:255,51,0
chrA02	15486555	chrA02:15486555_C/T	C	T	228	.	DP=22;VDB=0.753491;RPB=1;MQB=1;BQB=1;MQSB=0.356772;SGB=-0.692352;MQ0F=0.227273;AC=2;AN=2;DP4=1,0,12,9;MQ=33;EFF=INTERGENIC(MODIFIER||||||||||1)	GT:PL	1/1:255,53,0
chrA02	15488264	chrA02:15488264_C/T	C	T	228	.	DP=23;VDB=0.00508355;MQSB=0.468802;SGB=-0.692717;MQ0F=0;AC=2;AN=2;DP4=0,0,11,12;MQ=47;EFF=INTERGENIC(MODIFIER||||||||||1)	GT:PL	1/1:255,69,0
chrA02	15538726	chrA02:15538726_C/T	C	T	228	.	DP=38;VDB=0.779362;RPB=0.164383;MQB=9.69821e-07;BQB=0.850016;MQSB=0.0086327;SGB=-0.692067;MQ0F=0.473684;AC=2;AN=2;DP4=17,1,11,9;MQ=20;EFF=INTERGENIC(MODIFIER||||||||||1)	GT:PL	1/1:255,8,0
chrA02	15609274	chrA02:15609274_C/T	C	T	228	.	DP=37;VDB=0.316505;MQSB=1;SGB=-0.693139;MQ0F=0;AC=2;AN=2;DP4=0,0,16,20;MQ=60;EFF=DOWNSTREAM(MODIFIER||4174|||BnaA02g22930D|||BnaA02g22930D||1|WARNING_TRANSCRIPT_INCOMPLETE),INTERGENIC(MODIFIER||||||||||1)	GT:PL	1/1:255,108,0
chrA02	15632070	chrA02:15632070_G/C	G	C	90	.	DP=9;VDB=0.565335;RPB=0.714286;MQB=0.285714;BQB=0.285714;MQSB=0.115573;SGB=-0.636426;MQ0F=0.444444;AC=2;AN=2;DP4=0,2,3,4;MQ=16;EFF=INTERGENIC(MODIFIER||||||||||1)	GT:PL	1/1:117,11,0
chrA02	15702508	chrA02:15702508_C/T	C	T	228	.	DP=45;VDB=0.79087;MQSB=0.984565;SGB=-0.693146;MQ0F=0;AC=2;AN=2;DP4=0,0,14,30;MQ=59;EFF=DOWNSTREAM(MODIFIER||2512|||BnaA02g22950D|||BnaA02g22950D||1|WARNING_TRANSCRIPT_INCOMPLETE),INTERGENIC(MODIFIER||||||||||1)	GT:PL	1/1:255,132,0
chrA02	15876697	chrA02:15876697_C/T	C	T	228	.	DP=21;VDB=0.543117;MQSB=1;SGB=-0.692352;MQ0F=0;AC=2;AN=2;DP4=0,0,13,8;MQ=60;EFF=INTERGENIC(MODIFIER||||||||||1)	GT:PL	1/1:255,63,0
chrA02	15929516	chrA02:15929516_C/T	C	T	228	.	DP=34;VDB=0.176896;MQSB=0.982155;SGB=-0.693132;MQ0F=0;AC=2;AN=2;DP4=0,0,18,16;MQ=55;EFF=INTERGENIC(MODIFIER||||||||||1)	GT:PL	1/1:255,102,0
chrA02	15966292	chrA02:15966292_C/T	C	T	228	.	DP=22;VDB=0.043975;MQSB=0.963419;SGB=-0.692562;MQ0F=0;AC=2;AN=2;DP4=0,0,14,8;MQ=58;EFF=SYNONYMOUS_CODING(LOW|SILENT|agG/agA|R171||BnaA02g23080D|||BnaA02g23080D|1|1|WARNING_TRANSCRIPT_MULTIPLE_STOP_CODONS),UPSTREAM(MODIFIER||3285|||BnaA02g23090D|||BnaA02g23090D||1),UPSTREAM(MODIFIER||3733|||BnaA02g23070D|||BnaA02g23070D||1|WARNING_TRANSCRIPT_INCOMPLETE)	GT:PL	1/1:255,66,0
chrA02	16013169	chrA02:16013169_C/T	C	T	228	.	DP=28;VDB=0.903048;MQSB=0.78763;SGB=-0.693054;MQ0F=0;AC=2;AN=2;DP4=0,0,13,15;MQ=58;EFF=INTERGENIC(MODIFIER||||||||||1)	GT:PL	1/1:255,84,0
chrA02	16074527	chrA02:16074527_C/T	C	T	228	.	DP=23;VDB=0.578601;MQSB=0.0920804;SGB=-0.692562;MQ0F=0;AC=2;AN=2;DP4=0,0,8,14;MQ=54;EFF=INTERGENIC(MODIFIER||||||||||1)	GT:PL	1/1:255,66,0
chrA02	16127114	chrA02:16127114_C/T	C	T	228	.	DP=16;VDB=0.853356;MQSB=0.823561;SGB=-0.689466;MQ0F=0;AC=2;AN=2;DP4=0,0,11,5;MQ=58;EFF=INTERGENIC(MODIFIER||||||||||1)	GT:PL	1/1:255,48,0
chrA02	16148472	chrA02:16148472_C/T	C	T	228	.	DP=24;VDB=0.48759;MQSB=1;SGB=-0.692831;MQ0F=0;AC=2;AN=2;DP4=0,0,8,16;MQ=60;EFF=INTRON(MODIFIER|||||BnaA02g23130D|||BnaA02g23130D|2|1|WARNING_TRANSCRIPT_INCOMPLETE),UPSTREAM(MODIFIER||4413|||BnaA02g23140D|||BnaA02g23140D||1|WARNING_TRANSCRIPT_INCOMPLETE)	GT:PL	1/1:255,72,0
chrA02	16159430	chrA02:16159430_C/T	C	T	228	.	DP=29;VDB=0.829023;MQSB=1;SGB=-0.693079;MQ0F=0;AC=2;AN=2;DP4=0,0,13,16;MQ=60;EFF=DOWNSTREAM(MODIFIER||3501|||BnaA02g23140D|||BnaA02g23140D||1|WARNING_TRANSCRIPT_INCOMPLETE),INTRON(MODIFIER|||||BnaA02g23150D|||BnaA02g23150D|6|1|WARNING_TRANSCRIPT_INCOMPLETE)	GT:PL	1/1:255,87,0
chrA02	16185942	chrA02:16185942_C/T	C	T	228	.	DP=22;VDB=0.622279;RPB=1;MQB=1;BQB=1;MQSB=0.485582;SGB=-0.692352;MQ0F=0.0454545;AC=2;AN=2;DP4=0,1,9,12;MQ=40;EFF=DOWNSTREAM(MODIFIER||4797|||BnaA02g23170D|||BnaA02g23170D||1|WARNING_TRANSCRIPT_INCOMPLETE),INTERGENIC(MODIFIER||||||||||1)	GT:PL	1/1:255,53,0
chrA02	16236312	chrA02:16236312_C/T	C	T	190	.	DP=11;VDB=0.778936;MQSB=1;SGB=-0.676189;MQ0F=0;AC=2;AN=2;DP4=0,0,10,1;MQ=59;EFF=INTERGENIC(MODIFIER||||||||||1),UPSTREAM(MODIFIER||3398|||BnaA02g23220D|||BnaA02g23220D||1)	GT:PL	1/1:217,33,0
chrA02	16240696	chrA02:16240696_C/T	C	T	228	.	DP=31;VDB=0.067284;MQSB=1;SGB=-0.69311;MQ0F=0;AC=2;AN=2;DP4=0,0,23,8;MQ=60;EFF=DOWNSTREAM(MODIFIER||779|||BnaA02g23230D|||BnaA02g23230D||1|WARNING_TRANSCRIPT_INCOMPLETE),INTERGENIC(MODIFIER||||||||||1)	GT:PL	1/1:255,93,0
chrA02	16324327	chrA02:16324327_C/T	C	T	136	.	DP=26;VDB=0.134851;RPB=0.107701;MQB=0.143011;BQB=0.969233;MQSB=0.286505;SGB=-0.651104;MQ0F=0;ICB=1;HOB=0.5;AC=1;AN=2;DP4=7,11,3,5;MQ=48;EFF=INTERGENIC(MODIFIER||||||||||1),UPSTREAM(MODIFIER||773|||BnaA02g23250D|||BnaA02g23250D||1|WARNING_TRANSCRIPT_INCOMPLETE)	GT:PL	0/1:169,0,255
chrA02	16394555	chrA02:16394555_C/T	C	T	228	.	DP=24;VDB=0.425957;MQSB=1;SGB=-0.692831;MQ0F=0;AC=2;AN=2;DP4=0,0,4,20;MQ=60;EFF=INTERGENIC(MODIFIER||||||||||1)	GT:PL	1/1:255,72,0
chrA02	16396090	chrA02:16396090_C/T	C	T	228	.	DP=21;VDB=0.800253;MQSB=1;SGB=-0.692352;MQ0F=0;AC=2;AN=2;DP4=0,0,11,10;MQ=60;EFF=INTERGENIC(MODIFIER||||||||||1)	GT:PL	1/1:255,63,0
chrA02	16492624	chrA02:16492624_C/T	C	T	206	.	DP=45;VDB=0.00300391;RPB=0.985258;MQB=0.0641166;BQB=0.279328;MQSB=0.622862;SGB=-0.69168;MQ0F=0;ICB=1;HOB=0.5;AC=1;AN=2;DP4=12,14,6,13;MQ=51;EFF=INTERGENIC(MODIFIER||||||||||1)	GT:PL	0/1:239,0,255
chrA02	16506608	chrA02:16506608_C/T	C	T	228	.	DP=35;VDB=0.362002;MQSB=0.923245;SGB=-0.693136;MQ0F=0;AC=2;AN=2;DP4=0,0,12,23;MQ=59;EFF=DOWNSTREAM(MODIFIER||469|||BnaA02g23370D|||BnaA02g23370D||1|WARNING_TRANSCRIPT_MULTIPLE_STOP_CODONS),INTERGENIC(MODIFIER||||||||||1)	GT:PL	1/1:255,105,0
chrA02	16519758	chrA02:16519758_C/T	C	T	228	.	DP=22;VDB=0.329521;MQSB=0.524993;SGB=-0.692562;MQ0F=0;AC=2;AN=2;DP4=0,0,9,13;MQ=53;EFF=INTERGENIC(MODIFIER||||||||||1),UPSTREAM(MODIFIER||2197|||BnaA02g23400D|||BnaA02g23400D||1|WARNING_TRANSCRIPT_MULTIPLE_STOP_CODONS)	GT:PL	1/1:255,66,0
chrA02	16537531	chrA02:16537531_C/T	C	T	228	.	DP=36;VDB=0.228993;MQSB=0.945662;SGB=-0.693139;MQ0F=0;AC=2;AN=2;DP4=0,0,20,16;MQ=52;EFF=INTERGENIC(MODIFIER||||||||||1)	GT:PL	1/1:255,108,0
chrA02	16576629	chrA02:16576629_C/T	C	T	228	.	DP=29;VDB=0.407886;MQSB=0.145356;SGB=-0.693079;MQ0F=0;AC=2;AN=2;DP4=0,0,14,15;MQ=54;EFF=INTERGENIC(MODIFIER||||||||||1)	GT:PL	1/1:255,87,0
chrA02	16609578	chrA02:16609578_C/T	C	T	228	.	DP=32;VDB=0.568526;MQSB=1;SGB=-0.69311;MQ0F=0;AC=2;AN=2;DP4=0,0,14,17;MQ=60;EFF=INTERGENIC(MODIFIER||||||||||1)	GT:PL	1/1:255,93,0
chrA02	16702675	chrA02:16702675_C/T	C	T	228	.	DP=39;VDB=0.95237;MQSB=1;SGB=-0.693144;MQ0F=0;AC=2;AN=2;DP4=0,0,21,18;MQ=60;EFF=INTERGENIC(MODIFIER||||||||||1)	GT:PL	1/1:255,117,0
chrA02	16754404	chrA02:16754404_C/T	C	T	228	.	DP=25;VDB=0.494074;MQSB=1;SGB=-0.692352;MQ0F=0;AC=2;AN=2;DP4=0,0,8,13;MQ=60;EFF=DOWNSTREAM(MODIFIER||4055|||BnaA02g23490D|||BnaA02g23490D||1|WARNING_TRANSCRIPT_INCOMPLETE),INTERGENIC(MODIFIER||||||||||1),UPSTREAM(MODIFIER||1456|||BnaA02g23470D|||BnaA02g23470D||1|WARNING_TRANSCRIPT_INCOMPLETE),UPSTREAM(MODIFIER||2585|||BnaA02g23480D|||BnaA02g23480D||1)	GT:PL	1/1:255,63,0
chrA02	16782399	chrA02:16782399_C/T	C	T	228	.	DP=31;VDB=0.550326;MQSB=0.79638;SGB=-0.69311;MQ0F=0;AC=2;AN=2;DP4=0,0,17,14;MQ=56;EFF=DOWNSTREAM(MODIFIER||3821|||BnaA02g23510D|||BnaA02g23510D||1),INTERGENIC(MODIFIER||||||||||1),UPSTREAM(MODIFIER||3016|||BnaA02g23520D|||BnaA02g23520D||1),UPSTREAM(MODIFIER||3201|||BnaA02g23530D|||BnaA02g23530D||1),UPSTREAM(MODIFIER||4129|||BnaA02g23540D|||BnaA02g23540D||1|WARNING_TRANSCRIPT_MULTIPLE_STOP_CODONS)	GT:PL	1/1:255,93,0
chrA02	16789082	chrA02:16789082_C/T	C	T	228	.	DP=21;VDB=0.58672;MQSB=0.740818;SGB=-0.692352;MQ0F=0;AC=2;AN=2;DP4=0,0,11,10;MQ=57;EFF=DOWNSTREAM(MODIFIER||1536|||BnaA02g23540D|||BnaA02g23540D||1|WARNING_TRANSCRIPT_MULTIPLE_STOP_CODONS),DOWNSTREAM(MODIFIER||3156|||BnaA02g23530D|||BnaA02g23530D||1),INTERGENIC(MODIFIER||||||||||1)	GT:PL	1/1:255,63,0
chrA02	16796529	chrA02:16796529_C/T	C	T	228	.	DP=22;VDB=0.683026;MQSB=0.966484;SGB=-0.692352;MQ0F=0;AC=2;AN=2;DP4=0,0,14,7;MQ=58;EFF=INTERGENIC(MODIFIER||||||||||1)	GT:PL	1/1:255,63,0
chrA02	16905863	chrA02:16905863_C/T	C	T	228	.	DP=12;VDB=0.240077;MQSB=1;SGB=-0.680642;MQ0F=0;AC=2;AN=2;DP4=0,0,10,2;MQ=60;EFF=DOWNSTREAM(MODIFIER||2249|||BnaA02g23630D|||BnaA02g23630D||1),INTERGENIC(MODIFIER||||||||||1)	GT:PL	1/1:255,36,0
chrA02	16905933	chrA02:16905933_C/T	C	T	149	.	DP=6;VDB=0.293058;MQSB=1;SGB=-0.616816;MQ0F=0;AC=2;AN=2;DP4=0,0,5,1;MQ=60;EFF=DOWNSTREAM(MODIFIER||2179|||BnaA02g23630D|||BnaA02g23630D||1),INTERGENIC(MODIFIER||||||||||1)	GT:PL	1/1:176,18,0
chrA02	16993326	chrA02:16993326_C/T	C	T	189	.	DP=7;VDB=0.0273827;MQSB=1.01283;SGB=-0.636426;MQ0F=0;AC=2;AN=2;DP4=0,0,4,3;MQ=60;EFF=DOWNSTREAM(MODIFIER||1856|||BnaA02g23700D|||BnaA02g23700D||1),DOWNSTREAM(MODIFIER||3168|||BnaA02g23710D|||BnaA02g23710D||1),INTERGENIC(MODIFIER||||||||||1)	GT:PL	1/1:216,21,0
chrA02	17075307	chrA02:17075307_C/T	C	T	228	.	DP=22;VDB=0.018219;MQSB=1;SGB=-0.692562;MQ0F=0;AC=2;AN=2;DP4=0,0,10,12;MQ=60;EFF=INTERGENIC(MODIFIER||||||||||1)	GT:PL	1/1:255,66,0
chrA02	17135311	chrA02:17135311_C/T	C	T	228	.	DP=22;VDB=0.563736;MQSB=1;SGB=-0.692562;MQ0F=0;AC=2;AN=2;DP4=0,0,6,16;MQ=60;EFF=INTERGENIC(MODIFIER||||||||||1),UPSTREAM(MODIFIER||4150|||BnaA02g23820D|||BnaA02g23820D||1|WARNING_TRANSCRIPT_INCOMPLETE),UPSTREAM(MODIFIER||4396|||BnaA02g23840D|||BnaA02g23840D||1|WARNING_TRANSCRIPT_MULTIPLE_STOP_CODONS),UPSTREAM(MODIFIER||718|||BnaA02g23830D|||BnaA02g23830D||1|WARNING_TRANSCRIPT_INCOMPLETE)	GT:PL	1/1:255,66,0
chrA02	17145273	chrA02:17145273_C/T	C	T	228	.	DP=34;VDB=0.991996;MQSB=0.0119053;SGB=-0.693132;MQ0F=0;AC=2;AN=2;DP4=0,0,21,13;MQ=52;EFF=DOWNSTREAM(MODIFIER||3902|||BnaA02g23850D|||BnaA02g23850D||1|WARNING_TRANSCRIPT_INCOMPLETE),INTRON(MODIFIER|||||BnaA02g23840D|||BnaA02g23840D|5|1|WARNING_TRANSCRIPT_MULTIPLE_STOP_CODONS),SPLICE_SITE_REGION(LOW|||||BnaA02g23840D|||BnaA02g23840D|5|1|WARNING_TRANSCRIPT_MULTIPLE_STOP_CODONS)	GT:PL	1/1:255,102,0
chrA02	17166594	chrA02:17166594_C/T	C	T	228	.	DP=22;VDB=0.572822;RPB=1;MQB=1;BQB=1;MQSB=0.468665;SGB=-0.692067;MQ0F=0.0454545;AC=2;AN=2;DP4=1,0,7,13;MQ=40;EFF=NON_SYNONYMOUS_CODING(MODERATE|MISSENSE|Cgg/Tgg|R348W||BnaA02g23870D|||BnaA02g23870D|11|1|WARNING_TRANSCRIPT_MULTIPLE_STOP_CODONS)	GT:PL	1/1:255,50,0
chrA02	17372770	chrA02:17372770_C/T	C	T	186	.	DP=9;VDB=0.171339;MQSB=1;SGB=-0.662043;MQ0F=0;AC=2;AN=2;DP4=0,0,7,2;MQ=60;EFF=INTERGENIC(MODIFIER||||||||||1),UPSTREAM(MODIFIER||1967|||BnaA02g24050D|||BnaA02g24050D||1)	GT:PL	1/1:213,27,0
chrA02	17373074	chrA02:17373074_C/T	C	T	228	.	DP=24;VDB=0.217505;MQSB=0.0106928;SGB=-0.692831;MQ0F=0;AC=2;AN=2;DP4=0,0,11,13;MQ=49;EFF=INTERGENIC(MODIFIER||||||||||1),UPSTREAM(MODIFIER||2271|||BnaA02g24050D|||BnaA02g24050D||1)	GT:PL	1/1:255,72,0
chrA02	17436284	chrA02:17436284_C/T	C	T	228	.	DP=43;VDB=0.609107;MQSB=0.0131197;SGB=-0.693146;MQ0F=0;AC=2;AN=2;DP4=0,0,23,19;MQ=43;EFF=DOWNSTREAM(MODIFIER||74|||BnaA02g24100D|||BnaA02g24100D||1|WARNING_TRANSCRIPT_INCOMPLETE),INTRAGENIC(MODIFIER|||||BnaA02g24100D|||||1)	GT:PL	1/1:255,126,0
chrA02	17447722	chrA02:17447722_C/T	C	T	228	.	DP=27;VDB=0.523816;MQSB=0.0221033;SGB=-0.693021;MQ0F=0;AC=2;AN=2;DP4=0,0,19,8;MQ=46;EFF=DOWNSTREAM(MODIFIER||97|||BnaA02g24110D|||BnaA02g24110D||1),INTERGENIC(MODIFIER||||||||||1),UPSTREAM(MODIFIER||4647|||BnaA02g24100D|||BnaA02g24100D||1|WARNING_TRANSCRIPT_INCOMPLETE)	GT:PL	1/1:255,78,0
chrA02	17464068	chrA02:17464068_C/T	C	T	228	.	DP=14;VDB=0.508984;MQSB=0.428703;SGB=-0.686358;MQ0F=0.0714286;AC=2;AN=2;DP4=0,0,7,7;MQ=51;EFF=INTERGENIC(MODIFIER||||||||||1),UPSTREAM(MODIFIER||1041|||BnaA02g24120D|||BnaA02g24120D||1|WARNING_TRANSCRIPT_MULTIPLE_STOP_CODONS)	GT:PL	1/1:255,42,0
chrA02	17464256	chrA02:17464256_C/T	C	T	197	.	DP=9;VDB=0.525142;MQSB=0.571429;SGB=-0.662043;MQ0F=0;AC=2;AN=2;DP4=0,0,7,2;MQ=52;EFF=INTERGENIC(MODIFIER||||||||||1),UPSTREAM(MODIFIER||1229|||BnaA02g24120D|||BnaA02g24120D||1|WARNING_TRANSCRIPT_MULTIPLE_STOP_CODONS)	GT:PL	1/1:224,27,0
chrA02	17492217	chrA02:17492217_C/T	C	T	226	.	DP=11;VDB=0.61315;MQSB=1;SGB=-0.676189;MQ0F=0;AC=2;AN=2;DP4=0,0,9,2;MQ=60;EFF=DOWNSTREAM(MODIFIER||3546|||BnaA02g24140D|||BnaA02g24140D||1|WARNING_TRANSCRIPT_MULTIPLE_STOP_CODONS),DOWNSTREAM(MODIFIER||4689|||BnaA02g24160D|||BnaA02g24160D||1|WARNING_TRANSCRIPT_MULTIPLE_STOP_CODONS),INTERGENIC(MODIFIER||||||||||1),UPSTREAM(MODIFIER||3143|||BnaA02g24150D|||BnaA02g24150D||1|WARNING_TRANSCRIPT_INCOMPLETE)	GT:PL	1/1:253,33,0
chrA02	17518948	chrA02:17518948_C/T	C	T	228	.	DP=20;VDB=0.733113;MQSB=0.898397;SGB=-0.692067;MQ0F=0;AC=2;AN=2;DP4=0,0,8,12;MQ=59;EFF=INTRON(MODIFIER|||||BnaA02g24170D|||BnaA02g24170D|3|1|WARNING_TRANSCRIPT_INCOMPLETE)	GT:PL	1/1:255,60,0
chrA02	17522043	chrA02:17522043_C/T	C	T	228	.	DP=24;VDB=0.954213;MQSB=1;SGB=-0.692831;MQ0F=0;AC=2;AN=2;DP4=0,0,12,12;MQ=60;EFF=DOWNSTREAM(MODIFIER||2451|||BnaA02g24170D|||BnaA02g24170D||1|WARNING_TRANSCRIPT_INCOMPLETE),INTERGENIC(MODIFIER||||||||||1)	GT:PL	1/1:255,72,0
chrA02	17553296	chrA02:17553296_C/T	C	T	228	.	DP=32;VDB=0.244378;MQSB=1;SGB=-0.69312;MQ0F=0;AC=2;AN=2;DP4=0,0,19,13;MQ=60;EFF=INTERGENIC(MODIFIER||||||||||1)	GT:PL	1/1:255,96,0
chrA02	17577972	chrA02:17577972_C/T	C	T	228	.	DP=27;VDB=0.777199;MQSB=0.912952;SGB=-0.693021;MQ0F=0;AC=2;AN=2;DP4=0,0,10,17;MQ=58;EFF=DOWNSTREAM(MODIFIER||3666|||BnaA02g24200D|||BnaA02g24200D||1),INTERGENIC(MODIFIER||||||||||1)	GT:PL	1/1:255,81,0
chrA02	17799668	chrA02:17799668_C/T	C	T	228	.	DP=21;VDB=0.500829;MQSB=0.780412;SGB=-0.692352;MQ0F=0;AC=2;AN=2;DP4=0,0,10,11;MQ=58;EFF=DOWNSTREAM(MODIFIER||1065|||BnaA02g24430D|||BnaA02g24430D||1|WARNING_TRANSCRIPT_INCOMPLETE),SYNONYMOUS_CODING(LOW|SILENT|caC/caT|H214||BnaA02g24440D|||BnaA02g24440D|1|1),UPSTREAM(MODIFIER||1731|||BnaA02g24460D|||BnaA02g24460D||1|WARNING_TRANSCRIPT_INCOMPLETE),UPSTREAM(MODIFIER||533|||BnaA02g24450D|||BnaA02g24450D||1|WARNING_TRANSCRIPT_INCOMPLETE)	GT:PL	1/1:255,63,0
chrA02	18056058	chrA02:18056058_C/T	C	T	30.0637	.	DP=43;VDB=0.283845;RPB=0.0200479;MQB=0.116749;BQB=0.847284;MQSB=0.416155;SGB=-0.636426;MQ0F=0;ICB=1;HOB=0.5;AC=1;AN=2;DP4=14,22,7,0;MQ=45;EFF=NON_SYNONYMOUS_CODING(MODERATE|MISSENSE|Gtt/Att|V105I||BnaA02g24760D|||BnaA02g24760D|5|1|WARNING_TRANSCRIPT_INCOMPLETE),SPLICE_SITE_REGION(LOW|||||BnaA02g24760D|||BnaA02g24760D|5|1|WARNING_TRANSCRIPT_INCOMPLETE)	GT:PL	0/1:65,0,255
chrA02	18178970	chrA02:18178970_C/T	C	T	228	.	DP=43;VDB=0.764093;MQSB=0.135436;SGB=-0.693146;MQ0F=0;AC=2;AN=2;DP4=0,0,17,26;MQ=47;EFF=INTERGENIC(MODIFIER||||||||||1),UPSTREAM(MODIFIER||1977|||BnaA02g24850D|||BnaA02g24850D||1|WARNING_TRANSCRIPT_INCOMPLETE)	GT:PL	1/1:255,129,0
chrA02	18198234	chrA02:18198234_T/G	T	G	65	.	DP=4;VDB=0.559209;RPB=1;MQB=1;BQB=1;MQSB=1;SGB=-0.511536;MQ0F=0;ICB=1;HOB=0.5;AC=1;AN=2;DP4=1,0,1,2;MQ=46;EFF=INTERGENIC(MODIFIER||||||||||1)	GT:PL	0/1:99,0,17
chrA02	18198238	chrA02:18198238_T/C	T	C	66	.	DP=4;VDB=0.559209;RPB=1;MQB=1;BQB=1;MQSB=1;SGB=-0.511536;MQ0F=0;ICB=1;HOB=0.5;AC=1;AN=2;DP4=1,0,1,2;MQ=46;EFF=INTERGENIC(MODIFIER||||||||||1)	GT:PL	0/1:100,0,17
chrA02	18246100	chrA02:18246100_T/A	T	A	143	.	DP=12;VDB=0.0102182;RPB=1;MQB=1;BQB=1;MQSB=0.838046;SGB=-0.676189;MQ0F=0.25;AC=2;AN=2;DP4=1,0,7,4;MQ=23;EFF=INTRON(MODIFIER|||||BnaA02g24890D|||BnaA02g24890D|5|1|WARNING_TRANSCRIPT_MULTIPLE_STOP_CODONS)	GT:PL	1/1:170,25,0
chrA02	18285713	chrA02:18285713_C/A	C	A	155	.	DP=6;VDB=0.299032;MQSB=1;SGB=-0.616816;MQ0F=0;AC=2;AN=2;DP4=0,0,1,5;MQ=53;EFF=DOWNSTREAM(MODIFIER||1176|||BnaA02g24930D|||BnaA02g24930D||1|WARNING_TRANSCRIPT_MULTIPLE_STOP_CODONS),INTERGENIC(MODIFIER||||||||||1),UPSTREAM(MODIFIER||2513|||BnaA02g24920D|||BnaA02g24920D||1|WARNING_TRANSCRIPT_INCOMPLETE)	GT:PL	1/1:182,18,0
chrA02	18336007	chrA02:18336007_G/A	G	A	225	.	DP=13;VDB=0.646037;MQSB=1;SGB=-0.683931;MQ0F=0;AC=2;AN=2;DP4=0,0,11,2;MQ=60;EFF=INTERGENIC(MODIFIER||||||||||1)	GT:PL	1/1:252,39,0
chrA02	18479289	chrA02:18479289_T/A	T	A	176	.	DP=13;VDB=0.00288224;RPB=1;MQB=1;BQB=1;MQSB=0.213769;SGB=-0.680642;MQ0F=0.0769231;AC=2;AN=2;DP4=0,1,5,7;MQ=29;EFF=INTERGENIC(MODIFIER||||||||||1),UPSTREAM(MODIFIER||1504|||BnaA02g25150D|||BnaA02g25150D||1)	GT:PL	1/1:203,14,0
chrA02	18738177	chrA02:18738177_G/A	G	A	228	.	DP=26;VDB=0.140543;MQSB=0.558035;SGB=-0.692976;MQ0F=0;AC=2;AN=2;DP4=0,0,14,12;MQ=53;EFF=DOWNSTREAM(MODIFIER||1882|||BnaA02g25510D|||BnaA02g25510D||1|WARNING_TRANSCRIPT_INCOMPLETE),INTERGENIC(MODIFIER||||||||||1),UPSTREAM(MODIFIER||3310|||BnaA02g25490D|||BnaA02g25490D||1|WARNING_TRANSCRIPT_INCOMPLETE),UPSTREAM(MODIFIER||550|||BnaA02g25500D|||BnaA02g25500D||1|WARNING_TRANSCRIPT_INCOMPLETE)	GT:PL	1/1:255,78,0
chrA02	18795358	chrA02:18795358_T/C	T	C	157	.	DP=7;VDB=0.0044822;MQSB=0.2;SGB=-0.636426;MQ0F=0;AC=2;AN=2;DP4=0,0,2,5;MQ=48;EFF=DOWNSTREAM(MODIFIER||1966|||BnaA02g25630D|||BnaA02g25630D||1),SYNONYMOUS_CODING(LOW|SILENT|tgT/tgC|C186||BnaA02g25640D|||BnaA02g25640D|4|1|WARNING_TRANSCRIPT_MULTIPLE_STOP_CODONS)	GT:PL	1/1:184,21,0
chrA02	18860489	chrA02:18860489_C/T	C	T	228	.	DP=34;VDB=0.864551;MQSB=0.71829;SGB=-0.693127;MQ0F=0;AC=2;AN=2;DP4=0,0,15,18;MQ=57;EFF=NON_SYNONYMOUS_CODING(MODERATE|MISSENSE|aCt/aTt|T378I||BnaA02g25770D|||BnaA02g25770D|12|1|WARNING_TRANSCRIPT_MULTIPLE_STOP_CODONS)	GT:PL	1/1:255,99,0
chrA02	18916047	chrA02:18916047_C/T	C	T	172	.	DP=25;VDB=0.985509;RPB=0.994024;MQB=0.665001;BQB=0.565636;MQSB=0.668488;SGB=-0.676189;MQ0F=0;ICB=1;HOB=0.5;AC=1;AN=2;DP4=5,9,8,3;MQ=49;EFF=INTERGENIC(MODIFIER||||||||||1),UPSTREAM(MODIFIER||2826|||BnaA02g25850D|||BnaA02g25850D||1|WARNING_TRANSCRIPT_MULTIPLE_STOP_CODONS)	GT:PL	0/1:205,0,241
chrA02	18936692	chrA02:18936692_C/T	C	T	228	.	DP=26;VDB=0.189686;MQSB=0.767432;SGB=-0.692976;MQ0F=0;AC=2;AN=2;DP4=0,0,17,9;MQ=57;EFF=INTERGENIC(MODIFIER||||||||||1)	GT:PL	1/1:255,78,0
chrA02	18965268	chrA02:18965268_C/T	C	T	228	.	DP=20;VDB=0.824688;MQSB=0.540433;SGB=-0.692067;MQ0F=0;AC=2;AN=2;DP4=0,0,13,7;MQ=52;EFF=DOWNSTREAM(MODIFIER||157|||BnaA02g25890D|||BnaA02g25890D||1|WARNING_TRANSCRIPT_MULTIPLE_STOP_CODONS),INTERGENIC(MODIFIER||||||||||1),UPSTREAM(MODIFIER||1068|||BnaA02g25900D|||BnaA02g25900D||1|WARNING_TRANSCRIPT_INCOMPLETE),UPSTREAM(MODIFIER||3588|||BnaA02g25880D|||BnaA02g25880D||1)	GT:PL	1/1:255,60,0
chrA02	19149455	chrA02:19149455_C/T	C	T	148	.	DP=8;VDB=0.50952;SGB=-0.651104;MQ0F=0;AC=2;AN=2;DP4=0,0,8,0;MQ=60;EFF=INTERGENIC(MODIFIER||||||||||1)	GT:PL	1/1:175,24,0
chrA02	19160671	chrA02:19160671_C/T	C	T	228	.	DP=27;VDB=0.0986069;MQSB=0.785785;SGB=-0.693021;MQ0F=0;AC=2;AN=2;DP4=0,0,9,18;MQ=58;EFF=INTRON(MODIFIER|||||BnaA02g26090D|||BnaA02g26090D|3|1|WARNING_TRANSCRIPT_MULTIPLE_STOP_CODONS)	GT:PL	1/1:255,81,0
chrA02	19246594	chrA02:19246594_A/C	A	C	129	.	DP=9;VDB=0.00350431;RPB=0.115573;MQB=0.115573;BQB=0.809011;MQSB=0.462292;SGB=-0.616816;MQ0F=0.222222;ICB=1;HOB=0.5;AC=1;AN=2;DP4=3,0,3,3;MQ=43;EFF=DOWNSTREAM(MODIFIER||1508|||BnaA02g26180D|||BnaA02g26180D||1|WARNING_TRANSCRIPT_MULTIPLE_STOP_CODONS),INTERGENIC(MODIFIER||||||||||1)	GT:PL	0/1:163,0,12
chrA02	19415521	chrA02:19415521_C/T	C	T	228	.	DP=22;VDB=0.549521;RPB=1;MQB=1;BQB=1;MQSB=0.239764;SGB=-0.692067;MQ0F=0;AC=2;AN=2;DP4=0,1,10,10;MQ=53;EFF=DOWNSTREAM(MODIFIER||363|||BnaA02g26310D|||BnaA02g26310D||1|WARNING_TRANSCRIPT_INCOMPLETE),DOWNSTREAM(MODIFIER||4193|||BnaA02g26320D|||BnaA02g26320D||1|WARNING_TRANSCRIPT_INCOMPLETE),INTERGENIC(MODIFIER||||||||||1)	GT:PL	1/1:255,30,0
chrA02	19442646	chrA02:19442646_C/T	C	T	228	.	DP=14;VDB=0.488253;MQSB=1;SGB=-0.686358;MQ0F=0;AC=2;AN=2;DP4=0,0,3,11;MQ=60;EFF=DOWNSTREAM(MODIFIER||2884|||BnaA02g26370D|||BnaA02g26370D||1|WARNING_TRANSCRIPT_MULTIPLE_STOP_CODONS),DOWNSTREAM(MODIFIER||3034|||BnaA02g26390D|||BnaA02g26390D||1),NON_SYNONYMOUS_CODING(MODERATE|MISSENSE|Gag/Aag|E216K||BnaA02g26380D|||BnaA02g26380D|2|1),UPSTREAM(MODIFIER||3914|||BnaA02g26400D|||BnaA02g26400D||1)	GT:PL	1/1:255,42,0
chrA02	19449530	chrA02:19449530_C/T	C	T	228	.	DP=37;VDB=0.435341;MQSB=1;SGB=-0.693141;MQ0F=0;AC=2;AN=2;DP4=0,0,20,17;MQ=60;EFF=DOWNSTREAM(MODIFIER||2581|||BnaA02g26400D|||BnaA02g26400D||1),INTRON(MODIFIER|||||BnaA02g26410D|||BnaA02g26410D|1|1|WARNING_TRANSCRIPT_INCOMPLETE),UPSTREAM(MODIFIER||3665|||BnaA02g26390D|||BnaA02g26390D||1)	GT:PL	1/1:255,111,0
chrA02	19495135	chrA02:19495135_C/T	C	T	228	.	DP=39;VDB=0.36902;MQSB=0.994735;SGB=-0.693143;MQ0F=0;AC=2;AN=2;DP4=0,0,17,21;MQ=53;EFF=INTERGENIC(MODIFIER||||||||||1)	GT:PL	1/1:255,114,0
chrA02	19564354	chrA02:19564354_C/T	C	T	228	.	DP=37;VDB=0.42552;MQSB=0.00578894;SGB=-0.693141;MQ0F=0;AC=2;AN=2;DP4=0,0,14,23;MQ=42;EFF=INTRON(MODIFIER|||||BnaA02g26510D|||BnaA02g26510D|21|1|WARNING_TRANSCRIPT_INCOMPLETE)	GT:PL	1/1:255,111,0
chrA02	19592762	chrA02:19592762_C/T	C	T	228	.	DP=30;VDB=0.0716096;MQSB=0.947838;SGB=-0.693079;MQ0F=0;AC=2;AN=2;DP4=0,0,15,14;MQ=59;EFF=DOWNSTREAM(MODIFIER||3199|||BnaA02g26540D|||BnaA02g26540D||1|WARNING_TRANSCRIPT_MULTIPLE_STOP_CODONS),DOWNSTREAM(MODIFIER||612|||BnaA02g26550D|||BnaA02g26550D||1|WARNING_TRANSCRIPT_MULTIPLE_STOP_CODONS),INTERGENIC(MODIFIER||||||||||1),UPSTREAM(MODIFIER||3529|||BnaA02g26560D|||BnaA02g26560D||1)	GT:PL	1/1:255,87,0
chrA02	19699711	chrA02:19699711_C/T	C	T	228	.	DP=44;VDB=0.763564;MQSB=1;SGB=-0.693146;MQ0F=0;AC=2;AN=2;DP4=0,0,25,19;MQ=60;EFF=DOWNSTREAM(MODIFIER||1993|||BnaA02g26690D|||BnaA02g26690D||1|WARNING_TRANSCRIPT_INCOMPLETE),DOWNSTREAM(MODIFIER||536|||BnaA02g26700D|||BnaA02g26700D||1),DOWNSTREAM(MODIFIER||54|||BnaA02g26710D|||BnaA02g26710D||1|WARNING_TRANSCRIPT_MULTIPLE_STOP_CODONS),INTRAGENIC(MODIFIER|||||BnaA02g26710D|||||1)	GT:PL	1/1:255,132,0
chrA02	19736877	chrA02:19736877_C/T	C	T	228	.	DP=46;VDB=0.937113;MQSB=0.960059;SGB=-0.693147;MQ0F=0;AC=2;AN=2;DP4=0,0,20,25;MQ=46;EFF=NON_SYNONYMOUS_CODING(MODERATE|MISSENSE|Gcc/Acc|A817T||BnaA02g26730D|||BnaA02g26730D|15|1|WARNING_TRANSCRIPT_INCOMPLETE)	GT:PL	1/1:255,135,0
chrA02	19784666	chrA02:19784666_G/A	G	A	222	.	DP=30;VDB=0.545922;RPB=0.291833;MQB=1;BQB=0.968964;MQSB=1;SGB=-0.690438;MQ0F=0;ICB=1;HOB=0.5;AC=1;AN=2;DP4=10,3,11,6;MQ=60;EFF=DOWNSTREAM(MODIFIER||4387|||BnaA02g26810D|||BnaA02g26810D||1|WARNING_TRANSCRIPT_INCOMPLETE),DOWNSTREAM(MODIFIER||4818|||BnaA02g26800D|||BnaA02g26800D||1|WARNING_TRANSCRIPT_INCOMPLETE),INTERGENIC(MODIFIER||||||||||1)	GT:PL	0/1:255,0,229
chrA02	19828593	chrA02:19828593_C/T	C	T	107	.	DP=11;VDB=0.0421811;RPB=0.0916482;MQB=0.0916482;BQB=0.916482;MQSB=0.111973;SGB=-0.636426;MQ0F=0.272727;AC=2;AN=2;DP4=0,3,6,1;MQ=26;EFF=DOWNSTREAM(MODIFIER||3578|||BnaA02g26890D|||BnaA02g26890D||1|WARNING_TRANSCRIPT_INCOMPLETE),NON_SYNONYMOUS_CODING(MODERATE|MISSENSE|Gca/Aca|A404T||BnaA02g26900D|||BnaA02g26900D|12|1|WARNING_TRANSCRIPT_MULTIPLE_STOP_CODONS)	GT:PL	1/1:134,9,0
chrA02	20084501	chrA02:20084501_C/T	C	T	228	.	DP=31;VDB=0.490402;MQSB=0.924849;SGB=-0.69311;MQ0F=0;AC=2;AN=2;DP4=0,0,15,16;MQ=53;EFF=INTERGENIC(MODIFIER||||||||||1)	GT:PL	1/1:255,93,0
chrA02	20092444	chrA02:20092444_C/T	C	T	228	.	DP=38;VDB=0.79585;MQSB=0.000178947;SGB=-0.693143;MQ0F=0;AC=2;AN=2;DP4=0,0,21,17;MQ=47;EFF=INTRON(MODIFIER|||||BnaA02g27250D|||BnaA02g27250D|4|1|WARNING_TRANSCRIPT_INCOMPLETE)	GT:PL	1/1:255,114,0
chrA02	20092543	chrA02:20092543_C/T	C	T	228	.	DP=33;VDB=0.905028;MQSB=0.00399957;SGB=-0.69312;MQ0F=0;AC=2;AN=2;DP4=0,0,15,17;MQ=48;EFF=NON_SYNONYMOUS_CODING(MODERATE|MISSENSE|Cat/Tat|H95Y||BnaA02g27250D|||BnaA02g27250D|5|1|WARNING_TRANSCRIPT_INCOMPLETE)	GT:PL	1/1:255,96,0
chrA02	20167963	chrA02:20167963_C/T	C	T	228	.	DP=23;VDB=0.691239;MQSB=1;SGB=-0.692717;MQ0F=0;AC=2;AN=2;DP4=0,0,8,15;MQ=60;EFF=DOWNSTREAM(MODIFIER||4070|||BnaA02g27320D|||BnaA02g27320D||1),DOWNSTREAM(MODIFIER||749|||BnaA02g27330D|||BnaA02g27330D||1|WARNING_TRANSCRIPT_INCOMPLETE),INTERGENIC(MODIFIER||||||||||1),UPSTREAM(MODIFIER||1719|||BnaA02g27350D|||BnaA02g27350D||1),UPSTREAM(MODIFIER||2848|||BnaA02g27360D|||BnaA02g27360D||1|WARNING_TRANSCRIPT_MULTIPLE_STOP_CODONS),UPSTREAM(MODIFIER||897|||BnaA02g27340D|||BnaA02g27340D||1)	GT:PL	1/1:255,69,0
chrA02	20177135	chrA02:20177135_C/T	C	T	228	.	DP=29;VDB=0.743991;MQSB=0.839255;SGB=-0.693079;MQ0F=0;AC=2;AN=2;DP4=0,0,13,16;MQ=47;EFF=NON_SYNONYMOUS_CODING(MODERATE|MISSENSE|gGa/gAa|G195E||BnaA02g27370D|||BnaA02g27370D|1|1)	GT:PL	1/1:255,87,0
chrA02	20183318	chrA02:20183318_C/T	C	T	228	.	DP=38;VDB=0.781359;MQSB=0.851308;SGB=-0.693143;MQ0F=0;AC=2;AN=2;DP4=0,0,15,23;MQ=57;EFF=INTERGENIC(MODIFIER||||||||||1),UPSTREAM(MODIFIER||822|||BnaA02g27380D|||BnaA02g27380D||1|WARNING_TRANSCRIPT_MULTIPLE_STOP_CODONS)	GT:PL	1/1:255,114,0
chrA02	20197055	chrA02:20197055_C/T	C	T	228	.	DP=24;VDB=0.990245;MQSB=1;SGB=-0.692717;MQ0F=0;AC=2;AN=2;DP4=0,0,7,16;MQ=60;EFF=DOWNSTREAM(MODIFIER||2118|||BnaA02g27390D|||BnaA02g27390D||1|WARNING_TRANSCRIPT_MULTIPLE_STOP_CODONS),DOWNSTREAM(MODIFIER||389|||BnaA02g27410D|||BnaA02g27410D||1|WARNING_TRANSCRIPT_MULTIPLE_STOP_CODONS),INTERGENIC(MODIFIER||||||||||1),UPSTREAM(MODIFIER||313|||BnaA02g27400D|||BnaA02g27400D||1)	GT:PL	1/1:255,69,0
chrA02	20228984	chrA02:20228984_C/T	C	T	222	.	DP=66;VDB=0.81043;RPB=0.275997;MQB=0.00340736;BQB=0.652745;MQSB=0.885933;SGB=-0.692914;MQ0F=0;ICB=1;HOB=0.5;AC=1;AN=2;DP4=14,26,11,14;MQ=52;EFF=INTERGENIC(MODIFIER||||||||||1)	GT:PL	0/1:255,0,255
chrA02	20238302	chrA02:20238302_C/T	C	T	228	.	DP=27;VDB=0.179555;MQSB=0.99874;SGB=-0.693021;MQ0F=0;AC=2;AN=2;DP4=0,0,10,17;MQ=54;EFF=INTERGENIC(MODIFIER||||||||||1),UPSTREAM(MODIFIER||1760|||BnaA02g27460D|||BnaA02g27460D||1)	GT:PL	1/1:255,81,0
chrA02	20350766	chrA02:20350766_C/T	C	T	228	.	DP=40;VDB=0.0132865;MQSB=1;SGB=-0.693145;MQ0F=0;AC=2;AN=2;DP4=0,0,19,21;MQ=60;EFF=DOWNSTREAM(MODIFIER||1702|||BnaA02g27580D|||BnaA02g27580D||1),DOWNSTREAM(MODIFIER||4266|||BnaA02g27570D|||BnaA02g27570D||1),INTERGENIC(MODIFIER||||||||||1)	GT:PL	1/1:255,120,0
chrA02	20352014	chrA02:20352014_C/T	C	T	228	.	DP=22;VDB=0.436706;MQSB=0.0597616;SGB=-0.692562;MQ0F=0;AC=2;AN=2;DP4=0,0,10,12;MQ=51;EFF=DOWNSTREAM(MODIFIER||454|||BnaA02g27580D|||BnaA02g27580D||1),INTERGENIC(MODIFIER||||||||||1)	GT:PL	1/1:255,66,0
chrA02	20565880	chrA02:20565880_G/T	G	T	79	.	DP=4;VDB=0.610267;MQSB=1;SGB=-0.556411;MQ0F=0;AC=2;AN=2;DP4=0,0,2,2;MQ=29;EFF=DOWNSTREAM(MODIFIER||3194|||BnaA02g27850D|||BnaA02g27850D||1),INTERGENIC(MODIFIER||||||||||1),UPSTREAM(MODIFIER||4033|||BnaA02g27840D|||BnaA02g27840D||1|WARNING_TRANSCRIPT_INCOMPLETE)	GT:PL	1/1:106,12,0
chrA02	20570515	chrA02:20570515_C/T	C	T	228	.	DP=46;VDB=0.589946;MQSB=0.816991;SGB=-0.693147;MQ0F=0;AC=2;AN=2;DP4=0,0,19,27;MQ=58;EFF=INTERGENIC(MODIFIER||||||||||1),UPSTREAM(MODIFIER||1009|||BnaA02g27850D|||BnaA02g27850D||1),UPSTREAM(MODIFIER||4397|||BnaA02g27860D|||BnaA02g27860D||1)	GT:PL	1/1:255,138,0
chrA02	20572833	chrA02:20572833_A/T	A	T	162	.	DP=14;VDB=0.889027;RPB=1;MQB=1;BQB=1;MQSB=1;SGB=-0.683931;MQ0F=0.0714286;AC=2;AN=2;DP4=1,0,0,13;MQ=39;EFF=INTERGENIC(MODIFIER||||||||||1),UPSTREAM(MODIFIER||2079|||BnaA02g27860D|||BnaA02g27860D||1),UPSTREAM(MODIFIER||3327|||BnaA02g27850D|||BnaA02g27850D||1)	GT:PL	1/1:189,31,0
chrA02	20685168	chrA02:20685168_C/T	C	T	228	.	DP=23;VDB=0.537902;MQSB=0.000296045;SGB=-0.692717;MQ0F=0;AC=2;AN=2;DP4=0,0,10,13;MQ=44;EFF=INTERGENIC(MODIFIER||||||||||1),UPSTREAM(MODIFIER||4861|||BnaA02g27990D|||BnaA02g27990D||1|WARNING_TRANSCRIPT_INCOMPLETE)	GT:PL	1/1:255,69,0
chrA02	20708018	chrA02:20708018_C/T	C	T	221	.	DP=24;VDB=0.950754;RPB=0.615982;MQB=0.00870347;BQB=0.982013;MQSB=0.108564;SGB=-0.690438;MQ0F=0.0416667;ICB=1;HOB=0.5;AC=1;AN=2;DP4=6,1,6,11;MQ=38;EFF=NON_SYNONYMOUS_CODING(MODERATE|MISSENSE|aGa/aAa|R82K||BnaA02g28000D|||BnaA02g28000D|1|1)	GT:PL	0/1:255,0,58
chrA02	20721854	chrA02:20721854_C/T	C	T	222	.	DP=49;VDB=0.0718298;RPB=0.302694;MQB=1;BQB=0.855161;MQSB=1;SGB=-0.692067;MQ0F=0;ICB=1;HOB=0.5;AC=1;AN=2;DP4=11,18,6,14;MQ=60;EFF=DOWNSTREAM(MODIFIER||3248|||BnaA02g28010D|||BnaA02g28010D||1|WARNING_TRANSCRIPT_MULTIPLE_STOP_CODONS),INTERGENIC(MODIFIER||||||||||1),UPSTREAM(MODIFIER||1366|||BnaA02g28040D|||BnaA02g28040D||1|WARNING_TRANSCRIPT_MULTIPLE_STOP_CODONS),UPSTREAM(MODIFIER||1644|||BnaA02g28020D|||BnaA02g28020D||1),UPSTREAM(MODIFIER||17|||BnaA02g28030D|||BnaA02g28030D||1)	GT:PL	0/1:255,0,255
chrA02	20722805	chrA02:20722805_C/T	C	T	222	.	DP=66;VDB=0.534186;RPB=0.424364;MQB=0.999459;BQB=0.244762;MQSB=0.893282;SGB=-0.693097;MQ0F=0;ICB=1;HOB=0.5;AC=1;AN=2;DP4=17,18,12,18;MQ=59;EFF=DOWNSTREAM(MODIFIER||4199|||BnaA02g28010D|||BnaA02g28010D||1|WARNING_TRANSCRIPT_MULTIPLE_STOP_CODONS),INTERGENIC(MODIFIER||||||||||1),UPSTREAM(MODIFIER||2595|||BnaA02g28020D|||BnaA02g28020D||1),UPSTREAM(MODIFIER||415|||BnaA02g28040D|||BnaA02g28040D||1|WARNING_TRANSCRIPT_MULTIPLE_STOP_CODONS),UPSTREAM(MODIFIER||968|||BnaA02g28030D|||BnaA02g28030D||1)	GT:PL	0/1:255,0,255
chrA02	20759156	chrA02:20759156_C/T	C	T	228	.	DP=17;VDB=0.921533;MQSB=0.087379;SGB=-0.690438;MQ0F=0;AC=2;AN=2;DP4=0,0,4,13;MQ=54;EFF=DOWNSTREAM(MODIFIER||3187|||BnaA02g28120D|||BnaA02g28120D||1),DOWNSTREAM(MODIFIER||3768|||BnaA02g28110D|||BnaA02g28110D||1),DOWNSTREAM(MODIFIER||4349|||BnaA02g28100D|||BnaA02g28100D||1),INTERGENIC(MODIFIER||||||||||1),UPSTREAM(MODIFIER||1102|||BnaA02g28130D|||BnaA02g28130D||1),UPSTREAM(MODIFIER||5000|||BnaA02g28140D|||BnaA02g28140D||1)	GT:PL	1/1:255,51,0
chrA02	20772217	chrA02:20772217_A/G	A	G	168	.	DP=9;VDB=0.00958657;MQSB=1;SGB=-0.662043;MQ0F=0;AC=2;AN=2;DP4=0,0,1,8;MQ=48;EFF=INTERGENIC(MODIFIER||||||||||1),UPSTREAM(MODIFIER||140|||BnaA02g28170D|||BnaA02g28170D||1),UPSTREAM(MODIFIER||2545|||BnaA02g28160D|||BnaA02g28160D||1|WARNING_TRANSCRIPT_MULTIPLE_STOP_CODONS)	GT:PL	1/1:195,27,0
chrA02	20914819	chrA02:20914819_C/T	C	T	228	.	DP=25;VDB=0.754718;MQSB=0.619223;SGB=-0.692914;MQ0F=0;AC=2;AN=2;DP4=0,0,12,13;MQ=57;EFF=SYNONYMOUS_CODING(LOW|SILENT|ctG/ctA|L168||BnaA02g28400D|||BnaA02g28400D|7|1|WARNING_TRANSCRIPT_INCOMPLETE),UPSTREAM(MODIFIER||3736|||BnaA02g28390D|||BnaA02g28390D||1)	GT:PL	1/1:255,75,0
chrA02	20916480	chrA02:20916480_C/T	C	T	228	.	DP=26;VDB=0.568447;MQSB=0.0801816;SGB=-0.692914;MQ0F=0;AC=2;AN=2;DP4=0,0,10,15;MQ=53;EFF=INTERGENIC(MODIFIER||||||||||1),UPSTREAM(MODIFIER||541|||BnaA02g28400D|||BnaA02g28400D||1|WARNING_TRANSCRIPT_INCOMPLETE)	GT:PL	1/1:255,75,0
chrA02	20946103	chrA02:20946103_G/A	G	A	98	.	DP=32;VDB=0.349492;RPB=0.379198;MQB=0.697617;BQB=0.438629;MQSB=0.795669;SGB=-0.662043;MQ0F=0;ICB=1;HOB=0.5;AC=1;AN=2;DP4=7,15,3,6;MQ=37;EFF=DOWNSTREAM(MODIFIER||3419|||BnaA02g28440D|||BnaA02g28440D||1|WARNING_TRANSCRIPT_INCOMPLETE),INTERGENIC(MODIFIER||||||||||1)	GT:PL	0/1:132,0,255
chrA02	20979690	chrA02:20979690_T/C	T	C	67	.	DP=14;VDB=0.00635409;RPB=0.686908;MQB=0.135335;BQB=1;MQSB=0.967216;SGB=-0.590765;MQ0F=0;ICB=1;HOB=0.5;AC=1;AN=2;DP4=4,5,2,3;MQ=48;EFF=INTERGENIC(MODIFIER||||||||||1)	GT:PL	0/1:100,0,213
chrA02	20986678	chrA02:20986678_C/T	C	T	228	.	DP=22;VDB=0.999891;MQSB=1;SGB=-0.692562;MQ0F=0;AC=2;AN=2;DP4=0,0,10,12;MQ=60;EFF=DOWNSTREAM(MODIFIER||2677|||BnaA02g28510D|||BnaA02g28510D||1),INTERGENIC(MODIFIER||||||||||1)	GT:PL	1/1:255,66,0
chrA02	21049432	chrA02:21049432_C/T	C	T	228	.	DP=23;VDB=0.568843;MQSB=0.977066;SGB=-0.692717;MQ0F=0;AC=2;AN=2;DP4=0,0,12,11;MQ=51;EFF=DOWNSTREAM(MODIFIER||4915|||BnaA02g28650D|||BnaA02g28650D||1),INTRON(MODIFIER|||||BnaA02g28640D|||BnaA02g28640D|7|1|WARNING_TRANSCRIPT_MULTIPLE_STOP_CODONS),UPSTREAM(MODIFIER||4968|||BnaA02g28630D|||BnaA02g28630D||1)	GT:PL	1/1:255,69,0
chrA02	21079572	chrA02:21079572_C/T	C	T	228	.	DP=35;VDB=0.963414;MQSB=0.331894;SGB=-0.693136;MQ0F=0;AC=2;AN=2;DP4=0,0,18,17;MQ=56;EFF=DOWNSTREAM(MODIFIER||2147|||BnaA02g28670D|||BnaA02g28670D||1|WARNING_TRANSCRIPT_MULTIPLE_STOP_CODONS),DOWNSTREAM(MODIFIER||4628|||BnaA02g28690D|||BnaA02g28690D||1|WARNING_TRANSCRIPT_INCOMPLETE),NON_SYNONYMOUS_CODING(MODERATE|MISSENSE|tGc/tAc|C378Y||BnaA02g28680D|||BnaA02g28680D|11|1|WARNING_TRANSCRIPT_MULTIPLE_STOP_CODONS)	GT:PL	1/1:255,105,0
chrA02	21121736	chrA02:21121736_C/T	C	T	205	.	DP=12;VDB=0.796736;MQSB=1;SGB=-0.680642;MQ0F=0;AC=2;AN=2;DP4=0,0,11,1;MQ=60;EFF=INTERGENIC(MODIFIER||||||||||1)	GT:PL	1/1:232,36,0
chrA02	21142455	chrA02:21142455_T/C	T	C	169	.	DP=8;VDB=0.958733;MQSB=0.5;SGB=-0.651104;MQ0F=0.125;AC=2;AN=2;DP4=0,0,2,6;MQ=47;EFF=DOWNSTREAM(MODIFIER||1856|||BnaA02g28760D|||BnaA02g28760D||1|WARNING_TRANSCRIPT_MULTIPLE_STOP_CODONS),DOWNSTREAM(MODIFIER||705|||BnaA02g28750D|||BnaA02g28750D||1|WARNING_TRANSCRIPT_INCOMPLETE),INTERGENIC(MODIFIER||||||||||1),UPSTREAM(MODIFIER||1918|||BnaA02g28740D|||BnaA02g28740D||1),UPSTREAM(MODIFIER||4811|||BnaA02g28770D|||BnaA02g28770D||1)	GT:PL	1/1:196,24,0
chrA02	21275482	chrA02:21275482_C/T	C	T	228	.	DP=38;VDB=0.312215;MQSB=1;SGB=-0.693143;MQ0F=0;AC=2;AN=2;DP4=0,0,17,21;MQ=60;EFF=DOWNSTREAM(MODIFIER||1593|||BnaA02g29060D|||BnaA02g29060D||1|WARNING_TRANSCRIPT_INCOMPLETE),INTRON(MODIFIER|||||BnaA02g29050D|||BnaA02g29050D|2|1|WARNING_TRANSCRIPT_INCOMPLETE),UPSTREAM(MODIFIER||2397|||BnaA02g29040D|||BnaA02g29040D||1|WARNING_TRANSCRIPT_INCOMPLETE)	GT:PL	1/1:255,114,0
chrA02	21314984	chrA02:21314984_T/G	T	G	119	.	DP=12;VDB=0.807765;RPB=0.898672;MQB=0.25042;BQB=0.811069;MQSB=0.0591947;SGB=-0.662043;MQ0F=0.5;AC=2;AN=2;DP4=3,0,5,4;MQ=24;EFF=DOWNSTREAM(MODIFIER||1071|||BnaA02g29130D|||BnaA02g29130D||1|WARNING_TRANSCRIPT_INCOMPLETE),INTERGENIC(MODIFIER||||||||||1),UPSTREAM(MODIFIER||3552|||BnaA02g29120D|||BnaA02g29120D||1),UPSTREAM(MODIFIER||4084|||BnaA02g29110D|||BnaA02g29110D||1|WARNING_TRANSCRIPT_MULTIPLE_STOP_CODONS)	GT:PL	1/1:146,12,0
chrA02	21332034	chrA02:21332034_C/T	C	T	228	.	DP=16;VDB=0.506023;MQSB=0.606531;SGB=-0.686358;MQ0F=0;AC=2;AN=2;DP4=0,0,5,9;MQ=54;EFF=DOWNSTREAM(MODIFIER||2467|||BnaA02g29160D|||BnaA02g29160D||1),INTERGENIC(MODIFIER||||||||||1),UPSTREAM(MODIFIER||2684|||BnaA02g29150D|||BnaA02g29150D||1|WARNING_TRANSCRIPT_MULTIPLE_STOP_CODONS)	GT:PL	1/1:255,42,0
chrA02	21409246	chrA02:21409246_C/T	C	T	222	.	DP=54;VDB=0.967953;RPB=0.941821;MQB=0.666847;BQB=0.397161;MQSB=0.938311;SGB=-0.693054;MQ0F=0;ICB=1;HOB=0.5;AC=1;AN=2;DP4=17,9,13,15;MQ=57;EFF=SYNONYMOUS_CODING(LOW|SILENT|tcC/tcT|S32||BnaA02g29280D|||BnaA02g29280D|1|1|WARNING_TRANSCRIPT_MULTIPLE_STOP_CODONS)	GT:PL	0/1:255,0,255
chrA02	21438716	chrA02:21438716_C/T	C	T	228	.	DP=31;VDB=0.490726;MQSB=0.79638;SGB=-0.69311;MQ0F=0;AC=2;AN=2;DP4=0,0,17,14;MQ=58;EFF=SYNONYMOUS_CODING(LOW|SILENT|agG/agA|R92||BnaA02g29290D|||BnaA02g29290D|1|1),UPSTREAM(MODIFIER||4396|||BnaA02g29300D|||BnaA02g29300D||1)	GT:PL	1/1:255,93,0
chrA02	21510477	chrA02:21510477_C/T	C	T	228	.	DP=19;VDB=0.870977;MQSB=1;SGB=-0.691153;MQ0F=0;AC=2;AN=2;DP4=0,0,8,10;MQ=60;EFF=DOWNSTREAM(MODIFIER||3741|||BnaA02g29430D|||BnaA02g29430D||1),INTERGENIC(MODIFIER||||||||||1)	GT:PL	1/1:255,54,0
chrA02	21529145	chrA02:21529145_C/T	C	T	228	.	DP=26;VDB=0.108315;MQSB=8.8427e-05;SGB=-0.692976;MQ0F=0;AC=2;AN=2;DP4=0,0,12,14;MQ=45;EFF=DOWNSTREAM(MODIFIER||3058|||BnaA02g29460D|||BnaA02g29460D||1|WARNING_TRANSCRIPT_INCOMPLETE),INTRON(MODIFIER|||||BnaA02g29480D|||BnaA02g29480D|1|1|WARNING_TRANSCRIPT_MULTIPLE_STOP_CODONS),UPSTREAM(MODIFIER||906|||BnaA02g29470D|||BnaA02g29470D||1)	GT:PL	1/1:255,78,0
chrA02	21562796	chrA02:21562796_C/T	C	T	228	.	DP=28;VDB=0.316467;MQSB=0.949591;SGB=-0.693054;MQ0F=0;AC=2;AN=2;DP4=0,0,14,14;MQ=58;EFF=INTRON(MODIFIER|||||BnaA02g29550D|||BnaA02g29550D|2|1|WARNING_TRANSCRIPT_INCOMPLETE),UPSTREAM(MODIFIER||2134|||BnaA02g29540D|||BnaA02g29540D||1)	GT:PL	1/1:255,84,0
chrA02	21580343	chrA02:21580343_C/T	C	T	228	.	DP=24;VDB=0.428731;MQSB=0.00527006;SGB=-0.692831;MQ0F=0;AC=2;AN=2;DP4=0,0,7,17;MQ=53;EFF=NON_SYNONYMOUS_CODING(MODERATE|MISSENSE|Gat/Aat|D2N||BnaA02g29600D|||BnaA02g29600D|1|1|WARNING_TRANSCRIPT_INCOMPLETE),UPSTREAM(MODIFIER||3525|||BnaA02g29580D|||BnaA02g29580D||1|WARNING_TRANSCRIPT_MULTIPLE_STOP_CODONS),UPSTREAM(MODIFIER||657|||BnaA02g29590D|||BnaA02g29590D||1|WARNING_TRANSCRIPT_INCOMPLETE)	GT:PL	1/1:255,72,0
chrA02	21672047	chrA02:21672047_C/T	C	T	228	.	DP=27;VDB=0.875721;MQSB=1;SGB=-0.693021;MQ0F=0;AC=2;AN=2;DP4=0,0,12,15;MQ=60;EFF=DOWNSTREAM(MODIFIER||4913|||BnaA02g29780D|||BnaA02g29780D||1),INTERGENIC(MODIFIER||||||||||1),UPSTREAM(MODIFIER||1505|||BnaA02g29820D|||BnaA02g29820D||1),UPSTREAM(MODIFIER||2356|||BnaA02g29790D|||BnaA02g29790D||1|WARNING_TRANSCRIPT_INCOMPLETE),UPSTREAM(MODIFIER||311|||BnaA02g29800D|||BnaA02g29800D||1|WARNING_TRANSCRIPT_INCOMPLETE),UPSTREAM(MODIFIER||344|||BnaA02g29810D|||BnaA02g29810D||1|WARNING_TRANSCRIPT_MULTIPLE_STOP_CODONS),UPSTREAM(MODIFIER||4331|||BnaA02g29830D|||BnaA02g29830D||1|WARNING_TRANSCRIPT_MULTIPLE_STOP_CODONS)	GT:PL	1/1:255,81,0
chrA02	21726414	chrA02:21726414_C/T	C	T	228	.	DP=34;VDB=0.876304;MQSB=0.971731;SGB=-0.693127;MQ0F=0;AC=2;AN=2;DP4=0,0,20,13;MQ=59;EFF=DOWNSTREAM(MODIFIER||1896|||BnaA02g29890D|||BnaA02g29890D||1|WARNING_TRANSCRIPT_INCOMPLETE),DOWNSTREAM(MODIFIER||2898|||BnaA02g29880D|||BnaA02g29880D||1|WARNING_TRANSCRIPT_MULTIPLE_STOP_CODONS),SYNONYMOUS_CODING(LOW|SILENT|aaG/aaA|K61||BnaA02g29900D|||BnaA02g29900D|1|1)	GT:PL	1/1:255,99,0
chrA02	21736316	chrA02:21736316_C/T	C	T	228	.	DP=15;VDB=0.992725;MQSB=0.282063;SGB=-0.688148;MQ0F=0;AC=2;AN=2;DP4=0,0,6,9;MQ=51;EFF=DOWNSTREAM(MODIFIER||3731|||BnaA02g29930D|||BnaA02g29930D||1|WARNING_TRANSCRIPT_INCOMPLETE),NON_SYNONYMOUS_CODING(MODERATE|MISSENSE|gGg/gAg|G138E||BnaA02g29920D|||BnaA02g29920D|4|1|WARNING_TRANSCRIPT_INCOMPLETE),UPSTREAM(MODIFIER||2826|||BnaA02g29910D|||BnaA02g29910D||1|WARNING_TRANSCRIPT_INCOMPLETE)	GT:PL	1/1:255,45,0
chrA02	21741787	chrA02:21741787_C/T	C	T	169	.	DP=7;VDB=0.923239;MQSB=1;SGB=-0.636426;MQ0F=0;AC=2;AN=2;DP4=0,0,2,5;MQ=60;EFF=DOWNSTREAM(MODIFIER||338|||BnaA02g29940D|||BnaA02g29940D||1|WARNING_TRANSCRIPT_INCOMPLETE),INTERGENIC(MODIFIER||||||||||1),UPSTREAM(MODIFIER||406|||BnaA02g29930D|||BnaA02g29930D||1|WARNING_TRANSCRIPT_INCOMPLETE),UPSTREAM(MODIFIER||4829|||BnaA02g29920D|||BnaA02g29920D||1|WARNING_TRANSCRIPT_INCOMPLETE)	GT:PL	1/1:196,21,0
chrA02	21818088	chrA02:21818088_C/T	C	T	228	.	DP=22;VDB=0.255519;MQSB=1;SGB=-0.692562;MQ0F=0;AC=2;AN=2;DP4=0,0,14,8;MQ=60;EFF=NON_SYNONYMOUS_CODING(MODERATE|MISSENSE|Gtc/Atc|V42I||BnaA02g30050D|||BnaA02g30050D|1|1|WARNING_TRANSCRIPT_INCOMPLETE),UPSTREAM(MODIFIER||2806|||BnaA02g30040D|||BnaA02g30040D||1|WARNING_TRANSCRIPT_INCOMPLETE)	GT:PL	1/1:255,66,0
chrA02	21890008	chrA02:21890008_C/T	C	T	228	.	DP=12;VDB=0.840969;MQSB=0.372712;SGB=-0.680642;MQ0F=0;AC=2;AN=2;DP4=0,0,6,6;MQ=47;EFF=DOWNSTREAM(MODIFIER||1834|||BnaA02g30190D|||BnaA02g30190D||1),DOWNSTREAM(MODIFIER||2121|||BnaA02g30210D|||BnaA02g30210D||1),INTERGENIC(MODIFIER||||||||||1),UPSTREAM(MODIFIER||746|||BnaA02g30200D|||BnaA02g30200D||1|WARNING_TRANSCRIPT_INCOMPLETE)	GT:PL	1/1:255,36,0
chrA02	21893441	chrA02:21893441_C/T	C	T	228	.	DP=43;VDB=0.777444;MQSB=1;SGB=-0.693146;MQ0F=0;AC=2;AN=2;DP4=0,0,19,24;MQ=60;EFF=DOWNSTREAM(MODIFIER||1992|||BnaA02g30200D|||BnaA02g30200D||1|WARNING_TRANSCRIPT_INCOMPLETE),INTERGENIC(MODIFIER||||||||||1),UPSTREAM(MODIFIER||4521|||BnaA02g30220D|||BnaA02g30220D||1),UPSTREAM(MODIFIER||998|||BnaA02g30210D|||BnaA02g30210D||1)	GT:PL	1/1:255,129,0
chrA02	22109189	chrA02:22109189_C/T	C	T	228	.	DP=18;VDB=0.00256369;MQSB=0.906304;SGB=-0.691153;MQ0F=0;AC=2;AN=2;DP4=0,0,5,13;MQ=56;EFF=SYNONYMOUS_CODING(LOW|SILENT|atC/atT|I808||BnaA02g30590D|||BnaA02g30590D|10|1|WARNING_TRANSCRIPT_INCOMPLETE),UPSTREAM(MODIFIER||2430|||BnaA02g30600D|||BnaA02g30600D||1|WARNING_TRANSCRIPT_INCOMPLETE)	GT:PL	1/1:255,54,0
chrA02	22234486	chrA02:22234486_T/G	T	G	124	.	DP=5;VDB=0.00842371;MQSB=0;SGB=-0.590765;MQ0F=0;AC=2;AN=2;DP4=0,0,3,2;MQ=47;EFF=INTRON(MODIFIER|||||BnaA02g30820D|||BnaA02g30820D|14|1|WARNING_TRANSCRIPT_INCOMPLETE),UPSTREAM(MODIFIER||2693|||BnaA02g30810D|||BnaA02g30810D||1|WARNING_TRANSCRIPT_INCOMPLETE),UPSTREAM(MODIFIER||4652|||BnaA02g30800D|||BnaA02g30800D||1)	GT:PL	1/1:151,15,0
[truncated: 5,829,013 more chars]
