# Supplementary material for: FANCM Limits Meiotic Crossovers in Brassica Crops
Source: Front Plant Sci. 2018 Mar 23;9:368. doi: 10.3389/fpls.2018.00368 (PMC5876677; doi:10.3389/fpls.2018.00368)
Supplement: Supplementary file 1 [file DataSheet1.ZIP › N84A1X23C2-2v-F2-71v_snpeff_filtered_for_ems.vcf]

##fileformat=VCFv4.2
##samtoolsVersion=1.3.1+htslib-1.3.1
##samtoolsCommand=samtools mpileup -B -Q 20 -u -g -o /work/project/ijpb/Colza/CROC//N84A1X23C2-2v-F2-71v/04_Analysis/N84A1X23C2-2v-F2-71v.bcf -f /save/project/ijpb/bank/GENOME/Bna-Darmor-GenoscopeV5F-WG/Bna-Darmor-GenoscopeV5F-WG.fa /work/project/ijpb/Colza/CROC//N84A1X23C2-2v-F2-71v/03_Filter/N84A1X23C2-2v-F2-71v.filtred.bam
##reference=file:///save/project/ijpb/bank/GENOME/Bna-Darmor-GenoscopeV5F-WG/Bna-Darmor-GenoscopeV5F-WG.fa
##SnpEffVersion="3.6c (build 2014-05-20), by Pablo Cingolani"
##SnpEffCmd="SnpEff  Bna-Darmor-GenoscopeV5F-WG -i vcf -o vcf /work/project/ijpb/Colza/CROC//N84A1X23C2-2v-F2-71v/04_Analysis/N84A1X23C2-2v-F2-71v.raw.vcf "
##fileDate=20180130
##FILTER=<ID=PASS,Description="All filters passed">
##ALT=<ID=*,Description="Represents allele(s) other than observed.">
##INFO=<ID=INDEL,Number=0,Type=Flag,Description="Indicates that the variant is an INDEL.">
##INFO=<ID=IDV,Number=1,Type=Integer,Description="Maximum number of reads supporting an indel">
##INFO=<ID=IMF,Number=1,Type=Float,Description="Maximum fraction of reads supporting an indel">
##INFO=<ID=DP,Number=1,Type=Integer,Description="Raw read depth">
##INFO=<ID=VDB,Number=1,Type=Float,Description="Variant Distance Bias for filtering splice-site artefacts in RNA-seq data (bigger is better),Version">
##INFO=<ID=RPB,Number=1,Type=Float,Description="Mann-Whitney U test of Read Position Bias (bigger is better)">
##INFO=<ID=MQB,Number=1,Type=Float,Description="Mann-Whitney U test of Mapping Quality Bias (bigger is better)">
##INFO=<ID=BQB,Number=1,Type=Float,Description="Mann-Whitney U test of Base Quality Bias (bigger is better)">
##INFO=<ID=MQSB,Number=1,Type=Float,Description="Mann-Whitney U test of Mapping Quality vs Strand Bias (bigger is better)">
##INFO=<ID=SGB,Number=1,Type=Float,Description="Segregation based metric.">
##INFO=<ID=MQ0F,Number=1,Type=Float,Description="Fraction of MQ0 reads (smaller is better)">
##INFO=<ID=ICB,Number=1,Type=Float,Description="Inbreeding Coefficient Binomial test (bigger is better)">
##INFO=<ID=HOB,Number=1,Type=Float,Description="Bias in the number of HOMs number (smaller is better)">
##INFO=<ID=AC,Number=A,Type=Integer,Description="Allele count in genotypes for each ALT allele, in the same order as listed">
##INFO=<ID=AN,Number=1,Type=Integer,Description="Total number of alleles in called genotypes">
##INFO=<ID=DP4,Number=4,Type=Integer,Description="Number of high-quality ref-forward , ref-reverse, alt-forward and alt-reverse bases">
##INFO=<ID=MQ,Number=1,Type=Integer,Description="Average mapping quality">
##INFO=<ID=EFF,Number=.,Type=String,Description="Predicted effects for this variant.Format: 'Effect ( Effect_Impact | Functional_Class | Codon_Change | Amino_Acid_Change| Amino_Acid_length | Gene_Name | Transcript_BioType | Gene_Coding | Transcript_ID | Exon_Rank  | Genotype_Number [ | ERRORS | WARNINGS ] )' ">
##FORMAT=<ID=GT,Number=1,Type=String,Description="Genotype">
##FORMAT=<ID=PL,Number=G,Type=Integer,Description="List of Phred-scaled genotype likelihoods">
##contig=<ID=chrA01,length=23267856>
##contig=<ID=chrA02,length=24793737>
##contig=<ID=chrA03,length=29767490>
##contig=<ID=chrA04,length=19151660>
##contig=<ID=chrA05,length=23067598>
##contig=<ID=chrA06,length=24396386>
##contig=<ID=chrA07,length=24006521>
##contig=<ID=chrA08,length=18961941>
##contig=<ID=chrA09,length=33865340>
##contig=<ID=chrA10,length=17398227>
##contig=<ID=chrC01,length=38829317>
##contig=<ID=chrC02,length=46221804>
##contig=<ID=chrC03,length=60573394>
##contig=<ID=chrC04,length=48930237>
##contig=<ID=chrC05,length=43185227>
##contig=<ID=chrC06,length=37225952>
##contig=<ID=chrC07,length=44770477>
##contig=<ID=chrC08,length=38477087>
##contig=<ID=chrC09,length=48508220>
##contig=<ID=chrA01_random,length=2687285>
##contig=<ID=chrA02_random,length=1623597>
##contig=<ID=chrA03_random,length=6015112>
##contig=<ID=chrA04_random,length=1481564>
##contig=<ID=chrA05_random,length=3017581>
##contig=<ID=chrA06_random,length=2286780>
##contig=<ID=chrA07_random,length=2069713>
##contig=<ID=chrA08_random,length=2120946>
##contig=<ID=chrA09_random,length=4134372>
##contig=<ID=chrA10_random,length=2278402>
##contig=<ID=chrC01_random,length=4437620>
##contig=<ID=chrC02_random,length=5147596>
##contig=<ID=chrC03_random,length=6509817>
##contig=<ID=chrC04_random,length=4434705>
##contig=<ID=chrC05_random,length=3728275>
##contig=<ID=chrC06_random,length=3366307>
##contig=<ID=chrC07_random,length=2949052>
##contig=<ID=chrC08_random,length=4518928>
##contig=<ID=chrC09_random,length=4437882>
##contig=<ID=chrAnn_random,length=48658326>
##contig=<ID=chrCnn_random,length=80671874>
##contig=<ID=chrUnn_random,length=8317898>
#CHROM	POS	ID	REF	ALT	QUAL	FILTER	INFO	FORMAT	N84A1X23C2-2v-F2-71v
chrA01	57115	chrA01:57115_G/A	G	A	98	.	DP=14;VDB=0.677613;RPB=0.923116;MQB=0.99115;BQB=0.923116;MQSB=0.94925;SGB=-0.590765;MQ0F=0;ICB=1;HOB=0.5;AC=1;AN=2;DP4=5,4,3,2;MQ=54;EFF=INTERGENIC(MODIFIER||||||||||1),UPSTREAM(MODIFIER||4523|||BnaA01g00170D|||BnaA01g00170D||1|WARNING_TRANSCRIPT_INCOMPLETE),UPSTREAM(MODIFIER||946|||BnaA01g00160D|||BnaA01g00160D||1|WARNING_TRANSCRIPT_MULTIPLE_STOP_CODONS)	GT:PL	0/1:131,0,219
chrA01	58257	chrA01:58257_G/A	G	A	101	.	DP=16;VDB=0.520678;RPB=0.71829;MQB=1;BQB=0.963903;MQSB=1;SGB=-0.616816;MQ0F=0;ICB=1;HOB=0.5;AC=1;AN=2;DP4=5,5,5,1;MQ=60;EFF=INTRON(MODIFIER|||||BnaA01g00160D|||BnaA01g00160D|1|1|WARNING_TRANSCRIPT_MULTIPLE_STOP_CODONS),UPSTREAM(MODIFIER||3381|||BnaA01g00170D|||BnaA01g00170D||1|WARNING_TRANSCRIPT_INCOMPLETE)	GT:PL	0/1:134,0,227
chrA01	63224	chrA01:63224_G/A	G	A	176	.	DP=32;VDB=0.960352;RPB=0.976472;MQB=0.424373;BQB=0.992941;MQSB=0.850455;SGB=-0.676189;MQ0F=0;ICB=1;HOB=0.5;AC=1;AN=2;DP4=6,15,4,7;MQ=55;EFF=DOWNSTREAM(MODIFIER||2178|||BnaA01g00160D|||BnaA01g00160D||1|WARNING_TRANSCRIPT_MULTIPLE_STOP_CODONS),NON_SYNONYMOUS_CODING(MODERATE|MISSENSE|gGa/gAa|G292E||BnaA01g00170D|||BnaA01g00170D|9|1|WARNING_TRANSCRIPT_INCOMPLETE),UPSTREAM(MODIFIER||1701|||BnaA01g00180D|||BnaA01g00180D||1|WARNING_TRANSCRIPT_INCOMPLETE),UPSTREAM(MODIFIER||3648|||BnaA01g00190D|||BnaA01g00190D||1|WARNING_TRANSCRIPT_MULTIPLE_STOP_CODONS)	GT:PL	0/1:209,0,255
chrA01	77426	chrA01:77426_G/A	G	A	96	.	DP=13;VDB=0.720889;RPB=0.908075;MQB=1;BQB=0.591555;MQSB=1;SGB=-0.590765;MQ0F=0;ICB=1;HOB=0.5;AC=1;AN=2;DP4=6,2,2,3;MQ=60;EFF=NON_SYNONYMOUS_CODING(MODERATE|MISSENSE|tGt/tAt|C474Y||BnaA01g00210D|||BnaA01g00210D|8|1|WARNING_TRANSCRIPT_MULTIPLE_STOP_CODONS),UPSTREAM(MODIFIER||1661|||BnaA01g00220D|||BnaA01g00220D||1|WARNING_TRANSCRIPT_INCOMPLETE)	GT:PL	0/1:129,0,196
chrA01	116989	chrA01:116989_A/G	A	G	170	.	DP=20;VDB=0.491369;RPB=1;MQB=0.974613;BQB=0.751477;MQSB=0.982124;SGB=-0.670168;MQ0F=0;ICB=1;HOB=0.5;AC=1;AN=2;DP4=5,5,4,6;MQ=44;EFF=INTERGENIC(MODIFIER||||||||||1)	GT:PL	0/1:203,0,217
chrA01	117053	chrA01:117053_G/A	G	A	98	.	DP=18;VDB=0.954194;RPB=0.951002;MQB=0.990815;BQB=0.902552;MQSB=0.423311;SGB=-0.636426;MQ0F=0;ICB=1;HOB=0.5;AC=1;AN=2;DP4=5,6,1,6;MQ=43;EFF=INTERGENIC(MODIFIER||||||||||1)	GT:PL	0/1:131,0,243
chrA01	164494	chrA01:164494_G/A	G	A	190	.	DP=17;VDB=0.575864;RPB=0.85832;MQB=0.723806;BQB=0.512769;MQSB=1;SGB=-0.676189;MQ0F=0;ICB=1;HOB=0.5;AC=1;AN=2;DP4=4,2,5,6;MQ=49;EFF=DOWNSTREAM(MODIFIER||3780|||BnaA01g00310D|||BnaA01g00310D||1),INTERGENIC(MODIFIER||||||||||1),UPSTREAM(MODIFIER||1172|||BnaA01g00300D|||BnaA01g00300D||1|WARNING_TRANSCRIPT_INCOMPLETE)	GT:PL	0/1:223,0,138
chrA01	174271	chrA01:174271_G/A	G	A	168	.	DP=23;VDB=0.729128;RPB=1;MQB=1;BQB=0.992337;MQSB=1;SGB=-0.670168;MQ0F=0;ICB=1;HOB=0.5;AC=1;AN=2;DP4=3,10,7,3;MQ=60;EFF=DOWNSTREAM(MODIFIER||3775|||BnaA01g00330D|||BnaA01g00330D||1),NON_SYNONYMOUS_CODING(MODERATE|MISSENSE|tCc/tTc|S79F||BnaA01g00320D|||BnaA01g00320D|2|1|WARNING_TRANSCRIPT_MULTIPLE_STOP_CODONS),UPSTREAM(MODIFIER||4517|||BnaA01g00340D|||BnaA01g00340D||1|WARNING_TRANSCRIPT_INCOMPLETE)	GT:PL	0/1:201,0,235
chrA01	214839	chrA01:214839_G/A	G	A	90	.	DP=23;VDB=0.155866;RPB=0.0470849;MQB=0.409484;BQB=0.99777;MQSB=0.00357663;SGB=-0.636426;MQ0F=0;ICB=1;HOB=0.5;AC=1;AN=2;DP4=4,12,4,3;MQ=49;EFF=DOWNSTREAM(MODIFIER||120|||BnaA01g00390D|||BnaA01g00390D||1|WARNING_TRANSCRIPT_MULTIPLE_STOP_CODONS),INTRAGENIC(MODIFIER|||||BnaA01g00390D|||||1),UPSTREAM(MODIFIER||328|||BnaA01g00380D|||BnaA01g00380D||1|WARNING_TRANSCRIPT_MULTIPLE_STOP_CODONS)	GT:PL	0/1:124,0,255
chrA01	215412	chrA01:215412_A/C	A	C	85	.	DP=3;VDB=0.654404;MQSB=1;SGB=-0.511536;MQ0F=0;AC=2;AN=2;DP4=0,0,2,1;MQ=60;EFF=NON_SYNONYMOUS_CODING(MODERATE|MISSENSE|tTg/tGg|L353W||BnaA01g00390D|||BnaA01g00390D|5|1|WARNING_TRANSCRIPT_MULTIPLE_STOP_CODONS),UPSTREAM(MODIFIER||901|||BnaA01g00380D|||BnaA01g00380D||1|WARNING_TRANSCRIPT_MULTIPLE_STOP_CODONS)	GT:PL	1/1:113,9,0
chrA01	225136	chrA01:225136_G/A	G	A	157	.	DP=15;VDB=0.55693;RPB=0.993326;MQB=1;BQB=0.477935;MQSB=1;SGB=-0.651104;MQ0F=0;ICB=1;HOB=0.5;AC=1;AN=2;DP4=2,5,3,5;MQ=60;EFF=DOWNSTREAM(MODIFIER||3294|||BnaA01g00410D|||BnaA01g00410D||1|WARNING_TRANSCRIPT_INCOMPLETE),DOWNSTREAM(MODIFIER||3545|||BnaA01g00400D|||BnaA01g00400D||1|WARNING_TRANSCRIPT_INCOMPLETE),INTERGENIC(MODIFIER||||||||||1)	GT:PL	0/1:190,0,176
chrA01	246262	chrA01:246262_G/A	G	A	222	.	DP=35;VDB=0.902882;RPB=0.711573;MQB=0.864914;BQB=0.814934;MQSB=0.740233;SGB=-0.692352;MQ0F=0;ICB=1;HOB=0.5;AC=1;AN=2;DP4=6,8,12,9;MQ=50;EFF=INTRON(MODIFIER|||||BnaA01g00440D|||BnaA01g00440D|12|1|WARNING_TRANSCRIPT_INCOMPLETE)	GT:PL	0/1:255,0,250
chrA01	254956	chrA01:254956_G/A	G	A	128	.	DP=20;VDB=0.372161;RPB=0.753249;MQB=0.612271;BQB=0.753249;MQSB=0.180092;SGB=-0.636426;MQ0F=0.1;ICB=1;HOB=0.5;AC=1;AN=2;DP4=5,8,3,4;MQ=48;EFF=DOWNSTREAM(MODIFIER||2969|||BnaA01g00450D|||BnaA01g00450D||1),NON_SYNONYMOUS_CODING(MODERATE|MISSENSE|Gcg/Acg|A128T||BnaA01g00460D|||BnaA01g00460D|4|1|WARNING_TRANSCRIPT_MULTIPLE_STOP_CODONS),UPSTREAM(MODIFIER||3257|||BnaA01g00470D|||BnaA01g00470D||1|WARNING_TRANSCRIPT_INCOMPLETE)	GT:PL	0/1:161,0,213
chrA01	261309	chrA01:261309_G/A	G	A	213	.	DP=20;VDB=0.629855;RPB=0.997028;MQB=0.764448;BQB=0.764448;MQSB=0.997118;SGB=-0.680642;MQ0F=0;ICB=1;HOB=0.5;AC=1;AN=2;DP4=4,4,5,7;MQ=53;EFF=DOWNSTREAM(MODIFIER||2200|||BnaA01g00470D|||BnaA01g00470D||1|WARNING_TRANSCRIPT_INCOMPLETE),DOWNSTREAM(MODIFIER||3413|||BnaA01g00500D|||BnaA01g00500D||1|WARNING_TRANSCRIPT_MULTIPLE_STOP_CODONS),DOWNSTREAM(MODIFIER||3686|||BnaA01g00460D|||BnaA01g00460D||1|WARNING_TRANSCRIPT_MULTIPLE_STOP_CODONS),NON_SYNONYMOUS_CODING(MODERATE|MISSENSE|atG/atA|M262I||BnaA01g00480D|||BnaA01g00480D|3|1|WARNING_TRANSCRIPT_MULTIPLE_STOP_CODONS),UPSTREAM(MODIFIER||2129|||BnaA01g00490D|||BnaA01g00490D||1)	GT:PL	0/1:246,0,186
chrA01	264794	chrA01:264794_G/A	G	A	128	.	DP=20;VDB=0.920072;RPB=0.909394;MQB=0.999215;BQB=0.73054;MQSB=0.972138;SGB=-0.636426;MQ0F=0;ICB=1;HOB=0.5;AC=1;AN=2;DP4=9,4,4,3;MQ=53;EFF=DOWNSTREAM(MODIFIER||1431|||BnaA01g00480D|||BnaA01g00480D||1|WARNING_TRANSCRIPT_MULTIPLE_STOP_CODONS),DOWNSTREAM(MODIFIER||590|||BnaA01g00490D|||BnaA01g00490D||1),SYNONYMOUS_CODING(LOW|SILENT|acC/acT|T357||BnaA01g00500D|||BnaA01g00500D|4|1|WARNING_TRANSCRIPT_MULTIPLE_STOP_CODONS)	GT:PL	0/1:161,0,242
chrA01	351565	chrA01:351565_T/A	T	A	88	.	DP=7;VDB=0.888498;RPB=1;MQB=1;BQB=1;MQSB=0.8;SGB=-0.616816;MQ0F=0;ICB=1;HOB=0.5;AC=1;AN=2;DP4=1,0,4,2;MQ=33;EFF=INTERGENIC(MODIFIER||||||||||1),UPSTREAM(MODIFIER||1575|||BnaA01g00650D|||BnaA01g00650D||1|WARNING_TRANSCRIPT_INCOMPLETE),UPSTREAM(MODIFIER||4436|||BnaA01g00660D|||BnaA01g00660D||1|WARNING_TRANSCRIPT_MULTIPLE_STOP_CODONS),UPSTREAM(MODIFIER||759|||BnaA01g00640D|||BnaA01g00640D||1)	GT:PL	0/1:122,0,15
chrA01	366263	chrA01:366263_C/T	C	T	87	.	DP=14;VDB=0.784982;RPB=0.466776;MQB=0.997028;BQB=0.785785;MQSB=1;SGB=-0.556411;MQ0F=0;ICB=1;HOB=0.5;AC=1;AN=2;DP4=9,0,3,1;MQ=55;EFF=INTERGENIC(MODIFIER||||||||||1),UPSTREAM(MODIFIER||4899|||BnaA01g00670D|||BnaA01g00670D||1|WARNING_TRANSCRIPT_INCOMPLETE)	GT:PL	0/1:120,0,156
chrA01	399061	chrA01:399061_G/A	G	A	221	.	DP=24;VDB=0.262615;RPB=0.0956344;MQB=0.83527;BQB=0.923116;MQSB=0.197899;SGB=-0.691153;MQ0F=0;ICB=1;HOB=0.5;AC=1;AN=2;DP4=0,6,6,12;MQ=57;EFF=DOWNSTREAM(MODIFIER||2061|||BnaA01g00710D|||BnaA01g00710D||1),DOWNSTREAM(MODIFIER||2112|||BnaA01g00720D|||BnaA01g00720D||1|WARNING_TRANSCRIPT_MULTIPLE_STOP_CODONS),INTERGENIC(MODIFIER||||||||||1)	GT:PL	0/1:255,0,94
chrA01	400306	chrA01:400306_T/C	T	C	148	.	DP=13;VDB=0.0010613;RPB=0.040184;MQB=0.0894312;BQB=0.996435;MQSB=0.269146;SGB=-0.670168;MQ0F=0;ICB=1;HOB=0.5;AC=1;AN=2;DP4=0,3,9,1;MQ=47;EFF=DOWNSTREAM(MODIFIER||3306|||BnaA01g00710D|||BnaA01g00710D||1),DOWNSTREAM(MODIFIER||867|||BnaA01g00720D|||BnaA01g00720D||1|WARNING_TRANSCRIPT_MULTIPLE_STOP_CODONS),INTERGENIC(MODIFIER||||||||||1)	GT:PL	0/1:183,0,33
chrA01	427535	chrA01:427535_G/A	G	A	222	.	DP=26;VDB=0.178826;RPB=0.539407;MQB=0.975611;BQB=0.986207;MQSB=0.927041;SGB=-0.691153;MQ0F=0;ICB=1;HOB=0.5;AC=1;AN=2;DP4=4,4,11,7;MQ=59;EFF=INTERGENIC(MODIFIER||||||||||1),UPSTREAM(MODIFIER||3324|||BnaA01g00730D|||BnaA01g00730D||1|WARNING_TRANSCRIPT_INCOMPLETE)	GT:PL	0/1:255,0,172
chrA01	431170	chrA01:431170_G/A	G	A	215	.	DP=20;VDB=0.65871;RPB=0.999108;MQB=1;BQB=0.471945;MQSB=1;SGB=-0.680642;MQ0F=0;ICB=1;HOB=0.5;AC=1;AN=2;DP4=5,2,6,6;MQ=60;EFF=DOWNSTREAM(MODIFIER||3498|||BnaA01g00740D|||BnaA01g00740D||1),SYNONYMOUS_CODING(LOW|SILENT|ttG/ttA|L104||BnaA01g00730D|||BnaA01g00730D|1|1|WARNING_TRANSCRIPT_INCOMPLETE)	GT:PL	0/1:248,0,142
chrA01	459466	chrA01:459466_G/T	G	T	137	.	DP=6;VDB=0.911206;MQSB=0.574341;SGB=-0.616816;MQ0F=0;AC=2;AN=2;DP4=0,0,3,3;MQ=46;EFF=SYNONYMOUS_CODING(LOW|SILENT|tcG/tcT|S123||BnaA01g00780D|||BnaA01g00780D|2|1),UPSTREAM(MODIFIER||4897|||BnaA01g00800D|||BnaA01g00800D||1|WARNING_TRANSCRIPT_INCOMPLETE),UPSTREAM(MODIFIER||853|||BnaA01g00790D|||BnaA01g00790D||1|WARNING_TRANSCRIPT_INCOMPLETE)	GT:PL	1/1:164,18,0
chrA01	495648	chrA01:495648_G/A	G	A	101	.	DP=8;VDB=0.150948;RPB=0.900802;MQB=0.900802;BQB=0.750668;MQSB=1;SGB=-0.590765;MQ0F=0;ICB=1;HOB=0.5;AC=1;AN=2;DP4=0,3,1,4;MQ=60;EFF=DOWNSTREAM(MODIFIER||738|||BnaA01g00880D|||BnaA01g00880D||1|WARNING_TRANSCRIPT_MULTIPLE_STOP_CODONS),INTERGENIC(MODIFIER||||||||||1),UPSTREAM(MODIFIER||1461|||BnaA01g00870D|||BnaA01g00870D||1|WARNING_TRANSCRIPT_INCOMPLETE),UPSTREAM(MODIFIER||3536|||BnaA01g00890D|||BnaA01g00890D||1|WARNING_TRANSCRIPT_MULTIPLE_STOP_CODONS)	GT:PL	0/1:134,0,73
chrA01	560659	chrA01:560659_A/G	A	G	142	.	DP=7;VDB=0.0227446;MQSB=0.9;SGB=-0.636426;MQ0F=0;AC=2;AN=2;DP4=0,0,5,2;MQ=49;EFF=DOWNSTREAM(MODIFIER||3184|||BnaA01g01030D|||BnaA01g01030D||1|WARNING_TRANSCRIPT_INCOMPLETE),DOWNSTREAM(MODIFIER||4352|||BnaA01g01000D|||BnaA01g01000D||1|WARNING_TRANSCRIPT_MULTIPLE_STOP_CODONS),SYNONYMOUS_CODING(LOW|SILENT|gcT/gcC|A262||BnaA01g01020D|||BnaA01g01020D|1|1),UPSTREAM(MODIFIER||2517|||BnaA01g01010D|||BnaA01g01010D||1)	GT:PL	1/1:169,21,0
chrA01	560662	chrA01:560662_C/T	C	T	152	.	DP=7;VDB=0.0216012;MQSB=0.9;SGB=-0.636426;MQ0F=0;AC=2;AN=2;DP4=0,0,5,2;MQ=49;EFF=DOWNSTREAM(MODIFIER||3181|||BnaA01g01030D|||BnaA01g01030D||1|WARNING_TRANSCRIPT_INCOMPLETE),DOWNSTREAM(MODIFIER||4355|||BnaA01g01000D|||BnaA01g01000D||1|WARNING_TRANSCRIPT_MULTIPLE_STOP_CODONS),SYNONYMOUS_CODING(LOW|SILENT|gaG/gaA|E261||BnaA01g01020D|||BnaA01g01020D|1|1),UPSTREAM(MODIFIER||2520|||BnaA01g01010D|||BnaA01g01010D||1)	GT:PL	1/1:179,21,0
chrA01	597613	chrA01:597613_G/A	G	A	194	.	DP=25;VDB=0.859771;RPB=0.684752;MQB=0.635697;BQB=0.862492;MQSB=0.367738;SGB=-0.680642;MQ0F=0.04;ICB=1;HOB=0.5;AC=1;AN=2;DP4=4,9,6,6;MQ=51;EFF=DOWNSTREAM(MODIFIER||1324|||BnaA01g01100D|||BnaA01g01100D||1|WARNING_TRANSCRIPT_MULTIPLE_STOP_CODONS),DOWNSTREAM(MODIFIER||572|||BnaA01g01120D|||BnaA01g01120D||1),INTRON(MODIFIER|||||BnaA01g01110D|||BnaA01g01110D|2|1|WARNING_TRANSCRIPT_INCOMPLETE)	GT:PL	0/1:227,0,221
chrA01	638014	chrA01:638014_A/G	A	G	124	.	DP=12;VDB=0.0407425;RPB=0.174611;MQB=0.236382;BQB=0.878264;MQSB=0.0974428;SGB=-0.651104;MQ0F=0.166667;ICB=1;HOB=0.5;AC=1;AN=2;DP4=1,3,4,4;MQ=30;EFF=NON_SYNONYMOUS_CODING(MODERATE|MISSENSE|Aaa/Gaa|K570E||BnaA01g01210D|||BnaA01g01210D|4|1|WARNING_TRANSCRIPT_MULTIPLE_STOP_CODONS),UPSTREAM(MODIFIER||2649|||BnaA01g01220D|||BnaA01g01220D||1),UPSTREAM(MODIFIER||4281|||BnaA01g01230D|||BnaA01g01230D||1)	GT:PL	0/1:158,0,39
chrA01	644183	chrA01:644183_G/A	G	A	220	.	DP=31;VDB=0.848359;RPB=0.286505;MQB=0.987578;BQB=0.945118;MQSB=0.000933324;SGB=-0.688148;MQ0F=0;ICB=1;HOB=0.5;AC=1;AN=2;DP4=7,9,8,7;MQ=48;EFF=DOWNSTREAM(MODIFIER||1517|||BnaA01g01230D|||BnaA01g01230D||1),DOWNSTREAM(MODIFIER||3149|||BnaA01g01220D|||BnaA01g01220D||1),DOWNSTREAM(MODIFIER||3878|||BnaA01g01210D|||BnaA01g01210D||1|WARNING_TRANSCRIPT_MULTIPLE_STOP_CODONS),SYNONYMOUS_CODING(LOW|SILENT|ttC/ttT|F142||BnaA01g01240D|||BnaA01g01240D|2|1),UPSTREAM(MODIFIER||4657|||BnaA01g01250D|||BnaA01g01250D||1|WARNING_TRANSCRIPT_MULTIPLE_STOP_CODONS)	GT:PL	0/1:253,0,255
chrA01	701144	chrA01:701144_G/A	G	A	177	.	DP=28;VDB=0.567407;RPB=0.821692;MQB=0.784698;BQB=0.867178;MQSB=0.193988;SGB=-0.680642;MQ0F=0.0357143;ICB=1;HOB=0.5;AC=1;AN=2;DP4=8,8,9,3;MQ=51;EFF=NON_SYNONYMOUS_CODING(MODERATE|MISSENSE|aGa/aAa|R191K||BnaA01g01330D|||BnaA01g01330D|6|1|WARNING_TRANSCRIPT_MULTIPLE_STOP_CODONS)	GT:PL	0/1:210,0,255
chrA01	811114	chrA01:811114_A/G	A	G	213	.	DP=9;VDB=0.0019584;MQSB=0.974597;SGB=-0.662043;MQ0F=0;AC=2;AN=2;DP4=0,0,5,4;MQ=53;EFF=DOWNSTREAM(MODIFIER||3373|||BnaA01g01510D|||BnaA01g01510D||1|WARNING_TRANSCRIPT_INCOMPLETE),INTRON(MODIFIER|||||BnaA01g01520D|||BnaA01g01520D|4|1|WARNING_TRANSCRIPT_MULTIPLE_STOP_CODONS)	GT:PL	1/1:240,27,0
chrA01	822729	chrA01:822729_T/C	T	C	166	.	DP=43;VDB=0.000596835;RPB=0.848988;MQB=0.00450455;BQB=0.259067;MQSB=0.0184069;SGB=-0.692067;MQ0F=0;ICB=1;HOB=0.5;AC=1;AN=2;DP4=10,13,6,14;MQ=32;EFF=DOWNSTREAM(MODIFIER||4384|||BnaA01g01530D|||BnaA01g01530D||1),INTRON(MODIFIER|||||BnaA01g01520D|||BnaA01g01520D|27|1|WARNING_TRANSCRIPT_MULTIPLE_STOP_CODONS)	GT:PL	0/1:199,0,255
chrA01	890249	chrA01:890249_C/A	C	A	100	.	DP=6;VDB=0.00721075;RPB=1;MQB=1;BQB=1;MQSB=0.574341;SGB=-0.590765;MQ0F=0;ICB=1;HOB=0.5;AC=1;AN=2;DP4=1,0,2,3;MQ=40;EFF=DOWNSTREAM(MODIFIER||4342|||BnaA01g01690D|||BnaA01g01690D||1|WARNING_TRANSCRIPT_MULTIPLE_STOP_CODONS),DOWNSTREAM(MODIFIER||700|||BnaA01g01670D|||BnaA01g01670D||1|WARNING_TRANSCRIPT_MULTIPLE_STOP_CODONS),SYNONYMOUS_CODING(LOW|SILENT|acG/acT|T380||BnaA01g01680D|||BnaA01g01680D|12|1|WARNING_TRANSCRIPT_MULTIPLE_STOP_CODONS),UPSTREAM(MODIFIER||3673|||BnaA01g01660D|||BnaA01g01660D||1|WARNING_TRANSCRIPT_INCOMPLETE)	GT:PL	0/1:134,0,11
chrA01	900071	chrA01:900071_G/A	G	A	188	.	DP=28;VDB=0.245345;RPB=0.187475;MQB=0.817757;BQB=0.989343;MQSB=0.99874;SGB=-0.680642;MQ0F=0;ICB=1;HOB=0.5;AC=1;AN=2;DP4=5,10,5,7;MQ=53;EFF=DOWNSTREAM(MODIFIER||3979|||BnaA01g01710D|||BnaA01g01710D||1|WARNING_TRANSCRIPT_INCOMPLETE),NON_SYNONYMOUS_CODING(MODERATE|MISSENSE|gGa/gAa|G245E||BnaA01g01700D|||BnaA01g01700D|4|1|WARNING_TRANSCRIPT_MULTIPLE_STOP_CODONS),UPSTREAM(MODIFIER||4391|||BnaA01g01690D|||BnaA01g01690D||1|WARNING_TRANSCRIPT_MULTIPLE_STOP_CODONS)	GT:PL	0/1:221,0,255
chrA01	924891	chrA01:924891_G/A	G	A	150	.	DP=21;VDB=0.67338;RPB=0.815018;MQB=0.796201;BQB=0.756987;MQSB=0.127972;SGB=-0.662043;MQ0F=0;ICB=1;HOB=0.5;AC=1;AN=2;DP4=8,4,5,4;MQ=50;EFF=DOWNSTREAM(MODIFIER||1978|||BnaA01g01770D|||BnaA01g01770D||1),DOWNSTREAM(MODIFIER||633|||BnaA01g01750D|||BnaA01g01750D||1|WARNING_TRANSCRIPT_MULTIPLE_STOP_CODONS),INTRON(MODIFIER|||||BnaA01g01760D|||BnaA01g01760D|3|1)	GT:PL	0/1:183,0,215
chrA01	977193	chrA01:977193_G/A	G	A	77	.	DP=12;VDB=0.648709;RPB=0.95494;MQB=0.95494;BQB=0.95494;MQSB=0.0194886;SGB=-0.590765;MQ0F=0;ICB=1;HOB=0.5;AC=1;AN=2;DP4=4,3,3,2;MQ=47;EFF=DOWNSTREAM(MODIFIER||2074|||BnaA01g01930D|||BnaA01g01930D||1|WARNING_TRANSCRIPT_MULTIPLE_STOP_CODONS),DOWNSTREAM(MODIFIER||4203|||BnaA01g01950D|||BnaA01g01950D||1),STOP_GAINED(HIGH|NONSENSE|tgG/tgA|W231*||BnaA01g01940D|||BnaA01g01940D|1|1),UPSTREAM(MODIFIER||4039|||BnaA01g01920D|||BnaA01g01920D||1)	GT:PL	0/1:110,0,153
chrA01	982973	chrA01:982973_G/T	G	T	126	.	DP=5;VDB=0.011063;MQSB=1;SGB=-0.590765;MQ0F=0;AC=2;AN=2;DP4=0,0,4,1;MQ=53;EFF=INTRON(MODIFIER|||||BnaA01g01950D|||BnaA01g01950D|1|1),UPSTREAM(MODIFIER||4596|||BnaA01g01960D|||BnaA01g01960D||1)	GT:PL	1/1:153,15,0
chrA01	987431	chrA01:987431_G/A	G	A	131	.	DP=15;VDB=0.350542;RPB=0.845852;MQB=0.87319;BQB=0.720273;MQSB=0.0179614;SGB=-0.636426;MQ0F=0;ICB=1;HOB=0.5;AC=1;AN=2;DP4=5,3,3,4;MQ=47;EFF=INTERGENIC(MODIFIER||||||||||1),UPSTREAM(MODIFIER||138|||BnaA01g01960D|||BnaA01g01960D||1),UPSTREAM(MODIFIER||4184|||BnaA01g01950D|||BnaA01g01950D||1)	GT:PL	0/1:164,0,164
chrA01	1025292	chrA01:1025292_G/A	G	A	192	.	DP=29;VDB=0.622197;RPB=0.92366;MQB=1;BQB=0.568527;MQSB=1;SGB=-0.680642;MQ0F=0;ICB=1;HOB=0.5;AC=1;AN=2;DP4=6,11,4,8;MQ=60;EFF=DOWNSTREAM(MODIFIER||3083|||BnaA01g02060D|||BnaA01g02060D||1|WARNING_TRANSCRIPT_MULTIPLE_STOP_CODONS),DOWNSTREAM(MODIFIER||4766|||BnaA01g02070D|||BnaA01g02070D||1|WARNING_TRANSCRIPT_INCOMPLETE),INTERGENIC(MODIFIER||||||||||1),UPSTREAM(MODIFIER||2256|||BnaA01g02040D|||BnaA01g02040D||1|WARNING_TRANSCRIPT_MULTIPLE_STOP_CODONS),UPSTREAM(MODIFIER||585|||BnaA01g02050D|||BnaA01g02050D||1)	GT:PL	0/1:225,0,255
chrA01	1091217	chrA01:1091217_C/T	C	T	146	.	DP=14;VDB=0.916807;RPB=0.640197;MQB=0.966012;BQB=0.966012;MQSB=1;SGB=-0.636426;MQ0F=0;ICB=1;HOB=0.5;AC=1;AN=2;DP4=3,4,3,4;MQ=60;EFF=DOWNSTREAM(MODIFIER||835|||BnaA01g02190D|||BnaA01g02190D||1|WARNING_TRANSCRIPT_MULTIPLE_STOP_CODONS),INTERGENIC(MODIFIER||||||||||1)	GT:PL	0/1:179,0,174
chrA01	1214195	chrA01:1214195_C/T	C	T	154	.	DP=17;VDB=0.485722;RPB=0.171973;MQB=0.687289;BQB=0.981652;MQSB=0.687289;SGB=-0.651104;MQ0F=0;ICB=1;HOB=0.5;AC=1;AN=2;DP4=4,5,4,4;MQ=56;EFF=DOWNSTREAM(MODIFIER||1874|||BnaA01g02410D|||BnaA01g02410D||1|WARNING_TRANSCRIPT_INCOMPLETE),INTERGENIC(MODIFIER||||||||||1),UPSTREAM(MODIFIER||1525|||BnaA01g02400D|||BnaA01g02400D||1),UPSTREAM(MODIFIER||3864|||BnaA01g02390D|||BnaA01g02390D||1)	GT:PL	0/1:187,0,224
chrA01	1238787	chrA01:1238787_C/T	C	T	139	.	DP=14;VDB=0.841706;RPB=0.966012;MQB=0.885987;BQB=0.834543;MQSB=0.148617;SGB=-0.636426;MQ0F=0;ICB=1;HOB=0.5;AC=1;AN=2;DP4=3,4,4,3;MQ=49;EFF=DOWNSTREAM(MODIFIER||1309|||BnaA01g02440D|||BnaA01g02440D||1),INTERGENIC(MODIFIER||||||||||1),UPSTREAM(MODIFIER||3718|||BnaA01g02450D|||BnaA01g02450D||1|WARNING_TRANSCRIPT_INCOMPLETE)	GT:PL	0/1:172,0,172
chrA01	1253335	chrA01:1253335_G/A	G	A	105	.	DP=16;VDB=0.510342;RPB=0.810528;MQB=1;BQB=0.998265;MQSB=1;SGB=-0.616816;MQ0F=0;ICB=1;HOB=0.5;AC=1;AN=2;DP4=5,4,4,2;MQ=60;EFF=DOWNSTREAM(MODIFIER||1217|||BnaA01g02480D|||BnaA01g02480D||1),DOWNSTREAM(MODIFIER||1765|||BnaA01g02460D|||BnaA01g02460D||1|WARNING_TRANSCRIPT_INCOMPLETE),DOWNSTREAM(MODIFIER||4619|||BnaA01g02490D|||BnaA01g02490D||1),NON_SYNONYMOUS_CODING(MODERATE|MISSENSE|tCg/tTg|S6L||BnaA01g02470D|||BnaA01g02470D|1|1)	GT:PL	0/1:138,0,201
chrA01	1309515	chrA01:1309515_C/T	C	T	209	.	DP=19;VDB=0.357216;RPB=0.222371;MQB=0.969784;BQB=0.992359;MQSB=0.748798;SGB=-0.676189;MQ0F=0;ICB=1;HOB=0.5;AC=1;AN=2;DP4=6,2,6,5;MQ=55;EFF=INTERGENIC(MODIFIER||||||||||1),UPSTREAM(MODIFIER||3382|||BnaA01g02630D|||BnaA01g02630D||1|WARNING_TRANSCRIPT_MULTIPLE_STOP_CODONS),UPSTREAM(MODIFIER||3607|||BnaA01g02610D|||BnaA01g02610D||1|WARNING_TRANSCRIPT_INCOMPLETE),UPSTREAM(MODIFIER||767|||BnaA01g02620D|||BnaA01g02620D||1)	GT:PL	0/1:242,0,178
chrA01	1370338	chrA01:1370338_G/A	G	A	220	.	DP=27;VDB=0.530344;RPB=0.131629;MQB=0.999706;BQB=0.965011;MQSB=0.694693;SGB=-0.683931;MQ0F=0;ICB=1;HOB=0.5;AC=1;AN=2;DP4=5,9,5,8;MQ=57;EFF=DOWNSTREAM(MODIFIER||4462|||BnaA01g02800D|||BnaA01g02800D||1|WARNING_TRANSCRIPT_MULTIPLE_STOP_CODONS),SYNONYMOUS_CODING(LOW|SILENT|gaG/gaA|E225||BnaA01g02780D|||BnaA01g02780D|3|1|WARNING_TRANSCRIPT_MULTIPLE_STOP_CODONS),UPSTREAM(MODIFIER||2976|||BnaA01g02790D|||BnaA01g02790D||1),UPSTREAM(MODIFIER||3755|||BnaA01g02770D|||BnaA01g02770D||1|WARNING_TRANSCRIPT_INCOMPLETE)	GT:PL	0/1:253,0,255
chrA01	1379766	chrA01:1379766_C/T	C	T	211	.	DP=22;VDB=0.00674478;RPB=0.422157;MQB=0.936864;BQB=0.184471;MQSB=0.936864;SGB=-0.676189;MQ0F=0;ICB=1;HOB=0.5;AC=1;AN=2;DP4=4,7,7,4;MQ=58;EFF=INTRON(MODIFIER|||||BnaA01g02800D|||BnaA01g02800D|1|1|WARNING_TRANSCRIPT_MULTIPLE_STOP_CODONS)	GT:PL	0/1:244,0,233
chrA01	1388348	chrA01:1388348_C/T	C	T	128	.	DP=14;VDB=0.565215;RPB=0.920266;MQB=0.899815;BQB=0.777113;MQSB=0.699673;SGB=-0.616816;MQ0F=0;ICB=1;HOB=0.5;AC=1;AN=2;DP4=2,5,1,5;MQ=58;EFF=NON_SYNONYMOUS_CODING(MODERATE|MISSENSE|Gat/Aat|D500N||BnaA01g02820D|||BnaA01g02820D|6|1|WARNING_TRANSCRIPT_MULTIPLE_STOP_CODONS),UPSTREAM(MODIFIER||1544|||BnaA01g02810D|||BnaA01g02810D||1),UPSTREAM(MODIFIER||3274|||BnaA01g02830D|||BnaA01g02830D||1)	GT:PL	0/1:161,0,170
chrA01	1431047	chrA01:1431047_C/T	C	T	126	.	DP=18;VDB=0.346875;RPB=0.906029;MQB=1;BQB=0.22291;MQSB=1;SGB=-0.651104;MQ0F=0;ICB=1;HOB=0.5;AC=1;AN=2;DP4=7,3,1,7;MQ=60;EFF=DOWNSTREAM(MODIFIER||1986|||BnaA01g02920D|||BnaA01g02920D||1),DOWNSTREAM(MODIFIER||3650|||BnaA01g02910D|||BnaA01g02910D||1|WARNING_TRANSCRIPT_INCOMPLETE),INTERGENIC(MODIFIER||||||||||1),UPSTREAM(MODIFIER||4004|||BnaA01g02940D|||BnaA01g02940D||1|WARNING_TRANSCRIPT_MULTIPLE_STOP_CODONS),UPSTREAM(MODIFIER||647|||BnaA01g02930D|||BnaA01g02930D||1|WARNING_TRANSCRIPT_MULTIPLE_STOP_CODONS)	GT:PL	0/1:159,0,229
chrA01	1525641	chrA01:1525641_C/T	C	T	147	.	DP=16;VDB=0.62634;RPB=0.9945;MQB=0.934676;BQB=0.998622;MQSB=0.992674;SGB=-0.651104;MQ0F=0;ICB=1;HOB=0.5;AC=1;AN=2;DP4=6,2,6,2;MQ=54;EFF=DOWNSTREAM(MODIFIER||1880|||BnaA01g03170D|||BnaA01g03170D||1|WARNING_TRANSCRIPT_INCOMPLETE),INTRON(MODIFIER|||||BnaA01g03160D|||BnaA01g03160D|3|1)	GT:PL	0/1:180,0,181
chrA01	1542505	chrA01:1542505_A/C	A	C	134	.	DP=8;VDB=0.630851;MQSB=1;SGB=-0.651104;MQ0F=0;AC=2;AN=2;DP4=0,0,1,7;MQ=35;EFF=INTRON(MODIFIER|||||BnaA01g03200D|||BnaA01g03200D|3|1|WARNING_TRANSCRIPT_INCOMPLETE)	GT:PL	1/1:161,24,0
chrA01	1590919	chrA01:1590919_G/A	G	A	222	.	DP=23;VDB=0.810519;RPB=0.0718847;MQB=0.722527;BQB=0.992337;MQSB=0.896394;SGB=-0.683931;MQ0F=0;ICB=1;HOB=0.5;AC=1;AN=2;DP4=9,1,7,6;MQ=58;EFF=DOWNSTREAM(MODIFIER||2414|||BnaA01g03340D|||BnaA01g03340D||1|WARNING_TRANSCRIPT_INCOMPLETE),DOWNSTREAM(MODIFIER||4031|||BnaA01g03360D|||BnaA01g03360D||1|WARNING_TRANSCRIPT_MULTIPLE_STOP_CODONS),DOWNSTREAM(MODIFIER||4405|||BnaA01g03330D|||BnaA01g03330D||1),SYNONYMOUS_CODING(LOW|SILENT|aaC/aaT|N357||BnaA01g03350D|||BnaA01g03350D|11|1|WARNING_TRANSCRIPT_MULTIPLE_STOP_CODONS)	GT:PL	0/1:255,0,176
chrA01	1624596	chrA01:1624596_G/A	G	A	117	.	DP=21;VDB=0.467796;RPB=0.945204;MQB=0.966484;BQB=0.735784;MQSB=0.913101;SGB=-0.636426;MQ0F=0;ICB=1;HOB=0.5;AC=1;AN=2;DP4=7,7,5,2;MQ=58;EFF=DOWNSTREAM(MODIFIER||2704|||BnaA01g03410D|||BnaA01g03410D||1|WARNING_TRANSCRIPT_MULTIPLE_STOP_CODONS),DOWNSTREAM(MODIFIER||498|||BnaA01g03420D|||BnaA01g03420D||1),NON_SYNONYMOUS_CODING(MODERATE|MISSENSE|Gca/Aca|A24T||BnaA01g03430D|||BnaA01g03430D|1|1|WARNING_TRANSCRIPT_MULTIPLE_STOP_CODONS),UPSTREAM(MODIFIER||2381|||BnaA01g03440D|||BnaA01g03440D||1|WARNING_TRANSCRIPT_INCOMPLETE),UPSTREAM(MODIFIER||3642|||BnaA01g03450D|||BnaA01g03450D||1|WARNING_TRANSCRIPT_MULTIPLE_STOP_CODONS)	GT:PL	0/1:150,0,255
chrA01	1629517	chrA01:1629517_C/T	C	T	99	.	DP=16;VDB=0.758048;RPB=0.555306;MQB=0.749585;BQB=0.749585;MQSB=0.307934;SGB=-0.616816;MQ0F=0;ICB=1;HOB=0.5;AC=1;AN=2;DP4=5,5,4,2;MQ=50;EFF=DOWNSTREAM(MODIFIER||1370|||BnaA01g03440D|||BnaA01g03440D||1|WARNING_TRANSCRIPT_INCOMPLETE),DOWNSTREAM(MODIFIER||3306|||BnaA01g03430D|||BnaA01g03430D||1|WARNING_TRANSCRIPT_MULTIPLE_STOP_CODONS),NON_SYNONYMOUS_CODING(MODERATE|MISSENSE|tCa/tTa|S133L||BnaA01g03450D|||BnaA01g03450D|7|1|WARNING_TRANSCRIPT_MULTIPLE_STOP_CODONS),UPSTREAM(MODIFIER||3584|||BnaA01g03470D|||BnaA01g03470D||1),UPSTREAM(MODIFIER||4431|||BnaA01g03480D|||BnaA01g03480D||1),UPSTREAM(MODIFIER||454|||BnaA01g03460D|||BnaA01g03460D||1|WARNING_TRANSCRIPT_INCOMPLETE)	GT:PL	0/1:132,0,213
chrA01	1683107	chrA01:1683107_C/T	C	T	222	.	DP=24;VDB=0.0311491;RPB=0.816215;MQB=1;BQB=0.143684;MQSB=1;SGB=-0.683931;MQ0F=0;ICB=1;HOB=0.5;AC=1;AN=2;DP4=7,4,5,8;MQ=60;EFF=DOWNSTREAM(MODIFIER||3802|||BnaA01g03580D|||BnaA01g03580D||1|WARNING_TRANSCRIPT_INCOMPLETE),DOWNSTREAM(MODIFIER||803|||BnaA01g03590D|||BnaA01g03590D||1|WARNING_TRANSCRIPT_MULTIPLE_STOP_CODONS),NON_SYNONYMOUS_CODING(MODERATE|MISSENSE|cCc/cTc|P20L||BnaA01g03600D|||BnaA01g03600D|1|1|WARNING_TRANSCRIPT_MULTIPLE_STOP_CODONS),UPSTREAM(MODIFIER||3173|||BnaA01g03610D|||BnaA01g03610D||1|WARNING_TRANSCRIPT_MULTIPLE_STOP_CODONS)	GT:PL	0/1:255,0,215
chrA01	1688913	chrA01:1688913_G/A	G	A	219	.	DP=23;VDB=0.0495476;RPB=0.778432;MQB=1;BQB=0.934091;MQSB=1;SGB=-0.680642;MQ0F=0;ICB=1;HOB=0.5;AC=1;AN=2;DP4=5,6,5,7;MQ=60;EFF=DOWNSTREAM(MODIFIER||4345|||BnaA01g03600D|||BnaA01g03600D||1|WARNING_TRANSCRIPT_MULTIPLE_STOP_CODONS),DOWNSTREAM(MODIFIER||4345|||BnaA01g03620D|||BnaA01g03620D||1|WARNING_TRANSCRIPT_INCOMPLETE),SYNONYMOUS_CODING(LOW|SILENT|caG/caA|Q751||BnaA01g03610D|||BnaA01g03610D|5|1|WARNING_TRANSCRIPT_MULTIPLE_STOP_CODONS)	GT:PL	0/1:252,0,236
chrA01	1692025	chrA01:1692025_C/T	C	T	222	.	DP=21;VDB=0.172729;RPB=0.315918;MQB=0.896649;BQB=0.646383;MQSB=0.815018;SGB=-0.688148;MQ0F=0;ICB=1;HOB=0.5;AC=1;AN=2;DP4=1,5,11,4;MQ=59;EFF=DOWNSTREAM(MODIFIER||1233|||BnaA01g03620D|||BnaA01g03620D||1|WARNING_TRANSCRIPT_INCOMPLETE),SYNONYMOUS_CODING(LOW|SILENT|gcC/gcT|A1495||BnaA01g03610D|||BnaA01g03610D|10|1|WARNING_TRANSCRIPT_MULTIPLE_STOP_CODONS)	GT:PL	0/1:255,0,128
chrA01	1717453	chrA01:1717453_C/T	C	T	222	.	DP=38;VDB=0.410164;RPB=0.935407;MQB=0.883818;BQB=0.781802;MQSB=0.947472;SGB=-0.692067;MQ0F=0;ICB=1;HOB=0.5;AC=1;AN=2;DP4=7,11,8,12;MQ=57;EFF=DOWNSTREAM(MODIFIER||1554|||BnaA01g03650D|||BnaA01g03650D||1|WARNING_TRANSCRIPT_INCOMPLETE),INTRON(MODIFIER|||||BnaA01g03640D|||BnaA01g03640D|38|1|WARNING_TRANSCRIPT_INCOMPLETE),UPSTREAM(MODIFIER||3817|||BnaA01g03660D|||BnaA01g03660D||1)	GT:PL	0/1:255,0,255
chrA01	1723699	chrA01:1723699_G/A	G	A	109	.	DP=17;VDB=0.733113;RPB=0.922371;MQB=0.833753;BQB=0.955563;MQSB=0.621145;SGB=-0.616816;MQ0F=0;ICB=1;HOB=0.5;AC=1;AN=2;DP4=5,6,2,4;MQ=56;EFF=DOWNSTREAM(MODIFIER||651|||BnaA01g03670D|||BnaA01g03670D||1),SYNONYMOUS_CODING(LOW|SILENT|aaG/aaA|K810||BnaA01g03660D|||BnaA01g03660D|1|1),UPSTREAM(MODIFIER||2887|||BnaA01g03650D|||BnaA01g03650D||1|WARNING_TRANSCRIPT_INCOMPLETE)	GT:PL	0/1:142,0,242
chrA01	1729852	chrA01:1729852_G/A	G	A	152	.	DP=20;VDB=0.111782;RPB=0.826565;MQB=1;BQB=0.845852;MQSB=1;SGB=-0.651104;MQ0F=0;ICB=1;HOB=0.5;AC=1;AN=2;DP4=4,8,3,5;MQ=60;EFF=SYNONYMOUS_CODING(LOW|SILENT|gaG/gaA|E9||BnaA01g03680D|||BnaA01g03680D|1|1|WARNING_TRANSCRIPT_INCOMPLETE),UPSTREAM(MODIFIER||4276|||BnaA01g03670D|||BnaA01g03670D||1)	GT:PL	0/1:185,0,251
chrA01	1737509	chrA01:1737509_C/T	C	T	30.7968	.	DP=9;VDB=0.645206;RPB=0.809011;MQB=0.924584;BQB=0.462292;MQSB=0.89338;SGB=-0.511536;MQ0F=0;ICB=1;HOB=0.5;AC=1;AN=2;DP4=2,4,3,0;MQ=49;EFF=DOWNSTREAM(MODIFIER||1390|||BnaA01g03690D|||BnaA01g03690D||1),DOWNSTREAM(MODIFIER||2055|||BnaA01g03680D|||BnaA01g03680D||1|WARNING_TRANSCRIPT_INCOMPLETE),DOWNSTREAM(MODIFIER||3448|||BnaA01g03730D|||BnaA01g03730D||1|WARNING_TRANSCRIPT_INCOMPLETE),NON_SYNONYMOUS_CODING(MODERATE|MISSENSE|cCt/cTt|P38L||BnaA01g03700D|||BnaA01g03700D|1|1),UPSTREAM(MODIFIER||1198|||BnaA01g03710D|||BnaA01g03710D||1),UPSTREAM(MODIFIER||2616|||BnaA01g03720D|||BnaA01g03720D||1)	GT:PL	0/1:64,0,159
chrA01	1741370	chrA01:1741370_C/T	C	T	222	.	DP=25;VDB=0.48036;RPB=0.940151;MQB=1;BQB=0.940151;MQSB=1;SGB=-0.686358;MQ0F=0;ICB=1;HOB=0.5;AC=1;AN=2;DP4=4,6,7,7;MQ=60;EFF=DOWNSTREAM(MODIFIER||1060|||BnaA01g03720D|||BnaA01g03720D||1),DOWNSTREAM(MODIFIER||2478|||BnaA01g03710D|||BnaA01g03710D||1),DOWNSTREAM(MODIFIER||3788|||BnaA01g03700D|||BnaA01g03700D||1),SYNONYMOUS_CODING(LOW|SILENT|agG/agA|R230||BnaA01g03730D|||BnaA01g03730D|5|1|WARNING_TRANSCRIPT_INCOMPLETE),UPSTREAM(MODIFIER||2547|||BnaA01g03740D|||BnaA01g03740D||1|WARNING_TRANSCRIPT_MULTIPLE_STOP_CODONS)	GT:PL	0/1:255,0,209
chrA01	1752979	chrA01:1752979_G/A	G	A	181	.	DP=20;VDB=0.413877;RPB=0.422203;MQB=0.998975;BQB=0.0694755;MQSB=0.175382;SGB=-0.676189;MQ0F=0;ICB=1;HOB=0.5;AC=1;AN=2;DP4=3,4,7,4;MQ=47;EFF=DOWNSTREAM(MODIFIER||1447|||BnaA01g03780D|||BnaA01g03780D||1),DOWNSTREAM(MODIFIER||3553|||BnaA01g03760D|||BnaA01g03760D||1),DOWNSTREAM(MODIFIER||4955|||BnaA01g03750D|||BnaA01g03750D||1|WARNING_TRANSCRIPT_MULTIPLE_STOP_CODONS),SYNONYMOUS_CODING(LOW|SILENT|aaG/aaA|K131||BnaA01g03770D|||BnaA01g03770D|2|1|WARNING_TRANSCRIPT_INCOMPLETE),UPSTREAM(MODIFIER||2689|||BnaA01g03790D|||BnaA01g03790D||1|WARNING_TRANSCRIPT_MULTIPLE_STOP_CODONS)	GT:PL	0/1:214,0,175
chrA01	1791409	chrA01:1791409_G/A	G	A	159	.	DP=35;VDB=0.131446;RPB=0.805681;MQB=0.00205496;BQB=0.859269;MQSB=0.0146208;SGB=-0.676189;MQ0F=0;ICB=1;HOB=0.5;AC=1;AN=2;DP4=20,4,7,4;MQ=39;EFF=DOWNSTREAM(MODIFIER||1451|||BnaA01g03880D|||BnaA01g03880D||1|WARNING_TRANSCRIPT_INCOMPLETE),DOWNSTREAM(MODIFIER||618|||BnaA01g03860D|||BnaA01g03860D||1|WARNING_TRANSCRIPT_INCOMPLETE),NON_SYNONYMOUS_CODING(MODERATE|MISSENSE|Gtc/Atc|V85I||BnaA01g03870D|||BnaA01g03870D|1|1)	GT:PL	0/1:192,0,224
chrA01	1846773	chrA01:1846773_G/A	G	A	97	.	DP=4;VDB=0.131345;MQSB=1;SGB=-0.556411;MQ0F=0;AC=2;AN=2;DP4=0,0,1,3;MQ=41;EFF=DOWNSTREAM(MODIFIER||3681|||BnaA01g04030D|||BnaA01g04030D||1|WARNING_TRANSCRIPT_MULTIPLE_STOP_CODONS),NON_SYNONYMOUS_CODING(MODERATE|MISSENSE|Gga/Aga|G858R||BnaA01g04020D|||BnaA01g04020D|13|1|WARNING_TRANSCRIPT_INCOMPLETE)	GT:PL	1/1:124,12,0
chrA01	1930109	chrA01:1930109_C/T	C	T	160	.	DP=15;VDB=0.716396;RPB=0.948127;MQB=0.872525;BQB=0.981007;MQSB=0.91051;SGB=-0.676189;MQ0F=0;ICB=1;HOB=0.5;AC=1;AN=2;DP4=2,2,1,10;MQ=57;EFF=DOWNSTREAM(MODIFIER||2818|||BnaA01g04170D|||BnaA01g04170D||1|WARNING_TRANSCRIPT_INCOMPLETE),NON_SYNONYMOUS_CODING(MODERATE|MISSENSE|aGg/aAg|R39K||BnaA01g04160D|||BnaA01g04160D|2|1|WARNING_TRANSCRIPT_INCOMPLETE)	GT:PL	0/1:194,0,82
chrA01	1944639	chrA01:1944639_C/T	C	T	212	.	DP=30;VDB=0.865212;RPB=0.459485;MQB=1;BQB=0.357564;MQSB=1;SGB=-0.686358;MQ0F=0;ICB=1;HOB=0.5;AC=1;AN=2;DP4=12,4,4,10;MQ=60;EFF=INTRON(MODIFIER|||||BnaA01g04200D|||BnaA01g04200D|2|1|WARNING_TRANSCRIPT_INCOMPLETE),UPSTREAM(MODIFIER||4218|||BnaA01g04190D|||BnaA01g04190D||1)	GT:PL	0/1:245,0,255
chrA01	1998337	chrA01:1998337_T/C	T	C	95	.	DP=32;VDB=0.264615;RPB=0.700764;MQB=0.0362751;BQB=0.987353;MQSB=0.916401;SGB=-0.636426;MQ0F=0;ICB=1;HOB=0.5;AC=1;AN=2;DP4=13,12,5,2;MQ=57;EFF=DOWNSTREAM(MODIFIER||3736|||BnaA01g04320D|||BnaA01g04320D||1|WARNING_TRANSCRIPT_MULTIPLE_STOP_CODONS),SYNONYMOUS_CODING(LOW|SILENT|tcT/tcC|S461||BnaA01g04330D|||BnaA01g04330D|5|1|WARNING_TRANSCRIPT_MULTIPLE_STOP_CODONS)	GT:PL	0/1:129,0,255
chrA01	2036782	chrA01:2036782_C/T	C	T	222	.	DP=27;VDB=0.331864;RPB=0.71158;MQB=0.94394;BQB=0.995301;MQSB=0.94394;SGB=-0.683931;MQ0F=0;ICB=1;HOB=0.5;AC=1;AN=2;DP4=7,7,7,6;MQ=59;EFF=INTERGENIC(MODIFIER||||||||||1),UPSTREAM(MODIFIER||2232|||BnaA01g04390D|||BnaA01g04390D||1),UPSTREAM(MODIFIER||258|||BnaA01g04400D|||BnaA01g04400D||1|WARNING_TRANSCRIPT_INCOMPLETE)	GT:PL	0/1:255,0,255
chrA01	2038614	chrA01:2038614_C/T	C	T	182	.	DP=25;VDB=0.387541;RPB=0.598779;MQB=0.860837;BQB=0.820225;MQSB=0.90252;SGB=-0.676189;MQ0F=0;ICB=1;HOB=0.5;AC=1;AN=2;DP4=9,5,7,4;MQ=52;EFF=INTRON(MODIFIER|||||BnaA01g04400D|||BnaA01g04400D|6|1|WARNING_TRANSCRIPT_INCOMPLETE),UPSTREAM(MODIFIER||4064|||BnaA01g04390D|||BnaA01g04390D||1)	GT:PL	0/1:215,0,255
chrA01	2040199	chrA01:2040199_C/T	C	T	222	.	DP=38;VDB=0.783307;RPB=0.998218;MQB=0.910504;BQB=0.981336;MQSB=0.60626;SGB=-0.688148;MQ0F=0;ICB=1;HOB=0.5;AC=1;AN=2;DP4=13,10,10,5;MQ=55;EFF=INTRON(MODIFIER|||||BnaA01g04400D|||BnaA01g04400D|6|1|WARNING_TRANSCRIPT_INCOMPLETE)	GT:PL	0/1:255,0,255
chrA01	2113956	chrA01:2113956_C/T	C	T	207	.	DP=28;VDB=0.391706;RPB=0.677728;MQB=0.366989;BQB=0.856268;MQSB=0.47469;SGB=-0.680642;MQ0F=0;ICB=1;HOB=0.5;AC=1;AN=2;DP4=9,7,6,6;MQ=52;EFF=DOWNSTREAM(MODIFIER||1092|||BnaA01g04530D|||BnaA01g04530D||1|WARNING_TRANSCRIPT_INCOMPLETE),NON_SYNONYMOUS_CODING(MODERATE|MISSENSE|Cca/Tca|P1121S||BnaA01g04520D|||BnaA01g04520D|22|1|WARNING_TRANSCRIPT_MULTIPLE_STOP_CODONS)	GT:PL	0/1:240,0,255
chrA01	2134236	chrA01:2134236_C/T	C	T	143	.	DP=19;VDB=0.620675;RPB=0.569308;MQB=0.425993;BQB=0.76338;MQSB=0.0608101;SGB=-0.670168;MQ0F=0.105263;ICB=1;HOB=0.5;AC=1;AN=2;DP4=3,6,4,6;MQ=39;EFF=DOWNSTREAM(MODIFIER||4950|||BnaA01g04580D|||BnaA01g04580D||1),SYNONYMOUS_CODING(LOW|SILENT|gaG/gaA|E251||BnaA01g04570D|||BnaA01g04570D|2|1),UPSTREAM(MODIFIER||3926|||BnaA01g04560D|||BnaA01g04560D||1)	GT:PL	0/1:176,0,175
chrA01	2168672	chrA01:2168672_C/T	C	T	202	.	DP=24;VDB=0.036939;RPB=0.324112;MQB=0.959189;BQB=0.687289;MQSB=0.260684;SGB=-0.680642;MQ0F=0;ICB=1;HOB=0.5;AC=1;AN=2;DP4=7,5,8,4;MQ=53;EFF=DOWNSTREAM(MODIFIER||75|||BnaA01g04660D|||BnaA01g04660D||1),DOWNSTREAM(MODIFIER||798|||BnaA01g04650D|||BnaA01g04650D||1|WARNING_TRANSCRIPT_INCOMPLETE),INTRAGENIC(MODIFIER|||||BnaA01g04660D|||||1),UPSTREAM(MODIFIER||3335|||BnaA01g04640D|||BnaA01g04640D||1|WARNING_TRANSCRIPT_MULTIPLE_STOP_CODONS)	GT:PL	0/1:235,0,244
chrA01	2228341	chrA01:2228341_C/T	C	T	222	.	DP=31;VDB=0.144058;RPB=0.178034;MQB=1;BQB=0.797893;MQSB=1;SGB=-0.689466;MQ0F=0;ICB=1;HOB=0.5;AC=1;AN=2;DP4=8,7,6,10;MQ=60;EFF=DOWNSTREAM(MODIFIER||3245|||BnaA01g04760D|||BnaA01g04760D||1|WARNING_TRANSCRIPT_MULTIPLE_STOP_CODONS),SYNONYMOUS_CODING(LOW|SILENT|agG/agA|R70||BnaA01g04770D|||BnaA01g04770D|3|1|WARNING_TRANSCRIPT_MULTIPLE_STOP_CODONS),UPSTREAM(MODIFIER||3150|||BnaA01g04780D|||BnaA01g04780D||1|WARNING_TRANSCRIPT_INCOMPLETE)	GT:PL	0/1:255,0,255
chrA01	2242033	chrA01:2242033_C/T	C	T	123	.	DP=28;VDB=0.318702;RPB=0.0934965;MQB=0.913725;BQB=0.923763;MQSB=0.927743;SGB=-0.651104;MQ0F=0;ICB=1;HOB=0.5;AC=1;AN=2;DP4=4,15,3,5;MQ=57;EFF=DOWNSTREAM(MODIFIER||3447|||BnaA01g04800D|||BnaA01g04800D||1|WARNING_TRANSCRIPT_INCOMPLETE),DOWNSTREAM(MODIFIER||436|||BnaA01g04810D|||BnaA01g04810D||1|WARNING_TRANSCRIPT_INCOMPLETE),INTERGENIC(MODIFIER||||||||||1),UPSTREAM(MODIFIER||2073|||BnaA01g04820D|||BnaA01g04820D||1|WARNING_TRANSCRIPT_INCOMPLETE),UPSTREAM(MODIFIER||3851|||BnaA01g04830D|||BnaA01g04830D||1|WARNING_TRANSCRIPT_INCOMPLETE)	GT:PL	0/1:156,0,255
chrA01	2242977	chrA01:2242977_C/T	C	T	167	.	DP=39;VDB=0.0411871;RPB=0.692668;MQB=0.531752;BQB=0.219288;MQSB=0.867885;SGB=-0.69168;MQ0F=0;ICB=1;HOB=0.5;AC=1;AN=2;DP4=3,17,1,18;MQ=56;EFF=DOWNSTREAM(MODIFIER||1380|||BnaA01g04810D|||BnaA01g04810D||1|WARNING_TRANSCRIPT_INCOMPLETE),DOWNSTREAM(MODIFIER||4391|||BnaA01g04800D|||BnaA01g04800D||1|WARNING_TRANSCRIPT_INCOMPLETE),INTERGENIC(MODIFIER||||||||||1),UPSTREAM(MODIFIER||1129|||BnaA01g04820D|||BnaA01g04820D||1|WARNING_TRANSCRIPT_INCOMPLETE),UPSTREAM(MODIFIER||2907|||BnaA01g04830D|||BnaA01g04830D||1|WARNING_TRANSCRIPT_INCOMPLETE),UPSTREAM(MODIFIER||4463|||BnaA01g04840D|||BnaA01g04840D||1|WARNING_TRANSCRIPT_INCOMPLETE)	GT:PL	0/1:200,0,246
chrA01	2251613	chrA01:2251613_C/T	C	T	222	.	DP=26;VDB=0.163924;RPB=0.66939;MQB=0.845307;BQB=0.685145;MQSB=0.885548;SGB=-0.689466;MQ0F=0.0384615;ICB=1;HOB=0.5;AC=1;AN=2;DP4=5,5,10,6;MQ=51;EFF=DOWNSTREAM(MODIFIER||1825|||BnaA01g04860D|||BnaA01g04860D||1|WARNING_TRANSCRIPT_INCOMPLETE),DOWNSTREAM(MODIFIER||1920|||BnaA01g04840D|||BnaA01g04840D||1|WARNING_TRANSCRIPT_INCOMPLETE),NON_SYNONYMOUS_CODING(MODERATE|MISSENSE|Gct/Act|A299T||BnaA01g04850D|||BnaA01g04850D|5|1|WARNING_TRANSCRIPT_MULTIPLE_STOP_CODONS)	GT:PL	0/1:255,0,192
chrA01	2254964	chrA01:2254964_C/T	C	T	211	.	DP=26;VDB=0.433653;RPB=0.999669;MQB=1;BQB=0.988166;MQSB=1;SGB=-0.680642;MQ0F=0;ICB=1;HOB=0.5;AC=1;AN=2;DP4=7,7,5,7;MQ=60;EFF=DOWNSTREAM(MODIFIER||3783|||BnaA01g04870D|||BnaA01g04870D||1|WARNING_TRANSCRIPT_MULTIPLE_STOP_CODONS),NON_SYNONYMOUS_CODING(MODERATE|MISSENSE|gGa/gAa|G394E||BnaA01g04860D|||BnaA01g04860D|10|1|WARNING_TRANSCRIPT_INCOMPLETE),UPSTREAM(MODIFIER||2015|||BnaA01g04850D|||BnaA01g04850D||1|WARNING_TRANSCRIPT_MULTIPLE_STOP_CODONS)	GT:PL	0/1:244,0,255
chrA01	2255397	chrA01:2255397_C/T	C	T	222	.	DP=32;VDB=0.854394;RPB=0.988701;MQB=0.955563;BQB=0.910349;MQSB=0.960687;SGB=-0.689466;MQ0F=0;ICB=1;HOB=0.5;AC=1;AN=2;DP4=9,7,8,8;MQ=59;EFF=DOWNSTREAM(MODIFIER||3350|||BnaA01g04870D|||BnaA01g04870D||1|WARNING_TRANSCRIPT_MULTIPLE_STOP_CODONS),NON_SYNONYMOUS_CODING(MODERATE|MISSENSE|atG/atA|M356I||BnaA01g04860D|||BnaA01g04860D|8|1|WARNING_TRANSCRIPT_INCOMPLETE),UPSTREAM(MODIFIER||2448|||BnaA01g04850D|||BnaA01g04850D||1|WARNING_TRANSCRIPT_MULTIPLE_STOP_CODONS)	GT:PL	0/1:255,0,255
chrA01	2256020	chrA01:2256020_C/T	C	T	222	.	DP=23;VDB=0.482332;RPB=0.960618;MQB=0.960618;BQB=0.148563;MQSB=0.944319;SGB=-0.686358;MQ0F=0;ICB=1;HOB=0.5;AC=1;AN=2;DP4=4,5,7,7;MQ=59;EFF=DOWNSTREAM(MODIFIER||2727|||BnaA01g04870D|||BnaA01g04870D||1|WARNING_TRANSCRIPT_MULTIPLE_STOP_CODONS),INTRON(MODIFIER|||||BnaA01g04860D|||BnaA01g04860D|6|1|WARNING_TRANSCRIPT_INCOMPLETE),UPSTREAM(MODIFIER||3071|||BnaA01g04850D|||BnaA01g04850D||1|WARNING_TRANSCRIPT_MULTIPLE_STOP_CODONS)	GT:PL	0/1:255,0,189
chrA01	2291625	chrA01:2291625_C/T	C	T	156	.	DP=27;VDB=0.0862644;RPB=0.475318;MQB=0.999663;BQB=0.873995;MQSB=0.796435;SGB=-0.676189;MQ0F=0.0740741;ICB=1;HOB=0.5;AC=1;AN=2;DP4=9,6,6,5;MQ=39;EFF=SYNONYMOUS_CODING(LOW|SILENT|cgG/cgA|R366||BnaA01g04940D|||BnaA01g04940D|9|1|WARNING_TRANSCRIPT_MULTIPLE_STOP_CODONS)	GT:PL	0/1:189,0,248
chrA01	2292770	chrA01:2292770_C/T	C	T	182	.	DP=31;VDB=0.170536;RPB=0.257165;MQB=0.400803;BQB=0.0705094;MQSB=0.391529;SGB=-0.670168;MQ0F=0.0645161;ICB=1;HOB=0.5;AC=1;AN=2;DP4=9,12,5,5;MQ=48;EFF=DOWNSTREAM(MODIFIER||4449|||BnaA01g04950D|||BnaA01g04950D||1),SYNONYMOUS_CODING(LOW|SILENT|caG/caA|Q144||BnaA01g04940D|||BnaA01g04940D|3|1|WARNING_TRANSCRIPT_MULTIPLE_STOP_CODONS)	GT:PL	0/1:215,0,255
chrA01	2354988	chrA01:2354988_C/T	C	T	140	.	DP=18;VDB=0.0407425;RPB=0.123915;MQB=0.72634;BQB=0.34141;MQSB=0.0852879;SGB=-0.651104;MQ0F=0;ICB=1;HOB=0.5;AC=1;AN=2;DP4=3,7,4,4;MQ=49;EFF=DOWNSTREAM(MODIFIER||1842|||BnaA01g05020D|||BnaA01g05020D||1|WARNING_TRANSCRIPT_INCOMPLETE),DOWNSTREAM(MODIFIER||2922|||BnaA01g05000D|||BnaA01g05000D||1),NON_SYNONYMOUS_CODING(MODERATE|MISSENSE|aGg/aAg|R385K||BnaA01g05010D|||BnaA01g05010D|1|1|WARNING_TRANSCRIPT_INCOMPLETE),UPSTREAM(MODIFIER||3143|||BnaA01g05030D|||BnaA01g05030D||1)	GT:PL	0/1:173,0,201
chrA01	2498749	chrA01:2498749_G/A	G	A	172	.	DP=33;VDB=0.148495;RPB=0.282273;MQB=0.745058;BQB=0.998426;MQSB=0.00441402;SGB=-0.680642;MQ0F=0.030303;ICB=1;HOB=0.5;AC=1;AN=2;DP4=7,14,5,7;MQ=40;EFF=DOWNSTREAM(MODIFIER||3148|||BnaA01g05320D|||BnaA01g05320D||1),NON_SYNONYMOUS_CODING(MODERATE|MISSENSE|Gtt/Att|V644I||BnaA01g05300D|||BnaA01g05300D|15|1|WARNING_TRANSCRIPT_INCOMPLETE),UPSTREAM(MODIFIER||1387|||BnaA01g05310D|||BnaA01g05310D||1)	GT:PL	0/1:205,0,255
chrA01	2507366	chrA01:2507366_G/A	G	A	222	.	DP=31;VDB=0.5336;RPB=0.683766;MQB=0.905284;BQB=0.986928;MQSB=0.913564;SGB=-0.69168;MQ0F=0;ICB=1;HOB=0.5;AC=1;AN=2;DP4=4,8,3,16;MQ=54;EFF=DOWNSTREAM(MODIFIER||2234|||BnaA01g05350D|||BnaA01g05350D||1|WARNING_TRANSCRIPT_INCOMPLETE),DOWNSTREAM(MODIFIER||3513|||BnaA01g05360D|||BnaA01g05360D||1),DOWNSTREAM(MODIFIER||4892|||BnaA01g05370D|||BnaA01g05370D||1),NON_SYNONYMOUS_CODING(MODERATE|MISSENSE|cCc/cTc|P610L||BnaA01g05340D|||BnaA01g05340D|1|1),UPSTREAM(MODIFIER||1827|||BnaA01g05330D|||BnaA01g05330D||1|WARNING_TRANSCRIPT_INCOMPLETE),UPSTREAM(MODIFIER||4139|||BnaA01g05320D|||BnaA01g05320D||1)	GT:PL	0/1:255,0,230
chrA01	2508874	chrA01:2508874_G/A	G	A	222	.	DP=25;VDB=0.285676;RPB=0.217287;MQB=0.177899;BQB=0.927387;MQSB=0.849513;SGB=-0.688148;MQ0F=0;ICB=1;HOB=0.5;AC=1;AN=2;DP4=5,5,8,7;MQ=49;EFF=DOWNSTREAM(MODIFIER||2005|||BnaA01g05360D|||BnaA01g05360D||1),DOWNSTREAM(MODIFIER||3384|||BnaA01g05370D|||BnaA01g05370D||1),DOWNSTREAM(MODIFIER||726|||BnaA01g05350D|||BnaA01g05350D||1|WARNING_TRANSCRIPT_INCOMPLETE),SYNONYMOUS_CODING(LOW|SILENT|atC/atT|I107||BnaA01g05340D|||BnaA01g05340D|1|1),UPSTREAM(MODIFIER||3335|||BnaA01g05330D|||BnaA01g05330D||1|WARNING_TRANSCRIPT_INCOMPLETE)	GT:PL	0/1:255,0,177
chrA01	2508985	chrA01:2508985_G/A	G	A	222	.	DP=25;VDB=0.493188;RPB=0.994024;MQB=0.83417;BQB=0.631968;MQSB=0.897092;SGB=-0.686358;MQ0F=0;ICB=1;HOB=0.5;AC=1;AN=2;DP4=3,8,5,9;MQ=59;EFF=DOWNSTREAM(MODIFIER||1894|||BnaA01g05360D|||BnaA01g05360D||1),DOWNSTREAM(MODIFIER||3273|||BnaA01g05370D|||BnaA01g05370D||1),DOWNSTREAM(MODIFIER||615|||BnaA01g05350D|||BnaA01g05350D||1|WARNING_TRANSCRIPT_INCOMPLETE),SYNONYMOUS_CODING(LOW|SILENT|gtC/gtT|V70||BnaA01g05340D|||BnaA01g05340D|1|1),UPSTREAM(MODIFIER||3446|||BnaA01g05330D|||BnaA01g05330D||1|WARNING_TRANSCRIPT_INCOMPLETE)	GT:PL	0/1:255,0,209
chrA01	2546653	chrA01:2546653_C/A	C	A	208	.	DP=35;VDB=0.775517;RPB=0.951097;MQB=0.988813;BQB=0.726149;MQSB=0.0587794;SGB=-0.688148;MQ0F=0;ICB=1;HOB=0.5;AC=1;AN=2;DP4=13,7,11,4;MQ=53;EFF=DOWNSTREAM(MODIFIER||3863|||BnaA01g05470D|||BnaA01g05470D||1),DOWNSTREAM(MODIFIER||3982|||BnaA01g05460D|||BnaA01g05460D||1),INTRON(MODIFIER|||||BnaA01g05480D|||BnaA01g05480D|1|1|WARNING_TRANSCRIPT_MULTIPLE_STOP_CODONS)	GT:PL	0/1:241,0,255
chrA01	2561431	chrA01:2561431_G/A	G	A	137	.	DP=33;VDB=0.621197;RPB=0.821886;MQB=0.772527;BQB=0.542884;MQSB=0.290749;SGB=-0.683931;MQ0F=0;ICB=1;HOB=0.5;AC=1;AN=2;DP4=5,15,7,6;MQ=29;EFF=DOWNSTREAM(MODIFIER||3262|||BnaA01g05490D|||BnaA01g05490D||1),INTERGENIC(MODIFIER||||||||||1)	GT:PL	0/1:170,0,226
chrA01	2637341	chrA01:2637341_G/A	G	A	104	.	DP=13;VDB=0.817917;RPB=0.143152;MQB=0.695312;BQB=0.961166;MQSB=0;SGB=-0.616816;MQ0F=0;ICB=1;HOB=0.5;AC=1;AN=2;DP4=1,6,1,5;MQ=55;EFF=DOWNSTREAM(MODIFIER||860|||BnaA01g05660D|||BnaA01g05660D||1|WARNING_TRANSCRIPT_MULTIPLE_STOP_CODONS),INTERGENIC(MODIFIER||||||||||1),UPSTREAM(MODIFIER||1600|||BnaA01g05670D|||BnaA01g05670D||1|WARNING_TRANSCRIPT_INCOMPLETE),UPSTREAM(MODIFIER||4353|||BnaA01g05650D|||BnaA01g05650D||1),UPSTREAM(MODIFIER||4604|||BnaA01g05640D|||BnaA01g05640D||1|WARNING_TRANSCRIPT_INCOMPLETE)	GT:PL	0/1:137,0,154
chrA01	2649168	chrA01:2649168_G/A	G	A	222	.	DP=28;VDB=0.459409;RPB=0.64434;MQB=1;BQB=0.510491;MQSB=1;SGB=-0.689466;MQ0F=0;ICB=1;HOB=0.5;AC=1;AN=2;DP4=6,5,6,10;MQ=60;EFF=DOWNSTREAM(MODIFIER||4280|||BnaA01g05680D|||BnaA01g05680D||1),INTRON(MODIFIER|||||BnaA01g05700D|||BnaA01g05700D|6|1|WARNING_TRANSCRIPT_INCOMPLETE),SPLICE_SITE_REGION(LOW|||||BnaA01g05700D|||BnaA01g05700D|6|1|WARNING_TRANSCRIPT_INCOMPLETE),UPSTREAM(MODIFIER||1703|||BnaA01g05690D|||BnaA01g05690D||1|WARNING_TRANSCRIPT_MULTIPLE_STOP_CODONS),UPSTREAM(MODIFIER||3556|||BnaA01g05710D|||BnaA01g05710D||1|WARNING_TRANSCRIPT_INCOMPLETE)	GT:PL	0/1:255,0,226
chrA01	2672128	chrA01:2672128_G/A	G	A	185	.	DP=22;VDB=0.889652;RPB=0.740818;MQB=0.572438;BQB=0.977933;MQSB=0.983744;SGB=-0.670168;MQ0F=0;ICB=1;HOB=0.5;AC=1;AN=2;DP4=5,6,3,7;MQ=55;EFF=DOWNSTREAM(MODIFIER||904|||BnaA01g05750D|||BnaA01g05750D||1),INTERGENIC(MODIFIER||||||||||1),UPSTREAM(MODIFIER||2262|||BnaA01g05740D|||BnaA01g05740D||1|WARNING_TRANSCRIPT_INCOMPLETE)	GT:PL	0/1:218,0,232
chrA01	2681350	chrA01:2681350_G/A	G	A	222	.	DP=32;VDB=0.55307;RPB=0.25148;MQB=0.080119;BQB=0.886478;MQSB=0.0291485;SGB=-0.690438;MQ0F=0;ICB=1;HOB=0.5;AC=1;AN=2;DP4=6,9,8,9;MQ=51;EFF=INTERGENIC(MODIFIER||||||||||1)	GT:PL	0/1:255,0,251
chrA01	2711734	chrA01:2711734_C/T	C	T	124	.	DP=19;VDB=0.435726;RPB=0.594025;MQB=0.785973;BQB=0.88692;MQSB=0.785973;SGB=-0.662043;MQ0F=0;ICB=1;HOB=0.5;AC=1;AN=2;DP4=5,5,5,4;MQ=35;EFF=DOWNSTREAM(MODIFIER||1647|||BnaA01g05830D|||BnaA01g05830D||1|WARNING_TRANSCRIPT_INCOMPLETE),DOWNSTREAM(MODIFIER||3916|||BnaA01g05840D|||BnaA01g05840D||1|WARNING_TRANSCRIPT_INCOMPLETE),SYNONYMOUS_CODING(LOW|SILENT|gtC/gtT|V111||BnaA01g05820D|||BnaA01g05820D|2|1|WARNING_TRANSCRIPT_INCOMPLETE),UPSTREAM(MODIFIER||1683|||BnaA01g05810D|||BnaA01g05810D||1|WARNING_TRANSCRIPT_INCOMPLETE)	GT:PL	0/1:157,0,183
chrA01	2739283	chrA01:2739283_C/T	C	T	190	.	DP=20;VDB=0.744802;RPB=0.3611;MQB=0.826565;BQB=0.964198;MQSB=0.988166;SGB=-0.680642;MQ0F=0;ICB=1;HOB=0.5;AC=1;AN=2;DP4=4,4,8,4;MQ=56;EFF=DOWNSTREAM(MODIFIER||4307|||BnaA01g05880D|||BnaA01g05880D||1),DOWNSTREAM(MODIFIER||4519|||BnaA01g05920D|||BnaA01g05920D||1|WARNING_TRANSCRIPT_INCOMPLETE),SYNONYMOUS_CODING(LOW|SILENT|ttG/ttA|L203||BnaA01g05900D|||BnaA01g05900D|5|1),UPSTREAM(MODIFIER||1685|||BnaA01g05890D|||BnaA01g05890D||1|WARNING_TRANSCRIPT_MULTIPLE_STOP_CODONS),UPSTREAM(MODIFIER||2775|||BnaA01g05910D|||BnaA01g05910D||1)	GT:PL	0/1:223,0,178
chrA01	2845006	chrA01:2845006_C/T	C	T	222	.	DP=30;VDB=0.880155;RPB=0.583998;MQB=1;BQB=0.950846;MQSB=1;SGB=-0.691153;MQ0F=0;ICB=1;HOB=0.5;AC=1;AN=2;DP4=4,8,12,6;MQ=60;EFF=DOWNSTREAM(MODIFIER||1101|||BnaA01g06170D|||BnaA01g06170D||1),INTERGENIC(MODIFIER||||||||||1)	GT:PL	0/1:255,0,227
chrA01	2871353	chrA01:2871353_C/T	C	T	155	.	DP=22;VDB=0.0571067;RPB=0.352769;MQB=1;BQB=0.951033;MQSB=1;SGB=-0.670168;MQ0F=0;ICB=1;HOB=0.5;AC=1;AN=2;DP4=6,5,1,9;MQ=60;EFF=INTERGENIC(MODIFIER||||||||||1),UPSTREAM(MODIFIER||1328|||BnaA01g06180D|||BnaA01g06180D||1|WARNING_TRANSCRIPT_INCOMPLETE)	GT:PL	0/1:188,0,255
chrA01	2888059	chrA01:2888059_C/T	C	T	165	.	DP=20;VDB=0.125998;RPB=0.742584;MQB=1;BQB=0.697593;MQSB=1;SGB=-0.651104;MQ0F=0;ICB=1;HOB=0.5;AC=1;AN=2;DP4=7,5,4,4;MQ=60;EFF=DOWNSTREAM(MODIFIER||3692|||BnaA01g06230D|||BnaA01g06230D||1|WARNING_TRANSCRIPT_INCOMPLETE),DOWNSTREAM(MODIFIER||3987|||BnaA01g06190D|||BnaA01g06190D||1|WARNING_TRANSCRIPT_MULTIPLE_STOP_CODONS),DOWNSTREAM(MODIFIER||4603|||BnaA01g06240D|||BnaA01g06240D||1|WARNING_TRANSCRIPT_MULTIPLE_STOP_CODONS),NON_SYNONYMOUS_CODING(MODERATE|MISSENSE|aCc/aTc|T228I||BnaA01g06210D|||BnaA01g06210D|5|1),UPSTREAM(MODIFIER||2760|||BnaA01g06200D|||BnaA01g06200D||1),UPSTREAM(MODIFIER||757|||BnaA01g06220D|||BnaA01g06220D||1|WARNING_TRANSCRIPT_MULTIPLE_STOP_CODONS)	GT:PL	0/1:198,0,255
chrA01	2920933	chrA01:2920933_C/T	C	T	158	.	DP=21;VDB=0.414968;RPB=0.953497;MQB=1;BQB=1;MQSB=1;SGB=-0.651104;MQ0F=0;ICB=1;HOB=0.5;AC=1;AN=2;DP4=3,9,4,4;MQ=60;EFF=INTERGENIC(MODIFIER||||||||||1),UPSTREAM(MODIFIER||1554|||BnaA01g06330D|||BnaA01g06330D||1|WARNING_TRANSCRIPT_MULTIPLE_STOP_CODONS),UPSTREAM(MODIFIER||2488|||BnaA01g06340D|||BnaA01g06340D||1|WARNING_TRANSCRIPT_MULTIPLE_STOP_CODONS)	GT:PL	0/1:191,0,255
chrA01	2935226	chrA01:2935226_C/T	C	T	184	.	DP=16;VDB=0.324775;RPB=0.65377;MQB=1;BQB=0.930476;MQSB=1;SGB=-0.670168;MQ0F=0;ICB=1;HOB=0.5;AC=1;AN=2;DP4=5,1,7,3;MQ=60;EFF=DOWNSTREAM(MODIFIER||3543|||BnaA01g06360D|||BnaA01g06360D||1),INTERGENIC(MODIFIER||||||||||1),UPSTREAM(MODIFIER||1351|||BnaA01g06370D|||BnaA01g06370D||1|WARNING_TRANSCRIPT_INCOMPLETE)	GT:PL	0/1:217,0,138
chrA01	2946405	chrA01:2946405_C/T	C	T	185	.	DP=28;VDB=0.741616;RPB=0.904971;MQB=0.967085;BQB=0.997514;MQSB=0.975797;SGB=-0.676189;MQ0F=0;ICB=1;HOB=0.5;AC=1;AN=2;DP4=4,13,5,6;MQ=59;EFF=DOWNSTREAM(MODIFIER||1502|||BnaA01g06380D|||BnaA01g06380D||1|WARNING_TRANSCRIPT_MULTIPLE_STOP_CODONS),DOWNSTREAM(MODIFIER||4764|||BnaA01g06370D|||BnaA01g06370D||1|WARNING_TRANSCRIPT_INCOMPLETE),DOWNSTREAM(MODIFIER||838|||BnaA01g06390D|||BnaA01g06390D||1),INTERGENIC(MODIFIER||||||||||1)	GT:PL	0/1:218,0,255
chrA01	2994322	chrA01:2994322_C/T	C	T	142	.	DP=17;VDB=0.585123;RPB=1;MQB=1;BQB=0.989343;MQSB=1;SGB=-0.636426;MQ0F=0;ICB=1;HOB=0.5;AC=1;AN=2;DP4=6,4,3,4;MQ=60;EFF=DOWNSTREAM(MODIFIER||1894|||BnaA01g06460D|||BnaA01g06460D||1),INTERGENIC(MODIFIER||||||||||1),UPSTREAM(MODIFIER||64|||BnaA01g06470D|||BnaA01g06470D||1|WARNING_TRANSCRIPT_MULTIPLE_STOP_CODONS)	GT:PL	0/1:175,0,235
chrA01	3001961	chrA01:3001961_C/T	C	T	170	.	DP=25;VDB=0.769036;RPB=0.894801;MQB=0.870362;BQB=0.954528;MQSB=0.665001;SGB=-0.670168;MQ0F=0;ICB=1;HOB=0.5;AC=1;AN=2;DP4=8,7,6,4;MQ=58;EFF=DOWNSTREAM(MODIFIER||4394|||BnaA01g06490D|||BnaA01g06490D||1),INTERGENIC(MODIFIER||||||||||1),UPSTREAM(MODIFIER||1197|||BnaA01g06480D|||BnaA01g06480D||1)	GT:PL	0/1:203,0,255
chrA01	3019451	chrA01:3019451_C/T	C	T	122	.	DP=17;VDB=0.909296;RPB=0.513103;MQB=1;BQB=0.151464;MQSB=1;SGB=-0.651104;MQ0F=0;ICB=1;HOB=0.5;AC=1;AN=2;DP4=3,5,1,7;MQ=60;EFF=DOWNSTREAM(MODIFIER||1988|||BnaA01g06510D|||BnaA01g06510D||1),INTERGENIC(MODIFIER||||||||||1),UPSTREAM(MODIFIER||387|||BnaA01g06520D|||BnaA01g06520D||1|WARNING_TRANSCRIPT_MULTIPLE_STOP_CODONS)	GT:PL	0/1:155,0,197
chrA01	3030103	chrA01:3030103_C/T	C	T	179	.	DP=22;VDB=0.878675;RPB=0.490017;MQB=0.86151;BQB=0.979255;MQSB=0.959647;SGB=-0.686358;MQ0F=0;ICB=1;HOB=0.5;AC=1;AN=2;DP4=7,1,12,2;MQ=57;EFF=DOWNSTREAM(MODIFIER||1656|||BnaA01g06530D|||BnaA01g06530D||1|WARNING_TRANSCRIPT_MULTIPLE_STOP_CODONS),INTRON(MODIFIER|||||BnaA01g06540D|||BnaA01g06540D|2|1),UPSTREAM(MODIFIER||3204|||BnaA01g06550D|||BnaA01g06550D||1|WARNING_TRANSCRIPT_MULTIPLE_STOP_CODONS)	GT:PL	0/1:212,0,141
chrA01	3038631	chrA01:3038631_C/T	C	T	158	.	DP=18;VDB=0.994483;RPB=0.928603;MQB=1;BQB=0.846482;MQSB=1;SGB=-0.651104;MQ0F=0;ICB=1;HOB=0.5;AC=1;AN=2;DP4=5,4,5,3;MQ=60;EFF=NON_SYNONYMOUS_CODING(MODERATE|MISSENSE|Cgg/Tgg|R60W||BnaA01g06550D|||BnaA01g06550D|3|1|WARNING_TRANSCRIPT_MULTIPLE_STOP_CODONS),UPSTREAM(MODIFIER||2223|||BnaA01g06560D|||BnaA01g06560D||1)	GT:PL	0/1:191,0,208
chrA01	3077893	chrA01:3077893_C/T	C	T	207	.	DP=13;VDB=0.646725;RPB=0.6;MQB=0.55;BQB=0.95;MQSB=0.857404;SGB=-0.670168;MQ0F=0;ICB=1;HOB=0.5;AC=1;AN=2;DP4=2,0,7,3;MQ=57;EFF=DOWNSTREAM(MODIFIER||184|||BnaA01g06630D|||BnaA01g06630D||1|WARNING_TRANSCRIPT_INCOMPLETE),DOWNSTREAM(MODIFIER||4138|||BnaA01g06610D|||BnaA01g06610D||1),SYNONYMOUS_CODING(LOW|SILENT|atC/atT|I239||BnaA01g06620D|||BnaA01g06620D|2|1)	GT:PL	0/1:242,0,34
chrA01	3083186	chrA01:3083186_C/T	C	T	105	.	DP=10;VDB=0.132453;RPB=0.559863;MQB=0.895781;BQB=0.335918;MQSB=1;SGB=-0.616816;MQ0F=0;ICB=1;HOB=0.5;AC=1;AN=2;DP4=4,0,5,1;MQ=49;EFF=INTERGENIC(MODIFIER||||||||||1),UPSTREAM(MODIFIER||3427|||BnaA01g06630D|||BnaA01g06630D||1|WARNING_TRANSCRIPT_INCOMPLETE),UPSTREAM(MODIFIER||920|||BnaA01g06640D|||BnaA01g06640D||1)	GT:PL	0/1:138,0,91
chrA01	3105228	chrA01:3105228_C/T	C	T	103	.	DP=26;VDB=0.139238;RPB=0.686644;MQB=0.941623;BQB=0.950713;MQSB=0.826565;SGB=-0.636426;MQ0F=0;ICB=1;HOB=0.5;AC=1;AN=2;DP4=11,8,3,4;MQ=58;EFF=DOWNSTREAM(MODIFIER||223|||BnaA01g06690D|||BnaA01g06690D||1|WARNING_TRANSCRIPT_INCOMPLETE),SYNONYMOUS_CODING(LOW|SILENT|cgG/cgA|R55||BnaA01g06680D|||BnaA01g06680D|1|1|WARNING_TRANSCRIPT_MULTIPLE_STOP_CODONS)	GT:PL	0/1:137,0,255
chrA01	3122828	chrA01:3122828_C/T	C	T	63	.	DP=10;VDB=0.913383;RPB=0.783809;MQB=0.895781;BQB=0.111973;MQSB=0.916482;SGB=-0.556411;MQ0F=0;ICB=1;HOB=0.5;AC=1;AN=2;DP4=1,5,2,2;MQ=57;EFF=DOWNSTREAM(MODIFIER||529|||BnaA01g06720D|||BnaA01g06720D||1),INTERGENIC(MODIFIER||||||||||1),UPSTREAM(MODIFIER||3262|||BnaA01g06740D|||BnaA01g06740D||1|WARNING_TRANSCRIPT_INCOMPLETE),UPSTREAM(MODIFIER||895|||BnaA01g06730D|||BnaA01g06730D||1|WARNING_TRANSCRIPT_INCOMPLETE)	GT:PL	0/1:96,0,148
chrA01	3200779	chrA01:3200779_C/T	C	T	79	.	DP=23;VDB=0.343674;RPB=0.65306;MQB=0.870115;BQB=1;MQSB=0.98316;SGB=-0.670168;MQ0F=0.130435;ICB=1;HOB=0.5;AC=1;AN=2;DP4=7,5,9,1;MQ=29;EFF=DOWNSTREAM(MODIFIER||1092|||BnaA01g06830D|||BnaA01g06830D||1|WARNING_TRANSCRIPT_INCOMPLETE),INTERGENIC(MODIFIER||||||||||1)	GT:PL	0/1:112,0,205
chrA01	3215202	chrA01:3215202_C/T	C	T	222	.	DP=42;VDB=0.0814763;RPB=0.989255;MQB=1;BQB=0.834599;MQSB=1;SGB=-0.689466;MQ0F=0;ICB=1;HOB=0.5;AC=1;AN=2;DP4=13,12,9,7;MQ=60;EFF=INTRON(MODIFIER|||||BnaA01g06850D|||BnaA01g06850D|2|1|WARNING_TRANSCRIPT_MULTIPLE_STOP_CODONS),SPLICE_SITE_REGION(LOW|||||BnaA01g06850D|||BnaA01g06850D|2|1|WARNING_TRANSCRIPT_MULTIPLE_STOP_CODONS)	GT:PL	0/1:255,0,255
chrA01	3220593	chrA01:3220593_C/T	C	T	121	.	DP=16;VDB=0.612706;RPB=0.978183;MQB=0.702619;BQB=0.422455;MQSB=0.88901;SGB=-0.651104;MQ0F=0;ICB=1;HOB=0.5;AC=1;AN=2;DP4=7,1,5,3;MQ=56;EFF=INTERGENIC(MODIFIER||||||||||1)	GT:PL	0/1:154,0,160
chrA01	3227548	chrA01:3227548_C/T	C	T	194	.	DP=20;VDB=0.949958;RPB=0.993592;MQB=1;BQB=0.965605;MQSB=1;SGB=-0.670168;MQ0F=0;ICB=1;HOB=0.5;AC=1;AN=2;DP4=7,3,5,5;MQ=60;EFF=SYNONYMOUS_CODING(LOW|SILENT|tcG/tcA|S1445||BnaA01g06860D|||BnaA01g06860D|4|1|WARNING_TRANSCRIPT_INCOMPLETE)	GT:PL	0/1:227,0,221
chrA01	3228827	chrA01:3228827_C/T	C	T	222	.	DP=33;VDB=0.434613;RPB=0.46975;MQB=0.948436;BQB=0.999347;MQSB=0.978183;SGB=-0.691153;MQ0F=0;ICB=1;HOB=0.5;AC=1;AN=2;DP4=8,7,14,4;MQ=59;EFF=DOWNSTREAM(MODIFIER||4653|||BnaA01g06870D|||BnaA01g06870D||1|WARNING_TRANSCRIPT_INCOMPLETE),NON_SYNONYMOUS_CODING(MODERATE|MISSENSE|Gag/Aag|E1050K||BnaA01g06860D|||BnaA01g06860D|3|1|WARNING_TRANSCRIPT_INCOMPLETE)	GT:PL	0/1:255,0,255
chrA01	3266615	chrA01:3266615_C/T	C	T	203	.	DP=20;VDB=0.67433;RPB=0.850154;MQB=0.943233;BQB=0.965264;MQSB=0.943233;SGB=-0.676189;MQ0F=0;ICB=1;HOB=0.5;AC=1;AN=2;DP4=4,5,7,4;MQ=58;EFF=DOWNSTREAM(MODIFIER||696|||BnaA01g06940D|||BnaA01g06940D||1|WARNING_TRANSCRIPT_INCOMPLETE),NON_SYNONYMOUS_CODING(MODERATE|MISSENSE|Ctt/Ttt|L282F||BnaA01g06930D|||BnaA01g06930D|1|1),UPSTREAM(MODIFIER||3188|||BnaA01g06920D|||BnaA01g06920D||1|WARNING_TRANSCRIPT_INCOMPLETE)	GT:PL	0/1:236,0,204
chrA01	3347479	chrA01:3347479_C/T	C	T	222	.	DP=29;VDB=0.996799;RPB=0.97891;MQB=0.909373;BQB=0.956501;MQSB=0.969907;SGB=-0.69168;MQ0F=0;ICB=1;HOB=0.5;AC=1;AN=2;DP4=4,6,14,5;MQ=59;EFF=INTRON(MODIFIER|||||BnaA01g07100D|||BnaA01g07100D|13|1|WARNING_TRANSCRIPT_INCOMPLETE)	GT:PL	0/1:255,0,203
chrA01	3355898	chrA01:3355898_C/T	C	T	156	.	DP=20;VDB=0.50952;RPB=0.651439;MQB=0.898397;BQB=0.581345;MQSB=0.931063;SGB=-0.651104;MQ0F=0;ICB=1;HOB=0.5;AC=1;AN=2;DP4=5,7,5,3;MQ=58;EFF=DOWNSTREAM(MODIFIER||3963|||BnaA01g07100D|||BnaA01g07100D||1|WARNING_TRANSCRIPT_INCOMPLETE),DOWNSTREAM(MODIFIER||4165|||BnaA01g07150D|||BnaA01g07150D||1),INTRON(MODIFIER|||||BnaA01g07120D|||BnaA01g07120D|11|1|WARNING_TRANSCRIPT_MULTIPLE_STOP_CODONS),UPSTREAM(MODIFIER||2397|||BnaA01g07140D|||BnaA01g07140D||1),UPSTREAM(MODIFIER||2508|||BnaA01g07110D|||BnaA01g07110D||1),UPSTREAM(MODIFIER||700|||BnaA01g07130D|||BnaA01g07130D||1|WARNING_TRANSCRIPT_INCOMPLETE)	GT:PL	0/1:189,0,253
chrA01	3363623	chrA01:3363623_C/T	C	T	115	.	DP=39;VDB=0.166412;RPB=1;MQB=1;BQB=0.547644;MQSB=1;SGB=-0.662043;MQ0F=0;ICB=1;HOB=0.5;AC=1;AN=2;DP4=14,14,3,6;MQ=60;EFF=DOWNSTREAM(MODIFIER||3751|||BnaA01g07140D|||BnaA01g07140D||1),DOWNSTREAM(MODIFIER||843|||BnaA01g07160D|||BnaA01g07160D||1|WARNING_TRANSCRIPT_MULTIPLE_STOP_CODONS),INTERGENIC(MODIFIER||||||||||1),UPSTREAM(MODIFIER||2413|||BnaA01g07150D|||BnaA01g07150D||1)	GT:PL	0/1:149,0,255
chrA01	3365573	chrA01:3365573_G/A	G	A	222	.	DP=67;VDB=0.421415;RPB=0.673055;MQB=0.969742;BQB=0.673055;MQSB=0.986956;SGB=-0.693144;MQ0F=0;ICB=1;HOB=0.5;AC=1;AN=2;DP4=15,13,27,12;MQ=59;EFF=DOWNSTREAM(MODIFIER||2793|||BnaA01g07160D|||BnaA01g07160D||1|WARNING_TRANSCRIPT_MULTIPLE_STOP_CODONS),INTERGENIC(MODIFIER||||||||||1),UPSTREAM(MODIFIER||3511|||BnaA01g07170D|||BnaA01g07170D||1|WARNING_TRANSCRIPT_MULTIPLE_STOP_CODONS),UPSTREAM(MODIFIER||4363|||BnaA01g07150D|||BnaA01g07150D||1)	GT:PL	0/1:255,0,255
chrA01	3374549	chrA01:3374549_C/T	C	T	174	.	DP=17;VDB=0.743267;RPB=0.970677;MQB=0.318527;BQB=0.591555;MQSB=0.731616;SGB=-0.670168;MQ0F=0.0588235;ICB=1;HOB=0.5;AC=1;AN=2;DP4=1,6,4,6;MQ=46;EFF=DOWNSTREAM(MODIFIER||1050|||BnaA01g07180D|||BnaA01g07180D||1|WARNING_TRANSCRIPT_MULTIPLE_STOP_CODONS),DOWNSTREAM(MODIFIER||3595|||BnaA01g07170D|||BnaA01g07170D||1|WARNING_TRANSCRIPT_MULTIPLE_STOP_CODONS),DOWNSTREAM(MODIFIER||755|||BnaA01g07190D|||BnaA01g07190D||1|WARNING_TRANSCRIPT_MULTIPLE_STOP_CODONS),INTRAGENIC(MODIFIER|||||BnaA01g07190D|||||1)	GT:PL	0/1:207,0,93
chrA01	3392267	chrA01:3392267_C/T	C	T	222	.	DP=25;VDB=0.735281;RPB=0.0514365;MQB=0.986604;BQB=0.43712;MQSB=0.986604;SGB=-0.686358;MQ0F=0;ICB=1;HOB=0.5;AC=1;AN=2;DP4=5,6,6,8;MQ=56;EFF=INTRON(MODIFIER|||||BnaA01g07200D|||BnaA01g07200D|4|1|WARNING_TRANSCRIPT_MULTIPLE_STOP_CODONS),UPSTREAM(MODIFIER||4350|||BnaA01g07210D|||BnaA01g07210D||1|WARNING_TRANSCRIPT_MULTIPLE_STOP_CODONS)	GT:PL	0/1:255,0,234
chrA01	3434360	chrA01:3434360_C/T	C	T	127	.	DP=16;VDB=0.836076;RPB=0.978183;MQB=1;BQB=0.998622;MQSB=1;SGB=-0.651104;MQ0F=0;ICB=1;HOB=0.5;AC=1;AN=2;DP4=5,3,7,1;MQ=60;EFF=DOWNSTREAM(MODIFIER||1575|||BnaA01g07290D|||BnaA01g07290D||1),DOWNSTREAM(MODIFIER||2710|||BnaA01g07310D|||BnaA01g07310D||1|WARNING_TRANSCRIPT_MULTIPLE_STOP_CODONS),DOWNSTREAM(MODIFIER||2712|||BnaA01g07280D|||BnaA01g07280D||1),DOWNSTREAM(MODIFIER||4835|||BnaA01g07270D|||BnaA01g07270D||1),DOWNSTREAM(MODIFIER||538|||BnaA01g07300D|||BnaA01g07300D||1),INTERGENIC(MODIFIER||||||||||1)	GT:PL	0/1:160,0,184
chrA01	3463495	chrA01:3463495_C/T	C	T	138	.	DP=26;VDB=0.890816;RPB=0.767432;MQB=1;BQB=0.990963;MQSB=0.401874;SGB=-0.690438;MQ0F=0;ICB=1;HOB=0.5;AC=1;AN=2;DP4=5,4,17,0;MQ=48;EFF=DOWNSTREAM(MODIFIER||1491|||BnaA01g07400D|||BnaA01g07400D||1|WARNING_TRANSCRIPT_INCOMPLETE),INTERGENIC(MODIFIER||||||||||1),UPSTREAM(MODIFIER||162|||BnaA01g07410D|||BnaA01g07410D||1|WARNING_TRANSCRIPT_MULTIPLE_STOP_CODONS),UPSTREAM(MODIFIER||3257|||BnaA01g07420D|||BnaA01g07420D||1|WARNING_TRANSCRIPT_INCOMPLETE)	GT:PL	0/1:171,0,166
chrA01	3465569	chrA01:3465569_C/T	C	T	182	.	DP=14;VDB=0.529033;RPB=0.764228;MQB=0.83527;BQB=0.99778;MQSB=0.927743;SGB=-0.662043;MQ0F=0;ICB=1;HOB=0.5;AC=1;AN=2;DP4=3,2,3,6;MQ=58;EFF=DOWNSTREAM(MODIFIER||3565|||BnaA01g07400D|||BnaA01g07400D||1|WARNING_TRANSCRIPT_INCOMPLETE),NON_SYNONYMOUS_CODING(MODERATE|MISSENSE|aCt/aTt|T340I||BnaA01g07410D|||BnaA01g07410D|7|1|WARNING_TRANSCRIPT_MULTIPLE_STOP_CODONS),UPSTREAM(MODIFIER||1183|||BnaA01g07420D|||BnaA01g07420D||1|WARNING_TRANSCRIPT_INCOMPLETE)	GT:PL	0/1:215,0,129
chrA01	3593626	chrA01:3593626_C/T	C	T	222	.	DP=30;VDB=0.951976;RPB=0.571189;MQB=0.999104;BQB=0.999776;MQSB=0.98627;SGB=-0.691153;MQ0F=0;ICB=1;HOB=0.5;AC=1;AN=2;DP4=7,5,9,9;MQ=56;EFF=DOWNSTREAM(MODIFIER||1641|||BnaA01g07650D|||BnaA01g07650D||1|WARNING_TRANSCRIPT_MULTIPLE_STOP_CODONS),DOWNSTREAM(MODIFIER||201|||BnaA01g07640D|||BnaA01g07640D||1),DOWNSTREAM(MODIFIER||4585|||BnaA01g07660D|||BnaA01g07660D||1|WARNING_TRANSCRIPT_INCOMPLETE),INTRAGENIC(MODIFIER|||||BnaA01g07640D|||||1),UPSTREAM(MODIFIER||4221|||BnaA01g07630D|||BnaA01g07630D||1|WARNING_TRANSCRIPT_MULTIPLE_STOP_CODONS)	GT:PL	0/1:255,0,225
chrA01	3603852	chrA01:3603852_C/T	C	T	87	.	DP=27;VDB=0.559121;RPB=0.653744;MQB=0.594978;BQB=0.26678;MQSB=0.757215;SGB=-0.686358;MQ0F=0.37037;ICB=1;HOB=0.5;AC=1;AN=2;DP4=8,5,10,4;MQ=20;EFF=INTERGENIC(MODIFIER||||||||||1),UPSTREAM(MODIFIER||983|||BnaA01g07660D|||BnaA01g07660D||1|WARNING_TRANSCRIPT_INCOMPLETE)	GT:PL	0/1:120,0,164
chrA01	3639518	chrA01:3639518_G/C	G	C	129	.	DP=28;VDB=0.714505;RPB=0.556771;MQB=0.374277;BQB=0.87512;MQSB=0.956381;SGB=-0.662043;MQ0F=0;ICB=1;HOB=0.5;AC=1;AN=2;DP4=7,12,7,2;MQ=57;EFF=DOWNSTREAM(MODIFIER||33|||BnaA01g07690D|||BnaA01g07690D||1|WARNING_TRANSCRIPT_MULTIPLE_STOP_CODONS),INTRAGENIC(MODIFIER|||||BnaA01g07690D|||||1)	GT:PL	0/1:162,0,255
chrA01	3644583	chrA01:3644583_C/T	C	T	228	.	DP=18;VDB=0.575974;MQSB=1;SGB=-0.690438;MQ0F=0;AC=2;AN=2;DP4=0,0,7,10;MQ=60;EFF=INTERGENIC(MODIFIER||||||||||1),UPSTREAM(MODIFIER||1501|||BnaA01g07690D|||BnaA01g07690D||1|WARNING_TRANSCRIPT_MULTIPLE_STOP_CODONS)	GT:PL	1/1:255,51,0
chrA01	3644600	chrA01:3644600_C/T	C	T	228	.	DP=15;VDB=0.984207;MQSB=1;SGB=-0.688148;MQ0F=0;AC=2;AN=2;DP4=0,0,3,12;MQ=60;EFF=INTERGENIC(MODIFIER||||||||||1),UPSTREAM(MODIFIER||1518|||BnaA01g07690D|||BnaA01g07690D||1|WARNING_TRANSCRIPT_MULTIPLE_STOP_CODONS)	GT:PL	1/1:255,45,0
chrA01	3752932	chrA01:3752932_C/T	C	T	102	.	DP=12;VDB=0.41821;RPB=0.950952;MQB=0.8618;BQB=0.950952;MQSB=0.763675;SGB=-0.590765;MQ0F=0;ICB=1;HOB=0.5;AC=1;AN=2;DP4=1,5,3,2;MQ=57;EFF=DOWNSTREAM(MODIFIER||21|||BnaA01g07960D|||BnaA01g07960D||1|WARNING_TRANSCRIPT_INCOMPLETE),INTRAGENIC(MODIFIER|||||BnaA01g07960D|||||1),UPSTREAM(MODIFIER||1146|||BnaA01g07950D|||BnaA01g07950D||1|WARNING_TRANSCRIPT_INCOMPLETE),UPSTREAM(MODIFIER||3283|||BnaA01g07940D|||BnaA01g07940D||1)	GT:PL	0/1:135,0,153
chrA01	3833105	chrA01:3833105_G/A	G	A	120	.	DP=13;VDB=0.92869;RPB=0.97357;MQB=1;BQB=0.826565;SGB=-0.662043;MQ0F=0;ICB=1;HOB=0.5;AC=1;AN=2;DP4=0,4,0,9;MQ=60;EFF=INTRON(MODIFIER|||||BnaA01g08110D|||BnaA01g08110D|2|1|WARNING_TRANSCRIPT_INCOMPLETE),UPSTREAM(MODIFIER||3333|||BnaA01g08100D|||BnaA01g08100D||1),UPSTREAM(MODIFIER||4160|||BnaA01g08090D|||BnaA01g08090D||1|WARNING_TRANSCRIPT_INCOMPLETE)	GT:PL	0/1:153,0,86
chrA01	3849988	chrA01:3849988_G/A	G	A	222	.	DP=27;VDB=0.799082;RPB=0.708895;MQB=1;BQB=0.92664;MQSB=1;SGB=-0.688148;MQ0F=0;ICB=1;HOB=0.5;AC=1;AN=2;DP4=6,6,10,5;MQ=60;EFF=DOWNSTREAM(MODIFIER||2517|||BnaA01g08140D|||BnaA01g08140D||1|WARNING_TRANSCRIPT_INCOMPLETE),INTERGENIC(MODIFIER||||||||||1),UPSTREAM(MODIFIER||1865|||BnaA01g08120D|||BnaA01g08120D||1|WARNING_TRANSCRIPT_INCOMPLETE),UPSTREAM(MODIFIER||758|||BnaA01g08130D|||BnaA01g08130D||1)	GT:PL	0/1:255,0,234
chrA01	4004649	chrA01:4004649_G/A	G	A	205	.	DP=25;VDB=0.345322;RPB=0.484192;MQB=0.976309;BQB=0.994024;MQSB=0.397295;SGB=-0.676189;MQ0F=0;ICB=1;HOB=0.5;AC=1;AN=2;DP4=11,3,5,6;MQ=57;EFF=DOWNSTREAM(MODIFIER||4491|||BnaA01g08350D|||BnaA01g08350D||1|WARNING_TRANSCRIPT_MULTIPLE_STOP_CODONS),INTRON(MODIFIER|||||BnaA01g08340D|||BnaA01g08340D|3|1|WARNING_TRANSCRIPT_MULTIPLE_STOP_CODONS)	GT:PL	0/1:238,0,254
chrA01	4046571	chrA01:4046571_G/A	G	A	191	.	DP=29;VDB=0.974316;RPB=0.996086;MQB=0.931617;BQB=0.790145;MQSB=0.969907;SGB=-0.680642;MQ0F=0;ICB=1;HOB=0.5;AC=1;AN=2;DP4=4,13,7,5;MQ=59;EFF=SYNONYMOUS_CODING(LOW|SILENT|tcC/tcT|S146||BnaA01g08480D|||BnaA01g08480D|2|1|WARNING_TRANSCRIPT_INCOMPLETE),UPSTREAM(MODIFIER||3711|||BnaA01g08470D|||BnaA01g08470D||1|WARNING_TRANSCRIPT_INCOMPLETE)	GT:PL	0/1:224,0,255
chrA01	4052726	chrA01:4052726_C/T	C	T	222	.	DP=26;VDB=0.694132;RPB=0.381255;MQB=0.994723;BQB=0.280505;MQSB=0.983637;SGB=-0.686358;MQ0F=0;ICB=1;HOB=0.5;AC=1;AN=2;DP4=4,8,7,7;MQ=53;EFF=DOWNSTREAM(MODIFIER||3660|||BnaA01g08500D|||BnaA01g08500D||1|WARNING_TRANSCRIPT_MULTIPLE_STOP_CODONS),NON_SYNONYMOUS_CODING(MODERATE|MISSENSE|gGt/gAt|G684D||BnaA01g08490D|||BnaA01g08490D|6|1|WARNING_TRANSCRIPT_MULTIPLE_STOP_CODONS)	GT:PL	0/1:255,0,236
chrA01	4095735	chrA01:4095735_G/A	G	A	90	.	DP=60;VDB=0.775348;RPB=0.59314;MQB=0.217006;BQB=0.892209;MQSB=0.789327;SGB=-0.676189;MQ0F=0;ICB=1;HOB=0.5;AC=1;AN=2;DP4=26,23,5,6;MQ=58;EFF=INTERGENIC(MODIFIER||||||||||1)	GT:PL	0/1:125,0,255
chrA01	4096314	chrA01:4096314_C/A	C	A	138	.	DP=48;VDB=0.237402;RPB=0.0340327;MQB=0.8919;BQB=0.8919;MQSB=0.904994;SGB=-0.676189;MQ0F=0;ICB=1;HOB=0.5;AC=1;AN=2;DP4=15,22,6,5;MQ=57;EFF=INTERGENIC(MODIFIER||||||||||1)	GT:PL	0/1:172,0,255
chrA01	4107795	chrA01:4107795_C/T	C	T	174	.	DP=20;VDB=0.331571;RPB=0.0959281;MQB=1;BQB=0.455794;MQSB=1;SGB=-0.662043;MQ0F=0;ICB=1;HOB=0.5;AC=1;AN=2;DP4=3,8,4,5;MQ=60;EFF=DOWNSTREAM(MODIFIER||1076|||BnaA01g08580D|||BnaA01g08580D||1|WARNING_TRANSCRIPT_INCOMPLETE),DOWNSTREAM(MODIFIER||1418|||BnaA01g08570D|||BnaA01g08570D||1|WARNING_TRANSCRIPT_MULTIPLE_STOP_CODONS),DOWNSTREAM(MODIFIER||2549|||BnaA01g08590D|||BnaA01g08590D||1|WARNING_TRANSCRIPT_INCOMPLETE),DOWNSTREAM(MODIFIER||4778|||BnaA01g08560D|||BnaA01g08560D||1|WARNING_TRANSCRIPT_INCOMPLETE),INTERGENIC(MODIFIER||||||||||1),UPSTREAM(MODIFIER||4224|||BnaA01g08600D|||BnaA01g08600D||1)	GT:PL	0/1:207,0,236
chrA01	4134835	chrA01:4134835_C/T	C	T	180	.	DP=29;VDB=0.758178;RPB=0.6541;MQB=0.979753;BQB=0.667617;MQSB=0.807118;SGB=-0.676189;MQ0F=0;ICB=1;HOB=0.5;AC=1;AN=2;DP4=9,9,5,6;MQ=53;EFF=DOWNSTREAM(MODIFIER||4940|||BnaA01g08620D|||BnaA01g08620D||1),INTERGENIC(MODIFIER||||||||||1)	GT:PL	0/1:213,0,255
chrA01	4179120	chrA01:4179120_G/A	G	A	180	.	DP=15;VDB=0.18819;RPB=0.0342181;MQB=0.22313;BQB=0.809825;MQSB=0.991513;SGB=-0.680642;MQ0F=0;ICB=1;HOB=0.5;AC=1;AN=2;DP4=2,1,2,10;MQ=45;EFF=INTERGENIC(MODIFIER||||||||||1)	GT:PL	0/1:215,0,38
chrA01	4201212	chrA01:4201212_G/A	G	A	171	.	DP=21;VDB=0.449235;RPB=0.93882;MQB=0.913101;BQB=0.673969;MQSB=0.872525;SGB=-0.662043;MQ0F=0;ICB=1;HOB=0.5;AC=1;AN=2;DP4=9,3,5,4;MQ=58;EFF=INTERGENIC(MODIFIER||||||||||1)	GT:PL	0/1:204,0,244
chrA01	4205298	chrA01:4205298_G/A	G	A	125	.	DP=15;VDB=0.0328229;RPB=0.0467706;MQB=1;BQB=0.367879;MQSB=1;SGB=-0.616816;MQ0F=0;ICB=1;HOB=0.5;AC=1;AN=2;DP4=6,3,2,4;MQ=60;EFF=INTERGENIC(MODIFIER||||||||||1),UPSTREAM(MODIFIER||1169|||BnaA01g08720D|||BnaA01g08720D||1|WARNING_TRANSCRIPT_INCOMPLETE)	GT:PL	0/1:158,0,211
chrA01	4279598	chrA01:4279598_G/A	G	A	121	.	DP=17;VDB=0.848578;RPB=0.887766;MQB=1;BQB=0.908075;MQSB=1;SGB=-0.636426;MQ0F=0;ICB=1;HOB=0.5;AC=1;AN=2;DP4=2,8,1,6;MQ=60;EFF=DOWNSTREAM(MODIFIER||3510|||BnaA01g08840D|||BnaA01g08840D||1),INTERGENIC(MODIFIER||||||||||1),UPSTREAM(MODIFIER||180|||BnaA01g08850D|||BnaA01g08850D||1|WARNING_TRANSCRIPT_MULTIPLE_STOP_CODONS)	GT:PL	0/1:154,0,215
chrA01	4292192	chrA01:4292192_G/A	G	A	166	.	DP=37;VDB=0.549015;RPB=0.31972;MQB=0.926456;BQB=0.756987;MQSB=0.838223;SGB=-0.676189;MQ0F=0;ICB=1;HOB=0.5;AC=1;AN=2;DP4=12,12,6,5;MQ=58;EFF=INTERGENIC(MODIFIER||||||||||1),UPSTREAM(MODIFIER||2111|||BnaA01g08860D|||BnaA01g08860D||1|WARNING_TRANSCRIPT_INCOMPLETE),UPSTREAM(MODIFIER||769|||BnaA01g08870D|||BnaA01g08870D||1|WARNING_TRANSCRIPT_INCOMPLETE)	GT:PL	0/1:199,0,255
chrA01	4294188	chrA01:4294188_G/A	G	A	80	.	DP=48;VDB=0.385012;RPB=0.675814;MQB=0.993896;BQB=0.492862;MQSB=0.988694;SGB=-0.651104;MQ0F=0;ICB=1;HOB=0.5;AC=1;AN=2;DP4=30,10,5,3;MQ=59;EFF=DOWNSTREAM(MODIFIER||4885|||BnaA01g08880D|||BnaA01g08880D||1|WARNING_TRANSCRIPT_INCOMPLETE),INTERGENIC(MODIFIER||||||||||1),UPSTREAM(MODIFIER||2765|||BnaA01g08870D|||BnaA01g08870D||1|WARNING_TRANSCRIPT_INCOMPLETE),UPSTREAM(MODIFIER||4107|||BnaA01g08860D|||BnaA01g08860D||1|WARNING_TRANSCRIPT_INCOMPLETE)	GT:PL	0/1:115,0,255
chrA01	4303399	chrA01:4303399_C/T	C	T	209	.	DP=23;VDB=0.342358;RPB=0.0918519;MQB=0.657128;BQB=0.835685;MQSB=0.997773;SGB=-0.688148;MQ0F=0.130435;ICB=1;HOB=0.5;AC=1;AN=2;DP4=6,1,7,8;MQ=29;EFF=INTERGENIC(MODIFIER||||||||||1),UPSTREAM(MODIFIER||3069|||BnaA01g08880D|||BnaA01g08880D||1|WARNING_TRANSCRIPT_INCOMPLETE)	GT:PL	0/1:243,0,84
chrA01	4342595	chrA01:4342595_C/T	C	T	131	.	DP=14;VDB=0.0443256;RPB=0.811936;MQB=0.740818;BQB=0.399018;MQSB=0.486752;SGB=-0.616816;MQ0F=0;ICB=1;HOB=0.5;AC=1;AN=2;DP4=2,6,3,3;MQ=55;EFF=DOWNSTREAM(MODIFIER||3161|||BnaA01g08930D|||BnaA01g08930D||1|WARNING_TRANSCRIPT_MULTIPLE_STOP_CODONS),SYNONYMOUS_CODING(LOW|SILENT|caG/caA|Q181||BnaA01g08940D|||BnaA01g08940D|1|1|WARNING_TRANSCRIPT_INCOMPLETE),UPSTREAM(MODIFIER||3577|||BnaA01g08950D|||BnaA01g08950D||1|WARNING_TRANSCRIPT_MULTIPLE_STOP_CODONS)	GT:PL	0/1:164,0,175
chrA01	4354757	chrA01:4354757_C/T	C	T	196	.	DP=23;VDB=0.800881;RPB=0.995161;MQB=0.912937;BQB=0.733112;MQSB=0.256996;SGB=-0.676189;MQ0F=0.0434783;ICB=1;HOB=0.5;AC=1;AN=2;DP4=5,6,7,4;MQ=56;EFF=DOWNSTREAM(MODIFIER||1994|||BnaA01g08960D|||BnaA01g08960D||1|WARNING_TRANSCRIPT_INCOMPLETE),DOWNSTREAM(MODIFIER||947|||BnaA01g08970D|||BnaA01g08970D||1|WARNING_TRANSCRIPT_INCOMPLETE),NON_SYNONYMOUS_CODING(MODERATE|MISSENSE|aCa/aTa|T2I||BnaA01g08980D|||BnaA01g08980D|1|1|WARNING_TRANSCRIPT_INCOMPLETE)	GT:PL	0/1:229,0,236
chrA01	4390016	chrA01:4390016_C/T	C	T	121	.	DP=13;VDB=0.329692;RPB=0.899815;MQB=0.961166;BQB=0.899815;MQSB=0.961166;SGB=-0.616816;MQ0F=0;ICB=1;HOB=0.5;AC=1;AN=2;DP4=5,2,2,4;MQ=60;EFF=INTRON(MODIFIER|||||BnaA01g09040D|||BnaA01g09040D|2|1|WARNING_TRANSCRIPT_INCOMPLETE),SPLICE_SITE_REGION(LOW|||||BnaA01g09040D|||BnaA01g09040D|2|1|WARNING_TRANSCRIPT_INCOMPLETE)	GT:PL	0/1:154,0,167
chrA01	4396081	chrA01:4396081_C/T	C	T	138	.	DP=36;VDB=0.869737;RPB=0.670208;MQB=0.208427;BQB=0.724215;MQSB=0.664157;SGB=-0.670168;MQ0F=0.0555556;ICB=1;HOB=0.5;AC=1;AN=2;DP4=10,15,3,7;MQ=40;EFF=DOWNSTREAM(MODIFIER||1379|||BnaA01g09050D|||BnaA01g09050D||1|WARNING_TRANSCRIPT_INCOMPLETE),INTRON(MODIFIER|||||BnaA01g09040D|||BnaA01g09040D|35|1|WARNING_TRANSCRIPT_INCOMPLETE)	GT:PL	0/1:171,0,255
chrA01	4414681	chrA01:4414681_C/T	C	T	182	.	DP=27;VDB=0.482741;RPB=0.412636;MQB=1;BQB=0.558407;MQSB=1;SGB=-0.670168;MQ0F=0;ICB=1;HOB=0.5;AC=1;AN=2;DP4=9,8,4,6;MQ=60;EFF=INTERGENIC(MODIFIER||||||||||1),UPSTREAM(MODIFIER||3174|||BnaA01g09060D|||BnaA01g09060D||1|WARNING_TRANSCRIPT_INCOMPLETE)	GT:PL	0/1:215,0,255
chrA01	4444858	chrA01:4444858_G/A	G	A	196	.	DP=22;VDB=0.0772601;RPB=0.986505;MQB=1;BQB=0.553304;MQSB=1;SGB=-0.670168;MQ0F=0;ICB=1;HOB=0.5;AC=1;AN=2;DP4=6,6,6,4;MQ=60;EFF=INTERGENIC(MODIFIER||||||||||1),UPSTREAM(MODIFIER||2995|||BnaA01g09090D|||BnaA01g09090D||1)	GT:PL	0/1:229,0,255
chrA01	4474928	chrA01:4474928_G/A	G	A	94	.	DP=10;VDB=0.705481;RPB=0.761877;MQB=0.952347;BQB=0.952347;MQSB=0.916482;SGB=-0.590765;MQ0F=0;ICB=1;HOB=0.5;AC=1;AN=2;DP4=3,2,4,1;MQ=60;EFF=INTERGENIC(MODIFIER||||||||||1),UPSTREAM(MODIFIER||2110|||BnaA01g09160D|||BnaA01g09160D||1)	GT:PL	0/1:127,0,136
chrA01	4481191	chrA01:4481191_G/A	G	A	44.6127	.	DP=13;VDB=0.47843;RPB=0.793923;MQB=0.543691;BQB=0.94394;MQSB=0.506703;SGB=-0.556411;MQ0F=0;ICB=1;HOB=0.5;AC=1;AN=2;DP4=5,3,0,4;MQ=47;EFF=DOWNSTREAM(MODIFIER||1297|||BnaA01g09180D|||BnaA01g09180D||1|WARNING_TRANSCRIPT_MULTIPLE_STOP_CODONS),DOWNSTREAM(MODIFIER||3307|||BnaA01g09200D|||BnaA01g09200D||1),INTERGENIC(MODIFIER||||||||||1),UPSTREAM(MODIFIER||2703|||BnaA01g09190D|||BnaA01g09190D||1),UPSTREAM(MODIFIER||940|||BnaA01g09170D|||BnaA01g09170D||1)	GT:PL	0/1:78,0,224
chrA01	4537257	chrA01:4537257_G/A	G	A	201	.	DP=19;VDB=0.228708;RPB=0.674523;MQB=0.944459;BQB=0.914584;MQSB=0.0742736;SGB=-0.680642;MQ0F=0;ICB=1;HOB=0.5;AC=1;AN=2;DP4=2,5,4,8;MQ=53;EFF=NON_SYNONYMOUS_CODING(MODERATE|MISSENSE|Ctc/Ttc|L180F||BnaA01g09290D|||BnaA01g09290D|3|1|WARNING_TRANSCRIPT_INCOMPLETE),UPSTREAM(MODIFIER||3103|||BnaA01g09300D|||BnaA01g09300D||1|WARNING_TRANSCRIPT_INCOMPLETE),UPSTREAM(MODIFIER||3117|||BnaA01g09280D|||BnaA01g09280D||1|WARNING_TRANSCRIPT_MULTIPLE_STOP_CODONS),UPSTREAM(MODIFIER||3482|||BnaA01g09310D|||BnaA01g09310D||1|WARNING_TRANSCRIPT_INCOMPLETE)	GT:PL	0/1:234,0,139
chrA01	4556671	chrA01:4556671_C/T	C	T	184	.	DP=25;VDB=0.105139;RPB=0.457241;MQB=0.230426;BQB=0.569783;MQSB=0.453932;SGB=-0.683931;MQ0F=0;ICB=1;HOB=0.5;AC=1;AN=2;DP4=2,10,3,10;MQ=54;EFF=DOWNSTREAM(MODIFIER||2935|||BnaA01g09340D|||BnaA01g09340D||1|WARNING_TRANSCRIPT_INCOMPLETE),DOWNSTREAM(MODIFIER||4238|||BnaA01g09330D|||BnaA01g09330D||1|WARNING_TRANSCRIPT_MULTIPLE_STOP_CODONS),INTERGENIC(MODIFIER||||||||||1)	GT:PL	0/1:217,0,212
chrA01	4684003	chrA01:4684003_C/T	C	T	222	.	DP=30;VDB=0.0993874;RPB=0.978343;MQB=1;BQB=0.799155;MQSB=1;SGB=-0.690438;MQ0F=0;ICB=1;HOB=0.5;AC=1;AN=2;DP4=6,7,8,9;MQ=60;EFF=DOWNSTREAM(MODIFIER||2493|||BnaA01g09530D|||BnaA01g09530D||1),DOWNSTREAM(MODIFIER||3908|||BnaA01g09570D|||BnaA01g09570D||1),DOWNSTREAM(MODIFIER||657|||BnaA01g09540D|||BnaA01g09540D||1|WARNING_TRANSCRIPT_INCOMPLETE),NON_SYNONYMOUS_CODING(MODERATE|MISSENSE|Gaa/Aaa|E106K||BnaA01g09550D|||BnaA01g09550D|2|1|WARNING_TRANSCRIPT_INCOMPLETE),UPSTREAM(MODIFIER||753|||BnaA01g09560D|||BnaA01g09560D||1)	GT:PL	0/1:255,0,255
chrA01	4734427	chrA01:4734427_G/T	G	T	116	.	DP=25;VDB=0.356497;RPB=0.540433;MQB=0.00393257;BQB=0.9171;MQSB=0.93008;SGB=-0.670168;MQ0F=0.04;ICB=1;HOB=0.5;AC=1;AN=2;DP4=9,6,3,7;MQ=49;EFF=NON_SYNONYMOUS_CODING(MODERATE|MISSENSE|Cct/Act|P119T||BnaA01g09640D|||BnaA01g09640D|3|1|WARNING_TRANSCRIPT_MULTIPLE_STOP_CODONS)	GT:PL	0/1:149,0,255
chrA01	4744143	chrA01:4744143_C/T	C	T	163	.	DP=20;VDB=0.206995;RPB=0.988522;MQB=1;BQB=0.982124;MQSB=1;SGB=-0.662043;MQ0F=0;ICB=1;HOB=0.5;AC=1;AN=2;DP4=2,9,3,6;MQ=60;EFF=STOP_GAINED(HIGH|NONSENSE|Cag/Tag|Q415*||BnaA01g09650D|||BnaA01g09650D|2|1|WARNING_TRANSCRIPT_MULTIPLE_STOP_CODONS)	GT:PL	0/1:196,0,210
chrA01	4786654	chrA01:4786654_C/T	C	T	222	.	DP=37;VDB=0.881902;RPB=0.930403;MQB=0.799752;BQB=0.00261241;MQSB=0.146345;SGB=-0.69168;MQ0F=0;ICB=1;HOB=0.5;AC=1;AN=2;DP4=6,12,5,14;MQ=56;EFF=DOWNSTREAM(MODIFIER||1070|||BnaA01g09720D|||BnaA01g09720D||1|WARNING_TRANSCRIPT_INCOMPLETE),INTRON(MODIFIER|||||BnaA01g09730D|||BnaA01g09730D|1|1|WARNING_TRANSCRIPT_INCOMPLETE)	GT:PL	0/1:255,0,255
chrA01	4803687	chrA01:4803687_G/A	G	A	71	.	DP=18;VDB=0.400625;RPB=0.496786;MQB=0.995153;BQB=0.906304;MQSB=0.206192;SGB=-0.590765;MQ0F=0;ICB=1;HOB=0.5;AC=1;AN=2;DP4=6,7,4,1;MQ=54;EFF=DOWNSTREAM(MODIFIER||2509|||BnaA01g09770D|||BnaA01g09770D||1),DOWNSTREAM(MODIFIER||339|||BnaA01g09760D|||BnaA01g09760D||1|WARNING_TRANSCRIPT_MULTIPLE_STOP_CODONS),DOWNSTREAM(MODIFIER||4347|||BnaA01g09750D|||BnaA01g09750D||1|WARNING_TRANSCRIPT_INCOMPLETE),INTERGENIC(MODIFIER||||||||||1)	GT:PL	0/1:105,0,255
chrA01	4820434	chrA01:4820434_C/T	C	T	218	.	DP=32;VDB=0.691791;RPB=0.677463;MQB=1;BQB=0.998345;MQSB=1;SGB=-0.683931;MQ0F=0;ICB=1;HOB=0.5;AC=1;AN=2;DP4=8,11,5,8;MQ=60;EFF=DOWNSTREAM(MODIFIER||1899|||BnaA01g09810D|||BnaA01g09810D||1|WARNING_TRANSCRIPT_MULTIPLE_STOP_CODONS),DOWNSTREAM(MODIFIER||3974|||BnaA01g09780D|||BnaA01g09780D||1),DOWNSTREAM(MODIFIER||91|||BnaA01g09800D|||BnaA01g09800D||1|WARNING_TRANSCRIPT_INCOMPLETE),INTRAGENIC(MODIFIER|||||BnaA01g09800D|||||1),UPSTREAM(MODIFIER||878|||BnaA01g09790D|||BnaA01g09790D||1|WARNING_TRANSCRIPT_INCOMPLETE)	GT:PL	0/1:251,0,255
chrA01	4873709	chrA01:4873709_G/A	G	A	181	.	DP=16;VDB=0.712841;RPB=0.360231;MQB=1;BQB=0.539212;MQSB=1;SGB=-0.662043;MQ0F=0;ICB=1;HOB=0.5;AC=1;AN=2;DP4=3,4,5,4;MQ=60;EFF=DOWNSTREAM(MODIFIER||4642|||BnaA01g09870D|||BnaA01g09870D||1|WARNING_TRANSCRIPT_INCOMPLETE),INTERGENIC(MODIFIER||||||||||1),UPSTREAM(MODIFIER||1742|||BnaA01g09890D|||BnaA01g09890D||1|WARNING_TRANSCRIPT_INCOMPLETE),UPSTREAM(MODIFIER||3250|||BnaA01g09880D|||BnaA01g09880D||1|WARNING_TRANSCRIPT_INCOMPLETE)	GT:PL	0/1:214,0,159
chrA01	4875132	chrA01:4875132_G/A	G	A	137	.	DP=15;VDB=0.044843;RPB=0.651439;MQB=1;BQB=0.845852;MQSB=1;SGB=-0.636426;MQ0F=0;ICB=1;HOB=0.5;AC=1;AN=2;DP4=1,7,5,2;MQ=60;EFF=INTRAGENIC(MODIFIER|||||BnaA01g09890D|||||1),UPSTREAM(MODIFIER||319|||BnaA01g09890D|||BnaA01g09890D||1|WARNING_TRANSCRIPT_INCOMPLETE),UPSTREAM(MODIFIER||4673|||BnaA01g09880D|||BnaA01g09880D||1|WARNING_TRANSCRIPT_INCOMPLETE)	GT:PL	0/1:170,0,166
chrA01	4882833	chrA01:4882833_G/A	G	A	107	.	DP=13;VDB=0.817916;RPB=0.813189;MQB=0.864013;BQB=0.931779;MQSB=0.94394;SGB=-0.616816;MQ0F=0;ICB=1;HOB=0.5;AC=1;AN=2;DP4=3,3,1,5;MQ=58;EFF=DOWNSTREAM(MODIFIER||4433|||BnaA01g09910D|||BnaA01g09910D||1|WARNING_TRANSCRIPT_INCOMPLETE),NON_SYNONYMOUS_CODING(MODERATE|MISSENSE|cGa/cAa|R577Q||BnaA01g09900D|||BnaA01g09900D|1|1)	GT:PL	0/1:140,0,179
chrA01	4883443	chrA01:4883443_G/A	G	A	171	.	DP=16;VDB=0.50952;RPB=0.221641;MQB=0.993326;BQB=0.477935;MQSB=0.846154;SGB=-0.651104;MQ0F=0;ICB=1;HOB=0.5;AC=1;AN=2;DP4=7,0,6,2;MQ=57;EFF=DOWNSTREAM(MODIFIER||3823|||BnaA01g09910D|||BnaA01g09910D||1|WARNING_TRANSCRIPT_INCOMPLETE),DOWNSTREAM(MODIFIER||549|||BnaA01g09900D|||BnaA01g09900D||1),INTERGENIC(MODIFIER||||||||||1)	GT:PL	0/1:204,0,137
chrA01	4899210	chrA01:4899210_C/T	C	T	222	.	DP=40;VDB=0.738198;RPB=0.491611;MQB=1;BQB=0.837347;MQSB=1;SGB=-0.692352;MQ0F=0;ICB=1;HOB=0.5;AC=1;AN=2;DP4=9,10,12,9;MQ=60;EFF=DOWNSTREAM(MODIFIER||208|||BnaA01g09950D|||BnaA01g09950D||1|WARNING_TRANSCRIPT_INCOMPLETE),DOWNSTREAM(MODIFIER||277|||BnaA01g09940D|||BnaA01g09940D||1|WARNING_TRANSCRIPT_INCOMPLETE),DOWNSTREAM(MODIFIER||3317|||BnaA01g09930D|||BnaA01g09930D||1|WARNING_TRANSCRIPT_INCOMPLETE),INTERGENIC(MODIFIER||||||||||1),UPSTREAM(MODIFIER||3913|||BnaA01g09960D|||BnaA01g09960D||1)	GT:PL	0/1:255,0,255
chrA01	4902722	chrA01:4902722_C/T	C	T	77	.	DP=19;VDB=0.622148;RPB=0.953977;MQB=1;BQB=0.976248;MQSB=1;SGB=-0.616816;MQ0F=0;ICB=1;HOB=0.5;AC=1;AN=2;DP4=5,8,0,6;MQ=60;EFF=DOWNSTREAM(MODIFIER||3789|||BnaA01g09940D|||BnaA01g09940D||1|WARNING_TRANSCRIPT_INCOMPLETE),INTERGENIC(MODIFIER||||||||||1),UPSTREAM(MODIFIER||401|||BnaA01g09960D|||BnaA01g09960D||1),UPSTREAM(MODIFIER||4957|||BnaA01g09970D|||BnaA01g09970D||1|WARNING_TRANSCRIPT_MULTIPLE_STOP_CODONS),UPSTREAM(MODIFIER||603|||BnaA01g09950D|||BnaA01g09950D||1|WARNING_TRANSCRIPT_INCOMPLETE)	GT:PL	0/1:110,0,255
chrA01	4914201	chrA01:4914201_C/T	C	T	141	.	DP=15;VDB=0.874061;RPB=0.985046;MQB=0.921243;BQB=0.581345;MQSB=0.829029;SGB=-0.636426;MQ0F=0;ICB=1;HOB=0.5;AC=1;AN=2;DP4=2,6,3,4;MQ=58;EFF=DOWNSTREAM(MODIFIER||3828|||BnaA01g09970D|||BnaA01g09970D||1|WARNING_TRANSCRIPT_MULTIPLE_STOP_CODONS),INTERGENIC(MODIFIER||||||||||1)	GT:PL	0/1:174,0,191
chrA01	5040755	chrA01:5040755_C/T	C	T	143	.	DP=15;VDB=0.326789;RPB=0.959011;MQB=0.381255;BQB=0.616426;MQSB=0.785785;SGB=-0.636426;MQ0F=0;ICB=1;HOB=0.5;AC=1;AN=2;DP4=2,6,5,2;MQ=52;EFF=DOWNSTREAM(MODIFIER||2674|||BnaA01g10140D|||BnaA01g10140D||1),DOWNSTREAM(MODIFIER||28|||BnaA01g10120D|||BnaA01g10120D||1|WARNING_TRANSCRIPT_INCOMPLETE),DOWNSTREAM(MODIFIER||3808|||BnaA01g10100D|||BnaA01g10100D||1|WARNING_TRANSCRIPT_MULTIPLE_STOP_CODONS),INTERGENIC(MODIFIER||||||||||1),UPSTREAM(MODIFIER||1951|||BnaA01g10110D|||BnaA01g10110D||1),UPSTREAM(MODIFIER||629|||BnaA01g10130D|||BnaA01g10130D||1)	GT:PL	0/1:176,0,176
chrA01	5123267	chrA01:5123267_G/A	G	A	53	.	DP=7;VDB=0.725151;RPB=0.607698;MQB=0.810265;BQB=0.405132;MQSB=0.607698;SGB=-0.556411;MQ0F=0.142857;ICB=1;HOB=0.5;AC=1;AN=2;DP4=2,1,2,2;MQ=40;EFF=DOWNSTREAM(MODIFIER||3117|||BnaA01g10270D|||BnaA01g10270D||1|WARNING_TRANSCRIPT_MULTIPLE_STOP_CODONS),NON_SYNONYMOUS_CODING(MODERATE|MISSENSE|cGc/cAc|R186H||BnaA01g10260D|||BnaA01g10260D|3|1|WARNING_TRANSCRIPT_INCOMPLETE)	GT:PL	0/1:86,0,73
chrA01	5199725	chrA01:5199725_C/T	C	T	118	.	DP=18;VDB=0.333347;RPB=0.848133;MQB=1;BQB=0.984526;MQSB=1;SGB=-0.662043;MQ0F=0;ICB=1;HOB=0.5;AC=1;AN=2;DP4=7,2,9,0;MQ=60;EFF=NON_SYNONYMOUS_CODING(MODERATE|MISSENSE|Ctt/Ttt|L104F||BnaA01g10420D|||BnaA01g10420D|2|1|WARNING_TRANSCRIPT_MULTIPLE_STOP_CODONS),UPSTREAM(MODIFIER||2106|||BnaA01g10410D|||BnaA01g10410D||1),UPSTREAM(MODIFIER||4830|||BnaA01g10400D|||BnaA01g10400D||1|WARNING_TRANSCRIPT_INCOMPLETE)	GT:PL	0/1:151,0,190
chrA01	5292311	chrA01:5292311_G/A	G	A	222	.	DP=32;VDB=0.3649;RPB=0.260031;MQB=0.260031;BQB=0.804006;MQSB=0.447727;SGB=-0.691153;MQ0F=0;ICB=1;HOB=0.5;AC=1;AN=2;DP4=11,2,10,8;MQ=56;EFF=DOWNSTREAM(MODIFIER||2694|||BnaA01g10580D|||BnaA01g10580D||1|WARNING_TRANSCRIPT_MULTIPLE_STOP_CODONS),DOWNSTREAM(MODIFIER||3840|||BnaA01g10600D|||BnaA01g10600D||1|WARNING_TRANSCRIPT_MULTIPLE_STOP_CODONS),NON_SYNONYMOUS_CODING(MODERATE|MISSENSE|aGg/aAg|R103K||BnaA01g10590D|||BnaA01g10590D|5|1|WARNING_TRANSCRIPT_MULTIPLE_STOP_CODONS)	GT:PL	0/1:255,0,213
chrA01	5300900	chrA01:5300900_G/A	G	A	124	.	DP=17;VDB=0.44307;RPB=0.846482;MQB=0.944865;BQB=0.989637;MQSB=0.752698;SGB=-0.651104;MQ0F=0;ICB=1;HOB=0.5;AC=1;AN=2;DP4=6,3,5,3;MQ=40;EFF=DOWNSTREAM(MODIFIER||1437|||BnaA01g10610D|||BnaA01g10610D||1),DOWNSTREAM(MODIFIER||4323|||BnaA01g10630D|||BnaA01g10630D||1),NON_SYNONYMOUS_CODING(MODERATE|MISSENSE|gCt/gTt|A482V||BnaA01g10620D|||BnaA01g10620D|7|1|WARNING_TRANSCRIPT_INCOMPLETE),UPSTREAM(MODIFIER||2393|||BnaA01g10600D|||BnaA01g10600D||1|WARNING_TRANSCRIPT_MULTIPLE_STOP_CODONS)	GT:PL	0/1:157,0,175
chrA01	5309684	chrA01:5309684_C/T	C	T	154	.	DP=30;VDB=0.382624;RPB=0.363644;MQB=0.987188;BQB=0.801464;MQSB=0.983968;SGB=-0.670168;MQ0F=0;ICB=1;HOB=0.5;AC=1;AN=2;DP4=6,13,5,5;MQ=50;EFF=NON_SYNONYMOUS_CODING(MODERATE|MISSENSE|gGa/gAa|G78E||BnaA01g10650D|||BnaA01g10650D|3|1|WARNING_TRANSCRIPT_INCOMPLETE),UPSTREAM(MODIFIER||1652|||BnaA01g10640D|||BnaA01g10640D||1|WARNING_TRANSCRIPT_INCOMPLETE),UPSTREAM(MODIFIER||3664|||BnaA01g10630D|||BnaA01g10630D||1)	GT:PL	0/1:187,0,255
chrA01	5322591	chrA01:5322591_C/T	C	T	163	.	DP=15;VDB=0.289496;RPB=0.616426;MQB=1;BQB=0.921243;MQSB=1;SGB=-0.651104;MQ0F=0;ICB=1;HOB=0.5;AC=1;AN=2;DP4=3,4,5,3;MQ=60;EFF=DOWNSTREAM(MODIFIER||2154|||BnaA01g10680D|||BnaA01g10680D||1|WARNING_TRANSCRIPT_INCOMPLETE),INTRON(MODIFIER|||||BnaA01g10660D|||BnaA01g10660D|1|1|WARNING_TRANSCRIPT_INCOMPLETE),UPSTREAM(MODIFIER||531|||BnaA01g10670D|||BnaA01g10670D||1|WARNING_TRANSCRIPT_INCOMPLETE)	GT:PL	0/1:196,0,169
chrA01	5396526	chrA01:5396526_G/A	G	A	89	.	DP=11;VDB=0.575151;RPB=0.8618;MQB=0.8618;BQB=0.950952;MQSB=0.8618;SGB=-0.590765;MQ0F=0;ICB=1;HOB=0.5;AC=1;AN=2;DP4=4,2,1,4;MQ=57;EFF=DOWNSTREAM(MODIFIER||1909|||BnaA01g10790D|||BnaA01g10790D||1),INTERGENIC(MODIFIER||||||||||1),UPSTREAM(MODIFIER||2546|||BnaA01g10780D|||BnaA01g10780D||1)	GT:PL	0/1:122,0,163
chrA01	5409299	chrA01:5409299_C/T	C	T	194	.	DP=21;VDB=0.888914;RPB=0.960401;MQB=0.328363;BQB=0.898803;MQSB=0.913101;SGB=-0.680642;MQ0F=0.047619;ICB=1;HOB=0.5;AC=1;AN=2;DP4=6,3,6,6;MQ=45;EFF=DOWNSTREAM(MODIFIER||2619|||BnaA01g10830D|||BnaA01g10830D||1|WARNING_TRANSCRIPT_MULTIPLE_STOP_CODONS),STOP_GAINED(HIGH|NONSENSE|tgG/tgA|W546*||BnaA01g10820D|||BnaA01g10820D|4|1|WARNING_TRANSCRIPT_INCOMPLETE),UPSTREAM(MODIFIER||1747|||BnaA01g10810D|||BnaA01g10810D||1|WARNING_TRANSCRIPT_MULTIPLE_STOP_CODONS)	GT:PL	0/1:227,0,165
chrA01	5409391	chrA01:5409391_G/A	G	A	222	.	DP=33;VDB=0.11736;RPB=0.936731;MQB=0.994135;BQB=0.360677;MQSB=0.555306;SGB=-0.691153;MQ0F=0;ICB=1;HOB=0.5;AC=1;AN=2;DP4=9,6,6,12;MQ=57;EFF=DOWNSTREAM(MODIFIER||2527|||BnaA01g10830D|||BnaA01g10830D||1|WARNING_TRANSCRIPT_MULTIPLE_STOP_CODONS),NON_SYNONYMOUS_CODING(MODERATE|MISSENSE|Ccg/Tcg|P516S||BnaA01g10820D|||BnaA01g10820D|4|1|WARNING_TRANSCRIPT_INCOMPLETE),UPSTREAM(MODIFIER||1839|||BnaA01g10810D|||BnaA01g10810D||1|WARNING_TRANSCRIPT_MULTIPLE_STOP_CODONS)	GT:PL	0/1:255,0,255
chrA01	5419002	chrA01:5419002_G/A	G	A	116	.	DP=21;VDB=0.948368;RPB=0.999305;MQB=0.579578;BQB=0.468765;MQSB=0.900548;SGB=-0.636426;MQ0F=0;ICB=1;HOB=0.5;AC=1;AN=2;DP4=6,8,4,3;MQ=54;EFF=NON_SYNONYMOUS_CODING(MODERATE|MISSENSE|Gag/Aag|E190K||BnaA01g10840D|||BnaA01g10840D|1|1|WARNING_TRANSCRIPT_INCOMPLETE),UPSTREAM(MODIFIER||3523|||BnaA01g10830D|||BnaA01g10830D||1|WARNING_TRANSCRIPT_MULTIPLE_STOP_CODONS)	GT:PL	0/1:149,0,255
chrA01	5434364	chrA01:5434364_G/A	G	A	86	.	DP=15;VDB=0.80114;RPB=0.934728;MQB=1;BQB=0.544711;MQSB=1;SGB=-0.590765;MQ0F=0;ICB=1;HOB=0.5;AC=1;AN=2;DP4=4,6,1,4;MQ=60;EFF=DOWNSTREAM(MODIFIER||3138|||BnaA01g10860D|||BnaA01g10860D||1),DOWNSTREAM(MODIFIER||4569|||BnaA01g10850D|||BnaA01g10850D||1|WARNING_TRANSCRIPT_MULTIPLE_STOP_CODONS),DOWNSTREAM(MODIFIER||508|||BnaA01g10870D|||BnaA01g10870D||1),INTERGENIC(MODIFIER||||||||||1),UPSTREAM(MODIFIER||4149|||BnaA01g10890D|||BnaA01g10890D||1),UPSTREAM(MODIFIER||661|||BnaA01g10880D|||BnaA01g10880D||1)	GT:PL	0/1:119,0,230
chrA01	5450893	chrA01:5450893_G/A	G	A	175	.	DP=21;VDB=0.22253;RPB=0.941512;MQB=1;BQB=0.845852;MQSB=1;SGB=-0.651104;MQ0F=0;ICB=1;HOB=0.5;AC=1;AN=2;DP4=6,6,5,3;MQ=60;EFF=DOWNSTREAM(MODIFIER||4972|||BnaA01g10910D|||BnaA01g10910D||1),INTERGENIC(MODIFIER||||||||||1),UPSTREAM(MODIFIER||1945|||BnaA01g10920D|||BnaA01g10920D||1)	GT:PL	0/1:208,0,255
chrA01	5452094	chrA01:5452094_C/T	C	T	222	.	DP=21;VDB=0.322705;RPB=0.441233;MQB=1;BQB=0.441233;MQSB=1;SGB=-0.680642;MQ0F=0;ICB=1;HOB=0.5;AC=1;AN=2;DP4=6,3,6,6;MQ=60;EFF=INTERGENIC(MODIFIER||||||||||1),UPSTREAM(MODIFIER||4034|||BnaA01g10930D|||BnaA01g10930D||1),UPSTREAM(MODIFIER||744|||BnaA01g10920D|||BnaA01g10920D||1)	GT:PL	0/1:255,0,199
chrA01	5463313	chrA01:5463313_G/A	G	A	107	.	DP=18;VDB=0.798217;RPB=0.991158;MQB=0.999014;BQB=0.566419;MQSB=0.27833;SGB=-0.651104;MQ0F=0.166667;ICB=1;HOB=0.5;AC=1;AN=2;DP4=1,9,2,6;MQ=29;EFF=DOWNSTREAM(MODIFIER||146|||BnaA01g10940D|||BnaA01g10940D||1),INTERGENIC(MODIFIER||||||||||1),UPSTREAM(MODIFIER||1018|||BnaA01g10950D|||BnaA01g10950D||1),UPSTREAM(MODIFIER||4839|||BnaA01g10960D|||BnaA01g10960D||1|WARNING_TRANSCRIPT_MULTIPLE_STOP_CODONS)	GT:PL	0/1:140,0,128
chrA01	5463490	chrA01:5463490_G/A	G	A	98	.	DP=16;VDB=0.566336;RPB=0.819936;MQB=0.167501;BQB=0.544441;MQSB=0.0144756;SGB=-0.651104;MQ0F=0;ICB=1;HOB=0.5;AC=1;AN=2;DP4=4,4,0,8;MQ=42;EFF=DOWNSTREAM(MODIFIER||323|||BnaA01g10940D|||BnaA01g10940D||1),INTERGENIC(MODIFIER||||||||||1),UPSTREAM(MODIFIER||4662|||BnaA01g10960D|||BnaA01g10960D||1|WARNING_TRANSCRIPT_MULTIPLE_STOP_CODONS),UPSTREAM(MODIFIER||841|||BnaA01g10950D|||BnaA01g10950D||1)	GT:PL	0/1:131,0,197
chrA01	5489827	chrA01:5489827_G/A	G	A	193	.	DP=22;VDB=0.829464;RPB=0.986505;MQB=1;BQB=0.838545;MQSB=1;SGB=-0.670168;MQ0F=0;ICB=1;HOB=0.5;AC=1;AN=2;DP4=5,7,5,5;MQ=60;EFF=DOWNSTREAM(MODIFIER||1768|||BnaA01g11030D|||BnaA01g11030D||1),INTRON(MODIFIER|||||BnaA01g11020D|||BnaA01g11020D|1|1|WARNING_TRANSCRIPT_MULTIPLE_STOP_CODONS),UPSTREAM(MODIFIER||2698|||BnaA01g11010D|||BnaA01g11010D||1)	GT:PL	0/1:226,0,250
chrA01	5497211	chrA01:5497211_G/A	G	A	107	.	DP=19;VDB=0.6902;RPB=0.724465;MQB=0.818;BQB=0.839457;MQSB=0.992359;SGB=-0.636426;MQ0F=0;ICB=1;HOB=0.5;AC=1;AN=2;DP4=6,6,2,5;MQ=47;EFF=NON_SYNONYMOUS_CODING(MODERATE|MISSENSE|aCc/aTc|T345I||BnaA01g11050D|||BnaA01g11050D|4|1|WARNING_TRANSCRIPT_INCOMPLETE),UPSTREAM(MODIFIER||1230|||BnaA01g11040D|||BnaA01g11040D||1),UPSTREAM(MODIFIER||3958|||BnaA01g11060D|||BnaA01g11060D||1|WARNING_TRANSCRIPT_MULTIPLE_STOP_CODONS),UPSTREAM(MODIFIER||4894|||BnaA01g11030D|||BnaA01g11030D||1)	GT:PL	0/1:140,0,232
chrA01	5497838	chrA01:5497838_G/A	G	A	144	.	DP=23;VDB=0.397591;RPB=0.167677;MQB=0.318907;BQB=0.907354;MQSB=0.541379;SGB=-0.662043;MQ0F=0;ICB=1;HOB=0.5;AC=1;AN=2;DP4=8,6,4,5;MQ=44;EFF=SYNONYMOUS_CODING(LOW|SILENT|tcC/tcT|S148||BnaA01g11050D|||BnaA01g11050D|3|1|WARNING_TRANSCRIPT_INCOMPLETE),UPSTREAM(MODIFIER||1857|||BnaA01g11040D|||BnaA01g11040D||1),UPSTREAM(MODIFIER||3331|||BnaA01g11060D|||BnaA01g11060D||1|WARNING_TRANSCRIPT_MULTIPLE_STOP_CODONS)	GT:PL	0/1:177,0,247
chrA01	5560002	chrA01:5560002_C/T	C	T	222	.	DP=28;VDB=0.904391;RPB=0.493254;MQB=0.94394;BQB=0.580277;MQSB=0.96384;SGB=-0.686358;MQ0F=0;ICB=1;HOB=0.5;AC=1;AN=2;DP4=5,8,6,8;MQ=58;EFF=SYNONYMOUS_STOP(LOW|SILENT|taG/taA|*64||BnaA01g11170D|||BnaA01g11170D|2|1|WARNING_TRANSCRIPT_INCOMPLETE),UPSTREAM(MODIFIER||1210|||BnaA01g11160D|||BnaA01g11160D||1|WARNING_TRANSCRIPT_INCOMPLETE),UPSTREAM(MODIFIER||1799|||BnaA01g11180D|||BnaA01g11180D||1|WARNING_TRANSCRIPT_MULTIPLE_STOP_CODONS),UPSTREAM(MODIFIER||1937|||BnaA01g11150D|||BnaA01g11150D||1|WARNING_TRANSCRIPT_INCOMPLETE)	GT:PL	0/1:255,0,255
chrA01	5597725	chrA01:5597725_C/T	C	T	140	.	DP=25;VDB=0.133454;RPB=0.746718;MQB=0.90252;BQB=0.952679;MQSB=0.439874;SGB=-0.662043;MQ0F=0;ICB=1;HOB=0.5;AC=1;AN=2;DP4=10,6,7,2;MQ=55;EFF=DOWNSTREAM(MODIFIER||215|||BnaA01g11240D|||BnaA01g11240D||1),DOWNSTREAM(MODIFIER||2181|||BnaA01g11250D|||BnaA01g11250D||1|WARNING_TRANSCRIPT_MULTIPLE_STOP_CODONS),SYNONYMOUS_CODING(LOW|SILENT|acG/acA|T49||BnaA01g11230D|||BnaA01g11230D|1|1|WARNING_TRANSCRIPT_MULTIPLE_STOP_CODONS)	GT:PL	0/1:173,0,255
chrA01	5605760	chrA01:5605760_C/T	C	T	222	.	DP=34;VDB=0.840135;RPB=0.60617;MQB=1;BQB=0.719844;MQSB=1;SGB=-0.691153;MQ0F=0;ICB=1;HOB=0.5;AC=1;AN=2;DP4=6,10,5,13;MQ=60;EFF=DOWNSTREAM(MODIFIER||413|||BnaA01g11260D|||BnaA01g11260D||1),NON_SYNONYMOUS_CODING(MODERATE|MISSENSE|Ggt/Agt|G909S||BnaA01g11270D|||BnaA01g11270D|13|1|WARNING_TRANSCRIPT_MULTIPLE_STOP_CODONS),UPSTREAM(MODIFIER||2562|||BnaA01g11250D|||BnaA01g11250D||1|WARNING_TRANSCRIPT_MULTIPLE_STOP_CODONS)	GT:PL	0/1:255,0,255
chrA01	5606249	chrA01:5606249_G/A	G	A	203	.	DP=21;VDB=0.37228;RPB=0.885602;MQB=1;BQB=0.551198;MQSB=1;SGB=-0.676189;MQ0F=0;ICB=1;HOB=0.5;AC=1;AN=2;DP4=6,4,3,8;MQ=60;EFF=DOWNSTREAM(MODIFIER||902|||BnaA01g11260D|||BnaA01g11260D||1),INTRON(MODIFIER|||||BnaA01g11270D|||BnaA01g11270D|10|1|WARNING_TRANSCRIPT_MULTIPLE_STOP_CODONS),UPSTREAM(MODIFIER||3051|||BnaA01g11250D|||BnaA01g11250D||1|WARNING_TRANSCRIPT_MULTIPLE_STOP_CODONS)	GT:PL	0/1:236,0,219
chrA01	5621255	chrA01:5621255_A/G	A	G	167	.	DP=28;VDB=0.00753926;RPB=0.8747;MQB=0.0562616;BQB=0.986538;MQSB=0.219883;SGB=-0.676189;MQ0F=0;ICB=1;HOB=0.5;AC=1;AN=2;DP4=4,13,7,4;MQ=53;EFF=INTERGENIC(MODIFIER||||||||||1),UPSTREAM(MODIFIER||4695|||BnaA01g11290D|||BnaA01g11290D||1),UPSTREAM(MODIFIER||833|||BnaA01g11280D|||BnaA01g11280D||1|WARNING_TRANSCRIPT_INCOMPLETE)	GT:PL	0/1:200,0,255
chrA01	5677089	chrA01:5677089_C/T	C	T	222	.	DP=21;VDB=0.74866;RPB=0.554308;MQB=1;BQB=0.220802;MQSB=1;SGB=-0.683931;MQ0F=0;ICB=1;HOB=0.5;AC=1;AN=2;DP4=6,2,8,5;MQ=60;EFF=DOWNSTREAM(MODIFIER||1701|||BnaA01g11420D|||BnaA01g11420D||1|WARNING_TRANSCRIPT_MULTIPLE_STOP_CODONS),NON_SYNONYMOUS_CODING(MODERATE|MISSENSE|Cct/Tct|P143S||BnaA01g11410D|||BnaA01g11410D|1|1),UPSTREAM(MODIFIER||4890|||BnaA01g11400D|||BnaA01g11400D||1)	GT:PL	0/1:255,0,151
chrA01	5697229	chrA01:5697229_C/T	C	T	216	.	DP=22;VDB=0.0852685;RPB=0.0555967;MQB=0.817727;BQB=0.896504;MQSB=0.851213;SGB=-0.683931;MQ0F=0;ICB=1;HOB=0.5;AC=1;AN=2;DP4=7,2,6,7;MQ=56;EFF=DOWNSTREAM(MODIFIER||2249|||BnaA01g11470D|||BnaA01g11470D||1|WARNING_TRANSCRIPT_INCOMPLETE),DOWNSTREAM(MODIFIER||3157|||BnaA01g11490D|||BnaA01g11490D||1),DOWNSTREAM(MODIFIER||4134|||BnaA01g11460D|||BnaA01g11460D||1|WARNING_TRANSCRIPT_INCOMPLETE),SYNONYMOUS_CODING(LOW|SILENT|agG/agA|R335||BnaA01g11480D|||BnaA01g11480D|6|1|WARNING_TRANSCRIPT_INCOMPLETE)	GT:PL	0/1:249,0,156
chrA01	5742902	chrA01:5742902_C/T	C	T	222	.	DP=30;VDB=0.691214;RPB=0.723629;MQB=0.968257;BQB=0.333647;MQSB=0.938685;SGB=-0.691153;MQ0F=0;ICB=1;HOB=0.5;AC=1;AN=2;DP4=7,5,10,8;MQ=59;EFF=DOWNSTREAM(MODIFIER||2941|||BnaA01g11520D|||BnaA01g11520D||1|WARNING_TRANSCRIPT_INCOMPLETE),INTERGENIC(MODIFIER||||||||||1)	GT:PL	0/1:255,0,240
chrA01	5818181	chrA01:5818181_C/T	C	T	213	.	DP=30;VDB=0.376267;RPB=0.274197;MQB=1;BQB=0.660867;MQSB=1;SGB=-0.680642;MQ0F=0;ICB=1;HOB=0.5;AC=1;AN=2;DP4=10,8,7,5;MQ=60;EFF=DOWNSTREAM(MODIFIER||1529|||BnaA01g11630D|||BnaA01g11630D||1|WARNING_TRANSCRIPT_INCOMPLETE),DOWNSTREAM(MODIFIER||3865|||BnaA01g11620D|||BnaA01g11620D||1|WARNING_TRANSCRIPT_MULTIPLE_STOP_CODONS),INTRON(MODIFIER|||||BnaA01g11640D|||BnaA01g11640D|1|1|WARNING_TRANSCRIPT_MULTIPLE_STOP_CODONS),UPSTREAM(MODIFIER||2380|||BnaA01g11650D|||BnaA01g11650D||1|WARNING_TRANSCRIPT_INCOMPLETE)	GT:PL	0/1:246,0,255
chrA01	5827424	chrA01:5827424_C/T	C	T	195	.	DP=18;VDB=0.874265;RPB=0.620251;MQB=1;BQB=0.824135;MQSB=1;SGB=-0.670168;MQ0F=0;ICB=1;HOB=0.5;AC=1;AN=2;DP4=5,3,5,5;MQ=60;EFF=DOWNSTREAM(MODIFIER||1288|||BnaA01g11670D|||BnaA01g11670D||1|WARNING_TRANSCRIPT_INCOMPLETE),DOWNSTREAM(MODIFIER||980|||BnaA01g11650D|||BnaA01g11650D||1|WARNING_TRANSCRIPT_INCOMPLETE),SYNONYMOUS_CODING(LOW|SILENT|caG/caA|Q104||BnaA01g11660D|||BnaA01g11660D|1|1),UPSTREAM(MODIFIER||2751|||BnaA01g11680D|||BnaA01g11680D||1|WARNING_TRANSCRIPT_MULTIPLE_STOP_CODONS)	GT:PL	0/1:228,0,189
chrA01	5881166	chrA01:5881166_G/A	G	A	141	.	DP=23;VDB=0.903477;RPB=0.0414316;MQB=0.944319;BQB=0.911373;MQSB=0.375164;SGB=-0.680642;MQ0F=0.0869565;ICB=1;HOB=0.5;AC=1;AN=2;DP4=4,7,2,10;MQ=47;EFF=DOWNSTREAM(MODIFIER||591|||BnaA01g11770D|||BnaA01g11770D||1),NON_SYNONYMOUS_CODING(MODERATE|MISSENSE|Gac/Aac|D25N||BnaA01g11780D|||BnaA01g11780D|1|1|WARNING_TRANSCRIPT_MULTIPLE_STOP_CODONS),UPSTREAM(MODIFIER||4536|||BnaA01g11790D|||BnaA01g11790D||1|WARNING_TRANSCRIPT_MULTIPLE_STOP_CODONS)	GT:PL	0/1:174,0,181
chrA01	5887938	chrA01:5887938_C/T	C	T	196	.	DP=35;VDB=0.155627;RPB=0.248751;MQB=0.0612819;BQB=0.974809;MQSB=0.538033;SGB=-0.680642;MQ0F=0;ICB=1;HOB=0.5;AC=1;AN=2;DP4=19,4,7,5;MQ=48;EFF=DOWNSTREAM(MODIFIER||3885|||BnaA01g11780D|||BnaA01g11780D||1|WARNING_TRANSCRIPT_MULTIPLE_STOP_CODONS),INTRON(MODIFIER|||||BnaA01g11790D|||BnaA01g11790D|8|1|WARNING_TRANSCRIPT_MULTIPLE_STOP_CODONS)	GT:PL	0/1:229,0,252
chrA01	5903609	chrA01:5903609_G/A	G	A	104	.	DP=15;VDB=0.565215;RPB=0.499352;MQB=1;BQB=0.840624;MQSB=1;SGB=-0.616816;MQ0F=0;ICB=1;HOB=0.5;AC=1;AN=2;DP4=1,8,1,5;MQ=60;EFF=INTERGENIC(MODIFIER||||||||||1),UPSTREAM(MODIFIER||4504|||BnaA01g11810D|||BnaA01g11810D||1),UPSTREAM(MODIFIER||4819|||BnaA01g11820D|||BnaA01g11820D||1)	GT:PL	0/1:137,0,181
chrA01	5944419	chrA01:5944419_G/A	G	A	170	.	DP=20;VDB=0.983908;RPB=0.917201;MQB=0.931063;BQB=0.988636;MQSB=0.751477;SGB=-0.670168;MQ0F=0;ICB=1;HOB=0.5;AC=1;AN=2;DP4=2,8,2,8;MQ=58;EFF=INTERGENIC(MODIFIER||||||||||1)	GT:PL	0/1:203,0,205
chrA01	5967165	chrA01:5967165_C/T	C	T	48.9223	.	DP=16;VDB=0.26019;RPB=0.800574;MQB=1;BQB=0.935966;MQSB=1;SGB=-0.556411;MQ0F=0;ICB=1;HOB=0.5;AC=1;AN=2;DP4=10,2,2,2;MQ=60;EFF=DOWNSTREAM(MODIFIER||3221|||BnaA01g11920D|||BnaA01g11920D||1|WARNING_TRANSCRIPT_INCOMPLETE),SYNONYMOUS_CODING(LOW|SILENT|aaG/aaA|K99||BnaA01g11910D|||BnaA01g11910D|4|1|WARNING_TRANSCRIPT_MULTIPLE_STOP_CODONS),UPSTREAM(MODIFIER||2821|||BnaA01g11900D|||BnaA01g11900D||1|WARNING_TRANSCRIPT_INCOMPLETE)	GT:PL	0/1:83,0,226
chrA01	5987232	chrA01:5987232_G/A	G	A	175	.	DP=33;VDB=0.943469;RPB=0.354166;MQB=0.975105;BQB=0.701512;MQSB=0.972757;SGB=-0.680642;MQ0F=0;ICB=1;HOB=0.5;AC=1;AN=2;DP4=14,7,9,3;MQ=56;EFF=INTERGENIC(MODIFIER||||||||||1),UPSTREAM(MODIFIER||4127|||BnaA01g11930D|||BnaA01g11930D||1|WARNING_TRANSCRIPT_MULTIPLE_STOP_CODONS)	GT:PL	0/1:208,0,255
chrA01	6001951	chrA01:6001951_C/T	C	T	151	.	DP=15;VDB=0.0453183;RPB=0.114463;MQB=0.934728;BQB=0.370881;MQSB=1;SGB=-0.670168;MQ0F=0;ICB=1;HOB=0.5;AC=1;AN=2;DP4=4,1,8,2;MQ=53;EFF=DOWNSTREAM(MODIFIER||1161|||BnaA01g11970D|||BnaA01g11970D||1|WARNING_TRANSCRIPT_MULTIPLE_STOP_CODONS),NON_SYNONYMOUS_CODING(MODERATE|MISSENSE|Cac/Tac|H8Y||BnaA01g11960D|||BnaA01g11960D|1|1|WARNING_TRANSCRIPT_INCOMPLETE),UPSTREAM(MODIFIER||1146|||BnaA01g11950D|||BnaA01g11950D||1|WARNING_TRANSCRIPT_MULTIPLE_STOP_CODONS),UPSTREAM(MODIFIER||3688|||BnaA01g11980D|||BnaA01g11980D||1),UPSTREAM(MODIFIER||4245|||BnaA01g11940D|||BnaA01g11940D||1|WARNING_TRANSCRIPT_MULTIPLE_STOP_CODONS)	GT:PL	0/1:184,0,116
chrA01	6031589	chrA01:6031589_G/A	G	A	78	.	DP=20;VDB=0.817917;RPB=0.637737;MQB=1;BQB=0.804377;MQSB=1;SGB=-0.616816;MQ0F=0;ICB=1;HOB=0.5;AC=1;AN=2;DP4=6,8,6,0;MQ=60;EFF=INTERGENIC(MODIFIER||||||||||1),UPSTREAM(MODIFIER||4240|||BnaA01g12030D|||BnaA01g12030D||1|WARNING_TRANSCRIPT_INCOMPLETE)	GT:PL	0/1:111,0,255
chrA01	6047466	chrA01:6047466_G/A	G	A	96	.	DP=18;VDB=0.84813;RPB=0.476528;MQB=0.961295;BQB=0.24146;MQSB=0.883327;SGB=-0.616816;MQ0F=0;ICB=1;HOB=0.5;AC=1;AN=2;DP4=5,7,2,4;MQ=58;EFF=DOWNSTREAM(MODIFIER||1558|||BnaA01g12080D|||BnaA01g12080D||1|WARNING_TRANSCRIPT_INCOMPLETE),DOWNSTREAM(MODIFIER||229|||BnaA01g12070D|||BnaA01g12070D||1),INTERGENIC(MODIFIER||||||||||1),UPSTREAM(MODIFIER||4843|||BnaA01g12090D|||BnaA01g12090D||1|WARNING_TRANSCRIPT_INCOMPLETE),UPSTREAM(MODIFIER||753|||BnaA01g12060D|||BnaA01g12060D||1|WARNING_TRANSCRIPT_INCOMPLETE)	GT:PL	0/1:129,0,255
chrA01	6061755	chrA01:6061755_C/T	C	T	158	.	DP=19;VDB=0.782802;RPB=0.618783;MQB=0.76338;BQB=0.496172;MQSB=0.661993;SGB=-0.662043;MQ0F=0;ICB=1;HOB=0.5;AC=1;AN=2;DP4=6,4,5,4;MQ=56;EFF=INTERGENIC(MODIFIER||||||||||1),UPSTREAM(MODIFIER||2583|||BnaA01g12110D|||BnaA01g12110D||1|WARNING_TRANSCRIPT_INCOMPLETE),UPSTREAM(MODIFIER||4426|||BnaA01g12100D|||BnaA01g12100D||1|WARNING_TRANSCRIPT_INCOMPLETE)	GT:PL	0/1:191,0,205
chrA01	6072616	chrA01:6072616_G/A	G	A	87	.	DP=16;VDB=0.187998;RPB=0.924401;MQB=1;BQB=0.396903;MQSB=1;SGB=-0.590765;MQ0F=0;ICB=1;HOB=0.5;AC=1;AN=2;DP4=3,8,1,4;MQ=60;EFF=DOWNSTREAM(MODIFIER||2026|||BnaA01g12120D|||BnaA01g12120D||1|WARNING_TRANSCRIPT_INCOMPLETE),NON_SYNONYMOUS_CODING(MODERATE|MISSENSE|tCc/tTc|S59F||BnaA01g12130D|||BnaA01g12130D|1|1)	GT:PL	0/1:120,0,228
chrA01	6166257	chrA01:6166257_A/C	A	C	18.874	.	DP=3;VDB=0.72;RPB=1;MQB=1;BQB=1;SGB=-0.453602;MQ0F=0;ICB=1;HOB=0.5;AC=1;AN=2;DP4=0,1,0,2;MQ=36;EFF=SYNONYMOUS_CODING(LOW|SILENT|ggA/ggC|G60||BnaA01g12340D|||BnaA01g12340D|1|1),UPSTREAM(MODIFIER||4390|||BnaA01g12350D|||BnaA01g12350D||1|WARNING_TRANSCRIPT_INCOMPLETE)	GT:PL	0/1:52,0,16
chrA01	6168299	chrA01:6168299_G/A	G	A	94	.	DP=32;VDB=0.748439;RPB=0.508859;MQB=0.442841;BQB=0.80377;MQSB=0.948482;SGB=-0.636426;MQ0F=0;ICB=1;HOB=0.5;AC=1;AN=2;DP4=8,17,2,5;MQ=52;EFF=DOWNSTREAM(MODIFIER||1739|||BnaA01g12340D|||BnaA01g12340D||1),INTERGENIC(MODIFIER||||||||||1),UPSTREAM(MODIFIER||2348|||BnaA01g12350D|||BnaA01g12350D||1|WARNING_TRANSCRIPT_INCOMPLETE),UPSTREAM(MODIFIER||4868|||BnaA01g12360D|||BnaA01g12360D||1|WARNING_TRANSCRIPT_INCOMPLETE)	GT:PL	0/1:128,0,255
chrA01	6169079	chrA01:6169079_C/T	C	T	163	.	DP=45;VDB=0.854183;RPB=0.43185;MQB=0.868359;BQB=0.0934895;MQSB=0.655816;SGB=-0.686358;MQ0F=0;ICB=1;HOB=0.5;AC=1;AN=2;DP4=21,8,11,3;MQ=55;EFF=DOWNSTREAM(MODIFIER||2519|||BnaA01g12340D|||BnaA01g12340D||1),INTERGENIC(MODIFIER||||||||||1),UPSTREAM(MODIFIER||1568|||BnaA01g12350D|||BnaA01g12350D||1|WARNING_TRANSCRIPT_INCOMPLETE),UPSTREAM(MODIFIER||4088|||BnaA01g12360D|||BnaA01g12360D||1|WARNING_TRANSCRIPT_INCOMPLETE)	GT:PL	0/1:196,0,255
chrA01	6188823	chrA01:6188823_C/T	C	T	222	.	DP=26;VDB=0.612325;RPB=0.32364;MQB=1;BQB=0.298591;MQSB=1;SGB=-0.689466;MQ0F=0;ICB=1;HOB=0.5;AC=1;AN=2;DP4=4,6,9,7;MQ=60;EFF=DOWNSTREAM(MODIFIER||1196|||BnaA01g12380D|||BnaA01g12380D||1|WARNING_TRANSCRIPT_INCOMPLETE),INTERGENIC(MODIFIER||||||||||1),UPSTREAM(MODIFIER||733|||BnaA01g12390D|||BnaA01g12390D||1|WARNING_TRANSCRIPT_MULTIPLE_STOP_CODONS)	GT:PL	0/1:255,0,199
chrA01	6290904	chrA01:6290904_G/A	G	A	222	.	DP=28;VDB=0.810253;RPB=0.981338;MQB=1;BQB=0.41049;MQSB=1;SGB=-0.686358;MQ0F=0;ICB=1;HOB=0.5;AC=1;AN=2;DP4=4,9,8,6;MQ=60;EFF=DOWNSTREAM(MODIFIER||3501|||BnaA01g12530D|||BnaA01g12530D||1|WARNING_TRANSCRIPT_INCOMPLETE),INTRON(MODIFIER|||||BnaA01g12520D|||BnaA01g12520D|6|1|WARNING_TRANSCRIPT_MULTIPLE_STOP_CODONS),UPSTREAM(MODIFIER||4008|||BnaA01g12510D|||BnaA01g12510D||1)	GT:PL	0/1:255,0,255
chrA01	6319167	chrA01:6319167_G/A	G	A	119	.	DP=12;VDB=0.766069;RPB=0.931779;MQB=0.931779;BQB=0.186356;MQSB=0.660716;SGB=-0.616816;MQ0F=0;ICB=1;HOB=0.5;AC=1;AN=2;DP4=3,3,3,3;MQ=55;EFF=DOWNSTREAM(MODIFIER||1041|||BnaA01g12630D|||BnaA01g12630D||1),DOWNSTREAM(MODIFIER||1172|||BnaA01g12620D|||BnaA01g12620D||1|WARNING_TRANSCRIPT_INCOMPLETE),DOWNSTREAM(MODIFIER||3234|||BnaA01g12600D|||BnaA01g12600D||1|WARNING_TRANSCRIPT_INCOMPLETE),INTERGENIC(MODIFIER||||||||||1),UPSTREAM(MODIFIER||2962|||BnaA01g12610D|||BnaA01g12610D||1),UPSTREAM(MODIFIER||550|||BnaA01g12640D|||BnaA01g12640D||1|WARNING_TRANSCRIPT_MULTIPLE_STOP_CODONS)	GT:PL	0/1:152,0,160
chrA01	6325641	chrA01:6325641_C/G	C	G	88	.	DP=38;VDB=0.602366;RPB=0.910919;MQB=1.25039e-05;BQB=0.996555;MQSB=0.952147;SGB=-0.676189;MQ0F=0;ICB=1;HOB=0.5;AC=1;AN=2;DP4=11,15,3,8;MQ=50;EFF=DOWNSTREAM(MODIFIER||4324|||BnaA01g12640D|||BnaA01g12640D||1|WARNING_TRANSCRIPT_MULTIPLE_STOP_CODONS),INTRON(MODIFIER|||||BnaA01g12650D|||BnaA01g12650D|2|1|WARNING_TRANSCRIPT_MULTIPLE_STOP_CODONS)	GT:PL	0/1:122,0,255
chrA01	6335925	chrA01:6335925_C/T	C	T	136	.	DP=14;VDB=0.490789;RPB=0.777382;MQB=0.885987;BQB=0.885987;MQSB=0.927743;SGB=-0.636426;MQ0F=0;ICB=1;HOB=0.5;AC=1;AN=2;DP4=4,3,4,3;MQ=59;EFF=DOWNSTREAM(MODIFIER||4790|||BnaA01g12690D|||BnaA01g12690D||1|WARNING_TRANSCRIPT_MULTIPLE_STOP_CODONS),DOWNSTREAM(MODIFIER||539|||BnaA01g12660D|||BnaA01g12660D||1|WARNING_TRANSCRIPT_MULTIPLE_STOP_CODONS),SYNONYMOUS_CODING(LOW|SILENT|aaC/aaT|N154||BnaA01g12670D|||BnaA01g12670D|1|1|WARNING_TRANSCRIPT_MULTIPLE_STOP_CODONS),UPSTREAM(MODIFIER||2956|||BnaA01g12680D|||BnaA01g12680D||1|WARNING_TRANSCRIPT_INCOMPLETE)	GT:PL	0/1:169,0,177
chrA01	6489219	chrA01:6489219_G/A	G	A	222	.	DP=24;VDB=0.468537;RPB=0.154609;MQB=1;BQB=0.797149;MQSB=1;SGB=-0.686358;MQ0F=0;ICB=1;HOB=0.5;AC=1;AN=2;DP4=8,2,10,4;MQ=60;EFF=DOWNSTREAM(MODIFIER||3533|||BnaA01g12960D|||BnaA01g12960D||1|WARNING_TRANSCRIPT_MULTIPLE_STOP_CODONS),INTRON(MODIFIER|||||BnaA01g12950D|||BnaA01g12950D|11|1|WARNING_TRANSCRIPT_MULTIPLE_STOP_CODONS)	GT:PL	0/1:255,0,188
chrA01	6500116	chrA01:6500116_C/T	C	T	222	.	DP=26;VDB=0.98793;RPB=0.894494;MQB=0.800737;BQB=0.205924;MQSB=0.873995;SGB=-0.691153;MQ0F=0;ICB=1;HOB=0.5;AC=1;AN=2;DP4=4,4,11,7;MQ=58;EFF=DOWNSTREAM(MODIFIER||1557|||BnaA01g12980D|||BnaA01g12980D||1|WARNING_TRANSCRIPT_MULTIPLE_STOP_CODONS),NON_SYNONYMOUS_CODING(MODERATE|MISSENSE|Gat/Aat|D63N||BnaA01g12970D|||BnaA01g12970D|1|1|WARNING_TRANSCRIPT_MULTIPLE_STOP_CODONS),UPSTREAM(MODIFIER||4703|||BnaA01g12960D|||BnaA01g12960D||1|WARNING_TRANSCRIPT_MULTIPLE_STOP_CODONS)	GT:PL	0/1:255,0,175
chrA01	6607693	chrA01:6607693_C/T	C	T	222	.	DP=25;VDB=0.366444;RPB=0.990678;MQB=0.994024;BQB=0.549141;MQSB=1;SGB=-0.686358;MQ0F=0.04;ICB=1;HOB=0.5;AC=1;AN=2;DP4=6,5,6,8;MQ=56;EFF=INTERGENIC(MODIFIER||||||||||1),UPSTREAM(MODIFIER||1012|||BnaA01g13170D|||BnaA01g13170D||1|WARNING_TRANSCRIPT_INCOMPLETE)	GT:PL	0/1:255,0,212
chrA01	6648972	chrA01:6648972_G/A	G	A	56	.	DP=13;VDB=0.281254;RPB=0.651439;MQB=1;BQB=0.953497;MQSB=1;SGB=-0.556411;MQ0F=0;ICB=1;HOB=0.5;AC=1;AN=2;DP4=3,6,2,2;MQ=60;EFF=NON_SYNONYMOUS_CODING(MODERATE|MISSENSE|gCg/gTg|A5V||BnaA01g13220D|||BnaA01g13220D|1|1|WARNING_TRANSCRIPT_INCOMPLETE)	GT:PL	0/1:89,0,200
chrA01	6655623	chrA01:6655623_G/A	G	A	222	.	DP=21;VDB=0.233447;RPB=0.769328;MQB=0.207198;BQB=0.194177;MQSB=0.0253494;SGB=-0.683931;MQ0F=0;ICB=1;HOB=0.5;AC=1;AN=2;DP4=5,3,5,8;MQ=52;EFF=INTERGENIC(MODIFIER||||||||||1)	GT:PL	0/1:255,0,164
chrA01	6679999	chrA01:6679999_C/T	C	T	207	.	DP=23;VDB=0.476362;RPB=0.924723;MQB=1;BQB=0.193201;MQSB=1;SGB=-0.680642;MQ0F=0;ICB=1;HOB=0.5;AC=1;AN=2;DP4=7,3,7,5;MQ=60;EFF=DOWNSTREAM(MODIFIER||3409|||BnaA01g13240D|||BnaA01g13240D||1|WARNING_TRANSCRIPT_MULTIPLE_STOP_CODONS),SYNONYMOUS_CODING(LOW|SILENT|Cta/Tta|L208||BnaA01g13230D|||BnaA01g13230D|3|1|WARNING_TRANSCRIPT_INCOMPLETE)	GT:PL	0/1:240,0,238
chrA01	6698790	chrA01:6698790_C/A	C	A	146	.	DP=8;VDB=0.976192;MQSB=1;SGB=-0.651104;MQ0F=0;AC=2;AN=2;DP4=0,0,1,7;MQ=49;EFF=INTERGENIC(MODIFIER||||||||||1),UPSTREAM(MODIFIER||697|||BnaA01g13260D|||BnaA01g13260D||1|WARNING_TRANSCRIPT_MULTIPLE_STOP_CODONS)	GT:PL	1/1:173,24,0
chrA01	6768291	chrA01:6768291_C/T	C	T	221	.	DP=25;VDB=0.524259;RPB=0.889393;MQB=1;BQB=0.817158;MQSB=1;SGB=-0.691153;MQ0F=0;ICB=1;HOB=0.5;AC=1;AN=2;DP4=4,3,6,12;MQ=60;EFF=INTERGENIC(MODIFIER||||||||||1)	GT:PL	0/1:255,0,145
chrA01	6903991	chrA01:6903991_G/A	G	A	101	.	DP=9;VDB=0.534935;RPB=0.730948;MQB=0.974597;BQB=0.730948;MQSB=0.974597;SGB=-0.590765;MQ0F=0;ICB=1;HOB=0.5;AC=1;AN=2;DP4=2,2,3,2;MQ=60;EFF=INTERGENIC(MODIFIER||||||||||1),UPSTREAM(MODIFIER||2278|||BnaA01g13580D|||BnaA01g13580D||1|WARNING_TRANSCRIPT_INCOMPLETE)	GT:PL	0/1:134,0,122
chrA01	6937666	chrA01:6937666_G/A	G	A	203	.	DP=23;VDB=0.526728;RPB=0.999527;MQB=1;BQB=0.726094;MQSB=1;SGB=-0.676189;MQ0F=0;ICB=1;HOB=0.5;AC=1;AN=2;DP4=5,7,7,4;MQ=60;EFF=INTERGENIC(MODIFIER||||||||||1)	GT:PL	0/1:236,0,249
chrA01	6973306	chrA01:6973306_C/T	C	T	210	.	DP=23;VDB=0.933675;RPB=0.367183;MQB=0.934091;BQB=0.689898;MQSB=0.934091;SGB=-0.680642;MQ0F=0;ICB=1;HOB=0.5;AC=1;AN=2;DP4=4,7,7,5;MQ=58;EFF=DOWNSTREAM(MODIFIER||3060|||BnaA01g13710D|||BnaA01g13710D||1|WARNING_TRANSCRIPT_INCOMPLETE),NON_SYNONYMOUS_CODING(MODERATE|MISSENSE|tCg/tTg|S104L||BnaA01g13690D|||BnaA01g13690D|1|1),UPSTREAM(MODIFIER||1060|||BnaA01g13700D|||BnaA01g13700D||1),UPSTREAM(MODIFIER||2059|||BnaA01g13680D|||BnaA01g13680D||1|WARNING_TRANSCRIPT_INCOMPLETE)	GT:PL	0/1:243,0,216
chrA01	6979306	chrA01:6979306_C/T	C	T	176	.	DP=12;VDB=0.0824372;RPB=0.213796;MQB=0.857404;BQB=0.25042;MQSB=0.506703;SGB=-0.662043;MQ0F=0;ICB=1;HOB=0.5;AC=1;AN=2;DP4=1,2,4,5;MQ=56;EFF=DOWNSTREAM(MODIFIER||1588|||BnaA01g13730D|||BnaA01g13730D||1|WARNING_TRANSCRIPT_MULTIPLE_STOP_CODONS),DOWNSTREAM(MODIFIER||3691|||BnaA01g13700D|||BnaA01g13700D||1),NON_SYNONYMOUS_CODING(MODERATE|MISSENSE|cCt/cTt|P141L||BnaA01g13720D|||BnaA01g13720D|1|1|WARNING_TRANSCRIPT_MULTIPLE_STOP_CODONS),UPSTREAM(MODIFIER||1273|||BnaA01g13710D|||BnaA01g13710D||1|WARNING_TRANSCRIPT_INCOMPLETE)	GT:PL	0/1:210,0,78
chrA01	6981211	chrA01:6981211_G/A	G	A	171	.	DP=25;VDB=0.635404;RPB=0.14387;MQB=0.9171;BQB=0.996544;MQSB=0.939413;SGB=-0.670168;MQ0F=0;ICB=1;HOB=0.5;AC=1;AN=2;DP4=8,7,5,5;MQ=59;EFF=DOWNSTREAM(MODIFIER||414|||BnaA01g13720D|||BnaA01g13720D||1|WARNING_TRANSCRIPT_MULTIPLE_STOP_CODONS),NON_SYNONYMOUS_CODING(MODERATE|MISSENSE|gCa/gTa|A416V||BnaA01g13730D|||BnaA01g13730D|13|1|WARNING_TRANSCRIPT_MULTIPLE_STOP_CODONS),UPSTREAM(MODIFIER||3178|||BnaA01g13710D|||BnaA01g13710D||1|WARNING_TRANSCRIPT_INCOMPLETE)	GT:PL	0/1:204,0,255
chrA01	6995574	chrA01:6995574_C/T	C	T	222	.	DP=22;VDB=0.445805;RPB=0.686045;MQB=1;BQB=0.997773;MQSB=1;SGB=-0.683931;MQ0F=0;ICB=1;HOB=0.5;AC=1;AN=2;DP4=4,5,6,7;MQ=60;EFF=DOWNSTREAM(MODIFIER||505|||BnaA01g13760D|||BnaA01g13760D||1|WARNING_TRANSCRIPT_INCOMPLETE),INTRAGENIC(MODIFIER|||||BnaA01g13760D|||||1),UPSTREAM(MODIFIER||3756|||BnaA01g13750D|||BnaA01g13750D||1),UPSTREAM(MODIFIER||4493|||BnaA01g13740D|||BnaA01g13740D||1|WARNING_TRANSCRIPT_MULTIPLE_STOP_CODONS)	GT:PL	0/1:255,0,199
chrA01	7007820	chrA01:7007820_G/A	G	A	220	.	DP=53;VDB=0.747005;RPB=0.252925;MQB=0.0345415;BQB=0.963395;MQSB=0.779777;SGB=-0.690438;MQ0F=0;ICB=1;HOB=0.5;AC=1;AN=2;DP4=23,12,9,8;MQ=44;EFF=INTERGENIC(MODIFIER||||||||||1)	GT:PL	0/1:253,0,255
chrA01	7017852	chrA01:7017852_C/T	C	T	92	.	DP=17;VDB=0.720889;RPB=1;MQB=1;BQB=0.731616;MQSB=1;SGB=-0.590765;MQ0F=0;ICB=1;HOB=0.5;AC=1;AN=2;DP4=10,2,3,2;MQ=60;EFF=DOWNSTREAM(MODIFIER||3883|||BnaA01g13770D|||BnaA01g13770D||1),INTRON(MODIFIER|||||BnaA01g13780D|||BnaA01g13780D|6|1|WARNING_TRANSCRIPT_INCOMPLETE),UPSTREAM(MODIFIER||4251|||BnaA01g13790D|||BnaA01g13790D||1)	GT:PL	0/1:125,0,226
chrA01	7035072	chrA01:7035072_C/T	C	T	178	.	DP=16;VDB=0.887186;RPB=0.863243;MQB=1;BQB=0.836992;MQSB=1;SGB=-0.670168;MQ0F=0;ICB=1;HOB=0.5;AC=1;AN=2;DP4=4,2,5,5;MQ=60;EFF=DOWNSTREAM(MODIFIER||3995|||BnaA01g13810D|||BnaA01g13810D||1),NON_SYNONYMOUS_CODING(MODERATE|MISSENSE|Gcc/Acc|A174T||BnaA01g13830D|||BnaA01g13830D|1|1),UPSTREAM(MODIFIER||2355|||BnaA01g13820D|||BnaA01g13820D||1),UPSTREAM(MODIFIER||3333|||BnaA01g13840D|||BnaA01g13840D||1|WARNING_TRANSCRIPT_INCOMPLETE)	GT:PL	0/1:211,0,134
chrA01	7064670	chrA01:7064670_C/T	C	T	164	.	DP=12;VDB=0.0423326;RPB=1;MQB=1;BQB=0.493254;MQSB=0.95494;SGB=-0.651104;MQ0F=0;ICB=1;HOB=0.5;AC=1;AN=2;DP4=1,3,4,4;MQ=60;EFF=DOWNSTREAM(MODIFIER||4299|||BnaA01g13900D|||BnaA01g13900D||1|WARNING_TRANSCRIPT_MULTIPLE_STOP_CODONS),DOWNSTREAM(MODIFIER||875|||BnaA01g13920D|||BnaA01g13920D||1|WARNING_TRANSCRIPT_MULTIPLE_STOP_CODONS),NON_SYNONYMOUS_CODING(MODERATE|MISSENSE|Gat/Aat|D80N||BnaA01g13910D|||BnaA01g13910D|1|1|WARNING_TRANSCRIPT_MULTIPLE_STOP_CODONS)	GT:PL	0/1:197,0,89
chrA01	7080623	chrA01:7080623_G/A	G	A	209	.	DP=30;VDB=0.316685;RPB=0.771853;MQB=0.982018;BQB=0.849331;MQSB=0.998066;SGB=-0.680642;MQ0F=0;ICB=1;HOB=0.5;AC=1;AN=2;DP4=9,9,6,6;MQ=54;EFF=DOWNSTREAM(MODIFIER||736|||BnaA01g13940D|||BnaA01g13940D||1|WARNING_TRANSCRIPT_INCOMPLETE),NON_SYNONYMOUS_CODING(MODERATE|MISSENSE|Gga/Aga|G398R||BnaA01g13930D|||BnaA01g13930D|12|1|WARNING_TRANSCRIPT_MULTIPLE_STOP_CODONS)	GT:PL	0/1:242,0,255
chrA01	7102295	chrA01:7102295_G/A	G	A	162	.	DP=25;VDB=0.583965;RPB=0.557106;MQB=0.624282;BQB=0.990431;MQSB=0.162463;SGB=-0.670168;MQ0F=0;ICB=1;HOB=0.5;AC=1;AN=2;DP4=4,11,3,7;MQ=51;EFF=DOWNSTREAM(MODIFIER||1167|||BnaA01g13970D|||BnaA01g13970D||1|WARNING_TRANSCRIPT_INCOMPLETE),DOWNSTREAM(MODIFIER||2191|||BnaA01g13990D|||BnaA01g13990D||1|WARNING_TRANSCRIPT_MULTIPLE_STOP_CODONS),NON_SYNONYMOUS_CODING(MODERATE|MISSENSE|Cct/Tct|P239S||BnaA01g13980D|||BnaA01g13980D|4|1|WARNING_TRANSCRIPT_INCOMPLETE)	GT:PL	0/1:195,0,251
chrA01	7108169	chrA01:7108169_C/T	C	T	222	.	DP=26;VDB=0.67567;RPB=0.999625;MQB=1;BQB=0.970111;MQSB=1;SGB=-0.686358;MQ0F=0;ICB=1;HOB=0.5;AC=1;AN=2;DP4=6,5,5,9;MQ=60;EFF=INTERGENIC(MODIFIER||||||||||1),UPSTREAM(MODIFIER||3394|||BnaA01g14000D|||BnaA01g14000D||1),UPSTREAM(MODIFIER||4627|||BnaA01g13980D|||BnaA01g13980D||1|WARNING_TRANSCRIPT_INCOMPLETE),UPSTREAM(MODIFIER||487|||BnaA01g13990D|||BnaA01g13990D||1|WARNING_TRANSCRIPT_MULTIPLE_STOP_CODONS)	GT:PL	0/1:255,0,222
chrA01	7153437	chrA01:7153437_C/T	C	T	228	.	DP=24;VDB=0.904509;MQSB=1;SGB=-0.692831;MQ0F=0;AC=2;AN=2;DP4=0,0,13,11;MQ=60;EFF=DOWNSTREAM(MODIFIER||1708|||BnaA01g14070D|||BnaA01g14070D||1|WARNING_TRANSCRIPT_MULTIPLE_STOP_CODONS),INTERGENIC(MODIFIER||||||||||1)	GT:PL	1/1:255,72,0
chrA01	7169276	chrA01:7169276_C/T	C	T	222	.	DP=31;VDB=0.562629;RPB=0.990475;MQB=0.957006;BQB=0.99688;MQSB=0.966712;SGB=-0.688148;MQ0F=0;ICB=1;HOB=0.5;AC=1;AN=2;DP4=10,6,8,7;MQ=59;EFF=DOWNSTREAM(MODIFIER||2221|||BnaA01g14110D|||BnaA01g14110D||1),NON_SYNONYMOUS_CODING(MODERATE|MISSENSE|atG/atA|M69I||BnaA01g14100D|||BnaA01g14100D|2|1|WARNING_TRANSCRIPT_MULTIPLE_STOP_CODONS)	GT:PL	0/1:255,0,255
chrA01	7256780	chrA01:7256780_G/A	G	A	149	.	DP=13;VDB=0.350542;RPB=0.143152;MQB=0.961166;BQB=0.695312;MQSB=0.765017;SGB=-0.636426;MQ0F=0;ICB=1;HOB=0.5;AC=1;AN=2;DP4=5,1,3,4;MQ=55;EFF=DOWNSTREAM(MODIFIER||3164|||BnaA01g14370D|||BnaA01g14370D||1),INTERGENIC(MODIFIER||||||||||1),UPSTREAM(MODIFIER||3699|||BnaA01g14350D|||BnaA01g14350D||1|WARNING_TRANSCRIPT_INCOMPLETE),UPSTREAM(MODIFIER||3949|||BnaA01g14380D|||BnaA01g14380D||1),UPSTREAM(MODIFIER||995|||BnaA01g14360D|||BnaA01g14360D||1|WARNING_TRANSCRIPT_MULTIPLE_STOP_CODONS)	GT:PL	0/1:182,0,134
chrA01	7303934	chrA01:7303934_G/A	G	A	55	.	DP=12;VDB=0.0707707;RPB=0.838046;MQB=1;BQB=0.94394;MQSB=0.707404;SGB=-0.556411;MQ0F=0;ICB=1;HOB=0.5;AC=1;AN=2;DP4=2,6,1,3;MQ=52;EFF=DOWNSTREAM(MODIFIER||2675|||BnaA01g14490D|||BnaA01g14490D||1|WARNING_TRANSCRIPT_INCOMPLETE),DOWNSTREAM(MODIFIER||4262|||BnaA01g14500D|||BnaA01g14500D||1|WARNING_TRANSCRIPT_MULTIPLE_STOP_CODONS),INTRON(MODIFIER|||||BnaA01g14470D|||BnaA01g14470D|1|1),UPSTREAM(MODIFIER||1220|||BnaA01g14480D|||BnaA01g14480D||1|WARNING_TRANSCRIPT_INCOMPLETE),UPSTREAM(MODIFIER||4293|||BnaA01g14450D|||BnaA01g14450D||1),UPSTREAM(MODIFIER||980|||BnaA01g14460D|||BnaA01g14460D||1|WARNING_TRANSCRIPT_MULTIPLE_STOP_CODONS)	GT:PL	0/1:88,0,163
chrA01	7306824	chrA01:7306824_C/T	C	T	222	.	DP=39;VDB=0.738948;RPB=0.109002;MQB=0.0383935;BQB=0.991011;MQSB=0.263597;SGB=-0.688148;MQ0F=0;ICB=1;HOB=0.5;AC=1;AN=2;DP4=5,18,7,8;MQ=48;EFF=DOWNSTREAM(MODIFIER||1372|||BnaA01g14500D|||BnaA01g14500D||1|WARNING_TRANSCRIPT_MULTIPLE_STOP_CODONS),DOWNSTREAM(MODIFIER||821|||BnaA01g14480D|||BnaA01g14480D||1|WARNING_TRANSCRIPT_INCOMPLETE),INTRON(MODIFIER|||||BnaA01g14490D|||BnaA01g14490D|2|1|WARNING_TRANSCRIPT_INCOMPLETE),UPSTREAM(MODIFIER||2073|||BnaA01g14470D|||BnaA01g14470D||1),UPSTREAM(MODIFIER||3870|||BnaA01g14460D|||BnaA01g14460D||1|WARNING_TRANSCRIPT_MULTIPLE_STOP_CODONS)	GT:PL	0/1:255,0,255
chrA01	7352083	chrA01:7352083_G/A	G	A	168	.	DP=21;VDB=0.086416;RPB=0.239764;MQB=1;BQB=0.961107;MQSB=1;SGB=-0.670168;MQ0F=0;ICB=1;HOB=0.5;AC=1;AN=2;DP4=3,8,4,6;MQ=60;EFF=DOWNSTREAM(MODIFIER||2681|||BnaA01g14560D|||BnaA01g14560D||1|WARNING_TRANSCRIPT_INCOMPLETE),SYNONYMOUS_CODING(LOW|SILENT|aaG/aaA|K247||BnaA01g14570D|||BnaA01g14570D|1|1),UPSTREAM(MODIFIER||4648|||BnaA01g14550D|||BnaA01g14550D||1),UPSTREAM(MODIFIER||4835|||BnaA01g14540D|||BnaA01g14540D||1|WARNING_TRANSCRIPT_MULTIPLE_STOP_CODONS)	GT:PL	0/1:201,0,209
chrA01	7358860	chrA01:7358860_G/A	G	A	115	.	DP=35;VDB=0.104715;RPB=0.166355;MQB=6.35811e-05;BQB=0.427764;MQSB=0.94696;SGB=-0.680642;MQ0F=0.0285714;ICB=1;HOB=0.5;AC=1;AN=2;DP4=8,15,4,8;MQ=49;EFF=INTRON(MODIFIER|||||BnaA01g14580D|||BnaA01g14580D|1|1|WARNING_TRANSCRIPT_INCOMPLETE),UPSTREAM(MODIFIER||2993|||BnaA01g14590D|||BnaA01g14590D||1|WARNING_TRANSCRIPT_INCOMPLETE)	GT:PL	0/1:148,0,255
chrA01	7362302	chrA01:7362302_G/C	G	C	132	.	DP=37;VDB=0.00201659;RPB=0.214862;MQB=3.01918e-06;BQB=0.829893;MQSB=0.595639;SGB=-0.686358;MQ0F=0;ICB=1;HOB=0.5;AC=1;AN=2;DP4=10,13,9,5;MQ=48;EFF=DOWNSTREAM(MODIFIER||2856|||BnaA01g14580D|||BnaA01g14580D||1|WARNING_TRANSCRIPT_INCOMPLETE),NON_SYNONYMOUS_CODING(MODERATE|MISSENSE|tgG/tgC|W97C||BnaA01g14590D|||BnaA01g14590D|2|1|WARNING_TRANSCRIPT_INCOMPLETE)	GT:PL	0/1:165,0,255
chrA01	7395761	chrA01:7395761_C/T	C	T	34.535	.	DP=20;VDB=0.891512;RPB=0.828104;MQB=1;BQB=0.724304;MQSB=1;SGB=-0.556411;MQ0F=0;ICB=1;HOB=0.5;AC=1;AN=2;DP4=2,14,0,4;MQ=60;EFF=DOWNSTREAM(MODIFIER||2686|||BnaA01g14680D|||BnaA01g14680D||1),DOWNSTREAM(MODIFIER||3453|||BnaA01g14670D|||BnaA01g14670D||1),DOWNSTREAM(MODIFIER||353|||BnaA01g14700D|||BnaA01g14700D||1|WARNING_TRANSCRIPT_MULTIPLE_STOP_CODONS),DOWNSTREAM(MODIFIER||49|||BnaA01g14690D|||BnaA01g14690D||1|WARNING_TRANSCRIPT_MULTIPLE_STOP_CODONS),INTERGENIC(MODIFIER||||||||||1)	GT:PL	0/1:69,0,238
chrA01	7415752	chrA01:7415752_G/A	G	A	216	.	DP=17;VDB=0.172156;RPB=0.90252;MQB=0.793923;BQB=0.998399;MQSB=0.998018;SGB=-0.683931;MQ0F=0;ICB=1;HOB=0.5;AC=1;AN=2;DP4=4,0,10,3;MQ=52;EFF=DOWNSTREAM(MODIFIER||1871|||BnaA01g14720D|||BnaA01g14720D||1|WARNING_TRANSCRIPT_INCOMPLETE),INTERGENIC(MODIFIER||||||||||1)	GT:PL	0/1:250,0,74
chrA01	7464448	chrA01:7464448_G/A	G	A	157	.	DP=24;VDB=0.547491;RPB=0.86151;MQB=1;BQB=0.450604;MQSB=1;SGB=-0.651104;MQ0F=0;ICB=1;HOB=0.5;AC=1;AN=2;DP4=7,7,6,2;MQ=60;EFF=NON_SYNONYMOUS_CODING(MODERATE|MISSENSE|Gat/Aat|D283N||BnaA01g14760D|||BnaA01g14760D|7|1|WARNING_TRANSCRIPT_INCOMPLETE)	GT:PL	0/1:190,0,255
chrA01	7618648	chrA01:7618648_G/A	G	A	164	.	DP=21;VDB=0.104744;RPB=0.164074;MQB=0.301194;BQB=0.551198;MQSB=0.622828;SGB=-0.670168;MQ0F=0;ICB=1;HOB=0.5;AC=1;AN=2;DP4=3,8,3,7;MQ=51;EFF=NON_SYNONYMOUS_CODING(MODERATE|MISSENSE|Gaa/Aaa|E545K||BnaA01g14990D|||BnaA01g14990D|8|1|WARNING_TRANSCRIPT_INCOMPLETE),UPSTREAM(MODIFIER||2121|||BnaA01g15000D|||BnaA01g15000D||1|WARNING_TRANSCRIPT_INCOMPLETE)	GT:PL	0/1:197,0,226
chrA01	7651286	chrA01:7651286_C/T	C	T	57	.	DP=17;VDB=0.26019;RPB=1;MQB=1;BQB=0.98568;MQSB=1;SGB=-0.556411;MQ0F=0;ICB=1;HOB=0.5;AC=1;AN=2;DP4=3,10,1,3;MQ=60;EFF=INTRON(MODIFIER|||||BnaA01g15030D|||BnaA01g15030D|3|1|WARNING_TRANSCRIPT_INCOMPLETE),UPSTREAM(MODIFIER||3039|||BnaA01g15040D|||BnaA01g15040D||1|WARNING_TRANSCRIPT_MULTIPLE_STOP_CODONS)	GT:PL	0/1:91,0,254
chrA01	7667262	chrA01:7667262_G/A	G	A	222	.	DP=25;VDB=0.628702;RPB=0.999599;MQB=0.878264;BQB=0.526752;MQSB=0.878264;SGB=-0.689466;MQ0F=0;ICB=1;HOB=0.5;AC=1;AN=2;DP4=4,5,12,4;MQ=57;EFF=DOWNSTREAM(MODIFIER||830|||BnaA01g15070D|||BnaA01g15070D||1|WARNING_TRANSCRIPT_MULTIPLE_STOP_CODONS),INTRON(MODIFIER|||||BnaA01g15060D|||BnaA01g15060D|8|1|WARNING_TRANSCRIPT_INCOMPLETE)	GT:PL	0/1:255,0,202
chrA01	7739024	chrA01:7739024_C/T	C	T	187	.	DP=27;VDB=0.836021;RPB=0.406449;MQB=1;BQB=0.406449;MQSB=1;SGB=-0.680642;MQ0F=0;ICB=1;HOB=0.5;AC=1;AN=2;DP4=10,5,9,3;MQ=60;EFF=INTERGENIC(MODIFIER||||||||||1),UPSTREAM(MODIFIER||3369|||BnaA01g15180D|||BnaA01g15180D||1|WARNING_TRANSCRIPT_INCOMPLETE)	GT:PL	0/1:220,0,255
chrA01	7761516	chrA01:7761516_G/A	G	A	187	.	DP=15;VDB=0.282458;RPB=0.403532;MQB=1;BQB=0.254902;MQSB=1;SGB=-0.670168;MQ0F=0;ICB=1;HOB=0.5;AC=1;AN=2;DP4=2,3,6,4;MQ=60;EFF=DOWNSTREAM(MODIFIER||2608|||BnaA01g15190D|||BnaA01g15190D||1|WARNING_TRANSCRIPT_INCOMPLETE),INTERGENIC(MODIFIER||||||||||1),UPSTREAM(MODIFIER||1363|||BnaA01g15200D|||BnaA01g15200D||1),UPSTREAM(MODIFIER||3843|||BnaA01g15210D|||BnaA01g15210D||1),UPSTREAM(MODIFIER||4877|||BnaA01g15220D|||BnaA01g15220D||1|WARNING_TRANSCRIPT_INCOMPLETE)	GT:PL	0/1:220,0,128
chrA01	7770612	chrA01:7770612_C/T	C	T	143	.	DP=29;VDB=0.434288;RPB=0.99095;MQB=0.694442;BQB=0.993707;MQSB=0.0124746;SGB=-0.676189;MQ0F=0;ICB=1;HOB=0.5;AC=1;AN=2;DP4=13,5,10,1;MQ=54;EFF=DOWNSTREAM(MODIFIER||2076|||BnaA01g15220D|||BnaA01g15220D||1|WARNING_TRANSCRIPT_INCOMPLETE),DOWNSTREAM(MODIFIER||4591|||BnaA01g15210D|||BnaA01g15210D||1),SYNONYMOUS_CODING(LOW|SILENT|Ctg/Ttg|L225||BnaA01g15230D|||BnaA01g15230D|3|1|WARNING_TRANSCRIPT_INCOMPLETE)	GT:PL	0/1:176,0,255
chrA01	7799552	chrA01:7799552_C/T	C	T	204	.	DP=15;VDB=0.294276;RPB=0.184981;MQB=0.954207;BQB=0.992528;MQSB=0.651439;SGB=-0.670168;MQ0F=0;ICB=1;HOB=0.5;AC=1;AN=2;DP4=3,2,4,6;MQ=58;EFF=DOWNSTREAM(MODIFIER||983|||BnaA01g15240D|||BnaA01g15240D||1|WARNING_TRANSCRIPT_MULTIPLE_STOP_CODONS),NON_SYNONYMOUS_CODING(MODERATE|MISSENSE|Gtg/Atg|V350M||BnaA01g15250D|||BnaA01g15250D|4|1|WARNING_TRANSCRIPT_INCOMPLETE),UPSTREAM(MODIFIER||4273|||BnaA01g15260D|||BnaA01g15260D||1|WARNING_TRANSCRIPT_INCOMPLETE)	GT:PL	0/1:237,0,126
chrA01	7839075	chrA01:7839075_C/T	C	T	191	.	DP=30;VDB=0.327767;RPB=0.728369;MQB=1;BQB=0.844698;MQSB=1;SGB=-0.676189;MQ0F=0;ICB=1;HOB=0.5;AC=1;AN=2;DP4=8,11,4,7;MQ=60;EFF=NON_SYNONYMOUS_CODING(MODERATE|MISSENSE|gGt/gAt|G545D||BnaA01g15330D|||BnaA01g15330D|15|1|WARNING_TRANSCRIPT_INCOMPLETE),UPSTREAM(MODIFIER||4290|||BnaA01g15320D|||BnaA01g15320D||1)	GT:PL	0/1:224,0,255
chrA01	7850519	chrA01:7850519_T/C	T	C	156	.	DP=11;VDB=0.522441;RPB=0.643095;MQB=0.763675;BQB=0.763675;MQSB=0.924449;SGB=-0.636426;MQ0F=0;ICB=1;HOB=0.5;AC=1;AN=2;DP4=1,3,3,4;MQ=57;EFF=DOWNSTREAM(MODIFIER||1013|||BnaA01g15340D|||BnaA01g15340D||1),INTRON(MODIFIER|||||BnaA01g15350D|||BnaA01g15350D|2|1)	GT:PL	0/1:189,0,107
chrA01	7852159	chrA01:7852159_C/T	C	T	49.1436	.	DP=9;VDB=0.0408818;RPB=0.243649;MQB=0.89338;BQB=0.487298;MQSB=0.89338;SGB=-0.556411;MQ0F=0;ICB=1;HOB=0.5;AC=1;AN=2;DP4=2,3,3,1;MQ=54;EFF=DOWNSTREAM(MODIFIER||2653|||BnaA01g15340D|||BnaA01g15340D||1),DOWNSTREAM(MODIFIER||872|||BnaA01g15350D|||BnaA01g15350D||1),INTERGENIC(MODIFIER||||||||||1),UPSTREAM(MODIFIER||4936|||BnaA01g15360D|||BnaA01g15360D||1)	GT:PL	0/1:82,0,148
chrA01	7898534	chrA01:7898534_C/T	C	T	164	.	DP=17;VDB=0.853153;RPB=0.890706;MQB=0.998843;BQB=0.91051;MQSB=0.881383;SGB=-0.651104;MQ0F=0;ICB=1;HOB=0.5;AC=1;AN=2;DP4=2,7,4,4;MQ=56;EFF=NON_SYNONYMOUS_CODING(MODERATE|MISSENSE|Gag/Aag|E313K||BnaA01g15410D|||BnaA01g15410D|7|1|WARNING_TRANSCRIPT_MULTIPLE_STOP_CODONS),UPSTREAM(MODIFIER||2330|||BnaA01g15400D|||BnaA01g15400D||1),UPSTREAM(MODIFIER||4054|||BnaA01g15390D|||BnaA01g15390D||1|WARNING_TRANSCRIPT_INCOMPLETE)	GT:PL	0/1:197,0,196
chrA01	7971117	chrA01:7971117_A/C	A	C	161	.	DP=31;VDB=0.481974;RPB=0.875318;MQB=0.686704;BQB=0.723195;MQSB=0.995932;SGB=-0.676189;MQ0F=0;ICB=1;HOB=0.5;AC=1;AN=2;DP4=16,4,7,4;MQ=47;EFF=DOWNSTREAM(MODIFIER||3403|||BnaA01g15560D|||BnaA01g15560D||1|WARNING_TRANSCRIPT_INCOMPLETE),INTERGENIC(MODIFIER||||||||||1),UPSTREAM(MODIFIER||1310|||BnaA01g15570D|||BnaA01g15570D||1|WARNING_TRANSCRIPT_INCOMPLETE),UPSTREAM(MODIFIER||202|||BnaA01g15580D|||BnaA01g15580D||1|WARNING_TRANSCRIPT_INCOMPLETE)	GT:PL	0/1:194,0,255
chrA01	8037973	chrA01:8037973_C/T	C	T	222	.	DP=32;VDB=0.821187;RPB=0.902421;MQB=0.999287;BQB=0.515159;MQSB=0.883025;SGB=-0.690438;MQ0F=0;ICB=1;HOB=0.5;AC=1;AN=2;DP4=10,5,9,8;MQ=58;EFF=INTERGENIC(MODIFIER||||||||||1),UPSTREAM(MODIFIER||351|||BnaA01g15670D|||BnaA01g15670D||1|WARNING_TRANSCRIPT_MULTIPLE_STOP_CODONS)	GT:PL	0/1:255,0,255
chrA01	8042318	chrA01:8042318_C/T	C	T	222	.	DP=29;VDB=0.389016;RPB=0.704923;MQB=0.906646;BQB=0.413941;MQSB=0.596163;SGB=-0.69168;MQ0F=0;ICB=1;HOB=0.5;AC=1;AN=2;DP4=1,8,7,12;MQ=57;EFF=DOWNSTREAM(MODIFIER||1111|||BnaA01g15680D|||BnaA01g15680D||1|WARNING_TRANSCRIPT_INCOMPLETE),DOWNSTREAM(MODIFIER||4569|||BnaA01g15690D|||BnaA01g15690D||1|WARNING_TRANSCRIPT_INCOMPLETE),INTERGENIC(MODIFIER||||||||||1),UPSTREAM(MODIFIER||4696|||BnaA01g15670D|||BnaA01g15670D||1|WARNING_TRANSCRIPT_MULTIPLE_STOP_CODONS)	GT:PL	0/1:255,0,159
chrA01	8051023	chrA01:8051023_C/T	C	T	146	.	DP=16;VDB=0.683425;RPB=0.96612;MQB=0.671368;BQB=0.894337;MQSB=0.0144756;SGB=-0.651104;MQ0F=0;ICB=1;HOB=0.5;AC=1;AN=2;DP4=1,7,3,5;MQ=53;EFF=DOWNSTREAM(MODIFIER||2168|||BnaA01g15710D|||BnaA01g15710D||1|WARNING_TRANSCRIPT_INCOMPLETE),INTERGENIC(MODIFIER||||||||||1),UPSTREAM(MODIFIER||193|||BnaA01g15700D|||BnaA01g15700D||1),UPSTREAM(MODIFIER||2789|||BnaA01g15690D|||BnaA01g15690D||1|WARNING_TRANSCRIPT_INCOMPLETE)	GT:PL	0/1:179,0,169
chrA01	8087692	chrA01:8087692_G/A	G	A	215	.	DP=21;VDB=0.376838;RPB=0.115597;MQB=0.780412;BQB=0.164074;MQSB=0.579578;SGB=-0.676189;MQ0F=0;ICB=1;HOB=0.5;AC=1;AN=2;DP4=7,3,7,4;MQ=59;EFF=INTERGENIC(MODIFIER||||||||||1),UPSTREAM(MODIFIER||4522|||BnaA01g15760D|||BnaA01g15760D||1|WARNING_TRANSCRIPT_INCOMPLETE)	GT:PL	0/1:248,0,210
chrA01	8148661	chrA01:8148661_C/T	C	T	222	.	DP=36;VDB=0.981662;RPB=0.805457;MQB=0.830404;BQB=0.984548;MQSB=0.975475;SGB=-0.692352;MQ0F=0;ICB=1;HOB=0.5;AC=1;AN=2;DP4=5,10,11,10;MQ=57;EFF=DOWNSTREAM(MODIFIER||1614|||BnaA01g15840D|||BnaA01g15840D||1|WARNING_TRANSCRIPT_MULTIPLE_STOP_CODONS),DOWNSTREAM(MODIFIER||1698|||BnaA01g15870D|||BnaA01g15870D||1|WARNING_TRANSCRIPT_MULTIPLE_STOP_CODONS),DOWNSTREAM(MODIFIER||4666|||BnaA01g15880D|||BnaA01g15880D||1|WARNING_TRANSCRIPT_MULTIPLE_STOP_CODONS),NON_SYNONYMOUS_CODING(MODERATE|MISSENSE|Ggt/Agt|G191S||BnaA01g15860D|||BnaA01g15860D|5|1|WARNING_TRANSCRIPT_INCOMPLETE),SPLICE_SITE_REGION(LOW|||||BnaA01g15860D|||BnaA01g15860D|5|1|WARNING_TRANSCRIPT_INCOMPLETE),UPSTREAM(MODIFIER||550|||BnaA01g15850D|||BnaA01g15850D||1|WARNING_TRANSCRIPT_INCOMPLETE)	GT:PL	0/1:255,0,255
chrA01	8211536	chrA01:8211536_G/A	G	A	30.6274	.	DP=12;VDB=0.109082;RPB=0.594978;MQB=0.996401;BQB=0.203896;MQSB=1;SGB=-0.556411;MQ0F=0;ICB=1;HOB=0.5;AC=1;AN=2;DP4=1,7,0,4;MQ=52;EFF=DOWNSTREAM(MODIFIER||3032|||BnaA01g16020D|||BnaA01g16020D||1|WARNING_TRANSCRIPT_MULTIPLE_STOP_CODONS),DOWNSTREAM(MODIFIER||3849|||BnaA01g16030D|||BnaA01g16030D||1),INTERGENIC(MODIFIER||||||||||1)	GT:PL	0/1:64,0,160
chrA01	8231987	chrA01:8231987_G/A	G	A	161	.	DP=31;VDB=0.186444;RPB=0.686704;MQB=0.974548;BQB=0.488331;MQSB=0.951229;SGB=-0.676189;MQ0F=0;ICB=1;HOB=0.5;AC=1;AN=2;DP4=6,14,9,2;MQ=59;EFF=SYNONYMOUS_CODING(LOW|SILENT|aaG/aaA|K993||BnaA01g16070D|||BnaA01g16070D|8|1|WARNING_TRANSCRIPT_INCOMPLETE),UPSTREAM(MODIFIER||4710|||BnaA01g16060D|||BnaA01g16060D||1|WARNING_TRANSCRIPT_INCOMPLETE)	GT:PL	0/1:194,0,255
chrA01	8263122	chrA01:8263122_C/T	C	T	137	.	DP=26;VDB=0.897184;RPB=0.949056;MQB=0.388896;BQB=0.94048;MQSB=0.796966;SGB=-0.662043;MQ0F=0;ICB=1;HOB=0.5;AC=1;AN=2;DP4=7,10,2,7;MQ=58;EFF=DOWNSTREAM(MODIFIER||3815|||BnaA01g16160D|||BnaA01g16160D||1|WARNING_TRANSCRIPT_INCOMPLETE),INTERGENIC(MODIFIER||||||||||1),UPSTREAM(MODIFIER||3118|||BnaA01g16150D|||BnaA01g16150D||1|WARNING_TRANSCRIPT_MULTIPLE_STOP_CODONS)	GT:PL	0/1:170,0,255
chrA01	8353771	chrA01:8353771_C/T	C	T	133	.	DP=18;VDB=0.90274;RPB=0.86274;MQB=1;BQB=0.500025;MQSB=1;SGB=-0.636426;MQ0F=0;ICB=1;HOB=0.5;AC=1;AN=2;DP4=6,5,5,2;MQ=60;EFF=DOWNSTREAM(MODIFIER||1|||BnaA01g16290D|||BnaA01g16290D||1|WARNING_TRANSCRIPT_INCOMPLETE),DOWNSTREAM(MODIFIER||3021|||BnaA01g16280D|||BnaA01g16280D||1|WARNING_TRANSCRIPT_INCOMPLETE),INTERGENIC(MODIFIER||||||||||1)	GT:PL	0/1:166,0,237
chrA01	8365459	chrA01:8365459_C/T	C	T	87	.	DP=16;VDB=0.292572;RPB=0.366897;MQB=1;BQB=0.214015;MQSB=1;SGB=-0.590765;MQ0F=0;ICB=1;HOB=0.5;AC=1;AN=2;DP4=4,7,1,4;MQ=60;EFF=INTERGENIC(MODIFIER||||||||||1)	GT:PL	0/1:120,0,234
chrA01	8417869	chrA01:8417869_G/A	G	A	222	.	DP=30;VDB=0.823967;RPB=0.994415;MQB=1;BQB=0.982018;MQSB=1;SGB=-0.691153;MQ0F=0;ICB=1;HOB=0.5;AC=1;AN=2;DP4=6,6,8,10;MQ=60;EFF=DOWNSTREAM(MODIFIER||2948|||BnaA01g16340D|||BnaA01g16340D||1),DOWNSTREAM(MODIFIER||602|||BnaA01g16330D|||BnaA01g16330D||1|WARNING_TRANSCRIPT_MULTIPLE_STOP_CODONS),SYNONYMOUS_CODING(LOW|SILENT|ttG/ttA|L722||BnaA01g16320D|||BnaA01g16320D|5|1|WARNING_TRANSCRIPT_MULTIPLE_STOP_CODONS)	GT:PL	0/1:255,0,234
chrA01	8443568	chrA01:8443568_C/T	C	T	222	.	DP=28;VDB=0.0810481;RPB=0.68313;MQB=0.78859;BQB=0.926569;MQSB=0.0562616;SGB=-0.686358;MQ0F=0;ICB=1;HOB=0.5;AC=1;AN=2;DP4=6,8,5,9;MQ=54;EFF=INTRON(MODIFIER|||||BnaA01g16370D|||BnaA01g16370D|1|1),UPSTREAM(MODIFIER||1848|||BnaA01g16360D|||BnaA01g16360D||1|WARNING_TRANSCRIPT_MULTIPLE_STOP_CODONS),UPSTREAM(MODIFIER||3336|||BnaA01g16380D|||BnaA01g16380D||1)	GT:PL	0/1:255,0,255
chrA01	8480222	chrA01:8480222_C/T	C	T	126	.	DP=17;VDB=0.0513273;RPB=0.650664;MQB=0.970677;BQB=0.475187;MQSB=0.974685;SGB=-0.636426;MQ0F=0;ICB=1;HOB=0.5;AC=1;AN=2;DP4=8,2,5,2;MQ=52;EFF=INTERGENIC(MODIFIER||||||||||1)	GT:PL	0/1:159,0,198
chrA01	8553886	chrA01:8553886_C/T	C	T	184	.	DP=28;VDB=0.454942;RPB=0.41675;MQB=0.916416;BQB=0.194172;MQSB=0.96195;SGB=-0.680642;MQ0F=0;ICB=1;HOB=0.5;AC=1;AN=2;DP4=11,5,5,7;MQ=56;EFF=NON_SYNONYMOUS_CODING(MODERATE|MISSENSE|gGa/gAa|G583E||BnaA01g16520D|||BnaA01g16520D|4|1|WARNING_TRANSCRIPT_INCOMPLETE)	GT:PL	0/1:217,0,255
chrA01	8560768	chrA01:8560768_C/T	C	T	187	.	DP=23;VDB=0.681428;RPB=0.768708;MQB=0.768708;BQB=0.821851;MQSB=0.885379;SGB=-0.670168;MQ0F=0;ICB=1;HOB=0.5;AC=1;AN=2;DP4=2,10,5,5;MQ=53;EFF=DOWNSTREAM(MODIFIER||584|||BnaA01g16530D|||BnaA01g16530D||1|WARNING_TRANSCRIPT_INCOMPLETE),INTERGENIC(MODIFIER||||||||||1),UPSTREAM(MODIFIER||4734|||BnaA01g16520D|||BnaA01g16520D||1|WARNING_TRANSCRIPT_INCOMPLETE)	GT:PL	0/1:220,0,236
chrA01	8587651	chrA01:8587651_T/C	T	C	81	.	DP=31;VDB=0.0131721;RPB=0.0874899;MQB=0.271349;BQB=0.865085;MQSB=0.999039;SGB=-0.616816;MQ0F=0;ICB=1;HOB=0.5;AC=1;AN=2;DP4=10,13,3,3;MQ=57;EFF=DOWNSTREAM(MODIFIER||1360|||BnaA01g16590D|||BnaA01g16590D||1|WARNING_TRANSCRIPT_MULTIPLE_STOP_CODONS),DOWNSTREAM(MODIFIER||4380|||BnaA01g16600D|||BnaA01g16600D||1|WARNING_TRANSCRIPT_INCOMPLETE),INTERGENIC(MODIFIER||||||||||1)	GT:PL	0/1:115,0,255
chrA01	8587982	chrA01:8587982_T/C	T	C	95	.	DP=51;VDB=0.389245;RPB=0.460391;MQB=0.594309;BQB=0.969449;MQSB=0.085565;SGB=-0.670168;MQ0F=0;ICB=1;HOB=0.5;AC=1;AN=2;DP4=16,25,2,8;MQ=50;EFF=DOWNSTREAM(MODIFIER||1691|||BnaA01g16590D|||BnaA01g16590D||1|WARNING_TRANSCRIPT_MULTIPLE_STOP_CODONS),DOWNSTREAM(MODIFIER||4049|||BnaA01g16600D|||BnaA01g16600D||1|WARNING_TRANSCRIPT_INCOMPLETE),INTERGENIC(MODIFIER||||||||||1)	GT:PL	0/1:129,0,255
chrA01	8588231	chrA01:8588231_G/A	G	A	9.36059	.	DP=44;VDB=0.977055;RPB=0.743748;MQB=0.953736;BQB=0.20571;MQSB=0.72727;SGB=-0.616816;MQ0F=0;ICB=1;HOB=0.5;AC=1;AN=2;DP4=20,18,2,4;MQ=58;EFF=DOWNSTREAM(MODIFIER||1940|||BnaA01g16590D|||BnaA01g16590D||1|WARNING_TRANSCRIPT_MULTIPLE_STOP_CODONS),DOWNSTREAM(MODIFIER||3800|||BnaA01g16600D|||BnaA01g16600D||1|WARNING_TRANSCRIPT_INCOMPLETE),INTERGENIC(MODIFIER||||||||||1)	GT:PL	0/1:45,0,255
chrA01	8592417	chrA01:8592417_C/T	C	T	109	.	DP=20;VDB=0.298692;RPB=0.151887;MQB=1;BQB=0.0592644;MQSB=1;SGB=-0.636426;MQ0F=0;ICB=1;HOB=0.5;AC=1;AN=2;DP4=6,7,4,3;MQ=60;EFF=DOWNSTREAM(MODIFIER||2380|||BnaA01g16610D|||BnaA01g16610D||1|WARNING_TRANSCRIPT_INCOMPLETE),SYNONYMOUS_CODING(LOW|SILENT|aaG/aaA|K331||BnaA01g16600D|||BnaA01g16600D|5|1|WARNING_TRANSCRIPT_INCOMPLETE)	GT:PL	0/1:142,0,255
chrA01	8597364	chrA01:8597364_G/C	G	C	76	.	DP=17;VDB=0.71872;RPB=0.955563;MQB=0.542747;BQB=0.988701;MQSB=1;SGB=-0.616816;MQ0F=0;ICB=1;HOB=0.5;AC=1;AN=2;DP4=10,1,6,0;MQ=56;EFF=INTERGENIC(MODIFIER||||||||||1),UPSTREAM(MODIFIER||1086|||BnaA01g16610D|||BnaA01g16610D||1|WARNING_TRANSCRIPT_INCOMPLETE),UPSTREAM(MODIFIER||3403|||BnaA01g16600D|||BnaA01g16600D||1|WARNING_TRANSCRIPT_INCOMPLETE)	GT:PL	0/1:109,0,191
chrA01	8723891	chrA01:8723891_A/G	A	G	74	.	DP=21;VDB=0.00169601;RPB=0.00328731;MQB=0.019605;BQB=0.947033;MQSB=0.0396807;SGB=-0.616816;MQ0F=0.047619;ICB=1;HOB=0.5;AC=1;AN=2;DP4=11,3,6,0;MQ=43;EFF=DOWNSTREAM(MODIFIER||1677|||BnaA01g16710D|||BnaA01g16710D||1|WARNING_TRANSCRIPT_MULTIPLE_STOP_CODONS),SYNONYMOUS_CODING(LOW|SILENT|gaA/gaG|E216||BnaA01g16720D|||BnaA01g16720D|3|1),UPSTREAM(MODIFIER||1228|||BnaA01g16730D|||BnaA01g16730D||1|WARNING_TRANSCRIPT_INCOMPLETE)	GT:PL	0/1:107,0,224
chrA01	8788849	chrA01:8788849_T/G	T	G	138	.	DP=6;VDB=0.136192;MQSB=1;SGB=-0.616816;MQ0F=0;AC=2;AN=2;DP4=0,0,1,5;MQ=47;EFF=INTERGENIC(MODIFIER||||||||||1),UPSTREAM(MODIFIER||1994|||BnaA01g16790D|||BnaA01g16790D||1|WARNING_TRANSCRIPT_MULTIPLE_STOP_CODONS),UPSTREAM(MODIFIER||3125|||BnaA01g16780D|||BnaA01g16780D||1|WARNING_TRANSCRIPT_MULTIPLE_STOP_CODONS)	GT:PL	1/1:165,18,0
chrA01	8927198	chrA01:8927198_C/T	C	T	228	.	DP=25;VDB=0.909987;MQSB=0.968246;SGB=-0.692831;MQ0F=0;AC=2;AN=2;DP4=0,0,17,7;MQ=57;EFF=DOWNSTREAM(MODIFIER||2288|||BnaA01g17060D|||BnaA01g17060D||1|WARNING_TRANSCRIPT_INCOMPLETE),INTERGENIC(MODIFIER||||||||||1)	GT:PL	1/1:255,72,0
chrA01	8970201	chrA01:8970201_C/T	C	T	200	.	DP=8;VDB=0.700218;MQSB=0.868321;SGB=-0.651104;MQ0F=0;AC=2;AN=2;DP4=0,0,4,4;MQ=57;EFF=DOWNSTREAM(MODIFIER||4127|||BnaA01g17080D|||BnaA01g17080D||1|WARNING_TRANSCRIPT_INCOMPLETE),DOWNSTREAM(MODIFIER||857|||BnaA01g17090D|||BnaA01g17090D||1|WARNING_TRANSCRIPT_INCOMPLETE),INTERGENIC(MODIFIER||||||||||1),UPSTREAM(MODIFIER||2233|||BnaA01g17100D|||BnaA01g17100D||1)	GT:PL	1/1:227,24,0
chrA01	9129904	chrA01:9129904_G/A	G	A	228	.	DP=22;VDB=0.246586;MQSB=0.980625;SGB=-0.692562;MQ0F=0.0454545;AC=2;AN=2;DP4=0,0,12,10;MQ=44;EFF=DOWNSTREAM(MODIFIER||580|||BnaA01g17340D|||BnaA01g17340D||1|WARNING_TRANSCRIPT_INCOMPLETE),NON_SYNONYMOUS_CODING(MODERATE|MISSENSE|gGa/gAa|G411E||BnaA01g17330D|||BnaA01g17330D|2|1|WARNING_TRANSCRIPT_INCOMPLETE)	GT:PL	1/1:255,66,0
chrA01	9238846	chrA01:9238846_G/A	G	A	228	.	DP=33;VDB=0.7588;MQSB=1;SGB=-0.693127;MQ0F=0;AC=2;AN=2;DP4=0,0,18,15;MQ=60;EFF=DOWNSTREAM(MODIFIER||2587|||BnaA01g17500D|||BnaA01g17500D||1|WARNING_TRANSCRIPT_MULTIPLE_STOP_CODONS),DOWNSTREAM(MODIFIER||4546|||BnaA01g17490D|||BnaA01g17490D||1|WARNING_TRANSCRIPT_MULTIPLE_STOP_CODONS),INTRON(MODIFIER|||||BnaA01g17510D|||BnaA01g17510D|3|1|WARNING_TRANSCRIPT_MULTIPLE_STOP_CODONS)	GT:PL	1/1:255,99,0
chrA01	9241178	chrA01:9241178_G/A	G	A	228	.	DP=34;VDB=0.0612622;MQSB=0.613502;SGB=-0.693132;MQ0F=0;AC=2;AN=2;DP4=0,0,15,19;MQ=57;EFF=DOWNSTREAM(MODIFIER||4919|||BnaA01g17500D|||BnaA01g17500D||1|WARNING_TRANSCRIPT_MULTIPLE_STOP_CODONS),NON_SYNONYMOUS_CODING(MODERATE|MISSENSE|Ggg/Agg|G347R||BnaA01g17510D|||BnaA01g17510D|9|1|WARNING_TRANSCRIPT_MULTIPLE_STOP_CODONS)	GT:PL	1/1:255,102,0
chrA01	9306580	chrA01:9306580_G/A	G	A	228	.	DP=14;VDB=0.0522659;MQSB=1;SGB=-0.686358;MQ0F=0;AC=2;AN=2;DP4=0,0,4,10;MQ=60;EFF=DOWNSTREAM(MODIFIER||1863|||BnaA01g17620D|||BnaA01g17620D||1|WARNING_TRANSCRIPT_MULTIPLE_STOP_CODONS),DOWNSTREAM(MODIFIER||4448|||BnaA01g17580D|||BnaA01g17580D||1|WARNING_TRANSCRIPT_INCOMPLETE),NON_SYNONYMOUS_CODING(MODERATE|MISSENSE|tCt/tTt|S3F||BnaA01g17610D|||BnaA01g17610D|1|1),UPSTREAM(MODIFIER||1089|||BnaA01g17600D|||BnaA01g17600D||1),UPSTREAM(MODIFIER||2886|||BnaA01g17590D|||BnaA01g17590D||1),UPSTREAM(MODIFIER||3531|||BnaA01g17630D|||BnaA01g17630D||1|WARNING_TRANSCRIPT_MULTIPLE_STOP_CODONS)	GT:PL	1/1:255,42,0
chrA01	9365139	chrA01:9365139_G/A	G	A	228	.	DP=27;VDB=0.327502;MQSB=0.94394;SGB=-0.693021;MQ0F=0;AC=2;AN=2;DP4=0,0,13,14;MQ=59;EFF=INTRON(MODIFIER|||||BnaA01g17670D|||BnaA01g17670D|1|1|WARNING_TRANSCRIPT_MULTIPLE_STOP_CODONS),UPSTREAM(MODIFIER||4519|||BnaA01g17680D|||BnaA01g17680D||1|WARNING_TRANSCRIPT_MULTIPLE_STOP_CODONS)	GT:PL	1/1:255,81,0
chrA01	9422765	chrA01:9422765_T/C	T	C	228	.	DP=30;VDB=0.97273;MQSB=0.411579;SGB=-0.693054;MQ0F=0;AC=2;AN=2;DP4=0,0,14,14;MQ=55;EFF=INTERGENIC(MODIFIER||||||||||1)	GT:PL	1/1:255,84,0
chrA01	9485446	chrA01:9485446_G/A	G	A	228	.	DP=28;VDB=0.00617565;MQSB=0.949591;SGB=-0.693054;MQ0F=0;AC=2;AN=2;DP4=0,0,14,14;MQ=59;EFF=NON_SYNONYMOUS_CODING(MODERATE|MISSENSE|Gct/Act|A448T||BnaA01g17940D|||BnaA01g17940D|4|1|WARNING_TRANSCRIPT_MULTIPLE_STOP_CODONS)	GT:PL	1/1:255,84,0
chrA01	9498695	chrA01:9498695_G/A	G	A	228	.	DP=21;VDB=0.212781;MQSB=1;SGB=-0.692352;MQ0F=0;AC=2;AN=2;DP4=0,0,13,8;MQ=60;EFF=INTERGENIC(MODIFIER||||||||||1),UPSTREAM(MODIFIER||3512|||BnaA01g17960D|||BnaA01g17960D||1|WARNING_TRANSCRIPT_INCOMPLETE),UPSTREAM(MODIFIER||572|||BnaA01g17950D|||BnaA01g17950D||1)	GT:PL	1/1:255,63,0
chrA01	9571070	chrA01:9571070_G/A	G	A	228	.	DP=24;VDB=0.011453;MQSB=0.528252;SGB=-0.692831;MQ0F=0;AC=2;AN=2;DP4=0,0,13,11;MQ=57;EFF=NON_SYNONYMOUS_CODING(MODERATE|MISSENSE|Ctt/Ttt|L49F||BnaA01g18100D|||BnaA01g18100D|1|1)	GT:PL	1/1:255,72,0
chrA01	9711839	chrA01:9711839_G/A	G	A	228	.	DP=24;VDB=0.186136;RPB=0.960505;MQB=0.0086517;BQB=0.430803;MQSB=0.0310065;SGB=-0.69168;MQ0F=0.0833333;AC=2;AN=2;DP4=1,3,12,7;MQ=46;EFF=SYNONYMOUS_CODING(LOW|SILENT|aaG/aaA|K10||BnaA01g18200D|||BnaA01g18200D|1|1|WARNING_TRANSCRIPT_INCOMPLETE),UPSTREAM(MODIFIER||111|||BnaA01g18190D|||BnaA01g18190D||1)	GT:PL	1/1:255,8,0
chrA01	9732024	chrA01:9732024_G/A	G	A	228	.	DP=27;VDB=0.931028;MQSB=0.342519;SGB=-0.693021;MQ0F=0;AC=2;AN=2;DP4=0,0,12,15;MQ=55;EFF=INTERGENIC(MODIFIER||||||||||1)	GT:PL	1/1:255,81,0
chrA01	9750582	chrA01:9750582_G/A	G	A	228	.	DP=17;VDB=0.760911;MQSB=1;SGB=-0.690438;MQ0F=0;AC=2;AN=2;DP4=0,0,10,7;MQ=60;EFF=DOWNSTREAM(MODIFIER||3354|||BnaA01g18210D|||BnaA01g18210D||1),INTERGENIC(MODIFIER||||||||||1)	GT:PL	1/1:255,51,0
chrA01	9804195	chrA01:9804195_G/A	G	A	228	.	DP=25;VDB=0.312028;MQSB=0.948139;SGB=-0.692914;MQ0F=0;AC=2;AN=2;DP4=0,0,13,12;MQ=59;EFF=INTRON(MODIFIER|||||BnaA01g18280D|||BnaA01g18280D|8|1|WARNING_TRANSCRIPT_INCOMPLETE),UPSTREAM(MODIFIER||4364|||BnaA01g18290D|||BnaA01g18290D||1)	GT:PL	1/1:255,75,0
chrA01	10068283	chrA01:10068283_G/A	G	A	196	.	DP=24;VDB=0.287158;RPB=0.472367;MQB=0.100573;BQB=0.934728;MQSB=0.973361;SGB=-0.689466;MQ0F=0.125;ICB=1;HOB=0.5;AC=1;AN=2;DP4=7,1,13,3;MQ=33;EFF=DOWNSTREAM(MODIFIER||132|||BnaA01g18560D|||BnaA01g18560D||1|WARNING_TRANSCRIPT_INCOMPLETE),DOWNSTREAM(MODIFIER||4893|||BnaA01g18580D|||BnaA01g18580D||1|WARNING_TRANSCRIPT_MULTIPLE_STOP_CODONS),INTERGENIC(MODIFIER||||||||||1),UPSTREAM(MODIFIER||3274|||BnaA01g18570D|||BnaA01g18570D||1)	GT:PL	0/1:230,0,78
chrA01	10070765	chrA01:10070765_G/A	G	A	228	.	DP=29;VDB=0.862663;RPB=0.471878;MQB=0.0206651;BQB=0.919939;MQSB=0.802111;SGB=-0.692914;MQ0F=0.0344828;AC=2;AN=2;DP4=3,0,16,9;MQ=55;EFF=DOWNSTREAM(MODIFIER||2411|||BnaA01g18580D|||BnaA01g18580D||1|WARNING_TRANSCRIPT_MULTIPLE_STOP_CODONS),DOWNSTREAM(MODIFIER||2614|||BnaA01g18560D|||BnaA01g18560D||1|WARNING_TRANSCRIPT_INCOMPLETE),INTERGENIC(MODIFIER||||||||||1),UPSTREAM(MODIFIER||792|||BnaA01g18570D|||BnaA01g18570D||1)	GT:PL	1/1:255,20,0
chrA01	10089250	chrA01:10089250_G/A	G	A	228	.	DP=19;VDB=0.874766;MQSB=0.918304;SGB=-0.69168;MQ0F=0;AC=2;AN=2;DP4=0,0,11,8;MQ=49;EFF=DOWNSTREAM(MODIFIER||3324|||BnaA01g18590D|||BnaA01g18590D||1|WARNING_TRANSCRIPT_MULTIPLE_STOP_CODONS),INTERGENIC(MODIFIER||||||||||1),UPSTREAM(MODIFIER||1165|||BnaA01g18600D|||BnaA01g18600D||1)	GT:PL	1/1:255,57,0
chrA01	10112472	chrA01:10112472_G/A	G	A	228	.	DP=14;VDB=0.616855;MQSB=0.697676;SGB=-0.686358;MQ0F=0;AC=2;AN=2;DP4=0,0,10,4;MQ=54;EFF=DOWNSTREAM(MODIFIER||491|||BnaA01g18630D|||BnaA01g18630D||1),INTERGENIC(MODIFIER||||||||||1),UPSTREAM(MODIFIER||2521|||BnaA01g18620D|||BnaA01g18620D||1)	GT:PL	1/1:255,42,0
chrA01	10251080	chrA01:10251080_G/A	G	A	228	.	DP=26;VDB=0.940154;MQSB=1;SGB=-0.692976;MQ0F=0;AC=2;AN=2;DP4=0,0,19,7;MQ=60;EFF=DOWNSTREAM(MODIFIER||836|||BnaA01g18750D|||BnaA01g18750D||1|WARNING_TRANSCRIPT_MULTIPLE_STOP_CODONS),INTERGENIC(MODIFIER||||||||||1)	GT:PL	1/1:255,78,0
chrA01	10351781	chrA01:10351781_T/C	T	C	228	.	DP=15;VDB=0.797738;MQSB=0.898397;SGB=-0.688148;MQ0F=0;AC=2;AN=2;DP4=0,0,8,7;MQ=57;EFF=DOWNSTREAM(MODIFIER||1450|||BnaA01g18870D|||BnaA01g18870D||1),DOWNSTREAM(MODIFIER||4884|||BnaA01g18890D|||BnaA01g18890D||1),INTRON(MODIFIER|||||BnaA01g18860D|||BnaA01g18860D|1|1),UPSTREAM(MODIFIER||2516|||BnaA01g18880D|||BnaA01g18880D||1|WARNING_TRANSCRIPT_MULTIPLE_STOP_CODONS)	GT:PL	1/1:255,45,0
chrA01	10369934	chrA01:10369934_G/A	G	A	154	.	DP=6;VDB=0.5413;MQSB=0.5;SGB=-0.616816;MQ0F=0;AC=2;AN=2;DP4=0,0,4,2;MQ=56;EFF=DOWNSTREAM(MODIFIER||1687|||BnaA01g18910D|||BnaA01g18910D||1),INTERGENIC(MODIFIER||||||||||1)	GT:PL	1/1:181,18,0
chrA01	10374735	chrA01:10374735_G/A	G	A	228	.	DP=23;VDB=0.828234;MQSB=0.934091;SGB=-0.692717;MQ0F=0;AC=2;AN=2;DP4=0,0,12,11;MQ=59;EFF=INTERGENIC(MODIFIER||||||||||1),UPSTREAM(MODIFIER||2794|||BnaA01g18910D|||BnaA01g18910D||1)	GT:PL	1/1:255,69,0
chrA01	10410585	chrA01:10410585_G/A	G	A	3.63726	.	DP=23;VDB=0.168287;RPB=0.500768;MQB=0.0086517;BQB=0.766096;MQSB=0.416645;SGB=-0.556411;MQ0F=0;ICB=1;HOB=0.5;AC=1;AN=2;DP4=5,14,3,1;MQ=51;EFF=INTERGENIC(MODIFIER||||||||||1)	GT:PL	0/1:37,0,255
chrA01	10571700	chrA01:10571700_G/A	G	A	228	.	DP=22;VDB=0.999733;MQSB=0.655363;SGB=-0.692562;MQ0F=0.0454545;AC=2;AN=2;DP4=0,0,11,11;MQ=35;EFF=INTERGENIC(MODIFIER||||||||||1)	GT:PL	1/1:255,66,0
chrA01	10841427	chrA01:10841427_G/A	G	A	228	.	DP=24;VDB=0.727505;MQSB=0.865888;SGB=-0.692831;MQ0F=0;AC=2;AN=2;DP4=0,0,15,9;MQ=58;EFF=DOWNSTREAM(MODIFIER||2944|||BnaA01g19310D|||BnaA01g19310D||1|WARNING_TRANSCRIPT_INCOMPLETE),INTERGENIC(MODIFIER||||||||||1),UPSTREAM(MODIFIER||330|||BnaA01g19320D|||BnaA01g19320D||1|WARNING_TRANSCRIPT_INCOMPLETE)	GT:PL	1/1:255,72,0
chrA01	10878009	chrA01:10878009_G/A	G	A	228	.	DP=17;VDB=0.156204;MQSB=1;SGB=-0.690438;MQ0F=0;AC=2;AN=2;DP4=0,0,3,14;MQ=60;EFF=DOWNSTREAM(MODIFIER||328|||BnaA01g19340D|||BnaA01g19340D||1|WARNING_TRANSCRIPT_INCOMPLETE),INTERGENIC(MODIFIER||||||||||1),UPSTREAM(MODIFIER||2400|||BnaA01g19350D|||BnaA01g19350D||1|WARNING_TRANSCRIPT_INCOMPLETE)	GT:PL	1/1:255,51,0
chrA01	10916123	chrA01:10916123_G/A	G	A	228	.	DP=14;VDB=0.821449;MQSB=0.99005;SGB=-0.686358;MQ0F=0;AC=2;AN=2;DP4=0,0,4,10;MQ=48;EFF=DOWNSTREAM(MODIFIER||2132|||BnaA01g19440D|||BnaA01g19440D||1),DOWNSTREAM(MODIFIER||4137|||BnaA01g19430D|||BnaA01g19430D||1|WARNING_TRANSCRIPT_INCOMPLETE),SYNONYMOUS_CODING(LOW|SILENT|cgC/cgT|R566||BnaA01g19450D|||BnaA01g19450D|20|1|WARNING_TRANSCRIPT_INCOMPLETE)	GT:PL	1/1:255,42,0
chrA01	11109325	chrA01:11109325_G/A	G	A	228	.	DP=23;VDB=0.755483;MQSB=1;SGB=-0.692717;MQ0F=0;AC=2;AN=2;DP4=0,0,9,14;MQ=60;EFF=DOWNSTREAM(MODIFIER||2456|||BnaA01g19700D|||BnaA01g19700D||1),INTERGENIC(MODIFIER||||||||||1),UPSTREAM(MODIFIER||2084|||BnaA01g19710D|||BnaA01g19710D||1|WARNING_TRANSCRIPT_INCOMPLETE)	GT:PL	1/1:255,69,0
chrA01	11112501	chrA01:11112501_G/A	G	A	228	.	DP=22;VDB=0.561587;RPB=0.0313953;MQB=0.0242973;BQB=0.870712;MQSB=0.323433;SGB=-0.69168;MQ0F=0.0454545;AC=2;AN=2;DP4=0,3,9,10;MQ=49;EFF=NON_SYNONYMOUS_CODING(MODERATE|MISSENSE|aGg/aAg|R277K||BnaA01g19710D|||BnaA01g19710D|4|1|WARNING_TRANSCRIPT_INCOMPLETE)	GT:PL	1/1:255,16,0
chrA01	11115438	chrA01:11115438_G/A	G	A	228	.	DP=17;VDB=0.223321;MQSB=0.915545;SGB=-0.689466;MQ0F=0;AC=2;AN=2;DP4=0,0,8,8;MQ=59;EFF=DOWNSTREAM(MODIFIER||2793|||BnaA01g19710D|||BnaA01g19710D||1|WARNING_TRANSCRIPT_INCOMPLETE),INTERGENIC(MODIFIER||||||||||1),UPSTREAM(MODIFIER||3141|||BnaA01g19720D|||BnaA01g19720D||1|WARNING_TRANSCRIPT_MULTIPLE_STOP_CODONS)	GT:PL	1/1:255,48,0
chrA01	11267272	chrA01:11267272_C/T	C	T	228	.	DP=25;VDB=0.36848;MQSB=0.203896;SGB=-0.692914;MQ0F=0;AC=2;AN=2;DP4=0,0,9,16;MQ=55;EFF=INTERGENIC(MODIFIER||||||||||1)	GT:PL	1/1:255,75,0
chrA01	11335501	chrA01:11335501_C/T	C	T	228	.	DP=12;VDB=0.292426;MQSB=0.891517;SGB=-0.676189;MQ0F=0;AC=2;AN=2;DP4=0,0,6,5;MQ=49;EFF=NON_SYNONYMOUS_CODING(MODERATE|MISSENSE|Cat/Tat|H599Y||BnaA01g19810D|||BnaA01g19810D|1|1),UPSTREAM(MODIFIER||4055|||BnaA01g19820D|||BnaA01g19820D||1|WARNING_TRANSCRIPT_MULTIPLE_STOP_CODONS)	GT:PL	1/1:255,33,0
chrA01	11361442	chrA01:11361442_C/T	C	T	145	.	DP=9;VDB=0.956866;SGB=-0.662043;MQ0F=0;AC=2;AN=2;DP4=0,0,0,9;MQ=60;EFF=INTERGENIC(MODIFIER||||||||||1)	GT:PL	1/1:172,27,0
chrA01	11454187	chrA01:11454187_C/T	C	T	228	.	DP=37;VDB=0.823634;MQSB=0.922119;SGB=-0.693139;MQ0F=0;AC=2;AN=2;DP4=0,0,12,24;MQ=59;EFF=INTERGENIC(MODIFIER||||||||||1)	GT:PL	1/1:255,108,0
chrA01	11500957	chrA01:11500957_C/G	C	G	128	.	DP=5;VDB=0.396259;MQSB=1;SGB=-0.590765;MQ0F=0;AC=2;AN=2;DP4=0,0,4,1;MQ=51;EFF=INTERGENIC(MODIFIER||||||||||1)	GT:PL	1/1:155,15,0
chrA01	11500966	chrA01:11500966_T/C	T	C	186	.	DP=7;VDB=0.264615;MQSB=0.810265;SGB=-0.636426;MQ0F=0;AC=2;AN=2;DP4=0,0,4,3;MQ=58;EFF=INTERGENIC(MODIFIER||||||||||1)	GT:PL	1/1:213,21,0
chrA01	11507871	chrA01:11507871_C/T	C	T	228	.	DP=33;VDB=0.662943;MQSB=0.813784;SGB=-0.69312;MQ0F=0;AC=2;AN=2;DP4=0,0,17,15;MQ=58;EFF=INTERGENIC(MODIFIER||||||||||1),UPSTREAM(MODIFIER||4693|||BnaA01g19870D|||BnaA01g19870D||1)	GT:PL	1/1:255,96,0
chrA01	11520140	chrA01:11520140_C/T	C	T	228	.	DP=28;VDB=0.793731;MQSB=0.96195;SGB=-0.693054;MQ0F=0;AC=2;AN=2;DP4=0,0,12,16;MQ=59;EFF=INTERGENIC(MODIFIER||||||||||1)	GT:PL	1/1:255,84,0
chrA01	11728439	chrA01:11728439_C/T	C	T	228	.	DP=22;VDB=0.422935;MQSB=1;SGB=-0.692562;MQ0F=0;AC=2;AN=2;DP4=0,0,8,14;MQ=60;EFF=INTERGENIC(MODIFIER||||||||||1)	GT:PL	1/1:255,66,0
chrA01	11787483	chrA01:11787483_C/T	C	T	228	.	DP=23;VDB=0.985946;MQSB=1;SGB=-0.692717;MQ0F=0;AC=2;AN=2;DP4=0,0,7,16;MQ=60;EFF=DOWNSTREAM(MODIFIER||3472|||BnaA01g20180D|||BnaA01g20180D||1|WARNING_TRANSCRIPT_INCOMPLETE),INTERGENIC(MODIFIER||||||||||1)	GT:PL	1/1:255,69,0
chrA01	12045696	chrA01:12045696_C/T	C	T	228	.	DP=16;VDB=0.568335;MQSB=0.933674;SGB=-0.689466;MQ0F=0;AC=2;AN=2;DP4=0,0,9,7;MQ=59;EFF=INTERGENIC(MODIFIER||||||||||1),UPSTREAM(MODIFIER||3510|||BnaA01g20300D|||BnaA01g20300D||1|WARNING_TRANSCRIPT_MULTIPLE_STOP_CODONS)	GT:PL	1/1:255,48,0
chrA01	12067812	chrA01:12067812_C/T	C	T	228	.	DP=35;VDB=0.997578;MQSB=1;SGB=-0.693136;MQ0F=0;AC=2;AN=2;DP4=0,0,19,16;MQ=60;EFF=INTERGENIC(MODIFIER||||||||||1)	GT:PL	1/1:255,105,0
chrA01	12069136	chrA01:12069136_C/T	C	T	228	.	DP=24;VDB=0.252224;MQSB=0.865888;SGB=-0.692831;MQ0F=0;AC=2;AN=2;DP4=0,0,15,9;MQ=58;EFF=INTERGENIC(MODIFIER||||||||||1)	GT:PL	1/1:255,72,0
chrA01	12220944	chrA01:12220944_C/T	C	T	149	.	DP=39;VDB=0.466569;RPB=0.671206;MQB=0.870352;BQB=0.889871;MQSB=1;SGB=-0.686358;MQ0F=0;ICB=1;HOB=0.5;AC=1;AN=2;DP4=0,25,1,13;MQ=55;EFF=INTERGENIC(MODIFIER||||||||||1)	GT:PL	0/1:182,0,180
chrA01	12299502	chrA01:12299502_C/T	C	T	228	.	DP=23;VDB=0.122536;MQSB=0.921963;SGB=-0.692717;MQ0F=0;AC=2;AN=2;DP4=0,0,10,13;MQ=59;EFF=INTERGENIC(MODIFIER||||||||||1)	GT:PL	1/1:255,69,0
chrA01	12320945	chrA01:12320945_C/T	C	T	228	.	DP=16;VDB=0.210028;MQSB=1;SGB=-0.689466;MQ0F=0;AC=2;AN=2;DP4=0,0,4,12;MQ=60;EFF=DOWNSTREAM(MODIFIER||3793|||BnaA01g20430D|||BnaA01g20430D||1),INTERGENIC(MODIFIER||||||||||1),UPSTREAM(MODIFIER||2219|||BnaA01g20440D|||BnaA01g20440D||1)	GT:PL	1/1:255,48,0
chrA01	12324141	chrA01:12324141_C/T	C	T	228	.	DP=19;VDB=0.8236;MQSB=1;SGB=-0.69168;MQ0F=0;AC=2;AN=2;DP4=0,0,10,9;MQ=60;EFF=DOWNSTREAM(MODIFIER||4108|||BnaA01g20450D|||BnaA01g20450D||1),INTERGENIC(MODIFIER||||||||||1)	GT:PL	1/1:255,57,0
chrA01	12511387	chrA01:12511387_C/T	C	T	216	.	DP=10;VDB=0.15979;MQSB=1;SGB=-0.670168;MQ0F=0;AC=2;AN=2;DP4=0,0,2,8;MQ=60;EFF=INTRON(MODIFIER|||||BnaA01g20660D|||BnaA01g20660D|2|1|WARNING_TRANSCRIPT_INCOMPLETE)	GT:PL	1/1:243,30,0
chrA01	12558386	chrA01:12558386_C/T	C	T	146	.	DP=6;VDB=0.861911;MQSB=1;SGB=-0.616816;MQ0F=0;AC=2;AN=2;DP4=0,0,5,1;MQ=60;EFF=DOWNSTREAM(MODIFIER||1332|||BnaA01g20710D|||BnaA01g20710D||1),INTERGENIC(MODIFIER||||||||||1)	GT:PL	1/1:173,18,0
chrA01	12583212	chrA01:12583212_A/T	A	T	38.3354	.	DP=2;VDB=0.14;SGB=-0.453602;MQ0F=0;AC=2;AN=2;DP4=0,0,2,0;MQ=56;EFF=DOWNSTREAM(MODIFIER||4150|||BnaA01g20720D|||BnaA01g20720D||1|WARNING_TRANSCRIPT_INCOMPLETE),INTERGENIC(MODIFIER||||||||||1)	GT:PL	1/1:66,6,0
chrA01	12586044	chrA01:12586044_C/T	C	T	228	.	DP=17;VDB=0.434266;MQSB=1;SGB=-0.690438;MQ0F=0;AC=2;AN=2;DP4=0,0,14,3;MQ=60;EFF=INTERGENIC(MODIFIER||||||||||1)	GT:PL	1/1:255,51,0
chrA01	12593504	chrA01:12593504_C/T	C	T	228	.	DP=14;VDB=0.440098;MQSB=1;SGB=-0.686358;MQ0F=0;AC=2;AN=2;DP4=0,0,10,4;MQ=60;EFF=DOWNSTREAM(MODIFIER||3698|||BnaA01g20730D|||BnaA01g20730D||1|WARNING_TRANSCRIPT_INCOMPLETE),INTERGENIC(MODIFIER||||||||||1)	GT:PL	1/1:255,42,0
chrA01	12594260	chrA01:12594260_C/T	C	T	179	.	DP=7;VDB=0.0576981;MQSB=1.01283;SGB=-0.636426;MQ0F=0;AC=2;AN=2;DP4=0,0,4,3;MQ=60;EFF=DOWNSTREAM(MODIFIER||2942|||BnaA01g20730D|||BnaA01g20730D||1|WARNING_TRANSCRIPT_INCOMPLETE),INTERGENIC(MODIFIER||||||||||1)	GT:PL	1/1:206,21,0
chrA01	12646169	chrA01:12646169_C/T	C	T	228	.	DP=19;VDB=0.475985;MQSB=0.649117;SGB=-0.69168;MQ0F=0;AC=2;AN=2;DP4=0,0,7,12;MQ=45;EFF=NON_SYNONYMOUS_CODING(MODERATE|MISSENSE|tGt/tAt|C328Y||BnaA01g20800D|||BnaA01g20800D|5|1|WARNING_TRANSCRIPT_INCOMPLETE)	GT:PL	1/1:255,57,0
chrA01	12717195	chrA01:12717195_C/T	C	T	93	.	DP=52;VDB=0.106776;RPB=0.574364;MQB=0.42981;BQB=0.832777;MQSB=0.896199;SGB=-0.676189;MQ0F=0.0192308;ICB=1;HOB=0.5;AC=1;AN=2;DP4=27,14,8,3;MQ=38;EFF=INTERGENIC(MODIFIER||||||||||1)	GT:PL	0/1:127,0,255
chrA01	12733793	chrA01:12733793_G/A	G	A	58	.	DP=46;VDB=0.479284;RPB=0.303449;MQB=0.994288;BQB=0.772408;MQSB=0.977792;SGB=-0.636426;MQ0F=0;ICB=1;HOB=0.5;AC=1;AN=2;DP4=23,16,4,3;MQ=59;EFF=DOWNSTREAM(MODIFIER||2851|||BnaA01g20820D|||BnaA01g20820D||1|WARNING_TRANSCRIPT_INCOMPLETE),INTERGENIC(MODIFIER||||||||||1),UPSTREAM(MODIFIER||4387|||BnaA01g20830D|||BnaA01g20830D||1|WARNING_TRANSCRIPT_INCOMPLETE)	GT:PL	0/1:93,0,255
chrA01	12733904	chrA01:12733904_G/A	G	A	33.4309	.	DP=35;VDB=0.489846;RPB=0.198191;MQB=1;BQB=0.985622;MQSB=1;SGB=-0.590765;MQ0F=0;ICB=1;HOB=0.5;AC=1;AN=2;DP4=16,13,3,2;MQ=60;EFF=DOWNSTREAM(MODIFIER||2740|||BnaA01g20820D|||BnaA01g20820D||1|WARNING_TRANSCRIPT_INCOMPLETE),INTERGENIC(MODIFIER||||||||||1),UPSTREAM(MODIFIER||4276|||BnaA01g20830D|||BnaA01g20830D||1|WARNING_TRANSCRIPT_INCOMPLETE)	GT:PL	0/1:69,0,255
chrA01	12849367	chrA01:12849367_C/T	C	T	228	.	DP=29;VDB=0.118082;MQSB=0.931617;SGB=-0.693079;MQ0F=0;AC=2;AN=2;DP4=0,0,12,17;MQ=58;EFF=INTERGENIC(MODIFIER||||||||||1),UPSTREAM(MODIFIER||3694|||BnaA01g20950D|||BnaA01g20950D||1)	GT:PL	1/1:255,87,0
chrA01	12862722	chrA01:12862722_C/T	C	T	228	.	DP=35;VDB=0.972692;MQSB=1;SGB=-0.693136;MQ0F=0;AC=2;AN=2;DP4=0,0,16,19;MQ=60;EFF=INTERGENIC(MODIFIER||||||||||1)	GT:PL	1/1:255,105,0
chrA01	12906218	chrA01:12906218_C/T	C	T	109	.	DP=4;VDB=0.265379;MQSB=1;SGB=-0.556411;MQ0F=0;AC=2;AN=2;DP4=0,0,2,2;MQ=60;EFF=INTERGENIC(MODIFIER||||||||||1),UPSTREAM(MODIFIER||1681|||BnaA01g20990D|||BnaA01g20990D||1)	GT:PL	1/1:136,12,0
chrA01	12909435	chrA01:12909435_C/T	C	T	228	.	DP=18;VDB=0.00630336;MQSB=1;SGB=-0.691153;MQ0F=0;AC=2;AN=2;DP4=0,0,8,10;MQ=60;EFF=DOWNSTREAM(MODIFIER||1135|||BnaA01g20990D|||BnaA01g20990D||1),INTERGENIC(MODIFIER||||||||||1)	GT:PL	1/1:255,54,0
chrA01	12994645	chrA01:12994645_C/T	C	T	228	.	DP=30;VDB=0.620887;RPB=1;MQB=1;BQB=1;MQSB=1;SGB=-0.693079;MQ0F=0;AC=2;AN=2;DP4=0,1,17,12;MQ=60;EFF=DOWNSTREAM(MODIFIER||2004|||BnaA01g21140D|||BnaA01g21140D||1),NON_SYNONYMOUS_CODING(MODERATE|MISSENSE|Cgc/Tgc|R345C||BnaA01g21150D|||BnaA01g21150D|11|1)	GT:PL	1/1:255,59,0
chrA01	13125169	chrA01:13125169_C/T	C	T	228	.	DP=19;VDB=0.885671;MQSB=0.946915;SGB=-0.69168;MQ0F=0;AC=2;AN=2;DP4=0,0,8,11;MQ=58;EFF=INTERGENIC(MODIFIER||||||||||1),UPSTREAM(MODIFIER||2865|||BnaA01g21260D|||BnaA01g21260D||1|WARNING_TRANSCRIPT_INCOMPLETE)	GT:PL	1/1:255,57,0
chrA01	13232974	chrA01:13232974_G/A	G	A	228	.	DP=15;VDB=0.647939;MQSB=1;SGB=-0.688148;MQ0F=0;AC=2;AN=2;DP4=0,0,10,5;MQ=60;EFF=DOWNSTREAM(MODIFIER||3790|||BnaA01g21370D|||BnaA01g21370D||1|WARNING_TRANSCRIPT_INCOMPLETE),INTERGENIC(MODIFIER||||||||||1),UPSTREAM(MODIFIER||2803|||BnaA01g21380D|||BnaA01g21380D||1|WARNING_TRANSCRIPT_INCOMPLETE)	GT:PL	1/1:255,45,0
chrA01	13241282	chrA01:13241282_G/A	G	A	228	.	DP=14;VDB=0.484305;MQSB=0.875173;SGB=-0.686358;MQ0F=0;AC=2;AN=2;DP4=0,0,8,6;MQ=59;EFF=DOWNSTREAM(MODIFIER||4375|||BnaA01g21380D|||BnaA01g21380D||1|WARNING_TRANSCRIPT_INCOMPLETE),INTERGENIC(MODIFIER||||||||||1)	GT:PL	1/1:255,42,0
chrA01	13246845	chrA01:13246845_G/A	G	A	228	.	DP=19;VDB=0.578619;MQSB=0.829029;SGB=-0.69168;MQ0F=0;AC=2;AN=2;DP4=0,0,9,10;MQ=56;EFF=INTERGENIC(MODIFIER||||||||||1)	GT:PL	1/1:255,57,0
chrA01	13306408	chrA01:13306408_G/A	G	A	228	.	DP=25;VDB=0.418118;RPB=1;MQB=1;BQB=1;MQSB=0.939413;SGB=-0.692831;MQ0F=0;AC=2;AN=2;DP4=1,0,12,12;MQ=59;EFF=DOWNSTREAM(MODIFIER||3235|||BnaA01g21430D|||BnaA01g21430D||1|WARNING_TRANSCRIPT_INCOMPLETE),STOP_GAINED(HIGH|NONSENSE|tGg/tAg|W269*||BnaA01g21440D|||BnaA01g21440D|1|1)	GT:PL	1/1:255,50,0
chrA01	13332056	chrA01:13332056_G/A	G	A	228	.	DP=29;VDB=0.583795;MQSB=1;SGB=-0.693054;MQ0F=0;AC=2;AN=2;DP4=0,0,15,13;MQ=60;EFF=INTERGENIC(MODIFIER||||||||||1)	GT:PL	1/1:255,84,0
chrA01	13469370	chrA01:13469370_G/A	G	A	228	.	DP=42;VDB=0.507953;MQSB=0.958651;SGB=-0.693146;MQ0F=0;AC=2;AN=2;DP4=0,0,19,23;MQ=59;EFF=INTERGENIC(MODIFIER||||||||||1)	GT:PL	1/1:255,126,0
chrA01	13493513	chrA01:13493513_T/G	T	G	102	.	DP=33;VDB=0.224432;RPB=0.769053;MQB=0.00262759;BQB=0.0981781;MQSB=0.954402;SGB=-0.670168;MQ0F=0;ICB=1;HOB=0.5;AC=1;AN=2;DP4=14,9,8,2;MQ=51;EFF=INTERGENIC(MODIFIER||||||||||1)	GT:PL	0/1:136,0,255
chrA01	13495556	chrA01:13495556_A/G	A	G	79	.	DP=27;VDB=0.00500563;RPB=0.25924;MQB=0.188876;BQB=0.408078;MQSB=0.908856;SGB=-0.616816;MQ0F=0;ICB=1;HOB=0.5;AC=1;AN=2;DP4=11,9,3,3;MQ=58;EFF=INTERGENIC(MODIFIER||||||||||1)	GT:PL	0/1:113,0,255
chrA01	13506083	chrA01:13506083_G/A	G	A	228	.	DP=28;VDB=0.700225;MQSB=1;SGB=-0.693054;MQ0F=0;AC=2;AN=2;DP4=0,0,15,13;MQ=60;EFF=INTERGENIC(MODIFIER||||||||||1)	GT:PL	1/1:255,84,0
chrA01	13574958	chrA01:13574958_G/A	G	A	228	.	DP=32;VDB=0.149658;MQSB=1;SGB=-0.69312;MQ0F=0;AC=2;AN=2;DP4=0,0,16,16;MQ=60;EFF=INTERGENIC(MODIFIER||||||||||1)	GT:PL	1/1:255,96,0
chrA01	13578025	chrA01:13578025_G/A	G	A	228	.	DP=24;VDB=0.622865;MQSB=0.769328;SGB=-0.692831;MQ0F=0;AC=2;AN=2;DP4=0,0,13,11;MQ=56;EFF=INTERGENIC(MODIFIER||||||||||1)	GT:PL	1/1:255,72,0
chrA01	13607299	chrA01:13607299_G/A	G	A	228	.	DP=18;VDB=0.760738;MQSB=1;SGB=-0.691153;MQ0F=0;AC=2;AN=2;DP4=0,0,7,11;MQ=60;EFF=INTERGENIC(MODIFIER||||||||||1)	GT:PL	1/1:255,54,0
chrA01	13645760	chrA01:13645760_G/A	G	A	228	.	DP=21;VDB=0.869212;MQSB=0.094407;SGB=-0.692352;MQ0F=0;AC=2;AN=2;DP4=0,0,13,8;MQ=56;EFF=INTERGENIC(MODIFIER||||||||||1)	GT:PL	1/1:255,63,0
chrA01	13741541	chrA01:13741541_G/A	G	A	222	.	DP=35;VDB=0.81215;RPB=0.982155;MQB=0.0142621;BQB=0.452483;MQSB=0.987893;SGB=-0.691153;MQ0F=0;ICB=1;HOB=0.5;AC=1;AN=2;DP4=10,6,9,9;MQ=54;EFF=INTERGENIC(MODIFIER||||||||||1)	GT:PL	0/1:255,0,255
chrA01	13741580	chrA01:13741580_C/T	C	T	222	.	DP=37;VDB=0.105844;RPB=0.963083;MQB=0.00164244;BQB=0.298826;MQSB=0.812827;SGB=-0.690438;MQ0F=0.0540541;ICB=1;HOB=0.5;AC=1;AN=2;DP4=13,7,8,9;MQ=53;EFF=INTERGENIC(MODIFIER||||||||||1)	GT:PL	0/1:255,0,255
chrA01	13741778	chrA01:13741778_G/T	G	T	65	.	DP=37;VDB=0.237012;RPB=0.697657;MQB=0.000105385;BQB=0.267776;MQSB=0.362006;SGB=-0.651104;MQ0F=0;ICB=1;HOB=0.5;AC=1;AN=2;DP4=15,14,1,7;MQ=56;EFF=INTERGENIC(MODIFIER||||||||||1)	GT:PL	0/1:100,0,255
chrA01	13985761	chrA01:13985761_G/A	G	A	228	.	DP=15;VDB=0.847798;MQSB=0.972604;SGB=-0.688148;MQ0F=0;AC=2;AN=2;DP4=0,0,9,6;MQ=56;EFF=DOWNSTREAM(MODIFIER||3378|||BnaA01g21640D|||BnaA01g21640D||1|WARNING_TRANSCRIPT_INCOMPLETE),DOWNSTREAM(MODIFIER||3824|||BnaA01g21650D|||BnaA01g21650D||1|WARNING_TRANSCRIPT_INCOMPLETE),INTRON(MODIFIER|||||BnaA01g21630D|||BnaA01g21630D|1|1|WARNING_TRANSCRIPT_MULTIPLE_STOP_CODONS)	GT:PL	1/1:255,45,0
chrA01	14044291	chrA01:14044291_G/A	G	A	228	.	DP=34;VDB=0.924853;MQSB=0.88839;SGB=-0.693132;MQ0F=0;AC=2;AN=2;DP4=0,0,12,22;MQ=53;EFF=DOWNSTREAM(MODIFIER||3744|||BnaA01g21700D|||BnaA01g21700D||1),DOWNSTREAM(MODIFIER||90|||BnaA01g21710D|||BnaA01g21710D||1|WARNING_TRANSCRIPT_INCOMPLETE),INTERGENIC(MODIFIER||||||||||1)	GT:PL	1/1:255,102,0
chrA01	14050066	chrA01:14050066_G/A	G	A	78	.	DP=28;VDB=0.29154;RPB=0.102178;MQB=0.000254588;BQB=0.312299;MQSB=0.394364;SGB=-0.651104;MQ0F=0;ICB=1;HOB=0.5;AC=1;AN=2;DP4=6,14,5,3;MQ=52;EFF=DOWNSTREAM(MODIFIER||1729|||BnaA01g21720D|||BnaA01g21720D||1|WARNING_TRANSCRIPT_INCOMPLETE),DOWNSTREAM(MODIFIER||4230|||BnaA01g21730D|||BnaA01g21730D||1),INTERGENIC(MODIFIER||||||||||1)	GT:PL	0/1:112,0,255
chrA01	14135495	chrA01:14135495_G/A	G	A	228	.	DP=16;VDB=0.195957;MQSB=0.863243;SGB=-0.689466;MQ0F=0;AC=2;AN=2;DP4=0,0,6,10;MQ=58;EFF=NON_SYNONYMOUS_CODING(MODERATE|MISSENSE|gGg/gAg|G16E||BnaA01g21840D|||BnaA01g21840D|1|1),UPSTREAM(MODIFIER||4185|||BnaA01g21830D|||BnaA01g21830D||1|WARNING_TRANSCRIPT_MULTIPLE_STOP_CODONS)	GT:PL	1/1:255,48,0
chrA01	14135832	chrA01:14135832_G/A	G	A	228	.	DP=24;VDB=0.738494;MQSB=1;SGB=-0.692562;MQ0F=0;AC=2;AN=2;DP4=0,0,17,5;MQ=60;EFF=INTRON(MODIFIER|||||BnaA01g21840D|||BnaA01g21840D|1|1),UPSTREAM(MODIFIER||4522|||BnaA01g21830D|||BnaA01g21830D||1|WARNING_TRANSCRIPT_MULTIPLE_STOP_CODONS)	GT:PL	1/1:255,66,0
chrA01	14205073	chrA01:14205073_G/A	G	A	223	.	DP=24;VDB=0.772379;RPB=0.454545;MQB=0.227273;BQB=0.772727;MQSB=0.598107;SGB=-0.692562;MQ0F=0.291667;AC=2;AN=2;DP4=1,1,12,10;MQ=20;EFF=INTERGENIC(MODIFIER||||||||||1)	GT:PL	1/1:250,48,0
chrA01	14233958	chrA01:14233958_G/A	G	A	228	.	DP=26;VDB=0.94764;RPB=1;MQB=1;BQB=1;MQSB=0.00491105;SGB=-0.692914;MQ0F=0.115385;AC=2;AN=2;DP4=1,0,8,17;MQ=42;EFF=NON_SYNONYMOUS_CODING(MODERATE|MISSENSE|Ggg/Agg|G122R||BnaA01g21890D|||BnaA01g21890D|4|1|WARNING_TRANSCRIPT_MULTIPLE_STOP_CODONS)	GT:PL	1/1:255,64,0
chrA01	14307415	chrA01:14307415_G/A	G	A	179	.	DP=7;VDB=0.85525;MQSB=1.01283;SGB=-0.636426;MQ0F=0;AC=2;AN=2;DP4=0,0,3,4;MQ=60;EFF=INTERGENIC(MODIFIER||||||||||1),UPSTREAM(MODIFIER||4022|||BnaA01g21970D|||BnaA01g21970D||1),UPSTREAM(MODIFIER||4137|||BnaA01g21960D|||BnaA01g21960D||1|WARNING_TRANSCRIPT_MULTIPLE_STOP_CODONS)	GT:PL	1/1:206,21,0
chrA01	14333905	chrA01:14333905_G/A	G	A	228	.	DP=22;VDB=0.404132;RPB=1;MQB=1;BQB=1;MQSB=0.47813;SGB=-0.692352;MQ0F=0.0454545;AC=2;AN=2;DP4=1,0,10,11;MQ=54;EFF=DOWNSTREAM(MODIFIER||3502|||BnaA01g22000D|||BnaA01g22000D||1),DOWNSTREAM(MODIFIER||4169|||BnaA01g21980D|||BnaA01g21980D||1|WARNING_TRANSCRIPT_INCOMPLETE),INTERGENIC(MODIFIER||||||||||1),UPSTREAM(MODIFIER||1930|||BnaA01g21990D|||BnaA01g21990D||1|WARNING_TRANSCRIPT_MULTIPLE_STOP_CODONS)	GT:PL	1/1:255,53,0
chrA01	14402418	chrA01:14402418_G/A	G	A	228	.	DP=15;VDB=0.481902;MQSB=1;SGB=-0.688148;MQ0F=0;AC=2;AN=2;DP4=0,0,9,6;MQ=60;EFF=DOWNSTREAM(MODIFIER||2187|||BnaA01g22090D|||BnaA01g22090D||1|WARNING_TRANSCRIPT_INCOMPLETE),INTERGENIC(MODIFIER||||||||||1)	GT:PL	1/1:255,45,0
chrA01	14408578	chrA01:14408578_G/A	G	A	213	.	DP=20;VDB=0.498759;MQSB=0.00843378;SGB=-0.692067;MQ0F=0.05;AC=2;AN=2;DP4=0,0,7,13;MQ=28;EFF=NON_SYNONYMOUS_CODING(MODERATE|MISSENSE|Gaa/Aaa|E255K||BnaA01g22100D|||BnaA01g22100D|3|1),UPSTREAM(MODIFIER||3234|||BnaA01g22090D|||BnaA01g22090D||1|WARNING_TRANSCRIPT_INCOMPLETE)	GT:PL	1/1:240,60,0
chrA01	14460850	chrA01:14460850_G/A	G	A	154	.	DP=36;VDB=0.847978;RPB=0.899744;MQB=0.00641706;BQB=0.738042;MQSB=0.0099231;SGB=-0.693079;MQ0F=0.194444;AC=2;AN=2;DP4=1,6,25,4;MQ=23;EFF=SPLICE_SITE_REGION(LOW|||||BnaA01g22120D|||BnaA01g22120D|9|1|WARNING_TRANSCRIPT_MULTIPLE_STOP_CODONS),STOP_GAINED(HIGH|NONSENSE|Cag/Tag|Q332*||BnaA01g22120D|||BnaA01g22120D|9|1|WARNING_TRANSCRIPT_MULTIPLE_STOP_CODONS)	GT:PL	1/1:181,9,0
chrA01	14513689	chrA01:14513689_G/A	G	A	155	.	DP=9;VDB=0.956416;SGB=-0.662043;MQ0F=0;AC=2;AN=2;DP4=0,0,9,0;MQ=60;EFF=INTERGENIC(MODIFIER||||||||||1),UPSTREAM(MODIFIER||498|||BnaA01g22150D|||BnaA01g22150D||1|WARNING_TRANSCRIPT_MULTIPLE_STOP_CODONS)	GT:PL	1/1:182,27,0
chrA01	14578448	chrA01:14578448_G/A	G	A	226	.	DP=28;VDB=0.102634;RPB=0.582346;MQB=0.0206651;BQB=0.997245;MQSB=0.379148;SGB=-0.692914;MQ0F=0;AC=2;AN=2;DP4=1,2,11,14;MQ=52;EFF=INTERGENIC(MODIFIER||||||||||1)	GT:PL	1/1:255,0,3
chrA01	14590211	chrA01:14590211_G/A	G	A	228	.	DP=22;VDB=0.664774;MQSB=1;SGB=-0.692562;MQ0F=0;AC=2;AN=2;DP4=0,0,13,9;MQ=60;EFF=DOWNSTREAM(MODIFIER||2469|||BnaA01g22220D|||BnaA01g22220D||1|WARNING_TRANSCRIPT_INCOMPLETE),DOWNSTREAM(MODIFIER||2808|||BnaA01g22210D|||BnaA01g22210D||1|WARNING_TRANSCRIPT_INCOMPLETE),INTERGENIC(MODIFIER||||||||||1)	GT:PL	1/1:255,66,0
chrA01	14730859	chrA01:14730859_G/A	G	A	228	.	DP=19;VDB=0.899324;MQSB=1;SGB=-0.69168;MQ0F=0;AC=2;AN=2;DP4=0,0,6,13;MQ=60;EFF=INTERGENIC(MODIFIER||||||||||1),UPSTREAM(MODIFIER||4118|||BnaA01g22370D|||BnaA01g22370D||1|WARNING_TRANSCRIPT_INCOMPLETE)	GT:PL	1/1:255,57,0
chrA01	14749681	chrA01:14749681_G/A	G	A	147	.	DP=7;VDB=0.87105;MQSB=1;SGB=-0.636426;MQ0F=0;AC=2;AN=2;DP4=0,0,6,1;MQ=53;EFF=INTERGENIC(MODIFIER||||||||||1)	GT:PL	1/1:174,21,0
chrA01	14881137	chrA01:14881137_G/A	G	A	222	.	DP=52;VDB=0.938057;RPB=0.556314;MQB=1;BQB=0.0814788;MQSB=1;SGB=-0.692831;MQ0F=0;ICB=1;HOB=0.5;AC=1;AN=2;DP4=18,10,15,9;MQ=60;EFF=NON_SYNONYMOUS_CODING(MODERATE|MISSENSE|Gag/Aag|E124K||BnaA01g22550D|||BnaA01g22550D|1|1|WARNING_TRANSCRIPT_MULTIPLE_STOP_CODONS)	GT:PL	0/1:255,0,255
chrA01	14896325	chrA01:14896325_G/A	G	A	228	.	DP=15;VDB=0.207007;MQSB=1;SGB=-0.688148;MQ0F=0;AC=2;AN=2;DP4=0,0,9,6;MQ=60;EFF=DOWNSTREAM(MODIFIER||785|||BnaA01g22560D|||BnaA01g22560D||1|WARNING_TRANSCRIPT_INCOMPLETE),INTERGENIC(MODIFIER||||||||||1),UPSTREAM(MODIFIER||2395|||BnaA01g22570D|||BnaA01g22570D||1),UPSTREAM(MODIFIER||3594|||BnaA01g22580D|||BnaA01g22580D||1)	GT:PL	1/1:255,45,0
chrA01	15154526	chrA01:15154526_G/A	G	A	228	.	DP=22;VDB=0.673257;RPB=0.287654;MQB=0.0401972;BQB=0.98186;MQSB=0.585274;SGB=-0.69168;MQ0F=0.0909091;AC=2;AN=2;DP4=2,1,7,12;MQ=40;EFF=NON_SYNONYMOUS_CODING(MODERATE|MISSENSE|Gaa/Aaa|E99K||BnaA01g22840D|||BnaA01g22840D|2|1),SPLICE_SITE_REGION(LOW|||||BnaA01g22840D|||BnaA01g22840D|2|1),UPSTREAM(MODIFIER||2636|||BnaA01g22830D|||BnaA01g22830D||1|WARNING_TRANSCRIPT_MULTIPLE_STOP_CODONS)	GT:PL	1/1:255,23,0
chrA01	15265873	chrA01:15265873_T/A	T	A	139	.	DP=41;VDB=0.851509;RPB=0.418113;MQB=0.954963;BQB=0.959263;MQSB=0.817356;SGB=-0.670168;MQ0F=0;ICB=1;HOB=0.5;AC=1;AN=2;DP4=13,18,4,6;MQ=58;EFF=INTERGENIC(MODIFIER||||||||||1)	GT:PL	0/1:173,0,255
chrA01	15279728	chrA01:15279728_G/A	G	A	205	.	DP=12;VDB=0.15118;MQSB=1;SGB=-0.676189;MQ0F=0;AC=2;AN=2;DP4=0,0,1,10;MQ=60;EFF=INTERGENIC(MODIFIER||||||||||1)	GT:PL	1/1:232,33,0
chrA01	15327947	chrA01:15327947_G/A	G	A	228	.	DP=16;VDB=0.287158;MQSB=0.960687;SGB=-0.689466;MQ0F=0;AC=2;AN=2;DP4=0,0,5,11;MQ=59;EFF=DOWNSTREAM(MODIFIER||3035|||BnaA01g22950D|||BnaA01g22950D||1|WARNING_TRANSCRIPT_INCOMPLETE),DOWNSTREAM(MODIFIER||769|||BnaA01g22960D|||BnaA01g22960D||1),INTERGENIC(MODIFIER||||||||||1),UPSTREAM(MODIFIER||828|||BnaA01g22970D|||BnaA01g22970D||1|WARNING_TRANSCRIPT_INCOMPLETE)	GT:PL	1/1:255,48,0
chrA01	15329152	chrA01:15329152_G/A	G	A	228	.	DP=24;VDB=0.523776;MQSB=1;SGB=-0.692831;MQ0F=0;AC=2;AN=2;DP4=0,0,15,9;MQ=60;EFF=DOWNSTREAM(MODIFIER||1974|||BnaA01g22960D|||BnaA01g22960D||1),DOWNSTREAM(MODIFIER||4240|||BnaA01g22950D|||BnaA01g22950D||1|WARNING_TRANSCRIPT_INCOMPLETE),INTRON(MODIFIER|||||BnaA01g22970D|||BnaA01g22970D|1|1|WARNING_TRANSCRIPT_INCOMPLETE)	GT:PL	1/1:255,72,0
chrA01	15333960	chrA01:15333960_G/A	G	A	228	.	DP=31;VDB=0.928213;RPB=1;MQB=1;BQB=1;MQSB=0.825504;SGB=-0.693097;MQ0F=0.0322581;AC=2;AN=2;DP4=1,0,19,11;MQ=50;EFF=DOWNSTREAM(MODIFIER||4506|||BnaA01g22980D|||BnaA01g22980D||1|WARNING_TRANSCRIPT_INCOMPLETE),INTRON(MODIFIER|||||BnaA01g22970D|||BnaA01g22970D|16|1|WARNING_TRANSCRIPT_INCOMPLETE),SPLICE_SITE_ACCEPTOR(HIGH|||||BnaA01g22970D|||BnaA01g22970D|17|1|WARNING_TRANSCRIPT_INCOMPLETE)	GT:PL	1/1:255,78,0
chrA01	15574412	chrA01:15574412_A/G	A	G	173	.	DP=8;VDB=0.00018837;MQSB=0.900802;SGB=-0.651104;MQ0F=0;AC=2;AN=2;DP4=0,0,5,3;MQ=47;EFF=INTRON(MODIFIER|||||BnaA01g23180D|||BnaA01g23180D|3|1|WARNING_TRANSCRIPT_INCOMPLETE)	GT:PL	1/1:200,24,0
chrA01	15578353	chrA01:15578353_A/C	A	C	162	.	DP=11;VDB=0.134903;RPB=1;MQB=1;BQB=1;MQSB=0.742931;SGB=-0.670168;MQ0F=0;ICB=1;HOB=0.5;AC=1;AN=2;DP4=1,0,5,5;MQ=39;EFF=INTERGENIC(MODIFIER||||||||||1),UPSTREAM(MODIFIER||3058|||BnaA01g23180D|||BnaA01g23180D||1|WARNING_TRANSCRIPT_INCOMPLETE)	GT:PL	0/1:195,0,8
chrA01	15623764	chrA01:15623764_G/A	G	A	228	.	DP=12;VDB=0.920644;MQSB=0.94394;SGB=-0.680642;MQ0F=0;AC=2;AN=2;DP4=0,0,4,8;MQ=54;EFF=INTERGENIC(MODIFIER||||||||||1),UPSTREAM(MODIFIER||3938|||BnaA01g23220D|||BnaA01g23220D||1|WARNING_TRANSCRIPT_INCOMPLETE)	GT:PL	1/1:255,36,0
chrA01	15772456	chrA01:15772456_G/A	G	A	205	.	DP=15;VDB=0.460669;MQSB=0.791667;SGB=-0.686358;MQ0F=0.133333;AC=2;AN=2;DP4=0,0,12,2;MQ=34;EFF=DOWNSTREAM(MODIFIER||3796|||BnaA01g23410D|||BnaA01g23410D||1|WARNING_TRANSCRIPT_INCOMPLETE),INTRON(MODIFIER|||||BnaA01g23390D|||BnaA01g23390D|4|1|WARNING_TRANSCRIPT_MULTIPLE_STOP_CODONS),SPLICE_SITE_REGION(LOW|||||BnaA01g23390D|||BnaA01g23390D|4|1|WARNING_TRANSCRIPT_MULTIPLE_STOP_CODONS),UPSTREAM(MODIFIER||2349|||BnaA01g23400D|||BnaA01g23400D||1)	GT:PL	1/1:232,42,0
chrA01	15795183	chrA01:15795183_G/A	G	A	228	.	DP=19;VDB=0.676726;MQSB=0.850016;SGB=-0.69168;MQ0F=0;AC=2;AN=2;DP4=0,0,6,13;MQ=58;EFF=INTERGENIC(MODIFIER||||||||||1)	GT:PL	1/1:255,57,0
chrA01	15911475	chrA01:15911475_T/A	T	A	180	.	DP=7;VDB=0.903975;MQSB=0.5;SGB=-0.636426;MQ0F=0;AC=2;AN=2;DP4=0,0,5,2;MQ=58;EFF=DOWNSTREAM(MODIFIER||2893|||BnaA01g23560D|||BnaA01g23560D||1),INTERGENIC(MODIFIER||||||||||1),UPSTREAM(MODIFIER||3999|||BnaA01g23540D|||BnaA01g23540D||1|WARNING_TRANSCRIPT_INCOMPLETE),UPSTREAM(MODIFIER||918|||BnaA01g23550D|||BnaA01g23550D||1)	GT:PL	1/1:207,21,0
chrA01	16020127	chrA01:16020127_G/A	G	A	228	.	DP=16;VDB=0.0143369;MQSB=1;SGB=-0.689466;MQ0F=0;AC=2;AN=2;DP4=0,0,9,7;MQ=60;EFF=INTERGENIC(MODIFIER||||||||||1),UPSTREAM(MODIFIER||3685|||BnaA01g23640D|||BnaA01g23640D||1)	GT:PL	1/1:255,48,0
chrA01	16023471	chrA01:16023471_C/A	C	A	43.335	.	DP=2;VDB=0.06;SGB=-0.453602;MQ0F=0;AC=2;AN=2;DP4=0,0,2,0;MQ=55;EFF=INTERGENIC(MODIFIER||||||||||1),UPSTREAM(MODIFIER||341|||BnaA01g23640D|||BnaA01g23640D||1)	GT:PL	1/1:71,6,0
chrA01	16081437	chrA01:16081437_C/T	C	T	48.2754	.	DP=4;VDB=0.116687;RPB=1;MQB=1;BQB=1;MQSB=0;SGB=-0.511536;MQ0F=0;ICB=1;HOB=0.5;AC=1;AN=2;DP4=1,0,1,2;MQ=46;EFF=INTERGENIC(MODIFIER||||||||||1)	GT:PL	0/1:82,0,21
chrA01	16088701	chrA01:16088701_A/G	A	G	152	.	DP=45;VDB=0.367739;RPB=0.354909;MQB=0.0230026;BQB=0.322031;MQSB=0.2777;SGB=-0.676189;MQ0F=0;ICB=1;HOB=0.5;AC=1;AN=2;DP4=18,16,5,6;MQ=55;EFF=INTERGENIC(MODIFIER||||||||||1)	GT:PL	0/1:186,0,255
chrA01	16141118	chrA01:16141118_C/G	C	G	133	.	DP=5;VDB=0.0263438;MQSB=0.666667;SGB=-0.590765;MQ0F=0;AC=2;AN=2;DP4=0,0,2,3;MQ=58;EFF=DOWNSTREAM(MODIFIER||52|||BnaA01g23760D|||BnaA01g23760D||1|WARNING_TRANSCRIPT_MULTIPLE_STOP_CODONS),INTERGENIC(MODIFIER||||||||||1),UPSTREAM(MODIFIER||2908|||BnaA01g23740D|||BnaA01g23740D||1),UPSTREAM(MODIFIER||3077|||BnaA01g23730D|||BnaA01g23730D||1),UPSTREAM(MODIFIER||39|||BnaA01g23750D|||BnaA01g23750D||1|WARNING_TRANSCRIPT_MULTIPLE_STOP_CODONS)	GT:PL	1/1:160,15,0
chrA01	16247527	chrA01:16247527_G/A	G	A	89	.	DP=6;VDB=0.284843;RPB=1;MQB=1;BQB=1;SGB=-0.590765;MQ0F=0;ICB=1;HOB=0.5;AC=1;AN=2;DP4=0,1,0,5;MQ=56;EFF=INTERGENIC(MODIFIER||||||||||1)	GT:PL	0/1:124,0,16
chrA01	16275485	chrA01:16275485_A/G	A	G	127	.	DP=5;VDB=0.0180471;MQSB=1;SGB=-0.590765;MQ0F=0;AC=2;AN=2;DP4=0,0,1,4;MQ=53;EFF=DOWNSTREAM(MODIFIER||1646|||BnaA01g23840D|||BnaA01g23840D||1|WARNING_TRANSCRIPT_INCOMPLETE),INTRON(MODIFIER|||||BnaA01g23850D|||BnaA01g23850D|2|1)	GT:PL	1/1:154,15,0
chrA01	16339104	chrA01:16339104_G/A	G	A	228	.	DP=23;VDB=0.968678;RPB=1;MQB=1;BQB=1;MQSB=0.541379;SGB=-0.692562;MQ0F=0;AC=2;AN=2;DP4=1,0,10,12;MQ=58;EFF=INTERGENIC(MODIFIER||||||||||1),UPSTREAM(MODIFIER||3302|||BnaA01g23900D|||BnaA01g23900D||1|WARNING_TRANSCRIPT_MULTIPLE_STOP_CODONS)	GT:PL	1/1:255,31,0
chrA01	16508052	chrA01:16508052_T/C	T	C	130	.	DP=5;VDB=0.0687819;MQSB=0.333333;SGB=-0.590765;MQ0F=0;AC=2;AN=2;DP4=0,0,3,2;MQ=51;EFF=INTERGENIC(MODIFIER||||||||||1)	GT:PL	1/1:157,15,0
chrA01	16529039	chrA01:16529039_C/T	C	T	35.513	.	DP=3;VDB=0.02;RPB=1;MQB=1;BQB=1;MQSB=1;SGB=-0.453602;MQ0F=0;ICB=1;HOB=0.5;AC=1;AN=2;DP4=1,0,1,1;MQ=48;EFF=INTERGENIC(MODIFIER||||||||||1),UPSTREAM(MODIFIER||4217|||BnaA01g24110D|||BnaA01g24110D||1|WARNING_TRANSCRIPT_MULTIPLE_STOP_CODONS)	GT:PL	0/1:69,0,16
chrA01	16560985	chrA01:16560985_C/T	C	T	127	.	DP=9;VDB=0.89379;RPB=1;MQB=1;BQB=1;MQSB=1;SGB=-0.651104;MQ0F=0.111111;AC=2;AN=2;DP4=0,1,8,0;MQ=37;EFF=INTRON(MODIFIER|||||BnaA01g24150D|||BnaA01g24150D|3|1|WARNING_TRANSCRIPT_INCOMPLETE),UPSTREAM(MODIFIER||3593|||BnaA01g24160D|||BnaA01g24160D||1|WARNING_TRANSCRIPT_INCOMPLETE)	GT:PL	1/1:154,18,0
chrA01	16611747	chrA01:16611747_G/A	G	A	134	.	DP=5;VDB=0.855578;MQSB=1;SGB=-0.590765;MQ0F=0;AC=2;AN=2;DP4=0,0,1,4;MQ=60;EFF=DOWNSTREAM(MODIFIER||963|||BnaA01g24190D|||BnaA01g24190D||1|WARNING_TRANSCRIPT_INCOMPLETE),INTERGENIC(MODIFIER||||||||||1)	GT:PL	1/1:161,15,0
chrA01	16762442	chrA01:16762442_G/A	G	A	221	.	DP=18;VDB=0.417075;MQSB=1;SGB=-0.691153;MQ0F=0;AC=2;AN=2;DP4=0,0,17,1;MQ=58;EFF=DOWNSTREAM(MODIFIER||3440|||BnaA01g24400D|||BnaA01g24400D||1|WARNING_TRANSCRIPT_MULTIPLE_STOP_CODONS),DOWNSTREAM(MODIFIER||4239|||BnaA01g24360D|||BnaA01g24360D||1),NON_SYNONYMOUS_CODING(MODERATE|MISSENSE|gCa/gTa|A59V||BnaA01g24390D|||BnaA01g24390D|1|1|WARNING_TRANSCRIPT_INCOMPLETE),UPSTREAM(MODIFIER||2765|||BnaA01g24380D|||BnaA01g24380D||1|WARNING_TRANSCRIPT_INCOMPLETE),UPSTREAM(MODIFIER||3571|||BnaA01g24370D|||BnaA01g24370D||1)	GT:PL	1/1:248,54,0
chrA01	16907772	chrA01:16907772_G/A	G	A	228	.	DP=42;VDB=0.990051;RPB=1;MQB=1;BQB=1;MQSB=0.00208846;SGB=-0.693145;MQ0F=0.047619;AC=2;AN=2;DP4=0,1,20,21;MQ=42;EFF=INTERGENIC(MODIFIER||||||||||1),UPSTREAM(MODIFIER||2953|||BnaA01g24510D|||BnaA01g24510D||1|WARNING_TRANSCRIPT_MULTIPLE_STOP_CODONS)	GT:PL	1/1:255,110,0
chrA01	17246767	chrA01:17246767_A/G	A	G	74	.	DP=3;VDB=0.851467;MQSB=1;SGB=-0.511536;MQ0F=0;AC=2;AN=2;DP4=0,0,1,2;MQ=60;EFF=INTERGENIC(MODIFIER||||||||||1),UPSTREAM(MODIFIER||2605|||BnaA01g24890D|||BnaA01g24890D||1)	GT:PL	1/1:102,9,0
chrA01	17399987	chrA01:17399987_G/T	G	T	111	.	DP=6;VDB=0.0652132;SGB=-0.616816;MQ0F=0;AC=2;AN=2;DP4=0,0,6,0;MQ=44;EFF=INTERGENIC(MODIFIER||||||||||1),UPSTREAM(MODIFIER||4991|||BnaA01g24950D|||BnaA01g24950D||1|WARNING_TRANSCRIPT_MULTIPLE_STOP_CODONS)	GT:PL	1/1:138,18,0
chrA01	17420912	chrA01:17420912_T/C	T	C	124	.	DP=12;VDB=0.227094;RPB=0.811069;MQB=0.857404;BQB=0.983051;MQSB=0.98568;SGB=-0.662043;MQ0F=0;ICB=1;HOB=0.5;AC=1;AN=2;DP4=0,3,8,1;MQ=41;EFF=INTERGENIC(MODIFIER||||||||||1)	GT:PL	0/1:158,0,42
chrA01	17493439	chrA01:17493439_C/T	C	T	220	.	DP=28;VDB=0.754234;RPB=0.134298;MQB=0.812241;BQB=0.993391;MQSB=0.879517;SGB=-0.688148;MQ0F=0;ICB=1;HOB=0.5;AC=1;AN=2;DP4=5,8,10,5;MQ=46;EFF=DOWNSTREAM(MODIFIER||1948|||BnaA01g25010D|||BnaA01g25010D||1),NON_SYNONYMOUS_CODING(MODERATE|MISSENSE|tCt/tTt|S99F||BnaA01g25000D|||BnaA01g25000D|1|1)	GT:PL	0/1:253,0,228
chrA01	17500023	chrA01:17500023_G/A	G	A	88	.	DP=11;VDB=0.41821;RPB=0.564628;MQB=0.891517;BQB=0.950952;MQSB=0.356607;SGB=-0.590765;MQ0F=0;ICB=1;HOB=0.5;AC=1;AN=2;DP4=4,2,1,4;MQ=46;EFF=INTRON(MODIFIER|||||BnaA01g25020D|||BnaA01g25020D|1|1|WARNING_TRANSCRIPT_MULTIPLE_STOP_CODONS),UPSTREAM(MODIFIER||4028|||BnaA01g25010D|||BnaA01g25010D||1)	GT:PL	0/1:121,0,143
chrA01	17515091	chrA01:17515091_G/A	G	A	222	.	DP=32;VDB=0.0556904;RPB=0.0835762;MQB=0.470895;BQB=0.503987;MQSB=0.539518;SGB=-0.690438;MQ0F=0;ICB=1;HOB=0.5;AC=1;AN=2;DP4=6,9,5,12;MQ=50;EFF=DOWNSTREAM(MODIFIER||1740|||BnaA01g25080D|||BnaA01g25080D||1|WARNING_TRANSCRIPT_INCOMPLETE),DOWNSTREAM(MODIFIER||2178|||BnaA01g25050D|||BnaA01g25050D||1|WARNING_TRANSCRIPT_MULTIPLE_STOP_CODONS),DOWNSTREAM(MODIFIER||2806|||BnaA01g25040D|||BnaA01g25040D||1),DOWNSTREAM(MODIFIER||3437|||BnaA01g25030D|||BnaA01g25030D||1|WARNING_TRANSCRIPT_INCOMPLETE),NON_SYNONYMOUS_CODING(MODERATE|MISSENSE|gGa/gAa|G153E||BnaA01g25060D|||BnaA01g25060D|2|1|WARNING_TRANSCRIPT_INCOMPLETE),UPSTREAM(MODIFIER||4238|||BnaA01g25090D|||BnaA01g25090D||1|WARNING_TRANSCRIPT_INCOMPLETE),UPSTREAM(MODIFIER||785|||BnaA01g25070D|||BnaA01g25070D||1|WARNING_TRANSCRIPT_MULTIPLE_STOP_CODONS)	GT:PL	0/1:255,0,255
chrA01	17669726	chrA01:17669726_A/G	A	G	29.4018	.	DP=25;VDB=0.0382226;RPB=0.51899;MQB=0.00419575;BQB=0.959837;MQSB=0.674458;SGB=-0.616816;MQ0F=0;ICB=1;HOB=0.5;AC=1;AN=2;DP4=10,9,5,1;MQ=48;EFF=SYNONYMOUS_CODING(LOW|SILENT|caA/caG|Q216||BnaA01g25230D|||BnaA01g25230D|5|1|WARNING_TRANSCRIPT_MULTIPLE_STOP_CODONS)	GT:PL	0/1:64,0,255
chrA01	17683201	chrA01:17683201_G/A	G	A	228	.	DP=21;VDB=0.777572;MQSB=0.950149;SGB=-0.692352;MQ0F=0;AC=2;AN=2;DP4=0,0,12,9;MQ=58;EFF=DOWNSTREAM(MODIFIER||3325|||BnaA01g25240D|||BnaA01g25240D||1),NON_SYNONYMOUS_CODING(MODERATE|MISSENSE|Ggt/Agt|G380S||BnaA01g25250D|||BnaA01g25250D|3|1|WARNING_TRANSCRIPT_INCOMPLETE)	GT:PL	1/1:255,63,0
chrA01	17705043	chrA01:17705043_G/A	G	A	228	.	DP=21;VDB=0.614651;MQSB=0.913101;SGB=-0.692352;MQ0F=0;AC=2;AN=2;DP4=0,0,9,12;MQ=59;EFF=INTERGENIC(MODIFIER||||||||||1),UPSTREAM(MODIFIER||3082|||BnaA01g25290D|||BnaA01g25290D||1),UPSTREAM(MODIFIER||4546|||BnaA01g25300D|||BnaA01g25300D||1|WARNING_TRANSCRIPT_MULTIPLE_STOP_CODONS)	GT:PL	1/1:255,63,0
chrA01	17730139	chrA01:17730139_G/A	G	A	228	.	DP=33;VDB=0.62672;MQSB=0.88901;SGB=-0.693127;MQ0F=0;AC=2;AN=2;DP4=0,0,24,9;MQ=59;EFF=DOWNSTREAM(MODIFIER||753|||BnaA01g25340D|||BnaA01g25340D||1|WARNING_TRANSCRIPT_MULTIPLE_STOP_CODONS),NON_SYNONYMOUS_CODING(MODERATE|MISSENSE|Gag/Aag|E318K||BnaA01g25330D|||BnaA01g25330D|8|1|WARNING_TRANSCRIPT_MULTIPLE_STOP_CODONS),UPSTREAM(MODIFIER||2892|||BnaA01g25350D|||BnaA01g25350D||1|WARNING_TRANSCRIPT_MULTIPLE_STOP_CODONS)	GT:PL	1/1:255,99,0
chrA01	17748328	chrA01:17748328_T/A	T	A	129	.	DP=5;VDB=0.548401;MQSB=1;SGB=-0.590765;MQ0F=0;AC=2;AN=2;DP4=0,0,2,3;MQ=60;EFF=INTERGENIC(MODIFIER||||||||||1),UPSTREAM(MODIFIER||2264|||BnaA01g25370D|||BnaA01g25370D||1)	GT:PL	1/1:156,15,0
chrA01	17888286	chrA01:17888286_G/A	G	A	228	.	DP=32;VDB=0.740966;RPB=0.25;MQB=0;BQB=0.633333;MQSB=0.791547;SGB=-0.693097;MQ0F=0;AC=2;AN=2;DP4=0,2,18,12;MQ=59;EFF=INTERGENIC(MODIFIER||||||||||1),UPSTREAM(MODIFIER||3385|||BnaA01g25640D|||BnaA01g25640D||1|WARNING_TRANSCRIPT_INCOMPLETE),UPSTREAM(MODIFIER||496|||BnaA01g25650D|||BnaA01g25650D||1),UPSTREAM(MODIFIER||88|||BnaA01g25660D|||BnaA01g25660D||1|WARNING_TRANSCRIPT_INCOMPLETE)	GT:PL	1/1:255,26,0
chrA01	17913461	chrA01:17913461_G/A	G	A	228	.	DP=24;VDB=0.00802942;MQSB=1;SGB=-0.692562;MQ0F=0;AC=2;AN=2;DP4=0,0,4,18;MQ=60;EFF=INTRON(MODIFIER|||||BnaA01g25700D|||BnaA01g25700D|15|1|WARNING_TRANSCRIPT_INCOMPLETE)	GT:PL	1/1:255,66,0
chrA01	18044147	chrA01:18044147_A/T	A	T	221	.	DP=10;VDB=0.940371;MQSB=0.916482;SGB=-0.670168;MQ0F=0;AC=2;AN=2;DP4=0,0,7,3;MQ=60;EFF=DOWNSTREAM(MODIFIER||712|||BnaA01g25860D|||BnaA01g25860D||1),INTERGENIC(MODIFIER||||||||||1),UPSTREAM(MODIFIER||2365|||BnaA01g25870D|||BnaA01g25870D||1|WARNING_TRANSCRIPT_MULTIPLE_STOP_CODONS),UPSTREAM(MODIFIER||4913|||BnaA01g25850D|||BnaA01g25850D||1)	GT:PL	1/1:248,30,0
chrA01	18136781	chrA01:18136781_G/A	G	A	228	.	DP=14;VDB=0.844934;MQSB=1;SGB=-0.686358;MQ0F=0;AC=2;AN=2;DP4=0,0,10,4;MQ=60;EFF=DOWNSTREAM(MODIFIER||300|||BnaA01g26000D|||BnaA01g26000D||1),DOWNSTREAM(MODIFIER||3032|||BnaA01g26020D|||BnaA01g26020D||1|WARNING_TRANSCRIPT_INCOMPLETE),INTERGENIC(MODIFIER||||||||||1),UPSTREAM(MODIFIER||1752|||BnaA01g26010D|||BnaA01g26010D||1),UPSTREAM(MODIFIER||3270|||BnaA01g25990D|||BnaA01g25990D||1|WARNING_TRANSCRIPT_MULTIPLE_STOP_CODONS)	GT:PL	1/1:255,42,0
chrA01	18220337	chrA01:18220337_T/C	T	C	228	.	DP=21;VDB=0.217756;RPB=0.315789;MQB=0.105263;BQB=0.710526;MQSB=0.699755;SGB=-0.69168;MQ0F=0.190476;AC=2;AN=2;DP4=1,1,9,10;MQ=40;EFF=INTERGENIC(MODIFIER||||||||||1),UPSTREAM(MODIFIER||2774|||BnaA01g26140D|||BnaA01g26140D||1|WARNING_TRANSCRIPT_MULTIPLE_STOP_CODONS)	GT:PL	1/1:255,40,0
chrA01	18319455	chrA01:18319455_A/C	A	C	92	.	DP=4;VDB=0.0298006;SGB=-0.556411;MQ0F=0;AC=2;AN=2;DP4=0,0,0,4;MQ=45;EFF=DOWNSTREAM(MODIFIER||1732|||BnaA01g26270D|||BnaA01g26270D||1|WARNING_TRANSCRIPT_MULTIPLE_STOP_CODONS),DOWNSTREAM(MODIFIER||577|||BnaA01g26250D|||BnaA01g26250D||1|WARNING_TRANSCRIPT_MULTIPLE_STOP_CODONS),INTRON(MODIFIER|||||BnaA01g26260D|||BnaA01g26260D|1|1)	GT:PL	1/1:119,12,0
chrA01	18398899	chrA01:18398899_G/A	G	A	228	.	DP=39;VDB=0.814398;MQSB=0.760968;SGB=-0.693143;MQ0F=0;AC=2;AN=2;DP4=0,0,22,16;MQ=57;EFF=INTERGENIC(MODIFIER||||||||||1),UPSTREAM(MODIFIER||3603|||BnaA01g26330D|||BnaA01g26330D||1|WARNING_TRANSCRIPT_MULTIPLE_STOP_CODONS)	GT:PL	1/1:255,114,0
chrA01	18451770	chrA01:18451770_C/G	C	G	126	.	DP=10;VDB=0.601916;RPB=0.0916482;MQB=0.641538;BQB=0.824834;MQSB=0.895781;SGB=-0.636426;MQ0F=0;ICB=1;HOB=0.5;AC=1;AN=2;DP4=3,0,3,4;MQ=38;EFF=INTRON(MODIFIER|||||BnaA01g26400D|||BnaA01g26400D|1|1|WARNING_TRANSCRIPT_INCOMPLETE)	GT:PL	0/1:160,0,46
chrA01	18462832	chrA01:18462832_G/A	G	A	138	.	DP=20;VDB=0.212824;RPB=0.637737;MQB=0.00566488;BQB=0.0763613;MQSB=0.277778;SGB=-0.686358;MQ0F=0;ICB=1;HOB=0.5;AC=1;AN=2;DP4=4,2,14,0;MQ=49;EFF=INTERGENIC(MODIFIER||||||||||1)	GT:PL	0/1:172,0,88
chrA01	18462843	chrA01:18462843_C/T	C	T	138	.	DP=18;VDB=0.186543;RPB=0.697047;MQB=0.0388472;BQB=0.0388472;MQSB=1;SGB=-0.686358;MQ0F=0;ICB=1;HOB=0.5;AC=1;AN=2;DP4=3,1,14,0;MQ=49;EFF=INTERGENIC(MODIFIER||||||||||1)	GT:PL	0/1:173,0,49
chrA01	18510080	chrA01:18510080_G/A	G	A	225	.	DP=14;VDB=0.781526;MQSB=0.991701;SGB=-0.686358;MQ0F=0;AC=2;AN=2;DP4=0,0,8,6;MQ=33;EFF=INTERGENIC(MODIFIER||||||||||1),UPSTREAM(MODIFIER||2331|||BnaA01g26430D|||BnaA01g26430D||1|WARNING_TRANSCRIPT_MULTIPLE_STOP_CODONS)	GT:PL	1/1:252,42,0
chrA01	18523617	chrA01:18523617_G/A	G	A	87	.	DP=7;VDB=0.409395;RPB=0.8;MQB=0;BQB=0.7;MQSB=1;SGB=-0.590765;MQ0F=0;ICB=1;HOB=0.5;AC=1;AN=2;DP4=1,1,5,0;MQ=50;EFF=DOWNSTREAM(MODIFIER||1734|||BnaA01g26450D|||BnaA01g26450D||1|WARNING_TRANSCRIPT_INCOMPLETE),INTERGENIC(MODIFIER||||||||||1),UPSTREAM(MODIFIER||2591|||BnaA01g26440D|||BnaA01g26440D||1|WARNING_TRANSCRIPT_MULTIPLE_STOP_CODONS),UPSTREAM(MODIFIER||3243|||BnaA01g26460D|||BnaA01g26460D||1|WARNING_TRANSCRIPT_INCOMPLETE)	GT:PL	0/1:121,0,37
chrA01	18541672	chrA01:18541672_C/T	C	T	111	.	DP=9;VDB=0.0277561;RPB=0.0812164;MQB=0.0812164;BQB=0.730948;MQSB=0.162433;SGB=-0.590765;MQ0F=0.444444;AC=2;AN=2;DP4=4,0,1,4;MQ=33;EFF=INTERGENIC(MODIFIER||||||||||1)	GT:PL	1/1:138,4,0
chrA01	18550974	chrA01:18550974_G/A	G	A	228	.	DP=15;VDB=0.0571999;MQSB=0.301194;SGB=-0.686358;MQ0F=0;AC=2;AN=2;DP4=0,0,8,6;MQ=38;EFF=DOWNSTREAM(MODIFIER||2706|||BnaA01g26490D|||BnaA01g26490D||1),SYNONYMOUS_CODING(LOW|SILENT|cgG/cgA|R291||BnaA01g26480D|||BnaA01g26480D|2|1|WARNING_TRANSCRIPT_MULTIPLE_STOP_CODONS),UPSTREAM(MODIFIER||2016|||BnaA01g26470D|||BnaA01g26470D||1|WARNING_TRANSCRIPT_INCOMPLETE)	GT:PL	1/1:255,42,0
chrA01	18594424	chrA01:18594424_G/A	G	A	228	.	DP=30;VDB=0.810575;MQSB=0.957043;SGB=-0.693097;MQ0F=0;AC=2;AN=2;DP4=0,0,12,18;MQ=54;EFF=DOWNSTREAM(MODIFIER||3863|||BnaA01g26540D|||BnaA01g26540D||1|WARNING_TRANSCRIPT_INCOMPLETE),DOWNSTREAM(MODIFIER||921|||BnaA01g26560D|||BnaA01g26560D||1|WARNING_TRANSCRIPT_INCOMPLETE),NON_SYNONYMOUS_CODING(MODERATE|MISSENSE|Gaa/Aaa|E417K||BnaA01g26550D|||BnaA01g26550D|7|1|WARNING_TRANSCRIPT_INCOMPLETE),UPSTREAM(MODIFIER||1749|||BnaA01g26570D|||BnaA01g26570D||1)	GT:PL	1/1:255,90,0
chrA01	18668723	chrA01:18668723_G/A	G	A	228	.	DP=28;VDB=0.633779;MQSB=0.925036;SGB=-0.693021;MQ0F=0;AC=2;AN=2;DP4=0,0,16,11;MQ=59;EFF=NON_SYNONYMOUS_CODING(MODERATE|MISSENSE|Gaa/Aaa|E182K||BnaA01g26670D|||BnaA01g26670D|3|1|WARNING_TRANSCRIPT_INCOMPLETE),UPSTREAM(MODIFIER||514|||BnaA01g26680D|||BnaA01g26680D||1)	GT:PL	1/1:255,81,0
chrA01	18890941	chrA01:18890941_G/A	G	A	228	.	DP=27;VDB=0.280344;MQSB=0.00153154;SGB=-0.692976;MQ0F=0;AC=2;AN=2;DP4=0,0,14,12;MQ=49;EFF=DOWNSTREAM(MODIFIER||1219|||BnaA01g26990D|||BnaA01g26990D||1|WARNING_TRANSCRIPT_INCOMPLETE),DOWNSTREAM(MODIFIER||3347|||BnaA01g27000D|||BnaA01g27000D||1|WARNING_TRANSCRIPT_INCOMPLETE),NON_SYNONYMOUS_CODING(MODERATE|MISSENSE|Gat/Aat|D150N||BnaA01g26980D|||BnaA01g26980D|1|1)	GT:PL	1/1:255,78,0
chrA01	18963583	chrA01:18963583_G/A	G	A	228	.	DP=24;VDB=0.981434;MQSB=0.75304;SGB=-0.692831;MQ0F=0;AC=2;AN=2;DP4=0,0,11,13;MQ=58;EFF=DOWNSTREAM(MODIFIER||3294|||BnaA01g27160D|||BnaA01g27160D||1|WARNING_TRANSCRIPT_INCOMPLETE),DOWNSTREAM(MODIFIER||4769|||BnaA01g27130D|||BnaA01g27130D||1|WARNING_TRANSCRIPT_MULTIPLE_STOP_CODONS),DOWNSTREAM(MODIFIER||959|||BnaA01g27150D|||BnaA01g27150D||1|WARNING_TRANSCRIPT_INCOMPLETE),INTRON(MODIFIER|||||BnaA01g27140D|||BnaA01g27140D|2|1|WARNING_TRANSCRIPT_MULTIPLE_STOP_CODONS),SPLICE_SITE_DONOR(HIGH|||||BnaA01g27140D|||BnaA01g27140D|2|1|WARNING_TRANSCRIPT_MULTIPLE_STOP_CODONS)	GT:PL	1/1:255,72,0
chrA01	19309810	chrA01:19309810_G/A	G	A	228	.	DP=27;VDB=0.955214;MQSB=1;SGB=-0.693021;MQ0F=0;AC=2;AN=2;DP4=0,0,12,15;MQ=60;EFF=DOWNSTREAM(MODIFIER||2371|||BnaA01g27650D|||BnaA01g27650D||1),DOWNSTREAM(MODIFIER||4947|||BnaA01g27660D|||BnaA01g27660D||1|WARNING_TRANSCRIPT_INCOMPLETE),DOWNSTREAM(MODIFIER||880|||BnaA01g27640D|||BnaA01g27640D||1|WARNING_TRANSCRIPT_INCOMPLETE),SYNONYMOUS_CODING(LOW|SILENT|ctC/ctT|L40||BnaA01g27630D|||BnaA01g27630D|2|1|WARNING_TRANSCRIPT_INCOMPLETE),UPSTREAM(MODIFIER||952|||BnaA01g27620D|||BnaA01g27620D||1|WARNING_TRANSCRIPT_INCOMPLETE)	GT:PL	1/1:255,81,0
chrA01	19495823	chrA01:19495823_G/A	G	A	185	.	DP=8;VDB=0.401069;MQSB=1;SGB=-0.651104;MQ0F=0;AC=2;AN=2;DP4=0,0,2,6;MQ=60;EFF=DOWNSTREAM(MODIFIER||4816|||BnaA01g27980D|||BnaA01g27980D||1|WARNING_TRANSCRIPT_MULTIPLE_STOP_CODONS),INTERGENIC(MODIFIER||||||||||1),UPSTREAM(MODIFIER||1663|||BnaA01g27970D|||BnaA01g27970D||1|WARNING_TRANSCRIPT_INCOMPLETE)	GT:PL	1/1:212,24,0
chrA01	19964449	chrA01:19964449_C/T	C	T	228	.	DP=17;VDB=0.836865;MQSB=0.939413;SGB=-0.688148;MQ0F=0;AC=2;AN=2;DP4=0,0,6,9;MQ=57;EFF=DOWNSTREAM(MODIFIER||4273|||BnaA01g28730D|||BnaA01g28730D||1),NON_SYNONYMOUS_CODING(MODERATE|MISSENSE|gGg/gAg|G68E||BnaA01g28750D|||BnaA01g28750D|3|1|WARNING_TRANSCRIPT_INCOMPLETE),UPSTREAM(MODIFIER||2067|||BnaA01g28740D|||BnaA01g28740D||1|WARNING_TRANSCRIPT_INCOMPLETE)	GT:PL	1/1:255,45,0
chrA01	20005093	chrA01:20005093_C/T	C	T	228	.	DP=26;VDB=0.542624;MQSB=0.870325;SGB=-0.692976;MQ0F=0;AC=2;AN=2;DP4=0,0,10,16;MQ=54;EFF=DOWNSTREAM(MODIFIER||608|||BnaA01g28800D|||BnaA01g28800D||1|WARNING_TRANSCRIPT_MULTIPLE_STOP_CODONS),STOP_GAINED(HIGH|NONSENSE|Caa/Taa|Q345*||BnaA01g28790D|||BnaA01g28790D|5|1|WARNING_TRANSCRIPT_INCOMPLETE)	GT:PL	1/1:255,78,0
chrA01	20029821	chrA01:20029821_C/T	C	T	228	.	DP=32;VDB=0.951635;MQSB=1;SGB=-0.69312;MQ0F=0;AC=2;AN=2;DP4=0,0,18,14;MQ=60;EFF=DOWNSTREAM(MODIFIER||3060|||BnaA01g28870D|||BnaA01g28870D||1|WARNING_TRANSCRIPT_MULTIPLE_STOP_CODONS),INTRON(MODIFIER|||||BnaA01g28880D|||BnaA01g28880D|6|1|WARNING_TRANSCRIPT_MULTIPLE_STOP_CODONS),UPSTREAM(MODIFIER||2918|||BnaA01g28890D|||BnaA01g28890D||1|WARNING_TRANSCRIPT_MULTIPLE_STOP_CODONS)	GT:PL	1/1:255,96,0
chrA01	20092560	chrA01:20092560_G/A	G	A	218	.	DP=22;VDB=0.740922;RPB=0.431349;MQB=0.161042;BQB=0.990726;MQSB=0.466219;SGB=-0.686358;MQ0F=0;ICB=1;HOB=0.5;AC=1;AN=2;DP4=4,4,5,9;MQ=51;EFF=INTERGENIC(MODIFIER||||||||||1)	GT:PL	0/1:251,0,181
chrA01	20209368	chrA01:20209368_G/A	G	A	228	.	DP=35;VDB=0.773695;MQSB=0.945959;SGB=-0.693136;MQ0F=0;AC=2;AN=2;DP4=0,0,15,20;MQ=59;EFF=DOWNSTREAM(MODIFIER||2936|||BnaA01g29210D|||BnaA01g29210D||1),DOWNSTREAM(MODIFIER||892|||BnaA01g29230D|||BnaA01g29230D||1|WARNING_TRANSCRIPT_INCOMPLETE),SYNONYMOUS_CODING(LOW|SILENT|caG/caA|Q490||BnaA01g29220D|||BnaA01g29220D|1|1)	GT:PL	1/1:255,105,0
chrA01	20265699	chrA01:20265699_G/A	G	A	228	.	DP=31;VDB=0.353812;MQSB=0.4128;SGB=-0.693097;MQ0F=0;AC=2;AN=2;DP4=0,0,16,14;MQ=57;EFF=INTERGENIC(MODIFIER||||||||||1)	GT:PL	1/1:255,90,0
chrA01	20280128	chrA01:20280128_G/A	G	A	228	.	DP=13;VDB=0.671308;MQSB=1;SGB=-0.683931;MQ0F=0;AC=2;AN=2;DP4=0,0,2,11;MQ=60;EFF=DOWNSTREAM(MODIFIER||2|||BnaA01g29340D|||BnaA01g29340D||1|WARNING_TRANSCRIPT_INCOMPLETE),DOWNSTREAM(MODIFIER||893|||BnaA01g29320D|||BnaA01g29320D||1|WARNING_TRANSCRIPT_MULTIPLE_STOP_CODONS),INTERGENIC(MODIFIER||||||||||1),UPSTREAM(MODIFIER||1393|||BnaA01g29350D|||BnaA01g29350D||1|WARNING_TRANSCRIPT_INCOMPLETE),UPSTREAM(MODIFIER||220|||BnaA01g29330D|||BnaA01g29330D||1)	GT:PL	1/1:255,39,0
chrA01	20428749	chrA01:20428749_C/T	C	T	228	.	DP=32;VDB=0.324389;MQSB=1;SGB=-0.69311;MQ0F=0;AC=2;AN=2;DP4=0,0,13,18;MQ=60;EFF=INTERGENIC(MODIFIER||||||||||1),UPSTREAM(MODIFIER||4752|||BnaA01g29490D|||BnaA01g29490D||1|WARNING_TRANSCRIPT_MULTIPLE_STOP_CODONS)	GT:PL	1/1:255,93,0
chrA01	20495648	chrA01:20495648_C/T	C	T	135	.	DP=41;VDB=0.981215;RPB=0.826208;MQB=0.98699;BQB=0.432534;MQSB=0.972437;SGB=-0.676189;MQ0F=0;ICB=1;HOB=0.5;AC=1;AN=2;DP4=16,14,7,4;MQ=59;EFF=DOWNSTREAM(MODIFIER||42|||BnaA01g29660D|||BnaA01g29660D||1|WARNING_TRANSCRIPT_INCOMPLETE),INTRAGENIC(MODIFIER|||||BnaA01g29660D|||||1),UPSTREAM(MODIFIER||2185|||BnaA01g29650D|||BnaA01g29650D||1|WARNING_TRANSCRIPT_MULTIPLE_STOP_CODONS),UPSTREAM(MODIFIER||4198|||BnaA01g29670D|||BnaA01g29670D||1)	GT:PL	0/1:169,0,255
chrA01	20602656	chrA01:20602656_C/T	C	T	147	.	DP=27;VDB=0.133033;RPB=0.204221;MQB=0.980034;BQB=0.359211;MQSB=0.863017;SGB=-0.670168;MQ0F=0;ICB=1;HOB=0.5;AC=1;AN=2;DP4=8,9,3,7;MQ=58;EFF=INTERGENIC(MODIFIER||||||||||1)	GT:PL	0/1:180,0,255
chrA01	20610522	chrA01:20610522_C/T	C	T	137	.	DP=40;VDB=0.0797975;RPB=0.165213;MQB=0.954392;BQB=0.967438;MQSB=0.900912;SGB=-0.670168;MQ0F=0;ICB=1;HOB=0.5;AC=1;AN=2;DP4=19,10,4,6;MQ=58;EFF=NON_SYNONYMOUS_CODING(MODERATE|MISSENSE|aCt/aTt|T13I||BnaA01g29820D|||BnaA01g29820D|1|1|WARNING_TRANSCRIPT_MULTIPLE_STOP_CODONS)	GT:PL	0/1:171,0,255
chrA01	20684482	chrA01:20684482_C/T	C	T	174	.	DP=54;VDB=0.926108;RPB=0.477047;MQB=0.598107;BQB=0.422197;MQSB=0.0534137;SGB=-0.688148;MQ0F=0;ICB=1;HOB=0.5;AC=1;AN=2;DP4=23,16,9,6;MQ=54;EFF=DOWNSTREAM(MODIFIER||1631|||BnaA01g30010D|||BnaA01g30010D||1),DOWNSTREAM(MODIFIER||4069|||BnaA01g30000D|||BnaA01g30000D||1|WARNING_TRANSCRIPT_INCOMPLETE),NON_SYNONYMOUS_CODING(MODERATE|MISSENSE|tCt/tTt|S14F||BnaA01g30020D|||BnaA01g30020D|1|1),UPSTREAM(MODIFIER||1957|||BnaA01g30030D|||BnaA01g30030D||1|WARNING_TRANSCRIPT_INCOMPLETE),UPSTREAM(MODIFIER||2620|||BnaA01g30040D|||BnaA01g30040D||1|WARNING_TRANSCRIPT_INCOMPLETE)	GT:PL	0/1:208,0,255
chrA01	20692695	chrA01:20692695_G/A	G	A	222	.	DP=60;VDB=0.676725;RPB=0.814406;MQB=0.95361;BQB=0.348548;MQSB=0.998119;SGB=-0.69168;MQ0F=0;ICB=1;HOB=0.5;AC=1;AN=2;DP4=20,20,5,14;MQ=59;EFF=DOWNSTREAM(MODIFIER||1337|||BnaA01g30040D|||BnaA01g30040D||1|WARNING_TRANSCRIPT_INCOMPLETE),DOWNSTREAM(MODIFIER||4814|||BnaA01g30070D|||BnaA01g30070D||1|WARNING_TRANSCRIPT_MULTIPLE_STOP_CODONS),NON_SYNONYMOUS_CODING(MODERATE|MISSENSE|Gag/Aag|E174K||BnaA01g30050D|||BnaA01g30050D|1|1),UPSTREAM(MODIFIER||171|||BnaA01g30060D|||BnaA01g30060D||1|WARNING_TRANSCRIPT_INCOMPLETE)	GT:PL	0/1:255,0,255
chrA01	20699061	chrA01:20699061_G/T	G	T	222	.	DP=46;VDB=0.646784;RPB=0.6262;MQB=0.0536362;BQB=0.0335363;MQSB=0.825676;SGB=-0.692831;MQ0F=0;ICB=1;HOB=0.5;AC=1;AN=2;DP4=8,14,10,14;MQ=54;EFF=DOWNSTREAM(MODIFIER||1884|||BnaA01g30060D|||BnaA01g30060D||1|WARNING_TRANSCRIPT_INCOMPLETE),DOWNSTREAM(MODIFIER||1894|||BnaA01g30080D|||BnaA01g30080D||1|WARNING_TRANSCRIPT_INCOMPLETE),SYNONYMOUS_CODING(LOW|SILENT|ctC/ctA|L297||BnaA01g30070D|||BnaA01g30070D|10|1|WARNING_TRANSCRIPT_MULTIPLE_STOP_CODONS)	GT:PL	0/1:255,0,255
chrA01	20699068	chrA01:20699068_G/C	G	C	222	.	DP=50;VDB=0.99243;RPB=0.936022;MQB=0.00829511;BQB=0.0794484;MQSB=0.705441;SGB=-0.693079;MQ0F=0;ICB=1;HOB=0.5;AC=1;AN=2;DP4=8,13,13,16;MQ=51;EFF=DOWNSTREAM(MODIFIER||1887|||BnaA01g30080D|||BnaA01g30080D||1|WARNING_TRANSCRIPT_INCOMPLETE),DOWNSTREAM(MODIFIER||1891|||BnaA01g30060D|||BnaA01g30060D||1|WARNING_TRANSCRIPT_INCOMPLETE),NON_SYNONYMOUS_CODING(MODERATE|MISSENSE|tCt/tGt|S295C||BnaA01g30070D|||BnaA01g30070D|10|1|WARNING_TRANSCRIPT_MULTIPLE_STOP_CODONS)	GT:PL	0/1:255,0,255
chrA01	20708218	chrA01:20708218_G/A	G	A	109	.	DP=28;VDB=0.0134328;RPB=0.371571;MQB=0.130587;BQB=0.977696;MQSB=0.998823;SGB=-0.651104;MQ0F=0;ICB=1;HOB=0.5;AC=1;AN=2;DP4=10,9,4,4;MQ=55;EFF=INTRON(MODIFIER|||||BnaA01g30100D|||BnaA01g30100D|3|1|WARNING_TRANSCRIPT_INCOMPLETE),UPSTREAM(MODIFIER||1151|||BnaA01g30090D|||BnaA01g30090D||1|WARNING_TRANSCRIPT_MULTIPLE_STOP_CODONS)	GT:PL	0/1:143,0,255
chrA01	20762573	chrA01:20762573_A/G	A	G	113	.	DP=46;VDB=0.0031605;RPB=0.00918929;MQB=0.891461;BQB=0.495486;MQSB=0.984676;SGB=-0.670168;MQ0F=0;ICB=1;HOB=0.5;AC=1;AN=2;DP4=12,24,3,7;MQ=59;EFF=DOWNSTREAM(MODIFIER||391|||BnaA01g30200D|||BnaA01g30200D||1|WARNING_TRANSCRIPT_MULTIPLE_STOP_CODONS),INTERGENIC(MODIFIER||||||||||1),UPSTREAM(MODIFIER||4628|||BnaA01g30210D|||BnaA01g30210D||1|WARNING_TRANSCRIPT_MULTIPLE_STOP_CODONS)	GT:PL	0/1:147,0,255
chrA01	20781489	chrA01:20781489_T/C	T	C	92	.	DP=23;VDB=0.166412;RPB=0.919588;MQB=0.00773804;BQB=0.786565;MQSB=0.999387;SGB=-0.662043;MQ0F=0.0434783;ICB=1;HOB=0.5;AC=1;AN=2;DP4=10,4,7,2;MQ=46;EFF=NON_SYNONYMOUS_CODING(MODERATE|MISSENSE|Agc/Ggc|S223G||BnaA01g30230D|||BnaA01g30230D|3|1|WARNING_TRANSCRIPT_MULTIPLE_STOP_CODONS),UPSTREAM(MODIFIER||4903|||BnaA01g30220D|||BnaA01g30220D||1|WARNING_TRANSCRIPT_MULTIPLE_STOP_CODONS)	GT:PL	0/1:125,0,255
chrA01	20791109	chrA01:20791109_T/C	T	C	170	.	DP=19;VDB=0.381414;RPB=0.846161;MQB=0.0690636;BQB=0.758709;MQSB=0.329052;SGB=-0.676189;MQ0F=0;ICB=1;HOB=0.5;AC=1;AN=2;DP4=2,6,4,7;MQ=48;EFF=DOWNSTREAM(MODIFIER||1874|||BnaA01g30240D|||BnaA01g30240D||1),INTERGENIC(MODIFIER||||||||||1)	GT:PL	0/1:203,0,180
chrA01	20791121	chrA01:20791121_A/C	A	C	206	.	DP=20;VDB=0.83439;RPB=0.66019;MQB=0.25042;BQB=0.540433;MQSB=0.775446;SGB=-0.683931;MQ0F=0;ICB=1;HOB=0.5;AC=1;AN=2;DP4=2,5,5,8;MQ=50;EFF=DOWNSTREAM(MODIFIER||1862|||BnaA01g30240D|||BnaA01g30240D||1),INTERGENIC(MODIFIER||||||||||1)	GT:PL	0/1:239,0,158
chrA01	20804732	chrA01:20804732_T/C	T	C	116	.	DP=19;VDB=0.522441;RPB=0.275467;MQB=0.163976;BQB=0.471945;MQSB=0.373583;SGB=-0.636426;MQ0F=0;ICB=1;HOB=0.5;AC=1;AN=2;DP4=10,2,3,4;MQ=53;EFF=DOWNSTREAM(MODIFIER||4409|||BnaA01g30270D|||BnaA01g30270D||1),SYNONYMOUS_CODING(LOW|SILENT|acA/acG|T957||BnaA01g30260D|||BnaA01g30260D|4|1|WARNING_TRANSCRIPT_INCOMPLETE)	GT:PL	0/1:149,0,211
chrA01	20992527	chrA01:20992527_C/T	C	T	228	.	DP=11;VDB=0.489965;MQSB=0.803868;SGB=-0.676189;MQ0F=0;AC=2;AN=2;DP4=0,0,7,4;MQ=49;EFF=DOWNSTREAM(MODIFIER||1867|||BnaA01g30710D|||BnaA01g30710D||1),NON_SYNONYMOUS_CODING(MODERATE|MISSENSE|aGt/aAt|S118N||BnaA01g30700D|||BnaA01g30700D|1|1),UPSTREAM(MODIFIER||1588|||BnaA01g30690D|||BnaA01g30690D||1),UPSTREAM(MODIFIER||3428|||BnaA01g30680D|||BnaA01g30680D||1)	GT:PL	1/1:255,33,0
chrA01	21011068	chrA01:21011068_C/T	C	T	109	.	DP=17;VDB=0.784517;RPB=0.0342181;MQB=0.928603;BQB=0.242241;MQSB=0.982301;SGB=-0.651104;MQ0F=0;ICB=1;HOB=0.5;AC=1;AN=2;DP4=6,3,8,0;MQ=58;EFF=DOWNSTREAM(MODIFIER||1795|||BnaA01g30760D|||BnaA01g30760D||1|WARNING_TRANSCRIPT_MULTIPLE_STOP_CODONS),DOWNSTREAM(MODIFIER||523|||BnaA01g30730D|||BnaA01g30730D||1|WARNING_TRANSCRIPT_INCOMPLETE),INTERGENIC(MODIFIER||||||||||1),UPSTREAM(MODIFIER||209|||BnaA01g30740D|||BnaA01g30740D||1),UPSTREAM(MODIFIER||687|||BnaA01g30750D|||BnaA01g30750D||1)	GT:PL	0/1:142,0,187
chrA01	21180338	chrA01:21180338_C/A	C	A	65	.	DP=8;VDB=0.651328;RPB=1;MQB=0.833333;BQB=0.5;SGB=-0.616816;MQ0F=0;ICB=1;HOB=0.5;AC=1;AN=2;DP4=2,0,6,0;MQ=29;EFF=DOWNSTREAM(MODIFIER||4082|||BnaA01g31130D|||BnaA01g31130D||1|WARNING_TRANSCRIPT_MULTIPLE_STOP_CODONS),DOWNSTREAM(MODIFIER||577|||BnaA01g31150D|||BnaA01g31150D||1|WARNING_TRANSCRIPT_INCOMPLETE),INTERGENIC(MODIFIER||||||||||1),UPSTREAM(MODIFIER||1563|||BnaA01g31140D|||BnaA01g31140D||1),UPSTREAM(MODIFIER||3413|||BnaA01g31160D|||BnaA01g31160D||1|WARNING_TRANSCRIPT_MULTIPLE_STOP_CODONS)	GT:PL	0/1:99,0,30
chrA01	21280855	chrA01:21280855_C/T	C	T	222	.	DP=23;VDB=0.31389;RPB=0.86026;MQB=0.967216;BQB=0.244551;MQSB=0.95306;SGB=-0.688148;MQ0F=0;ICB=1;HOB=0.5;AC=1;AN=2;DP4=6,2,7,8;MQ=59;EFF=NON_SYNONYMOUS_CODING(MODERATE|MISSENSE|Gat/Aat|D363N||BnaA01g31300D|||BnaA01g31300D|3|1|WARNING_TRANSCRIPT_MULTIPLE_STOP_CODONS),UPSTREAM(MODIFIER||1183|||BnaA01g31290D|||BnaA01g31290D||1|WARNING_TRANSCRIPT_INCOMPLETE),UPSTREAM(MODIFIER||2710|||BnaA01g31310D|||BnaA01g31310D||1)	GT:PL	0/1:255,0,162
chrA01	21286081	chrA01:21286081_C/T	C	T	83	.	DP=26;VDB=0.0270688;RPB=0.0496317;MQB=0.102476;BQB=0.286505;MQSB=0.971017;SGB=-0.670168;MQ0F=0;ICB=1;HOB=0.5;AC=1;AN=2;DP4=9,7,0,10;MQ=40;EFF=DOWNSTREAM(MODIFIER||2130|||BnaA01g31310D|||BnaA01g31310D||1),INTERGENIC(MODIFIER||||||||||1),UPSTREAM(MODIFIER||3549|||BnaA01g31300D|||BnaA01g31300D||1|WARNING_TRANSCRIPT_MULTIPLE_STOP_CODONS)	GT:PL	0/1:116,0,246
chrA01	21332825	chrA01:21332825_C/T	C	T	134	.	DP=21;VDB=0.603537;RPB=0.994117;MQB=0.976675;BQB=0.368926;MQSB=0.0872073;SGB=-0.651104;MQ0F=0;ICB=1;HOB=0.5;AC=1;AN=2;DP4=8,5,5,3;MQ=49;EFF=INTERGENIC(MODIFIER||||||||||1)	GT:PL	0/1:167,0,237
chrA01	21351966	chrA01:21351966_T/G	T	G	120	.	DP=23;VDB=0.848578;RPB=0.991111;MQB=0.605178;BQB=0.173774;MQSB=0.110153;SGB=-0.636426;MQ0F=0;ICB=1;HOB=0.5;AC=1;AN=2;DP4=4,12,2,5;MQ=55;EFF=DOWNSTREAM(MODIFIER||493|||BnaA01g31360D|||BnaA01g31360D||1|WARNING_TRANSCRIPT_INCOMPLETE),INTERGENIC(MODIFIER||||||||||1),UPSTREAM(MODIFIER||1839|||BnaA01g31370D|||BnaA01g31370D||1|WARNING_TRANSCRIPT_INCOMPLETE),UPSTREAM(MODIFIER||3889|||BnaA01g31350D|||BnaA01g31350D||1)	GT:PL	0/1:153,0,255
chrA01	21351967	chrA01:21351967_C/T	C	T	115	.	DP=24;VDB=0.848578;RPB=0.995472;MQB=0.577483;BQB=0.747949;MQSB=0.10274;SGB=-0.636426;MQ0F=0;ICB=1;HOB=0.5;AC=1;AN=2;DP4=4,13,2,5;MQ=55;EFF=DOWNSTREAM(MODIFIER||494|||BnaA01g31360D|||BnaA01g31360D||1|WARNING_TRANSCRIPT_INCOMPLETE),INTERGENIC(MODIFIER||||||||||1),UPSTREAM(MODIFIER||1838|||BnaA01g31370D|||BnaA01g31370D||1|WARNING_TRANSCRIPT_INCOMPLETE),UPSTREAM(MODIFIER||3890|||BnaA01g31350D|||BnaA01g31350D||1)	GT:PL	0/1:148,0,255
chrA01	21405166	chrA01:21405166_A/T	A	T	62	.	DP=4;VDB=0.827271;RPB=1;MQB=1;BQB=1;SGB=-0.511536;MQ0F=0.25;AC=2;AN=2;DP4=0,1,0,3;MQ=33;EFF=DOWNSTREAM(MODIFIER||2749|||BnaA01g31470D|||BnaA01g31470D||1|WARNING_TRANSCRIPT_MULTIPLE_STOP_CODONS),DOWNSTREAM(MODIFIER||3511|||BnaA01g31490D|||BnaA01g31490D||1|WARNING_TRANSCRIPT_INCOMPLETE),INTRON(MODIFIER|||||BnaA01g31480D|||BnaA01g31480D|1|1|WARNING_TRANSCRIPT_INCOMPLETE)	GT:PL	1/1:89,5,0
chrA01	21414926	chrA01:21414926_C/T	C	T	74	.	DP=18;VDB=0.374631;RPB=0.788158;MQB=0.998786;BQB=0.385881;MQSB=0.397664;SGB=-0.590765;MQ0F=0;ICB=1;HOB=0.5;AC=1;AN=2;DP4=8,5,4,1;MQ=54;EFF=DOWNSTREAM(MODIFIER||1342|||BnaA01g31510D|||BnaA01g31510D||1|WARNING_TRANSCRIPT_INCOMPLETE),INTERGENIC(MODIFIER||||||||||1),UPSTREAM(MODIFIER||2605|||BnaA01g31500D|||BnaA01g31500D||1),UPSTREAM(MODIFIER||3819|||BnaA01g31490D|||BnaA01g31490D||1|WARNING_TRANSCRIPT_INCOMPLETE)	GT:PL	0/1:107,0,252
chrA01	21434949	chrA01:21434949_C/T	C	T	197	.	DP=23;VDB=0.0115453;RPB=0.259116;MQB=0.825053;BQB=0.377737;MQSB=0.722527;SGB=-0.670168;MQ0F=0;ICB=1;HOB=0.5;AC=1;AN=2;DP4=5,8,5,5;MQ=59;EFF=DOWNSTREAM(MODIFIER||2682|||BnaA01g31540D|||BnaA01g31540D||1|WARNING_TRANSCRIPT_INCOMPLETE),INTERGENIC(MODIFIER||||||||||1),UPSTREAM(MODIFIER||3924|||BnaA01g31530D|||BnaA01g31530D||1|WARNING_TRANSCRIPT_MULTIPLE_STOP_CODONS)	GT:PL	0/1:230,0,255
chrA01	21523236	chrA01:21523236_C/T	C	T	136	.	DP=17;VDB=0.878874;RPB=0.743567;MQB=1;BQB=0.981652;MQSB=1;SGB=-0.651104;MQ0F=0;ICB=1;HOB=0.5;AC=1;AN=2;DP4=8,1,7,1;MQ=60;EFF=DOWNSTREAM(MODIFIER||405|||BnaA01g31760D|||BnaA01g31760D||1|WARNING_TRANSCRIPT_MULTIPLE_STOP_CODONS),INTERGENIC(MODIFIER||||||||||1),UPSTREAM(MODIFIER||1020|||BnaA01g31770D|||BnaA01g31770D||1),UPSTREAM(MODIFIER||2979|||BnaA01g31780D|||BnaA01g31780D||1),UPSTREAM(MODIFIER||3182|||BnaA01g31790D|||BnaA01g31790D||1|WARNING_TRANSCRIPT_INCOMPLETE)	GT:PL	0/1:169,0,178
chrA01	21524427	chrA01:21524427_C/T	C	T	168	.	DP=25;VDB=0.830722;RPB=0.996634;MQB=0.955682;BQB=0.998503;MQSB=0.862128;SGB=-0.676189;MQ0F=0;ICB=1;HOB=0.5;AC=1;AN=2;DP4=9,5,9,2;MQ=58;EFF=DOWNSTREAM(MODIFIER||1596|||BnaA01g31760D|||BnaA01g31760D||1|WARNING_TRANSCRIPT_MULTIPLE_STOP_CODONS),NON_SYNONYMOUS_CODING(MODERATE|MISSENSE|Cgc/Tgc|R58C||BnaA01g31770D|||BnaA01g31770D|1|1),UPSTREAM(MODIFIER||1788|||BnaA01g31780D|||BnaA01g31780D||1),UPSTREAM(MODIFIER||1991|||BnaA01g31790D|||BnaA01g31790D||1|WARNING_TRANSCRIPT_INCOMPLETE)	GT:PL	0/1:201,0,255
chrA01	21550305	chrA01:21550305_C/T	C	T	123	.	DP=24;VDB=0.510937;RPB=0.464455;MQB=1;BQB=0.995472;MQSB=1;SGB=-0.636426;MQ0F=0;ICB=1;HOB=0.5;AC=1;AN=2;DP4=8,9,3,4;MQ=60;EFF=DOWNSTREAM(MODIFIER||872|||BnaA01g31820D|||BnaA01g31820D||1|WARNING_TRANSCRIPT_MULTIPLE_STOP_CODONS),INTRON(MODIFIER|||||BnaA01g31810D|||BnaA01g31810D|26|1|WARNING_TRANSCRIPT_INCOMPLETE)	GT:PL	0/1:156,0,255
chrA01	21559504	chrA01:21559504_C/T	C	T	104	.	DP=30;VDB=0.715177;RPB=0.761053;MQB=1;BQB=0.920244;MQSB=1;SGB=-0.636426;MQ0F=0;ICB=1;HOB=0.5;AC=1;AN=2;DP4=13,9,5,2;MQ=60;EFF=DOWNSTREAM(MODIFIER||2009|||BnaA01g31850D|||BnaA01g31850D||1),NON_SYNONYMOUS_CODING(MODERATE|MISSENSE|Gag/Aag|E122K||BnaA01g31840D|||BnaA01g31840D|2|1|WARNING_TRANSCRIPT_MULTIPLE_STOP_CODONS),UPSTREAM(MODIFIER||2376|||BnaA01g31830D|||BnaA01g31830D||1|WARNING_TRANSCRIPT_INCOMPLETE),UPSTREAM(MODIFIER||4875|||BnaA01g31820D|||BnaA01g31820D||1|WARNING_TRANSCRIPT_MULTIPLE_STOP_CODONS)	GT:PL	0/1:138,0,255
chrA01	21621294	chrA01:21621294_C/T	C	T	222	.	DP=31;VDB=0.289747;RPB=0.974201;MQB=0.532647;BQB=0.683145;MQSB=2.75123e-05;SGB=-0.686358;MQ0F=0;ICB=1;HOB=0.5;AC=1;AN=2;DP4=6,10,7,7;MQ=41;EFF=INTERGENIC(MODIFIER||||||||||1)	GT:PL	0/1:255,0,240
chrA01	21685400	chrA01:21685400_C/T	C	T	221	.	DP=22;VDB=0.177244;RPB=0.878387;MQB=0.981001;BQB=0.478385;MQSB=0.950934;SGB=-0.690438;MQ0F=0;ICB=1;HOB=0.5;AC=1;AN=2;DP4=2,3,5,12;MQ=53;EFF=DOWNSTREAM(MODIFIER||853|||BnaA01g32110D|||BnaA01g32110D||1|WARNING_TRANSCRIPT_INCOMPLETE),INTERGENIC(MODIFIER||||||||||1),UPSTREAM(MODIFIER||283|||BnaA01g32120D|||BnaA01g32120D||1|WARNING_TRANSCRIPT_INCOMPLETE),UPSTREAM(MODIFIER||4290|||BnaA01g32100D|||BnaA01g32100D||1|WARNING_TRANSCRIPT_INCOMPLETE),UPSTREAM(MODIFIER||4486|||BnaA01g32130D|||BnaA01g32130D||1|WARNING_TRANSCRIPT_MULTIPLE_STOP_CODONS)	GT:PL	0/1:255,0,117
chrA01	21718985	chrA01:21718985_C/T	C	T	222	.	DP=24;VDB=0.880665;RPB=0.985009;MQB=0.931547;BQB=0.998323;MQSB=0.958048;SGB=-0.683931;MQ0F=0;ICB=1;HOB=0.5;AC=1;AN=2;DP4=6,5,8,5;MQ=58;EFF=DOWNSTREAM(MODIFIER||4194|||BnaA01g32220D|||BnaA01g32220D||1|WARNING_TRANSCRIPT_INCOMPLETE),SYNONYMOUS_CODING(LOW|SILENT|ctC/ctT|L540||BnaA01g32210D|||BnaA01g32210D|3|1|WARNING_TRANSCRIPT_MULTIPLE_STOP_CODONS)	GT:PL	0/1:255,0,224
chrA01	21720980	chrA01:21720980_C/T	C	T	222	.	DP=20;VDB=0.236977;RPB=0.909394;MQB=0.875769;BQB=0.516786;MQSB=0.962269;SGB=-0.683931;MQ0F=0;ICB=1;HOB=0.5;AC=1;AN=2;DP4=3,4,4,9;MQ=58;EFF=DOWNSTREAM(MODIFIER||2199|||BnaA01g32220D|||BnaA01g32220D||1|WARNING_TRANSCRIPT_INCOMPLETE),DOWNSTREAM(MODIFIER||245|||BnaA01g32210D|||BnaA01g32210D||1|WARNING_TRANSCRIPT_MULTIPLE_STOP_CODONS),INTERGENIC(MODIFIER||||||||||1)	GT:PL	0/1:255,0,157
chrA01	21841427	chrA01:21841427_G/A	G	A	155	.	DP=24;VDB=0.00389073;RPB=0.644773;MQB=0.122456;BQB=0.627059;MQSB=0.403791;SGB=-0.670168;MQ0F=0;ICB=1;HOB=0.5;AC=1;AN=2;DP4=8,6,6,4;MQ=53;EFF=NON_SYNONYMOUS_CODING(MODERATE|MISSENSE|gGa/gAa|G158E||BnaA01g32440D|||BnaA01g32440D|4|1|WARNING_TRANSCRIPT_MULTIPLE_STOP_CODONS),UPSTREAM(MODIFIER||1776|||BnaA01g32430D|||BnaA01g32430D||1),UPSTREAM(MODIFIER||2674|||BnaA01g32420D|||BnaA01g32420D||1|WARNING_TRANSCRIPT_MULTIPLE_STOP_CODONS)	GT:PL	0/1:188,0,255
chrA01	21957924	chrA01:21957924_C/T	C	T	199	.	DP=41;VDB=0.607134;RPB=0.08324;MQB=4.80097e-05;BQB=0.557684;MQSB=0.158141;SGB=-0.690438;MQ0F=0;ICB=1;HOB=0.5;AC=1;AN=2;DP4=14,9,6,11;MQ=48;EFF=DOWNSTREAM(MODIFIER||326|||BnaA01g32520D|||BnaA01g32520D||1),INTERGENIC(MODIFIER||||||||||1)	GT:PL	0/1:232,0,255
chrA01	21966075	chrA01:21966075_A/G	A	G	102	.	DP=26;VDB=0.00266632;RPB=0.0227942;MQB=0.0439369;BQB=0.205924;MQSB=0.836847;SGB=-0.651104;MQ0F=0;ICB=1;HOB=0.5;AC=1;AN=2;DP4=11,7,4,4;MQ=54;EFF=DOWNSTREAM(MODIFIER||3949|||BnaA01g32550D|||BnaA01g32550D||1|WARNING_TRANSCRIPT_MULTIPLE_STOP_CODONS),SYNONYMOUS_CODING(LOW|SILENT|tcA/tcG|S39||BnaA01g32540D|||BnaA01g32540D|1|1),UPSTREAM(MODIFIER||202|||BnaA01g32530D|||BnaA01g32530D||1)	GT:PL	0/1:136,0,255
chrA01	21967283	chrA01:21967283_C/T	C	T	159	.	DP=15;VDB=0.700218;RPB=0.87319;MQB=0.898397;BQB=0.720273;MQSB=0.954207;SGB=-0.651104;MQ0F=0;ICB=1;HOB=0.5;AC=1;AN=2;DP4=4,3,6,2;MQ=58;EFF=DOWNSTREAM(MODIFIER||2741|||BnaA01g32550D|||BnaA01g32550D||1|WARNING_TRANSCRIPT_MULTIPLE_STOP_CODONS),DOWNSTREAM(MODIFIER||578|||BnaA01g32540D|||BnaA01g32540D||1),INTERGENIC(MODIFIER||||||||||1),UPSTREAM(MODIFIER||1410|||BnaA01g32530D|||BnaA01g32530D||1)	GT:PL	0/1:192,0,172
chrA01	22123692	chrA01:22123692_C/T	C	T	222	.	DP=20;VDB=0.995713;RPB=0.562801;MQB=0.996604;BQB=0.711673;MQSB=0.707404;SGB=-0.686358;MQ0F=0;ICB=1;HOB=0.5;AC=1;AN=2;DP4=4,2,9,5;MQ=55;EFF=DOWNSTREAM(MODIFIER||3187|||BnaA01g32730D|||BnaA01g32730D||1),INTERGENIC(MODIFIER||||||||||1),UPSTREAM(MODIFIER||4322|||BnaA01g32720D|||BnaA01g32720D||1),UPSTREAM(MODIFIER||4675|||BnaA01g32750D|||BnaA01g32750D||1|WARNING_TRANSCRIPT_MULTIPLE_STOP_CODONS),UPSTREAM(MODIFIER||698|||BnaA01g32740D|||BnaA01g32740D||1|WARNING_TRANSCRIPT_INCOMPLETE)	GT:PL	0/1:255,0,131
chrA01	22159570	chrA01:22159570_C/T	C	T	176	.	DP=21;VDB=0.237602;RPB=0.467995;MQB=0.939898;BQB=0.869825;MQSB=0.978919;SGB=-0.670168;MQ0F=0;ICB=1;HOB=0.5;AC=1;AN=2;DP4=3,8,2,8;MQ=58;EFF=INTERGENIC(MODIFIER||||||||||1)	GT:PL	0/1:209,0,231
chrA01	22163000	chrA01:22163000_C/G	C	G	173	.	DP=30;VDB=0.13869;RPB=0.779025;MQB=0.0113418;BQB=0.994614;MQSB=0.829149;SGB=-0.686358;MQ0F=0;ICB=1;HOB=0.5;AC=1;AN=2;DP4=13,3,12,2;MQ=51;EFF=DOWNSTREAM(MODIFIER||1688|||BnaA01g32810D|||BnaA01g32810D||1),INTERGENIC(MODIFIER||||||||||1)	GT:PL	0/1:206,0,255
chrA01	22163031	chrA01:22163031_T/G	T	G	222	.	DP=28;VDB=0.476417;RPB=0.78859;MQB=0.0793027;BQB=0.305856;MQSB=0.486927;SGB=-0.686358;MQ0F=0;ICB=1;HOB=0.5;AC=1;AN=2;DP4=13,1,10,4;MQ=55;EFF=DOWNSTREAM(MODIFIER||1657|||BnaA01g32810D|||BnaA01g32810D||1),INTERGENIC(MODIFIER||||||||||1)	GT:PL	0/1:255,0,201
chrA01	22235404	chrA01:22235404_C/T	C	T	222	.	DP=51;VDB=0.854882;RPB=0.995572;MQB=1;BQB=0.998891;MQSB=1;SGB=-0.692914;MQ0F=0;ICB=1;HOB=0.5;AC=1;AN=2;DP4=13,13,14,11;MQ=60;EFF=INTERGENIC(MODIFIER||||||||||1)	GT:PL	0/1:255,0,255
chrA01	22356027	chrA01:22356027_C/T	C	T	222	.	DP=24;VDB=0.27949;RPB=0.472367;MQB=1;BQB=0.129785;MQSB=1;SGB=-0.689466;MQ0F=0;ICB=1;HOB=0.5;AC=1;AN=2;DP4=4,4,5,11;MQ=60;EFF=DOWNSTREAM(MODIFIER||622|||BnaA01g33020D|||BnaA01g33020D||1|WARNING_TRANSCRIPT_MULTIPLE_STOP_CODONS),INTRAGENIC(MODIFIER|||||BnaA01g33020D|||||1),UPSTREAM(MODIFIER||3077|||BnaA01g33000D|||BnaA01g33000D||1|WARNING_TRANSCRIPT_MULTIPLE_STOP_CODONS),UPSTREAM(MODIFIER||670|||BnaA01g33010D|||BnaA01g33010D||1|WARNING_TRANSCRIPT_INCOMPLETE)	GT:PL	0/1:255,0,176
chrA01	22528670	chrA01:22528670_C/T	C	T	70	.	DP=19;VDB=0.0658347;RPB=0.151072;MQB=0.810584;BQB=0.59537;MQSB=0.934728;SGB=-0.590765;MQ0F=0;ICB=1;HOB=0.5;AC=1;AN=2;DP4=6,8,4,1;MQ=58;EFF=NON_SYNONYMOUS_CODING(MODERATE|MISSENSE|Gac/Aac|D1390N||BnaA01g33140D|||BnaA01g33140D|13|1|WARNING_TRANSCRIPT_INCOMPLETE)	GT:PL	0/1:104,0,255
chrA01	22529150	chrA01:22529150_C/A	C	A	154	.	DP=33;VDB=0.0207625;RPB=0.330242;MQB=0.903508;BQB=0.926143;MQSB=0.978183;SGB=-0.670168;MQ0F=0;ICB=1;HOB=0.5;AC=1;AN=2;DP4=16,7,6,4;MQ=59;EFF=NON_SYNONYMOUS_CODING(MODERATE|MISSENSE|Gct/Tct|A1230S||BnaA01g33140D|||BnaA01g33140D|13|1|WARNING_TRANSCRIPT_INCOMPLETE)	GT:PL	0/1:187,0,255
chrA01	22642889	chrA01:22642889_C/T	C	T	132	.	DP=26;VDB=0.251998;RPB=0.927171;MQB=0.800737;BQB=0.656956;MQSB=0.706648;SGB=-0.651104;MQ0F=0;ICB=1;HOB=0.5;AC=1;AN=2;DP4=12,6,6,2;MQ=57;EFF=DOWNSTREAM(MODIFIER||1778|||BnaA01g33440D|||BnaA01g33440D||1|WARNING_TRANSCRIPT_INCOMPLETE),DOWNSTREAM(MODIFIER||1890|||BnaA01g33420D|||BnaA01g33420D||1|WARNING_TRANSCRIPT_INCOMPLETE),DOWNSTREAM(MODIFIER||3559|||BnaA01g33450D|||BnaA01g33450D||1),DOWNSTREAM(MODIFIER||3848|||BnaA01g33460D|||BnaA01g33460D||1|WARNING_TRANSCRIPT_INCOMPLETE),SYNONYMOUS_CODING(LOW|SILENT|gaG/gaA|E250||BnaA01g33430D|||BnaA01g33430D|6|1|WARNING_TRANSCRIPT_INCOMPLETE)	GT:PL	0/1:165,0,255
chrA01	22782784	chrA01:22782784_C/T	C	T	52	.	DP=16;VDB=0.813523;RPB=0.259448;MQB=0.924401;BQB=0.594648;MQSB=1;SGB=-0.590765;MQ0F=0;ICB=1;HOB=0.5;AC=1;AN=2;DP4=10,1,5,0;MQ=57;EFF=DOWNSTREAM(MODIFIER||2229|||BnaA01g33680D|||BnaA01g33680D||1|WARNING_TRANSCRIPT_INCOMPLETE),DOWNSTREAM(MODIFIER||4747|||BnaA01g33690D|||BnaA01g33690D||1),SYNONYMOUS_CODING(LOW|SILENT|gaG/gaA|E383||BnaA01g33670D|||BnaA01g33670D|2|1|WARNING_TRANSCRIPT_MULTIPLE_STOP_CODONS),UPSTREAM(MODIFIER||2493|||BnaA01g33660D|||BnaA01g33660D||1|WARNING_TRANSCRIPT_INCOMPLETE)	GT:PL	0/1:85,0,192
chrA01	22792022	chrA01:22792022_C/T	C	T	106	.	DP=19;VDB=0.100525;RPB=0.400803;MQB=0.991996;BQB=0.772568;MQSB=0.962163;SGB=-0.636426;MQ0F=0;ICB=1;HOB=0.5;AC=1;AN=2;DP4=8,4,6,1;MQ=51;EFF=INTRON(MODIFIER|||||BnaA01g33700D|||BnaA01g33700D|4|1|WARNING_TRANSCRIPT_INCOMPLETE),UPSTREAM(MODIFIER||3967|||BnaA01g33690D|||BnaA01g33690D||1)	GT:PL	0/1:139,0,244
chrA01	22875918	chrA01:22875918_A/G	A	G	200	.	DP=21;VDB=0.744202;RPB=0.799507;MQB=0.927743;BQB=0.699755;MQSB=0.950149;SGB=-0.676189;MQ0F=0;ICB=1;HOB=0.5;AC=1;AN=2;DP4=7,3,5,6;MQ=58;EFF=DOWNSTREAM(MODIFIER||1199|||BnaA01g33740D|||BnaA01g33740D||1|WARNING_TRANSCRIPT_INCOMPLETE),DOWNSTREAM(MODIFIER||1398|||BnaA01g33710D|||BnaA01g33710D||1|WARNING_TRANSCRIPT_INCOMPLETE),NON_SYNONYMOUS_CODING(MODERATE|MISSENSE|Act/Gct|T255A||BnaA01g33720D|||BnaA01g33720D|5|1|WARNING_TRANSCRIPT_INCOMPLETE),UPSTREAM(MODIFIER||645|||BnaA01g33730D|||BnaA01g33730D||1)	GT:PL	0/1:233,0,214
chrA01	22876401	chrA01:22876401_C/T	C	T	193	.	DP=17;VDB=0.0371434;RPB=0.995381;MQB=0.928603;BQB=0.0301625;MQSB=0.943335;SGB=-0.662043;MQ0F=0;ICB=1;HOB=0.5;AC=1;AN=2;DP4=3,5,4,5;MQ=58;EFF=DOWNSTREAM(MODIFIER||1881|||BnaA01g33710D|||BnaA01g33710D||1|WARNING_TRANSCRIPT_INCOMPLETE),DOWNSTREAM(MODIFIER||716|||BnaA01g33740D|||BnaA01g33740D||1|WARNING_TRANSCRIPT_INCOMPLETE),SYNONYMOUS_CODING(LOW|SILENT|Cta/Tta|L406||BnaA01g33720D|||BnaA01g33720D|6|1|WARNING_TRANSCRIPT_INCOMPLETE),UPSTREAM(MODIFIER||162|||BnaA01g33730D|||BnaA01g33730D||1)	GT:PL	0/1:226,0,188
chrA01	22877800	chrA01:22877800_C/T	C	T	196	.	DP=29;VDB=0.407641;RPB=0.843068;MQB=0.759572;BQB=0.505186;MQSB=0.906613;SGB=-0.676189;MQ0F=0;ICB=1;HOB=0.5;AC=1;AN=2;DP4=11,7,6,5;MQ=58;EFF=DOWNSTREAM(MODIFIER||1380|||BnaA01g33720D|||BnaA01g33720D||1|WARNING_TRANSCRIPT_INCOMPLETE),DOWNSTREAM(MODIFIER||3280|||BnaA01g33710D|||BnaA01g33710D||1|WARNING_TRANSCRIPT_INCOMPLETE),DOWNSTREAM(MODIFIER||881|||BnaA01g33730D|||BnaA01g33730D||1),INTRON(MODIFIER|||||BnaA01g33740D|||BnaA01g33740D|4|1|WARNING_TRANSCRIPT_INCOMPLETE)	GT:PL	0/1:229,0,255
chrA01	22918927	chrA01:22918927_C/T	C	T	127	.	DP=16;VDB=0.545382;RPB=0.898397;MQB=1;BQB=0.753577;MQSB=1;SGB=-0.636426;MQ0F=0;ICB=1;HOB=0.5;AC=1;AN=2;DP4=1,7,2,5;MQ=60;EFF=DOWNSTREAM(MODIFIER||2899|||BnaA01g33840D|||BnaA01g33840D||1|WARNING_TRANSCRIPT_MULTIPLE_STOP_CODONS),DOWNSTREAM(MODIFIER||712|||BnaA01g33820D|||BnaA01g33820D||1),INTERGENIC(MODIFIER||||||||||1),UPSTREAM(MODIFIER||1138|||BnaA01g33830D|||BnaA01g33830D||1|WARNING_TRANSCRIPT_INCOMPLETE)	GT:PL	0/1:160,0,158
chrA01	22961808	chrA01:22961808_C/T	C	T	207	.	DP=18;VDB=0.804268;RPB=0.423311;MQB=1;BQB=0.476528;MQSB=1;SGB=-0.680642;MQ0F=0;ICB=1;HOB=0.5;AC=1;AN=2;DP4=4,2,9,3;MQ=60;EFF=DOWNSTREAM(MODIFIER||2080|||BnaA01g33930D|||BnaA01g33930D||1|WARNING_TRANSCRIPT_MULTIPLE_STOP_CODONS),DOWNSTREAM(MODIFIER||4388|||BnaA01g33960D|||BnaA01g33960D||1|WARNING_TRANSCRIPT_INCOMPLETE),INTRON(MODIFIER|||||BnaA01g33940D|||BnaA01g33940D|2|1|WARNING_TRANSCRIPT_INCOMPLETE),UPSTREAM(MODIFIER||1911|||BnaA01g33950D|||BnaA01g33950D||1)	GT:PL	0/1:240,0,147
chrA01	23050312	chrA01:23050312_C/T	C	T	46.9378	.	DP=10;VDB=0.807564;RPB=0.924584;MQB=0.809011;BQB=0.809011;MQSB=0.974597;SGB=-0.511536;MQ0F=0;ICB=1;HOB=0.5;AC=1;AN=2;DP4=3,3,1,2;MQ=55;EFF=DOWNSTREAM(MODIFIER||4144|||BnaA01g34080D|||BnaA01g34080D||1|WARNING_TRANSCRIPT_MULTIPLE_STOP_CODONS),INTERGENIC(MODIFIER||||||||||1),UPSTREAM(MODIFIER||1459|||BnaA01g34100D|||BnaA01g34100D||1|WARNING_TRANSCRIPT_INCOMPLETE),UPSTREAM(MODIFIER||2322|||BnaA01g34090D|||BnaA01g34090D||1|WARNING_TRANSCRIPT_MULTIPLE_STOP_CODONS),UPSTREAM(MODIFIER||2998|||BnaA01g34110D|||BnaA01g34110D||1),UPSTREAM(MODIFIER||3633|||BnaA01g34120D|||BnaA01g34120D||1)	GT:PL	0/1:80,0,159
chrA01	23265232	chrA01:23265232_C/T	C	T	222	.	DP=40;VDB=0.0303702;RPB=0.19986;MQB=0.757433;BQB=0.593497;MQSB=0.976821;SGB=-0.689466;MQ0F=0;ICB=1;HOB=0.5;AC=1;AN=2;DP4=17,7,10,6;MQ=55;EFF=DOWNSTREAM(MODIFIER||229|||BnaA01g34480D|||BnaA01g34480D||1|WARNING_TRANSCRIPT_MULTIPLE_STOP_CODONS),DOWNSTREAM(MODIFIER||254|||BnaA01g34470D|||BnaA01g34470D||1|WARNING_TRANSCRIPT_INCOMPLETE),INTERGENIC(MODIFIER||||||||||1)	GT:PL	0/1:255,0,255
chrA02	35119	chrA02:35119_A/G	A	G	105	.	DP=11;VDB=0.930513;RPB=0.360295;MQB=0.472367;BQB=0.716531;SGB=-0.651104;MQ0F=0;ICB=1;HOB=0.5;AC=1;AN=2;DP4=0,3,0,8;MQ=39;EFF=DOWNSTREAM(MODIFIER||1099|||BnaA02g00120D|||BnaA02g00120D||1|WARNING_TRANSCRIPT_INCOMPLETE),DOWNSTREAM(MODIFIER||2944|||BnaA02g00130D|||BnaA02g00130D||1|WARNING_TRANSCRIPT_MULTIPLE_STOP_CODONS),INTERGENIC(MODIFIER||||||||||1),UPSTREAM(MODIFIER||2252|||BnaA02g00100D|||BnaA02g00100D||1|WARNING_TRANSCRIPT_INCOMPLETE),UPSTREAM(MODIFIER||279|||BnaA02g00110D|||BnaA02g00110D||1)	GT:PL	0/1:139,0,43
chrA02	235242	chrA02:235242_G/A	G	A	228	.	DP=14;VDB=0.291443;MQSB=0.966012;SGB=-0.686358;MQ0F=0;AC=2;AN=2;DP4=0,0,7,7;MQ=60;EFF=DOWNSTREAM(MODIFIER||1271|||BnaA02g00610D|||BnaA02g00610D||1),DOWNSTREAM(MODIFIER||4381|||BnaA02g00630D|||BnaA02g00630D||1),NON_SYNONYMOUS_CODING(MODERATE|MISSENSE|Gga/Aga|G5R||BnaA02g00620D|||BnaA02g00620D|1|1|WARNING_TRANSCRIPT_MULTIPLE_STOP_CODONS)	GT:PL	1/1:255,42,0
chrA02	273112	chrA02:273112_G/A	G	A	228	.	DP=26;VDB=0.414377;MQSB=1;SGB=-0.692976;MQ0F=0;AC=2;AN=2;DP4=0,0,16,10;MQ=60;EFF=DOWNSTREAM(MODIFIER||3089|||BnaA02g00760D|||BnaA02g00760D||1|WARNING_TRANSCRIPT_INCOMPLETE),DOWNSTREAM(MODIFIER||816|||BnaA02g00750D|||BnaA02g00750D||1),INTERGENIC(MODIFIER||||||||||1),UPSTREAM(MODIFIER||153|||BnaA02g00740D|||BnaA02g00740D||1|WARNING_TRANSCRIPT_INCOMPLETE),UPSTREAM(MODIFIER||1651|||BnaA02g00730D|||BnaA02g00730D||1),UPSTREAM(MODIFIER||3297|||BnaA02g00720D|||BnaA02g00720D||1)	GT:PL	1/1:255,78,0
chrA02	274988	chrA02:274988_G/A	G	A	228	.	DP=20;VDB=0.958863;MQSB=1;SGB=-0.692067;MQ0F=0;AC=2;AN=2;DP4=0,0,14,6;MQ=60;EFF=DOWNSTREAM(MODIFIER||1213|||BnaA02g00760D|||BnaA02g00760D||1|WARNING_TRANSCRIPT_INCOMPLETE),DOWNSTREAM(MODIFIER||3258|||BnaA02g00770D|||BnaA02g00770D||1|WARNING_TRANSCRIPT_MULTIPLE_STOP_CODONS),INTRON(MODIFIER|||||BnaA02g00750D|||BnaA02g00750D|1|1),UPSTREAM(MODIFIER||2029|||BnaA02g00740D|||BnaA02g00740D||1|WARNING_TRANSCRIPT_INCOMPLETE),UPSTREAM(MODIFIER||3527|||BnaA02g00730D|||BnaA02g00730D||1)	GT:PL	1/1:255,60,0
chrA02	300092	chrA02:300092_G/A	G	A	228	.	DP=27;VDB=0.959359;MQSB=1;SGB=-0.693021;MQ0F=0;AC=2;AN=2;DP4=0,0,17,10;MQ=60;EFF=INTERGENIC(MODIFIER||||||||||1),UPSTREAM(MODIFIER||3284|||BnaA02g00800D|||BnaA02g00800D||1),UPSTREAM(MODIFIER||4058|||BnaA02g00810D|||BnaA02g00810D||1|WARNING_TRANSCRIPT_INCOMPLETE)	GT:PL	1/1:255,81,0
chrA02	354511	chrA02:354511_C/A	C	A	158	.	DP=7;VDB=0.729686;MQSB=1;SGB=-0.636426;MQ0F=0;AC=2;AN=2;DP4=0,0,1,6;MQ=58;EFF=DOWNSTREAM(MODIFIER||2157|||BnaA02g00930D|||BnaA02g00930D||1),DOWNSTREAM(MODIFIER||2616|||BnaA02g00910D|||BnaA02g00910D||1|WARNING_TRANSCRIPT_INCOMPLETE),INTERGENIC(MODIFIER||||||||||1),UPSTREAM(MODIFIER||1357|||BnaA02g00920D|||BnaA02g00920D||1|WARNING_TRANSCRIPT_MULTIPLE_STOP_CODONS)	GT:PL	1/1:185,21,0
chrA02	360929	chrA02:360929_G/A	G	A	159	.	DP=7;VDB=0.00317773;MQSB=0.202566;SGB=-0.636426;MQ0F=0;AC=2;AN=2;DP4=0,0,3,4;MQ=42;EFF=INTERGENIC(MODIFIER||||||||||1),UPSTREAM(MODIFIER||2182|||BnaA02g00930D|||BnaA02g00930D||1),UPSTREAM(MODIFIER||3725|||BnaA02g00940D|||BnaA02g00940D||1)	GT:PL	1/1:186,21,0
chrA02	375888	chrA02:375888_G/A	G	A	221	.	DP=28;VDB=0.156421;RPB=0.220145;MQB=0.126044;BQB=0.973945;MQSB=0.856268;SGB=-0.692831;MQ0F=0.0357143;ICB=1;HOB=0.5;AC=1;AN=2;DP4=0,4,16,8;MQ=43;EFF=DOWNSTREAM(MODIFIER||1053|||BnaA02g00980D|||BnaA02g00980D||1|WARNING_TRANSCRIPT_MULTIPLE_STOP_CODONS),DOWNSTREAM(MODIFIER||4079|||BnaA02g00970D|||BnaA02g00970D||1|WARNING_TRANSCRIPT_INCOMPLETE),INTERGENIC(MODIFIER||||||||||1),UPSTREAM(MODIFIER||2948|||BnaA02g00990D|||BnaA02g00990D||1)	GT:PL	0/1:255,0,11
chrA02	400057	chrA02:400057_G/A	G	A	228	.	DP=21;VDB=0.609344;MQSB=1;SGB=-0.692352;MQ0F=0;AC=2;AN=2;DP4=0,0,9,12;MQ=60;EFF=INTERGENIC(MODIFIER||||||||||1)	GT:PL	1/1:255,63,0
chrA02	514061	chrA02:514061_G/T	G	T	174	.	DP=6;VDB=0.612255;MQSB=0.861511;SGB=-0.616816;MQ0F=0;AC=2;AN=2;DP4=0,0,3,3;MQ=60;EFF=DOWNSTREAM(MODIFIER||3850|||BnaA02g01200D|||BnaA02g01200D||1|WARNING_TRANSCRIPT_INCOMPLETE),DOWNSTREAM(MODIFIER||4816|||BnaA02g01160D|||BnaA02g01160D||1|WARNING_TRANSCRIPT_INCOMPLETE),INTERGENIC(MODIFIER||||||||||1),UPSTREAM(MODIFIER||1233|||BnaA02g01180D|||BnaA02g01180D||1),UPSTREAM(MODIFIER||1386|||BnaA02g01190D|||BnaA02g01190D||1),UPSTREAM(MODIFIER||497|||BnaA02g01170D|||BnaA02g01170D||1|WARNING_TRANSCRIPT_INCOMPLETE)	GT:PL	1/1:201,18,0
chrA02	666591	chrA02:666591_C/T	C	T	119	.	DP=13;VDB=0.106656;RPB=0.0715762;MQB=0.470358;BQB=0.961166;MQSB=0.898397;SGB=-0.616816;MQ0F=0;ICB=1;HOB=0.5;AC=1;AN=2;DP4=5,2,4,2;MQ=55;EFF=INTERGENIC(MODIFIER||||||||||1)	GT:PL	0/1:152,0,173
chrA02	768055	chrA02:768055_G/A	G	A	122	.	DP=70;VDB=0.141222;RPB=0.990805;MQB=0.773126;BQB=0.721499;MQSB=0.999366;SGB=-0.683931;MQ0F=0;ICB=1;HOB=0.5;AC=1;AN=2;DP4=33,24,7,6;MQ=56;EFF=DOWNSTREAM(MODIFIER||3064|||BnaA02g01650D|||BnaA02g01650D||1),INTERGENIC(MODIFIER||||||||||1),UPSTREAM(MODIFIER||4391|||BnaA02g01660D|||BnaA02g01660D||1|WARNING_TRANSCRIPT_INCOMPLETE)	GT:PL	0/1:157,0,255
chrA02	917141	chrA02:917141_G/A	G	A	213	.	DP=16;VDB=0.578992;MQSB=1;SGB=-0.689466;MQ0F=0;AC=2;AN=2;DP4=0,0,1,15;MQ=60;EFF=DOWNSTREAM(MODIFIER||1597|||BnaA02g02020D|||BnaA02g02020D||1|WARNING_TRANSCRIPT_MULTIPLE_STOP_CODONS),DOWNSTREAM(MODIFIER||1908|||BnaA02g02040D|||BnaA02g02040D||1|WARNING_TRANSCRIPT_INCOMPLETE),INTERGENIC(MODIFIER||||||||||1),UPSTREAM(MODIFIER||1094|||BnaA02g02030D|||BnaA02g02030D||1),UPSTREAM(MODIFIER||2718|||BnaA02g02050D|||BnaA02g02050D||1|WARNING_TRANSCRIPT_MULTIPLE_STOP_CODONS)	GT:PL	1/1:240,48,0
chrA02	969426	chrA02:969426_G/A	G	A	228	.	DP=17;VDB=0.183038;MQSB=1;SGB=-0.690438;MQ0F=0;AC=2;AN=2;DP4=0,0,6,11;MQ=60;EFF=DOWNSTREAM(MODIFIER||1414|||BnaA02g02230D|||BnaA02g02230D||1|WARNING_TRANSCRIPT_MULTIPLE_STOP_CODONS),DOWNSTREAM(MODIFIER||4849|||BnaA02g02210D|||BnaA02g02210D||1),NON_SYNONYMOUS_CODING(MODERATE|MISSENSE|Gga/Aga|G667R||BnaA02g02220D|||BnaA02g02220D|7|1|WARNING_TRANSCRIPT_INCOMPLETE)	GT:PL	1/1:255,51,0
chrA02	975966	chrA02:975966_G/A	G	A	228	.	DP=16;VDB=0.193461;MQSB=1;SGB=-0.689466;MQ0F=0;AC=2;AN=2;DP4=0,0,13,3;MQ=60;EFF=DOWNSTREAM(MODIFIER||1395|||BnaA02g02240D|||BnaA02g02240D||1),INTERGENIC(MODIFIER||||||||||1),UPSTREAM(MODIFIER||2263|||BnaA02g02230D|||BnaA02g02230D||1|WARNING_TRANSCRIPT_MULTIPLE_STOP_CODONS)	GT:PL	1/1:255,48,0
chrA02	1060495	chrA02:1060495_G/A	G	A	228	.	DP=39;VDB=0.963317;MQSB=0.809338;SGB=-0.693143;MQ0F=0;AC=2;AN=2;DP4=0,0,16,22;MQ=58;EFF=INTRON(MODIFIER|||||BnaA02g02390D|||BnaA02g02390D|3|1),UPSTREAM(MODIFIER||2349|||BnaA02g02400D|||BnaA02g02400D||1|WARNING_TRANSCRIPT_INCOMPLETE)	GT:PL	1/1:255,114,0
chrA02	1070553	chrA02:1070553_G/A	G	A	228	.	DP=26;VDB=0.832127;MQSB=1;SGB=-0.692976;MQ0F=0;AC=2;AN=2;DP4=0,0,10,16;MQ=60;EFF=DOWNSTREAM(MODIFIER||1422|||BnaA02g02420D|||BnaA02g02420D||1),DOWNSTREAM(MODIFIER||3307|||BnaA02g02410D|||BnaA02g02410D||1|WARNING_TRANSCRIPT_INCOMPLETE),NON_SYNONYMOUS_CODING(MODERATE|MISSENSE|Gag/Aag|E417K||BnaA02g02430D|||BnaA02g02430D|1|1|WARNING_TRANSCRIPT_INCOMPLETE),UPSTREAM(MODIFIER||3389|||BnaA02g02440D|||BnaA02g02440D||1|WARNING_TRANSCRIPT_INCOMPLETE)	GT:PL	1/1:255,78,0
chrA02	1071617	chrA02:1071617_G/A	G	A	228	.	DP=32;VDB=0.39272;MQSB=1;SGB=-0.69312;MQ0F=0;AC=2;AN=2;DP4=0,0,12,20;MQ=60;EFF=DOWNSTREAM(MODIFIER||2486|||BnaA02g02420D|||BnaA02g02420D||1),DOWNSTREAM(MODIFIER||4371|||BnaA02g02410D|||BnaA02g02410D||1|WARNING_TRANSCRIPT_INCOMPLETE),DOWNSTREAM(MODIFIER||4753|||BnaA02g02450D|||BnaA02g02450D||1|WARNING_TRANSCRIPT_MULTIPLE_STOP_CODONS),INTRON(MODIFIER|||||BnaA02g02430D|||BnaA02g02430D|2|1|WARNING_TRANSCRIPT_INCOMPLETE),UPSTREAM(MODIFIER||2325|||BnaA02g02440D|||BnaA02g02440D||1|WARNING_TRANSCRIPT_INCOMPLETE)	GT:PL	1/1:255,96,0
chrA02	1135256	chrA02:1135256_G/A	G	A	228	.	DP=23;VDB=0.665494;MQSB=0.0177152;SGB=-0.692717;MQ0F=0;AC=2;AN=2;DP4=0,0,15,8;MQ=45;EFF=DOWNSTREAM(MODIFIER||1697|||BnaA02g02550D|||BnaA02g02550D||1|WARNING_TRANSCRIPT_MULTIPLE_STOP_CODONS),DOWNSTREAM(MODIFIER||3022|||BnaA02g02520D|||BnaA02g02520D||1|WARNING_TRANSCRIPT_INCOMPLETE),NON_SYNONYMOUS_CODING(MODERATE|MISSENSE|Ccg/Tcg|P127S||BnaA02g02540D|||BnaA02g02540D|2|1|WARNING_TRANSCRIPT_INCOMPLETE),UPSTREAM(MODIFIER||1806|||BnaA02g02530D|||BnaA02g02530D||1)	GT:PL	1/1:255,69,0
chrA02	1196071	chrA02:1196071_G/A	G	A	219	.	DP=17;VDB=0.977113;RPB=0.992095;MQB=0.0301974;BQB=0.786565;MQSB=0.055381;SGB=-0.686358;MQ0F=0;ICB=1;HOB=0.5;AC=1;AN=2;DP4=0,3,8,6;MQ=51;EFF=INTERGENIC(MODIFIER||||||||||1),UPSTREAM(MODIFIER||1909|||BnaA02g02670D|||BnaA02g02670D||1|WARNING_TRANSCRIPT_INCOMPLETE),UPSTREAM(MODIFIER||2885|||BnaA02g02660D|||BnaA02g02660D||1|WARNING_TRANSCRIPT_MULTIPLE_STOP_CODONS)	GT:PL	0/1:255,0,26
chrA02	1217053	chrA02:1217053_G/A	G	A	228	.	DP=29;VDB=0.973705;MQSB=0.262033;SGB=-0.693079;MQ0F=0;AC=2;AN=2;DP4=0,0,15,14;MQ=52;EFF=DOWNSTREAM(MODIFIER||272|||BnaA02g02690D|||BnaA02g02690D||1|WARNING_TRANSCRIPT_MULTIPLE_STOP_CODONS),INTERGENIC(MODIFIER||||||||||1),UPSTREAM(MODIFIER||3831|||BnaA02g02710D|||BnaA02g02710D||1|WARNING_TRANSCRIPT_INCOMPLETE),UPSTREAM(MODIFIER||815|||BnaA02g02700D|||BnaA02g02700D||1|WARNING_TRANSCRIPT_INCOMPLETE)	GT:PL	1/1:255,87,0
chrA02	1265451	chrA02:1265451_G/A	G	A	228	.	DP=15;VDB=0.950081;MQSB=0.77073;SGB=-0.688148;MQ0F=0;AC=2;AN=2;DP4=0,0,3,12;MQ=56;EFF=INTERGENIC(MODIFIER||||||||||1)	GT:PL	1/1:255,45,0
chrA02	1303706	chrA02:1303706_G/A	G	A	228	.	DP=14;VDB=0.67567;MQSB=1;SGB=-0.686358;MQ0F=0;AC=2;AN=2;DP4=0,0,3,11;MQ=60;EFF=DOWNSTREAM(MODIFIER||2599|||BnaA02g02930D|||BnaA02g02930D||1),DOWNSTREAM(MODIFIER||3502|||BnaA02g02920D|||BnaA02g02920D||1|WARNING_TRANSCRIPT_INCOMPLETE),INTERGENIC(MODIFIER||||||||||1),UPSTREAM(MODIFIER||3808|||BnaA02g02940D|||BnaA02g02940D||1|WARNING_TRANSCRIPT_MULTIPLE_STOP_CODONS)	GT:PL	1/1:255,42,0
chrA02	1349328	chrA02:1349328_G/A	G	A	228	.	DP=14;VDB=0.63001;MQSB=0.966012;SGB=-0.686358;MQ0F=0;AC=2;AN=2;DP4=0,0,7,7;MQ=60;EFF=DOWNSTREAM(MODIFIER||4428|||BnaA02g03090D|||BnaA02g03090D||1|WARNING_TRANSCRIPT_MULTIPLE_STOP_CODONS),INTERGENIC(MODIFIER||||||||||1),UPSTREAM(MODIFIER||1815|||BnaA02g03070D|||BnaA02g03070D||1),UPSTREAM(MODIFIER||3460|||BnaA02g03080D|||BnaA02g03080D||1|WARNING_TRANSCRIPT_INCOMPLETE),UPSTREAM(MODIFIER||403|||BnaA02g03060D|||BnaA02g03060D||1)	GT:PL	1/1:255,42,0
chrA02	1398538	chrA02:1398538_A/G	A	G	175	.	DP=7;VDB=0.00394547;MQSB=0.810265;SGB=-0.636426;MQ0F=0;AC=2;AN=2;DP4=0,0,3,4;MQ=51;EFF=SYNONYMOUS_CODING(LOW|SILENT|ctT/ctC|L169||BnaA02g03160D|||BnaA02g03160D|4|1|WARNING_TRANSCRIPT_INCOMPLETE),UPSTREAM(MODIFIER||1754|||BnaA02g03170D|||BnaA02g03170D||1|WARNING_TRANSCRIPT_INCOMPLETE)	GT:PL	1/1:202,21,0
chrA02	1414042	chrA02:1414042_A/G	A	G	197	.	DP=10;VDB=0.402583;MQSB=0.111973;SGB=-0.670168;MQ0F=0.1;AC=2;AN=2;DP4=0,0,4,6;MQ=41;EFF=DOWNSTREAM(MODIFIER||2595|||BnaA02g03180D|||BnaA02g03180D||1|WARNING_TRANSCRIPT_MULTIPLE_STOP_CODONS),NON_SYNONYMOUS_CODING(MODERATE|MISSENSE|cAa/cGa|Q368R||BnaA02g03190D|||BnaA02g03190D|7|1|WARNING_TRANSCRIPT_INCOMPLETE),UPSTREAM(MODIFIER||2849|||BnaA02g03200D|||BnaA02g03200D||1|WARNING_TRANSCRIPT_INCOMPLETE)	GT:PL	1/1:224,30,0
chrA02	1414046	chrA02:1414046_G/A	G	A	152	.	DP=8;VDB=0.0439727;MQSB=0.150134;SGB=-0.651104;MQ0F=0.125;AC=2;AN=2;DP4=0,0,3,5;MQ=44;EFF=DOWNSTREAM(MODIFIER||2599|||BnaA02g03180D|||BnaA02g03180D||1|WARNING_TRANSCRIPT_MULTIPLE_STOP_CODONS),SYNONYMOUS_CODING(LOW|SILENT|aaG/aaA|K369||BnaA02g03190D|||BnaA02g03190D|7|1|WARNING_TRANSCRIPT_INCOMPLETE),UPSTREAM(MODIFIER||2845|||BnaA02g03200D|||BnaA02g03200D||1|WARNING_TRANSCRIPT_INCOMPLETE)	GT:PL	1/1:179,24,0
chrA02	1461492	chrA02:1461492_G/A	G	A	228	.	DP=17;VDB=0.748707;RPB=1;MQB=1;BQB=1;MQSB=0.974685;SGB=-0.689466;MQ0F=0;AC=2;AN=2;DP4=1,0,12,4;MQ=57;EFF=DOWNSTREAM(MODIFIER||1809|||BnaA02g03280D|||BnaA02g03280D||1|WARNING_TRANSCRIPT_MULTIPLE_STOP_CODONS),NON_SYNONYMOUS_CODING(MODERATE|MISSENSE|gGa/gAa|G167E||BnaA02g03290D|||BnaA02g03290D|3|1|WARNING_TRANSCRIPT_MULTIPLE_STOP_CODONS),UPSTREAM(MODIFIER||2526|||BnaA02g03300D|||BnaA02g03300D||1|WARNING_TRANSCRIPT_MULTIPLE_STOP_CODONS)	GT:PL	1/1:255,26,0
chrA02	1477796	chrA02:1477796_G/A	G	A	228	.	DP=21;VDB=0.618765;MQSB=0.19205;SGB=-0.692352;MQ0F=0;AC=2;AN=2;DP4=0,0,16,5;MQ=40;EFF=DOWNSTREAM(MODIFIER||2704|||BnaA02g03310D|||BnaA02g03310D||1|WARNING_TRANSCRIPT_MULTIPLE_STOP_CODONS),DOWNSTREAM(MODIFIER||3213|||BnaA02g03340D|||BnaA02g03340D||1|WARNING_TRANSCRIPT_MULTIPLE_STOP_CODONS),DOWNSTREAM(MODIFIER||861|||BnaA02g03320D|||BnaA02g03320D||1),INTERGENIC(MODIFIER||||||||||1),UPSTREAM(MODIFIER||19|||BnaA02g03330D|||BnaA02g03330D||1|WARNING_TRANSCRIPT_INCOMPLETE)	GT:PL	1/1:255,63,0
chrA02	1512058	chrA02:1512058_A/G	A	G	74	.	DP=29;VDB=0.219617;RPB=0.488113;MQB=0.000452827;BQB=0.968054;MQSB=0.67016;SGB=-0.636426;MQ0F=0;ICB=1;HOB=0.5;AC=1;AN=2;DP4=13,9,2,5;MQ=55;EFF=DOWNSTREAM(MODIFIER||1663|||BnaA02g03390D|||BnaA02g03390D||1|WARNING_TRANSCRIPT_INCOMPLETE),INTERGENIC(MODIFIER||||||||||1),UPSTREAM(MODIFIER||4298|||BnaA02g03380D|||BnaA02g03380D||1|WARNING_TRANSCRIPT_INCOMPLETE)	GT:PL	0/1:108,0,255
chrA02	1521756	chrA02:1521756_G/A	G	A	228	.	DP=42;VDB=0.630129;RPB=1;MQB=1;BQB=1;MQSB=0.99966;SGB=-0.693145;MQ0F=0;AC=2;AN=2;DP4=1,0,20,20;MQ=59;EFF=DOWNSTREAM(MODIFIER||4341|||BnaA02g03420D|||BnaA02g03420D||1|WARNING_TRANSCRIPT_INCOMPLETE),INTRON(MODIFIER|||||BnaA02g03400D|||BnaA02g03400D|3|1|WARNING_TRANSCRIPT_MULTIPLE_STOP_CODONS),UPSTREAM(MODIFIER||1486|||BnaA02g03390D|||BnaA02g03390D||1|WARNING_TRANSCRIPT_INCOMPLETE),UPSTREAM(MODIFIER||1689|||BnaA02g03410D|||BnaA02g03410D||1|WARNING_TRANSCRIPT_INCOMPLETE)	GT:PL	1/1:255,82,0
chrA02	1615865	chrA02:1615865_G/A	G	A	228	.	DP=36;VDB=0.747301;RPB=0.0229611;MQB=0.024829;BQB=0.0637057;MQSB=0.652997;SGB=-0.693127;MQ0F=0.0555556;AC=2;AN=2;DP4=1,2,15,18;MQ=49;EFF=DOWNSTREAM(MODIFIER||1350|||BnaA02g03650D|||BnaA02g03650D||1|WARNING_TRANSCRIPT_MULTIPLE_STOP_CODONS),NON_SYNONYMOUS_CODING(MODERATE|MISSENSE|gGa/gAa|G169E||BnaA02g03660D|||BnaA02g03660D|3|1),UPSTREAM(MODIFIER||2313|||BnaA02g03670D|||BnaA02g03670D||1|WARNING_TRANSCRIPT_MULTIPLE_STOP_CODONS),UPSTREAM(MODIFIER||4116|||BnaA02g03680D|||BnaA02g03680D||1|WARNING_TRANSCRIPT_INCOMPLETE)	GT:PL	1/1:255,51,0
chrA02	1777276	chrA02:1777276_A/G	A	G	170	.	DP=29;VDB=0.979095;RPB=0.267967;MQB=0.0373927;BQB=0.322081;MQSB=0.933359;SGB=-0.676189;MQ0F=0;ICB=1;HOB=0.5;AC=1;AN=2;DP4=9,8,3,8;MQ=43;EFF=DOWNSTREAM(MODIFIER||1310|||BnaA02g03870D|||BnaA02g03870D||1),DOWNSTREAM(MODIFIER||1877|||BnaA02g03900D|||BnaA02g03900D||1),INTERGENIC(MODIFIER||||||||||1),UPSTREAM(MODIFIER||140|||BnaA02g03880D|||BnaA02g03880D||1),UPSTREAM(MODIFIER||3039|||BnaA02g03910D|||BnaA02g03910D||1),UPSTREAM(MODIFIER||4038|||BnaA02g03860D|||BnaA02g03860D||1|WARNING_TRANSCRIPT_MULTIPLE_STOP_CODONS),UPSTREAM(MODIFIER||716|||BnaA02g03890D|||BnaA02g03890D||1)	GT:PL	0/1:203,0,255
chrA02	1777279	chrA02:1777279_A/T	A	T	150	.	DP=26;VDB=0.0135472;RPB=0.00156176;MQB=0.0336741;BQB=0.10502;MQSB=0.875022;SGB=-0.662043;MQ0F=0;ICB=1;HOB=0.5;AC=1;AN=2;DP4=9,7,3,6;MQ=43;EFF=DOWNSTREAM(MODIFIER||1313|||BnaA02g03870D|||BnaA02g03870D||1),DOWNSTREAM(MODIFIER||1874|||BnaA02g03900D|||BnaA02g03900D||1),INTERGENIC(MODIFIER||||||||||1),UPSTREAM(MODIFIER||143|||BnaA02g03880D|||BnaA02g03880D||1),UPSTREAM(MODIFIER||3036|||BnaA02g03910D|||BnaA02g03910D||1),UPSTREAM(MODIFIER||4041|||BnaA02g03860D|||BnaA02g03860D||1|WARNING_TRANSCRIPT_MULTIPLE_STOP_CODONS),UPSTREAM(MODIFIER||713|||BnaA02g03890D|||BnaA02g03890D||1)	GT:PL	0/1:183,0,255
chrA02	1840812	chrA02:1840812_G/A	G	A	228	.	DP=26;VDB=0.981156;MQSB=0.753395;SGB=-0.692976;MQ0F=0;AC=2;AN=2;DP4=0,0,11,15;MQ=50;EFF=SYNONYMOUS_CODING(LOW|SILENT|aaC/aaT|N283||BnaA02g04090D|||BnaA02g04090D|4|1|WARNING_TRANSCRIPT_INCOMPLETE),UPSTREAM(MODIFIER||1454|||BnaA02g04080D|||BnaA02g04080D||1|WARNING_TRANSCRIPT_MULTIPLE_STOP_CODONS)	GT:PL	1/1:255,78,0
chrA02	1895456	chrA02:1895456_C/T	C	T	204	.	DP=22;VDB=0.793023;RPB=0.963419;MQB=1;BQB=0.971871;MQSB=0.964954;SGB=-0.686358;MQ0F=0;ICB=1;HOB=0.5;AC=1;AN=2;DP4=6,2,3,11;MQ=50;EFF=DOWNSTREAM(MODIFIER||2779|||BnaA02g04240D|||BnaA02g04240D||1|WARNING_TRANSCRIPT_MULTIPLE_STOP_CODONS),NON_SYNONYMOUS_CODING(MODERATE|MISSENSE|aGt/aAt|S309N||BnaA02g04230D|||BnaA02g04230D|4|1|WARNING_TRANSCRIPT_MULTIPLE_STOP_CODONS),UPSTREAM(MODIFIER||3342|||BnaA02g04220D|||BnaA02g04220D||1|WARNING_TRANSCRIPT_INCOMPLETE)	GT:PL	0/1:237,0,155
chrA02	1910197	chrA02:1910197_C/T	C	T	98	.	DP=16;VDB=0.17309;RPB=0.0187517;MQB=1;BQB=0.998531;MQSB=1;SGB=-0.616816;MQ0F=0;ICB=1;HOB=0.5;AC=1;AN=2;DP4=6,4,4,2;MQ=60;EFF=DOWNSTREAM(MODIFIER||741|||BnaA02g04250D|||BnaA02g04250D||1|WARNING_TRANSCRIPT_INCOMPLETE),SYNONYMOUS_CODING(LOW|SILENT|aaG/aaA|K128||BnaA02g04260D|||BnaA02g04260D|4|1|WARNING_TRANSCRIPT_INCOMPLETE),UPSTREAM(MODIFIER||3695|||BnaA02g04270D|||BnaA02g04270D||1|WARNING_TRANSCRIPT_INCOMPLETE)	GT:PL	0/1:131,0,208
chrA02	1985315	chrA02:1985315_C/T	C	T	72	.	DP=13;VDB=0.847724;RPB=0.679965;MQB=0.908075;BQB=0.876998;MQSB=0.143152;SGB=-0.590765;MQ0F=0;ICB=1;HOB=0.5;AC=1;AN=2;DP4=4,4,2,3;MQ=50;EFF=INTERGENIC(MODIFIER||||||||||1)	GT:PL	0/1:105,0,188
chrA02	2030500	chrA02:2030500_C/T	C	T	155	.	DP=18;VDB=0.379326;RPB=0.411413;MQB=1;BQB=0.776754;MQSB=1;SGB=-0.670168;MQ0F=0;ICB=1;HOB=0.5;AC=1;AN=2;DP4=7,1,9,1;MQ=60;EFF=DOWNSTREAM(MODIFIER||2115|||BnaA02g04540D|||BnaA02g04540D||1),INTERGENIC(MODIFIER||||||||||1),UPSTREAM(MODIFIER||1700|||BnaA02g04520D|||BnaA02g04520D||1|WARNING_TRANSCRIPT_MULTIPLE_STOP_CODONS),UPSTREAM(MODIFIER||210|||BnaA02g04530D|||BnaA02g04530D||1)	GT:PL	0/1:188,0,161
chrA02	2050133	chrA02:2050133_C/T	C	T	154	.	DP=15;VDB=0.619542;RPB=0.941512;MQB=1;BQB=0.845852;MQSB=1;SGB=-0.651104;MQ0F=0;ICB=1;HOB=0.5;AC=1;AN=2;DP4=2,5,2,6;MQ=60;EFF=NON_SYNONYMOUS_CODING(MODERATE|MISSENSE|gGa/gAa|G580E||BnaA02g04590D|||BnaA02g04590D|7|1|WARNING_TRANSCRIPT_INCOMPLETE),UPSTREAM(MODIFIER||1065|||BnaA02g04580D|||BnaA02g04580D||1),UPSTREAM(MODIFIER||3773|||BnaA02g04570D|||BnaA02g04570D||1)	GT:PL	0/1:187,0,169
chrA02	2059423	chrA02:2059423_G/A	G	A	158	.	DP=31;VDB=0.484466;RPB=0.944459;MQB=1;BQB=0.818;MQSB=1;SGB=-0.670168;MQ0F=0;ICB=1;HOB=0.5;AC=1;AN=2;DP4=11,10,6,4;MQ=60;EFF=INTRON(MODIFIER|||||BnaA02g04600D|||BnaA02g04600D|3|1),UPSTREAM(MODIFIER||2976|||BnaA02g04610D|||BnaA02g04610D||1)	GT:PL	0/1:191,0,255
chrA02	2064779	chrA02:2064779_C/A	C	A	222	.	DP=24;VDB=0.976813;RPB=0.978458;MQB=1;BQB=0.40657;MQSB=1;SGB=-0.688148;MQ0F=0;ICB=1;HOB=0.5;AC=1;AN=2;DP4=4,5,10,5;MQ=60;EFF=DOWNSTREAM(MODIFIER||1178|||BnaA02g04610D|||BnaA02g04610D||1),DOWNSTREAM(MODIFIER||4059|||BnaA02g04600D|||BnaA02g04600D||1),DOWNSTREAM(MODIFIER||776|||BnaA02g04620D|||BnaA02g04620D||1),INTERGENIC(MODIFIER||||||||||1),UPSTREAM(MODIFIER||2652|||BnaA02g04630D|||BnaA02g04630D||1|WARNING_TRANSCRIPT_INCOMPLETE)	GT:PL	0/1:255,0,204
chrA02	2070189	chrA02:2070189_G/A	G	A	222	.	DP=36;VDB=0.858665;RPB=0.832208;MQB=0.933706;BQB=0.985928;MQSB=0.606531;SGB=-0.686358;MQ0F=0;ICB=1;HOB=0.5;AC=1;AN=2;DP4=8,13,7,7;MQ=57;EFF=DOWNSTREAM(MODIFIER||2359|||BnaA02g04640D|||BnaA02g04640D||1),SYNONYMOUS_CODING(LOW|SILENT|aaG/aaA|K426||BnaA02g04630D|||BnaA02g04630D|10|1|WARNING_TRANSCRIPT_INCOMPLETE),UPSTREAM(MODIFIER||3672|||BnaA02g04620D|||BnaA02g04620D||1)	GT:PL	0/1:255,0,255
chrA02	2088533	chrA02:2088533_C/T	C	T	197	.	DP=29;VDB=0.0973869;RPB=0.696786;MQB=1;BQB=0.696786;MQSB=1;SGB=-0.686358;MQ0F=0;ICB=1;HOB=0.5;AC=1;AN=2;DP4=5,9,3,11;MQ=60;EFF=DOWNSTREAM(MODIFIER||2874|||BnaA02g04680D|||BnaA02g04680D||1|WARNING_TRANSCRIPT_INCOMPLETE),DOWNSTREAM(MODIFIER||4818|||BnaA02g04670D|||BnaA02g04670D||1|WARNING_TRANSCRIPT_INCOMPLETE),INTRON(MODIFIER|||||BnaA02g04700D|||BnaA02g04700D|1|1),UPSTREAM(MODIFIER||1777|||BnaA02g04690D|||BnaA02g04690D||1|WARNING_TRANSCRIPT_INCOMPLETE),UPSTREAM(MODIFIER||3733|||BnaA02g04710D|||BnaA02g04710D||1|WARNING_TRANSCRIPT_MULTIPLE_STOP_CODONS)	GT:PL	0/1:230,0,236
chrA02	2099000	chrA02:2099000_G/A	G	A	139	.	DP=36;VDB=0.573495;RPB=0.494172;MQB=1;BQB=0.128022;MQSB=1;SGB=-0.662043;MQ0F=0;ICB=1;HOB=0.5;AC=1;AN=2;DP4=12,15,4,5;MQ=60;EFF=DOWNSTREAM(MODIFIER||3807|||BnaA02g04720D|||BnaA02g04720D||1),DOWNSTREAM(MODIFIER||952|||BnaA02g04730D|||BnaA02g04730D||1|WARNING_TRANSCRIPT_INCOMPLETE),NON_SYNONYMOUS_CODING(MODERATE|MISSENSE|aGg/aAg|R90K||BnaA02g04740D|||BnaA02g04740D|3|1|WARNING_TRANSCRIPT_INCOMPLETE),UPSTREAM(MODIFIER||3045|||BnaA02g04750D|||BnaA02g04750D||1|WARNING_TRANSCRIPT_INCOMPLETE)	GT:PL	0/1:173,0,255
chrA02	2109588	chrA02:2109588_G/A	G	A	138	.	DP=37;VDB=0.380974;RPB=0.898904;MQB=1;BQB=0.559751;MQSB=1;SGB=-0.670168;MQ0F=0;ICB=1;HOB=0.5;AC=1;AN=2;DP4=12,15,3,7;MQ=60;EFF=INTERGENIC(MODIFIER||||||||||1),UPSTREAM(MODIFIER||3553|||BnaA02g04760D|||BnaA02g04760D||1|WARNING_TRANSCRIPT_INCOMPLETE)	GT:PL	0/1:172,0,255
chrA02	2113755	chrA02:2113755_C/T	C	T	194	.	DP=21;VDB=0.731141;RPB=0.175325;MQB=1;BQB=1;MQSB=1;SGB=-0.676189;MQ0F=0;ICB=1;HOB=0.5;AC=1;AN=2;DP4=9,1,4,7;MQ=60;EFF=INTRON(MODIFIER|||||BnaA02g04760D|||BnaA02g04760D|2|1|WARNING_TRANSCRIPT_INCOMPLETE),UPSTREAM(MODIFIER||1955|||BnaA02g04770D|||BnaA02g04770D||1|WARNING_TRANSCRIPT_MULTIPLE_STOP_CODONS)	GT:PL	0/1:227,0,170
chrA02	2131179	chrA02:2131179_C/T	C	T	218	.	DP=37;VDB=0.90481;RPB=0.99694;MQB=1;BQB=0.797186;MQSB=1;SGB=-0.686358;MQ0F=0;ICB=1;HOB=0.5;AC=1;AN=2;DP4=12,11,8,6;MQ=60;EFF=INTRON(MODIFIER|||||BnaA02g04800D|||BnaA02g04800D|3|1|WARNING_TRANSCRIPT_INCOMPLETE)	GT:PL	0/1:251,0,255
chrA02	2157707	chrA02:2157707_C/T	C	T	146	.	DP=23;VDB=0.62814;RPB=0.982301;MQB=0.907354;BQB=0.907354;MQSB=0.659241;SGB=-0.686358;MQ0F=0;ICB=1;HOB=0.5;AC=1;AN=2;DP4=3,6,0,14;MQ=58;EFF=DOWNSTREAM(MODIFIER||4541|||BnaA02g04890D|||BnaA02g04890D||1|WARNING_TRANSCRIPT_INCOMPLETE),DOWNSTREAM(MODIFIER||4971|||BnaA02g04850D|||BnaA02g04850D||1|WARNING_TRANSCRIPT_MULTIPLE_STOP_CODONS),INTRON(MODIFIER|||||BnaA02g04870D|||BnaA02g04870D|3|1|WARNING_TRANSCRIPT_MULTIPLE_STOP_CODONS),SPLICE_SITE_ACCEPTOR(HIGH|||||BnaA02g04870D|||BnaA02g04870D|4|1|WARNING_TRANSCRIPT_MULTIPLE_STOP_CODONS),UPSTREAM(MODIFIER||2639|||BnaA02g04880D|||BnaA02g04880D||1|WARNING_TRANSCRIPT_MULTIPLE_STOP_CODONS),UPSTREAM(MODIFIER||3393|||BnaA02g04860D|||BnaA02g04860D||1)	GT:PL	0/1:179,0,190
chrA02	2185334	chrA02:2185334_C/T	C	T	82	.	DP=34;VDB=0.775227;RPB=0.757465;MQB=1;BQB=0.308661;MQSB=1;SGB=-0.636426;MQ0F=0;ICB=1;HOB=0.5;AC=1;AN=2;DP4=17,10,4,3;MQ=60;EFF=INTRON(MODIFIER|||||BnaA02g04920D|||BnaA02g04920D|2|1|WARNING_TRANSCRIPT_INCOMPLETE),UPSTREAM(MODIFIER||3049|||BnaA02g04930D|||BnaA02g04930D||1),UPSTREAM(MODIFIER||4598|||BnaA02g04910D|||BnaA02g04910D||1)	GT:PL	0/1:117,0,255
chrA02	2239075	chrA02:2239075_C/T	C	T	222	.	DP=31;VDB=0.264024;RPB=0.987474;MQB=0.962133;BQB=0.97645;MQSB=0.981007;SGB=-0.690438;MQ0F=0;ICB=1;HOB=0.5;AC=1;AN=2;DP4=10,4,12,5;MQ=59;EFF=DOWNSTREAM(MODIFIER||2395|||BnaA02g05040D|||BnaA02g05040D||1|WARNING_TRANSCRIPT_INCOMPLETE),INTRON(MODIFIER|||||BnaA02g05030D|||BnaA02g05030D|1|1|WARNING_TRANSCRIPT_INCOMPLETE)	GT:PL	0/1:255,0,252
chrA02	2241964	chrA02:2241964_C/T	C	T	77	.	DP=27;VDB=0.0208662;RPB=0.542132;MQB=0.981425;BQB=0.937378;MQSB=0.734889;SGB=-0.636426;MQ0F=0;ICB=1;HOB=0.5;AC=1;AN=2;DP4=16,4,7,0;MQ=58;EFF=DOWNSTREAM(MODIFIER||2325|||BnaA02g05030D|||BnaA02g05030D||1|WARNING_TRANSCRIPT_INCOMPLETE),NON_SYNONYMOUS_CODING(MODERATE|MISSENSE|Gac/Aac|D121N||BnaA02g05040D|||BnaA02g05040D|1|1|WARNING_TRANSCRIPT_INCOMPLETE)	GT:PL	0/1:111,0,255
chrA02	2256137	chrA02:2256137_T/C	T	C	35.513	.	DP=3;VDB=0.36;RPB=1;MQB=1;BQB=1;MQSB=1;SGB=-0.453602;MQ0F=0;ICB=1;HOB=0.5;AC=1;AN=2;DP4=1,0,1,1;MQ=42;EFF=DOWNSTREAM(MODIFIER||3677|||BnaA02g05070D|||BnaA02g05070D||1|WARNING_TRANSCRIPT_INCOMPLETE),INTERGENIC(MODIFIER||||||||||1),UPSTREAM(MODIFIER||1135|||BnaA02g05060D|||BnaA02g05060D||1|WARNING_TRANSCRIPT_MULTIPLE_STOP_CODONS)	GT:PL	0/1:69,0,16
chrA02	2256139	chrA02:2256139_G/T	G	T	35.513	.	DP=3;VDB=0.36;RPB=1;MQB=1;BQB=1;MQSB=1;SGB=-0.453602;MQ0F=0;ICB=1;HOB=0.5;AC=1;AN=2;DP4=1,0,1,1;MQ=42;EFF=DOWNSTREAM(MODIFIER||3675|||BnaA02g05070D|||BnaA02g05070D||1|WARNING_TRANSCRIPT_INCOMPLETE),INTERGENIC(MODIFIER||||||||||1),UPSTREAM(MODIFIER||1133|||BnaA02g05060D|||BnaA02g05060D||1|WARNING_TRANSCRIPT_MULTIPLE_STOP_CODONS)	GT:PL	0/1:69,0,16
chrA02	2283344	chrA02:2283344_C/T	C	T	169	.	DP=38;VDB=0.815868;RPB=0.71786;MQB=1;BQB=0.0682082;MQSB=1;SGB=-0.692717;MQ0F=0;ICB=1;HOB=0.5;AC=1;AN=2;DP4=13,1,22,1;MQ=60;EFF=DOWNSTREAM(MODIFIER||2714|||BnaA02g05100D|||BnaA02g05100D||1),STOP_GAINED(HIGH|NONSENSE|Caa/Taa|Q26*||BnaA02g05090D|||BnaA02g05090D|1|1|WARNING_TRANSCRIPT_INCOMPLETE),UPSTREAM(MODIFIER||4353|||BnaA02g05080D|||BnaA02g05080D||1)	GT:PL	0/1:202,0,204
chrA02	2295670	chrA02:2295670_C/T	C	T	22.2333	.	DP=49;VDB=0.640324;RPB=0.486752;MQB=0.726149;BQB=0.842375;MQSB=0.155673;SGB=-0.636426;MQ0F=0;ICB=1;HOB=0.5;AC=1;AN=2;DP4=16,26,2,5;MQ=56;EFF=DOWNSTREAM(MODIFIER||2510|||BnaA02g05110D|||BnaA02g05110D||1|WARNING_TRANSCRIPT_MULTIPLE_STOP_CODONS),INTERGENIC(MODIFIER||||||||||1)	GT:PL	0/1:58,0,255
chrA02	2326678	chrA02:2326678_G/A	G	A	121	.	DP=64;VDB=0.155627;RPB=0.527272;MQB=0.991111;BQB=0.836829;MQSB=0.715498;SGB=-0.680642;MQ0F=0;ICB=1;HOB=0.5;AC=1;AN=2;DP4=27,23,6,6;MQ=58;EFF=NON_SYNONYMOUS_CODING(MODERATE|MISSENSE|gGa/gAa|G789E||BnaA02g05170D|||BnaA02g05170D|6|1|WARNING_TRANSCRIPT_INCOMPLETE),UPSTREAM(MODIFIER||2885|||BnaA02g05180D|||BnaA02g05180D||1|WARNING_TRANSCRIPT_INCOMPLETE)	GT:PL	0/1:156,0,255
chrA02	2334138	chrA02:2334138_C/T	C	T	201	.	DP=33;VDB=0.295495;RPB=0.976745;MQB=0.588086;BQB=0.863243;MQSB=0.370505;SGB=-0.688148;MQ0F=0;ICB=1;HOB=0.5;AC=1;AN=2;DP4=3,15,4,11;MQ=55;EFF=DOWNSTREAM(MODIFIER||3818|||BnaA02g05180D|||BnaA02g05180D||1|WARNING_TRANSCRIPT_INCOMPLETE),SYNONYMOUS_CODING(LOW|SILENT|cgC/cgT|R301||BnaA02g05190D|||BnaA02g05190D|3|1|WARNING_TRANSCRIPT_MULTIPLE_STOP_CODONS),UPSTREAM(MODIFIER||4445|||BnaA02g05200D|||BnaA02g05200D||1|WARNING_TRANSCRIPT_INCOMPLETE)	GT:PL	0/1:234,0,249
chrA02	2341209	chrA02:2341209_C/T	C	T	204	.	DP=53;VDB=0.321842;RPB=0.488778;MQB=0.989627;BQB=0.793156;MQSB=0.943397;SGB=-0.686358;MQ0F=0;ICB=1;HOB=0.5;AC=1;AN=2;DP4=10,28,7,7;MQ=59;EFF=DOWNSTREAM(MODIFIER||1213|||BnaA02g05200D|||BnaA02g05200D||1|WARNING_TRANSCRIPT_INCOMPLETE),INTERGENIC(MODIFIER||||||||||1)	GT:PL	0/1:238,0,255
chrA02	2362360	chrA02:2362360_C/T	C	T	94	.	DP=64;VDB=0.558117;RPB=0.671368;MQB=1;BQB=0.322077;MQSB=1;SGB=-0.680642;MQ0F=0;ICB=1;HOB=0.5;AC=1;AN=2;DP4=25,26,9,3;MQ=60;EFF=INTRON(MODIFIER|||||BnaA02g05210D|||BnaA02g05210D|13|1|WARNING_TRANSCRIPT_MULTIPLE_STOP_CODONS)	GT:PL	0/1:129,0,255
chrA02	2444623	chrA02:2444623_G/T	G	T	169	.	DP=22;VDB=0.187522;RPB=0.386442;MQB=0.00507916;BQB=0.117745;MQSB=0.877203;SGB=-0.676189;MQ0F=0;ICB=1;HOB=0.5;AC=1;AN=2;DP4=3,8,5,6;MQ=50;EFF=DOWNSTREAM(MODIFIER||2178|||BnaA02g05370D|||BnaA02g05370D||1),DOWNSTREAM(MODIFIER||4275|||BnaA02g05380D|||BnaA02g05380D||1|WARNING_TRANSCRIPT_INCOMPLETE),NON_SYNONYMOUS_CODING(MODERATE|MISSENSE|gCt/gAt|A67D||BnaA02g05360D|||BnaA02g05360D|1|1|WARNING_TRANSCRIPT_INCOMPLETE),UPSTREAM(MODIFIER||3572|||BnaA02g05350D|||BnaA02g05350D||1)	GT:PL	0/1:202,0,227
chrA02	2445642	chrA02:2445642_G/A	G	A	135	.	DP=16;VDB=0.476212;RPB=0.733299;MQB=0.915545;BQB=0.544441;MQSB=0.979844;SGB=-0.651104;MQ0F=0;ICB=1;HOB=0.5;AC=1;AN=2;DP4=6,2,7,1;MQ=58;EFF=DOWNSTREAM(MODIFIER||1159|||BnaA02g05370D|||BnaA02g05370D||1),DOWNSTREAM(MODIFIER||3256|||BnaA02g05380D|||BnaA02g05380D||1|WARNING_TRANSCRIPT_INCOMPLETE),INTERGENIC(MODIFIER||||||||||1),UPSTREAM(MODIFIER||4591|||BnaA02g05350D|||BnaA02g05350D||1),UPSTREAM(MODIFIER||820|||BnaA02g05360D|||BnaA02g05360D||1|WARNING_TRANSCRIPT_INCOMPLETE)	GT:PL	0/1:168,0,184
chrA02	2474240	chrA02:2474240_C/A	C	A	92	.	DP=7;VDB=0.697961;RPB=1;MQB=1;BQB=1;MQSB=1;SGB=-0.616816;MQ0F=0;ICB=1;HOB=0.5;AC=1;AN=2;DP4=0,1,6,0;MQ=48;EFF=INTERGENIC(MODIFIER||||||||||1),UPSTREAM(MODIFIER||4811|||BnaA02g05400D|||BnaA02g05400D||1|WARNING_TRANSCRIPT_INCOMPLETE)	GT:PL	0/1:125,0,8
chrA02	2553953	chrA02:2553953_C/T	C	T	181	.	DP=12;VDB=0.132938;RPB=0.803868;MQB=0.924449;BQB=0.0401934;MQSB=0.564628;SGB=-0.636426;MQ0F=0;ICB=1;HOB=0.5;AC=1;AN=2;DP4=1,3,4,3;MQ=55;EFF=DOWNSTREAM(MODIFIER||2807|||BnaA02g05550D|||BnaA02g05550D||1),DOWNSTREAM(MODIFIER||685|||BnaA02g05540D|||BnaA02g05540D||1|WARNING_TRANSCRIPT_MULTIPLE_STOP_CODONS),INTERGENIC(MODIFIER||||||||||1),UPSTREAM(MODIFIER||3001|||BnaA02g05530D|||BnaA02g05530D||1)	GT:PL	0/1:214,0,92
chrA02	2688694	chrA02:2688694_C/T	C	T	121	.	DP=28;VDB=0.0705986;RPB=0.151777;MQB=1;BQB=0.986018;MQSB=0.87512;SGB=-0.670168;MQ0F=0;ICB=1;HOB=0.5;AC=1;AN=2;DP4=6,12,3,7;MQ=38;EFF=DOWNSTREAM(MODIFIER||3882|||BnaA02g05810D|||BnaA02g05810D||1|WARNING_TRANSCRIPT_MULTIPLE_STOP_CODONS),DOWNSTREAM(MODIFIER||4900|||BnaA02g05850D|||BnaA02g05850D||1|WARNING_TRANSCRIPT_MULTIPLE_STOP_CODONS),NON_SYNONYMOUS_CODING(MODERATE|MISSENSE|aCt/aTt|T279I||BnaA02g05820D|||BnaA02g05820D|6|1|WARNING_TRANSCRIPT_MULTIPLE_STOP_CODONS),UPSTREAM(MODIFIER||1039|||BnaA02g05830D|||BnaA02g05830D||1),UPSTREAM(MODIFIER||1470|||BnaA02g05840D|||BnaA02g05840D||1|WARNING_TRANSCRIPT_INCOMPLETE)	GT:PL	0/1:154,0,252
chrA02	2747379	chrA02:2747379_C/T	C	T	222	.	DP=21;VDB=0.57081;RPB=0.152834;MQB=1;BQB=0.804377;MQSB=1;SGB=-0.686358;MQ0F=0;ICB=1;HOB=0.5;AC=1;AN=2;DP4=3,3,8,6;MQ=60;EFF=DOWNSTREAM(MODIFIER||2779|||BnaA02g05960D|||BnaA02g05960D||1|WARNING_TRANSCRIPT_MULTIPLE_STOP_CODONS),INTERGENIC(MODIFIER||||||||||1),UPSTREAM(MODIFIER||309|||BnaA02g05950D|||BnaA02g05950D||1|WARNING_TRANSCRIPT_INCOMPLETE)	GT:PL	0/1:255,0,129
chrA02	2784756	chrA02:2784756_C/T	C	T	187	.	DP=16;VDB=0.477569;RPB=0.106803;MQB=1;BQB=0.863243;MQSB=1;SGB=-0.670168;MQ0F=0;ICB=1;HOB=0.5;AC=1;AN=2;DP4=2,4,3,7;MQ=60;EFF=INTRON(MODIFIER|||||BnaA02g06010D|||BnaA02g06010D|7|1|WARNING_TRANSCRIPT_INCOMPLETE)	GT:PL	0/1:220,0,139
chrA02	2796936	chrA02:2796936_C/T	C	T	72	.	DP=5;VDB=0.0587288;RPB=1;MQB=1;BQB=1;MQSB=1;SGB=-0.556411;MQ0F=0;ICB=1;HOB=0.5;AC=1;AN=2;DP4=0,1,1,3;MQ=41;EFF=DOWNSTREAM(MODIFIER||1653|||BnaA02g06050D|||BnaA02g06050D||1),DOWNSTREAM(MODIFIER||3370|||BnaA02g06030D|||BnaA02g06030D||1|WARNING_TRANSCRIPT_INCOMPLETE),INTERGENIC(MODIFIER||||||||||1),UPSTREAM(MODIFIER||1721|||BnaA02g06040D|||BnaA02g06040D||1),UPSTREAM(MODIFIER||4629|||BnaA02g06020D|||BnaA02g06020D||1)	GT:PL	0/1:106,0,14
chrA02	2884116	chrA02:2884116_A/T	A	T	64	.	DP=8;VDB=0.168287;RPB=0.62023;MQB=0.868321;BQB=0.62023;MQSB=1;SGB=-0.556411;MQ0F=0;ICB=1;HOB=0.5;AC=1;AN=2;DP4=4,0,3,1;MQ=39;EFF=DOWNSTREAM(MODIFIER||2631|||BnaA02g06160D|||BnaA02g06160D||1|WARNING_TRANSCRIPT_INCOMPLETE),SYNONYMOUS_CODING(LOW|SILENT|tcT/tcA|S226||BnaA02g06170D|||BnaA02g06170D|6|1|WARNING_TRANSCRIPT_MULTIPLE_STOP_CODONS)	GT:PL	0/1:97,0,81
chrA02	2973310	chrA02:2973310_C/T	C	T	27.5091	.	DP=4;VDB=0.0349627;RPB=1;MQB=1;BQB=1;MQSB=1;SGB=-0.511536;MQ0F=0;ICB=1;HOB=0.5;AC=1;AN=2;DP4=0,1,3,0;MQ=29;EFF=DOWNSTREAM(MODIFIER||3687|||BnaA02g06190D|||BnaA02g06190D||1|WARNING_TRANSCRIPT_MULTIPLE_STOP_CODONS),INTERGENIC(MODIFIER||||||||||1),UPSTREAM(MODIFIER||130|||BnaA02g06200D|||BnaA02g06200D||1|WARNING_TRANSCRIPT_MULTIPLE_STOP_CODONS)	GT:PL	0/1:61,0,17
chrA02	3015726	chrA02:3015726_C/T	C	T	78	.	DP=16;VDB=0.312308;RPB=0.129785;MQB=0.472367;BQB=0.0880368;MQSB=1;SGB=-0.590765;MQ0F=0.0625;ICB=1;HOB=0.5;AC=1;AN=2;DP4=8,2,4,1;MQ=49;EFF=DOWNSTREAM(MODIFIER||1079|||BnaA02g06300D|||BnaA02g06300D||1),DOWNSTREAM(MODIFIER||544|||BnaA02g06280D|||BnaA02g06280D||1|WARNING_TRANSCRIPT_INCOMPLETE),DOWNSTREAM(MODIFIER||74|||BnaA02g06290D|||BnaA02g06290D||1|WARNING_TRANSCRIPT_INCOMPLETE),INTERGENIC(MODIFIER||||||||||1),UPSTREAM(MODIFIER||4534|||BnaA02g06270D|||BnaA02g06270D||1|WARNING_TRANSCRIPT_INCOMPLETE)	GT:PL	0/1:111,0,208
chrA02	3080832	chrA02:3080832_T/G	T	G	103	.	DP=27;VDB=0.0797975;RPB=0.98872;MQB=0.412636;BQB=0.902938;MQSB=0.0249144;SGB=-0.670168;MQ0F=0;ICB=1;HOB=0.5;AC=1;AN=2;DP4=11,6,2,8;MQ=38;EFF=DOWNSTREAM(MODIFIER||1035|||BnaA02g06440D|||BnaA02g06440D||1|WARNING_TRANSCRIPT_INCOMPLETE),SYNONYMOUS_CODING(LOW|SILENT|acT/acG|T114||BnaA02g06430D|||BnaA02g06430D|1|1),UPSTREAM(MODIFIER||4541|||BnaA02g06450D|||BnaA02g06450D||1|WARNING_TRANSCRIPT_INCOMPLETE)	GT:PL	0/1:136,0,252
chrA02	3081710	chrA02:3081710_T/G	T	G	137	.	DP=6;VDB=0.0328229;MQSB=0.5;SGB=-0.616816;MQ0F=0;AC=2;AN=2;DP4=0,0,2,4;MQ=39;EFF=DOWNSTREAM(MODIFIER||157|||BnaA02g06440D|||BnaA02g06440D||1|WARNING_TRANSCRIPT_INCOMPLETE),DOWNSTREAM(MODIFIER||767|||BnaA02g06430D|||BnaA02g06430D||1),INTERGENIC(MODIFIER||||||||||1),UPSTREAM(MODIFIER||3663|||BnaA02g06450D|||BnaA02g06450D||1|WARNING_TRANSCRIPT_INCOMPLETE)	GT:PL	1/1:164,18,0
chrA02	3082617	chrA02:3082617_G/A	G	A	219	.	DP=16;VDB=0.0504261;RPB=0.293091;MQB=0.808101;BQB=0.579578;MQSB=0.463395;SGB=-0.676189;MQ0F=0;ICB=1;HOB=0.5;AC=1;AN=2;DP4=3,1,8,3;MQ=52;EFF=DOWNSTREAM(MODIFIER||1674|||BnaA02g06430D|||BnaA02g06430D||1),SYNONYMOUS_CODING(LOW|SILENT|taC/taT|Y407||BnaA02g06440D|||BnaA02g06440D|1|1|WARNING_TRANSCRIPT_INCOMPLETE),UPSTREAM(MODIFIER||2756|||BnaA02g06450D|||BnaA02g06450D||1|WARNING_TRANSCRIPT_INCOMPLETE)	GT:PL	0/1:253,0,86
chrA02	3082620	chrA02:3082620_C/A	C	A	44.7599	.	DP=18;VDB=0.421803;RPB=0.193781;MQB=0.851925;BQB=0.823732;MQSB=0.694267;SGB=-0.556411;MQ0F=0;ICB=1;HOB=0.5;AC=1;AN=2;DP4=8,5,3,1;MQ=51;EFF=DOWNSTREAM(MODIFIER||1677|||BnaA02g06430D|||BnaA02g06430D||1),SYNONYMOUS_CODING(LOW|SILENT|ggG/ggT|G406||BnaA02g06440D|||BnaA02g06440D|1|1|WARNING_TRANSCRIPT_INCOMPLETE),UPSTREAM(MODIFIER||2753|||BnaA02g06450D|||BnaA02g06450D||1|WARNING_TRANSCRIPT_INCOMPLETE)	GT:PL	0/1:79,0,255
chrA02	3136219	chrA02:3136219_T/C	T	C	153	.	DP=38;VDB=0.000242567;RPB=0.1322;MQB=0.20868;BQB=0.875808;MQSB=0.271553;SGB=-0.676189;MQ0F=0;ICB=1;HOB=0.5;AC=1;AN=2;DP4=16,11,5,6;MQ=52;EFF=INTRON(MODIFIER|||||BnaA02g06560D|||BnaA02g06560D|11|1|WARNING_TRANSCRIPT_INCOMPLETE),UPSTREAM(MODIFIER||3604|||BnaA02g06570D|||BnaA02g06570D||1)	GT:PL	0/1:187,0,255
chrA02	3141743	chrA02:3141743_C/T	C	T	69	.	DP=11;VDB=0.106137;RPB=1.00775;MQB=1.00775;BQB=0.783809;MQSB=0.75;SGB=-0.556411;MQ0F=0;ICB=1;HOB=0.5;AC=1;AN=2;DP4=5,1,3,1;MQ=55;EFF=DOWNSTREAM(MODIFIER||1375|||BnaA02g06570D|||BnaA02g06570D||1),STOP_GAINED(HIGH|NONSENSE|tgG/tgA|W517*||BnaA02g06580D|||BnaA02g06580D|4|1|WARNING_TRANSCRIPT_INCOMPLETE),UPSTREAM(MODIFIER||2364|||BnaA02g06560D|||BnaA02g06560D||1|WARNING_TRANSCRIPT_INCOMPLETE)	GT:PL	0/1:102,0,145
chrA02	3231475	chrA02:3231475_G/A	G	A	159	.	DP=19;VDB=0.376268;RPB=1;MQB=0.748798;BQB=0.977926;MQSB=0.882497;SGB=-0.680642;MQ0F=0;ICB=1;HOB=0.5;AC=1;AN=2;DP4=3,4,1,11;MQ=50;EFF=DOWNSTREAM(MODIFIER||2062|||BnaA02g06790D|||BnaA02g06790D||1),INTERGENIC(MODIFIER||||||||||1),UPSTREAM(MODIFIER||3070|||BnaA02g06780D|||BnaA02g06780D||1),UPSTREAM(MODIFIER||4771|||BnaA02g06770D|||BnaA02g06770D||1|WARNING_TRANSCRIPT_INCOMPLETE),UPSTREAM(MODIFIER||4791|||BnaA02g06800D|||BnaA02g06800D||1|WARNING_TRANSCRIPT_INCOMPLETE)	GT:PL	0/1:192,0,147
chrA02	3271890	chrA02:3271890_G/A	G	A	222	.	DP=32;VDB=0.844875;RPB=0.995501;MQB=0.738443;BQB=0.556527;MQSB=0.738443;SGB=-0.691153;MQ0F=0;ICB=1;HOB=0.5;AC=1;AN=2;DP4=7,7,11,7;MQ=56;EFF=DOWNSTREAM(MODIFIER||4057|||BnaA02g06910D|||BnaA02g06910D||1),DOWNSTREAM(MODIFIER||4597|||BnaA02g06880D|||BnaA02g06880D||1|WARNING_TRANSCRIPT_MULTIPLE_STOP_CODONS),NON_SYNONYMOUS_CODING(MODERATE|MISSENSE|cCt/cTt|P435L||BnaA02g06900D|||BnaA02g06900D|8|1|WARNING_TRANSCRIPT_MULTIPLE_STOP_CODONS),UPSTREAM(MODIFIER||1960|||BnaA02g06890D|||BnaA02g06890D||1)	GT:PL	0/1:255,0,255
chrA02	3272218	chrA02:3272218_G/A	G	A	222	.	DP=28;VDB=0.141446;RPB=0.594978;MQB=0.94394;BQB=0.899191;MQSB=0.968979;SGB=-0.686358;MQ0F=0;ICB=1;HOB=0.5;AC=1;AN=2;DP4=8,5,9,5;MQ=58;EFF=DOWNSTREAM(MODIFIER||3729|||BnaA02g06910D|||BnaA02g06910D||1),DOWNSTREAM(MODIFIER||4925|||BnaA02g06880D|||BnaA02g06880D||1|WARNING_TRANSCRIPT_MULTIPLE_STOP_CODONS),INTRON(MODIFIER|||||BnaA02g06900D|||BnaA02g06900D|7|1|WARNING_TRANSCRIPT_MULTIPLE_STOP_CODONS),UPSTREAM(MODIFIER||2288|||BnaA02g06890D|||BnaA02g06890D||1)	GT:PL	0/1:255,0,255
chrA02	3431650	chrA02:3431650_C/T	C	T	135	.	DP=5;VDB=0.273436;MQSB=1;SGB=-0.590765;MQ0F=0;AC=2;AN=2;DP4=0,0,2,3;MQ=60;EFF=DOWNSTREAM(MODIFIER||4422|||BnaA02g07200D|||BnaA02g07200D||1),INTERGENIC(MODIFIER||||||||||1),UPSTREAM(MODIFIER||1156|||BnaA02g07210D|||BnaA02g07210D||1|WARNING_TRANSCRIPT_MULTIPLE_STOP_CODONS)	GT:PL	1/1:162,15,0
chrA02	3494575	chrA02:3494575_C/T	C	T	114	.	DP=21;VDB=0.267469;RPB=0.948282;MQB=0.728107;BQB=0.388028;MQSB=0.297544;SGB=-0.651104;MQ0F=0;ICB=1;HOB=0.5;AC=1;AN=2;DP4=9,4,4,4;MQ=40;EFF=DOWNSTREAM(MODIFIER||1258|||BnaA02g07360D|||BnaA02g07360D||1|WARNING_TRANSCRIPT_MULTIPLE_STOP_CODONS),DOWNSTREAM(MODIFIER||3702|||BnaA02g07350D|||BnaA02g07350D||1|WARNING_TRANSCRIPT_MULTIPLE_STOP_CODONS),INTRON(MODIFIER|||||BnaA02g07370D|||BnaA02g07370D|1|1|WARNING_TRANSCRIPT_INCOMPLETE),UPSTREAM(MODIFIER||4752|||BnaA02g07380D|||BnaA02g07380D||1)	GT:PL	0/1:147,0,221
chrA02	3582398	chrA02:3582398_C/T	C	T	222	.	DP=30;VDB=0.59783;RPB=0.105673;MQB=0.683145;BQB=0.969373;MQSB=0.683145;SGB=-0.686358;MQ0F=0;ICB=1;HOB=0.5;AC=1;AN=2;DP4=6,10,8,6;MQ=58;EFF=DOWNSTREAM(MODIFIER||1186|||BnaA02g07530D|||BnaA02g07530D||1|WARNING_TRANSCRIPT_MULTIPLE_STOP_CODONS),INTERGENIC(MODIFIER||||||||||1),UPSTREAM(MODIFIER||2506|||BnaA02g07550D|||BnaA02g07550D||1|WARNING_TRANSCRIPT_INCOMPLETE),UPSTREAM(MODIFIER||579|||BnaA02g07540D|||BnaA02g07540D||1)	GT:PL	0/1:255,0,255
chrA02	3676016	chrA02:3676016_C/T	C	T	178	.	DP=8;VDB=0.052315;MQSB=0.150134;SGB=-0.651104;MQ0F=0;AC=2;AN=2;DP4=0,0,5,3;MQ=46;EFF=DOWNSTREAM(MODIFIER||1160|||BnaA02g07750D|||BnaA02g07750D||1|WARNING_TRANSCRIPT_INCOMPLETE),DOWNSTREAM(MODIFIER||4255|||BnaA02g07730D|||BnaA02g07730D||1|WARNING_TRANSCRIPT_MULTIPLE_STOP_CODONS),DOWNSTREAM(MODIFIER||4971|||BnaA02g07760D|||BnaA02g07760D||1),SYNONYMOUS_CODING(LOW|SILENT|tgC/tgT|C18||BnaA02g07740D|||BnaA02g07740D|1|1)	GT:PL	1/1:205,24,0
chrA02	3747198	chrA02:3747198_C/T	C	T	197	.	DP=21;VDB=0.0284323;RPB=0.8274;MQB=0.923738;BQB=0.948282;MQSB=0.715989;SGB=-0.683931;MQ0F=0;ICB=1;HOB=0.5;AC=1;AN=2;DP4=6,2,9,4;MQ=54;EFF=DOWNSTREAM(MODIFIER||1694|||BnaA02g07890D|||BnaA02g07890D||1|WARNING_TRANSCRIPT_INCOMPLETE),DOWNSTREAM(MODIFIER||3715|||BnaA02g07880D|||BnaA02g07880D||1|WARNING_TRANSCRIPT_MULTIPLE_STOP_CODONS),DOWNSTREAM(MODIFIER||548|||BnaA02g07910D|||BnaA02g07910D||1|WARNING_TRANSCRIPT_MULTIPLE_STOP_CODONS),NON_SYNONYMOUS_CODING(MODERATE|MISSENSE|Cat/Tat|H133Y||BnaA02g07900D|||BnaA02g07900D|2|1),UPSTREAM(MODIFIER||3132|||BnaA02g07920D|||BnaA02g07920D||1|WARNING_TRANSCRIPT_INCOMPLETE)	GT:PL	0/1:230,0,163
chrA02	3748354	chrA02:3748354_C/T	C	T	222	.	DP=38;VDB=0.900864;RPB=0.886654;MQB=1;BQB=0.691826;MQSB=1;SGB=-0.689466;MQ0F=0;ICB=1;HOB=0.5;AC=1;AN=2;DP4=10,11,5,11;MQ=60;EFF=DOWNSTREAM(MODIFIER||2850|||BnaA02g07890D|||BnaA02g07890D||1|WARNING_TRANSCRIPT_INCOMPLETE),DOWNSTREAM(MODIFIER||4871|||BnaA02g07880D|||BnaA02g07880D||1|WARNING_TRANSCRIPT_MULTIPLE_STOP_CODONS),DOWNSTREAM(MODIFIER||989|||BnaA02g07900D|||BnaA02g07900D||1),INTRON(MODIFIER|||||BnaA02g07910D|||BnaA02g07910D|3|1|WARNING_TRANSCRIPT_MULTIPLE_STOP_CODONS),UPSTREAM(MODIFIER||1976|||BnaA02g07920D|||BnaA02g07920D||1|WARNING_TRANSCRIPT_INCOMPLETE)	GT:PL	0/1:255,0,255
chrA02	3752445	chrA02:3752445_G/A	G	A	208	.	DP=25;VDB=0.629918;RPB=0.769328;MQB=0.321568;BQB=0.95891;MQSB=0.443833;SGB=-0.676189;MQ0F=0;ICB=1;HOB=0.5;AC=1;AN=2;DP4=7,6,4,7;MQ=57;EFF=DOWNSTREAM(MODIFIER||3892|||BnaA02g07940D|||BnaA02g07940D||1),SYNONYMOUS_CODING(LOW|SILENT|tcG/tcA|S521||BnaA02g07920D|||BnaA02g07920D|7|1|WARNING_TRANSCRIPT_INCOMPLETE),UPSTREAM(MODIFIER||2151|||BnaA02g07930D|||BnaA02g07930D||1|WARNING_TRANSCRIPT_MULTIPLE_STOP_CODONS),UPSTREAM(MODIFIER||3188|||BnaA02g07910D|||BnaA02g07910D||1|WARNING_TRANSCRIPT_MULTIPLE_STOP_CODONS)	GT:PL	0/1:241,0,254
chrA02	3812808	chrA02:3812808_C/G	C	G	94	.	DP=10;VDB=0.298692;RPB=0.857143;MQB=0;BQB=0.571429;MQSB=0;SGB=-0.636426;MQ0F=0.2;AC=2;AN=2;DP4=0,2,7,0;MQ=24;EFF=DOWNSTREAM(MODIFIER||2050|||BnaA02g08080D|||BnaA02g08080D||1),SYNONYMOUS_CODING(LOW|SILENT|ggG/ggC|G381||BnaA02g08090D|||BnaA02g08090D|7|1|WARNING_TRANSCRIPT_MULTIPLE_STOP_CODONS)	GT:PL	1/1:121,11,0
chrA02	3851112	chrA02:3851112_C/T	C	T	186	.	DP=17;VDB=0.10087;RPB=0.887766;MQB=1;BQB=0.943335;MQSB=1;SGB=-0.670168;MQ0F=0;ICB=1;HOB=0.5;AC=1;AN=2;DP4=6,1,7,3;MQ=60;EFF=INTERGENIC(MODIFIER||||||||||1),UPSTREAM(MODIFIER||395|||BnaA02g08130D|||BnaA02g08130D||1|WARNING_TRANSCRIPT_INCOMPLETE)	GT:PL	0/1:219,0,146
chrA02	3852782	chrA02:3852782_C/T	C	T	222	.	DP=23;VDB=0.892084;RPB=0.995546;MQB=1;BQB=0.987676;MQSB=1;SGB=-0.686358;MQ0F=0;ICB=1;HOB=0.5;AC=1;AN=2;DP4=6,3,7,7;MQ=60;EFF=INTRON(MODIFIER|||||BnaA02g08130D|||BnaA02g08130D|3|1|WARNING_TRANSCRIPT_INCOMPLETE)	GT:PL	0/1:255,0,180
chrA02	3866521	chrA02:3866521_C/T	C	T	102	.	DP=17;VDB=0.462131;RPB=0.371614;MQB=0.968927;BQB=0.988701;MQSB=0.621145;SGB=-0.616816;MQ0F=0;ICB=1;HOB=0.5;AC=1;AN=2;DP4=5,6,2,4;MQ=56;EFF=DOWNSTREAM(MODIFIER||1827|||BnaA02g08140D|||BnaA02g08140D||1|WARNING_TRANSCRIPT_INCOMPLETE),INTERGENIC(MODIFIER||||||||||1),UPSTREAM(MODIFIER||2966|||BnaA02g08160D|||BnaA02g08160D||1|WARNING_TRANSCRIPT_INCOMPLETE),UPSTREAM(MODIFIER||328|||BnaA02g08150D|||BnaA02g08150D||1)	GT:PL	0/1:135,0,236
chrA02	3943459	chrA02:3943459_G/A	G	A	122	.	DP=18;VDB=0.827357;RPB=0.883327;MQB=0.951002;BQB=0.974693;MQSB=0.970092;SGB=-0.636426;MQ0F=0;ICB=1;HOB=0.5;AC=1;AN=2;DP4=3,8,2,5;MQ=58;EFF=NON_SYNONYMOUS_CODING(MODERATE|MISSENSE|aCc/aTc|T18I||BnaA02g08290D|||BnaA02g08290D|1|1|WARNING_TRANSCRIPT_MULTIPLE_STOP_CODONS),UPSTREAM(MODIFIER||2550|||BnaA02g08280D|||BnaA02g08280D||1)	GT:PL	0/1:155,0,220
chrA02	3957999	chrA02:3957999_G/A	G	A	136	.	DP=14;VDB=0.357952;RPB=0.875173;MQB=1;BQB=0.967216;MQSB=1;SGB=-0.651104;MQ0F=0;ICB=1;HOB=0.5;AC=1;AN=2;DP4=0,6,1,7;MQ=60;EFF=DOWNSTREAM(MODIFIER||3146|||BnaA02g08320D|||BnaA02g08320D||1),INTERGENIC(MODIFIER||||||||||1),UPSTREAM(MODIFIER||1250|||BnaA02g08310D|||BnaA02g08310D||1)	GT:PL	0/1:169,0,121
chrA02	3959330	chrA02:3959330_G/A	G	A	145	.	DP=16;VDB=0.72462;RPB=0.871214;MQB=1;BQB=0.45198;MQSB=1;SGB=-0.651104;MQ0F=0;ICB=1;HOB=0.5;AC=1;AN=2;DP4=7,1,6,2;MQ=60;EFF=DOWNSTREAM(MODIFIER||1815|||BnaA02g08320D|||BnaA02g08320D||1),NON_SYNONYMOUS_CODING(MODERATE|MISSENSE|Gtc/Atc|V28I||BnaA02g08310D|||BnaA02g08310D|1|1)	GT:PL	0/1:178,0,173
chrA02	3974179	chrA02:3974179_G/A	G	A	93	.	DP=13;VDB=0.834014;RPB=0.935229;MQB=0.976181;BQB=0.976181;MQSB=0.623736;SGB=-0.590765;MQ0F=0;ICB=1;HOB=0.5;AC=1;AN=2;DP4=4,4,2,3;MQ=55;EFF=INTERGENIC(MODIFIER||||||||||1)	GT:PL	0/1:126,0,201
chrA02	4032863	chrA02:4032863_G/A	G	A	176	.	DP=7;VDB=0.00146887;MQSB=0.7;SGB=-0.636426;MQ0F=0;AC=2;AN=2;DP4=0,0,2,5;MQ=57;EFF=INTERGENIC(MODIFIER||||||||||1)	GT:PL	1/1:203,21,0
chrA02	4108482	chrA02:4108482_C/T	C	T	133	.	DP=22;VDB=0.575411;RPB=0.566555;MQB=0.63114;BQB=0.977529;MQSB=0.977529;SGB=-0.662043;MQ0F=0;ICB=1;HOB=0.5;AC=1;AN=2;DP4=8,4,1,8;MQ=56;EFF=DOWNSTREAM(MODIFIER||3801|||BnaA02g08460D|||BnaA02g08460D||1|WARNING_TRANSCRIPT_MULTIPLE_STOP_CODONS),SYNONYMOUS_CODING(LOW|SILENT|tgC/tgT|C377||BnaA02g08450D|||BnaA02g08450D|7|1|WARNING_TRANSCRIPT_MULTIPLE_STOP_CODONS),UPSTREAM(MODIFIER||1916|||BnaA02g08440D|||BnaA02g08440D||1|WARNING_TRANSCRIPT_INCOMPLETE)	GT:PL	0/1:166,0,253
chrA02	4117089	chrA02:4117089_A/G	A	G	158	.	DP=32;VDB=0.0185891;RPB=0.000323238;MQB=0.0316916;BQB=0.91987;MQSB=0.998345;SGB=-0.680642;MQ0F=0;ICB=1;HOB=0.5;AC=1;AN=2;DP4=11,9,8,4;MQ=54;EFF=INTERGENIC(MODIFIER||||||||||1),UPSTREAM(MODIFIER||1917|||BnaA02g08460D|||BnaA02g08460D||1|WARNING_TRANSCRIPT_MULTIPLE_STOP_CODONS)	GT:PL	0/1:191,0,255
chrA02	4134336	chrA02:4134336_G/A	G	A	99	.	DP=14;VDB=0.979732;RPB=0.31698;MQB=0.899815;BQB=0.961166;MQSB=0.899815;SGB=-0.616816;MQ0F=0;ICB=1;HOB=0.5;AC=1;AN=2;DP4=4,3,2,4;MQ=57;EFF=DOWNSTREAM(MODIFIER||1890|||BnaA02g08470D|||BnaA02g08470D||1|WARNING_TRANSCRIPT_INCOMPLETE),INTRON(MODIFIER|||||BnaA02g08480D|||BnaA02g08480D|13|1|WARNING_TRANSCRIPT_INCOMPLETE)	GT:PL	0/1:132,0,157
chrA02	4174939	chrA02:4174939_C/T	C	T	212	.	DP=30;VDB=0.924997;RPB=0.994541;MQB=0.986085;BQB=0.810254;MQSB=0.859475;SGB=-0.683931;MQ0F=0;ICB=1;HOB=0.5;AC=1;AN=2;DP4=7,10,5,8;MQ=57;EFF=INTERGENIC(MODIFIER||||||||||1),UPSTREAM(MODIFIER||4165|||BnaA02g08500D|||BnaA02g08500D||1)	GT:PL	0/1:245,0,255
chrA02	4205188	chrA02:4205188_C/T	C	T	186	.	DP=18;VDB=0.823453;RPB=0.788158;MQB=1;BQB=0.207196;MQSB=1;SGB=-0.683931;MQ0F=0;ICB=1;HOB=0.5;AC=1;AN=2;DP4=3,2,10,3;MQ=60;EFF=INTERGENIC(MODIFIER||||||||||1)	GT:PL	0/1:219,0,114
chrA02	4209739	chrA02:4209739_C/T	C	T	150	.	DP=16;VDB=0.435726;RPB=0.789232;MQB=0.933674;BQB=0.17984;MQSB=0.971017;SGB=-0.662043;MQ0F=0;ICB=1;HOB=0.5;AC=1;AN=2;DP4=4,3,8,1;MQ=58;EFF=INTERGENIC(MODIFIER||||||||||1)	GT:PL	0/1:183,0,186
chrA02	4452396	chrA02:4452396_G/T	G	T	131	.	DP=22;VDB=0.913132;RPB=0.997674;MQB=0.979255;BQB=0.953929;MQSB=0.804615;SGB=-0.651104;MQ0F=0;ICB=1;HOB=0.5;AC=1;AN=2;DP4=10,4,2,6;MQ=57;EFF=DOWNSTREAM(MODIFIER||3083|||BnaA02g08960D|||BnaA02g08960D||1|WARNING_TRANSCRIPT_INCOMPLETE),INTERGENIC(MODIFIER||||||||||1),UPSTREAM(MODIFIER||695|||BnaA02g08950D|||BnaA02g08950D||1|WARNING_TRANSCRIPT_INCOMPLETE)	GT:PL	0/1:164,0,255
chrA02	4474808	chrA02:4474808_G/A	G	A	154	.	DP=37;VDB=0.253952;RPB=0.999854;MQB=0.948591;BQB=0.259923;MQSB=0.274232;SGB=-0.670168;MQ0F=0;ICB=1;HOB=0.5;AC=1;AN=2;DP4=9,18,6,4;MQ=55;EFF=INTERGENIC(MODIFIER||||||||||1),UPSTREAM(MODIFIER||2385|||BnaA02g08990D|||BnaA02g08990D||1),UPSTREAM(MODIFIER||4437|||BnaA02g09000D|||BnaA02g09000D||1|WARNING_TRANSCRIPT_MULTIPLE_STOP_CODONS)	GT:PL	0/1:187,0,255
chrA02	4484705	chrA02:4484705_C/T	C	T	124	.	DP=16;VDB=0.582309;RPB=0.9986;MQB=1;BQB=0.892753;MQSB=1;SGB=-0.636426;MQ0F=0;ICB=1;HOB=0.5;AC=1;AN=2;DP4=3,6,2,5;MQ=60;EFF=DOWNSTREAM(MODIFIER||2345|||BnaA02g09000D|||BnaA02g09000D||1|WARNING_TRANSCRIPT_MULTIPLE_STOP_CODONS),DOWNSTREAM(MODIFIER||3564|||BnaA02g09020D|||BnaA02g09020D||1),NON_SYNONYMOUS_CODING(MODERATE|MISSENSE|Cca/Tca|P110S||BnaA02g09010D|||BnaA02g09010D|3|1|WARNING_TRANSCRIPT_INCOMPLETE)	GT:PL	0/1:157,0,208
chrA02	4504313	chrA02:4504313_G/A	G	A	180	.	DP=45;VDB=0.986094;RPB=0.994466;MQB=0.774987;BQB=0.144641;MQSB=0.00103781;SGB=-0.690438;MQ0F=0.0222222;ICB=1;HOB=0.5;AC=1;AN=2;DP4=12,16,6,11;MQ=46;EFF=INTRON(MODIFIER|||||BnaA02g09060D|||BnaA02g09060D|13|1|WARNING_TRANSCRIPT_MULTIPLE_STOP_CODONS),UPSTREAM(MODIFIER||4238|||BnaA02g09070D|||BnaA02g09070D||1),UPSTREAM(MODIFIER||4884|||BnaA02g09050D|||BnaA02g09050D||1|WARNING_TRANSCRIPT_INCOMPLETE)	GT:PL	0/1:213,0,255
chrA02	4564463	chrA02:4564463_C/T	C	T	111	.	DP=26;VDB=0.430692;RPB=0.770227;MQB=0.950713;BQB=0.860025;MQSB=0.771623;SGB=-0.636426;MQ0F=0;ICB=1;HOB=0.5;AC=1;AN=2;DP4=11,8,3,4;MQ=58;EFF=DOWNSTREAM(MODIFIER||2123|||BnaA02g09230D|||BnaA02g09230D||1),DOWNSTREAM(MODIFIER||3862|||BnaA02g09240D|||BnaA02g09240D||1),STOP_GAINED(HIGH|NONSENSE|Cag/Tag|Q72*||BnaA02g09210D|||BnaA02g09210D|2|1),UPSTREAM(MODIFIER||457|||BnaA02g09220D|||BnaA02g09220D||1)	GT:PL	0/1:145,0,255
chrA02	4573207	chrA02:4573207_G/A	G	A	222	.	DP=30;VDB=0.449634;RPB=0.960561;MQB=1;BQB=0.871846;MQSB=1;SGB=-0.688148;MQ0F=0;ICB=1;HOB=0.5;AC=1;AN=2;DP4=7,7,6,9;MQ=60;EFF=DOWNSTREAM(MODIFIER||2035|||BnaA02g09260D|||BnaA02g09260D||1),DOWNSTREAM(MODIFIER||3227|||BnaA02g09270D|||BnaA02g09270D||1|WARNING_TRANSCRIPT_MULTIPLE_STOP_CODONS),SYNONYMOUS_STOP(LOW|SILENT|tGa/tAa|*129||BnaA02g09250D|||BnaA02g09250D|3|1|WARNING_TRANSCRIPT_MULTIPLE_STOP_CODONS),UPSTREAM(MODIFIER||4466|||BnaA02g09240D|||BnaA02g09240D||1)	GT:PL	0/1:255,0,255
chrA02	4618066	chrA02:4618066_C/T	C	T	168	.	DP=22;VDB=0.0136924;RPB=0.352227;MQB=1;BQB=0.516718;MQSB=1;SGB=-0.676189;MQ0F=0;ICB=1;HOB=0.5;AC=1;AN=2;DP4=10,1,9,2;MQ=60;EFF=DOWNSTREAM(MODIFIER||351|||BnaA02g09350D|||BnaA02g09350D||1|WARNING_TRANSCRIPT_INCOMPLETE),DOWNSTREAM(MODIFIER||3523|||BnaA02g09330D|||BnaA02g09330D||1),DOWNSTREAM(MODIFIER||636|||BnaA02g09340D|||BnaA02g09340D||1|WARNING_TRANSCRIPT_INCOMPLETE),INTERGENIC(MODIFIER||||||||||1),UPSTREAM(MODIFIER||1925|||BnaA02g09360D|||BnaA02g09360D||1|WARNING_TRANSCRIPT_MULTIPLE_STOP_CODONS)	GT:PL	0/1:201,0,193
chrA02	4653372	chrA02:4653372_C/T	C	T	116	.	DP=16;VDB=0.825506;RPB=0.698693;MQB=0.965592;BQB=0.283511;MQSB=0.809155;SGB=-0.636426;MQ0F=0;ICB=1;HOB=0.5;AC=1;AN=2;DP4=3,6,3,4;MQ=47;EFF=INTERGENIC(MODIFIER||||||||||1),UPSTREAM(MODIFIER||206|||BnaA02g09410D|||BnaA02g09410D||1|WARNING_TRANSCRIPT_INCOMPLETE)	GT:PL	0/1:149,0,202
chrA02	4705604	chrA02:4705604_C/T	C	T	222	.	DP=30;VDB=0.0295075;RPB=0.173824;MQB=0.939481;BQB=0.864136;MQSB=0.0979255;SGB=-0.686358;MQ0F=0;ICB=1;HOB=0.5;AC=1;AN=2;DP4=5,11,5,9;MQ=52;EFF=DOWNSTREAM(MODIFIER||2966|||BnaA02g09470D|||BnaA02g09470D||1),DOWNSTREAM(MODIFIER||3452|||BnaA02g09500D|||BnaA02g09500D||1|WARNING_TRANSCRIPT_MULTIPLE_STOP_CODONS),INTERGENIC(MODIFIER||||||||||1),UPSTREAM(MODIFIER||331|||BnaA02g09480D|||BnaA02g09480D||1|WARNING_TRANSCRIPT_MULTIPLE_STOP_CODONS),UPSTREAM(MODIFIER||933|||BnaA02g09490D|||BnaA02g09490D||1)	GT:PL	0/1:255,0,255
chrA02	4834191	chrA02:4834191_C/T	C	T	198	.	DP=17;VDB=0.774145;RPB=0.573029;MQB=0.881383;BQB=0.940006;MQSB=0.345809;SGB=-0.676189;MQ0F=0;ICB=1;HOB=0.5;AC=1;AN=2;DP4=4,2,7,4;MQ=53;EFF=DOWNSTREAM(MODIFIER||2194|||BnaA02g09610D|||BnaA02g09610D||1|WARNING_TRANSCRIPT_MULTIPLE_STOP_CODONS),NON_SYNONYMOUS_CODING(MODERATE|MISSENSE|tCt/tTt|S128F||BnaA02g09620D|||BnaA02g09620D|2|1|WARNING_TRANSCRIPT_INCOMPLETE),UPSTREAM(MODIFIER||3162|||BnaA02g09630D|||BnaA02g09630D||1|WARNING_TRANSCRIPT_MULTIPLE_STOP_CODONS)	GT:PL	0/1:231,0,122
chrA02	4951259	chrA02:4951259_C/T	C	T	101	.	DP=18;VDB=0.211175;RPB=0.920307;MQB=0.902552;BQB=0.951002;MQSB=0.982609;SGB=-0.636426;MQ0F=0;ICB=1;HOB=0.5;AC=1;AN=2;DP4=8,3,4,3;MQ=38;EFF=DOWNSTREAM(MODIFIER||3014|||BnaA02g09860D|||BnaA02g09860D||1|WARNING_TRANSCRIPT_MULTIPLE_STOP_CODONS),NON_SYNONYMOUS_CODING(MODERATE|MISSENSE|Cca/Tca|P139S||BnaA02g09870D|||BnaA02g09870D|3|1|WARNING_TRANSCRIPT_MULTIPLE_STOP_CODONS),UPSTREAM(MODIFIER||3222|||BnaA02g09880D|||BnaA02g09880D||1|WARNING_TRANSCRIPT_INCOMPLETE)	GT:PL	0/1:134,0,185
chrA02	4958067	chrA02:4958067_G/A	G	A	222	.	DP=36;VDB=0.842717;RPB=0.922713;MQB=0.822215;BQB=0.648595;MQSB=0.187789;SGB=-0.692352;MQ0F=0;ICB=1;HOB=0.5;AC=1;AN=2;DP4=11,4,13,8;MQ=51;EFF=DOWNSTREAM(MODIFIER||374|||BnaA02g09890D|||BnaA02g09890D||1|WARNING_TRANSCRIPT_MULTIPLE_STOP_CODONS),DOWNSTREAM(MODIFIER||4058|||BnaA02g09870D|||BnaA02g09870D||1|WARNING_TRANSCRIPT_MULTIPLE_STOP_CODONS),INTRON(MODIFIER|||||BnaA02g09880D|||BnaA02g09880D|17|1|WARNING_TRANSCRIPT_INCOMPLETE)	GT:PL	0/1:255,0,243
chrA02	4959349	chrA02:4959349_C/T	C	T	106	.	DP=25;VDB=0.830109;RPB=0.767106;MQB=0.814389;BQB=0.206289;MQSB=0.0500085;SGB=-0.651104;MQ0F=0;ICB=1;HOB=0.5;AC=1;AN=2;DP4=8,9,5,3;MQ=48;EFF=DOWNSTREAM(MODIFIER||1050|||BnaA02g09880D|||BnaA02g09880D||1|WARNING_TRANSCRIPT_INCOMPLETE),STOP_GAINED(HIGH|NONSENSE|tgG/tgA|W252*||BnaA02g09890D|||BnaA02g09890D|5|1|WARNING_TRANSCRIPT_MULTIPLE_STOP_CODONS)	GT:PL	0/1:139,0,255
chrA02	5066078	chrA02:5066078_G/A	G	A	222	.	DP=31;VDB=0.551482;RPB=0.210121;MQB=0.424039;BQB=0.311069;MQSB=0.277177;SGB=-0.690438;MQ0F=0;ICB=1;HOB=0.5;AC=1;AN=2;DP4=10,4,9,8;MQ=52;EFF=INTERGENIC(MODIFIER||||||||||1),UPSTREAM(MODIFIER||3874|||BnaA02g10060D|||BnaA02g10060D||1|WARNING_TRANSCRIPT_INCOMPLETE),UPSTREAM(MODIFIER||434|||BnaA02g10050D|||BnaA02g10050D||1)	GT:PL	0/1:255,0,231
chrA02	5094398	chrA02:5094398_C/T	C	T	139	.	DP=9;VDB=0.329692;RPB=0.809011;MQB=0.924584;BQB=0.231146;MQSB=0.924584;SGB=-0.616816;MQ0F=0;ICB=1;HOB=0.5;AC=1;AN=2;DP4=2,1,4,2;MQ=60;EFF=INTERGENIC(MODIFIER||||||||||1)	GT:PL	0/1:172,0,76
chrA02	5095269	chrA02:5095269_C/T	C	T	153	.	DP=10;VDB=0.773058;RPB=0.916482;MQB=0.916482;BQB=0.916482;MQSB=1.00775;SGB=-0.636426;MQ0F=0;ICB=1;HOB=0.5;AC=1;AN=2;DP4=0,3,4,3;MQ=60;EFF=INTERGENIC(MODIFIER||||||||||1)	GT:PL	0/1:186,0,66
chrA02	5373068	chrA02:5373068_G/A	G	A	221	.	DP=23;VDB=0.903477;RPB=0.383393;MQB=0.991342;BQB=0.804615;MQSB=0.633139;SGB=-0.680642;MQ0F=0;ICB=1;HOB=0.5;AC=1;AN=2;DP4=4,6,6,6;MQ=55;EFF=DOWNSTREAM(MODIFIER||4909|||BnaA02g10470D|||BnaA02g10470D||1|WARNING_TRANSCRIPT_INCOMPLETE),SYNONYMOUS_CODING(LOW|SILENT|taC/taT|Y165||BnaA02g10460D|||BnaA02g10460D|1|1|WARNING_TRANSCRIPT_INCOMPLETE)	GT:PL	0/1:254,0,202
chrA02	5401370	chrA02:5401370_C/T	C	T	198	.	DP=25;VDB=0.301714;RPB=0.516418;MQB=1;BQB=0.00646754;MQSB=1;SGB=-0.686358;MQ0F=0;ICB=1;HOB=0.5;AC=1;AN=2;DP4=10,1,12,2;MQ=60;EFF=INTERGENIC(MODIFIER||||||||||1),UPSTREAM(MODIFIER||3461|||BnaA02g10510D|||BnaA02g10510D||1|WARNING_TRANSCRIPT_MULTIPLE_STOP_CODONS),UPSTREAM(MODIFIER||3684|||BnaA02g10530D|||BnaA02g10530D||1|WARNING_TRANSCRIPT_INCOMPLETE),UPSTREAM(MODIFIER||788|||BnaA02g10520D|||BnaA02g10520D||1|WARNING_TRANSCRIPT_INCOMPLETE)	GT:PL	0/1:231,0,166
chrA02	5562190	chrA02:5562190_C/A	C	A	151	.	DP=16;VDB=0.00329289;RPB=0.0807381;MQB=0.0923331;BQB=0.444564;MQSB=0.2016;SGB=-0.680642;MQ0F=0.4375;AC=2;AN=2;DP4=4,0,6,6;MQ=17;EFF=DOWNSTREAM(MODIFIER||2390|||BnaA02g10740D|||BnaA02g10740D||1),DOWNSTREAM(MODIFIER||700|||BnaA02g10760D|||BnaA02g10760D||1|WARNING_TRANSCRIPT_INCOMPLETE),NON_SYNONYMOUS_CODING(MODERATE|MISSENSE|tCt/tAt|S84Y||BnaA02g10750D|||BnaA02g10750D|2|1|WARNING_TRANSCRIPT_INCOMPLETE)	GT:PL	1/1:178,15,0
chrA02	5562248	chrA02:5562248_C/G	C	G	133	.	DP=8;VDB=0.00291734;RPB=0;MQB=0;BQB=0.666667;MQSB=0.62023;SGB=-0.616816;MQ0F=0.25;AC=2;AN=2;DP4=2,0,2,4;MQ=41;EFF=DOWNSTREAM(MODIFIER||2448|||BnaA02g10740D|||BnaA02g10740D||1),DOWNSTREAM(MODIFIER||642|||BnaA02g10760D|||BnaA02g10760D||1|WARNING_TRANSCRIPT_INCOMPLETE),INTRON(MODIFIER|||||BnaA02g10750D|||BnaA02g10750D|2|1|WARNING_TRANSCRIPT_INCOMPLETE)	GT:PL	1/1:160,9,0
chrA02	5597226	chrA02:5597226_C/T	C	T	96	.	DP=14;VDB=0.110651;RPB=0.94925;MQB=0.84472;BQB=0.332178;MQSB=0.166667;SGB=-0.651104;MQ0F=0;ICB=1;HOB=0.5;AC=1;AN=2;DP4=2,4,0,8;MQ=48;EFF=SYNONYMOUS_CODING(LOW|SILENT|acG/acA|T242||BnaA02g10840D|||BnaA02g10840D|8|1|WARNING_TRANSCRIPT_MULTIPLE_STOP_CODONS)	GT:PL	0/1:129,0,131
chrA02	5670763	chrA02:5670763_C/T	C	T	76	.	DP=18;VDB=0.175312;RPB=0.664254;MQB=0.78077;BQB=0.968927;MQSB=0.998843;SGB=-0.616816;MQ0F=0.222222;ICB=1;HOB=0.5;AC=1;AN=2;DP4=7,4,2,4;MQ=24;EFF=INTERGENIC(MODIFIER||||||||||1),UPSTREAM(MODIFIER||3091|||BnaA02g10940D|||BnaA02g10940D||1),UPSTREAM(MODIFIER||3997|||BnaA02g10930D|||BnaA02g10930D||1)	GT:PL	0/1:109,0,146
chrA02	5708668	chrA02:5708668_G/A	G	A	207	.	DP=34;VDB=0.861354;RPB=0.807237;MQB=0.000715265;BQB=0.947873;MQSB=0.564382;SGB=-0.690438;MQ0F=0;ICB=1;HOB=0.5;AC=1;AN=2;DP4=10,7,8,9;MQ=48;EFF=DOWNSTREAM(MODIFIER||2660|||BnaA02g10990D|||BnaA02g10990D||1|WARNING_TRANSCRIPT_INCOMPLETE),NON_SYNONYMOUS_CODING(MODERATE|MISSENSE|Cca/Tca|P25S||BnaA02g10980D|||BnaA02g10980D|1|1|WARNING_TRANSCRIPT_INCOMPLETE)	GT:PL	0/1:240,0,255
chrA02	5804974	chrA02:5804974_G/A	G	A	187	.	DP=21;VDB=0.698224;RPB=0.317882;MQB=0.939898;BQB=0.939898;MQSB=0.843281;SGB=-0.670168;MQ0F=0;ICB=1;HOB=0.5;AC=1;AN=2;DP4=8,3,7,3;MQ=58;EFF=DOWNSTREAM(MODIFIER||503|||BnaA02g11140D|||BnaA02g11140D||1|WARNING_TRANSCRIPT_INCOMPLETE),DOWNSTREAM(MODIFIER||68|||BnaA02g11130D|||BnaA02g11130D||1|WARNING_TRANSCRIPT_INCOMPLETE),INTERGENIC(MODIFIER||||||||||1),UPSTREAM(MODIFIER||4875|||BnaA02g11120D|||BnaA02g11120D||1)	GT:PL	0/1:220,0,223
chrA02	5810698	chrA02:5810698_C/T	C	T	217	.	DP=19;VDB=0.927008;RPB=0.996161;MQB=1;BQB=1;MQSB=1;SGB=-0.683931;MQ0F=0;ICB=1;HOB=0.5;AC=1;AN=2;DP4=4,2,9,4;MQ=60;EFF=INTERGENIC(MODIFIER||||||||||1),UPSTREAM(MODIFIER||3112|||BnaA02g11140D|||BnaA02g11140D||1|WARNING_TRANSCRIPT_INCOMPLETE)	GT:PL	0/1:250,0,134
chrA02	5815267	chrA02:5815267_C/T	C	T	165	.	DP=13;VDB=0.809098;RPB=0.133734;MQB=1;BQB=0.988166;MQSB=1;SGB=-0.662043;MQ0F=0;ICB=1;HOB=0.5;AC=1;AN=2;DP4=1,3,2,7;MQ=60;EFF=INTERGENIC(MODIFIER||||||||||1),UPSTREAM(MODIFIER||1643|||BnaA02g11150D|||BnaA02g11150D||1),UPSTREAM(MODIFIER||4628|||BnaA02g11160D|||BnaA02g11160D||1|WARNING_TRANSCRIPT_INCOMPLETE)	GT:PL	0/1:198,0,95
chrA02	5817192	chrA02:5817192_C/T	C	T	221	.	DP=20;VDB=0.63001;RPB=0.857027;MQB=1;BQB=0.990403;MQSB=1;SGB=-0.686358;MQ0F=0;ICB=1;HOB=0.5;AC=1;AN=2;DP4=2,3,8,6;MQ=60;EFF=NON_SYNONYMOUS_CODING(MODERATE|MISSENSE|Cgt/Tgt|R95C||BnaA02g11150D|||BnaA02g11150D|1|1),UPSTREAM(MODIFIER||2703|||BnaA02g11160D|||BnaA02g11160D||1|WARNING_TRANSCRIPT_INCOMPLETE)	GT:PL	0/1:255,0,112
chrA02	5851682	chrA02:5851682_C/T	C	T	197	.	DP=25;VDB=0.882886;RPB=0.598779;MQB=0.998503;BQB=0.283586;MQSB=0.808142;SGB=-0.676189;MQ0F=0;ICB=1;HOB=0.5;AC=1;AN=2;DP4=7,7,6,5;MQ=58;EFF=INTERGENIC(MODIFIER||||||||||1),UPSTREAM(MODIFIER||298|||BnaA02g11210D|||BnaA02g11210D||1|WARNING_TRANSCRIPT_MULTIPLE_STOP_CODONS)	GT:PL	0/1:230,0,255
chrA02	5864347	chrA02:5864347_G/A	G	A	222	.	DP=32;VDB=0.64437;RPB=0.910013;MQB=0.842568;BQB=0.0191128;MQSB=0.988291;SGB=-0.690438;MQ0F=0;ICB=1;HOB=0.5;AC=1;AN=2;DP4=7,8,6,11;MQ=54;EFF=NON_SYNONYMOUS_CODING(MODERATE|MISSENSE|tCc/tTc|S335F||BnaA02g11220D|||BnaA02g11220D|2|1|WARNING_TRANSCRIPT_INCOMPLETE)	GT:PL	0/1:255,0,255
chrA02	5996278	chrA02:5996278_C/T	C	T	95	.	DP=8;VDB=0.817917;RPB=1;MQB=0.166667;BQB=0.583333;MQSB=0.900802;SGB=-0.616816;MQ0F=0.375;AC=2;AN=2;DP4=0,2,3,3;MQ=25;EFF=DOWNSTREAM(MODIFIER||4095|||BnaA02g11440D|||BnaA02g11440D||1|WARNING_TRANSCRIPT_MULTIPLE_STOP_CODONS),NON_SYNONYMOUS_CODING(MODERATE|MISSENSE|gCa/gTa|A241V||BnaA02g11430D|||BnaA02g11430D|2|1|WARNING_TRANSCRIPT_INCOMPLETE)	GT:PL	1/1:122,9,0
chrA02	6264284	chrA02:6264284_C/T	C	T	222	.	DP=27;VDB=0.867348;RPB=0.878264;MQB=1;BQB=0.935917;MQSB=1;SGB=-0.686358;MQ0F=0;ICB=1;HOB=0.5;AC=1;AN=2;DP4=6,7,7,7;MQ=60;EFF=DOWNSTREAM(MODIFIER||1044|||BnaA02g11940D|||BnaA02g11940D||1),DOWNSTREAM(MODIFIER||4850|||BnaA02g11970D|||BnaA02g11970D||1|WARNING_TRANSCRIPT_MULTIPLE_STOP_CODONS),INTRON(MODIFIER|||||BnaA02g11950D|||BnaA02g11950D|2|1),UPSTREAM(MODIFIER||2519|||BnaA02g11960D|||BnaA02g11960D||1|WARNING_TRANSCRIPT_MULTIPLE_STOP_CODONS),UPSTREAM(MODIFIER||3518|||BnaA02g11930D|||BnaA02g11930D||1)	GT:PL	0/1:255,0,255
chrA02	6302325	chrA02:6302325_G/A	G	A	217	.	DP=34;VDB=0.806879;RPB=0.996181;MQB=0.820069;BQB=0.597562;MQSB=0.177148;SGB=-0.686358;MQ0F=0;ICB=1;HOB=0.5;AC=1;AN=2;DP4=14,6,7,7;MQ=55;EFF=DOWNSTREAM(MODIFIER||1680|||BnaA02g12050D|||BnaA02g12050D||1),DOWNSTREAM(MODIFIER||2798|||BnaA02g12030D|||BnaA02g12030D||1),DOWNSTREAM(MODIFIER||4633|||BnaA02g12020D|||BnaA02g12020D||1|WARNING_TRANSCRIPT_MULTIPLE_STOP_CODONS),INTRON(MODIFIER|||||BnaA02g12040D|||BnaA02g12040D|6|1)	GT:PL	0/1:250,0,255
chrA02	6408163	chrA02:6408163_C/G	C	G	166	.	DP=25;VDB=0.0345562;RPB=0.0229931;MQB=0.939413;BQB=0.586241;MQSB=0.916299;SGB=-0.680642;MQ0F=0;ICB=1;HOB=0.5;AC=1;AN=2;DP4=13,0,9,3;MQ=36;EFF=INTRON(MODIFIER|||||BnaA02g12160D|||BnaA02g12160D|1|1|WARNING_TRANSCRIPT_INCOMPLETE),UPSTREAM(MODIFIER||4512|||BnaA02g12150D|||BnaA02g12150D||1|WARNING_TRANSCRIPT_INCOMPLETE)	GT:PL	0/1:199,0,145
chrA02	6442961	chrA02:6442961_C/T	C	T	29.0372	.	DP=13;VDB=0.131948;RPB=0.314383;MQB=0.968368;BQB=0.996435;MQSB=0.785785;SGB=-0.511536;MQ0F=0;ICB=1;HOB=0.5;AC=1;AN=2;DP4=4,6,0,3;MQ=57;EFF=DOWNSTREAM(MODIFIER||3297|||BnaA02g12190D|||BnaA02g12190D||1|WARNING_TRANSCRIPT_INCOMPLETE),INTERGENIC(MODIFIER||||||||||1)	GT:PL	0/1:63,0,231
chrA02	6474396	chrA02:6474396_C/T	C	T	181	.	DP=15;VDB=0.370764;RPB=0.658617;MQB=1;BQB=0.808101;MQSB=1;SGB=-0.676189;MQ0F=0;ICB=1;HOB=0.5;AC=1;AN=2;DP4=2,2,2,9;MQ=60;EFF=DOWNSTREAM(MODIFIER||2577|||BnaA02g12230D|||BnaA02g12230D||1|WARNING_TRANSCRIPT_INCOMPLETE),INTERGENIC(MODIFIER||||||||||1),UPSTREAM(MODIFIER||344|||BnaA02g12220D|||BnaA02g12220D||1)	GT:PL	0/1:215,0,89
chrA02	6528561	chrA02:6528561_A/C	A	C	85	.	DP=4;VDB=0.149052;MQSB=1;SGB=-0.556411;MQ0F=0;AC=2;AN=2;DP4=0,0,2,2;MQ=42;EFF=DOWNSTREAM(MODIFIER||4297|||BnaA02g12350D|||BnaA02g12350D||1|WARNING_TRANSCRIPT_INCOMPLETE),DOWNSTREAM(MODIFIER||4540|||BnaA02g12320D|||BnaA02g12320D||1|WARNING_TRANSCRIPT_INCOMPLETE),INTRON(MODIFIER|||||BnaA02g12340D|||BnaA02g12340D|4|1|WARNING_TRANSCRIPT_INCOMPLETE),UPSTREAM(MODIFIER||2486|||BnaA02g12330D|||BnaA02g12330D||1|WARNING_TRANSCRIPT_INCOMPLETE)	GT:PL	1/1:112,12,0
chrA02	6625210	chrA02:6625210_C/T	C	T	36.8141	.	DP=13;VDB=0.17915;RPB=0.400803;MQB=1;BQB=0.985816;MQSB=1;SGB=-0.511536;MQ0F=0;ICB=1;HOB=0.5;AC=1;AN=2;DP4=6,4,2,1;MQ=60;EFF=INTERGENIC(MODIFIER||||||||||1)	GT:PL	0/1:71,0,247
chrA02	6671459	chrA02:6671459_C/T	C	T	165	.	DP=18;VDB=0.664517;RPB=0.754518;MQB=0.953364;BQB=0.517436;MQSB=0.700989;SGB=-0.662043;MQ0F=0;ICB=1;HOB=0.5;AC=1;AN=2;DP4=3,6,3,6;MQ=55;EFF=SYNONYMOUS_CODING(LOW|SILENT|cgC/cgT|R149||BnaA02g12440D|||BnaA02g12440D|2|1|WARNING_TRANSCRIPT_INCOMPLETE)	GT:PL	0/1:198,0,189
chrA02	6671949	chrA02:6671949_C/T	C	T	110	.	DP=15;VDB=0.4587;RPB=0.499352;MQB=0.939413;BQB=0.984496;MQSB=0.954207;SGB=-0.616816;MQ0F=0;ICB=1;HOB=0.5;AC=1;AN=2;DP4=2,7,3,3;MQ=58;EFF=NON_SYNONYMOUS_CODING(MODERATE|MISSENSE|Cgc/Tgc|R313C||BnaA02g12440D|||BnaA02g12440D|2|1|WARNING_TRANSCRIPT_INCOMPLETE)	GT:PL	0/1:143,0,190
chrA02	6730925	chrA02:6730925_C/T	C	T	219	.	DP=16;VDB=0.887423;RPB=0.857143;MQB=1;BQB=0.571429;MQSB=1;SGB=-0.686358;MQ0F=0;ICB=1;HOB=0.5;AC=1;AN=2;DP4=2,0,8,6;MQ=60;EFF=DOWNSTREAM(MODIFIER||2941|||BnaA02g12540D|||BnaA02g12540D||1),INTERGENIC(MODIFIER||||||||||1),UPSTREAM(MODIFIER||1419|||BnaA02g12550D|||BnaA02g12550D||1|WARNING_TRANSCRIPT_MULTIPLE_STOP_CODONS)	GT:PL	0/1:255,0,24
chrA02	6742076	chrA02:6742076_C/T	C	T	121	.	DP=16;VDB=0.814588;RPB=0.94925;MQB=0.875173;BQB=0.195278;MQSB=0.916667;SGB=-0.651104;MQ0F=0;ICB=1;HOB=0.5;AC=1;AN=2;DP4=6,0,6,2;MQ=58;EFF=INTERGENIC(MODIFIER||||||||||1)	GT:PL	0/1:154,0,113
chrA02	6819469	chrA02:6819469_C/T	C	T	118	.	DP=15;VDB=0.844102;RPB=0.778801;MQB=0.23222;BQB=0.282063;MQSB=0.546428;SGB=-0.662043;MQ0F=0.2;ICB=1;HOB=0.5;AC=1;AN=2;DP4=5,1,3,6;MQ=28;EFF=DOWNSTREAM(MODIFIER||1873|||BnaA02g12670D|||BnaA02g12670D||1|WARNING_TRANSCRIPT_INCOMPLETE),NON_SYNONYMOUS_CODING(MODERATE|MISSENSE|Gga/Aga|G479R||BnaA02g12660D|||BnaA02g12660D|5|1|WARNING_TRANSCRIPT_INCOMPLETE),UPSTREAM(MODIFIER||4603|||BnaA02g12650D|||BnaA02g12650D||1|WARNING_TRANSCRIPT_INCOMPLETE)	GT:PL	0/1:151,0,63
chrA02	6875831	chrA02:6875831_C/T	C	T	109	.	DP=12;VDB=0.805081;RPB=0.596251;MQB=1;BQB=0.857404;SGB=-0.662043;MQ0F=0;ICB=1;HOB=0.5;AC=1;AN=2;DP4=0,3,0,9;MQ=49;EFF=INTERGENIC(MODIFIER||||||||||1)	GT:PL	0/1:143,0,53
chrA02	6927664	chrA02:6927664_C/T	C	T	214	.	DP=25;VDB=0.541747;RPB=0.939413;MQB=0.948139;BQB=0.99963;MQSB=0.929204;SGB=-0.683931;MQ0F=0;ICB=1;HOB=0.5;AC=1;AN=2;DP4=5,7,6,7;MQ=58;EFF=INTERGENIC(MODIFIER||||||||||1),UPSTREAM(MODIFIER||158|||BnaA02g12820D|||BnaA02g12820D||1|WARNING_TRANSCRIPT_INCOMPLETE),UPSTREAM(MODIFIER||2470|||BnaA02g12830D|||BnaA02g12830D||1),UPSTREAM(MODIFIER||3245|||BnaA02g12810D|||BnaA02g12810D||1),UPSTREAM(MODIFIER||4500|||BnaA02g12800D|||BnaA02g12800D||1)	GT:PL	0/1:247,0,238
chrA02	6931099	chrA02:6931099_C/T	C	T	114	.	DP=13;VDB=0.158046;RPB=0.143152;MQB=0.695312;BQB=0.961166;MQSB=0.795669;SGB=-0.616816;MQ0F=0;ICB=1;HOB=0.5;AC=1;AN=2;DP4=5,2,5,1;MQ=55;EFF=DOWNSTREAM(MODIFIER||405|||BnaA02g12830D|||BnaA02g12830D||1),DOWNSTREAM(MODIFIER||4224|||BnaA02g12840D|||BnaA02g12840D||1),INTERGENIC(MODIFIER||||||||||1),UPSTREAM(MODIFIER||3593|||BnaA02g12820D|||BnaA02g12820D||1|WARNING_TRANSCRIPT_INCOMPLETE)	GT:PL	0/1:147,0,166
chrA02	6983308	chrA02:6983308_G/A	G	A	184	.	DP=25;VDB=0.207563;RPB=0.114884;MQB=0.998503;BQB=1;MQSB=0.203896;SGB=-0.676189;MQ0F=0;ICB=1;HOB=0.5;AC=1;AN=2;DP4=9,5,7,4;MQ=53;EFF=SYNONYMOUS_CODING(LOW|SILENT|Cta/Tta|L4466||BnaA02g12880D|||BnaA02g12880D|58|1|WARNING_TRANSCRIPT_MULTIPLE_STOP_CODONS),UPSTREAM(MODIFIER||2485|||BnaA02g12870D|||BnaA02g12870D||1)	GT:PL	0/1:217,0,255
chrA02	6988749	chrA02:6988749_C/T	C	T	84	.	DP=21;VDB=0.867547;RPB=0.552148;MQB=0.843281;BQB=0.896649;MQSB=0.0681997;SGB=-0.616816;MQ0F=0;ICB=1;HOB=0.5;AC=1;AN=2;DP4=10,5,3,3;MQ=51;EFF=NON_SYNONYMOUS_CODING(MODERATE|MISSENSE|Ggt/Agt|G3391S||BnaA02g12880D|||BnaA02g12880D|36|1|WARNING_TRANSCRIPT_MULTIPLE_STOP_CODONS)	GT:PL	0/1:118,0,255
chrA02	6991677	chrA02:6991677_C/T	C	T	206	.	DP=21;VDB=0.902016;RPB=0.388028;MQB=0.249764;BQB=0.879417;MQSB=0.844127;SGB=-0.683931;MQ0F=0;ICB=1;HOB=0.5;AC=1;AN=2;DP4=8,0,9,4;MQ=49;EFF=INTRON(MODIFIER|||||BnaA02g12880D|||BnaA02g12880D|24|1|WARNING_TRANSCRIPT_MULTIPLE_STOP_CODONS)	GT:PL	0/1:239,0,124
chrA02	7001178	chrA02:7001178_C/T	C	T	142	.	DP=26;VDB=0.29184;RPB=0.736848;MQB=0.971017;BQB=0.825237;MQSB=0.927041;SGB=-0.662043;MQ0F=0;ICB=1;HOB=0.5;AC=1;AN=2;DP4=6,11,5,4;MQ=59;EFF=NON_SYNONYMOUS_CODING(MODERATE|MISSENSE|Gac/Aac|D427N||BnaA02g12880D|||BnaA02g12880D|8|1|WARNING_TRANSCRIPT_MULTIPLE_STOP_CODONS)	GT:PL	0/1:175,0,255
chrA02	7052139	chrA02:7052139_C/T	C	T	222	.	DP=37;VDB=0.982003;RPB=0.935314;MQB=0.999536;BQB=0.703843;MQSB=0.39601;SGB=-0.692067;MQ0F=0;ICB=1;HOB=0.5;AC=1;AN=2;DP4=10,7,12,8;MQ=56;EFF=DOWNSTREAM(MODIFIER||3049|||BnaA02g12980D|||BnaA02g12980D||1|WARNING_TRANSCRIPT_MULTIPLE_STOP_CODONS),SYNONYMOUS_CODING(LOW|SILENT|gaC/gaT|D447||BnaA02g12970D|||BnaA02g12970D|4|1|WARNING_TRANSCRIPT_INCOMPLETE)	GT:PL	0/1:255,0,255
chrA02	7093487	chrA02:7093487_C/T	C	T	130	.	DP=20;VDB=0.93228;RPB=0.793399;MQB=0.481221;BQB=0.167677;MQSB=0.109511;SGB=-0.670168;MQ0F=0;ICB=1;HOB=0.5;AC=1;AN=2;DP4=4,6,2,8;MQ=37;EFF=INTERGENIC(MODIFIER||||||||||1)	GT:PL	0/1:163,0,209
chrA02	7096038	chrA02:7096038_T/G	T	G	102	.	DP=32;VDB=0.479045;RPB=0.57564;MQB=0.00323382;BQB=0.896649;MQSB=0.333737;SGB=-0.680642;MQ0F=0;ICB=1;HOB=0.5;AC=1;AN=2;DP4=16,4,12,0;MQ=50;EFF=DOWNSTREAM(MODIFIER||4973|||BnaA02g13030D|||BnaA02g13030D||1),INTERGENIC(MODIFIER||||||||||1)	GT:PL	0/1:135,0,255
chrA02	7130017	chrA02:7130017_C/T	C	T	153	.	DP=18;VDB=0.888218;RPB=0.999014;MQB=0.86753;BQB=0.887446;MQSB=0.566419;SGB=-0.651104;MQ0F=0;ICB=1;HOB=0.5;AC=1;AN=2;DP4=5,5,5,3;MQ=56;EFF=INTERGENIC(MODIFIER||||||||||1)	GT:PL	0/1:186,0,230
chrA02	7382342	chrA02:7382342_C/T	C	T	222	.	DP=38;VDB=0.511881;RPB=0.9536;MQB=0.969344;BQB=0.987049;MQSB=0.9536;SGB=-0.692352;MQ0F=0;ICB=1;HOB=0.5;AC=1;AN=2;DP4=9,8,12,9;MQ=59;EFF=SYNONYMOUS_CODING(LOW|SILENT|tcC/tcT|S446||BnaA02g13400D|||BnaA02g13400D|16|1|WARNING_TRANSCRIPT_MULTIPLE_STOP_CODONS)	GT:PL	0/1:255,0,255
chrA02	7390507	chrA02:7390507_C/T	C	T	48.3161	.	DP=8;VDB=0.748679;RPB=0.607698;MQB=1.01283;BQB=1.01283;SGB=-0.511536;MQ0F=0;ICB=1;HOB=0.5;AC=1;AN=2;DP4=0,4,0,3;MQ=60;EFF=DOWNSTREAM(MODIFIER||4297|||BnaA02g13430D|||BnaA02g13430D||1|WARNING_TRANSCRIPT_INCOMPLETE),INTERGENIC(MODIFIER||||||||||1),UPSTREAM(MODIFIER||2749|||BnaA02g13420D|||BnaA02g13420D||1),UPSTREAM(MODIFIER||79|||BnaA02g13410D|||BnaA02g13410D||1)	GT:PL	0/1:81,0,104
chrA02	7392533	chrA02:7392533_C/T	C	T	120	.	DP=11;VDB=0.831298;RPB=0.891517;MQB=0.950952;BQB=0.742931;MQSB=0.950952;SGB=-0.616816;MQ0F=0;ICB=1;HOB=0.5;AC=1;AN=2;DP4=1,4,4,2;MQ=60;EFF=DOWNSTREAM(MODIFIER||2271|||BnaA02g13430D|||BnaA02g13430D||1|WARNING_TRANSCRIPT_INCOMPLETE),DOWNSTREAM(MODIFIER||4870|||BnaA02g13440D|||BnaA02g13440D||1),INTERGENIC(MODIFIER||||||||||1),UPSTREAM(MODIFIER||2105|||BnaA02g13410D|||BnaA02g13410D||1),UPSTREAM(MODIFIER||723|||BnaA02g13420D|||BnaA02g13420D||1)	GT:PL	0/1:153,0,131
chrA02	7468079	chrA02:7468079_T/A	T	A	138	.	DP=27;VDB=0.000210222;RPB=0.0191982;MQB=0.178061;BQB=0.974798;MQSB=0.928296;SGB=-0.670168;MQ0F=0;ICB=1;HOB=0.5;AC=1;AN=2;DP4=1,16,2,8;MQ=53;EFF=INTRON(MODIFIER|||||BnaA02g13610D|||BnaA02g13610D|7|1|WARNING_TRANSCRIPT_MULTIPLE_STOP_CODONS)	GT:PL	0/1:171,0,210
chrA02	7624891	chrA02:7624891_C/T	C	T	92	.	DP=13;VDB=0.0585364;RPB=0.899815;MQB=0.899815;BQB=0.777113;MQSB=0.785785;SGB=-0.636426;MQ0F=0;ICB=1;HOB=0.5;AC=1;AN=2;DP4=2,4,2,5;MQ=31;EFF=DOWNSTREAM(MODIFIER||3105|||BnaA02g13850D|||BnaA02g13850D||1),INTERGENIC(MODIFIER||||||||||1)	GT:PL	0/1:125,0,114
chrA02	7677249	chrA02:7677249_A/T	A	T	119	.	DP=5;VDB=0.0904733;MQSB=0.833333;SGB=-0.590765;MQ0F=0;AC=2;AN=2;DP4=0,0,2,3;MQ=41;EFF=INTERGENIC(MODIFIER||||||||||1)	GT:PL	1/1:146,15,0
chrA02	7740088	chrA02:7740088_C/T	C	T	104	.	DP=12;VDB=0.197286;RPB=0.253351;MQB=0.95494;BQB=0.40926;MQSB=1;SGB=-0.590765;MQ0F=0;ICB=1;HOB=0.5;AC=1;AN=2;DP4=1,6,2,3;MQ=60;EFF=DOWNSTREAM(MODIFIER||3952|||BnaA02g13920D|||BnaA02g13920D||1),INTERGENIC(MODIFIER||||||||||1)	GT:PL	0/1:137,0,146
chrA02	7833390	chrA02:7833390_C/T	C	T	198	.	DP=23;VDB=0.989276;RPB=0.912937;MQB=0.973935;BQB=0.980784;MQSB=0.141349;SGB=-0.676189;MQ0F=0;ICB=1;HOB=0.5;AC=1;AN=2;DP4=6,5,6,5;MQ=54;EFF=INTERGENIC(MODIFIER||||||||||1),UPSTREAM(MODIFIER||270|||BnaA02g14010D|||BnaA02g14010D||1|WARNING_TRANSCRIPT_INCOMPLETE)	GT:PL	0/1:231,0,224
chrA02	7863303	chrA02:7863303_C/T	C	T	155	.	DP=26;VDB=0.342371;RPB=0.693041;MQB=0.917415;BQB=0.973096;MQSB=0.786907;SGB=-0.676189;MQ0F=0;ICB=1;HOB=0.5;AC=1;AN=2;DP4=10,5,3,8;MQ=46;EFF=DOWNSTREAM(MODIFIER||2681|||BnaA02g14030D|||BnaA02g14030D||1|WARNING_TRANSCRIPT_MULTIPLE_STOP_CODONS),INTERGENIC(MODIFIER||||||||||1)	GT:PL	0/1:188,0,250
chrA02	7995332	chrA02:7995332_C/T	C	T	71	.	DP=23;VDB=0.0389458;RPB=0.587071;MQB=0.875332;BQB=0.74112;MQSB=0.999379;SGB=-0.616816;MQ0F=0;ICB=1;HOB=0.5;AC=1;AN=2;DP4=5,11,2,4;MQ=40;EFF=INTERGENIC(MODIFIER||||||||||1)	GT:PL	0/1:105,0,246
chrA02	8203464	chrA02:8203464_G/A	G	A	222	.	DP=22;VDB=0.412929;RPB=0.985548;MQB=0.291667;BQB=0.323897;MQSB=0.10795;SGB=-0.686358;MQ0F=0;ICB=1;HOB=0.5;AC=1;AN=2;DP4=3,5,9,5;MQ=47;EFF=DOWNSTREAM(MODIFIER||1237|||BnaA02g14490D|||BnaA02g14490D||1|WARNING_TRANSCRIPT_MULTIPLE_STOP_CODONS),INTERGENIC(MODIFIER||||||||||1),UPSTREAM(MODIFIER||208|||BnaA02g14500D|||BnaA02g14500D||1|WARNING_TRANSCRIPT_INCOMPLETE)	GT:PL	0/1:255,0,145
chrA02	8208373	chrA02:8208373_C/T	C	T	131	.	DP=14;VDB=0.283845;RPB=0.470358;MQB=0.961166;BQB=0.961166;MQSB=0.785785;SGB=-0.636426;MQ0F=0;ICB=1;HOB=0.5;AC=1;AN=2;DP4=2,4,2,5;MQ=43;EFF=DOWNSTREAM(MODIFIER||4|||BnaA02g14500D|||BnaA02g14500D||1|WARNING_TRANSCRIPT_INCOMPLETE),INTERGENIC(MODIFIER||||||||||1),UPSTREAM(MODIFIER||2108|||BnaA02g14510D|||BnaA02g14510D||1|WARNING_TRANSCRIPT_MULTIPLE_STOP_CODONS)	GT:PL	0/1:164,0,137
chrA02	8302637	chrA02:8302637_C/T	C	T	157	.	DP=16;VDB=0.770293;RPB=0.702619;MQB=1;BQB=0.819936;MQSB=1;SGB=-0.651104;MQ0F=0;ICB=1;HOB=0.5;AC=1;AN=2;DP4=4,4,3,5;MQ=60;EFF=DOWNSTREAM(MODIFIER||2737|||BnaA02g14640D|||BnaA02g14640D||1),DOWNSTREAM(MODIFIER||975|||BnaA02g14630D|||BnaA02g14630D||1|WARNING_TRANSCRIPT_INCOMPLETE),NON_SYNONYMOUS_CODING(MODERATE|MISSENSE|Gat/Aat|D87N||BnaA02g14620D|||BnaA02g14620D|1|1|WARNING_TRANSCRIPT_INCOMPLETE)	GT:PL	0/1:190,0,182
chrA02	8357887	chrA02:8357887_C/T	C	T	64	.	DP=39;VDB=0.821768;RPB=0.0971959;MQB=0.591555;BQB=0.157914;MQSB=0.98813;SGB=-0.636426;MQ0F=0;ICB=1;HOB=0.5;AC=1;AN=2;DP4=15,17,4,3;MQ=54;EFF=INTERGENIC(MODIFIER||||||||||1)	GT:PL	0/1:99,0,255
chrA02	8379014	chrA02:8379014_C/T	C	T	221	.	DP=19;VDB=0.189882;RPB=0.962163;MQB=1;BQB=0.539484;MQSB=1;SGB=-0.686358;MQ0F=0;ICB=1;HOB=0.5;AC=1;AN=2;DP4=2,3,10,4;MQ=60;EFF=INTERGENIC(MODIFIER||||||||||1)	GT:PL	0/1:255,0,110
chrA02	8401224	chrA02:8401224_C/T	C	T	144	.	DP=18;VDB=0.470577;RPB=0.465738;MQB=0.924089;BQB=0.729213;MQSB=0.906029;SGB=-0.662043;MQ0F=0;ICB=1;HOB=0.5;AC=1;AN=2;DP4=3,6,5,4;MQ=40;EFF=DOWNSTREAM(MODIFIER||2894|||BnaA02g14730D|||BnaA02g14730D||1|WARNING_TRANSCRIPT_MULTIPLE_STOP_CODONS),INTERGENIC(MODIFIER||||||||||1)	GT:PL	0/1:177,0,174
chrA02	8493668	chrA02:8493668_C/T	C	T	122	.	DP=13;VDB=0.467796;RPB=0.920266;MQB=0.899815;BQB=0.0306755;MQSB=0.961166;SGB=-0.636426;MQ0F=0;ICB=1;HOB=0.5;AC=1;AN=2;DP4=3,3,4,3;MQ=48;EFF=STOP_GAINED(HIGH|NONSENSE|tgG/tgA|W587*||BnaA02g14820D|||BnaA02g14820D|6|1|WARNING_TRANSCRIPT_INCOMPLETE),UPSTREAM(MODIFIER||1675|||BnaA02g14800D|||BnaA02g14800D||1|WARNING_TRANSCRIPT_INCOMPLETE),UPSTREAM(MODIFIER||359|||BnaA02g14810D|||BnaA02g14810D||1)	GT:PL	0/1:155,0,138
chrA02	8651827	chrA02:8651827_C/T	C	T	104	.	DP=16;VDB=0.0893345;RPB=0.965592;MQB=0.307934;BQB=0.333524;MQSB=0.910176;SGB=-0.662043;MQ0F=0;ICB=1;HOB=0.5;AC=1;AN=2;DP4=2,5,8,1;MQ=38;EFF=SYNONYMOUS_CODING(LOW|SILENT|caC/caT|H821||BnaA02g15050D|||BnaA02g15050D|12|1|WARNING_TRANSCRIPT_INCOMPLETE),UPSTREAM(MODIFIER||1205|||BnaA02g15060D|||BnaA02g15060D||1|WARNING_TRANSCRIPT_MULTIPLE_STOP_CODONS)	GT:PL	0/1:137,0,153
chrA02	8709487	chrA02:8709487_C/T	C	T	72	.	DP=10;VDB=0.543918;RPB=0.523791;MQB=0.904729;BQB=0.333321;MQSB=0.333321;SGB=-0.590765;MQ0F=0;ICB=1;HOB=0.5;AC=1;AN=2;DP4=3,2,2,3;MQ=40;EFF=DOWNSTREAM(MODIFIER||2958|||BnaA02g15140D|||BnaA02g15140D||1|WARNING_TRANSCRIPT_INCOMPLETE),DOWNSTREAM(MODIFIER||4032|||BnaA02g15160D|||BnaA02g15160D||1|WARNING_TRANSCRIPT_INCOMPLETE),SYNONYMOUS_CODING(LOW|SILENT|gaG/gaA|E61||BnaA02g15150D|||BnaA02g15150D|1|1|WARNING_TRANSCRIPT_MULTIPLE_STOP_CODONS)	GT:PL	0/1:105,0,108
chrA02	8709593	chrA02:8709593_C/A	C	A	78	.	DP=11;VDB=0.765925;RPB=0.503877;MQB=0.895781;BQB=1.00775;MQSB=0.761877;SGB=-0.556411;MQ0F=0;ICB=1;HOB=0.5;AC=1;AN=2;DP4=4,2,1,3;MQ=42;EFF=DOWNSTREAM(MODIFIER||3064|||BnaA02g15140D|||BnaA02g15140D||1|WARNING_TRANSCRIPT_INCOMPLETE),DOWNSTREAM(MODIFIER||3926|||BnaA02g15160D|||BnaA02g15160D||1|WARNING_TRANSCRIPT_INCOMPLETE),NON_SYNONYMOUS_CODING(MODERATE|MISSENSE|tGg/tTg|W26L||BnaA02g15150D|||BnaA02g15150D|1|1|WARNING_TRANSCRIPT_MULTIPLE_STOP_CODONS)	GT:PL	0/1:111,0,141
chrA02	8751102	chrA02:8751102_T/A	T	A	90	.	DP=23;VDB=0.0795002;RPB=0.593119;MQB=0.46726;BQB=0.46726;MQSB=0.914442;SGB=-0.636426;MQ0F=0;ICB=1;HOB=0.5;AC=1;AN=2;DP4=6,9,1,6;MQ=50;EFF=DOWNSTREAM(MODIFIER||1230|||BnaA02g15210D|||BnaA02g15210D||1|WARNING_TRANSCRIPT_INCOMPLETE),DOWNSTREAM(MODIFIER||4103|||BnaA02g15220D|||BnaA02g15220D||1),INTERGENIC(MODIFIER||||||||||1)	GT:PL	0/1:123,0,255
chrA02	8783272	chrA02:8783272_C/T	C	T	82	.	DP=67;VDB=0.192965;RPB=0.723841;MQB=0.961754;BQB=0.999964;MQSB=0.745189;SGB=-0.676189;MQ0F=0;ICB=1;HOB=0.5;AC=1;AN=2;DP4=20,36,7,4;MQ=58;EFF=INTERGENIC(MODIFIER||||||||||1),UPSTREAM(MODIFIER||3730|||BnaA02g15270D|||BnaA02g15270D||1|WARNING_TRANSCRIPT_INCOMPLETE)	GT:PL	0/1:117,0,255
chrA02	8803538	chrA02:8803538_C/T	C	T	196	.	DP=19;VDB=0.0304787;RPB=0.171472;MQB=0.904084;BQB=0.668089;MQSB=0.544711;SGB=-0.670168;MQ0F=0;ICB=1;HOB=0.5;AC=1;AN=2;DP4=3,6,6,4;MQ=55;EFF=INTERGENIC(MODIFIER||||||||||1)	GT:PL	0/1:229,0,189
chrA02	8837813	chrA02:8837813_C/T	C	T	222	.	DP=30;VDB=0.42167;RPB=0.654503;MQB=0.986085;BQB=0.169744;MQSB=0.118952;SGB=-0.690438;MQ0F=0;ICB=1;HOB=0.5;AC=1;AN=2;DP4=4,9,4,13;MQ=55;EFF=DOWNSTREAM(MODIFIER||2115|||BnaA02g15330D|||BnaA02g15330D||1),DOWNSTREAM(MODIFIER||4441|||BnaA02g15340D|||BnaA02g15340D||1|WARNING_TRANSCRIPT_INCOMPLETE),INTERGENIC(MODIFIER||||||||||1),UPSTREAM(MODIFIER||3872|||BnaA02g15320D|||BnaA02g15320D||1|WARNING_TRANSCRIPT_INCOMPLETE)	GT:PL	0/1:255,0,226
chrA02	8842343	chrA02:8842343_C/T	C	T	218	.	DP=23;VDB=0.546299;RPB=0.998079;MQB=0.976718;BQB=0.517796;MQSB=0.64876;SGB=-0.683931;MQ0F=0;ICB=1;HOB=0.5;AC=1;AN=2;DP4=5,5,8,5;MQ=56;EFF=NON_SYNONYMOUS_CODING(MODERATE|MISSENSE|gGt/gAt|G365D||BnaA02g15340D|||BnaA02g15340D|4|1|WARNING_TRANSCRIPT_INCOMPLETE),UPSTREAM(MODIFIER||4697|||BnaA02g15350D|||BnaA02g15350D||1),UPSTREAM(MODIFIER||895|||BnaA02g15330D|||BnaA02g15330D||1)	GT:PL	0/1:251,0,224
chrA02	9020792	chrA02:9020792_C/T	C	T	133	.	DP=21;VDB=0.37366;RPB=0.70694;MQB=1;BQB=0.909914;MQSB=1;SGB=-0.651104;MQ0F=0;ICB=1;HOB=0.5;AC=1;AN=2;DP4=7,6,3,5;MQ=60;EFF=DOWNSTREAM(MODIFIER||836|||BnaA02g15600D|||BnaA02g15600D||1|WARNING_TRANSCRIPT_INCOMPLETE),NON_SYNONYMOUS_CODING(MODERATE|MISSENSE|cGc/cAc|R498H||BnaA02g15610D|||BnaA02g15610D|2|1)	GT:PL	0/1:166,0,255
chrA02	9067495	chrA02:9067495_C/T	C	T	137	.	DP=16;VDB=0.695272;RPB=0.603142;MQB=1;BQB=0.789232;MQSB=1;SGB=-0.636426;MQ0F=0;ICB=1;HOB=0.5;AC=1;AN=2;DP4=2,7,5,2;MQ=60;EFF=INTERGENIC(MODIFIER||||||||||1)	GT:PL	0/1:170,0,195
chrA02	9156727	chrA02:9156727_C/T	C	T	139	.	DP=16;VDB=0.338575;RPB=0.88901;MQB=1;BQB=0.992674;SGB=-0.680642;MQ0F=0;ICB=1;HOB=0.5;AC=1;AN=2;DP4=0,4,0,12;MQ=60;EFF=INTERGENIC(MODIFIER||||||||||1),UPSTREAM(MODIFIER||3158|||BnaA02g15700D|||BnaA02g15700D||1)	GT:PL	0/1:173,0,79
chrA02	9272000	chrA02:9272000_C/T	C	T	117	.	DP=18;VDB=0.410322;RPB=0.824135;MQB=0.411413;BQB=0.175382;MQSB=0.781367;SGB=-0.651104;MQ0F=0;ICB=1;HOB=0.5;AC=1;AN=2;DP4=7,3,5,3;MQ=41;EFF=DOWNSTREAM(MODIFIER||4154|||BnaA02g15850D|||BnaA02g15850D||1),NON_SYNONYMOUS_CODING(MODERATE|MISSENSE|Ggt/Agt|G176S||BnaA02g15830D|||BnaA02g15830D|2|1|WARNING_TRANSCRIPT_MULTIPLE_STOP_CODONS),UPSTREAM(MODIFIER||2942|||BnaA02g15840D|||BnaA02g15840D||1)	GT:PL	0/1:150,0,196
chrA02	9293895	chrA02:9293895_G/A	G	A	220	.	DP=28;VDB=0.153112;RPB=0.282843;MQB=1;BQB=0.542731;MQSB=1;SGB=-0.683931;MQ0F=0;ICB=1;HOB=0.5;AC=1;AN=2;DP4=7,8,6,7;MQ=60;EFF=INTERGENIC(MODIFIER||||||||||1),UPSTREAM(MODIFIER||2343|||BnaA02g15870D|||BnaA02g15870D||1),UPSTREAM(MODIFIER||4410|||BnaA02g15860D|||BnaA02g15860D||1)	GT:PL	0/1:253,0,255
chrA02	9499212	chrA02:9499212_G/A	G	A	182	.	DP=14;VDB=0.0991864;RPB=0.83527;MQB=1;BQB=0.89683;MQSB=1;SGB=-0.662043;MQ0F=0;ICB=1;HOB=0.5;AC=1;AN=2;DP4=5,0,6,3;MQ=60;EFF=INTERGENIC(MODIFIER||||||||||1)	GT:PL	0/1:215,0,98
chrA02	9556801	chrA02:9556801_C/T	C	T	117	.	DP=11;VDB=0.311141;RPB=0.950952;MQB=0.891517;BQB=0.475476;MQSB=0.954207;SGB=-0.616816;MQ0F=0;ICB=1;HOB=0.5;AC=1;AN=2;DP4=3,2,5,1;MQ=57;EFF=INTERGENIC(MODIFIER||||||||||1)	GT:PL	0/1:150,0,130
chrA02	9623832	chrA02:9623832_T/C	T	C	106	.	DP=19;VDB=0.00419527;RPB=0.574735;MQB=0.850016;BQB=0.965977;MQSB=0.957193;SGB=-0.616816;MQ0F=0;ICB=1;HOB=0.5;AC=1;AN=2;DP4=10,3,2,4;MQ=59;EFF=DOWNSTREAM(MODIFIER||4474|||BnaA02g16180D|||BnaA02g16180D||1|WARNING_TRANSCRIPT_MULTIPLE_STOP_CODONS),INTERGENIC(MODIFIER||||||||||1)	GT:PL	0/1:139,0,246
chrA02	9628343	chrA02:9628343_C/T	C	T	67	.	DP=4;VDB=0.0822145;RPB=1;MQB=1;BQB=1;SGB=-0.511536;MQ0F=0.25;AC=2;AN=2;DP4=1,0,3,0;MQ=42;EFF=NON_SYNONYMOUS_CODING(MODERATE|MISSENSE|gGa/gAa|G279E||BnaA02g16180D|||BnaA02g16180D|4|1|WARNING_TRANSCRIPT_MULTIPLE_STOP_CODONS)	GT:PL	1/1:94,5,0
chrA02	9629131	chrA02:9629131_C/T	C	T	219	.	DP=34;VDB=0.270422;RPB=0.866749;MQB=0.442692;BQB=0.889882;MQSB=0.1189;SGB=-0.689466;MQ0F=0.0294118;ICB=1;HOB=0.5;AC=1;AN=2;DP4=10,8,9,7;MQ=49;EFF=NON_SYNONYMOUS_CODING(MODERATE|MISSENSE|aGg/aAg|R70K||BnaA02g16180D|||BnaA02g16180D|2|1|WARNING_TRANSCRIPT_MULTIPLE_STOP_CODONS)	GT:PL	0/1:252,0,255
chrA02	9655097	chrA02:9655097_G/A	G	A	130	.	DP=33;VDB=0.681428;RPB=0.821668;MQB=0.724378;BQB=0.583442;MQSB=0.915545;SGB=-0.670168;MQ0F=0;ICB=1;HOB=0.5;AC=1;AN=2;DP4=17,6,8,2;MQ=55;EFF=INTERGENIC(MODIFIER||||||||||1)	GT:PL	0/1:163,0,255
chrA02	9656214	chrA02:9656214_A/C	A	C	88	.	DP=29;VDB=0.131394;RPB=0.802936;MQB=0.348238;BQB=0.98838;MQSB=0.874201;SGB=-0.636426;MQ0F=0;ICB=1;HOB=0.5;AC=1;AN=2;DP4=8,14,1,6;MQ=57;EFF=INTERGENIC(MODIFIER||||||||||1)	GT:PL	0/1:122,0,255
chrA02	9656224	chrA02:9656224_C/T	C	T	65	.	DP=24;VDB=0.0190751;RPB=0.926426;MQB=0.545012;BQB=0.364027;MQSB=0.85666;SGB=-0.590765;MQ0F=0;ICB=1;HOB=0.5;AC=1;AN=2;DP4=9,10,1,4;MQ=57;EFF=INTERGENIC(MODIFIER||||||||||1)	GT:PL	0/1:99,0,255
chrA02	9656301	chrA02:9656301_C/T	C	T	222	.	DP=21;VDB=0.392815;RPB=0.366177;MQB=0.735784;BQB=0.872525;MQSB=0.368926;SGB=-0.686358;MQ0F=0;ICB=1;HOB=0.5;AC=1;AN=2;DP4=3,4,5,9;MQ=55;EFF=INTERGENIC(MODIFIER||||||||||1)	GT:PL	0/1:255,0,147
chrA02	9841381	chrA02:9841381_C/T	C	T	196	.	DP=24;VDB=0.678651;RPB=0.7081;MQB=0.934091;BQB=0.541379;MQSB=0.95306;SGB=-0.676189;MQ0F=0;ICB=1;HOB=0.5;AC=1;AN=2;DP4=4,8,6,5;MQ=58;EFF=INTERGENIC(MODIFIER||||||||||1)	GT:PL	0/1:229,0,255
chrA02	9861380	chrA02:9861380_C/T	C	T	222	.	DP=38;VDB=0.979151;RPB=0.375402;MQB=0.463135;BQB=0.557095;MQSB=0.338678;SGB=-0.683931;MQ0F=0;ICB=1;HOB=0.5;AC=1;AN=2;DP4=8,16,8,5;MQ=54;EFF=INTERGENIC(MODIFIER||||||||||1),UPSTREAM(MODIFIER||3071|||BnaA02g16520D|||BnaA02g16520D||1|WARNING_TRANSCRIPT_INCOMPLETE)	GT:PL	0/1:255,0,255
chrA02	9873334	chrA02:9873334_C/T	C	T	164	.	DP=25;VDB=0.967056;RPB=0.325778;MQB=1;BQB=0.830146;MQSB=1;SGB=-0.670168;MQ0F=0;ICB=1;HOB=0.5;AC=1;AN=2;DP4=11,4,7,3;MQ=60;EFF=DOWNSTREAM(MODIFIER||3015|||BnaA02g16550D|||BnaA02g16550D||1|WARNING_TRANSCRIPT_INCOMPLETE),DOWNSTREAM(MODIFIER||621|||BnaA02g16540D|||BnaA02g16540D||1),INTERGENIC(MODIFIER||||||||||1),UPSTREAM(MODIFIER||3053|||BnaA02g16530D|||BnaA02g16530D||1|WARNING_TRANSCRIPT_INCOMPLETE)	GT:PL	0/1:197,0,255
chrA02	9889279	chrA02:9889279_T/A	T	A	104	.	DP=29;VDB=0.0200665;RPB=0.00517155;MQB=0.232624;BQB=0.0997826;MQSB=0.023913;SGB=-0.651104;MQ0F=0;ICB=1;HOB=0.5;AC=1;AN=2;DP4=17,4,4,4;MQ=34;EFF=DOWNSTREAM(MODIFIER||4806|||BnaA02g16570D|||BnaA02g16570D||1),DOWNSTREAM(MODIFIER||606|||BnaA02g16580D|||BnaA02g16580D||1),INTERGENIC(MODIFIER||||||||||1)	GT:PL	0/1:137,0,214
chrA02	9916920	chrA02:9916920_C/T	C	T	158	.	DP=19;VDB=0.908916;RPB=0.996672;MQB=1;BQB=1;MQSB=1;SGB=-0.662043;MQ0F=0;ICB=1;HOB=0.5;AC=1;AN=2;DP4=5,5,4,5;MQ=60;EFF=INTERGENIC(MODIFIER||||||||||1)	GT:PL	0/1:191,0,208
chrA02	10018212	chrA02:10018212_C/T	C	T	196	.	DP=27;VDB=0.984242;RPB=0.964629;MQB=0.935229;BQB=0.518176;MQSB=0.94394;SGB=-0.680642;MQ0F=0;ICB=1;HOB=0.5;AC=1;AN=2;DP4=6,9,8,4;MQ=58;EFF=DOWNSTREAM(MODIFIER||2477|||BnaA02g16760D|||BnaA02g16760D||1),DOWNSTREAM(MODIFIER||2989|||BnaA02g16780D|||BnaA02g16780D||1|WARNING_TRANSCRIPT_INCOMPLETE),NON_SYNONYMOUS_CODING(MODERATE|MISSENSE|Gag/Aag|E651K||BnaA02g16770D|||BnaA02g16770D|7|1|WARNING_TRANSCRIPT_INCOMPLETE)	GT:PL	0/1:229,0,255
chrA02	10033587	chrA02:10033587_C/A	C	A	153	.	DP=35;VDB=0.700822;RPB=0.25391;MQB=0.97924;BQB=0.653884;MQSB=0.867582;SGB=-0.683931;MQ0F=0;ICB=1;HOB=0.5;AC=1;AN=2;DP4=13,9,11,2;MQ=54;EFF=DOWNSTREAM(MODIFIER||764|||BnaA02g16810D|||BnaA02g16810D||1|WARNING_TRANSCRIPT_INCOMPLETE),INTRON(MODIFIER|||||BnaA02g16820D|||BnaA02g16820D|1|1|WARNING_TRANSCRIPT_INCOMPLETE),UPSTREAM(MODIFIER||1901|||BnaA02g16800D|||BnaA02g16800D||1|WARNING_TRANSCRIPT_INCOMPLETE),UPSTREAM(MODIFIER||3728|||BnaA02g16790D|||BnaA02g16790D||1|WARNING_TRANSCRIPT_INCOMPLETE)	GT:PL	0/1:186,0,255
chrA02	10053790	chrA02:10053790_C/T	C	T	163	.	DP=25;VDB=0.392155;RPB=0.955682;MQB=0.108484;BQB=0.994024;MQSB=0.907102;SGB=-0.676189;MQ0F=0.04;ICB=1;HOB=0.5;AC=1;AN=2;DP4=11,3,9,2;MQ=51;EFF=NON_SYNONYMOUS_CODING(MODERATE|MISSENSE|Gaa/Aaa|E58K||BnaA02g16880D|||BnaA02g16880D|2|1|WARNING_TRANSCRIPT_INCOMPLETE),UPSTREAM(MODIFIER||3655|||BnaA02g16870D|||BnaA02g16870D||1|WARNING_TRANSCRIPT_MULTIPLE_STOP_CODONS)	GT:PL	0/1:196,0,223
chrA02	10117192	chrA02:10117192_G/A	G	A	215	.	DP=22;VDB=0.452817;RPB=0.86151;MQB=0.919568;BQB=0.994773;MQSB=0.910098;SGB=-0.686358;MQ0F=0.0909091;ICB=1;HOB=0.5;AC=1;AN=2;DP4=4,4,5,9;MQ=40;EFF=STOP_GAINED(HIGH|NONSENSE|tGg/tAg|W718*||BnaA02g16960D|||BnaA02g16960D|10|1|WARNING_TRANSCRIPT_INCOMPLETE)	GT:PL	0/1:248,0,151
chrA02	10255994	chrA02:10255994_G/A	G	A	222	.	DP=29;VDB=0.994664;RPB=0.999048;MQB=1;BQB=0.68321;MQSB=1;SGB=-0.688148;MQ0F=0;ICB=1;HOB=0.5;AC=1;AN=2;DP4=4,10,6,9;MQ=60;EFF=DOWNSTREAM(MODIFIER||2717|||BnaA02g17060D|||BnaA02g17060D||1|WARNING_TRANSCRIPT_INCOMPLETE),DOWNSTREAM(MODIFIER||3046|||BnaA02g17070D|||BnaA02g17070D||1|WARNING_TRANSCRIPT_INCOMPLETE),DOWNSTREAM(MODIFIER||3181|||BnaA02g17080D|||BnaA02g17080D||1|WARNING_TRANSCRIPT_INCOMPLETE),INTRON(MODIFIER|||||BnaA02g17050D|||BnaA02g17050D|5|1|WARNING_TRANSCRIPT_MULTIPLE_STOP_CODONS),UPSTREAM(MODIFIER||3993|||BnaA02g17040D|||BnaA02g17040D||1|WARNING_TRANSCRIPT_INCOMPLETE)	GT:PL	0/1:255,0,255
chrA02	10269154	chrA02:10269154_C/T	C	T	162	.	DP=21;VDB=0.303697;RPB=0.111069;MQB=1;BQB=0.984341;MQSB=1;SGB=-0.662043;MQ0F=0;ICB=1;HOB=0.5;AC=1;AN=2;DP4=0,12,2,7;MQ=60;EFF=DOWNSTREAM(MODIFIER||2514|||BnaA02g17100D|||BnaA02g17100D||1|WARNING_TRANSCRIPT_INCOMPLETE),DOWNSTREAM(MODIFIER||4302|||BnaA02g17090D|||BnaA02g17090D||1|WARNING_TRANSCRIPT_MULTIPLE_STOP_CODONS),INTRON(MODIFIER|||||BnaA02g17110D|||BnaA02g17110D|1|1|WARNING_TRANSCRIPT_MULTIPLE_STOP_CODONS),UPSTREAM(MODIFIER||3475|||BnaA02g17120D|||BnaA02g17120D||1),UPSTREAM(MODIFIER||3767|||BnaA02g17130D|||BnaA02g17130D||1|WARNING_TRANSCRIPT_INCOMPLETE)	GT:PL	0/1:195,0,173
chrA02	10289509	chrA02:10289509_C/T	C	T	220	.	DP=33;VDB=0.967903;RPB=0.63406;MQB=0.546875;BQB=0.84697;MQSB=0.488258;SGB=-0.690438;MQ0F=0;ICB=1;HOB=0.5;AC=1;AN=2;DP4=8,8,5,12;MQ=41;EFF=DOWNSTREAM(MODIFIER||2081|||BnaA02g17160D|||BnaA02g17160D||1),INTRON(MODIFIER|||||BnaA02g17170D|||BnaA02g17170D|2|1|WARNING_TRANSCRIPT_INCOMPLETE)	GT:PL	0/1:253,0,241
chrA02	10360168	chrA02:10360168_G/A	G	A	213	.	DP=26;VDB=0.15006;RPB=0.839513;MQB=0.71275;BQB=0.527181;MQSB=0.81023;SGB=-0.680642;MQ0F=0;ICB=1;HOB=0.5;AC=1;AN=2;DP4=7,7,8,4;MQ=54;EFF=DOWNSTREAM(MODIFIER||1302|||BnaA02g17250D|||BnaA02g17250D||1),SYNONYMOUS_CODING(LOW|SILENT|ctC/ctT|L287||BnaA02g17260D|||BnaA02g17260D|8|1|WARNING_TRANSCRIPT_INCOMPLETE)	GT:PL	0/1:246,0,255
chrA02	10523652	chrA02:10523652_C/T	C	T	222	.	DP=22;VDB=0.64794;RPB=0.990111;MQB=1;BQB=0.997519;MQSB=1;SGB=-0.688148;MQ0F=0;ICB=1;HOB=0.5;AC=1;AN=2;DP4=4,3,12,3;MQ=60;EFF=DOWNSTREAM(MODIFIER||1960|||BnaA02g17380D|||BnaA02g17380D||1),INTRON(MODIFIER|||||BnaA02g17400D|||BnaA02g17400D|1|1|WARNING_TRANSCRIPT_INCOMPLETE),UPSTREAM(MODIFIER||4879|||BnaA02g17370D|||BnaA02g17370D||1|WARNING_TRANSCRIPT_MULTIPLE_STOP_CODONS),UPSTREAM(MODIFIER||879|||BnaA02g17390D|||BnaA02g17390D||1|WARNING_TRANSCRIPT_INCOMPLETE)	GT:PL	0/1:255,0,161
chrA02	10560960	chrA02:10560960_C/T	C	T	167	.	DP=16;VDB=0.0192408;RPB=0.924401;MQB=1;BQB=0.730199;MQSB=1;SGB=-0.676189;MQ0F=0;ICB=1;HOB=0.5;AC=1;AN=2;DP4=5,0,9,2;MQ=60;EFF=NON_SYNONYMOUS_CODING(MODERATE|MISSENSE|Cgt/Tgt|R130C||BnaA02g17480D|||BnaA02g17480D|2|1|WARNING_TRANSCRIPT_INCOMPLETE),UPSTREAM(MODIFIER||1795|||BnaA02g17470D|||BnaA02g17470D||1|WARNING_TRANSCRIPT_MULTIPLE_STOP_CODONS),UPSTREAM(MODIFIER||2843|||BnaA02g17490D|||BnaA02g17490D||1)	GT:PL	0/1:200,0,95
chrA02	10590319	chrA02:10590319_C/T	C	T	196	.	DP=19;VDB=0.512353;RPB=0.735158;MQB=0.61207;BQB=0.488331;MQSB=0.544711;SGB=-0.676189;MQ0F=0;ICB=1;HOB=0.5;AC=1;AN=2;DP4=6,2,3,8;MQ=56;EFF=DOWNSTREAM(MODIFIER||1056|||BnaA02g17550D|||BnaA02g17550D||1|WARNING_TRANSCRIPT_MULTIPLE_STOP_CODONS),SYNONYMOUS_CODING(LOW|SILENT|aaG/aaA|K157||BnaA02g17560D|||BnaA02g17560D|4|1|WARNING_TRANSCRIPT_INCOMPLETE),UPSTREAM(MODIFIER||2375|||BnaA02g17570D|||BnaA02g17570D||1),UPSTREAM(MODIFIER||4088|||BnaA02g17580D|||BnaA02g17580D||1|WARNING_TRANSCRIPT_INCOMPLETE)	GT:PL	0/1:229,0,165
chrA02	10617749	chrA02:10617749_C/T	C	T	52	.	DP=11;VDB=0.820274;RPB=0.643095;MQB=0.924449;BQB=0.562708;SGB=-0.556411;MQ0F=0;ICB=1;HOB=0.5;AC=1;AN=2;DP4=0,7,0,4;MQ=57;EFF=DOWNSTREAM(MODIFIER||1008|||BnaA02g17650D|||BnaA02g17650D||1),DOWNSTREAM(MODIFIER||2844|||BnaA02g17630D|||BnaA02g17630D||1),DOWNSTREAM(MODIFIER||4502|||BnaA02g17660D|||BnaA02g17660D||1),INTERGENIC(MODIFIER||||||||||1),UPSTREAM(MODIFIER||576|||BnaA02g17640D|||BnaA02g17640D||1)	GT:PL	0/1:85,0,141
chrA02	10647100	chrA02:10647100_C/T	C	T	48.0609	.	DP=8;VDB=0.519801;RPB=0.900802;MQB=0.600535;BQB=0.900802;MQSB=0.833333;SGB=-0.511536;MQ0F=0;ICB=1;HOB=0.5;AC=1;AN=2;DP4=4,1,2,1;MQ=48;EFF=INTERGENIC(MODIFIER||||||||||1),UPSTREAM(MODIFIER||2539|||BnaA02g17710D|||BnaA02g17710D||1|WARNING_TRANSCRIPT_INCOMPLETE)	GT:PL	0/1:81,0,137
chrA02	10653001	chrA02:10653001_G/A	G	A	208	.	DP=26;VDB=0.71365;RPB=0.109658;MQB=0.800737;BQB=0.181928;MQSB=0.88901;SGB=-0.683931;MQ0F=0;ICB=1;HOB=0.5;AC=1;AN=2;DP4=3,10,6,7;MQ=58;EFF=INTRON(MODIFIER|||||BnaA02g17710D|||BnaA02g17710D|8|1|WARNING_TRANSCRIPT_INCOMPLETE)	GT:PL	0/1:241,0,240
chrA02	10655929	chrA02:10655929_C/T	C	T	222	.	DP=33;VDB=0.407157;RPB=0.989441;MQB=0.528586;BQB=0.746343;MQSB=0.88059;SGB=-0.686358;MQ0F=0.0606061;ICB=1;HOB=0.5;AC=1;AN=2;DP4=9,10,7,7;MQ=45;EFF=STOP_GAINED(HIGH|NONSENSE|Cag/Tag|Q875*||BnaA02g17710D|||BnaA02g17710D|11|1|WARNING_TRANSCRIPT_INCOMPLETE)	GT:PL	0/1:255,0,255
chrA02	10656607	chrA02:10656607_C/T	C	T	182	.	DP=28;VDB=0.623477;RPB=0.990349;MQB=0.955493;BQB=0.998923;MQSB=0.920309;SGB=-0.680642;MQ0F=0;ICB=1;HOB=0.5;AC=1;AN=2;DP4=7,9,3,9;MQ=52;EFF=STOP_GAINED(HIGH|NONSENSE|Cag/Tag|Q1101*||BnaA02g17710D|||BnaA02g17710D|11|1|WARNING_TRANSCRIPT_INCOMPLETE)	GT:PL	0/1:215,0,255
chrA02	10668269	chrA02:10668269_C/T	C	T	90	.	DP=13;VDB=0.689691;RPB=0.461115;MQB=1;BQB=0.908075;MQSB=1;SGB=-0.590765;MQ0F=0;ICB=1;HOB=0.5;AC=1;AN=2;DP4=6,2,4,1;MQ=60;EFF=DOWNSTREAM(MODIFIER||3568|||BnaA02g17720D|||BnaA02g17720D||1),DOWNSTREAM(MODIFIER||437|||BnaA02g17730D|||BnaA02g17730D||1|WARNING_TRANSCRIPT_MULTIPLE_STOP_CODONS),INTERGENIC(MODIFIER||||||||||1)	GT:PL	0/1:123,0,190
chrA02	10822398	chrA02:10822398_G/A	G	A	222	.	DP=31;VDB=0.185218;RPB=0.763662;MQB=0.182054;BQB=0.350089;MQSB=0.500768;SGB=-0.686358;MQ0F=0.0645161;ICB=1;HOB=0.5;AC=1;AN=2;DP4=7,10,5,9;MQ=49;EFF=DOWNSTREAM(MODIFIER||492|||BnaA02g17880D|||BnaA02g17880D||1|WARNING_TRANSCRIPT_INCOMPLETE),INTERGENIC(MODIFIER||||||||||1),UPSTREAM(MODIFIER||297|||BnaA02g17890D|||BnaA02g17890D||1|WARNING_TRANSCRIPT_MULTIPLE_STOP_CODONS)	GT:PL	0/1:255,0,255
chrA02	10836025	chrA02:10836025_C/T	C	T	107	.	DP=25;VDB=0.0897335;RPB=0.843932;MQB=0.908967;BQB=0.64766;MQSB=0.933624;SGB=-0.651104;MQ0F=0;ICB=1;HOB=0.5;AC=1;AN=2;DP4=15,2,6,2;MQ=37;EFF=DOWNSTREAM(MODIFIER||1837|||BnaA02g17910D|||BnaA02g17910D||1|WARNING_TRANSCRIPT_INCOMPLETE),DOWNSTREAM(MODIFIER||2902|||BnaA02g17930D|||BnaA02g17930D||1|WARNING_TRANSCRIPT_MULTIPLE_STOP_CODONS),DOWNSTREAM(MODIFIER||3977|||BnaA02g17900D|||BnaA02g17900D||1|WARNING_TRANSCRIPT_INCOMPLETE),INTERGENIC(MODIFIER||||||||||1),UPSTREAM(MODIFIER||389|||BnaA02g17920D|||BnaA02g17920D||1)	GT:PL	0/1:140,0,203
chrA02	10837838	chrA02:10837838_A/T	A	T	108	.	DP=48;VDB=0.18368;RPB=0.541787;MQB=0.00743593;BQB=0.0276709;MQSB=0.563145;SGB=-0.680642;MQ0F=0.0416667;ICB=1;HOB=0.5;AC=1;AN=2;DP4=11,25,5,7;MQ=44;EFF=DOWNSTREAM(MODIFIER||1089|||BnaA02g17930D|||BnaA02g17930D||1|WARNING_TRANSCRIPT_MULTIPLE_STOP_CODONS),DOWNSTREAM(MODIFIER||3576|||BnaA02g17940D|||BnaA02g17940D||1),DOWNSTREAM(MODIFIER||3650|||BnaA02g17910D|||BnaA02g17910D||1|WARNING_TRANSCRIPT_INCOMPLETE),INTERGENIC(MODIFIER||||||||||1),UPSTREAM(MODIFIER||2202|||BnaA02g17920D|||BnaA02g17920D||1)	GT:PL	0/1:142,0,255
chrA02	10843530	chrA02:10843530_G/A	G	A	187	.	DP=27;VDB=0.489152;RPB=1;MQB=1;BQB=0.465055;MQSB=1;SGB=-0.683931;MQ0F=0;ICB=1;HOB=0.5;AC=1;AN=2;DP4=7,7,10,3;MQ=60;EFF=INTRON(MODIFIER|||||BnaA02g17940D|||BnaA02g17940D|1|1),UPSTREAM(MODIFIER||2174|||BnaA02g17930D|||BnaA02g17930D||1|WARNING_TRANSCRIPT_MULTIPLE_STOP_CODONS)	GT:PL	0/1:220,0,255
chrA02	10871661	chrA02:10871661_G/A	G	A	196	.	DP=99;VDB=0.366086;RPB=0.286092;MQB=0.92887;BQB=0.492817;MQSB=0.592357;SGB=-0.692831;MQ0F=0;ICB=1;HOB=0.5;AC=1;AN=2;DP4=44,30,15,9;MQ=57;EFF=DOWNSTREAM(MODIFIER||2130|||BnaA02g17980D|||BnaA02g17980D||1|WARNING_TRANSCRIPT_INCOMPLETE),INTERGENIC(MODIFIER||||||||||1),UPSTREAM(MODIFIER||3127|||BnaA02g17970D|||BnaA02g17970D||1|WARNING_TRANSCRIPT_MULTIPLE_STOP_CODONS)	GT:PL	0/1:230,0,255
chrA02	10904891	chrA02:10904891_C/T	C	T	177	.	DP=32;VDB=0.195982;RPB=0.0846563;MQB=0.943233;BQB=0.511107;MQSB=0.162198;SGB=-0.686358;MQ0F=0;ICB=1;HOB=0.5;AC=1;AN=2;DP4=11,7,9,5;MQ=36;EFF=SYNONYMOUS_CODING(LOW|SILENT|ccC/ccT|P152||BnaA02g18060D|||BnaA02g18060D|4|1|WARNING_TRANSCRIPT_INCOMPLETE)	GT:PL	0/1:210,0,255
chrA02	10905497	chrA02:10905497_T/C	T	C	124	.	DP=32;VDB=0.000366959;RPB=0.792921;MQB=0.0724243;BQB=0.758709;MQSB=0.109375;SGB=-0.676189;MQ0F=0.03125;ICB=1;HOB=0.5;AC=1;AN=2;DP4=11,9,6,5;MQ=40;EFF=DOWNSTREAM(MODIFIER||554|||BnaA02g18060D|||BnaA02g18060D||1|WARNING_TRANSCRIPT_INCOMPLETE),INTERGENIC(MODIFIER||||||||||1)	GT:PL	0/1:157,0,255
chrA02	10919928	chrA02:10919928_C/T	C	T	222	.	DP=30;VDB=0.0856512;RPB=0.202374;MQB=0.98627;BQB=1;MQSB=0.893996;SGB=-0.689466;MQ0F=0;ICB=1;HOB=0.5;AC=1;AN=2;DP4=7,7,4,12;MQ=55;EFF=INTERGENIC(MODIFIER||||||||||1)	GT:PL	0/1:255,0,255
chrA02	10943991	chrA02:10943991_C/T	C	T	188	.	DP=20;VDB=0.0766355;RPB=0.617018;MQB=0.999286;BQB=0.594096;MQSB=0.826565;SGB=-0.670168;MQ0F=0.05;ICB=1;HOB=0.5;AC=1;AN=2;DP4=7,3,5,5;MQ=55;EFF=INTRON(MODIFIER|||||BnaA02g18100D|||BnaA02g18100D|2|1|WARNING_TRANSCRIPT_MULTIPLE_STOP_CODONS),UPSTREAM(MODIFIER||4545|||BnaA02g18090D|||BnaA02g18090D||1)	GT:PL	0/1:221,0,207
chrA02	10955006	chrA02:10955006_C/T	C	T	222	.	DP=26;VDB=0.59399;RPB=0.460409;MQB=0.968069;BQB=0.974685;MQSB=0.968069;SGB=-0.689466;MQ0F=0;ICB=1;HOB=0.5;AC=1;AN=2;DP4=6,3,10,6;MQ=59;EFF=INTERGENIC(MODIFIER||||||||||1),UPSTREAM(MODIFIER||1674|||BnaA02g18120D|||BnaA02g18120D||1|WARNING_TRANSCRIPT_INCOMPLETE),UPSTREAM(MODIFIER||4|||BnaA02g18110D|||BnaA02g18110D||1|WARNING_TRANSCRIPT_INCOMPLETE)	GT:PL	0/1:255,0,187
chrA02	10958758	chrA02:10958758_C/T	C	T	78	.	DP=12;VDB=0.915812;RPB=0.95494;MQB=0.95494;BQB=0.194886;SGB=-0.590765;MQ0F=0;ICB=1;HOB=0.5;AC=1;AN=2;DP4=0,7,0,5;MQ=60;EFF=DOWNSTREAM(MODIFIER||1840|||BnaA02g18120D|||BnaA02g18120D||1|WARNING_TRANSCRIPT_INCOMPLETE),INTERGENIC(MODIFIER||||||||||1),UPSTREAM(MODIFIER||3756|||BnaA02g18110D|||BnaA02g18110D||1|WARNING_TRANSCRIPT_INCOMPLETE)	GT:PL	0/1:111,0,146
chrA02	11080919	chrA02:11080919_G/A	G	A	189	.	DP=43;VDB=0.987924;RPB=0.32297;MQB=0.0720878;BQB=0.540983;MQSB=0.821582;SGB=-0.688148;MQ0F=0;ICB=1;HOB=0.5;AC=1;AN=2;DP4=6,22,3,12;MQ=51;EFF=INTRON(MODIFIER|||||BnaA02g18280D|||BnaA02g18280D|17|1|WARNING_TRANSCRIPT_MULTIPLE_STOP_CODONS)	GT:PL	0/1:222,0,255
chrA02	11214600	chrA02:11214600_G/A	G	A	75	.	DP=13;VDB=0.971144;RPB=0.976181;MQB=0.765017;BQB=0.989343;MQSB=1;SGB=-0.590765;MQ0F=0;ICB=1;HOB=0.5;AC=1;AN=2;DP4=1,7,0,5;MQ=56;EFF=INTERGENIC(MODIFIER||||||||||1),UPSTREAM(MODIFIER||3217|||BnaA02g18500D|||BnaA02g18500D||1|WARNING_TRANSCRIPT_INCOMPLETE),UPSTREAM(MODIFIER||3613|||BnaA02g18490D|||BnaA02g18490D||1|WARNING_TRANSCRIPT_MULTIPLE_STOP_CODONS)	GT:PL	0/1:108,0,170
chrA02	11247782	chrA02:11247782_G/A	G	A	187	.	DP=26;VDB=0.0914215;RPB=0.176883;MQB=0.938651;BQB=0.745495;MQSB=0.367879;SGB=-0.676189;MQ0F=0.0384615;ICB=1;HOB=0.5;AC=1;AN=2;DP4=5,9,7,4;MQ=51;EFF=INTERGENIC(MODIFIER||||||||||1)	GT:PL	0/1:220,0,252
chrA02	11345155	chrA02:11345155_G/A	G	A	179	.	DP=18;VDB=0.855712;RPB=0.636257;MQB=0.690645;BQB=0.963762;MQSB=0.751866;SGB=-0.676189;MQ0F=0;ICB=1;HOB=0.5;AC=1;AN=2;DP4=3,4,5,6;MQ=44;EFF=INTERGENIC(MODIFIER||||||||||1)	GT:PL	0/1:212,0,140
chrA02	11410345	chrA02:11410345_C/T	C	T	196	.	DP=21;VDB=0.00391872;RPB=0.239764;MQB=0.72044;BQB=0.994437;MQSB=0.593759;SGB=-0.676189;MQ0F=0.047619;ICB=1;HOB=0.5;AC=1;AN=2;DP4=6,4,4,7;MQ=46;EFF=INTRON(MODIFIER|||||BnaA02g18660D|||BnaA02g18660D|3|1|WARNING_TRANSCRIPT_MULTIPLE_STOP_CODONS)	GT:PL	0/1:229,0,189
chrA02	11426226	chrA02:11426226_G/A	G	A	222	.	DP=22;VDB=0.930036;RPB=0.571777;MQB=0.977888;BQB=0.334321;MQSB=0.550861;SGB=-0.688148;MQ0F=0;ICB=1;HOB=0.5;AC=1;AN=2;DP4=3,4,5,10;MQ=54;EFF=INTERGENIC(MODIFIER||||||||||1),UPSTREAM(MODIFIER||2220|||BnaA02g18680D|||BnaA02g18680D||1|WARNING_TRANSCRIPT_INCOMPLETE)	GT:PL	0/1:255,0,159
chrA02	11428475	chrA02:11428475_C/T	C	T	169	.	DP=21;VDB=0.348463;RPB=0.389548;MQB=1;BQB=0.853271;MQSB=1;SGB=-0.670168;MQ0F=0;ICB=1;HOB=0.5;AC=1;AN=2;DP4=6,5,8,2;MQ=60;EFF=INTERGENIC(MODIFIER||||||||||1),UPSTREAM(MODIFIER||4469|||BnaA02g18680D|||BnaA02g18680D||1|WARNING_TRANSCRIPT_INCOMPLETE)	GT:PL	0/1:202,0,239
chrA02	11545949	chrA02:11545949_C/A	C	A	160	.	DP=18;VDB=0.058001;RPB=0.476528;MQB=0.0321097;BQB=0.806612;MQSB=1;SGB=-0.680642;MQ0F=0.277778;ICB=1;HOB=0.5;AC=1;AN=2;DP4=4,2,6,6;MQ=22;EFF=SYNONYMOUS_CODING(LOW|SILENT|Cga/Aga|R159||BnaA02g18760D|||BnaA02g18760D|1|1)	GT:PL	0/1:195,0,16
chrA02	11548767	chrA02:11548767_C/T	C	T	132	.	DP=19;VDB=0.774083;RPB=0.618783;MQB=0.868634;BQB=0.569308;MQSB=0.319553;SGB=-0.662043;MQ0F=0;ICB=1;HOB=0.5;AC=1;AN=2;DP4=5,5,4,5;MQ=42;EFF=DOWNSTREAM(MODIFIER||2348|||BnaA02g18760D|||BnaA02g18760D||1),INTERGENIC(MODIFIER||||||||||1),UPSTREAM(MODIFIER||3819|||BnaA02g18770D|||BnaA02g18770D||1|WARNING_TRANSCRIPT_INCOMPLETE)	GT:PL	0/1:165,0,214
chrA02	11550221	chrA02:11550221_C/T	C	T	171	.	DP=14;VDB=0.745205;RPB=0.83527;MQB=0.800737;BQB=0.135335;MQSB=0.486752;SGB=-0.662043;MQ0F=0;ICB=1;HOB=0.5;AC=1;AN=2;DP4=2,3,3,6;MQ=58;EFF=DOWNSTREAM(MODIFIER||3802|||BnaA02g18760D|||BnaA02g18760D||1),DOWNSTREAM(MODIFIER||4037|||BnaA02g18780D|||BnaA02g18780D||1|WARNING_TRANSCRIPT_MULTIPLE_STOP_CODONS),INTERGENIC(MODIFIER||||||||||1),UPSTREAM(MODIFIER||2365|||BnaA02g18770D|||BnaA02g18770D||1|WARNING_TRANSCRIPT_INCOMPLETE)	GT:PL	0/1:204,0,141
chrA02	11562443	chrA02:11562443_C/T	C	T	153	.	DP=51;VDB=0.375587;RPB=0.847604;MQB=0.893096;BQB=0.753712;MQSB=0.833704;SGB=-0.683931;MQ0F=0;ICB=1;HOB=0.5;AC=1;AN=2;DP4=24,13,10,3;MQ=59;EFF=DOWNSTREAM(MODIFIER||3721|||BnaA02g18790D|||BnaA02g18790D||1|WARNING_TRANSCRIPT_MULTIPLE_STOP_CODONS),DOWNSTREAM(MODIFIER||492|||BnaA02g18800D|||BnaA02g18800D||1|WARNING_TRANSCRIPT_MULTIPLE_STOP_CODONS),INTERGENIC(MODIFIER||||||||||1),UPSTREAM(MODIFIER||3078|||BnaA02g18810D|||BnaA02g18810D||1|WARNING_TRANSCRIPT_MULTIPLE_STOP_CODONS)	GT:PL	0/1:187,0,255
chrA02	11610844	chrA02:11610844_C/T	C	T	191	.	DP=24;VDB=0.705435;RPB=0.307709;MQB=0.160784;BQB=0.719678;MQSB=0.813248;SGB=-0.676189;MQ0F=0.0416667;ICB=1;HOB=0.5;AC=1;AN=2;DP4=9,4,7,4;MQ=52;EFF=DOWNSTREAM(MODIFIER||702|||BnaA02g18850D|||BnaA02g18850D||1),INTERGENIC(MODIFIER||||||||||1)	GT:PL	0/1:224,0,232
chrA02	11694033	chrA02:11694033_C/T	C	T	222	.	DP=28;VDB=0.211389;RPB=0.869704;MQB=0.62781;BQB=0.192629;MQSB=0.537574;SGB=-0.686358;MQ0F=0;ICB=1;HOB=0.5;AC=1;AN=2;DP4=6,8,6,8;MQ=57;EFF=DOWNSTREAM(MODIFIER||119|||BnaA02g18920D|||BnaA02g18920D||1|WARNING_TRANSCRIPT_INCOMPLETE),DOWNSTREAM(MODIFIER||4193|||BnaA02g18930D|||BnaA02g18930D||1),INTERGENIC(MODIFIER||||||||||1)	GT:PL	0/1:255,0,255
chrA02	11747228	chrA02:11747228_G/A	G	A	222	.	DP=32;VDB=0.957408;RPB=0.814439;MQB=1;BQB=0.87005;MQSB=1;SGB=-0.689466;MQ0F=0;ICB=1;HOB=0.5;AC=1;AN=2;DP4=8,8,7,9;MQ=60;EFF=STOP_GAINED(HIGH|NONSENSE|tgG/tgA|W272*||BnaA02g19000D|||BnaA02g19000D|8|1|WARNING_TRANSCRIPT_INCOMPLETE),UPSTREAM(MODIFIER||1250|||BnaA02g19010D|||BnaA02g19010D||1|WARNING_TRANSCRIPT_MULTIPLE_STOP_CODONS),UPSTREAM(MODIFIER||3815|||BnaA02g19020D|||BnaA02g19020D||1)	GT:PL	0/1:255,0,255
chrA02	11763731	chrA02:11763731_C/T	C	T	195	.	DP=26;VDB=0.97391;RPB=0.898397;MQB=0.496717;BQB=0.771623;MQSB=0.885548;SGB=-0.680642;MQ0F=0.0384615;ICB=1;HOB=0.5;AC=1;AN=2;DP4=8,6,7,5;MQ=44;EFF=INTERGENIC(MODIFIER||||||||||1),UPSTREAM(MODIFIER||271|||BnaA02g19060D|||BnaA02g19060D||1),UPSTREAM(MODIFIER||2884|||BnaA02g19050D|||BnaA02g19050D||1|WARNING_TRANSCRIPT_INCOMPLETE),UPSTREAM(MODIFIER||4555|||BnaA02g19070D|||BnaA02g19070D||1|WARNING_TRANSCRIPT_INCOMPLETE)	GT:PL	0/1:228,0,232
chrA02	11865050	chrA02:11865050_C/T	C	T	222	.	DP=33;VDB=0.0916988;RPB=0.963903;MQB=1;BQB=0.789822;MQSB=1;SGB=-0.688148;MQ0F=0;ICB=1;HOB=0.5;AC=1;AN=2;DP4=8,10,7,8;MQ=60;EFF=INTERGENIC(MODIFIER||||||||||1),UPSTREAM(MODIFIER||922|||BnaA02g19140D|||BnaA02g19140D||1)	GT:PL	0/1:255,0,255
chrA02	11879435	chrA02:11879435_C/T	C	T	72	.	DP=29;VDB=0.508059;RPB=1;MQB=0.0389003;BQB=0.979435;MQSB=0.00862085;SGB=-0.636426;MQ0F=0.448276;ICB=1;HOB=0.5;AC=1;AN=2;DP4=5,17,2,5;MQ=23;EFF=INTERGENIC(MODIFIER||||||||||1),UPSTREAM(MODIFIER||3321|||BnaA02g19160D|||BnaA02g19160D||1|WARNING_TRANSCRIPT_MULTIPLE_STOP_CODONS)	GT:PL	0/1:105,0,149
chrA02	11897634	chrA02:11897634_T/C	T	C	140	.	DP=18;VDB=0.887186;RPB=0.975631;MQB=0.240508;BQB=0.86753;MQSB=0.585302;SGB=-0.670168;MQ0F=0;ICB=1;HOB=0.5;AC=1;AN=2;DP4=1,7,4,6;MQ=41;EFF=INTERGENIC(MODIFIER||||||||||1),UPSTREAM(MODIFIER||1446|||BnaA02g19170D|||BnaA02g19170D||1|WARNING_TRANSCRIPT_INCOMPLETE)	GT:PL	0/1:173,0,143
chrA02	11904583	chrA02:11904583_G/A	G	A	207	.	DP=29;VDB=0.297237;RPB=0.548284;MQB=0.908324;BQB=0.94735;MQSB=0.999039;SGB=-0.683931;MQ0F=0;ICB=1;HOB=0.5;AC=1;AN=2;DP4=8,8,5,8;MQ=56;EFF=DOWNSTREAM(MODIFIER||3395|||BnaA02g19170D|||BnaA02g19170D||1|WARNING_TRANSCRIPT_INCOMPLETE),SYNONYMOUS_STOP(LOW|SILENT|taG/taA|*101||BnaA02g19180D|||BnaA02g19180D|2|1|WARNING_TRANSCRIPT_MULTIPLE_STOP_CODONS)	GT:PL	0/1:240,0,255
chrA02	11906709	chrA02:11906709_G/A	G	A	115	.	DP=42;VDB=0.979438;RPB=0.984484;MQB=0.0189717;BQB=0.19461;MQSB=0.331086;SGB=-0.683931;MQ0F=0;ICB=1;HOB=0.5;AC=1;AN=2;DP4=18,11,6,7;MQ=45;EFF=DOWNSTREAM(MODIFIER||3529|||BnaA02g19190D|||BnaA02g19190D||1|WARNING_TRANSCRIPT_INCOMPLETE),SYNONYMOUS_CODING(LOW|SILENT|agG/agA|R558||BnaA02g19180D|||BnaA02g19180D|8|1|WARNING_TRANSCRIPT_MULTIPLE_STOP_CODONS)	GT:PL	0/1:149,0,255
chrA02	11912438	chrA02:11912438_C/T	C	T	221	.	DP=22;VDB=0.250572;RPB=0.999321;MQB=0.84037;BQB=0.631764;MQSB=0.892142;SGB=-0.689466;MQ0F=0;ICB=1;HOB=0.5;AC=1;AN=2;DP4=4,2,10,6;MQ=58;EFF=DOWNSTREAM(MODIFIER||2881|||BnaA02g19180D|||BnaA02g19180D||1|WARNING_TRANSCRIPT_MULTIPLE_STOP_CODONS),INTERGENIC(MODIFIER||||||||||1),UPSTREAM(MODIFIER||448|||BnaA02g19190D|||BnaA02g19190D||1|WARNING_TRANSCRIPT_INCOMPLETE),UPSTREAM(MODIFIER||570|||BnaA02g19200D|||BnaA02g19200D||1|WARNING_TRANSCRIPT_INCOMPLETE)	GT:PL	0/1:255,0,118
chrA02	11932739	chrA02:11932739_C/T	C	T	222	.	DP=28;VDB=0.357394;RPB=0.990496;MQB=0.4224;BQB=0.99894;MQSB=0.515783;SGB=-0.688148;MQ0F=0.0357143;ICB=1;HOB=0.5;AC=1;AN=2;DP4=6,7,4,11;MQ=52;EFF=SYNONYMOUS_CODING(LOW|SILENT|aaC/aaT|N137||BnaA02g19220D|||BnaA02g19220D|4|1|WARNING_TRANSCRIPT_MULTIPLE_STOP_CODONS),UPSTREAM(MODIFIER||3770|||BnaA02g19210D|||BnaA02g19210D||1|WARNING_TRANSCRIPT_INCOMPLETE)	GT:PL	0/1:255,0,237
chrA02	11973658	chrA02:11973658_G/A	G	A	206	.	DP=22;VDB=0.910182;RPB=0.788445;MQB=1;BQB=0.497317;MQSB=1;SGB=-0.676189;MQ0F=0;ICB=1;HOB=0.5;AC=1;AN=2;DP4=3,8,5,6;MQ=60;EFF=INTERGENIC(MODIFIER||||||||||1)	GT:PL	0/1:239,0,215
chrA02	11982785	chrA02:11982785_T/G	T	G	95	.	DP=16;VDB=0.0872424;RPB=0.476686;MQB=0.933674;BQB=0.759945;MQSB=0.971017;SGB=-0.636426;MQ0F=0;ICB=1;HOB=0.5;AC=1;AN=2;DP4=5,4,7,0;MQ=58;EFF=DOWNSTREAM(MODIFIER||559|||BnaA02g19280D|||BnaA02g19280D||1|WARNING_TRANSCRIPT_INCOMPLETE),INTERGENIC(MODIFIER||||||||||1),UPSTREAM(MODIFIER||1788|||BnaA02g19270D|||BnaA02g19270D||1|WARNING_TRANSCRIPT_MULTIPLE_STOP_CODONS)	GT:PL	0/1:128,0,219
chrA02	11982788	chrA02:11982788_G/T	G	T	94	.	DP=16;VDB=0.0872424;RPB=0.476686;MQB=0.933674;BQB=0.360231;MQSB=0.971017;SGB=-0.636426;MQ0F=0;ICB=1;HOB=0.5;AC=1;AN=2;DP4=5,4,7,0;MQ=58;EFF=DOWNSTREAM(MODIFIER||556|||BnaA02g19280D|||BnaA02g19280D||1|WARNING_TRANSCRIPT_INCOMPLETE),INTERGENIC(MODIFIER||||||||||1),UPSTREAM(MODIFIER||1791|||BnaA02g19270D|||BnaA02g19270D||1|WARNING_TRANSCRIPT_MULTIPLE_STOP_CODONS)	GT:PL	0/1:127,0,225
chrA02	11997188	chrA02:11997188_C/T	C	T	222	.	DP=25;VDB=0.288356;RPB=0.887078;MQB=0.948139;BQB=0.569783;MQSB=0.939413;SGB=-0.683931;MQ0F=0;ICB=1;HOB=0.5;AC=1;AN=2;DP4=5,7,7,6;MQ=58;EFF=DOWNSTREAM(MODIFIER||4633|||BnaA02g19290D|||BnaA02g19290D||1|WARNING_TRANSCRIPT_MULTIPLE_STOP_CODONS),DOWNSTREAM(MODIFIER||985|||BnaA02g19320D|||BnaA02g19320D||1|WARNING_TRANSCRIPT_MULTIPLE_STOP_CODONS),INTERGENIC(MODIFIER||||||||||1),UPSTREAM(MODIFIER||1860|||BnaA02g19300D|||BnaA02g19300D||1),UPSTREAM(MODIFIER||319|||BnaA02g19310D|||BnaA02g19310D||1|WARNING_TRANSCRIPT_INCOMPLETE)	GT:PL	0/1:255,0,242
chrA02	12097360	chrA02:12097360_G/A	G	A	114	.	DP=23;VDB=0.0725163;RPB=0.639909;MQB=0.00247384;BQB=0.248242;MQSB=0.190476;SGB=-0.662043;MQ0F=0;ICB=1;HOB=0.5;AC=1;AN=2;DP4=12,2,9,0;MQ=41;EFF=INTERGENIC(MODIFIER||||||||||1)	GT:PL	0/1:147,0,197
chrA02	12201621	chrA02:12201621_A/G	A	G	132	.	DP=5;VDB=0.0815962;MQSB=1;SGB=-0.590765;MQ0F=0;AC=2;AN=2;DP4=0,0,1,4;MQ=60;EFF=INTERGENIC(MODIFIER||||||||||1),UPSTREAM(MODIFIER||3430|||BnaA02g19640D|||BnaA02g19640D||1|WARNING_TRANSCRIPT_MULTIPLE_STOP_CODONS),UPSTREAM(MODIFIER||92|||BnaA02g19650D|||BnaA02g19650D||1|WARNING_TRANSCRIPT_MULTIPLE_STOP_CODONS)	GT:PL	1/1:159,15,0
chrA02	12212028	chrA02:12212028_C/T	C	T	21.6819	.	DP=10;VDB=0.622417;RPB=0.727822;MQB=0.559863;BQB=0.727822;MQSB=0.857112;SGB=-0.556411;MQ0F=0.1;ICB=1;HOB=0.5;AC=1;AN=2;DP4=4,2,1,3;MQ=39;EFF=DOWNSTREAM(MODIFIER||3237|||BnaA02g19680D|||BnaA02g19680D||1|WARNING_TRANSCRIPT_INCOMPLETE),INTRON(MODIFIER|||||BnaA02g19670D|||BnaA02g19670D|9|1|WARNING_TRANSCRIPT_MULTIPLE_STOP_CODONS)	GT:PL	0/1:55,0,145
chrA02	12303365	chrA02:12303365_C/T	C	T	134	.	DP=15;VDB=0.918994;RPB=0.651439;MQB=1;BQB=0.959011;MQSB=1;SGB=-0.636426;MQ0F=0;ICB=1;HOB=0.5;AC=1;AN=2;DP4=5,3,4,3;MQ=60;EFF=DOWNSTREAM(MODIFIER||3034|||BnaA02g19890D|||BnaA02g19890D||1|WARNING_TRANSCRIPT_INCOMPLETE),INTERGENIC(MODIFIER||||||||||1),UPSTREAM(MODIFIER||4227|||BnaA02g19880D|||BnaA02g19880D||1|WARNING_TRANSCRIPT_MULTIPLE_STOP_CODONS)	GT:PL	0/1:167,0,191
chrA02	12331817	chrA02:12331817_C/T	C	T	222	.	DP=30;VDB=0.762954;RPB=0.905933;MQB=1;BQB=0.783526;MQSB=1;SGB=-0.691153;MQ0F=0;ICB=1;HOB=0.5;AC=1;AN=2;DP4=7,5,4,14;MQ=60;EFF=INTERGENIC(MODIFIER||||||||||1),UPSTREAM(MODIFIER||3085|||BnaA02g19950D|||BnaA02g19950D||1),UPSTREAM(MODIFIER||4947|||BnaA02g19960D|||BnaA02g19960D||1)	GT:PL	0/1:255,0,243
chrA02	12342855	chrA02:12342855_C/T	C	T	90	.	DP=16;VDB=0.226058;RPB=0.0950891;MQB=1;BQB=0.910176;MQSB=0.960687;SGB=-0.616816;MQ0F=0;ICB=1;HOB=0.5;AC=1;AN=2;DP4=6,4,5,1;MQ=51;EFF=NON_SYNONYMOUS_CODING(MODERATE|MISSENSE|gGg/gAg|G7E||BnaA02g19990D|||BnaA02g19990D|1|1|WARNING_TRANSCRIPT_MULTIPLE_STOP_CODONS),UPSTREAM(MODIFIER||2265|||BnaA02g19980D|||BnaA02g19980D||1),UPSTREAM(MODIFIER||3681|||BnaA02g20000D|||BnaA02g20000D||1|WARNING_TRANSCRIPT_INCOMPLETE),UPSTREAM(MODIFIER||4602|||BnaA02g19970D|||BnaA02g19970D||1)	GT:PL	0/1:123,0,227
chrA02	12504239	chrA02:12504239_G/A	G	A	117	.	DP=12;VDB=0.916807;RPB=0.643095;MQB=0.924449;BQB=0.241161;MQSB=0.564628;SGB=-0.636426;MQ0F=0;ICB=1;HOB=0.5;AC=1;AN=2;DP4=2,2,4,3;MQ=41;EFF=NON_SYNONYMOUS_CODING(MODERATE|MISSENSE|gCt/gTt|A105V||BnaA02g20230D|||BnaA02g20230D|1|1|WARNING_TRANSCRIPT_INCOMPLETE)	GT:PL	0/1:150,0,88
chrA02	12655883	chrA02:12655883_C/T	C	T	222	.	DP=22;VDB=0.3434;RPB=0.208926;MQB=1;BQB=0.922869;MQSB=1;SGB=-0.683931;MQ0F=0;ICB=1;HOB=0.5;AC=1;AN=2;DP4=3,6,5,8;MQ=60;EFF=INTERGENIC(MODIFIER||||||||||1)	GT:PL	0/1:255,0,199
chrA02	12774987	chrA02:12774987_C/T	C	T	172	.	DP=18;VDB=0.294276;RPB=0.240508;MQB=0.593309;BQB=0.99606;MQSB=0.373326;SGB=-0.670168;MQ0F=0;ICB=1;HOB=0.5;AC=1;AN=2;DP4=3,5,4,6;MQ=52;EFF=DOWNSTREAM(MODIFIER||3678|||BnaA02g20460D|||BnaA02g20460D||1|WARNING_TRANSCRIPT_MULTIPLE_STOP_CODONS),NON_SYNONYMOUS_CODING(MODERATE|MISSENSE|gGg/gAg|G215E||BnaA02g20470D|||BnaA02g20470D|1|1)	GT:PL	0/1:205,0,185
chrA02	12947172	chrA02:12947172_C/T	C	T	185	.	DP=22;VDB=0.912116;RPB=0.818054;MQB=1;BQB=0.699755;MQSB=1;SGB=-0.676189;MQ0F=0;ICB=1;HOB=0.5;AC=1;AN=2;DP4=4,6,3,8;MQ=60;EFF=INTERGENIC(MODIFIER||||||||||1),UPSTREAM(MODIFIER||272|||BnaA02g20570D|||BnaA02g20570D||1|WARNING_TRANSCRIPT_MULTIPLE_STOP_CODONS)	GT:PL	0/1:218,0,222
chrA02	12956233	chrA02:12956233_C/T	C	T	189	.	DP=24;VDB=0.534485;RPB=0.989343;MQB=1;BQB=0.949464;MQSB=1;SGB=-0.670168;MQ0F=0;ICB=1;HOB=0.5;AC=1;AN=2;DP4=6,8,4,6;MQ=60;EFF=DOWNSTREAM(MODIFIER||4121|||BnaA02g20580D|||BnaA02g20580D||1|WARNING_TRANSCRIPT_MULTIPLE_STOP_CODONS),INTERGENIC(MODIFIER||||||||||1)	GT:PL	0/1:222,0,255
chrA02	12960855	chrA02:12960855_T/A	T	A	70	.	DP=28;VDB=0.0275165;RPB=0.00354353;MQB=0.181428;BQB=0.735496;MQSB=0.926207;SGB=-0.616816;MQ0F=0;ICB=1;HOB=0.5;AC=1;AN=2;DP4=11,11,4,2;MQ=58;EFF=INTRON(MODIFIER|||||BnaA02g20580D|||BnaA02g20580D|2|1|WARNING_TRANSCRIPT_MULTIPLE_STOP_CODONS)	GT:PL	0/1:104,0,255
chrA02	12978689	chrA02:12978689_C/T	C	T	72	.	DP=6;VDB=0.66971;RPB=0.5;MQB=1;BQB=1;SGB=-0.556411;MQ0F=0;ICB=1;HOB=0.5;AC=1;AN=2;DP4=0,2,0,4;MQ=60;EFF=INTERGENIC(MODIFIER||||||||||1),UPSTREAM(MODIFIER||2507|||BnaA02g20590D|||BnaA02g20590D||1|WARNING_TRANSCRIPT_INCOMPLETE),UPSTREAM(MODIFIER||3615|||BnaA02g20600D|||BnaA02g20600D||1),UPSTREAM(MODIFIER||3870|||BnaA02g20610D|||BnaA02g20610D||1)	GT:PL	0/1:105,0,54
chrA02	13034777	chrA02:13034777_C/T	C	T	85	.	DP=13;VDB=0.525934;RPB=0.342519;MQB=0.765017;BQB=1;MQSB=0;SGB=-0.590765;MQ0F=0;ICB=1;HOB=0.5;AC=1;AN=2;DP4=1,7,1,4;MQ=53;EFF=INTRON(MODIFIER|||||BnaA02g20690D|||BnaA02g20690D|4|1),UPSTREAM(MODIFIER||2324|||BnaA02g20680D|||BnaA02g20680D||1|WARNING_TRANSCRIPT_MULTIPLE_STOP_CODONS)	GT:PL	0/1:118,0,170
chrA02	13084905	chrA02:13084905_C/T	C	T	185	.	DP=32;VDB=0.37956;RPB=0.997118;MQB=0.943233;BQB=0.949207;MQSB=0.904837;SGB=-0.686358;MQ0F=0;ICB=1;HOB=0.5;AC=1;AN=2;DP4=10,8,12,2;MQ=59;EFF=DOWNSTREAM(MODIFIER||1446|||BnaA02g20750D|||BnaA02g20750D||1|WARNING_TRANSCRIPT_INCOMPLETE),INTERGENIC(MODIFIER||||||||||1),UPSTREAM(MODIFIER||3566|||BnaA02g20740D|||BnaA02g20740D||1|WARNING_TRANSCRIPT_INCOMPLETE)	GT:PL	0/1:218,0,255
chrA02	13114553	chrA02:13114553_C/T	C	T	157	.	DP=26;VDB=0.0596288;RPB=0.700784;MQB=0.031048;BQB=0.958856;MQSB=0.199731;SGB=-0.670168;MQ0F=0;ICB=1;HOB=0.5;AC=1;AN=2;DP4=5,11,8,2;MQ=50;EFF=DOWNSTREAM(MODIFIER||2196|||BnaA02g20800D|||BnaA02g20800D||1|WARNING_TRANSCRIPT_INCOMPLETE),INTERGENIC(MODIFIER||||||||||1)	GT:PL	0/1:190,0,255
chrA02	13116455	chrA02:13116455_T/C	T	C	107	.	DP=43;VDB=0.00174423;RPB=0.41712;MQB=0.004036;BQB=0.911216;MQSB=0.974044;SGB=-0.670168;MQ0F=0;ICB=1;HOB=0.5;AC=1;AN=2;DP4=13,20,2,8;MQ=56;EFF=DOWNSTREAM(MODIFIER||3735|||BnaA02g20810D|||BnaA02g20810D||1),DOWNSTREAM(MODIFIER||4098|||BnaA02g20800D|||BnaA02g20800D||1|WARNING_TRANSCRIPT_INCOMPLETE),INTERGENIC(MODIFIER||||||||||1)	GT:PL	0/1:141,0,255
chrA02	13117620	chrA02:13117620_C/T	C	T	8.59773	.	DP=45;VDB=0.946967;RPB=0.148435;MQB=0.725372;BQB=0.374083;MQSB=0.822245;SGB=-0.616816;MQ0F=0;ICB=1;HOB=0.5;AC=1;AN=2;DP4=20,19,1,5;MQ=56;EFF=DOWNSTREAM(MODIFIER||2570|||BnaA02g20810D|||BnaA02g20810D||1),INTERGENIC(MODIFIER||||||||||1)	GT:PL	0/1:44,0,255
chrA02	13118912	chrA02:13118912_C/T	C	T	127	.	DP=65;VDB=0.722159;RPB=0.516828;MQB=0.603296;BQB=0.579117;MQSB=0.701994;SGB=-0.686358;MQ0F=0;ICB=1;HOB=0.5;AC=1;AN=2;DP4=28,23,9,5;MQ=56;EFF=DOWNSTREAM(MODIFIER||1278|||BnaA02g20810D|||BnaA02g20810D||1),INTERGENIC(MODIFIER||||||||||1)	GT:PL	0/1:161,0,255
chrA02	13221139	chrA02:13221139_C/T	C	T	114	.	DP=21;VDB=0.49048;RPB=0.989565;MQB=0.983744;BQB=0.70694;MQSB=0.572438;SGB=-0.651104;MQ0F=0.0952381;ICB=1;HOB=0.5;AC=1;AN=2;DP4=6,7,4,4;MQ=41;EFF=DOWNSTREAM(MODIFIER||4129|||BnaA02g20890D|||BnaA02g20890D||1|WARNING_TRANSCRIPT_INCOMPLETE),INTERGENIC(MODIFIER||||||||||1)	GT:PL	0/1:147,0,217
chrA02	13225637	chrA02:13225637_G/A	G	A	79	.	DP=23;VDB=0.956902;RPB=0.564718;MQB=0.934707;BQB=0.584925;MQSB=0.715111;SGB=-0.636426;MQ0F=0;ICB=1;HOB=0.5;AC=1;AN=2;DP4=3,13,6,1;MQ=54;EFF=SYNONYMOUS_CODING(LOW|SILENT|acC/acT|T350||BnaA02g20890D|||BnaA02g20890D|8|1|WARNING_TRANSCRIPT_INCOMPLETE)	GT:PL	0/1:113,0,255
chrA02	13226884	chrA02:13226884_G/C	G	C	88	.	DP=30;VDB=0.563606;RPB=0.586904;MQB=0.00951391;BQB=0.573016;MQSB=0.878209;SGB=-0.670168;MQ0F=0;ICB=1;HOB=0.5;AC=1;AN=2;DP4=6,13,1,9;MQ=52;EFF=DOWNSTREAM(MODIFIER||4992|||BnaA02g20900D|||BnaA02g20900D||1|WARNING_TRANSCRIPT_MULTIPLE_STOP_CODONS),INTRON(MODIFIER|||||BnaA02g20890D|||BnaA02g20890D|2|1|WARNING_TRANSCRIPT_INCOMPLETE)	GT:PL	0/1:121,0,255
chrA02	13248632	chrA02:13248632_C/T	C	T	222	.	DP=41;VDB=0.277136;RPB=0.489499;MQB=0.19807;BQB=0.99141;MQSB=0.751222;SGB=-0.692717;MQ0F=0.0731707;ICB=1;HOB=0.5;AC=1;AN=2;DP4=7,11,13,10;MQ=48;EFF=SYNONYMOUS_STOP(LOW|SILENT|tGa/tAa|*495||BnaA02g20930D|||BnaA02g20930D|3|1),UPSTREAM(MODIFIER||4478|||BnaA02g20920D|||BnaA02g20920D||1)	GT:PL	0/1:255,0,255
chrA02	13295419	chrA02:13295419_C/T	C	T	69	.	DP=22;VDB=0.991335;RPB=0.817714;MQB=1;BQB=0.225079;MQSB=1;SGB=-0.636426;MQ0F=0;ICB=1;HOB=0.5;AC=1;AN=2;DP4=3,12,0,7;MQ=60;EFF=INTERGENIC(MODIFIER||||||||||1)	GT:PL	0/1:102,0,249
chrA02	13421451	chrA02:13421451_C/T	C	T	221	.	DP=26;VDB=0.602335;RPB=0.296686;MQB=1;BQB=0.728844;MQSB=1;SGB=-0.69168;MQ0F=0;ICB=1;HOB=0.5;AC=1;AN=2;DP4=3,3,7,12;MQ=60;EFF=INTERGENIC(MODIFIER||||||||||1)	GT:PL	0/1:255,0,119
chrA02	13442901	chrA02:13442901_C/T	C	T	222	.	DP=22;VDB=0.610966;RPB=0.46726;MQB=1;BQB=0.999379;MQSB=1;SGB=-0.688148;MQ0F=0;ICB=1;HOB=0.5;AC=1;AN=2;DP4=5,2,9,6;MQ=60;EFF=NON_SYNONYMOUS_CODING(MODERATE|MISSENSE|Gag/Aag|E5K||BnaA02g21090D|||BnaA02g21090D|1|1),UPSTREAM(MODIFIER||3994|||BnaA02g21100D|||BnaA02g21100D||1|WARNING_TRANSCRIPT_MULTIPLE_STOP_CODONS)	GT:PL	0/1:255,0,153
chrA02	13486484	chrA02:13486484_C/T	C	T	156	.	DP=17;VDB=0.977179;RPB=0.9945;MQB=0.915545;BQB=0.792156;MQSB=0.863243;SGB=-0.651104;MQ0F=0;ICB=1;HOB=0.5;AC=1;AN=2;DP4=6,2,4,4;MQ=58;EFF=INTERGENIC(MODIFIER||||||||||1),UPSTREAM(MODIFIER||4807|||BnaA02g21170D|||BnaA02g21170D||1|WARNING_TRANSCRIPT_MULTIPLE_STOP_CODONS)	GT:PL	0/1:189,0,169
chrA02	13511363	chrA02:13511363_C/T	C	T	130	.	DP=18;VDB=0.988655;RPB=0.817757;MQB=1;BQB=0.84246;MQSB=1;SGB=-0.636426;MQ0F=0;ICB=1;HOB=0.5;AC=1;AN=2;DP4=6,4,4,3;MQ=60;EFF=INTERGENIC(MODIFIER||||||||||1)	GT:PL	0/1:163,0,222
chrA02	13514559	chrA02:13514559_C/T	C	T	222	.	DP=29;VDB=0.527988;RPB=0.691561;MQB=1;BQB=0.429631;MQSB=1;SGB=-0.689466;MQ0F=0;ICB=1;HOB=0.5;AC=1;AN=2;DP4=6,6,8,8;MQ=60;EFF=INTERGENIC(MODIFIER||||||||||1)	GT:PL	0/1:255,0,246
chrA02	13514874	chrA02:13514874_C/T	C	T	222	.	DP=23;VDB=0.984643;RPB=0.584925;MQB=1;BQB=0.834599;MQSB=1;SGB=-0.689466;MQ0F=0;ICB=1;HOB=0.5;AC=1;AN=2;DP4=3,4,6,10;MQ=60;EFF=INTERGENIC(MODIFIER||||||||||1)	GT:PL	0/1:255,0,153
chrA02	13541060	chrA02:13541060_C/T	C	T	193	.	DP=25;VDB=0.848303;RPB=0.929204;MQB=1;BQB=0.981811;MQSB=1;SGB=-0.676189;MQ0F=0;ICB=1;HOB=0.5;AC=1;AN=2;DP4=2,12,6,5;MQ=60;EFF=DOWNSTREAM(MODIFIER||2213|||BnaA02g21190D|||BnaA02g21190D||1),INTERGENIC(MODIFIER||||||||||1)	GT:PL	0/1:226,0,227
chrA02	13568086	chrA02:13568086_A/G	A	G	182	.	DP=18;VDB=0.659154;RPB=0.623919;MQB=0.138944;BQB=0.26334;MQSB=0.491386;SGB=-0.662043;MQ0F=0;ICB=1;HOB=0.5;AC=1;AN=2;DP4=5,4,4,5;MQ=51;EFF=DOWNSTREAM(MODIFIER||1941|||BnaA02g21210D|||BnaA02g21210D||1|WARNING_TRANSCRIPT_INCOMPLETE),INTERGENIC(MODIFIER||||||||||1)	GT:PL	0/1:215,0,172
chrA02	13595037	chrA02:13595037_C/T	C	T	214	.	DP=26;VDB=0.761804;RPB=0.668488;MQB=0.569783;BQB=0.684752;MQSB=0.444281;SGB=-0.680642;MQ0F=0;ICB=1;HOB=0.5;AC=1;AN=2;DP4=4,9,5,7;MQ=55;EFF=INTERGENIC(MODIFIER||||||||||1),UPSTREAM(MODIFIER||3542|||BnaA02g21240D|||BnaA02g21240D||1|WARNING_TRANSCRIPT_INCOMPLETE)	GT:PL	0/1:247,0,253
chrA02	13599605	chrA02:13599605_C/T	C	T	159	.	DP=17;VDB=0.12826;RPB=0.890706;MQB=0.430095;BQB=0.377804;MQSB=0.430095;SGB=-0.662043;MQ0F=0;ICB=1;HOB=0.5;AC=1;AN=2;DP4=6,2,2,7;MQ=49;EFF=INTERGENIC(MODIFIER||||||||||1)	GT:PL	0/1:192,0,170
chrA02	13636861	chrA02:13636861_C/T	C	T	222	.	DP=21;VDB=0.0640985;RPB=0.833227;MQB=1;BQB=0.262932;MQSB=1;SGB=-0.680642;MQ0F=0;ICB=1;HOB=0.5;AC=1;AN=2;DP4=3,6,7,5;MQ=60;EFF=INTERGENIC(MODIFIER||||||||||1)	GT:PL	0/1:255,0,200
chrA02	13638536	chrA02:13638536_C/T	C	T	222	.	DP=27;VDB=0.786796;RPB=0.708895;MQB=1;BQB=0.591555;MQSB=1;SGB=-0.688148;MQ0F=0;ICB=1;HOB=0.5;AC=1;AN=2;DP4=5,7,9,6;MQ=60;EFF=DOWNSTREAM(MODIFIER||3609|||BnaA02g21260D|||BnaA02g21260D||1|WARNING_TRANSCRIPT_INCOMPLETE),INTERGENIC(MODIFIER||||||||||1)	GT:PL	0/1:255,0,252
chrA02	13746576	chrA02:13746576_C/T	C	T	97	.	DP=7;VDB=0.969621;RPB=0.5;MQB=1;BQB=0.2;MQSB=1;SGB=-0.590765;MQ0F=0;ICB=1;HOB=0.5;AC=1;AN=2;DP4=0,2,1,4;MQ=60;EFF=DOWNSTREAM(MODIFIER||1875|||BnaA02g21360D|||BnaA02g21360D||1|WARNING_TRANSCRIPT_INCOMPLETE),INTERGENIC(MODIFIER||||||||||1),UPSTREAM(MODIFIER||2097|||BnaA02g21370D|||BnaA02g21370D||1|WARNING_TRANSCRIPT_INCOMPLETE)	GT:PL	0/1:130,0,52
chrA02	13834030	chrA02:13834030_C/T	C	T	191	.	DP=18;VDB=0.270872;RPB=0.0625343;MQB=1;BQB=0.984335;MQSB=1;SGB=-0.670168;MQ0F=0;ICB=1;HOB=0.5;AC=1;AN=2;DP4=0,8,5,5;MQ=60;EFF=DOWNSTREAM(MODIFIER||2040|||BnaA02g21480D|||BnaA02g21480D||1),DOWNSTREAM(MODIFIER||2717|||BnaA02g21460D|||BnaA02g21460D||1),DOWNSTREAM(MODIFIER||805|||BnaA02g21470D|||BnaA02g21470D||1),INTERGENIC(MODIFIER||||||||||1)	GT:PL	0/1:224,0,137
chrA02	13866839	chrA02:13866839_C/T	C	T	50	.	DP=17;VDB=0.66971;RPB=0.878264;MQB=1;BQB=0.793923;MQSB=0.541994;SGB=-0.556411;MQ0F=0;ICB=1;HOB=0.5;AC=1;AN=2;DP4=9,4,3,1;MQ=48;EFF=DOWNSTREAM(MODIFIER||2514|||BnaA02g21500D|||BnaA02g21500D||1|WARNING_TRANSCRIPT_INCOMPLETE),SYNONYMOUS_CODING(LOW|SILENT|Cta/Tta|L50||BnaA02g21510D|||BnaA02g21510D|2|1|WARNING_TRANSCRIPT_INCOMPLETE),UPSTREAM(MODIFIER||4800|||BnaA02g21520D|||BnaA02g21520D||1)	GT:PL	0/1:84,0,248
chrA02	13968744	chrA02:13968744_C/T	C	T	220	.	DP=28;VDB=0.98499;RPB=0.97342;MQB=0.41675;BQB=0.482657;MQSB=0.991242;SGB=-0.689466;MQ0F=0.0357143;ICB=1;HOB=0.5;AC=1;AN=2;DP4=9,3,12,4;MQ=50;EFF=DOWNSTREAM(MODIFIER||3592|||BnaA02g21600D|||BnaA02g21600D||1|WARNING_TRANSCRIPT_MULTIPLE_STOP_CODONS),NON_SYNONYMOUS_CODING(MODERATE|MISSENSE|tCt/tTt|S214F||BnaA02g21590D|||BnaA02g21590D|3|1|WARNING_TRANSCRIPT_MULTIPLE_STOP_CODONS)	GT:PL	0/1:253,0,195
chrA02	14044301	chrA02:14044301_C/T	C	T	217	.	DP=15;VDB=0.453287;RPB=0.966484;MQB=0.966484;BQB=0.808101;MQSB=0.939413;SGB=-0.676189;MQ0F=0;ICB=1;HOB=0.5;AC=1;AN=2;DP4=1,3,5,6;MQ=57;EFF=DOWNSTREAM(MODIFIER||3792|||BnaA02g21650D|||BnaA02g21650D||1),INTERGENIC(MODIFIER||||||||||1)	GT:PL	0/1:251,0,90
chrA02	14065492	chrA02:14065492_C/T	C	T	222	.	DP=37;VDB=0.86937;RPB=0.566257;MQB=1;BQB=0.643389;MQSB=1;SGB=-0.689466;MQ0F=0;ICB=1;HOB=0.5;AC=1;AN=2;DP4=14,6,13,3;MQ=60;EFF=DOWNSTREAM(MODIFIER||690|||BnaA02g21670D|||BnaA02g21670D||1|WARNING_TRANSCRIPT_INCOMPLETE),INTERGENIC(MODIFIER||||||||||1)	GT:PL	0/1:255,0,255
chrA02	14225091	chrA02:14225091_C/T	C	T	193	.	DP=18;VDB=0.720461;RPB=0.975631;MQB=0.800884;BQB=0.46131;MQSB=0.206192;SGB=-0.670168;MQ0F=0;ICB=1;HOB=0.5;AC=1;AN=2;DP4=4,4,6,4;MQ=56;EFF=DOWNSTREAM(MODIFIER||3226|||BnaA02g21820D|||BnaA02g21820D||1|WARNING_TRANSCRIPT_MULTIPLE_STOP_CODONS),INTERGENIC(MODIFIER||||||||||1),UPSTREAM(MODIFIER||331|||BnaA02g21810D|||BnaA02g21810D||1|WARNING_TRANSCRIPT_INCOMPLETE)	GT:PL	0/1:226,0,201
chrA02	14251227	chrA02:14251227_C/T	C	T	216	.	DP=20;VDB=0.261515;RPB=0.177538;MQB=0.207008;BQB=0.674523;MQSB=0.249459;SGB=-0.680642;MQ0F=0;ICB=1;HOB=0.5;AC=1;AN=2;DP4=1,6,5,7;MQ=44;EFF=STOP_GAINED(HIGH|NONSENSE|tgG/tgA|W492*||BnaA02g21860D|||BnaA02g21860D|17|1|WARNING_TRANSCRIPT_MULTIPLE_STOP_CODONS)	GT:PL	0/1:249,0,118
chrA02	14286939	chrA02:14286939_C/T	C	T	85	.	DP=26;VDB=0.323459;RPB=0.0642542;MQB=0.079247;BQB=0.622461;MQSB=0.907278;SGB=-0.616816;MQ0F=0.346154;ICB=1;HOB=0.5;AC=1;AN=2;DP4=9,11,2,4;MQ=31;EFF=INTERGENIC(MODIFIER||||||||||1),UPSTREAM(MODIFIER||1681|||BnaA02g21880D|||BnaA02g21880D||1),UPSTREAM(MODIFIER||4089|||BnaA02g21890D|||BnaA02g21890D||1|WARNING_TRANSCRIPT_INCOMPLETE)	GT:PL	0/1:118,0,208
chrA02	14321448	chrA02:14321448_C/T	C	T	222	.	DP=26;VDB=0.553116;RPB=0.991815;MQB=0.800737;BQB=0.827498;MQSB=0.870325;SGB=-0.683931;MQ0F=0;ICB=1;HOB=0.5;AC=1;AN=2;DP4=5,8,5,8;MQ=58;EFF=DOWNSTREAM(MODIFIER||1975|||BnaA02g21920D|||BnaA02g21920D||1),INTERGENIC(MODIFIER||||||||||1),UPSTREAM(MODIFIER||1213|||BnaA02g21930D|||BnaA02g21930D||1)	GT:PL	0/1:255,0,255
chrA02	14348047	chrA02:14348047_C/T	C	T	91	.	DP=13;VDB=0.749879;RPB=0.470358;MQB=0.961166;BQB=0.961166;SGB=-0.616816;MQ0F=0;ICB=1;HOB=0.5;AC=1;AN=2;DP4=0,7,0,6;MQ=60;EFF=INTERGENIC(MODIFIER||||||||||1),UPSTREAM(MODIFIER||3107|||BnaA02g21960D|||BnaA02g21960D||1|WARNING_TRANSCRIPT_MULTIPLE_STOP_CODONS)	GT:PL	0/1:124,0,140
chrA02	14355302	chrA02:14355302_C/T	C	T	222	.	DP=25;VDB=0.778595;RPB=0.990678;MQB=0.648517;BQB=0.665001;MQSB=0.698392;SGB=-0.686358;MQ0F=0;ICB=1;HOB=0.5;AC=1;AN=2;DP4=8,3,10,4;MQ=56;EFF=DOWNSTREAM(MODIFIER||571|||BnaA02g21960D|||BnaA02g21960D||1|WARNING_TRANSCRIPT_MULTIPLE_STOP_CODONS),INTERGENIC(MODIFIER||||||||||1)	GT:PL	0/1:255,0,209
chrA02	14355751	chrA02:14355751_C/T	C	T	174	.	DP=29;VDB=0.263425;RPB=0.706724;MQB=0.470553;BQB=0.744925;MQSB=0.688807;SGB=-0.683931;MQ0F=0.0344828;ICB=1;HOB=0.5;AC=1;AN=2;DP4=9,7,3,10;MQ=47;EFF=DOWNSTREAM(MODIFIER||1020|||BnaA02g21960D|||BnaA02g21960D||1|WARNING_TRANSCRIPT_MULTIPLE_STOP_CODONS),INTERGENIC(MODIFIER||||||||||1)	GT:PL	0/1:207,0,255
chrA02	14355886	chrA02:14355886_C/T	C	T	184	.	DP=25;VDB=0.427987;RPB=0.976309;MQB=0.665001;BQB=0.908551;MQSB=0.377419;SGB=-0.676189;MQ0F=0;ICB=1;HOB=0.5;AC=1;AN=2;DP4=7,7,7,4;MQ=55;EFF=DOWNSTREAM(MODIFIER||1155|||BnaA02g21960D|||BnaA02g21960D||1|WARNING_TRANSCRIPT_MULTIPLE_STOP_CODONS),INTERGENIC(MODIFIER||||||||||1)	GT:PL	0/1:217,0,255
chrA02	14357317	chrA02:14357317_C/T	C	T	164	.	DP=35;VDB=0.435867;RPB=0.969539;MQB=0.977529;BQB=0.891316;MQSB=0.00275624;SGB=-0.676189;MQ0F=0;ICB=1;HOB=0.5;AC=1;AN=2;DP4=13,11,7,4;MQ=51;EFF=DOWNSTREAM(MODIFIER||2586|||BnaA02g21960D|||BnaA02g21960D||1|WARNING_TRANSCRIPT_MULTIPLE_STOP_CODONS),INTERGENIC(MODIFIER||||||||||1)	GT:PL	0/1:197,0,255
chrA02	14385622	chrA02:14385622_C/T	C	T	101	.	DP=19;VDB=0.990847;RPB=0.870697;MQB=1;BQB=0.757384;MQSB=1;SGB=-0.616816;MQ0F=0;ICB=1;HOB=0.5;AC=1;AN=2;DP4=8,5,3,3;MQ=60;EFF=DOWNSTREAM(MODIFIER||2972|||BnaA02g21990D|||BnaA02g21990D||1|WARNING_TRANSCRIPT_INCOMPLETE),INTERGENIC(MODIFIER||||||||||1)	GT:PL	0/1:134,0,255
chrA02	14406434	chrA02:14406434_C/T	C	T	149	.	DP=26;VDB=0.0500419;RPB=0.99446;MQB=1;BQB=0.58971;MQSB=1;SGB=-0.670168;MQ0F=0;ICB=1;HOB=0.5;AC=1;AN=2;DP4=8,8,8,2;MQ=60;EFF=INTERGENIC(MODIFIER||||||||||1)	GT:PL	0/1:182,0,255
chrA02	14414398	chrA02:14414398_C/T	C	T	222	.	DP=32;VDB=0.996999;RPB=0.741082;MQB=1;BQB=0.515159;MQSB=1;SGB=-0.690438;MQ0F=0;ICB=1;HOB=0.5;AC=1;AN=2;DP4=6,9,9,8;MQ=60;EFF=NON_SYNONYMOUS_CODING(MODERATE|MISSENSE|Ccg/Tcg|P51S||BnaA02g22020D|||BnaA02g22020D|3|1|WARNING_TRANSCRIPT_INCOMPLETE)	GT:PL	0/1:255,0,255
chrA02	14473069	chrA02:14473069_C/T	C	T	127	.	DP=23;VDB=0.883613;RPB=0.927743;MQB=1;BQB=0.77718;MQSB=1;SGB=-0.651104;MQ0F=0;ICB=1;HOB=0.5;AC=1;AN=2;DP4=8,7,5,3;MQ=60;EFF=DOWNSTREAM(MODIFIER||2294|||BnaA02g22040D|||BnaA02g22040D||1),INTERGENIC(MODIFIER||||||||||1),UPSTREAM(MODIFIER||2135|||BnaA02g22050D|||BnaA02g22050D||1|WARNING_TRANSCRIPT_INCOMPLETE)	GT:PL	0/1:160,0,255
chrA02	14546953	chrA02:14546953_C/T	C	T	222	.	DP=29;VDB=0.874197;RPB=0.994065;MQB=1;BQB=0.734495;MQSB=1;SGB=-0.688148;MQ0F=0;ICB=1;HOB=0.5;AC=1;AN=2;DP4=7,7,11,4;MQ=60;EFF=DOWNSTREAM(MODIFIER||1208|||BnaA02g22100D|||BnaA02g22100D||1|WARNING_TRANSCRIPT_INCOMPLETE),INTERGENIC(MODIFIER||||||||||1),UPSTREAM(MODIFIER||4448|||BnaA02g22110D|||BnaA02g22110D||1|WARNING_TRANSCRIPT_MULTIPLE_STOP_CODONS)	GT:PL	0/1:255,0,255
chrA02	14568370	chrA02:14568370_C/T	C	T	222	.	DP=27;VDB=0.899203;RPB=0.962588;MQB=1;BQB=0.709516;MQSB=1;SGB=-0.690438;MQ0F=0;ICB=1;HOB=0.5;AC=1;AN=2;DP4=7,3,6,11;MQ=60;EFF=INTERGENIC(MODIFIER||||||||||1)	GT:PL	0/1:255,0,197
chrA02	14575703	chrA02:14575703_C/T	C	T	222	.	DP=22;VDB=0.761292;RPB=0.994996;MQB=1;BQB=0.485582;MQSB=1;SGB=-0.683931;MQ0F=0;ICB=1;HOB=0.5;AC=1;AN=2;DP4=2,7,5,8;MQ=60;EFF=INTERGENIC(MODIFIER||||||||||1)	GT:PL	0/1:255,0,190
chrA02	14620691	chrA02:14620691_C/T	C	T	222	.	DP=27;VDB=0.318138;RPB=0.804959;MQB=0.943335;BQB=0.461115;MQSB=0.525587;SGB=-0.688148;MQ0F=0;ICB=1;HOB=0.5;AC=1;AN=2;DP4=9,3,11,4;MQ=57;EFF=INTERGENIC(MODIFIER||||||||||1)	GT:PL	0/1:255,0,219
chrA02	14628804	chrA02:14628804_C/T	C	T	221	.	DP=34;VDB=0.85881;RPB=0.825053;MQB=0.933111;BQB=0.483888;MQSB=0.962621;SGB=-0.683931;MQ0F=0;ICB=1;HOB=0.5;AC=1;AN=2;DP4=12,9,6,7;MQ=59;EFF=INTRON(MODIFIER|||||BnaA02g22140D|||BnaA02g22140D|10|1|WARNING_TRANSCRIPT_INCOMPLETE),SPLICE_SITE_ACCEPTOR(HIGH|||||BnaA02g22140D|||BnaA02g22140D|11|1|WARNING_TRANSCRIPT_INCOMPLETE)	GT:PL	0/1:254,0,255
chrA02	14646080	chrA02:14646080_C/T	C	T	166	.	DP=14;VDB=0.959258;RPB=0.94925;MQB=1;BQB=0.967216;MQSB=1;SGB=-0.651104;MQ0F=0;ICB=1;HOB=0.5;AC=1;AN=2;DP4=4,2,4,4;MQ=60;EFF=INTERGENIC(MODIFIER||||||||||1)	GT:PL	0/1:199,0,149
chrA02	14677273	chrA02:14677273_C/T	C	T	222	.	DP=32;VDB=0.716729;RPB=0.996857;MQB=1;BQB=0.984188;MQSB=1;SGB=-0.692352;MQ0F=0;ICB=1;HOB=0.5;AC=1;AN=2;DP4=7,4,12,9;MQ=60;EFF=INTERGENIC(MODIFIER||||||||||1),UPSTREAM(MODIFIER||4184|||BnaA02g22220D|||BnaA02g22220D||1),UPSTREAM(MODIFIER||4502|||BnaA02g22210D|||BnaA02g22210D||1|WARNING_TRANSCRIPT_INCOMPLETE)	GT:PL	0/1:255,0,214
chrA02	14731938	chrA02:14731938_C/T	C	T	222	.	DP=26;VDB=0.235908;RPB=0.586241;MQB=1;BQB=0.426531;MQSB=1;SGB=-0.680642;MQ0F=0;ICB=1;HOB=0.5;AC=1;AN=2;DP4=7,6,8,4;MQ=60;EFF=DOWNSTREAM(MODIFIER||4735|||BnaA02g22250D|||BnaA02g22250D||1|WARNING_TRANSCRIPT_INCOMPLETE),INTERGENIC(MODIFIER||||||||||1)	GT:PL	0/1:255,0,244
chrA02	14736876	chrA02:14736876_C/T	C	T	138	.	DP=18;VDB=0.601236;RPB=0.364027;MQB=0.99606;BQB=0.975631;MQSB=0.913725;SGB=-0.651104;MQ0F=0;ICB=1;HOB=0.5;AC=1;AN=2;DP4=8,2,6,2;MQ=57;EFF=SYNONYMOUS_CODING(LOW|SILENT|agG/agA|R468||BnaA02g22250D|||BnaA02g22250D|2|1|WARNING_TRANSCRIPT_INCOMPLETE)	GT:PL	0/1:171,0,193
chrA02	14805142	chrA02:14805142_C/T	C	T	197	.	DP=18;VDB=0.214515;RPB=0.554013;MQB=0.32741;BQB=0.883327;MQSB=0.982609;SGB=-0.676189;MQ0F=0;ICB=1;HOB=0.5;AC=1;AN=2;DP4=4,3,8,3;MQ=55;EFF=INTERGENIC(MODIFIER||||||||||1),UPSTREAM(MODIFIER||1737|||BnaA02g22310D|||BnaA02g22310D||1|WARNING_TRANSCRIPT_MULTIPLE_STOP_CODONS)	GT:PL	0/1:230,0,161
chrA02	14827792	chrA02:14827792_C/T	C	T	128	.	DP=24;VDB=0.0485975;RPB=0.829029;MQB=0.829029;BQB=0.934728;MQSB=0.970446;SGB=-0.651104;MQ0F=0;ICB=1;HOB=0.5;AC=1;AN=2;DP4=10,6,6,2;MQ=54;EFF=DOWNSTREAM(MODIFIER||967|||BnaA02g22330D|||BnaA02g22330D||1),INTERGENIC(MODIFIER||||||||||1)	GT:PL	0/1:161,0,255
chrA02	14828090	chrA02:14828090_C/T	C	T	222	.	DP=26;VDB=0.384464;RPB=0.823708;MQB=0.885548;BQB=0.966891;MQSB=0.511891;SGB=-0.688148;MQ0F=0;ICB=1;HOB=0.5;AC=1;AN=2;DP4=5,6,7,8;MQ=54;EFF=DOWNSTREAM(MODIFIER||1265|||BnaA02g22330D|||BnaA02g22330D||1),INTERGENIC(MODIFIER||||||||||1)	GT:PL	0/1:255,0,232
chrA02	14845657	chrA02:14845657_C/T	C	T	160	.	DP=29;VDB=0.993098;RPB=0.987188;MQB=1;BQB=0.926767;MQSB=1;SGB=-0.670168;MQ0F=0;ICB=1;HOB=0.5;AC=1;AN=2;DP4=7,12,5,5;MQ=60;EFF=INTERGENIC(MODIFIER||||||||||1)	GT:PL	0/1:193,0,255
chrA02	14861797	chrA02:14861797_C/T	C	T	209	.	DP=19;VDB=0.212183;RPB=0.793985;MQB=1;BQB=0.0852879;MQSB=1;SGB=-0.676189;MQ0F=0;ICB=1;HOB=0.5;AC=1;AN=2;DP4=3,4,7,4;MQ=60;EFF=DOWNSTREAM(MODIFIER||3796|||BnaA02g22340D|||BnaA02g22340D||1),NON_SYNONYMOUS_CODING(MODERATE|MISSENSE|Gaa/Aaa|E224K||BnaA02g22350D|||BnaA02g22350D|2|1)	GT:PL	0/1:242,0,182
chrA02	14869581	chrA02:14869581_C/T	C	T	114	.	DP=16;VDB=0.604698;RPB=0.845852;MQB=1;BQB=0.0452558;MQSB=1;SGB=-0.636426;MQ0F=0;ICB=1;HOB=0.5;AC=1;AN=2;DP4=1,7,1,6;MQ=60;EFF=DOWNSTREAM(MODIFIER||498|||BnaA02g22360D|||BnaA02g22360D||1|WARNING_TRANSCRIPT_MULTIPLE_STOP_CODONS),INTERGENIC(MODIFIER||||||||||1)	GT:PL	0/1:147,0,196
chrA02	14884653	chrA02:14884653_T/C	T	C	132	.	DP=13;VDB=0.00446273;RPB=0.454545;MQB=0.181818;BQB=0.454545;MQSB=0.181818;SGB=-0.676189;MQ0F=0;ICB=1;HOB=0.5;AC=1;AN=2;DP4=2,0,0,11;MQ=47;EFF=INTERGENIC(MODIFIER||||||||||1),UPSTREAM(MODIFIER||1872|||BnaA02g22370D|||BnaA02g22370D||1|WARNING_TRANSCRIPT_INCOMPLETE)	GT:PL	0/1:168,0,22
chrA02	14973161	chrA02:14973161_C/T	C	T	220	.	DP=31;VDB=0.115832;RPB=0.969233;MQB=1;BQB=0.809572;MQSB=1;SGB=-0.692914;MQ0F=0;ICB=1;HOB=0.5;AC=1;AN=2;DP4=5,1,19,6;MQ=60;EFF=INTERGENIC(MODIFIER||||||||||1)	GT:PL	0/1:255,0,92
chrA02	14974433	chrA02:14974433_C/T	C	T	222	.	DP=25;VDB=0.32241;RPB=0.774142;MQB=1;BQB=0.996008;MQSB=1;SGB=-0.688148;MQ0F=0;ICB=1;HOB=0.5;AC=1;AN=2;DP4=5,4,5,10;MQ=60;EFF=INTERGENIC(MODIFIER||||||||||1)	GT:PL	0/1:255,0,190
chrA02	14985330	chrA02:14985330_C/T	C	T	222	.	DP=22;VDB=0.206282;RPB=0.0512799;MQB=1;BQB=0.356772;MQSB=1;SGB=-0.683931;MQ0F=0;ICB=1;HOB=0.5;AC=1;AN=2;DP4=4,5,4,9;MQ=60;EFF=INTERGENIC(MODIFIER||||||||||1)	GT:PL	0/1:255,0,198
chrA02	15134609	chrA02:15134609_C/T	C	T	222	.	DP=24;VDB=0.855572;RPB=0.966585;MQB=0.931547;BQB=0.800949;MQSB=0.904837;SGB=-0.683931;MQ0F=0;ICB=1;HOB=0.5;AC=1;AN=2;DP4=4,7,5,8;MQ=58;EFF=DOWNSTREAM(MODIFIER||474|||BnaA02g22600D|||BnaA02g22600D||1|WARNING_TRANSCRIPT_INCOMPLETE),NON_SYNONYMOUS_CODING(MODERATE|MISSENSE|tCt/tTt|S75F||BnaA02g22610D|||BnaA02g22610D|2|1|WARNING_TRANSCRIPT_INCOMPLETE)	GT:PL	0/1:255,0,215
chrA02	15153703	chrA02:15153703_C/T	C	T	213	.	DP=22;VDB=0.67567;RPB=0.953929;MQB=1;BQB=0.997674;MQSB=1;SGB=-0.686358;MQ0F=0;ICB=1;HOB=0.5;AC=1;AN=2;DP4=5,3,10,4;MQ=60;EFF=DOWNSTREAM(MODIFIER||1294|||BnaA02g22630D|||BnaA02g22630D||1),SYNONYMOUS_CODING(LOW|SILENT|ggG/ggA|G44||BnaA02g22620D|||BnaA02g22620D|2|1|WARNING_TRANSCRIPT_INCOMPLETE)	GT:PL	0/1:246,0,166
chrA02	15180023	chrA02:15180023_C/T	C	T	183	.	DP=28;VDB=0.832735;RPB=0.914947;MQB=1;BQB=0.914947;MQSB=1;SGB=-0.670168;MQ0F=0;ICB=1;HOB=0.5;AC=1;AN=2;DP4=6,10,5,5;MQ=60;EFF=DOWNSTREAM(MODIFIER||1218|||BnaA02g22660D|||BnaA02g22660D||1|WARNING_TRANSCRIPT_INCOMPLETE),DOWNSTREAM(MODIFIER||375|||BnaA02g22640D|||BnaA02g22640D||1|WARNING_TRANSCRIPT_INCOMPLETE),NON_SYNONYMOUS_CODING(MODERATE|MISSENSE|Gaa/Aaa|E68K||BnaA02g22650D|||BnaA02g22650D|1|1)	GT:PL	0/1:216,0,255
chrA02	15193192	chrA02:15193192_C/T	C	T	222	.	DP=25;VDB=0.240377;RPB=0.516418;MQB=1;BQB=0.919164;MQSB=1;SGB=-0.686358;MQ0F=0;ICB=1;HOB=0.5;AC=1;AN=2;DP4=4,7,9,5;MQ=60;EFF=INTERGENIC(MODIFIER||||||||||1),UPSTREAM(MODIFIER||3471|||BnaA02g22670D|||BnaA02g22670D||1)	GT:PL	0/1:255,0,221
chrA02	15195203	chrA02:15195203_C/T	C	T	189	.	DP=12;VDB=0.935066;RPB=0.5;MQB=1;BQB=0.5;MQSB=1;SGB=-0.670168;MQ0F=0;ICB=1;HOB=0.5;AC=1;AN=2;DP4=0,2,4,6;MQ=60;EFF=INTERGENIC(MODIFIER||||||||||1),UPSTREAM(MODIFIER||1460|||BnaA02g22670D|||BnaA02g22670D||1)	GT:PL	0/1:224,0,28
chrA02	15320800	chrA02:15320800_C/T	C	T	222	.	DP=23;VDB=0.755921;RPB=0.884196;MQB=0.722527;BQB=0.740462;MQSB=0.7613;SGB=-0.683931;MQ0F=0;ICB=1;HOB=0.5;AC=1;AN=2;DP4=6,4,5,8;MQ=58;EFF=DOWNSTREAM(MODIFIER||361|||BnaA02g22780D|||BnaA02g22780D||1),INTERGENIC(MODIFIER||||||||||1),UPSTREAM(MODIFIER||135|||BnaA02g22790D|||BnaA02g22790D||1|WARNING_TRANSCRIPT_INCOMPLETE),UPSTREAM(MODIFIER||807|||BnaA02g22800D|||BnaA02g22800D||1)	GT:PL	0/1:255,0,217
chrA02	15338503	chrA02:15338503_C/T	C	T	112	.	DP=24;VDB=0.119488;RPB=0.729697;MQB=0.892753;BQB=0.39366;MQSB=0.344001;SGB=-0.636426;MQ0F=0;ICB=1;HOB=0.5;AC=1;AN=2;DP4=6,11,3,4;MQ=52;EFF=DOWNSTREAM(MODIFIER||259|||BnaA02g22820D|||BnaA02g22820D||1|WARNING_TRANSCRIPT_INCOMPLETE),DOWNSTREAM(MODIFIER||3675|||BnaA02g22830D|||BnaA02g22830D||1|WARNING_TRANSCRIPT_MULTIPLE_STOP_CODONS),INTERGENIC(MODIFIER||||||||||1)	GT:PL	0/1:145,0,255
chrA02	15343208	chrA02:15343208_C/T	C	T	99	.	DP=21;VDB=0.920072;RPB=0.735784;MQB=1;BQB=0.201298;MQSB=1;SGB=-0.636426;MQ0F=0;ICB=1;HOB=0.5;AC=1;AN=2;DP4=7,7,6,1;MQ=60;EFF=DOWNSTREAM(MODIFIER||4964|||BnaA02g22820D|||BnaA02g22820D||1|WARNING_TRANSCRIPT_INCOMPLETE),NON_SYNONYMOUS_CODING(MODERATE|MISSENSE|Ggt/Agt|G365S||BnaA02g22830D|||BnaA02g22830D|3|1|WARNING_TRANSCRIPT_MULTIPLE_STOP_CODONS)	GT:PL	0/1:132,0,255
chrA02	15359571	chrA02:15359571_C/T	C	T	181	.	DP=20;VDB=0.877198;RPB=0.119738;MQB=0.707404;BQB=0.775446;MQSB=0.789232;SGB=-0.683931;MQ0F=0;ICB=1;HOB=0.5;AC=1;AN=2;DP4=1,6,2,11;MQ=56;EFF=INTERGENIC(MODIFIER||||||||||1)	GT:PL	0/1:214,0,142
chrA02	15364566	chrA02:15364566_C/T	C	T	49.9736	.	DP=28;VDB=0.241952;RPB=0.123914;MQB=0.146598;BQB=0.935923;MQSB=0.839819;SGB=-0.616816;MQ0F=0;ICB=1;HOB=0.5;AC=1;AN=2;DP4=4,18,0,6;MQ=42;EFF=INTERGENIC(MODIFIER||||||||||1),UPSTREAM(MODIFIER||4488|||BnaA02g22850D|||BnaA02g22850D||1|WARNING_TRANSCRIPT_INCOMPLETE)	GT:PL	0/1:84,0,250
chrA02	15406245	chrA02:15406245_C/T	C	T	143	.	DP=15;VDB=0.553951;RPB=0.998327;MQB=1;BQB=0.985046;MQSB=1;SGB=-0.636426;MQ0F=0;ICB=1;HOB=0.5;AC=1;AN=2;DP4=1,7,3,4;MQ=60;EFF=INTERGENIC(MODIFIER||||||||||1)	GT:PL	0/1:176,0,165
chrA02	15410564	chrA02:15410564_C/T	C	T	104	.	DP=11;VDB=0.510937;RPB=0.803868;MQB=0.964642;BQB=0.803868;MQSB=1;SGB=-0.636426;MQ0F=0;ICB=1;HOB=0.5;AC=1;AN=2;DP4=2,2,7,0;MQ=60;EFF=INTERGENIC(MODIFIER||||||||||1)	GT:PL	0/1:137,0,111
chrA02	15486555	chrA02:15486555_C/T	C	T	145	.	DP=24;VDB=0.641961;RPB=0.885846;MQB=0.953755;BQB=1;MQSB=0.524616;SGB=-0.676189;MQ0F=0.333333;ICB=1;HOB=0.5;AC=1;AN=2;DP4=2,10,5,6;MQ=29;EFF=INTERGENIC(MODIFIER||||||||||1)	GT:PL	0/1:178,0,136
chrA02	15488264	chrA02:15488264_C/T	C	T	222	.	DP=29;VDB=0.346756;RPB=0.243737;MQB=1;BQB=0.840657;MQSB=0.223077;SGB=-0.688148;MQ0F=0;ICB=1;HOB=0.5;AC=1;AN=2;DP4=8,6,5,10;MQ=52;EFF=INTERGENIC(MODIFIER||||||||||1)	GT:PL	0/1:255,0,255
chrA02	15538726	chrA02:15538726_C/T	C	T	195	.	DP=38;VDB=0.133212;RPB=0.0875098;MQB=0.000861774;BQB=0.925071;MQSB=8.60412e-05;SGB=-0.691153;MQ0F=0.315789;ICB=1;HOB=0.5;AC=1;AN=2;DP4=13,7,5,13;MQ=28;EFF=INTERGENIC(MODIFIER||||||||||1)	GT:PL	0/1:228,0,106
chrA02	15609274	chrA02:15609274_C/T	C	T	222	.	DP=30;VDB=0.658468;RPB=0.996503;MQB=0.938685;BQB=0.205587;MQSB=0.929991;SGB=-0.690438;MQ0F=0;ICB=1;HOB=0.5;AC=1;AN=2;DP4=7,6,5,12;MQ=59;EFF=DOWNSTREAM(MODIFIER||4174|||BnaA02g22930D|||BnaA02g22930D||1|WARNING_TRANSCRIPT_INCOMPLETE),INTERGENIC(MODIFIER||||||||||1)	GT:PL	0/1:255,0,241
chrA02	15609443	chrA02:15609443_C/T	C	T	222	.	DP=24;VDB=0.679302;RPB=0.865888;MQB=0.67032;BQB=0.984127;MQSB=0.67032;SGB=-0.688148;MQ0F=0;ICB=1;HOB=0.5;AC=1;AN=2;DP4=4,5,5,10;MQ=58;EFF=DOWNSTREAM(MODIFIER||4343|||BnaA02g22930D|||BnaA02g22930D||1|WARNING_TRANSCRIPT_INCOMPLETE),INTERGENIC(MODIFIER||||||||||1)	GT:PL	0/1:255,0,196
chrA02	15632070	chrA02:15632070_G/C	G	C	100	.	DP=7;VDB=0.669454;RPB=0.4;MQB=0;BQB=1;MQSB=0.6;SGB=-0.590765;MQ0F=0.285714;AC=2;AN=2;DP4=0,2,2,3;MQ=28;EFF=INTERGENIC(MODIFIER||||||||||1)	GT:PL	1/1:127,7,0
chrA02	15662216	chrA02:15662216_C/T	C	T	222	.	DP=34;VDB=0.0442613;RPB=0.815691;MQB=1;BQB=0.866749;MQSB=1;SGB=-0.689466;MQ0F=0;ICB=1;HOB=0.5;AC=1;AN=2;DP4=11,7,8,8;MQ=60;EFF=INTERGENIC(MODIFIER||||||||||1)	GT:PL	0/1:255,0,255
chrA02	15702508	chrA02:15702508_C/T	C	T	222	.	DP=33;VDB=0.177892;RPB=0.00671048;MQB=1;BQB=0.799561;MQSB=1;SGB=-0.691153;MQ0F=0;ICB=1;HOB=0.5;AC=1;AN=2;DP4=5,10,7,11;MQ=60;EFF=DOWNSTREAM(MODIFIER||2512|||BnaA02g22950D|||BnaA02g22950D||1|WARNING_TRANSCRIPT_INCOMPLETE),INTERGENIC(MODIFIER||||||||||1)	GT:PL	0/1:255,0,255
chrA02	15731121	chrA02:15731121_C/T	C	T	195	.	DP=23;VDB=0.525133;RPB=0.486669;MQB=0.743841;BQB=0.634436;MQSB=0.251407;SGB=-0.676189;MQ0F=0;ICB=1;HOB=0.5;AC=1;AN=2;DP4=4,8,7,4;MQ=52;EFF=NON_SYNONYMOUS_CODING(MODERATE|MISSENSE|Gaa/Aaa|E116K||BnaA02g22960D|||BnaA02g22960D|2|1|WARNING_TRANSCRIPT_INCOMPLETE)	GT:PL	0/1:228,0,234
chrA02	15876697	chrA02:15876697_C/T	C	T	222	.	DP=30;VDB=0.605794;RPB=0.99362;MQB=1;BQB=0.0451485;MQSB=1;SGB=-0.692352;MQ0F=0;ICB=1;HOB=0.5;AC=1;AN=2;DP4=3,6,8,13;MQ=60;EFF=INTERGENIC(MODIFIER||||||||||1)	GT:PL	0/1:255,0,185
chrA02	15929516	chrA02:15929516_C/T	C	T	212	.	DP=27;VDB=0.787983;RPB=0.819567;MQB=0.753619;BQB=0.98568;MQSB=0.999706;SGB=-0.683931;MQ0F=0;ICB=1;HOB=0.5;AC=1;AN=2;DP4=8,6,5,8;MQ=54;EFF=INTERGENIC(MODIFIER||||||||||1)	GT:PL	0/1:245,0,255
chrA02	15966292	chrA02:15966292_C/T	C	T	200	.	DP=26;VDB=0.302142;RPB=0.991618;MQB=1;BQB=0.630689;MQSB=1;SGB=-0.676189;MQ0F=0;ICB=1;HOB=0.5;AC=1;AN=2;DP4=7,8,5,6;MQ=60;EFF=SYNONYMOUS_CODING(LOW|SILENT|agG/agA|R171||BnaA02g23080D|||BnaA02g23080D|1|1|WARNING_TRANSCRIPT_MULTIPLE_STOP_CODONS),UPSTREAM(MODIFIER||3285|||BnaA02g23090D|||BnaA02g23090D||1),UPSTREAM(MODIFIER||3733|||BnaA02g23070D|||BnaA02g23070D||1|WARNING_TRANSCRIPT_INCOMPLETE)	GT:PL	0/1:233,0,255
chrA02	15974032	chrA02:15974032_C/T	C	T	212	.	DP=28;VDB=0.752013;RPB=0.887472;MQB=1;BQB=0.908856;MQSB=1;SGB=-0.686358;MQ0F=0;ICB=1;HOB=0.5;AC=1;AN=2;DP4=6,6,4,10;MQ=60;EFF=DOWNSTREAM(MODIFIER||4087|||BnaA02g23090D|||BnaA02g23090D||1),INTERGENIC(MODIFIER||||||||||1)	GT:PL	0/1:245,0,228
chrA02	16013169	chrA02:16013169_C/T	C	T	185	.	DP=21;VDB=0.312419;RPB=0.961107;MQB=1;BQB=0.818054;MQSB=1;SGB=-0.670168;MQ0F=0;ICB=1;HOB=0.5;AC=1;AN=2;DP4=5,6,6,4;MQ=60;EFF=INTERGENIC(MODIFIER||||||||||1)	GT:PL	0/1:218,0,229
chrA02	16050259	chrA02:16050259_C/T	C	T	222	.	DP=29;VDB=0.89991;RPB=0.613901;MQB=1;BQB=0.459798;MQSB=1;SGB=-0.690438;MQ0F=0;ICB=1;HOB=0.5;AC=1;AN=2;DP4=3,8,9,8;MQ=60;EFF=SYNONYMOUS_CODING(LOW|SILENT|gtC/gtT|V57||BnaA02g23110D|||BnaA02g23110D|1|1|WARNING_TRANSCRIPT_INCOMPLETE)	GT:PL	0/1:255,0,222
chrA02	16074527	chrA02:16074527_C/T	C	T	154	.	DP=20;VDB=0.834894;RPB=0.220595;MQB=0.943785;BQB=0.115243;MQSB=0.628116;SGB=-0.670168;MQ0F=0;ICB=1;HOB=0.5;AC=1;AN=2;DP4=7,3,5,5;MQ=52;EFF=INTERGENIC(MODIFIER||||||||||1)	GT:PL	0/1:187,0,211
chrA02	16127114	chrA02:16127114_C/T	C	T	122	.	DP=21;VDB=0.416565;RPB=0.966484;MQB=1;BQB=0.975265;MQSB=1;SGB=-0.636426;MQ0F=0;ICB=1;HOB=0.5;AC=1;AN=2;DP4=9,5,5,2;MQ=60;EFF=INTERGENIC(MODIFIER||||||||||1)	GT:PL	0/1:155,0,255
chrA02	16148472	chrA02:16148472_C/T	C	T	179	.	DP=16;VDB=0.980501;RPB=0.749585;MQB=1;BQB=0.266194;MQSB=1;SGB=-0.670168;MQ0F=0;ICB=1;HOB=0.5;AC=1;AN=2;DP4=2,4,6,4;MQ=60;EFF=INTRON(MODIFIER|||||BnaA02g23130D|||BnaA02g23130D|2|1|WARNING_TRANSCRIPT_INCOMPLETE),UPSTREAM(MODIFIER||4413|||BnaA02g23140D|||BnaA02g23140D||1|WARNING_TRANSCRIPT_INCOMPLETE)	GT:PL	0/1:212,0,148
chrA02	16159430	chrA02:16159430_C/T	C	T	47.7806	.	DP=18;VDB=0.891512;RPB=0.788004;MQB=1;BQB=0.913725;MQSB=1;SGB=-0.556411;MQ0F=0;ICB=1;HOB=0.5;AC=1;AN=2;DP4=8,6,3,1;MQ=60;EFF=DOWNSTREAM(MODIFIER||3501|||BnaA02g23140D|||BnaA02g23140D||1|WARNING_TRANSCRIPT_INCOMPLETE),INTRON(MODIFIER|||||BnaA02g23150D|||BnaA02g23150D|6|1|WARNING_TRANSCRIPT_INCOMPLETE)	GT:PL	0/1:82,0,255
chrA02	16185942	chrA02:16185942_C/T	C	T	141	.	DP=19;VDB=0.485722;RPB=0.758709;MQB=0.488331;BQB=0.395294;MQSB=0.996435;SGB=-0.651104;MQ0F=0.105263;ICB=1;HOB=0.5;AC=1;AN=2;DP4=5,6,2,6;MQ=44;EFF=DOWNSTREAM(MODIFIER||4797|||BnaA02g23170D|||BnaA02g23170D||1|WARNING_TRANSCRIPT_INCOMPLETE),INTERGENIC(MODIFIER||||||||||1)	GT:PL	0/1:174,0,190
chrA02	16236312	chrA02:16236312_C/T	C	T	157	.	DP=18;VDB=0.288338;RPB=0.0693617;MQB=1;BQB=0.984335;MQSB=1;SGB=-0.670168;MQ0F=0;ICB=1;HOB=0.5;AC=1;AN=2;DP4=7,1,9,1;MQ=60;EFF=INTERGENIC(MODIFIER||||||||||1),UPSTREAM(MODIFIER||3398|||BnaA02g23220D|||BnaA02g23220D||1)	GT:PL	0/1:190,0,166
chrA02	16240696	chrA02:16240696_C/T	C	T	215	.	DP=22;VDB=0.672345;RPB=0.955854;MQB=1;BQB=0.625762;MQSB=1;SGB=-0.683931;MQ0F=0;ICB=1;HOB=0.5;AC=1;AN=2;DP4=7,2,8,5;MQ=60;EFF=DOWNSTREAM(MODIFIER||779|||BnaA02g23230D|||BnaA02g23230D||1|WARNING_TRANSCRIPT_INCOMPLETE),INTERGENIC(MODIFIER||||||||||1)	GT:PL	0/1:248,0,164
chrA02	16324327	chrA02:16324327_C/T	C	T	121	.	DP=21;VDB=0.539658;RPB=0.0364292;MQB=0.945204;BQB=0.945204;MQSB=0.301194;SGB=-0.636426;MQ0F=0;ICB=1;HOB=0.5;AC=1;AN=2;DP4=7,7,4,3;MQ=52;EFF=INTERGENIC(MODIFIER||||||||||1),UPSTREAM(MODIFIER||773|||BnaA02g23250D|||BnaA02g23250D||1|WARNING_TRANSCRIPT_INCOMPLETE)	GT:PL	0/1:154,0,255
chrA02	16341847	chrA02:16341847_C/T	C	T	222	.	DP=21;VDB=0.535431;RPB=0.997478;MQB=1;BQB=0.984341;MQSB=1;SGB=-0.680642;MQ0F=0;ICB=1;HOB=0.5;AC=1;AN=2;DP4=4,5,5,7;MQ=60;EFF=INTERGENIC(MODIFIER||||||||||1),UPSTREAM(MODIFIER||4087|||BnaA02g23260D|||BnaA02g23260D||1)	GT:PL	0/1:255,0,204
chrA02	16353691	chrA02:16353691_C/T	C	T	222	.	DP=27;VDB=0.0469434;RPB=0.888928;MQB=1;BQB=0.0322809;MQSB=1;SGB=-0.686358;MQ0F=0;ICB=1;HOB=0.5;AC=1;AN=2;DP4=5,8,6,8;MQ=60;EFF=INTERGENIC(MODIFIER||||||||||1)	GT:PL	0/1:255,0,235
chrA02	16394555	chrA02:16394555_C/T	C	T	217	.	DP=28;VDB=0.463906;RPB=0.989102;MQB=1;BQB=0.659218;MQSB=1;SGB=-0.689466;MQ0F=0;ICB=1;HOB=0.5;AC=1;AN=2;DP4=2,9,3,13;MQ=60;EFF=INTERGENIC(MODIFIER||||||||||1)	GT:PL	0/1:250,0,201
chrA02	16396090	chrA02:16396090_C/T	C	T	222	.	DP=29;VDB=0.260867;RPB=0.626931;MQB=0.969907;BQB=0.427631;MQSB=0.960189;SGB=-0.691153;MQ0F=0;ICB=1;HOB=0.5;AC=1;AN=2;DP4=5,6,8,10;MQ=59;EFF=INTERGENIC(MODIFIER||||||||||1)	GT:PL	0/1:255,0,218
chrA02	16457972	chrA02:16457972_C/T	C	T	222	.	DP=28;VDB=0.975195;RPB=0.978744;MQB=1;BQB=0.835846;MQSB=1;SGB=-0.688148;MQ0F=0;ICB=1;HOB=0.5;AC=1;AN=2;DP4=7,6,4,11;MQ=60;EFF=NON_SYNONYMOUS_CODING(MODERATE|MISSENSE|Gtg/Atg|V353M||BnaA02g23350D|||BnaA02g23350D|13|1|WARNING_TRANSCRIPT_MULTIPLE_STOP_CODONS),UPSTREAM(MODIFIER||2881|||BnaA02g23340D|||BnaA02g23340D||1)	GT:PL	0/1:255,0,255
chrA02	16492624	chrA02:16492624_C/T	C	T	14.6083	.	DP=24;VDB=0.184775;RPB=0.762807;MQB=0.46394;BQB=0.981425;MQSB=0.350305;SGB=-0.556411;MQ0F=0;ICB=1;HOB=0.5;AC=1;AN=2;DP4=12,8,1,3;MQ=53;EFF=INTERGENIC(MODIFIER||||||||||1)	GT:PL	0/1:50,0,255
chrA02	16506608	chrA02:16506608_C/T	C	T	205	.	DP=29;VDB=0.788754;RPB=0.966295;MQB=0.82972;BQB=0.994065;MQSB=0.962814;SGB=-0.686358;MQ0F=0;ICB=1;HOB=0.5;AC=1;AN=2;DP4=8,7,11,3;MQ=56;EFF=DOWNSTREAM(MODIFIER||469|||BnaA02g23370D|||BnaA02g23370D||1|WARNING_TRANSCRIPT_MULTIPLE_STOP_CODONS),INTERGENIC(MODIFIER||||||||||1)	GT:PL	0/1:238,0,255
chrA02	16519758	chrA02:16519758_C/T	C	T	153	.	DP=17;VDB=0.573367;RPB=0.513103;MQB=0.671368;BQB=0.393771;MQSB=0.819936;SGB=-0.651104;MQ0F=0;ICB=1;HOB=0.5;AC=1;AN=2;DP4=4,4,4,4;MQ=55;EFF=INTERGENIC(MODIFIER||||||||||1),UPSTREAM(MODIFIER||2197|||BnaA02g23400D|||BnaA02g23400D||1|WARNING_TRANSCRIPT_MULTIPLE_STOP_CODONS)	GT:PL	0/1:186,0,197
chrA02	16537531	chrA02:16537531_C/T	C	T	198	.	DP=16;VDB=0.878897;RPB=0.730199;MQB=0.730199;BQB=0.902421;MQSB=0.792156;SGB=-0.676189;MQ0F=0;ICB=1;HOB=0.5;AC=1;AN=2;DP4=2,3,6,5;MQ=49;EFF=INTERGENIC(MODIFIER||||||||||1)	GT:PL	0/1:231,0,113
chrA02	16550480	chrA02:16550480_C/T	C	T	222	.	DP=30;VDB=0.770477;RPB=0.932695;MQB=1;BQB=0.925303;MQSB=0.715831;SGB=-0.688148;MQ0F=0;ICB=1;HOB=0.5;AC=1;AN=2;DP4=9,6,10,5;MQ=58;EFF=DOWNSTREAM(MODIFIER||4526|||BnaA02g23420D|||BnaA02g23420D||1|WARNING_TRANSCRIPT_INCOMPLETE),NON_SYNONYMOUS_CODING(MODERATE|MISSENSE|atG/atA|M204I||BnaA02g23430D|||BnaA02g23430D|4|1|WARNING_TRANSCRIPT_INCOMPLETE)	GT:PL	0/1:255,0,255
chrA02	16560245	chrA02:16560245_C/T	C	T	214	.	DP=29;VDB=0.233161;RPB=0.980899;MQB=1;BQB=0.67016;MQSB=1;SGB=-0.688148;MQ0F=0;ICB=1;HOB=0.5;AC=1;AN=2;DP4=9,5,12,3;MQ=60;EFF=INTERGENIC(MODIFIER||||||||||1)	GT:PL	0/1:247,0,255
chrA02	16562500	chrA02:16562500_C/T	C	T	221	.	DP=22;VDB=0.163924;RPB=0.498749;MQB=0.97584;BQB=0.993905;MQSB=0.633483;SGB=-0.689466;MQ0F=0;ICB=1;HOB=0.5;AC=1;AN=2;DP4=2,4,6,10;MQ=57;EFF=INTERGENIC(MODIFIER||||||||||1)	GT:PL	0/1:255,0,122
chrA02	16576629	chrA02:16576629_C/T	C	T	222	.	DP=31;VDB=0.833073;RPB=0.229981;MQB=0.446439;BQB=0.198195;MQSB=0.396513;SGB=-0.691153;MQ0F=0;ICB=1;HOB=0.5;AC=1;AN=2;DP4=4,8,13,5;MQ=54;EFF=INTERGENIC(MODIFIER||||||||||1)	GT:PL	0/1:255,0,218
chrA02	16609133	chrA02:16609133_C/G	C	G	222	.	DP=31;VDB=0.299629;RPB=0.4128;MQB=1;BQB=0.864136;MQSB=1;SGB=-0.689466;MQ0F=0;ICB=1;HOB=0.5;AC=1;AN=2;DP4=6,8,8,8;MQ=60;EFF=INTERGENIC(MODIFIER||||||||||1)	GT:PL	0/1:255,0,255
chrA02	16609578	chrA02:16609578_C/T	C	T	132	.	DP=23;VDB=0.700218;RPB=0.979255;MQB=0.892142;BQB=0.0378007;MQSB=0.924723;SGB=-0.651104;MQ0F=0;ICB=1;HOB=0.5;AC=1;AN=2;DP4=6,8,4,4;MQ=59;EFF=INTERGENIC(MODIFIER||||||||||1)	GT:PL	0/1:165,0,255
chrA02	16702675	chrA02:16702675_C/T	C	T	195	.	DP=20;VDB=0.635403;RPB=0.988636;MQB=1;BQB=0.931063;MQSB=1;SGB=-0.670168;MQ0F=0;ICB=1;HOB=0.5;AC=1;AN=2;DP4=6,4,5,5;MQ=60;EFF=INTERGENIC(MODIFIER||||||||||1)	GT:PL	0/1:228,0,228
chrA02	16754404	chrA02:16754404_C/T	C	T	192	.	DP=24;VDB=0.935066;RPB=0.869358;MQB=1;BQB=1;MQSB=1;SGB=-0.670168;MQ0F=0;ICB=1;HOB=0.5;AC=1;AN=2;DP4=7,3,7,3;MQ=60;EFF=DOWNSTREAM(MODIFIER||4055|||BnaA02g23490D|||BnaA02g23490D||1|WARNING_TRANSCRIPT_INCOMPLETE),INTERGENIC(MODIFIER||||||||||1),UPSTREAM(MODIFIER||1456|||BnaA02g23470D|||BnaA02g23470D||1|WARNING_TRANSCRIPT_INCOMPLETE),UPSTREAM(MODIFIER||2585|||BnaA02g23480D|||BnaA02g23480D||1)	GT:PL	0/1:225,0,225
chrA02	16782399	chrA02:16782399_C/T	C	T	222	.	DP=26;VDB=0.0219339;RPB=0.971017;MQB=0.998549;BQB=0.495109;MQSB=0.960777;SGB=-0.690438;MQ0F=0;ICB=1;HOB=0.5;AC=1;AN=2;DP4=2,7,10,7;MQ=58;EFF=DOWNSTREAM(MODIFIER||3821|||BnaA02g23510D|||BnaA02g23510D||1),INTERGENIC(MODIFIER||||||||||1),UPSTREAM(MODIFIER||3016|||BnaA02g23520D|||BnaA02g23520D||1),UPSTREAM(MODIFIER||3201|||BnaA02g23530D|||BnaA02g23530D||1),UPSTREAM(MODIFIER||4129|||BnaA02g23540D|||BnaA02g23540D||1|WARNING_TRANSCRIPT_MULTIPLE_STOP_CODONS)	GT:PL	0/1:255,0,169
chrA02	16789082	chrA02:16789082_C/T	C	T	209	.	DP=27;VDB=0.30361;RPB=0.447194;MQB=0.908075;BQB=0.989343;MQSB=0.908075;SGB=-0.680642;MQ0F=0;ICB=1;HOB=0.5;AC=1;AN=2;DP4=9,6,6,6;MQ=57;EFF=DOWNSTREAM(MODIFIER||1536|||BnaA02g23540D|||BnaA02g23540D||1|WARNING_TRANSCRIPT_MULTIPLE_STOP_CODONS),DOWNSTREAM(MODIFIER||3156|||BnaA02g23530D|||BnaA02g23530D||1),INTERGENIC(MODIFIER||||||||||1)	GT:PL	0/1:242,0,255
chrA02	16796529	chrA02:16796529_C/T	C	T	158	.	DP=25;VDB=0.0652094;RPB=0.845496;MQB=0.996231;BQB=0.427564;MQSB=0.98895;SGB=-0.676189;MQ0F=0;ICB=1;HOB=0.5;AC=1;AN=2;DP4=6,7,9,2;MQ=59;EFF=INTERGENIC(MODIFIER||||||||||1)	GT:PL	0/1:191,0,255
chrA02	16905863	chrA02:16905863_C/T	C	T	146	.	DP=16;VDB=0.96514;RPB=0.607926;MQB=0.915545;BQB=0.934676;MQSB=0.767432;SGB=-0.651104;MQ0F=0;ICB=1;HOB=0.5;AC=1;AN=2;DP4=6,2,6,2;MQ=59;EFF=DOWNSTREAM(MODIFIER||2249|||BnaA02g23630D|||BnaA02g23630D||1),INTERGENIC(MODIFIER||||||||||1)	GT:PL	0/1:179,0,177
chrA02	16905933	chrA02:16905933_C/T	C	T	72	.	DP=12;VDB=0.484771;RPB=0.646425;MQB=0.793923;BQB=0.94394;MQSB=0.838008;SGB=-0.556411;MQ0F=0;ICB=1;HOB=0.5;AC=1;AN=2;DP4=6,2,1,3;MQ=59;EFF=DOWNSTREAM(MODIFIER||2179|||BnaA02g23630D|||BnaA02g23630D||1),INTERGENIC(MODIFIER||||||||||1)	GT:PL	0/1:105,0,194
chrA02	16942518	chrA02:16942518_C/T	C	T	222	.	DP=43;VDB=0.366497;RPB=0.230155;MQB=0.651904;BQB=0.732516;MQSB=0.457321;SGB=-0.693079;MQ0F=0;ICB=1;HOB=0.5;AC=1;AN=2;DP4=7,6,12,17;MQ=45;EFF=SYNONYMOUS_CODING(LOW|SILENT|agG/agA|R445||BnaA02g23670D|||BnaA02g23670D|4|1|WARNING_TRANSCRIPT_INCOMPLETE)	GT:PL	0/1:255,0,211
chrA02	16993326	chrA02:16993326_C/T	C	T	180	.	DP=12;VDB=0.953007;RPB=0.1;MQB=0.9;BQB=0.5;MQSB=0.838008;SGB=-0.670168;MQ0F=0;ICB=1;HOB=0.5;AC=1;AN=2;DP4=0,2,7,3;MQ=58;EFF=DOWNSTREAM(MODIFIER||1856|||BnaA02g23700D|||BnaA02g23700D||1),DOWNSTREAM(MODIFIER||3168|||BnaA02g23710D|||BnaA02g23710D||1),INTERGENIC(MODIFIER||||||||||1)	GT:PL	0/1:215,0,28
chrA02	17075307	chrA02:17075307_C/T	C	T	213	.	DP=29;VDB=0.702018;RPB=0.997578;MQB=1;BQB=0.907327;MQSB=1;SGB=-0.680642;MQ0F=0;ICB=1;HOB=0.5;AC=1;AN=2;DP4=9,7,6,6;MQ=60;EFF=INTERGENIC(MODIFIER||||||||||1)	GT:PL	0/1:246,0,255
chrA02	17094857	chrA02:17094857_C/T	C	T	222	.	DP=35;VDB=0.238467;RPB=0.552591;MQB=1;BQB=0.94699;MQSB=1;SGB=-0.690438;MQ0F=0;ICB=1;HOB=0.5;AC=1;AN=2;DP4=5,13,8,9;MQ=60;EFF=INTERGENIC(MODIFIER||||||||||1)	GT:PL	0/1:255,0,255
chrA02	17135311	chrA02:17135311_C/T	C	T	222	.	DP=29;VDB=0.926198;RPB=0.999706;MQB=0.999706;BQB=0.97644;MQSB=0.819567;SGB=-0.686358;MQ0F=0;ICB=1;HOB=0.5;AC=1;AN=2;DP4=5,8,8,6;MQ=59;EFF=INTERGENIC(MODIFIER||||||||||1),UPSTREAM(MODIFIER||4150|||BnaA02g23820D|||BnaA02g23820D||1|WARNING_TRANSCRIPT_INCOMPLETE),UPSTREAM(MODIFIER||4396|||BnaA02g23840D|||BnaA02g23840D||1|WARNING_TRANSCRIPT_MULTIPLE_STOP_CODONS),UPSTREAM(MODIFIER||718|||BnaA02g23830D|||BnaA02g23830D||1|WARNING_TRANSCRIPT_INCOMPLETE)	GT:PL	0/1:255,0,255
chrA02	17145273	chrA02:17145273_C/T	C	T	222	.	DP=31;VDB=0.0447205;RPB=0.603836;MQB=0.931519;BQB=0.0979988;MQSB=0.175181;SGB=-0.690438;MQ0F=0;ICB=1;HOB=0.5;AC=1;AN=2;DP4=9,4,6,11;MQ=53;EFF=DOWNSTREAM(MODIFIER||3902|||BnaA02g23850D|||BnaA02g23850D||1|WARNING_TRANSCRIPT_INCOMPLETE),INTRON(MODIFIER|||||BnaA02g23840D|||BnaA02g23840D|5|1|WARNING_TRANSCRIPT_MULTIPLE_STOP_CODONS),SPLICE_SITE_REGION(LOW|||||BnaA02g23840D|||BnaA02g23840D|5|1|WARNING_TRANSCRIPT_MULTIPLE_STOP_CODONS)	GT:PL	0/1:255,0,233
chrA02	17166594	chrA02:17166594_C/T	C	T	56	.	DP=11;VDB=0.703527;RPB=0.964642;MQB=0.964642;BQB=0.924449;MQSB=1;SGB=-0.556411;MQ0F=0.0909091;ICB=1;HOB=0.5;AC=1;AN=2;DP4=1,6,1,3;MQ=41;EFF=NON_SYNONYMOUS_CODING(MODERATE|MISSENSE|Cgg/Tgg|R348W||BnaA02g23870D|||BnaA02g23870D|11|1|WARNING_TRANSCRIPT_MULTIPLE_STOP_CODONS)	GT:PL	0/1:89,0,134
chrA02	17372770	chrA02:17372770_C/T	C	T	97	.	DP=11;VDB=0.977055;RPB=0.8618;MQB=0.950952;BQB=0.683497;MQSB=0.763675;SGB=-0.616816;MQ0F=0;ICB=1;HOB=0.5;AC=1;AN=2;DP4=2,3,5,1;MQ=54;EFF=INTERGENIC(MODIFIER||||||||||1),UPSTREAM(MODIFIER||1967|||BnaA02g24050D|||BnaA02g24050D||1)	GT:PL	0/1:130,0,124
chrA02	17373074	chrA02:17373074_C/T	C	T	166	.	DP=23;VDB=0.837709;RPB=0.689898;MQB=0.50474;BQB=0.953755;MQSB=0.0186623;SGB=-0.676189;MQ0F=0;ICB=1;HOB=0.5;AC=1;AN=2;DP4=5,7,5,6;MQ=50;EFF=INTERGENIC(MODIFIER||||||||||1),UPSTREAM(MODIFIER||2271|||BnaA02g24050D|||BnaA02g24050D||1)	GT:PL	0/1:199,0,225
chrA02	17436284	chrA02:17436284_C/T	C	T	222	.	DP=30;VDB=0.0691992;RPB=0.950846;MQB=0.686212;BQB=0.238427;MQSB=0.844845;SGB=-0.691153;MQ0F=0;ICB=1;HOB=0.5;AC=1;AN=2;DP4=5,7,10,8;MQ=39;EFF=DOWNSTREAM(MODIFIER||74|||BnaA02g24100D|||BnaA02g24100D||1|WARNING_TRANSCRIPT_INCOMPLETE),INTRAGENIC(MODIFIER|||||BnaA02g24100D|||||1)	GT:PL	0/1:255,0,203
chrA02	17447722	chrA02:17447722_C/T	C	T	192	.	DP=25;VDB=0.486863;RPB=0.9941;MQB=0.264118;BQB=0.9941;MQSB=0.0254331;SGB=-0.683931;MQ0F=0;ICB=1;HOB=0.5;AC=1;AN=2;DP4=5,7,9,4;MQ=51;EFF=DOWNSTREAM(MODIFIER||97|||BnaA02g24110D|||BnaA02g24110D||1),INTERGENIC(MODIFIER||||||||||1),UPSTREAM(MODIFIER||4647|||BnaA02g24100D|||BnaA02g24100D||1|WARNING_TRANSCRIPT_INCOMPLETE)	GT:PL	0/1:225,0,243
chrA02	17464068	chrA02:17464068_C/T	C	T	43.1613	.	DP=8;VDB=0.137328;RPB=0.750668;MQB=0.600535;BQB=0.750668;MQSB=0.666667;SGB=-0.511536;MQ0F=0;ICB=1;HOB=0.5;AC=1;AN=2;DP4=3,2,3,0;MQ=53;EFF=INTERGENIC(MODIFIER||||||||||1),UPSTREAM(MODIFIER||1041|||BnaA02g24120D|||BnaA02g24120D||1|WARNING_TRANSCRIPT_MULTIPLE_STOP_CODONS)	GT:PL	0/1:76,0,140
chrA02	17464256	chrA02:17464256_C/T	C	T	115	.	DP=11;VDB=0.252876;RPB=0.895781;MQB=0.895781;BQB=0.559863;MQSB=0.727822;SGB=-0.616816;MQ0F=0;ICB=1;HOB=0.5;AC=1;AN=2;DP4=2,2,4,2;MQ=53;EFF=INTERGENIC(MODIFIER||||||||||1),UPSTREAM(MODIFIER||1229|||BnaA02g24120D|||BnaA02g24120D||1|WARNING_TRANSCRIPT_MULTIPLE_STOP_CODONS)	GT:PL	0/1:148,0,126
chrA02	17492217	chrA02:17492217_C/T	C	T	136	.	DP=11;VDB=0.705724;RPB=1;MQB=1;BQB=1;SGB=-0.670168;MQ0F=0;AC=2;AN=2;DP4=1,0,10,0;MQ=60;EFF=DOWNSTREAM(MODIFIER||3546|||BnaA02g24140D|||BnaA02g24140D||1|WARNING_TRANSCRIPT_MULTIPLE_STOP_CODONS),DOWNSTREAM(MODIFIER||4689|||BnaA02g24160D|||BnaA02g24160D||1|WARNING_TRANSCRIPT_MULTIPLE_STOP_CODONS),INTERGENIC(MODIFIER||||||||||1),UPSTREAM(MODIFIER||3143|||BnaA02g24150D|||BnaA02g24150D||1|WARNING_TRANSCRIPT_INCOMPLETE)	GT:PL	1/1:163,2,0
chrA02	17518948	chrA02:17518948_C/T	C	T	115	.	DP=15;VDB=0.688859;RPB=0.998265;MQB=1;BQB=1;MQSB=1;SGB=-0.616816;MQ0F=0;ICB=1;HOB=0.5;AC=1;AN=2;DP4=1,8,2,4;MQ=60;EFF=INTRON(MODIFIER|||||BnaA02g24170D|||BnaA02g24170D|3|1|WARNING_TRANSCRIPT_INCOMPLETE)	GT:PL	0/1:148,0,181
chrA02	17522043	chrA02:17522043_C/T	C	T	133	.	DP=13;VDB=0.419382;RPB=0.777113;MQB=0.961166;BQB=0.695312;MQSB=1;SGB=-0.636426;MQ0F=0;ICB=1;HOB=0.5;AC=1;AN=2;DP4=3,3,5,2;MQ=60;EFF=DOWNSTREAM(MODIFIER||2451|||BnaA02g24170D|||BnaA02g24170D||1|WARNING_TRANSCRIPT_INCOMPLETE),INTERGENIC(MODIFIER||||||||||1)	GT:PL	0/1:166,0,157
chrA02	17550734	chrA02:17550734_C/T	C	T	195	.	DP=33;VDB=0.0918843;RPB=0.634221;MQB=1;BQB=0.0374073;MQSB=1;SGB=-0.680642;MQ0F=0;ICB=1;HOB=0.5;AC=1;AN=2;DP4=11,10,3,9;MQ=60;EFF=INTERGENIC(MODIFIER||||||||||1)	GT:PL	0/1:228,0,255
chrA02	17553296	chrA02:17553296_C/T	C	T	222	.	DP=22;VDB=0.616822;RPB=0.910098;MQB=1;BQB=0.485582;MQSB=1;SGB=-0.683931;MQ0F=0;ICB=1;HOB=0.5;AC=1;AN=2;DP4=4,5,4,9;MQ=60;EFF=INTERGENIC(MODIFIER||||||||||1)	GT:PL	0/1:255,0,202
chrA02	17577972	chrA02:17577972_C/T	C	T	195	.	DP=23;VDB=0.0452418;RPB=0.934091;MQB=0.944319;BQB=0.983099;MQSB=0.934091;SGB=-0.676189;MQ0F=0;ICB=1;HOB=0.5;AC=1;AN=2;DP4=6,6,5,6;MQ=58;EFF=DOWNSTREAM(MODIFIER||3666|||BnaA02g24200D|||BnaA02g24200D||1),INTERGENIC(MODIFIER||||||||||1)	GT:PL	0/1:228,0,246
chrA02	17799668	chrA02:17799668_C/T	C	T	176	.	DP=23;VDB=0.833739;RPB=0.522986;MQB=1;BQB=0.743841;MQSB=1;SGB=-0.676189;MQ0F=0;ICB=1;HOB=0.5;AC=1;AN=2;DP4=7,5,3,8;MQ=60;EFF=DOWNSTREAM(MODIFIER||1065|||BnaA02g24430D|||BnaA02g24430D||1|WARNING_TRANSCRIPT_INCOMPLETE),SYNONYMOUS_CODING(LOW|SILENT|caC/caT|H214||BnaA02g24440D|||BnaA02g24440D|1|1),UPSTREAM(MODIFIER||1731|||BnaA02g24460D|||BnaA02g24460D||1|WARNING_TRANSCRIPT_INCOMPLETE),UPSTREAM(MODIFIER||533|||BnaA02g24450D|||BnaA02g24450D||1|WARNING_TRANSCRIPT_INCOMPLETE)	GT:PL	0/1:209,0,244
chrA02	18056058	chrA02:18056058_C/T	C	T	133	.	DP=50;VDB=0.464601;RPB=0.150958;MQB=0.160694;BQB=0.919186;MQSB=0.153464;SGB=-0.686358;MQ0F=0;ICB=1;HOB=0.5;AC=1;AN=2;DP4=22,14,7,7;MQ=42;EFF=NON_SYNONYMOUS_CODING(MODERATE|MISSENSE|Gtt/Att|V105I||BnaA02g24760D|||BnaA02g24760D|5|1|WARNING_TRANSCRIPT_INCOMPLETE),SPLICE_SITE_REGION(LOW|||||BnaA02g24760D|||BnaA02g24760D|5|1|WARNING_TRANSCRIPT_INCOMPLETE)	GT:PL	0/1:167,0,255
chrA02	18178970	chrA02:18178970_C/T	C	T	222	.	DP=32;VDB=0.825472;RPB=0.996857;MQB=0.370859;BQB=0.763851;MQSB=0.238467;SGB=-0.692352;MQ0F=0.03125;ICB=1;HOB=0.5;AC=1;AN=2;DP4=9,2,11,10;MQ=45;EFF=INTERGENIC(MODIFIER||||||||||1),UPSTREAM(MODIFIER||1977|||BnaA02g24850D|||BnaA02g24850D||1|WARNING_TRANSCRIPT_INCOMPLETE)	GT:PL	0/1:255,0,188
chrA02	18198234	chrA02:18198234_T/G	T	G	111	.	DP=5;VDB=0.203629;MQSB=1;SGB=-0.590765;MQ0F=0;AC=2;AN=2;DP4=0,0,1,4;MQ=46;EFF=INTERGENIC(MODIFIER||||||||||1)	GT:PL	1/1:138,15,0
chrA02	18198238	chrA02:18198238_T/C	T	C	112	.	DP=5;VDB=0.203629;MQSB=1;SGB=-0.590765;MQ0F=0;AC=2;AN=2;DP4=0,0,1,4;MQ=46;EFF=INTERGENIC(MODIFIER||||||||||1)	GT:PL	1/1:139,15,0
chrA02	18246100	chrA02:18246100_T/A	T	A	201	.	DP=11;VDB=0.117011;RPB=1;MQB=1;BQB=1;MQSB=0.964642;SGB=-0.670168;MQ0F=0.0909091;AC=2;AN=2;DP4=1,0,6,4;MQ=38;EFF=INTRON(MODIFIER|||||BnaA02g24890D|||BnaA02g24890D|5|1|WARNING_TRANSCRIPT_MULTIPLE_STOP_CODONS)	GT:PL	1/1:228,23,0
chrA02	18336007	chrA02:18336007_G/A	G	A	104	.	DP=16;VDB=0.278975;RPB=0.844114;MQB=0.892753;BQB=0.446318;MQSB=1;SGB=-0.636426;MQ0F=0;ICB=1;HOB=0.5;AC=1;AN=2;DP4=8,1,7,0;MQ=59;EFF=INTERGENIC(MODIFIER||||||||||1)	GT:PL	0/1:137,0,176
chrA02	18479289	chrA02:18479289_T/A	T	A	110	.	DP=7;VDB=0.00297521;MQSB=1.01283;SGB=-0.636426;MQ0F=0;AC=2;AN=2;DP4=0,0,4,3;MQ=25;EFF=INTERGENIC(MODIFIER||||||||||1),UPSTREAM(MODIFIER||1504|||BnaA02g25150D|||BnaA02g25150D||1)	GT:PL	1/1:137,21,0
chrA02	18738177	chrA02:18738177_G/A	G	A	207	.	DP=25;VDB=0.498311;RPB=0.976609;MQB=0.849513;BQB=0.956238;MQSB=0.665001;SGB=-0.683931;MQ0F=0;ICB=1;HOB=0.5;AC=1;AN=2;DP4=6,6,5,8;MQ=57;EFF=DOWNSTREAM(MODIFIER||1882|||BnaA02g25510D|||BnaA02g25510D||1|WARNING_TRANSCRIPT_INCOMPLETE),INTERGENIC(MODIFIER||||||||||1),UPSTREAM(MODIFIER||3310|||BnaA02g25490D|||BnaA02g25490D||1|WARNING_TRANSCRIPT_INCOMPLETE),UPSTREAM(MODIFIER||550|||BnaA02g25500D|||BnaA02g25500D||1|WARNING_TRANSCRIPT_INCOMPLETE)	GT:PL	0/1:240,0,239
chrA02	18795358	chrA02:18795358_T/C	T	C	63	.	DP=4;VDB=0.0560361;RPB=1;MQB=1;BQB=1;MQSB=1;SGB=-0.511536;MQ0F=0.25;AC=2;AN=2;DP4=1,0,2,1;MQ=39;EFF=DOWNSTREAM(MODIFIER||1966|||BnaA02g25630D|||BnaA02g25630D||1),SYNONYMOUS_CODING(LOW|SILENT|tgT/tgC|C186||BnaA02g25640D|||BnaA02g25640D|4|1|WARNING_TRANSCRIPT_MULTIPLE_STOP_CODONS)	GT:PL	1/1:90,5,0
chrA02	18860489	chrA02:18860489_C/T	C	T	163	.	DP=16;VDB=0.0348597;RPB=0.366024;MQB=1;BQB=0.422455;MQSB=1;SGB=-0.651104;MQ0F=0;ICB=1;HOB=0.5;AC=1;AN=2;DP4=2,6,5,3;MQ=60;EFF=NON_SYNONYMOUS_CODING(MODERATE|MISSENSE|aCt/aTt|T378I||BnaA02g25770D|||BnaA02g25770D|12|1|WARNING_TRANSCRIPT_MULTIPLE_STOP_CODONS)	GT:PL	0/1:196,0,192
chrA02	18916047	chrA02:18916047_C/T	C	T	222	.	DP=28;VDB=0.274696;RPB=1;MQB=0.927416;BQB=0.594978;MQSB=0.334279;SGB=-0.686358;MQ0F=0;ICB=1;HOB=0.5;AC=1;AN=2;DP4=5,8,6,8;MQ=50;EFF=INTERGENIC(MODIFIER||||||||||1),UPSTREAM(MODIFIER||2826|||BnaA02g25850D|||BnaA02g25850D||1|WARNING_TRANSCRIPT_MULTIPLE_STOP_CODONS)	GT:PL	0/1:255,0,239
chrA02	18936692	chrA02:18936692_C/T	C	T	196	.	DP=15;VDB=0.422799;RPB=0.992528;MQB=0.829029;BQB=0.934728;MQSB=1;SGB=-0.670168;MQ0F=0;ICB=1;HOB=0.5;AC=1;AN=2;DP4=4,1,4,6;MQ=57;EFF=INTERGENIC(MODIFIER||||||||||1)	GT:PL	0/1:229,0,114
chrA02	18965268	chrA02:18965268_C/T	C	T	210	.	DP=26;VDB=0.647103;RPB=0.945959;MQB=0.937601;BQB=0.937601;MQSB=0.0563966;SGB=-0.683931;MQ0F=0;ICB=1;HOB=0.5;AC=1;AN=2;DP4=8,5,8,5;MQ=54;EFF=DOWNSTREAM(MODIFIER||157|||BnaA02g25890D|||BnaA02g25890D||1|WARNING_TRANSCRIPT_MULTIPLE_STOP_CODONS),INTERGENIC(MODIFIER||||||||||1),UPSTREAM(MODIFIER||1068|||BnaA02g25900D|||BnaA02g25900D||1|WARNING_TRANSCRIPT_INCOMPLETE),UPSTREAM(MODIFIER||3588|||BnaA02g25880D|||BnaA02g25880D||1)	GT:PL	0/1:243,0,250
chrA02	19149455	chrA02:19149455_C/T	C	T	88	.	DP=5;VDB=0.87268;RPB=1;MQB=1;BQB=1;MQSB=0.666667;SGB=-0.556411;MQ0F=0;ICB=1;HOB=0.5;AC=1;AN=2;DP4=0,1,3,1;MQ=55;EFF=INTERGENIC(MODIFIER||||||||||1)	GT:PL	0/1:122,0,26
chrA02	19160671	chrA02:19160671_C/T	C	T	222	.	DP=29;VDB=0.817408;RPB=0.772143;MQB=0.987702;BQB=0.415181;MQSB=0.953096;SGB=-0.691153;MQ0F=0;ICB=1;HOB=0.5;AC=1;AN=2;DP4=6,5,11,7;MQ=55;EFF=INTRON(MODIFIER|||||BnaA02g26090D|||BnaA02g26090D|3|1|WARNING_TRANSCRIPT_MULTIPLE_STOP_CODONS)	GT:PL	0/1:255,0,212
chrA02	19246594	chrA02:19246594_A/C	A	C	49.0634	.	DP=5;VDB=0.0785113;RPB=0;MQB=0.333333;BQB=0.333333;MQSB=0.833333;SGB=-0.511536;MQ0F=0;ICB=1;HOB=0.5;AC=1;AN=2;DP4=1,1,2,1;MQ=41;EFF=DOWNSTREAM(MODIFIER||1508|||BnaA02g26180D|||BnaA02g26180D||1|WARNING_TRANSCRIPT_MULTIPLE_STOP_CODONS),INTERGENIC(MODIFIER||||||||||1)	GT:PL	0/1:82,0,43
chrA02	19376239	chrA02:19376239_C/T	C	T	180	.	DP=21;VDB=0.936155;RPB=0.977933;MQB=1;BQB=0.335079;MQSB=1;SGB=-0.670168;MQ0F=0;ICB=1;HOB=0.5;AC=1;AN=2;DP4=5,6,3,7;MQ=60;EFF=DOWNSTREAM(MODIFIER||724|||BnaA02g26270D|||BnaA02g26270D||1|WARNING_TRANSCRIPT_INCOMPLETE),INTERGENIC(MODIFIER||||||||||1),UPSTREAM(MODIFIER||3879|||BnaA02g26260D|||BnaA02g26260D||1|WARNING_TRANSCRIPT_INCOMPLETE)	GT:PL	0/1:213,0,255
chrA02	19415521	chrA02:19415521_C/T	C	T	196	.	DP=15;VDB=0.26042;RPB=0.846482;MQB=0.600245;BQB=0.77073;MQSB=0.430095;SGB=-0.680642;MQ0F=0;ICB=1;HOB=0.5;AC=1;AN=2;DP4=0,3,3,9;MQ=51;EFF=DOWNSTREAM(MODIFIER||363|||BnaA02g26310D|||BnaA02g26310D||1|WARNING_TRANSCRIPT_INCOMPLETE),DOWNSTREAM(MODIFIER||4193|||BnaA02g26320D|||BnaA02g26320D||1|WARNING_TRANSCRIPT_INCOMPLETE),INTERGENIC(MODIFIER||||||||||1)	GT:PL	0/1:230,0,51
chrA02	19442646	chrA02:19442646_C/T	C	T	142	.	DP=21;VDB=0.237012;RPB=0.879417;MQB=1;BQB=0.845496;MQSB=1;SGB=-0.651104;MQ0F=0;ICB=1;HOB=0.5;AC=1;AN=2;DP4=1,12,3,5;MQ=60;EFF=DOWNSTREAM(MODIFIER||2884|||BnaA02g26370D|||BnaA02g26370D||1|WARNING_TRANSCRIPT_MULTIPLE_STOP_CODONS),DOWNSTREAM(MODIFIER||3034|||BnaA02g26390D|||BnaA02g26390D||1),NON_SYNONYMOUS_CODING(MODERATE|MISSENSE|Gag/Aag|E216K||BnaA02g26380D|||BnaA02g26380D|2|1),UPSTREAM(MODIFIER||3914|||BnaA02g26400D|||BnaA02g26400D||1)	GT:PL	0/1:175,0,194
chrA02	19449530	chrA02:19449530_C/T	C	T	222	.	DP=40;VDB=0.593461;RPB=0.956697;MQB=0.964076;BQB=0.573233;MQSB=0.946601;SGB=-0.692067;MQ0F=0;ICB=1;HOB=0.5;AC=1;AN=2;DP4=9,11,7,13;MQ=59;EFF=DOWNSTREAM(MODIFIER||2581|||BnaA02g26400D|||BnaA02g26400D||1),INTRON(MODIFIER|||||BnaA02g26410D|||BnaA02g26410D|1|1|WARNING_TRANSCRIPT_INCOMPLETE),UPSTREAM(MODIFIER||3665|||BnaA02g26390D|||BnaA02g26390D||1)	GT:PL	0/1:255,0,255
chrA02	19495135	chrA02:19495135_C/T	C	T	222	.	DP=29;VDB=0.176107;RPB=0.512318;MQB=0.657047;BQB=0.851333;MQSB=0.997634;SGB=-0.686358;MQ0F=0;ICB=1;HOB=0.5;AC=1;AN=2;DP4=11,4,8,6;MQ=57;EFF=INTERGENIC(MODIFIER||||||||||1)	GT:PL	0/1:255,0,255
chrA02	19564354	chrA02:19564354_C/T	C	T	222	.	DP=41;VDB=0.470238;RPB=0.50043;MQB=0.735148;BQB=0.992619;MQSB=0.0456437;SGB=-0.692067;MQ0F=0;ICB=1;HOB=0.5;AC=1;AN=2;DP4=13,7,11,9;MQ=42;EFF=INTRON(MODIFIER|||||BnaA02g26510D|||BnaA02g26510D|21|1|WARNING_TRANSCRIPT_INCOMPLETE)	GT:PL	0/1:255,0,255
chrA02	19574988	chrA02:19574988_C/T	C	T	222	.	DP=29;VDB=0.0377836;RPB=0.807118;MQB=1;BQB=0.976472;MQSB=1;SGB=-0.688148;MQ0F=0;ICB=1;HOB=0.5;AC=1;AN=2;DP4=10,4,6,9;MQ=60;EFF=INTERGENIC(MODIFIER||||||||||1),UPSTREAM(MODIFIER||2168|||BnaA02g26520D|||BnaA02g26520D||1|WARNING_TRANSCRIPT_MULTIPLE_STOP_CODONS),UPSTREAM(MODIFIER||319|||BnaA02g26530D|||BnaA02g26530D||1|WARNING_TRANSCRIPT_INCOMPLETE)	GT:PL	0/1:255,0,253
chrA02	19592762	chrA02:19592762_C/T	C	T	207	.	DP=24;VDB=0.980844;RPB=0.909914;MQB=1;BQB=0.941369;MQSB=1;SGB=-0.676189;MQ0F=0;ICB=1;HOB=0.5;AC=1;AN=2;DP4=7,6,6,5;MQ=60;EFF=DOWNSTREAM(MODIFIER||3199|||BnaA02g26540D|||BnaA02g26540D||1|WARNING_TRANSCRIPT_MULTIPLE_STOP_CODONS),DOWNSTREAM(MODIFIER||612|||BnaA02g26550D|||BnaA02g26550D||1|WARNING_TRANSCRIPT_MULTIPLE_STOP_CODONS),INTERGENIC(MODIFIER||||||||||1),UPSTREAM(MODIFIER||3529|||BnaA02g26560D|||BnaA02g26560D||1)	GT:PL	0/1:240,0,255
chrA02	19699711	chrA02:19699711_C/T	C	T	222	.	DP=38;VDB=0.81447;RPB=0.950089;MQB=1;BQB=0.258159;MQSB=1;SGB=-0.692067;MQ0F=0;ICB=1;HOB=0.5;AC=1;AN=2;DP4=11,6,8,12;MQ=60;EFF=DOWNSTREAM(MODIFIER||1993|||BnaA02g26690D|||BnaA02g26690D||1|WARNING_TRANSCRIPT_INCOMPLETE),DOWNSTREAM(MODIFIER||536|||BnaA02g26700D|||BnaA02g26700D||1),DOWNSTREAM(MODIFIER||54|||BnaA02g26710D|||BnaA02g26710D||1|WARNING_TRANSCRIPT_MULTIPLE_STOP_CODONS),INTRAGENIC(MODIFIER|||||BnaA02g26710D|||||1)	GT:PL	0/1:255,0,255
chrA02	19736877	chrA02:19736877_C/T	C	T	210	.	DP=26;VDB=0.626441;RPB=0.896649;MQB=0.862013;BQB=0.251799;MQSB=0.226625;SGB=-0.688148;MQ0F=0;ICB=1;HOB=0.5;AC=1;AN=2;DP4=4,7,10,5;MQ=42;EFF=NON_SYNONYMOUS_CODING(MODERATE|MISSENSE|Gcc/Acc|A817T||BnaA02g26730D|||BnaA02g26730D|15|1|WARNING_TRANSCRIPT_INCOMPLETE)	GT:PL	0/1:243,0,203
chrA02	19784666	chrA02:19784666_G/A	G	A	157	.	DP=27;VDB=0.778152;RPB=0.984677;MQB=1;BQB=0.178061;MQSB=1;SGB=-0.670168;MQ0F=0;ICB=1;HOB=0.5;AC=1;AN=2;DP4=9,8,8,2;MQ=60;EFF=DOWNSTREAM(MODIFIER||4387|||BnaA02g26810D|||BnaA02g26810D||1|WARNING_TRANSCRIPT_INCOMPLETE),DOWNSTREAM(MODIFIER||4818|||BnaA02g26800D|||BnaA02g26800D||1|WARNING_TRANSCRIPT_INCOMPLETE),INTERGENIC(MODIFIER||||||||||1)	GT:PL	0/1:190,0,255
chrA02	19828593	chrA02:19828593_C/T	C	T	97	.	DP=6;VDB=0.0299925;RPB=1;MQB=1;BQB=1;MQSB=0.375;SGB=-0.590765;MQ0F=0.166667;AC=2;AN=2;DP4=0,1,2,3;MQ=25;EFF=DOWNSTREAM(MODIFIER||3578|||BnaA02g26890D|||BnaA02g26890D||1|WARNING_TRANSCRIPT_INCOMPLETE),NON_SYNONYMOUS_CODING(MODERATE|MISSENSE|Gca/Aca|A404T||BnaA02g26900D|||BnaA02g26900D|12|1|WARNING_TRANSCRIPT_MULTIPLE_STOP_CODONS)	GT:PL	1/1:124,10,0
chrA02	19919299	chrA02:19919299_G/A	G	A	222	.	DP=22;VDB=0.723337;RPB=0.867016;MQB=0.922869;BQB=0.686045;MQSB=0.352227;SGB=-0.683931;MQ0F=0.0454545;ICB=1;HOB=0.5;AC=1;AN=2;DP4=4,5,7,6;MQ=54;EFF=DOWNSTREAM(MODIFIER||569|||BnaA02g26980D|||BnaA02g26980D||1),NON_SYNONYMOUS_CODING(MODERATE|MISSENSE|Gtt/Att|V279I||BnaA02g26970D|||BnaA02g26970D|6|1|WARNING_TRANSCRIPT_MULTIPLE_STOP_CODONS),UPSTREAM(MODIFIER||2897|||BnaA02g26960D|||BnaA02g26960D||1)	GT:PL	0/1:255,0,168
chrA02	20036459	chrA02:20036459_C/G	C	G	149	.	DP=6;VDB=0.12166;MQSB=0.625;SGB=-0.616816;MQ0F=0;AC=2;AN=2;DP4=0,0,4,2;MQ=53;EFF=INTERGENIC(MODIFIER||||||||||1)	GT:PL	1/1:176,18,0
chrA02	20084501	chrA02:20084501_C/T	C	T	206	.	DP=30;VDB=0.228799;RPB=0.994638;MQB=0.932695;BQB=0.696627;MQSB=0.704467;SGB=-0.688148;MQ0F=0;ICB=1;HOB=0.5;AC=1;AN=2;DP4=5,10,12,3;MQ=50;EFF=INTERGENIC(MODIFIER||||||||||1)	GT:PL	0/1:239,0,255
chrA02	20092444	chrA02:20092444_C/T	C	T	222	.	DP=24;VDB=0.857478;RPB=0.295461;MQB=0.35506;BQB=0.99579;MQSB=0.00614659;SGB=-0.689466;MQ0F=0;ICB=1;HOB=0.5;AC=1;AN=2;DP4=6,2,8,8;MQ=45;EFF=INTRON(MODIFIER|||||BnaA02g27250D|||BnaA02g27250D|4|1|WARNING_TRANSCRIPT_INCOMPLETE)	GT:PL	0/1:255,0,163
chrA02	20092543	chrA02:20092543_C/T	C	T	206	.	DP=26;VDB=0.789643;RPB=0.998686;MQB=0.997046;BQB=0.814275;MQSB=0.00123839;SGB=-0.683931;MQ0F=0;ICB=1;HOB=0.5;AC=1;AN=2;DP4=7,6,4,9;MQ=45;EFF=NON_SYNONYMOUS_CODING(MODERATE|MISSENSE|Cat/Tat|H95Y||BnaA02g27250D|||BnaA02g27250D|5|1|WARNING_TRANSCRIPT_INCOMPLETE)	GT:PL	0/1:239,0,237
chrA02	20167963	chrA02:20167963_C/T	C	T	139	.	DP=19;VDB=0.603537;RPB=0.637085;MQB=1;BQB=0.686704;MQSB=1;SGB=-0.651104;MQ0F=0;ICB=1;HOB=0.5;AC=1;AN=2;DP4=7,4,2,6;MQ=60;EFF=DOWNSTREAM(MODIFIER||4070|||BnaA02g27320D|||BnaA02g27320D||1),DOWNSTREAM(MODIFIER||749|||BnaA02g27330D|||BnaA02g27330D||1|WARNING_TRANSCRIPT_INCOMPLETE),INTERGENIC(MODIFIER||||||||||1),UPSTREAM(MODIFIER||1719|||BnaA02g27350D|||BnaA02g27350D||1),UPSTREAM(MODIFIER||2848|||BnaA02g27360D|||BnaA02g27360D||1|WARNING_TRANSCRIPT_MULTIPLE_STOP_CODONS),UPSTREAM(MODIFIER||897|||BnaA02g27340D|||BnaA02g27340D||1)	GT:PL	0/1:172,0,226
chrA02	20177095	chrA02:20177095_C/T	C	T	195	.	DP=26;VDB=0.412554;RPB=0.953497;MQB=0.991767;BQB=0.999669;MQSB=0.343679;SGB=-0.680642;MQ0F=0;ICB=1;HOB=0.5;AC=1;AN=2;DP4=8,6,5,7;MQ=49;EFF=SYNONYMOUS_CODING(LOW|SILENT|aaG/aaA|K208||BnaA02g27370D|||BnaA02g27370D|1|1)	GT:PL	0/1:228,0,242
chrA02	20177135	chrA02:20177135_C/T	C	T	143	.	DP=22;VDB=0.716163;RPB=0.867016;MQB=0.625762;BQB=0.428345;MQSB=0.633139;SGB=-0.662043;MQ0F=0;ICB=1;HOB=0.5;AC=1;AN=2;DP4=6,7,4,5;MQ=46;EFF=NON_SYNONYMOUS_CODING(MODERATE|MISSENSE|gGa/gAa|G195E||BnaA02g27370D|||BnaA02g27370D|1|1)	GT:PL	0/1:176,0,247
chrA02	20183318	chrA02:20183318_C/T	C	T	222	.	DP=31;VDB=0.17304;RPB=0.992993;MQB=0.945118;BQB=0.696886;MQSB=0.706504;SGB=-0.689466;MQ0F=0;ICB=1;HOB=0.5;AC=1;AN=2;DP4=10,5,7,9;MQ=57;EFF=INTERGENIC(MODIFIER||||||||||1),UPSTREAM(MODIFIER||822|||BnaA02g27380D|||BnaA02g27380D||1|WARNING_TRANSCRIPT_MULTIPLE_STOP_CODONS)	GT:PL	0/1:255,0,255
chrA02	20197055	chrA02:20197055_C/T	C	T	133	.	DP=11;VDB=0.402545;RPB=0.924449;MQB=0.964642;BQB=0.924449;MQSB=1;SGB=-0.636426;MQ0F=0;ICB=1;HOB=0.5;AC=1;AN=2;DP4=2,2,1,6;MQ=60;EFF=DOWNSTREAM(MODIFIER||2118|||BnaA02g27390D|||BnaA02g27390D||1|WARNING_TRANSCRIPT_MULTIPLE_STOP_CODONS),DOWNSTREAM(MODIFIER||389|||BnaA02g27410D|||BnaA02g27410D||1|WARNING_TRANSCRIPT_MULTIPLE_STOP_CODONS),INTERGENIC(MODIFIER||||||||||1),UPSTREAM(MODIFIER||313|||BnaA02g27400D|||BnaA02g27400D||1)	GT:PL	0/1:166,0,108
chrA02	20228984	chrA02:20228984_C/T	C	T	174	.	DP=47;VDB=0.0421382;RPB=0.349127;MQB=0.0961437;BQB=0.982063;MQSB=0.996344;SGB=-0.683931;MQ0F=0;ICB=1;HOB=0.5;AC=1;AN=2;DP4=14,20,7,6;MQ=52;EFF=INTERGENIC(MODIFIER||||||||||1)	GT:PL	0/1:207,0,255
chrA02	20238302	chrA02:20238302_C/T	C	T	85	.	DP=16;VDB=0.813312;RPB=0.290322;MQB=1;BQB=0.779947;MQSB=1;SGB=-0.616816;MQ0F=0;ICB=1;HOB=0.5;AC=1;AN=2;DP4=2,8,0,6;MQ=60;EFF=INTERGENIC(MODIFIER||||||||||1),UPSTREAM(MODIFIER||1760|||BnaA02g27460D|||BnaA02g27460D||1)	GT:PL	0/1:118,0,218
chrA02	20350766	chrA02:20350766_C/T	C	T	160	.	DP=21;VDB=0.50952;RPB=0.742584;MQB=1;BQB=0.981571;MQSB=1;SGB=-0.651104;MQ0F=0;ICB=1;HOB=0.5;AC=1;AN=2;DP4=7,5,5,3;MQ=60;EFF=DOWNSTREAM(MODIFIER||1702|||BnaA02g27580D|||BnaA02g27580D||1),DOWNSTREAM(MODIFIER||4266|||BnaA02g27570D|||BnaA02g27570D||1),INTERGENIC(MODIFIER||||||||||1)	GT:PL	0/1:193,0,255
chrA02	20352014	chrA02:20352014_C/T	C	T	105	.	DP=15;VDB=0.323459;RPB=0.499352;MQB=0.105399;BQB=0.998265;MQSB=0.0521764;SGB=-0.616816;MQ0F=0;ICB=1;HOB=0.5;AC=1;AN=2;DP4=7,2,1,5;MQ=47;EFF=DOWNSTREAM(MODIFIER||454|||BnaA02g27580D|||BnaA02g27580D||1),INTERGENIC(MODIFIER||||||||||1)	GT:PL	0/1:138,0,164
chrA02	20565880	chrA02:20565880_G/T	G	T	180	.	DP=14;VDB=0.755912;MQSB=0.948864;SGB=-0.686358;MQ0F=0.214286;AC=2;AN=2;DP4=0,0,7,7;MQ=22;EFF=DOWNSTREAM(MODIFIER||3194|||BnaA02g27850D|||BnaA02g27850D||1),INTERGENIC(MODIFIER||||||||||1),UPSTREAM(MODIFIER||4033|||BnaA02g27840D|||BnaA02g27840D||1|WARNING_TRANSCRIPT_INCOMPLETE)	GT:PL	1/1:207,42,0
chrA02	20570515	chrA02:20570515_C/T	C	T	219	.	DP=21;VDB=0.832668;RPB=0.850768;MQB=0.950149;BQB=0.695144;MQSB=0.966484;SGB=-0.680642;MQ0F=0;ICB=1;HOB=0.5;AC=1;AN=2;DP4=2,7,5,7;MQ=58;EFF=INTERGENIC(MODIFIER||||||||||1),UPSTREAM(MODIFIER||1009|||BnaA02g27850D|||BnaA02g27850D||1),UPSTREAM(MODIFIER||4397|||BnaA02g27860D|||BnaA02g27860D||1)	GT:PL	0/1:252,0,193
chrA02	20572833	chrA02:20572833_A/T	A	T	37.2286	.	DP=6;VDB=0.0941126;RPB=0.861511;MQB=0.28717;BQB=0.861511;MQSB=1;SGB=-0.511536;MQ0F=0.5;AC=2;AN=2;DP4=1,2,0,3;MQ=15;EFF=INTERGENIC(MODIFIER||||||||||1),UPSTREAM(MODIFIER||2079|||BnaA02g27860D|||BnaA02g27860D||1),UPSTREAM(MODIFIER||3327|||BnaA02g27850D|||BnaA02g27850D||1)	GT:PL	1/1:64,2,0
chrA02	20685168	chrA02:20685168_C/T	C	T	159	.	DP=17;VDB=0.508632;RPB=0.318527;MQB=0.50373;BQB=0.99881;MQSB=0.00673795;SGB=-0.670168;MQ0F=0;ICB=1;HOB=0.5;AC=1;AN=2;DP4=1,6,4,6;MQ=49;EFF=INTERGENIC(MODIFIER||||||||||1),UPSTREAM(MODIFIER||4861|||BnaA02g27990D|||BnaA02g27990D||1|WARNING_TRANSCRIPT_INCOMPLETE)	GT:PL	0/1:192,0,144
chrA02	20708018	chrA02:20708018_C/T	C	T	142	.	DP=16;VDB=0.316575;RPB=0.295105;MQB=0.941512;BQB=0.898397;MQSB=0.477935;SGB=-0.651104;MQ0F=0.0625;ICB=1;HOB=0.5;AC=1;AN=2;DP4=5,2,2,6;MQ=44;EFF=NON_SYNONYMOUS_CODING(MODERATE|MISSENSE|aGa/aAa|R82K||BnaA02g28000D|||BnaA02g28000D|1|1)	GT:PL	0/1:175,0,156
chrA02	20721854	chrA02:20721854_C/T	C	T	148	.	DP=44;VDB=0.756924;RPB=0.464338;MQB=0.98835;BQB=0.921779;MQSB=0.973372;SGB=-0.676189;MQ0F=0;ICB=1;HOB=0.5;AC=1;AN=2;DP4=15,17,4,7;MQ=59;EFF=DOWNSTREAM(MODIFIER||3248|||BnaA02g28010D|||BnaA02g28010D||1|WARNING_TRANSCRIPT_MULTIPLE_STOP_CODONS),INTERGENIC(MODIFIER||||||||||1),UPSTREAM(MODIFIER||1366|||BnaA02g28040D|||BnaA02g28040D||1|WARNING_TRANSCRIPT_MULTIPLE_STOP_CODONS),UPSTREAM(MODIFIER||1644|||BnaA02g28020D|||BnaA02g28020D||1),UPSTREAM(MODIFIER||17|||BnaA02g28030D|||BnaA02g28030D||1)	GT:PL	0/1:182,0,255
chrA02	20722805	chrA02:20722805_C/T	C	T	97	.	DP=59;VDB=0.227032;RPB=0.987024;MQB=0.994911;BQB=0.816687;MQSB=0.948729;SGB=-0.670168;MQ0F=0;ICB=1;HOB=0.5;AC=1;AN=2;DP4=15,34,4,6;MQ=59;EFF=DOWNSTREAM(MODIFIER||4199|||BnaA02g28010D|||BnaA02g28010D||1|WARNING_TRANSCRIPT_MULTIPLE_STOP_CODONS),INTERGENIC(MODIFIER||||||||||1),UPSTREAM(MODIFIER||2595|||BnaA02g28020D|||BnaA02g28020D||1),UPSTREAM(MODIFIER||415|||BnaA02g28040D|||BnaA02g28040D||1|WARNING_TRANSCRIPT_MULTIPLE_STOP_CODONS),UPSTREAM(MODIFIER||968|||BnaA02g28030D|||BnaA02g28030D||1)	GT:PL	0/1:132,0,255
chrA02	20759156	chrA02:20759156_C/T	C	T	19.2861	.	DP=5;VDB=0.36;RPB=0;MQB=0.666667;BQB=0.5;MQSB=0.5;SGB=-0.453602;MQ0F=0;ICB=1;HOB=0.5;AC=1;AN=2;DP4=2,1,0,2;MQ=53;EFF=DOWNSTREAM(MODIFIER||3187|||BnaA02g28120D|||BnaA02g28120D||1),DOWNSTREAM(MODIFIER||3768|||BnaA02g28110D|||BnaA02g28110D||1),DOWNSTREAM(MODIFIER||4349|||BnaA02g28100D|||BnaA02g28100D||1),INTERGENIC(MODIFIER||||||||||1),UPSTREAM(MODIFIER||1102|||BnaA02g28130D|||BnaA02g28130D||1),UPSTREAM(MODIFIER||5000|||BnaA02g28140D|||BnaA02g28140D||1)	GT:PL	0/1:52,0,87
chrA02	20771410	chrA02:20771410_C/T	C	T	194	.	DP=16;VDB=0.755502;RPB=0.767432;MQB=0.935966;BQB=0.971017;MQSB=0.935966;SGB=-0.680642;MQ0F=0;ICB=1;HOB=0.5;AC=1;AN=2;DP4=4,0,8,4;MQ=49;EFF=DOWNSTREAM(MODIFIER||4392|||BnaA02g28150D|||BnaA02g28150D||1|WARNING_TRANSCRIPT_INCOMPLETE),SPLICE_SITE_REGION(LOW|||||BnaA02g28170D|||BnaA02g28170D|4|1),STOP_GAINED(HIGH|NONSENSE|tgG/tgA|W136*||BnaA02g28170D|||BnaA02g28170D|4|1),UPSTREAM(MODIFIER||1738|||BnaA02g28160D|||BnaA02g28160D||1|WARNING_TRANSCRIPT_MULTIPLE_STOP_CODONS)	GT:PL	0/1:228,0,61
chrA02	20772217	chrA02:20772217_A/G	A	G	147	.	DP=10;VDB=0.134903;SGB=-0.670168;MQ0F=0;AC=2;AN=2;DP4=0,0,0,10;MQ=48;EFF=INTERGENIC(MODIFIER||||||||||1),UPSTREAM(MODIFIER||140|||BnaA02g28170D|||BnaA02g28170D||1),UPSTREAM(MODIFIER||2545|||BnaA02g28160D|||BnaA02g28160D||1|WARNING_TRANSCRIPT_MULTIPLE_STOP_CODONS)	GT:PL	1/1:174,30,0
chrA02	20914819	chrA02:20914819_C/T	C	T	147	.	DP=22;VDB=0.324876;RPB=0.33573;MQB=0.936864;BQB=0.999461;MQSB=0.970024;SGB=-0.676189;MQ0F=0;ICB=1;HOB=0.5;AC=1;AN=2;DP4=6,5,1,10;MQ=58;EFF=SYNONYMOUS_CODING(LOW|SILENT|ctG/ctA|L168||BnaA02g28400D|||BnaA02g28400D|7|1|WARNING_TRANSCRIPT_INCOMPLETE),UPSTREAM(MODIFIER||3736|||BnaA02g28390D|||BnaA02g28390D||1)	GT:PL	0/1:180,0,227
chrA02	20916480	chrA02:20916480_C/T	C	T	216	.	DP=21;VDB=0.43896;RPB=0.720273;MQB=0.558035;BQB=0.999256;MQSB=0.280067;SGB=-0.680642;MQ0F=0;ICB=1;HOB=0.5;AC=1;AN=2;DP4=5,3,4,8;MQ=52;EFF=INTERGENIC(MODIFIER||||||||||1),UPSTREAM(MODIFIER||541|||BnaA02g28400D|||BnaA02g28400D||1|WARNING_TRANSCRIPT_INCOMPLETE)	GT:PL	0/1:249,0,197
chrA02	20946103	chrA02:20946103_G/A	G	A	222	.	DP=37;VDB=0.0464209;RPB=0.766937;MQB=0.794216;BQB=0.811825;MQSB=0.577296;SGB=-0.689466;MQ0F=0.0540541;ICB=1;HOB=0.5;AC=1;AN=2;DP4=6,13,5,11;MQ=42;EFF=DOWNSTREAM(MODIFIER||3419|||BnaA02g28440D|||BnaA02g28440D||1|WARNING_TRANSCRIPT_INCOMPLETE),INTERGENIC(MODIFIER||||||||||1)	GT:PL	0/1:255,0,255
chrA02	20979690	chrA02:20979690_T/C	T	C	121	.	DP=22;VDB=0.0089631;RPB=0.804615;MQB=0.0752078;BQB=0.349178;MQSB=0.533519;SGB=-0.670168;MQ0F=0.0909091;ICB=1;HOB=0.5;AC=1;AN=2;DP4=7,5,5,5;MQ=44;EFF=INTERGENIC(MODIFIER||||||||||1)	GT:PL	0/1:154,0,231
chrA02	20986678	chrA02:20986678_C/T	C	T	133	.	DP=18;VDB=0.126837;RPB=0.526867;MQB=1;BQB=0.608815;MQSB=1;SGB=-0.636426;MQ0F=0;ICB=1;HOB=0.5;AC=1;AN=2;DP4=3,8,2,5;MQ=60;EFF=DOWNSTREAM(MODIFIER||2677|||BnaA02g28510D|||BnaA02g28510D||1),INTERGENIC(MODIFIER||||||||||1)	GT:PL	0/1:166,0,224
chrA02	21049432	chrA02:21049432_C/T	C	T	222	.	DP=26;VDB=0.397301;RPB=0.999663;MQB=0.849623;BQB=0.753395;MQSB=0.402348;SGB=-0.688148;MQ0F=0.0769231;ICB=1;HOB=0.5;AC=1;AN=2;DP4=5,6,10,5;MQ=48;EFF=DOWNSTREAM(MODIFIER||4915|||BnaA02g28650D|||BnaA02g28650D||1),INTRON(MODIFIER|||||BnaA02g28640D|||BnaA02g28640D|7|1|WARNING_TRANSCRIPT_MULTIPLE_STOP_CODONS),UPSTREAM(MODIFIER||4968|||BnaA02g28630D|||BnaA02g28630D||1)	GT:PL	0/1:255,0,190
chrA02	21079572	chrA02:21079572_C/T	C	T	197	.	DP=27;VDB=0.402979;RPB=0.997264;MQB=0.787701;BQB=0.999696;MQSB=0.398217;SGB=-0.676189;MQ0F=0;ICB=1;HOB=0.5;AC=1;AN=2;DP4=6,10,5,6;MQ=55;EFF=DOWNSTREAM(MODIFIER||2147|||BnaA02g28670D|||BnaA02g28670D||1|WARNING_TRANSCRIPT_MULTIPLE_STOP_CODONS),DOWNSTREAM(MODIFIER||4628|||BnaA02g28690D|||BnaA02g28690D||1|WARNING_TRANSCRIPT_INCOMPLETE),NON_SYNONYMOUS_CODING(MODERATE|MISSENSE|tGc/tAc|C378Y||BnaA02g28680D|||BnaA02g28680D|11|1|WARNING_TRANSCRIPT_MULTIPLE_STOP_CODONS)	GT:PL	0/1:230,0,255
chrA02	21079968	chrA02:21079968_C/T	C	T	222	.	DP=35;VDB=0.00662842;RPB=0.94699;MQB=0.956841;BQB=0.300244;MQSB=0.945959;SGB=-0.691153;MQ0F=0;ICB=1;HOB=0.5;AC=1;AN=2;DP4=8,9,12,6;MQ=59;EFF=DOWNSTREAM(MODIFIER||2543|||BnaA02g28670D|||BnaA02g28670D||1|WARNING_TRANSCRIPT_MULTIPLE_STOP_CODONS),DOWNSTREAM(MODIFIER||4232|||BnaA02g28690D|||BnaA02g28690D||1|WARNING_TRANSCRIPT_INCOMPLETE),INTRON(MODIFIER|||||BnaA02g28680D|||BnaA02g28680D|9|1|WARNING_TRANSCRIPT_MULTIPLE_STOP_CODONS)	GT:PL	0/1:255,0,255
chrA02	21121736	chrA02:21121736_C/T	C	T	109	.	DP=14;VDB=0.333755;RPB=0.364827;MQB=1;BQB=0.875173;SGB=-0.651104;MQ0F=0;ICB=1;HOB=0.5;AC=1;AN=2;DP4=6,0,8,0;MQ=60;EFF=INTERGENIC(MODIFIER||||||||||1)	GT:PL	0/1:142,0,110
chrA02	21142455	chrA02:21142455_T/C	T	C	61	.	DP=6;VDB=0.13561;RPB=1;MQB=1;BQB=1;MQSB=0;SGB=-0.590765;MQ0F=0.166667;ICB=1;HOB=0.5;AC=1;AN=2;DP4=1,0,3,2;MQ=32;EFF=DOWNSTREAM(MODIFIER||1856|||BnaA02g28760D|||BnaA02g28760D||1|WARNING_TRANSCRIPT_MULTIPLE_STOP_CODONS),DOWNSTREAM(MODIFIER||705|||BnaA02g28750D|||BnaA02g28750D||1|WARNING_TRANSCRIPT_INCOMPLETE),INTERGENIC(MODIFIER||||||||||1),UPSTREAM(MODIFIER||1918|||BnaA02g28740D|||BnaA02g28740D||1),UPSTREAM(MODIFIER||4811|||BnaA02g28770D|||BnaA02g28770D||1)	GT:PL	0/1:95,0,20
chrA02	21275482	chrA02:21275482_C/T	C	T	222	.	DP=20;VDB=0.197395;RPB=0.999215;MQB=1;BQB=1;MQSB=1;SGB=-0.683931;MQ0F=0;ICB=1;HOB=0.5;AC=1;AN=2;DP4=3,4,8,5;MQ=60;EFF=DOWNSTREAM(MODIFIER||1593|||BnaA02g29060D|||BnaA02g29060D||1|WARNING_TRANSCRIPT_INCOMPLETE),INTRON(MODIFIER|||||BnaA02g29050D|||BnaA02g29050D|2|1|WARNING_TRANSCRIPT_INCOMPLETE),UPSTREAM(MODIFIER||2397|||BnaA02g29040D|||BnaA02g29040D||1|WARNING_TRANSCRIPT_INCOMPLETE)	GT:PL	0/1:255,0,156
chrA02	21314984	chrA02:21314984_T/G	T	G	113	.	DP=6;VDB=0.0280683;MQSB=0.28717;SGB=-0.616816;MQ0F=0.166667;AC=2;AN=2;DP4=0,0,3,3;MQ=29;EFF=DOWNSTREAM(MODIFIER||1071|||BnaA02g29130D|||BnaA02g29130D||1|WARNING_TRANSCRIPT_INCOMPLETE),INTERGENIC(MODIFIER||||||||||1),UPSTREAM(MODIFIER||3552|||BnaA02g29120D|||BnaA02g29120D||1),UPSTREAM(MODIFIER||4084|||BnaA02g29110D|||BnaA02g29110D||1|WARNING_TRANSCRIPT_MULTIPLE_STOP_CODONS)	GT:PL	1/1:140,18,0
chrA02	21332034	chrA02:21332034_C/T	C	T	197	.	DP=25;VDB=0.462963;RPB=0.909669;MQB=0.367879;BQB=0.252559;MQSB=0.540433;SGB=-0.680642;MQ0F=0;ICB=1;HOB=0.5;AC=1;AN=2;DP4=5,8,5,7;MQ=55;EFF=DOWNSTREAM(MODIFIER||2467|||BnaA02g29160D|||BnaA02g29160D||1),INTERGENIC(MODIFIER||||||||||1),UPSTREAM(MODIFIER||2684|||BnaA02g29150D|||BnaA02g29150D||1|WARNING_TRANSCRIPT_MULTIPLE_STOP_CODONS)	GT:PL	0/1:230,0,250
chrA02	21409246	chrA02:21409246_C/T	C	T	204	.	DP=31;VDB=0.859771;RPB=0.354733;MQB=1;BQB=0.647243;MQSB=1;SGB=-0.680642;MQ0F=0;ICB=1;HOB=0.5;AC=1;AN=2;DP4=12,7,5,7;MQ=60;EFF=SYNONYMOUS_CODING(LOW|SILENT|tcC/tcT|S32||BnaA02g29280D|||BnaA02g29280D|1|1|WARNING_TRANSCRIPT_MULTIPLE_STOP_CODONS)	GT:PL	0/1:237,0,255
chrA02	21438716	chrA02:21438716_C/T	C	T	207	.	DP=20;VDB=0.0188682;RPB=0.988522;MQB=0.997118;BQB=0.0811429;MQSB=0.588245;SGB=-0.676189;MQ0F=0;ICB=1;HOB=0.5;AC=1;AN=2;DP4=6,3,7,4;MQ=56;EFF=SYNONYMOUS_CODING(LOW|SILENT|agG/agA|R92||BnaA02g29290D|||BnaA02g29290D|1|1),UPSTREAM(MODIFIER||4396|||BnaA02g29300D|||BnaA02g29300D||1)	GT:PL	0/1:240,0,188
chrA02	21499294	chrA02:21499294_C/T	C	T	186	.	DP=17;VDB=0.414348;RPB=0.41985;MQB=0.943335;BQB=0.989343;MQSB=0.85832;SGB=-0.670168;MQ0F=0;ICB=1;HOB=0.5;AC=1;AN=2;DP4=3,4,3,7;MQ=59;EFF=DOWNSTREAM(MODIFIER||3398|||BnaA02g29410D|||BnaA02g29410D||1|WARNING_TRANSCRIPT_MULTIPLE_STOP_CODONS),SPLICE_SITE_REGION(LOW|||||BnaA02g29420D|||BnaA02g29420D|2|1),SYNONYMOUS_CODING(LOW|SILENT|gcG/gcA|A120||BnaA02g29420D|||BnaA02g29420D|2|1)	GT:PL	0/1:219,0,170
chrA02	21510477	chrA02:21510477_C/T	C	T	58	.	DP=6;VDB=0.892765;RPB=0.861511;MQB=0.861511;BQB=0.574341;MQSB=1;SGB=-0.511536;MQ0F=0;ICB=1;HOB=0.5;AC=1;AN=2;DP4=1,2,1,2;MQ=60;EFF=DOWNSTREAM(MODIFIER||3741|||BnaA02g29430D|||BnaA02g29430D||1),INTERGENIC(MODIFIER||||||||||1)	GT:PL	0/1:91,0,85
chrA02	21529145	chrA02:21529145_C/T	C	T	141	.	DP=19;VDB=0.333755;RPB=0.311374;MQB=0.969784;BQB=0.140347;MQSB=0.0347353;SGB=-0.651104;MQ0F=0;ICB=1;HOB=0.5;AC=1;AN=2;DP4=2,9,3,5;MQ=53;EFF=DOWNSTREAM(MODIFIER||3058|||BnaA02g29460D|||BnaA02g29460D||1|WARNING_TRANSCRIPT_INCOMPLETE),INTRON(MODIFIER|||||BnaA02g29480D|||BnaA02g29480D|1|1|WARNING_TRANSCRIPT_MULTIPLE_STOP_CODONS),UPSTREAM(MODIFIER||906|||BnaA02g29470D|||BnaA02g29470D||1)	GT:PL	0/1:174,0,189
chrA02	21552492	chrA02:21552492_C/T	C	T	222	.	DP=30;VDB=0.956114;RPB=0.495341;MQB=1;BQB=0.609664;MQSB=1;SGB=-0.691153;MQ0F=0;ICB=1;HOB=0.5;AC=1;AN=2;DP4=4,8,8,10;MQ=60;EFF=DOWNSTREAM(MODIFIER||2020|||BnaA02g29530D|||BnaA02g29530D||1),DOWNSTREAM(MODIFIER||249|||BnaA02g29520D|||BnaA02g29520D||1|WARNING_TRANSCRIPT_INCOMPLETE),INTERGENIC(MODIFIER||||||||||1),UPSTREAM(MODIFIER||3221|||BnaA02g29510D|||BnaA02g29510D||1|WARNING_TRANSCRIPT_INCOMPLETE)	GT:PL	0/1:255,0,236
chrA02	21562796	chrA02:21562796_C/T	C	T	182	.	DP=28;VDB=0.559446;RPB=0.718916;MQB=1;BQB=0.79727;MQSB=1;SGB=-0.680642;MQ0F=0;ICB=1;HOB=0.5;AC=1;AN=2;DP4=6,10,5,7;MQ=60;EFF=INTRON(MODIFIER|||||BnaA02g29550D|||BnaA02g29550D|2|1|WARNING_TRANSCRIPT_INCOMPLETE),UPSTREAM(MODIFIER||2134|||BnaA02g29540D|||BnaA02g29540D||1)	GT:PL	0/1:215,0,255
chrA02	21580343	chrA02:21580343_C/T	C	T	151	.	DP=21;VDB=0.0249492;RPB=0.695144;MQB=0.883612;BQB=0.673969;MQSB=0.0672055;SGB=-0.662043;MQ0F=0;ICB=1;HOB=0.5;AC=1;AN=2;DP4=6,6,4,5;MQ=52;EFF=NON_SYNONYMOUS_CODING(MODERATE|MISSENSE|Gat/Aat|D2N||BnaA02g29600D|||BnaA02g29600D|1|1|WARNING_TRANSCRIPT_INCOMPLETE),UPSTREAM(MODIFIER||3525|||BnaA02g29580D|||BnaA02g29580D||1|WARNING_TRANSCRIPT_MULTIPLE_STOP_CODONS),UPSTREAM(MODIFIER||657|||BnaA02g29590D|||BnaA02g29590D||1|WARNING_TRANSCRIPT_INCOMPLETE)	GT:PL	0/1:184,0,247
chrA02	21672047	chrA02:21672047_C/T	C	T	212	.	DP=28;VDB=0.696154;RPB=0.935229;MQB=1;BQB=0.92664;MQSB=1;SGB=-0.680642;MQ0F=0;ICB=1;HOB=0.5;AC=1;AN=2;DP4=9,6,7,5;MQ=60;EFF=DOWNSTREAM(MODIFIER||4913|||BnaA02g29780D|||BnaA02g29780D||1),INTERGENIC(MODIFIER||||||||||1),UPSTREAM(MODIFIER||1505|||BnaA02g29820D|||BnaA02g29820D||1),UPSTREAM(MODIFIER||2356|||BnaA02g29790D|||BnaA02g29790D||1|WARNING_TRANSCRIPT_INCOMPLETE),UPSTREAM(MODIFIER||311|||BnaA02g29800D|||BnaA02g29800D||1|WARNING_TRANSCRIPT_INCOMPLETE),UPSTREAM(MODIFIER||344|||BnaA02g29810D|||BnaA02g29810D||1|WARNING_TRANSCRIPT_MULTIPLE_STOP_CODONS),UPSTREAM(MODIFIER||4331|||BnaA02g29830D|||BnaA02g29830D||1|WARNING_TRANSCRIPT_MULTIPLE_STOP_CODONS)	GT:PL	0/1:245,0,255
chrA02	21726414	chrA02:21726414_C/T	C	T	222	.	DP=31;VDB=0.545126;RPB=0.623201;MQB=1;BQB=0.587098;MQSB=1;SGB=-0.690438;MQ0F=0;ICB=1;HOB=0.5;AC=1;AN=2;DP4=7,7,10,7;MQ=60;EFF=DOWNSTREAM(MODIFIER||1896|||BnaA02g29890D|||BnaA02g29890D||1|WARNING_TRANSCRIPT_INCOMPLETE),DOWNSTREAM(MODIFIER||2898|||BnaA02g29880D|||BnaA02g29880D||1|WARNING_TRANSCRIPT_MULTIPLE_STOP_CODONS),SYNONYMOUS_CODING(LOW|SILENT|aaG/aaA|K61||BnaA02g29900D|||BnaA02g29900D|1|1)	GT:PL	0/1:255,0,254
chrA02	21736316	chrA02:21736316_C/T	C	T	170	.	DP=16;VDB=0.190636;RPB=0.0226609;MQB=0.95083;BQB=0.965592;MQSB=0.948436;SGB=-0.662043;MQ0F=0;ICB=1;HOB=0.5;AC=1;AN=2;DP4=4,3,6,3;MQ=54;EFF=DOWNSTREAM(MODIFIER||3731|||BnaA02g29930D|||BnaA02g29930D||1|WARNING_TRANSCRIPT_INCOMPLETE),NON_SYNONYMOUS_CODING(MODERATE|MISSENSE|gGg/gAg|G138E||BnaA02g29920D|||BnaA02g29920D|4|1|WARNING_TRANSCRIPT_INCOMPLETE),UPSTREAM(MODIFIER||2826|||BnaA02g29910D|||BnaA02g29910D||1|WARNING_TRANSCRIPT_INCOMPLETE)	GT:PL	0/1:203,0,170
chrA02	21741787	chrA02:21741787_C/T	C	T	166	.	DP=14;VDB=0.144271;RPB=0.0477287;MQB=0.945959;BQB=0.945959;MQSB=0.885987;SGB=-0.662043;MQ0F=0;ICB=1;HOB=0.5;AC=1;AN=2;DP4=1,4,6,3;MQ=59;EFF=DOWNSTREAM(MODIFIER||338|||BnaA02g29940D|||BnaA02g29940D||1|WARNING_TRANSCRIPT_INCOMPLETE),INTERGENIC(MODIFIER||||||||||1),UPSTREAM(MODIFIER||406|||BnaA02g29930D|||BnaA02g29930D||1|WARNING_TRANSCRIPT_INCOMPLETE),UPSTREAM(MODIFIER||4829|||BnaA02g29920D|||BnaA02g29920D||1|WARNING_TRANSCRIPT_INCOMPLETE)	GT:PL	0/1:199,0,107
chrA02	21818088	chrA02:21818088_C/T	C	T	105	.	DP=13;VDB=0.670308;RPB=0.695312;MQB=0.961166;BQB=0.899815;MQSB=1;SGB=-0.616816;MQ0F=0;ICB=1;HOB=0.5;AC=1;AN=2;DP4=3,4,2,4;MQ=60;EFF=NON_SYNONYMOUS_CODING(MODERATE|MISSENSE|Gtc/Atc|V42I||BnaA02g30050D|||BnaA02g30050D|1|1|WARNING_TRANSCRIPT_INCOMPLETE),UPSTREAM(MODIFIER||2806|||BnaA02g30040D|||BnaA02g30040D||1|WARNING_TRANSCRIPT_INCOMPLETE)	GT:PL	0/1:138,0,166
chrA02	21890008	chrA02:21890008_C/T	C	T	115	.	DP=11;VDB=0.0930359;RPB=0.950952;MQB=0.742931;BQB=0.8618;MQSB=0.803868;SGB=-0.616816;MQ0F=0;ICB=1;HOB=0.5;AC=1;AN=2;DP4=4,1,3,3;MQ=48;EFF=DOWNSTREAM(MODIFIER||1834|||BnaA02g30190D|||BnaA02g30190D||1),DOWNSTREAM(MODIFIER||2121|||BnaA02g30210D|||BnaA02g30210D||1),INTERGENIC(MODIFIER||||||||||1),UPSTREAM(MODIFIER||746|||BnaA02g30200D|||BnaA02g30200D||1|WARNING_TRANSCRIPT_INCOMPLETE)	GT:PL	0/1:148,0,119
chrA02	21893441	chrA02:21893441_C/T	C	T	186	.	DP=24;VDB=0.332122;RPB=0.909914;MQB=0.950498;BQB=0.75304;MQSB=0.864405;SGB=-0.676189;MQ0F=0;ICB=1;HOB=0.5;AC=1;AN=2;DP4=4,9,3,8;MQ=59;EFF=DOWNSTREAM(MODIFIER||1992|||BnaA02g30200D|||BnaA02g30200D||1|WARNING_TRANSCRIPT_INCOMPLETE),INTERGENIC(MODIFIER||||||||||1),UPSTREAM(MODIFIER||4521|||BnaA02g30220D|||BnaA02g30220D||1),UPSTREAM(MODIFIER||998|||BnaA02g30210D|||BnaA02g30210D||1)	GT:PL	0/1:219,0,245
chrA02	22109189	chrA02:22109189_C/T	C	T	133	.	DP=16;VDB=0.0317414;RPB=0.0301551;MQB=0.759945;BQB=0.914264;MQSB=0.460027;SGB=-0.636426;MQ0F=0.0625;ICB=1;HOB=0.5;AC=1;AN=2;DP4=3,6,2,5;MQ=55;EFF=SYNONYMOUS_CODING(LOW|SILENT|atC/atT|I808||BnaA02g30590D|||BnaA02g30590D|10|1|WARNING_TRANSCRIPT_INCOMPLETE),UPSTREAM(MODIFIER||2430|||BnaA02g30600D|||BnaA02g30600D||1|WARNING_TRANSCRIPT_INCOMPLETE)	GT:PL	0/1:166,0,190
chrA02	22274575	chrA02:22274575_C/T	C	T	57	.	DP=14;VDB=0.361837;RPB=0.122456;MQB=0.876998;BQB=0.989343;MQSB=0.920266;SGB=-0.590765;MQ0F=0.0714286;ICB=1;HOB=0.5;AC=1;AN=2;DP4=4,4,3,2;MQ=38;EFF=DOWNSTREAM(MODIFIER||2238|||BnaA02g30890D|||BnaA02g30890D||1),INTRON(MODIFIER|||||BnaA02g30880D|||BnaA02g30880D|1|1|WARNING_TRANSCRIPT_INCOMPLETE)	GT:PL	0/1:90,0,191
chrA02	22359002	chrA02:22359002_C/T	C	T	100	.	DP=17;VDB=0.995586;RPB=0.922371;MQB=0.955563;BQB=0.980001;MQSB=0.887766;SGB=-0.616816;MQ0F=0;ICB=1;HOB=0.5;AC=1;AN=2;DP4=5,6,2,4;MQ=58;EFF=INTRON(MODIFIER|||||BnaA02g30930D|||BnaA02g30930D|2|1),SPLICE_SITE_REGION(LOW|||||BnaA02g30930D|||BnaA02g30930D|2|1)	GT:PL	0/1:133,0,227
chrA02	22405346	chrA02:22405346_C/T	C	T	192	.	DP=24;VDB=0.412929;RPB=0.972944;MQB=0.993166;BQB=0.89609;MQSB=0.0273237;SGB=-0.686358;MQ0F=0;ICB=1;HOB=0.5;AC=1;AN=2;DP4=5,5,4,10;MQ=48;EFF=INTERGENIC(MODIFIER||||||||||1),UPSTREAM(MODIFIER||116|||BnaA02g31010D|||BnaA02g31010D||1),UPSTREAM(MODIFIER||2648|||BnaA02g31020D|||BnaA02g31020D||1|WARNING_TRANSCRIPT_INCOMPLETE)	GT:PL	0/1:225,0,181
chrA02	22423289	chrA02:22423289_C/T	C	T	168	.	DP=21;VDB=0.0188473;RPB=0.93882;MQB=0.950149;BQB=0.523895;MQSB=0.966484;SGB=-0.662043;MQ0F=0;ICB=1;HOB=0.5;AC=1;AN=2;DP4=4,8,3,6;MQ=58;EFF=DOWNSTREAM(MODIFIER||2384|||BnaA02g31050D|||BnaA02g31050D||1|WARNING_TRANSCRIPT_INCOMPLETE),SYNONYMOUS_CODING(LOW|SILENT|ctC/ctT|L75||BnaA02g31040D|||BnaA02g31040D|3|1|WARNING_TRANSCRIPT_MULTIPLE_STOP_CODONS),UPSTREAM(MODIFIER||4395|||BnaA02g31060D|||BnaA02g31060D||1)	GT:PL	0/1:201,0,241
chrA02	22482155	chrA02:22482155_C/T	C	T	51	.	DP=9;VDB=0.0822145;RPB=0.924584;MQB=0.809011;BQB=0.924584;MQSB=0.857143;SGB=-0.511536;MQ0F=0;ICB=1;HOB=0.5;AC=1;AN=2;DP4=5,1,2,1;MQ=57;EFF=INTRON(MODIFIER|||||BnaA02g31100D|||BnaA02g31100D|4|1|WARNING_TRANSCRIPT_INCOMPLETE)	GT:PL	0/1:84,0,150
chrA02	22487190	chrA02:22487190_C/T	C	T	159	.	DP=7;VDB=0.977099;MQSB=0.5;SGB=-0.636426;MQ0F=0;AC=2;AN=2;DP4=0,0,5,2;MQ=56;EFF=INTRON(MODIFIER|||||BnaA02g31100D|||BnaA02g31100D|17|1|WARNING_TRANSCRIPT_INCOMPLETE),SPLICE_SITE_REGION(LOW|||||BnaA02g31100D|||BnaA02g31100D|17|1|WARNING_TRANSCRIPT_INCOMPLETE)	GT:PL	1/1:186,21,0
chrA02	22563894	chrA02:22563894_C/T	C	T	222	.	DP=22;VDB=0.684686;RPB=0.800143;MQB=0.986161;BQB=0.645963;MQSB=0.731218;SGB=-0.683931;MQ0F=0;ICB=1;HOB=0.5;AC=1;AN=2;DP4=5,4,7,6;MQ=58;EFF=DOWNSTREAM(MODIFIER||3647|||BnaA02g31210D|||BnaA02g31210D||1|WARNING_TRANSCRIPT_MULTIPLE_STOP_CODONS),SYNONYMOUS_CODING(LOW|SILENT|Ctg/Ttg|L141||BnaA02g31220D|||BnaA02g31220D|6|1|WARNING_TRANSCRIPT_INCOMPLETE),UPSTREAM(MODIFIER||2391|||BnaA02g31230D|||BnaA02g31230D||1|WARNING_TRANSCRIPT_MULTIPLE_STOP_CODONS)	GT:PL	0/1:255,0,208
chrA02	22586319	chrA02:22586319_C/T	C	T	213	.	DP=29;VDB=0.462635;RPB=0.933504;MQB=0.807118;BQB=0.960561;MQSB=0.444858;SGB=-0.686358;MQ0F=0;ICB=1;HOB=0.5;AC=1;AN=2;DP4=5,10,4,10;MQ=57;EFF=DOWNSTREAM(MODIFIER||2685|||BnaA02g31270D|||BnaA02g31270D||1|WARNING_TRANSCRIPT_MULTIPLE_STOP_CODONS),INTRON(MODIFIER|||||BnaA02g31280D|||BnaA02g31280D|6|1|WARNING_TRANSCRIPT_INCOMPLETE),UPSTREAM(MODIFIER||2960|||BnaA02g31290D|||BnaA02g31290D||1|WARNING_TRANSCRIPT_INCOMPLETE)	GT:PL	0/1:246,0,255
chrA02	22694553	chrA02:22694553_C/T	C	T	222	.	DP=20;VDB=0.968478;RPB=0.918481;MQB=1;BQB=0.902225;MQSB=1;SGB=-0.686358;MQ0F=0;ICB=1;HOB=0.5;AC=1;AN=2;DP4=3,3,8,6;MQ=60;EFF=INTRON(MODIFIER|||||BnaA02g31440D|||BnaA02g31440D|1|1|WARNING_TRANSCRIPT_INCOMPLETE)	GT:PL	0/1:255,0,141
chrA02	22701707	chrA02:22701707_C/T	C	T	211	.	DP=19;VDB=0.333579;RPB=0.500025;MQB=0.743558;BQB=0.817948;MQSB=0.906029;SGB=-0.676189;MQ0F=0;ICB=1;HOB=0.5;AC=1;AN=2;DP4=3,4,5,6;MQ=56;EFF=DOWNSTREAM(MODIFIER||4365|||BnaA02g31440D|||BnaA02g31440D||1|WARNING_TRANSCRIPT_INCOMPLETE),SYNONYMOUS_CODING(LOW|SILENT|cgG/cgA|R885||BnaA02g31450D|||BnaA02g31450D|20|1|WARNING_TRANSCRIPT_MULTIPLE_STOP_CODONS)	GT:PL	0/1:244,0,153
chrA02	22704358	chrA02:22704358_C/T	C	T	222	.	DP=27;VDB=0.932876;RPB=0.195976;MQB=0.723173;BQB=0.576778;MQSB=0.912952;SGB=-0.688148;MQ0F=0;ICB=1;HOB=0.5;AC=1;AN=2;DP4=3,9,7,8;MQ=56;EFF=NON_SYNONYMOUS_CODING(MODERATE|MISSENSE|Gga/Aga|G351R||BnaA02g31450D|||BnaA02g31450D|12|1|WARNING_TRANSCRIPT_MULTIPLE_STOP_CODONS)	GT:PL	0/1:255,0,222
chrA02	22726522	chrA02:22726522_G/A	G	A	176	.	DP=7;VDB=0.0181344;MQSB=0.202566;SGB=-0.636426;MQ0F=0;AC=2;AN=2;DP4=0,0,3,4;MQ=46;EFF=INTRON(MODIFIER|||||BnaA02g31490D|||BnaA02g31490D|7|1|WARNING_TRANSCRIPT_MULTIPLE_STOP_CODONS),UPSTREAM(MODIFIER||4012|||BnaA02g31500D|||BnaA02g31500D||1)	GT:PL	1/1:203,21,0
chrA02	22735764	chrA02:22735764_C/T	C	T	222	.	DP=20;VDB=0.304789;RPB=0.155654;MQB=0.674623;BQB=0.742584;MQSB=0.437922;SGB=-0.680642;MQ0F=0;ICB=1;HOB=0.5;AC=1;AN=2;DP4=4,4,6,6;MQ=53;EFF=DOWNSTREAM(MODIFIER||4970|||BnaA02g31500D|||BnaA02g31500D||1),SYNONYMOUS_CODING(LOW|SILENT|ttG/ttA|L111||BnaA02g31510D|||BnaA02g31510D|1|1),UPSTREAM(MODIFIER||1909|||BnaA02g31520D|||BnaA02g31520D||1|WARNING_TRANSCRIPT_INCOMPLETE)	GT:PL	0/1:255,0,159
chrA02	22770862	chrA02:22770862_C/T	C	T	198	.	DP=31;VDB=0.317885;RPB=0.754684;MQB=1;BQB=0.989977;MQSB=1;SGB=-0.680642;MQ0F=0;ICB=1;HOB=0.5;AC=1;AN=2;DP4=8,11,4,8;MQ=60;EFF=DOWNSTREAM(MODIFIER||1315|||BnaA02g31550D|||BnaA02g31550D||1|WARNING_TRANSCRIPT_INCOMPLETE),DOWNSTREAM(MODIFIER||169|||BnaA02g31560D|||BnaA02g31560D||1|WARNING_TRANSCRIPT_MULTIPLE_STOP_CODONS),INTRAGENIC(MODIFIER|||||BnaA02g31560D|||||1),UPSTREAM(MODIFIER||4293|||BnaA02g31570D|||BnaA02g31570D||1|WARNING_TRANSCRIPT_INCOMPLETE)	GT:PL	0/1:231,0,255
chrA02	22776659	chrA02:22776659_C/T	C	T	85	.	DP=14;VDB=0.996213;RPB=1;MQB=0.875173;BQB=0.364827;MQSB=0.927743;SGB=-0.616816;MQ0F=0;ICB=1;HOB=0.5;AC=1;AN=2;DP4=2,6,6,0;MQ=57;EFF=INTRON(MODIFIER|||||BnaA02g31570D|||BnaA02g31570D|1|1|WARNING_TRANSCRIPT_INCOMPLETE),UPSTREAM(MODIFIER||2280|||BnaA02g31580D|||BnaA02g31580D||1|WARNING_TRANSCRIPT_INCOMPLETE),UPSTREAM(MODIFIER||4097|||BnaA02g31560D|||BnaA02g31560D||1|WARNING_TRANSCRIPT_MULTIPLE_STOP_CODONS)	GT:PL	0/1:118,0,197
chrA02	22777715	chrA02:22777715_C/T	C	T	111	.	DP=12;VDB=0.856113;RPB=0.864013;MQB=0.982603;BQB=0.864013;MQSB=1;SGB=-0.616816;MQ0F=0;ICB=1;HOB=0.5;AC=1;AN=2;DP4=5,1,5,1;MQ=60;EFF=INTRON(MODIFIER|||||BnaA02g31570D|||BnaA02g31570D|3|1|WARNING_TRANSCRIPT_INCOMPLETE),UPSTREAM(MODIFIER||1224|||BnaA02g31580D|||BnaA02g31580D||1|WARNING_TRANSCRIPT_INCOMPLETE),UPSTREAM(MODIFIER||4950|||BnaA02g31590D|||BnaA02g31590D||1|WARNING_TRANSCRIPT_INCOMPLETE)	GT:PL	0/1:144,0,135
chrA02	22806970	chrA02:22806970_C/T	C	T	179	.	DP=25;VDB=0.537887;RPB=0.908551;MQB=1;BQB=1;MQSB=1;SGB=-0.676189;MQ0F=0;ICB=1;HOB=0.5;AC=1;AN=2;DP4=6,8,8,3;MQ=60;EFF=INTRON(MODIFIER|||||BnaA02g31620D|||BnaA02g31620D|18|1|WARNING_TRANSCRIPT_MULTIPLE_STOP_CODONS),UPSTREAM(MODIFIER||3919|||BnaA02g31630D|||BnaA02g31630D||1|WARNING_TRANSCRIPT_MULTIPLE_STOP_CODONS)	GT:PL	0/1:212,0,255
chrA02	22832490	chrA02:22832490_C/T	C	T	222	.	DP=31;VDB=0.648217;RPB=0.972267;MQB=0.885086;BQB=0.661476;MQSB=0.049288;SGB=-0.689466;MQ0F=0;ICB=1;HOB=0.5;AC=1;AN=2;DP4=9,6,10,6;MQ=50;EFF=DOWNSTREAM(MODIFIER||2114|||BnaA02g31680D|||BnaA02g31680D||1|WARNING_TRANSCRIPT_MULTIPLE_STOP_CODONS),INTRON(MODIFIER|||||BnaA02g31690D|||BnaA02g31690D|1|1|WARNING_TRANSCRIPT_INCOMPLETE),UPSTREAM(MODIFIER||3611|||BnaA02g31700D|||BnaA02g31700D||1)	GT:PL	0/1:255,0,255
chrA02	22871514	chrA02:22871514_C/T	C	T	80	.	DP=25;VDB=0.604698;RPB=0.733796;MQB=0.946104;BQB=0.552442;MQSB=0.353455;SGB=-0.636426;MQ0F=0;ICB=1;HOB=0.5;AC=1;AN=2;DP4=9,9,6,1;MQ=47;EFF=SYNONYMOUS_CODING(LOW|SILENT|gaC/gaT|D52||BnaA02g31760D|||BnaA02g31760D|1|1)	GT:PL	0/1:114,0,255
chrA02	22979543	chrA02:22979543_C/T	C	T	222	.	DP=42;VDB=0.937666;RPB=0.980777;MQB=0.955391;BQB=0.995782;MQSB=0.939972;SGB=-0.691153;MQ0F=0;ICB=1;HOB=0.5;AC=1;AN=2;DP4=15,8,11,7;MQ=59;EFF=INTERGENIC(MODIFIER||||||||||1)	GT:PL	0/1:255,0,255
chrA02	22979935	chrA02:22979935_C/A	C	A	199	.	DP=37;VDB=0.964829;RPB=0.608744;MQB=0.62733;BQB=0.00868326;MQSB=0.940432;SGB=-0.689466;MQ0F=0;ICB=1;HOB=0.5;AC=1;AN=2;DP4=8,13,12,4;MQ=57;EFF=INTERGENIC(MODIFIER||||||||||1)	GT:PL	0/1:232,0,255
chrA02	23081923	chrA02:23081923_C/T	C	T	215	.	DP=23;VDB=0.797687;RPB=0.857779;MQB=0.778432;BQB=0.0354048;MQSB=0.857779;SGB=-0.680642;MQ0F=0;ICB=1;HOB=0.5;AC=1;AN=2;DP4=6,5,5,7;MQ=55;EFF=DOWNSTREAM(MODIFIER||4775|||BnaA02g32040D|||BnaA02g32040D||1|WARNING_TRANSCRIPT_INCOMPLETE),NON_SYNONYMOUS_CODING(MODERATE|MISSENSE|gGt/gAt|G45D||BnaA02g32050D|||BnaA02g32050D|2|1|WARNING_TRANSCRIPT_INCOMPLETE)	GT:PL	0/1:248,0,215
chrA02	23108214	chrA02:23108214_C/T	C	T	197	.	DP=18;VDB=0.354736;RPB=0.961295;MQB=0.961295;BQB=0.348636;MQSB=0.977696;SGB=-0.680642;MQ0F=0;ICB=1;HOB=0.5;AC=1;AN=2;DP4=4,2,10,2;MQ=59;EFF=DOWNSTREAM(MODIFIER||333|||BnaA02g32100D|||BnaA02g32100D||1),DOWNSTREAM(MODIFIER||736|||BnaA02g32110D|||BnaA02g32110D||1|WARNING_TRANSCRIPT_INCOMPLETE),INTERGENIC(MODIFIER||||||||||1),UPSTREAM(MODIFIER||3583|||BnaA02g32090D|||BnaA02g32090D||1|WARNING_TRANSCRIPT_MULTIPLE_STOP_CODONS)	GT:PL	0/1:230,0,137
chrA02	23149714	chrA02:23149714_C/T	C	T	222	.	DP=33;VDB=0.0307311;RPB=0.428674;MQB=1;BQB=0.110948;MQSB=1;SGB=-0.688148;MQ0F=0;ICB=1;HOB=0.5;AC=1;AN=2;DP4=10,8,6,9;MQ=60;EFF=DOWNSTREAM(MODIFIER||1500|||BnaA02g32170D|||BnaA02g32170D||1),DOWNSTREAM(MODIFIER||3875|||BnaA02g32150D|||BnaA02g32150D||1),DOWNSTREAM(MODIFIER||4999|||BnaA02g32180D|||BnaA02g32180D||1|WARNING_TRANSCRIPT_MULTIPLE_STOP_CODONS),INTERGENIC(MODIFIER||||||||||1),UPSTREAM(MODIFIER||2750|||BnaA02g32160D|||BnaA02g32160D||1|WARNING_TRANSCRIPT_INCOMPLETE)	GT:PL	0/1:255,0,255
chrA02	23174380	chrA02:23174380_C/T	C	T	182	.	DP=16;VDB=0.89913;RPB=0.994135;MQB=1;BQB=0.998531;MQSB=1;SGB=-0.670168;MQ0F=0;ICB=1;HOB=0.5;AC=1;AN=2;DP4=2,4,4,6;MQ=60;EFF=SYNONYMOUS_CODING(LOW|SILENT|ttC/ttT|F125||BnaA02g32230D|||BnaA02g32230D|1|1|WARNING_TRANSCRIPT_MULTIPLE_STOP_CODONS),UPSTREAM(MODIFIER||2667|||BnaA02g32220D|||BnaA02g32220D||1)	GT:PL	0/1:215,0,135
chrA02	23218458	chrA02:23218458_C/T	C	T	163	.	DP=23;VDB=0.766851;RPB=0.203355;MQB=0.7081;BQB=0.226537;MQSB=0.898944;SGB=-0.676189;MQ0F=0.217391;ICB=1;HOB=0.5;AC=1;AN=2;DP4=5,7,6,5;MQ=30;EFF=INTERGENIC(MODIFIER||||||||||1)	GT:PL	0/1:196,0,164
chrA02	23233221	chrA02:23233221_C/T	C	T	102	.	DP=18;VDB=0.311141;RPB=0.982609;MQB=0.531752;BQB=0.397664;MQSB=0.974693;SGB=-0.616816;MQ0F=0;ICB=1;HOB=0.5;AC=1;AN=2;DP4=8,4,3,3;MQ=57;EFF=NON_SYNONYMOUS_CODING(MODERATE|MISSENSE|aGa/aAa|R160K||BnaA02g32300D|||BnaA02g32300D|3|1|WARNING_TRANSCRIPT_INCOMPLETE)	GT:PL	0/1:135,0,255
chrA02	23262372	chrA02:23262372_C/T	C	T	122	.	DP=28;VDB=0.98831;RPB=0.88985;MQB=0.36284;BQB=0.550055;MQSB=0.542731;SGB=-0.651104;MQ0F=0;ICB=1;HOB=0.5;AC=1;AN=2;DP4=9,11,6,2;MQ=52;EFF=DOWNSTREAM(MODIFIER||2389|||BnaA02g32320D|||BnaA02g32320D||1|WARNING_TRANSCRIPT_INCOMPLETE),DOWNSTREAM(MODIFIER||3970|||BnaA02g32340D|||BnaA02g32340D||1|WARNING_TRANSCRIPT_INCOMPLETE),INTRON(MODIFIER|||||BnaA02g32330D|||BnaA02g32330D|2|1|WARNING_TRANSCRIPT_MULTIPLE_STOP_CODONS),SPLICE_SITE_REGION(LOW|||||BnaA02g32330D|||BnaA02g32330D|2|1|WARNING_TRANSCRIPT_MULTIPLE_STOP_CODONS)	GT:PL	0/1:155,0,255
chrA02	23312988	chrA02:23312988_C/T	C	T	38.8624	.	DP=10;VDB=0.807564;RPB=0.641538;MQB=0.916482;BQB=0.0916482;MQSB=1;SGB=-0.511536;MQ0F=0;ICB=1;HOB=0.5;AC=1;AN=2;DP4=1,6,0,3;MQ=60;EFF=DOWNSTREAM(MODIFIER||2923|||BnaA02g32420D|||BnaA02g32420D||1),INTERGENIC(MODIFIER||||||||||1)	GT:PL	0/1:72,0,147
chrA02	23329301	chrA02:23329301_C/T	C	T	214	.	DP=23;VDB=0.446641;RPB=0.318907;MQB=1;BQB=0.525788;MQSB=1;SGB=-0.670168;MQ0F=0;ICB=1;HOB=0.5;AC=1;AN=2;DP4=5,5,4,6;MQ=60;EFF=DOWNSTREAM(MODIFIER||4959|||BnaA02g32430D|||BnaA02g32430D||1),DOWNSTREAM(MODIFIER||553|||BnaA02g32440D|||BnaA02g32440D||1|WARNING_TRANSCRIPT_INCOMPLETE),INTERGENIC(MODIFIER||||||||||1)	GT:PL	0/1:247,0,254
chrA02	23402233	chrA02:23402233_C/T	C	T	30.6822	.	DP=4;VDB=0.958887;RPB=1;MQB=1;BQB=1;MQSB=1;SGB=-0.511536;MQ0F=0;ICB=1;HOB=0.5;AC=1;AN=2;DP4=1,0,0,3;MQ=34;EFF=DOWNSTREAM(MODIFIER||1623|||BnaA02g32520D|||BnaA02g32520D||1|WARNING_TRANSCRIPT_INCOMPLETE),SYNONYMOUS_CODING(LOW|SILENT|ttC/ttT|F165||BnaA02g32530D|||BnaA02g32530D|1|1|WARNING_TRANSCRIPT_INCOMPLETE),UPSTREAM(MODIFIER||4417|||BnaA02g32540D|||BnaA02g32540D||1)	GT:PL	0/1:64,0,13
chrA02	23450045	chrA02:23450045_T/C	T	C	164	.	DP=15;VDB=0.00433515;RPB=0;MQB=0.5;BQB=0.538462;MQSB=0.939413;SGB=-0.683931;MQ0F=0;ICB=1;HOB=0.5;AC=1;AN=2;DP4=0,2,6,7;MQ=29;EFF=DOWNSTREAM(MODIFIER||443|||BnaA02g32600D|||BnaA02g32600D||1|WARNING_TRANSCRIPT_MULTIPLE_STOP_CODONS),NON_SYNONYMOUS_CODING(MODERATE|MISSENSE|gAt/gGt|D84G||BnaA02g32610D|||BnaA02g32610D|2|1),UPSTREAM(MODIFIER||2755|||BnaA02g32590D|||BnaA02g32590D||1|WARNING_TRANSCRIPT_MULTIPLE_STOP_CODONS)	GT:PL	0/1:199,0,16
chrA02	23685168	chrA02:23685168_C/T	C	T	222	.	DP=40;VDB=0.893836;RPB=0.694941;MQB=0.686896;BQB=0.787815;MQSB=0.66033;SGB=-0.69168;MQ0F=0;ICB=1;HOB=0.5;AC=1;AN=2;DP4=14,7,10,9;MQ=44;EFF=DOWNSTREAM(MODIFIER||1880|||BnaA02g33080D|||BnaA02g33080D||1|WARNING_TRANSCRIPT_MULTIPLE_STOP_CODONS),DOWNSTREAM(MODIFIER||4827|||BnaA02g33090D|||BnaA02g33090D||1|WARNING_TRANSCRIPT_MULTIPLE_STOP_CODONS),NON_SYNONYMOUS_CODING(MODERATE|MISSENSE|Ctt/Ttt|L753F||BnaA02g33070D|||BnaA02g33070D|15|1|WARNING_TRANSCRIPT_MULTIPLE_STOP_CODONS)	GT:PL	0/1:255,0,255
chrA02	23708622	chrA02:23708622_C/T	C	T	222	.	DP=50;VDB=0.408377;RPB=0.933195;MQB=0.975852;BQB=0.885801;MQSB=0.977751;SGB=-0.693021;MQ0F=0;ICB=1;HOB=0.5;AC=1;AN=2;DP4=11,11,10,17;MQ=59;EFF=DOWNSTREAM(MODIFIER||63|||BnaA02g33110D|||BnaA02g33110D||1|WARNING_TRANSCRIPT_INCOMPLETE),INTERGENIC(MODIFIER||||||||||1)	GT:PL	0/1:255,0,255
chrA02	23747465	chrA02:23747465_C/T	C	T	99	.	DP=34;VDB=0.943893;RPB=0.822795;MQB=0.632969;BQB=0.952408;MQSB=0.0387117;SGB=-0.662043;MQ0F=0;ICB=1;HOB=0.5;AC=1;AN=2;DP4=23,2,8,1;MQ=48;EFF=INTERGENIC(MODIFIER||||||||||1)	GT:PL	0/1:133,0,232
chrA02	23901242	chrA02:23901242_C/T	C	T	129	.	DP=30;VDB=0.0723699;RPB=0.612676;MQB=0.0138482;BQB=0.879868;MQSB=0.858192;SGB=-0.670168;MQ0F=0;ICB=1;HOB=0.5;AC=1;AN=2;DP4=18,2,9,1;MQ=39;EFF=DOWNSTREAM(MODIFIER||1487|||BnaA02g33340D|||BnaA02g33340D||1|WARNING_TRANSCRIPT_MULTIPLE_STOP_CODONS),INTERGENIC(MODIFIER||||||||||1),UPSTREAM(MODIFIER||4977|||BnaA02g33350D|||BnaA02g33350D||1)	GT:PL	0/1:162,0,204
chrA02	23915841	chrA02:23915841_A/G	A	G	61	.	DP=20;VDB=0.865618;RPB=0.709064;MQB=1;BQB=0.499431;MQSB=1;SGB=-0.590765;MQ0F=0;ICB=1;HOB=0.5;AC=1;AN=2;DP4=4,11,1,4;MQ=60;EFF=DOWNSTREAM(MODIFIER||4862|||BnaA02g33360D|||BnaA02g33360D||1|WARNING_TRANSCRIPT_MULTIPLE_STOP_CODONS),SYNONYMOUS_CODING(LOW|SILENT|tcA/tcG|S122||BnaA02g33370D|||BnaA02g33370D|1|1)	GT:PL	0/1:95,0,255
chrA02	23915847	chrA02:23915847_A/G	A	G	64	.	DP=19;VDB=0.865618;RPB=0.810584;MQB=1;BQB=0.381255;MQSB=1;SGB=-0.590765;MQ0F=0;ICB=1;HOB=0.5;AC=1;AN=2;DP4=4,10,1,4;MQ=60;EFF=DOWNSTREAM(MODIFIER||4868|||BnaA02g33360D|||BnaA02g33360D||1|WARNING_TRANSCRIPT_MULTIPLE_STOP_CODONS),SYNONYMOUS_CODING(LOW|SILENT|caA/caG|Q124||BnaA02g33370D|||BnaA02g33370D|1|1)	GT:PL	0/1:98,0,255
chrA02	23916438	chrA02:23916438_A/G	A	G	173	.	DP=37;VDB=0.989346;RPB=0.759118;MQB=1;BQB=0.302349;MQSB=1;SGB=-0.688148;MQ0F=0;ICB=1;HOB=0.5;AC=1;AN=2;DP4=14,8,13,2;MQ=60;EFF=DOWNSTREAM(MODIFIER||357|||BnaA02g33370D|||BnaA02g33370D||1),INTERGENIC(MODIFIER||||||||||1)	GT:PL	0/1:206,0,255
chrA02	23989860	chrA02:23989860_A/T	A	T	196	.	DP=24;VDB=0.655343;RPB=0.842882;MQB=0.934091;BQB=1;MQSB=0.960618;SGB=-0.676189;MQ0F=0;ICB=1;HOB=0.5;AC=1;AN=2;DP4=8,4,6,5;MQ=58;EFF=DOWNSTREAM(MODIFIER||1293|||BnaA02g33440D|||BnaA02g33440D||1),INTERGENIC(MODIFIER||||||||||1),UPSTREAM(MODIFIER||2700|||BnaA02g33450D|||BnaA02g33450D||1|WARNING_TRANSCRIPT_MULTIPLE_STOP_CODONS)	GT:PL	0/1:229,0,239
chrA02	24069254	chrA02:24069254_C/T	C	T	228	.	DP=23;VDB=0.691239;MQSB=1;SGB=-0.692717;MQ0F=0;AC=2;AN=2;DP4=0,0,11,12;MQ=60;EFF=DOWNSTREAM(MODIFIER||720|||BnaA02g33550D|||BnaA02g33550D||1|WARNING_TRANSCRIPT_MULTIPLE_STOP_CODONS),INTRAGENIC(MODIFIER|||||BnaA02g33550D|||||1),UPSTREAM(MODIFIER||911|||BnaA02g33540D|||BnaA02g33540D||1|WARNING_TRANSCRIPT_MULTIPLE_STOP_CODONS)	GT:PL	1/1:255,69,0
chrA02	24069369	chrA02:24069369_C/T	C	T	223	.	DP=11;VDB=0.386007;MQSB=1;SGB=-0.676189;MQ0F=0;AC=2;AN=2;DP4=0,0,2,9;MQ=60;EFF=DOWNSTREAM(MODIFIER||605|||BnaA02g33550D|||BnaA02g33550D||1|WARNING_TRANSCRIPT_MULTIPLE_STOP_CODONS),INTRAGENIC(MODIFIER|||||BnaA02g33550D|||||1),UPSTREAM(MODIFIER||1026|||BnaA02g33540D|||BnaA02g33540D||1|WARNING_TRANSCRIPT_MULTIPLE_STOP_CODONS)	GT:PL	1/1:250,33,0
[truncated: 5,278,213 more chars]
