# Supplementary material for: FANCM Limits Meiotic Crossovers in Brassica Crops
Source: Front Plant Sci. 2018 Mar 23;9:368. doi: 10.3389/fpls.2018.00368 (PMC5876677; doi:10.3389/fpls.2018.00368)
Supplement: Supplementary file 1 [file DataSheet1.ZIP › N84A1X23C2-2v-F2-81v_snpeff_filtered_for_ems.vcf]

##fileformat=VCFv4.2
##samtoolsVersion=1.3.1+htslib-1.3.1
##samtoolsCommand=samtools mpileup -B -Q 20 -u -g -o /work/project/ijpb/Colza/CROC//N84A1X23C2-2v-F2-81v/04_Analysis/N84A1X23C2-2v-F2-81v.bcf -f /save/project/ijpb/bank/GENOME/Bna-Darmor-GenoscopeV5F-WG/Bna-Darmor-GenoscopeV5F-WG.fa /work/project/ijpb/Colza/CROC//N84A1X23C2-2v-F2-81v/03_Filter/N84A1X23C2-2v-F2-81v.filtred.bam
##reference=file:///save/project/ijpb/bank/GENOME/Bna-Darmor-GenoscopeV5F-WG/Bna-Darmor-GenoscopeV5F-WG.fa
##SnpEffVersion="3.6c (build 2014-05-20), by Pablo Cingolani"
##SnpEffCmd="SnpEff  Bna-Darmor-GenoscopeV5F-WG -i vcf -o vcf /work/project/ijpb/Colza/CROC//N84A1X23C2-2v-F2-81v/04_Analysis/N84A1X23C2-2v-F2-81v.raw.vcf "
##fileDate=20180130
##FILTER=<ID=PASS,Description="All filters passed">
##ALT=<ID=*,Description="Represents allele(s) other than observed.">
##INFO=<ID=INDEL,Number=0,Type=Flag,Description="Indicates that the variant is an INDEL.">
##INFO=<ID=IDV,Number=1,Type=Integer,Description="Maximum number of reads supporting an indel">
##INFO=<ID=IMF,Number=1,Type=Float,Description="Maximum fraction of reads supporting an indel">
##INFO=<ID=DP,Number=1,Type=Integer,Description="Raw read depth">
##INFO=<ID=VDB,Number=1,Type=Float,Description="Variant Distance Bias for filtering splice-site artefacts in RNA-seq data (bigger is better),Version">
##INFO=<ID=RPB,Number=1,Type=Float,Description="Mann-Whitney U test of Read Position Bias (bigger is better)">
##INFO=<ID=MQB,Number=1,Type=Float,Description="Mann-Whitney U test of Mapping Quality Bias (bigger is better)">
##INFO=<ID=BQB,Number=1,Type=Float,Description="Mann-Whitney U test of Base Quality Bias (bigger is better)">
##INFO=<ID=MQSB,Number=1,Type=Float,Description="Mann-Whitney U test of Mapping Quality vs Strand Bias (bigger is better)">
##INFO=<ID=SGB,Number=1,Type=Float,Description="Segregation based metric.">
##INFO=<ID=MQ0F,Number=1,Type=Float,Description="Fraction of MQ0 reads (smaller is better)">
##INFO=<ID=ICB,Number=1,Type=Float,Description="Inbreeding Coefficient Binomial test (bigger is better)">
##INFO=<ID=HOB,Number=1,Type=Float,Description="Bias in the number of HOMs number (smaller is better)">
##INFO=<ID=AC,Number=A,Type=Integer,Description="Allele count in genotypes for each ALT allele, in the same order as listed">
##INFO=<ID=AN,Number=1,Type=Integer,Description="Total number of alleles in called genotypes">
##INFO=<ID=DP4,Number=4,Type=Integer,Description="Number of high-quality ref-forward , ref-reverse, alt-forward and alt-reverse bases">
##INFO=<ID=MQ,Number=1,Type=Integer,Description="Average mapping quality">
##INFO=<ID=EFF,Number=.,Type=String,Description="Predicted effects for this variant.Format: 'Effect ( Effect_Impact | Functional_Class | Codon_Change | Amino_Acid_Change| Amino_Acid_length | Gene_Name | Transcript_BioType | Gene_Coding | Transcript_ID | Exon_Rank  | Genotype_Number [ | ERRORS | WARNINGS ] )' ">
##FORMAT=<ID=GT,Number=1,Type=String,Description="Genotype">
##FORMAT=<ID=PL,Number=G,Type=Integer,Description="List of Phred-scaled genotype likelihoods">
##contig=<ID=chrA01,length=23267856>
##contig=<ID=chrA02,length=24793737>
##contig=<ID=chrA03,length=29767490>
##contig=<ID=chrA04,length=19151660>
##contig=<ID=chrA05,length=23067598>
##contig=<ID=chrA06,length=24396386>
##contig=<ID=chrA07,length=24006521>
##contig=<ID=chrA08,length=18961941>
##contig=<ID=chrA09,length=33865340>
##contig=<ID=chrA10,length=17398227>
##contig=<ID=chrC01,length=38829317>
##contig=<ID=chrC02,length=46221804>
##contig=<ID=chrC03,length=60573394>
##contig=<ID=chrC04,length=48930237>
##contig=<ID=chrC05,length=43185227>
##contig=<ID=chrC06,length=37225952>
##contig=<ID=chrC07,length=44770477>
##contig=<ID=chrC08,length=38477087>
##contig=<ID=chrC09,length=48508220>
##contig=<ID=chrA01_random,length=2687285>
##contig=<ID=chrA02_random,length=1623597>
##contig=<ID=chrA03_random,length=6015112>
##contig=<ID=chrA04_random,length=1481564>
##contig=<ID=chrA05_random,length=3017581>
##contig=<ID=chrA06_random,length=2286780>
##contig=<ID=chrA07_random,length=2069713>
##contig=<ID=chrA08_random,length=2120946>
##contig=<ID=chrA09_random,length=4134372>
##contig=<ID=chrA10_random,length=2278402>
##contig=<ID=chrC01_random,length=4437620>
##contig=<ID=chrC02_random,length=5147596>
##contig=<ID=chrC03_random,length=6509817>
##contig=<ID=chrC04_random,length=4434705>
##contig=<ID=chrC05_random,length=3728275>
##contig=<ID=chrC06_random,length=3366307>
##contig=<ID=chrC07_random,length=2949052>
##contig=<ID=chrC08_random,length=4518928>
##contig=<ID=chrC09_random,length=4437882>
##contig=<ID=chrAnn_random,length=48658326>
##contig=<ID=chrCnn_random,length=80671874>
##contig=<ID=chrUnn_random,length=8317898>
#CHROM	POS	ID	REF	ALT	QUAL	FILTER	INFO	FORMAT	N84A1X23C2-2v-F2-81v
chrA01	58257	chrA01:58257_G/A	G	A	228	.	DP=30;VDB=0.548775;MQSB=0.952765;SGB=-0.693097;MQ0F=0;AC=2;AN=2;DP4=0,0,6,24;MQ=59;EFF=INTRON(MODIFIER|||||BnaA01g00160D|||BnaA01g00160D|1|1|WARNING_TRANSCRIPT_MULTIPLE_STOP_CODONS),UPSTREAM(MODIFIER||3381|||BnaA01g00170D|||BnaA01g00170D||1|WARNING_TRANSCRIPT_INCOMPLETE)	GT:PL	1/1:255,90,0
chrA01	63224	chrA01:63224_G/A	G	A	228	.	DP=22;VDB=0.342824;MQSB=0.834768;SGB=-0.692562;MQ0F=0;AC=2;AN=2;DP4=0,0,9,13;MQ=57;EFF=DOWNSTREAM(MODIFIER||2178|||BnaA01g00160D|||BnaA01g00160D||1|WARNING_TRANSCRIPT_MULTIPLE_STOP_CODONS),NON_SYNONYMOUS_CODING(MODERATE|MISSENSE|gGa/gAa|G292E||BnaA01g00170D|||BnaA01g00170D|9|1|WARNING_TRANSCRIPT_INCOMPLETE),UPSTREAM(MODIFIER||1701|||BnaA01g00180D|||BnaA01g00180D||1|WARNING_TRANSCRIPT_INCOMPLETE),UPSTREAM(MODIFIER||3648|||BnaA01g00190D|||BnaA01g00190D||1|WARNING_TRANSCRIPT_MULTIPLE_STOP_CODONS)	GT:PL	1/1:255,66,0
chrA01	77426	chrA01:77426_G/A	G	A	204	.	DP=25;VDB=0.298272;RPB=0.83417;MQB=0.929204;BQB=1;MQSB=0.833024;SGB=-0.686358;MQ0F=0;ICB=1;HOB=0.5;AC=1;AN=2;DP4=8,3,11,3;MQ=59;EFF=NON_SYNONYMOUS_CODING(MODERATE|MISSENSE|tGt/tAt|C474Y||BnaA01g00210D|||BnaA01g00210D|8|1|WARNING_TRANSCRIPT_MULTIPLE_STOP_CODONS),UPSTREAM(MODIFIER||1661|||BnaA01g00220D|||BnaA01g00220D||1|WARNING_TRANSCRIPT_INCOMPLETE)	GT:PL	0/1:237,0,209
chrA01	116989	chrA01:116989_A/G	A	G	59	.	DP=18;VDB=0.431509;RPB=0.510573;MQB=0.449329;BQB=0.761685;MQSB=0.457304;SGB=-0.590765;MQ0F=0;ICB=1;HOB=0.5;AC=1;AN=2;DP4=6,6,2,3;MQ=45;EFF=INTERGENIC(MODIFIER||||||||||1)	GT:PL	0/1:93,0,240
chrA01	117053	chrA01:117053_G/A	G	A	22.963	.	DP=14;VDB=0.225386;RPB=0.367879;MQB=0.0326308;BQB=0.209611;MQSB=0.99005;SGB=-0.556411;MQ0F=0;ICB=1;HOB=0.5;AC=1;AN=2;DP4=3,7,1,3;MQ=45;EFF=INTERGENIC(MODIFIER||||||||||1)	GT:PL	0/1:57,0,212
chrA01	164494	chrA01:164494_G/A	G	A	119	.	DP=15;VDB=0.985811;RPB=0.898397;MQB=0.898397;BQB=0.998327;MQSB=0.367879;SGB=-0.636426;MQ0F=0;ICB=1;HOB=0.5;AC=1;AN=2;DP4=4,4,2,5;MQ=49;EFF=DOWNSTREAM(MODIFIER||3780|||BnaA01g00310D|||BnaA01g00310D||1),INTERGENIC(MODIFIER||||||||||1),UPSTREAM(MODIFIER||1172|||BnaA01g00300D|||BnaA01g00300D||1|WARNING_TRANSCRIPT_INCOMPLETE)	GT:PL	0/1:152,0,185
chrA01	174271	chrA01:174271_G/A	G	A	208	.	DP=35;VDB=0.314346;RPB=0.499764;MQB=1;BQB=0.992887;MQSB=1;SGB=-0.683931;MQ0F=0;ICB=1;HOB=0.5;AC=1;AN=2;DP4=9,13,5,8;MQ=60;EFF=DOWNSTREAM(MODIFIER||3775|||BnaA01g00330D|||BnaA01g00330D||1),NON_SYNONYMOUS_CODING(MODERATE|MISSENSE|tCc/tTc|S79F||BnaA01g00320D|||BnaA01g00320D|2|1|WARNING_TRANSCRIPT_MULTIPLE_STOP_CODONS),UPSTREAM(MODIFIER||4517|||BnaA01g00340D|||BnaA01g00340D||1|WARNING_TRANSCRIPT_INCOMPLETE)	GT:PL	0/1:241,0,255
chrA01	214839	chrA01:214839_G/A	G	A	163	.	DP=33;VDB=0.619026;RPB=0.689799;MQB=0.559762;BQB=0.821668;MQSB=0.0620329;SGB=-0.670168;MQ0F=0;ICB=1;HOB=0.5;AC=1;AN=2;DP4=8,15,5,5;MQ=52;EFF=DOWNSTREAM(MODIFIER||120|||BnaA01g00390D|||BnaA01g00390D||1|WARNING_TRANSCRIPT_MULTIPLE_STOP_CODONS),INTRAGENIC(MODIFIER|||||BnaA01g00390D|||||1),UPSTREAM(MODIFIER||328|||BnaA01g00380D|||BnaA01g00380D||1|WARNING_TRANSCRIPT_MULTIPLE_STOP_CODONS)	GT:PL	0/1:196,0,255
chrA01	215412	chrA01:215412_A/C	A	C	217	.	DP=12;VDB=1.6602e-05;MQSB=0.888889;SGB=-0.676189;MQ0F=0;AC=2;AN=2;DP4=0,0,9,2;MQ=58;EFF=NON_SYNONYMOUS_CODING(MODERATE|MISSENSE|tTg/tGg|L353W||BnaA01g00390D|||BnaA01g00390D|5|1|WARNING_TRANSCRIPT_MULTIPLE_STOP_CODONS),UPSTREAM(MODIFIER||901|||BnaA01g00380D|||BnaA01g00380D||1|WARNING_TRANSCRIPT_MULTIPLE_STOP_CODONS)	GT:PL	1/1:244,33,0
chrA01	225136	chrA01:225136_G/A	G	A	186	.	DP=16;VDB=0.470577;RPB=0.987474;MQB=0.933674;BQB=0.360231;MQSB=0.892753;SGB=-0.662043;MQ0F=0;ICB=1;HOB=0.5;AC=1;AN=2;DP4=5,2,4,5;MQ=59;EFF=DOWNSTREAM(MODIFIER||3294|||BnaA01g00410D|||BnaA01g00410D||1|WARNING_TRANSCRIPT_INCOMPLETE),DOWNSTREAM(MODIFIER||3545|||BnaA01g00400D|||BnaA01g00400D||1|WARNING_TRANSCRIPT_INCOMPLETE),INTERGENIC(MODIFIER||||||||||1)	GT:PL	0/1:219,0,174
chrA01	246262	chrA01:246262_G/A	G	A	222	.	DP=41;VDB=0.971072;RPB=0.943352;MQB=0.86501;BQB=0.819748;MQSB=0.989464;SGB=-0.692717;MQ0F=0;ICB=1;HOB=0.5;AC=1;AN=2;DP4=9,9,15,8;MQ=47;EFF=INTRON(MODIFIER|||||BnaA01g00440D|||BnaA01g00440D|12|1|WARNING_TRANSCRIPT_INCOMPLETE)	GT:PL	0/1:255,0,255
chrA01	254956	chrA01:254956_G/A	G	A	125	.	DP=18;VDB=0.81988;RPB=0.19389;MQB=0.163881;BQB=0.951002;MQSB=0.24146;SGB=-0.636426;MQ0F=0.111111;ICB=1;HOB=0.5;AC=1;AN=2;DP4=2,9,4,3;MQ=46;EFF=DOWNSTREAM(MODIFIER||2969|||BnaA01g00450D|||BnaA01g00450D||1),NON_SYNONYMOUS_CODING(MODERATE|MISSENSE|Gcg/Acg|A128T||BnaA01g00460D|||BnaA01g00460D|4|1|WARNING_TRANSCRIPT_MULTIPLE_STOP_CODONS),UPSTREAM(MODIFIER||3257|||BnaA01g00470D|||BnaA01g00470D||1|WARNING_TRANSCRIPT_INCOMPLETE)	GT:PL	0/1:158,0,162
chrA01	261309	chrA01:261309_G/A	G	A	222	.	DP=33;VDB=0.0153938;RPB=0.829029;MQB=0.954207;BQB=0.819803;MQSB=0.942644;SGB=-0.690438;MQ0F=0;ICB=1;HOB=0.5;AC=1;AN=2;DP4=6,10,5,12;MQ=54;EFF=DOWNSTREAM(MODIFIER||2200|||BnaA01g00470D|||BnaA01g00470D||1|WARNING_TRANSCRIPT_INCOMPLETE),DOWNSTREAM(MODIFIER||3413|||BnaA01g00500D|||BnaA01g00500D||1|WARNING_TRANSCRIPT_MULTIPLE_STOP_CODONS),DOWNSTREAM(MODIFIER||3686|||BnaA01g00460D|||BnaA01g00460D||1|WARNING_TRANSCRIPT_MULTIPLE_STOP_CODONS),NON_SYNONYMOUS_CODING(MODERATE|MISSENSE|atG/atA|M262I||BnaA01g00480D|||BnaA01g00480D|3|1|WARNING_TRANSCRIPT_MULTIPLE_STOP_CODONS),UPSTREAM(MODIFIER||2129|||BnaA01g00490D|||BnaA01g00490D||1)	GT:PL	0/1:255,0,255
chrA01	264794	chrA01:264794_G/A	G	A	111	.	DP=17;VDB=0.888379;RPB=0.753577;MQB=0.269146;BQB=0.381255;MQSB=0.846154;SGB=-0.636426;MQ0F=0.0588235;ICB=1;HOB=0.5;AC=1;AN=2;DP4=7,1,6,1;MQ=50;EFF=DOWNSTREAM(MODIFIER||1431|||BnaA01g00480D|||BnaA01g00480D||1|WARNING_TRANSCRIPT_MULTIPLE_STOP_CODONS),DOWNSTREAM(MODIFIER||590|||BnaA01g00490D|||BnaA01g00490D||1),SYNONYMOUS_CODING(LOW|SILENT|acC/acT|T357||BnaA01g00500D|||BnaA01g00500D|4|1|WARNING_TRANSCRIPT_MULTIPLE_STOP_CODONS)	GT:PL	0/1:144,0,156
chrA01	351565	chrA01:351565_T/A	T	A	130	.	DP=14;VDB=0.937552;RPB=0.928296;MQB=0.97357;BQB=0.953497;MQSB=0.804959;SGB=-0.662043;MQ0F=0.142857;ICB=1;HOB=0.5;AC=1;AN=2;DP4=4,0,4,5;MQ=29;EFF=INTERGENIC(MODIFIER||||||||||1),UPSTREAM(MODIFIER||1575|||BnaA01g00650D|||BnaA01g00650D||1|WARNING_TRANSCRIPT_INCOMPLETE),UPSTREAM(MODIFIER||4436|||BnaA01g00660D|||BnaA01g00660D||1|WARNING_TRANSCRIPT_MULTIPLE_STOP_CODONS),UPSTREAM(MODIFIER||759|||BnaA01g00640D|||BnaA01g00640D||1)	GT:PL	0/1:164,0,49
chrA01	366263	chrA01:366263_C/T	C	T	184	.	DP=21;VDB=0.906563;RPB=0.993592;MQB=0.931063;BQB=0.639909;MQSB=0.916401;SGB=-0.670168;MQ0F=0;ICB=1;HOB=0.5;AC=1;AN=2;DP4=6,4,5,5;MQ=58;EFF=INTERGENIC(MODIFIER||||||||||1),UPSTREAM(MODIFIER||4899|||BnaA01g00670D|||BnaA01g00670D||1|WARNING_TRANSCRIPT_INCOMPLETE)	GT:PL	0/1:217,0,244
chrA01	399061	chrA01:399061_G/A	G	A	219	.	DP=28;VDB=0.313328;RPB=0.99894;MQB=0.695496;BQB=0.58442;MQSB=0.0104404;SGB=-0.683931;MQ0F=0;ICB=1;HOB=0.5;AC=1;AN=2;DP4=6,9,4,9;MQ=53;EFF=DOWNSTREAM(MODIFIER||2061|||BnaA01g00710D|||BnaA01g00710D||1),DOWNSTREAM(MODIFIER||2112|||BnaA01g00720D|||BnaA01g00720D||1|WARNING_TRANSCRIPT_MULTIPLE_STOP_CODONS),INTERGENIC(MODIFIER||||||||||1)	GT:PL	0/1:252,0,255
chrA01	400306	chrA01:400306_T/C	T	C	113	.	DP=12;VDB=0.102965;RPB=0.0249144;MQB=0.793923;BQB=0.968069;MQSB=0.95494;SGB=-0.651104;MQ0F=0;ICB=1;HOB=0.5;AC=1;AN=2;DP4=0,4,7,1;MQ=39;EFF=DOWNSTREAM(MODIFIER||3306|||BnaA01g00710D|||BnaA01g00710D||1),DOWNSTREAM(MODIFIER||867|||BnaA01g00720D|||BnaA01g00720D||1|WARNING_TRANSCRIPT_MULTIPLE_STOP_CODONS),INTERGENIC(MODIFIER||||||||||1)	GT:PL	0/1:146,0,71
chrA01	427535	chrA01:427535_G/A	G	A	180	.	DP=22;VDB=0.549015;RPB=0.153169;MQB=0.925321;BQB=0.47813;MQSB=0.613159;SGB=-0.676189;MQ0F=0;ICB=1;HOB=0.5;AC=1;AN=2;DP4=6,5,4,7;MQ=56;EFF=INTERGENIC(MODIFIER||||||||||1),UPSTREAM(MODIFIER||3324|||BnaA01g00730D|||BnaA01g00730D||1|WARNING_TRANSCRIPT_INCOMPLETE)	GT:PL	0/1:213,0,225
chrA01	431170	chrA01:431170_G/A	G	A	169	.	DP=14;VDB=0.554245;RPB=0.726149;MQB=1;BQB=0.923116;MQSB=1;SGB=-0.662043;MQ0F=0;ICB=1;HOB=0.5;AC=1;AN=2;DP4=0,5,5,4;MQ=60;EFF=DOWNSTREAM(MODIFIER||3498|||BnaA01g00740D|||BnaA01g00740D||1),SYNONYMOUS_CODING(LOW|SILENT|ttG/ttA|L104||BnaA01g00730D|||BnaA01g00730D|1|1|WARNING_TRANSCRIPT_INCOMPLETE)	GT:PL	0/1:202,0,91
chrA01	459466	chrA01:459466_G/T	G	T	158	.	DP=7;VDB=0.298692;MQSB=0.810265;SGB=-0.636426;MQ0F=0;AC=2;AN=2;DP4=0,0,3,4;MQ=42;EFF=SYNONYMOUS_CODING(LOW|SILENT|tcG/tcT|S123||BnaA01g00780D|||BnaA01g00780D|2|1),UPSTREAM(MODIFIER||4897|||BnaA01g00800D|||BnaA01g00800D||1|WARNING_TRANSCRIPT_INCOMPLETE),UPSTREAM(MODIFIER||853|||BnaA01g00790D|||BnaA01g00790D||1|WARNING_TRANSCRIPT_INCOMPLETE)	GT:PL	1/1:185,21,0
chrA01	495648	chrA01:495648_G/A	G	A	115	.	DP=10;VDB=0.0974253;RPB=0.924584;MQB=0.924584;BQB=0.924584;MQSB=1;SGB=-0.616816;MQ0F=0;ICB=1;HOB=0.5;AC=1;AN=2;DP4=1,2,1,5;MQ=60;EFF=DOWNSTREAM(MODIFIER||738|||BnaA01g00880D|||BnaA01g00880D||1|WARNING_TRANSCRIPT_MULTIPLE_STOP_CODONS),INTERGENIC(MODIFIER||||||||||1),UPSTREAM(MODIFIER||1461|||BnaA01g00870D|||BnaA01g00870D||1|WARNING_TRANSCRIPT_INCOMPLETE),UPSTREAM(MODIFIER||3536|||BnaA01g00890D|||BnaA01g00890D||1|WARNING_TRANSCRIPT_MULTIPLE_STOP_CODONS)	GT:PL	0/1:148,0,99
chrA01	560659	chrA01:560659_A/G	A	G	135	.	DP=8;VDB=0.0498254;RPB=1;MQB=1;BQB=1;MQSB=0.25;SGB=-0.636426;MQ0F=0;AC=2;AN=2;DP4=0,1,2,5;MQ=46;EFF=DOWNSTREAM(MODIFIER||3184|||BnaA01g01030D|||BnaA01g01030D||1|WARNING_TRANSCRIPT_INCOMPLETE),DOWNSTREAM(MODIFIER||4352|||BnaA01g01000D|||BnaA01g01000D||1|WARNING_TRANSCRIPT_MULTIPLE_STOP_CODONS),SYNONYMOUS_CODING(LOW|SILENT|gcT/gcC|A262||BnaA01g01020D|||BnaA01g01020D|1|1),UPSTREAM(MODIFIER||2517|||BnaA01g01010D|||BnaA01g01010D||1)	GT:PL	1/1:162,1,0
chrA01	560662	chrA01:560662_C/T	C	T	142	.	DP=8;VDB=0.0434956;RPB=1;MQB=1;BQB=1;MQSB=0.25;SGB=-0.636426;MQ0F=0;AC=2;AN=2;DP4=0,1,2,5;MQ=46;EFF=DOWNSTREAM(MODIFIER||3181|||BnaA01g01030D|||BnaA01g01030D||1|WARNING_TRANSCRIPT_INCOMPLETE),DOWNSTREAM(MODIFIER||4355|||BnaA01g01000D|||BnaA01g01000D||1|WARNING_TRANSCRIPT_MULTIPLE_STOP_CODONS),SYNONYMOUS_CODING(LOW|SILENT|gaG/gaA|E261||BnaA01g01020D|||BnaA01g01020D|1|1),UPSTREAM(MODIFIER||2520|||BnaA01g01010D|||BnaA01g01010D||1)	GT:PL	1/1:169,0,1
chrA01	597613	chrA01:597613_G/A	G	A	194	.	DP=39;VDB=0.364748;RPB=0.181606;MQB=0.634805;BQB=0.999556;MQSB=0.219288;SGB=-0.683931;MQ0F=0;ICB=1;HOB=0.5;AC=1;AN=2;DP4=14,12,6,7;MQ=54;EFF=DOWNSTREAM(MODIFIER||1324|||BnaA01g01100D|||BnaA01g01100D||1|WARNING_TRANSCRIPT_MULTIPLE_STOP_CODONS),DOWNSTREAM(MODIFIER||572|||BnaA01g01120D|||BnaA01g01120D||1),INTRON(MODIFIER|||||BnaA01g01110D|||BnaA01g01110D|2|1|WARNING_TRANSCRIPT_INCOMPLETE)	GT:PL	0/1:227,0,255
chrA01	638014	chrA01:638014_A/G	A	G	228	.	DP=17;VDB=1.63413e-05;RPB=1;MQB=1;BQB=1;MQSB=0.30569;SGB=-0.689466;MQ0F=0.0588235;AC=2;AN=2;DP4=0,1,8,8;MQ=32;EFF=NON_SYNONYMOUS_CODING(MODERATE|MISSENSE|Aaa/Gaa|K570E||BnaA01g01210D|||BnaA01g01210D|4|1|WARNING_TRANSCRIPT_MULTIPLE_STOP_CODONS),UPSTREAM(MODIFIER||2649|||BnaA01g01220D|||BnaA01g01220D||1),UPSTREAM(MODIFIER||4281|||BnaA01g01230D|||BnaA01g01230D||1)	GT:PL	1/1:255,39,0
chrA01	644183	chrA01:644183_G/A	G	A	195	.	DP=14;VDB=0.866967;RPB=0.527292;MQB=0.778801;BQB=0.778801;MQSB=0.0857407;SGB=-0.670168;MQ0F=0;ICB=1;HOB=0.5;AC=1;AN=2;DP4=2,2,5,5;MQ=51;EFF=DOWNSTREAM(MODIFIER||1517|||BnaA01g01230D|||BnaA01g01230D||1),DOWNSTREAM(MODIFIER||3149|||BnaA01g01220D|||BnaA01g01220D||1),DOWNSTREAM(MODIFIER||3878|||BnaA01g01210D|||BnaA01g01210D||1|WARNING_TRANSCRIPT_MULTIPLE_STOP_CODONS),SYNONYMOUS_CODING(LOW|SILENT|ttC/ttT|F142||BnaA01g01240D|||BnaA01g01240D|2|1),UPSTREAM(MODIFIER||4657|||BnaA01g01250D|||BnaA01g01250D||1|WARNING_TRANSCRIPT_MULTIPLE_STOP_CODONS)	GT:PL	0/1:228,0,98
chrA01	701144	chrA01:701144_G/A	G	A	114	.	DP=27;VDB=0.864215;RPB=0.864812;MQB=0.982365;BQB=0.796966;MQSB=0.88901;SGB=-0.662043;MQ0F=0;ICB=1;HOB=0.5;AC=1;AN=2;DP4=9,8,8,1;MQ=57;EFF=NON_SYNONYMOUS_CODING(MODERATE|MISSENSE|aGa/aAa|R191K||BnaA01g01330D|||BnaA01g01330D|6|1|WARNING_TRANSCRIPT_MULTIPLE_STOP_CODONS)	GT:PL	0/1:147,0,255
chrA01	811114	chrA01:811114_A/G	A	G	54	.	DP=6;VDB=0.0506481;RPB=0.861511;MQB=0.28717;BQB=0.861511;MQSB=0.861511;SGB=-0.511536;MQ0F=0;ICB=1;HOB=0.5;AC=1;AN=2;DP4=1,2,2,1;MQ=42;EFF=DOWNSTREAM(MODIFIER||3373|||BnaA01g01510D|||BnaA01g01510D||1|WARNING_TRANSCRIPT_INCOMPLETE),INTRON(MODIFIER|||||BnaA01g01520D|||BnaA01g01520D|4|1|WARNING_TRANSCRIPT_MULTIPLE_STOP_CODONS)	GT:PL	0/1:87,0,66
chrA01	822729	chrA01:822729_T/C	T	C	149	.	DP=50;VDB=0.0261219;RPB=0.513103;MQB=0.0154446;BQB=0.99209;MQSB=0.137101;SGB=-0.690438;MQ0F=0;ICB=1;HOB=0.5;AC=1;AN=2;DP4=11,21,9,8;MQ=34;EFF=DOWNSTREAM(MODIFIER||4384|||BnaA01g01530D|||BnaA01g01530D||1),INTRON(MODIFIER|||||BnaA01g01520D|||BnaA01g01520D|27|1|WARNING_TRANSCRIPT_MULTIPLE_STOP_CODONS)	GT:PL	0/1:182,0,255
chrA01	890249	chrA01:890249_C/A	C	A	117	.	DP=10;VDB=0.000251406;RPB=0.274945;MQB=0.183296;BQB=0.916482;MQSB=0.895781;SGB=-0.636426;MQ0F=0;ICB=1;HOB=0.5;AC=1;AN=2;DP4=1,2,3,4;MQ=30;EFF=DOWNSTREAM(MODIFIER||4342|||BnaA01g01690D|||BnaA01g01690D||1|WARNING_TRANSCRIPT_MULTIPLE_STOP_CODONS),DOWNSTREAM(MODIFIER||700|||BnaA01g01670D|||BnaA01g01670D||1|WARNING_TRANSCRIPT_MULTIPLE_STOP_CODONS),SYNONYMOUS_CODING(LOW|SILENT|acG/acT|T380||BnaA01g01680D|||BnaA01g01680D|12|1|WARNING_TRANSCRIPT_MULTIPLE_STOP_CODONS),UPSTREAM(MODIFIER||3673|||BnaA01g01660D|||BnaA01g01660D||1|WARNING_TRANSCRIPT_INCOMPLETE)	GT:PL	0/1:151,0,46
chrA01	900071	chrA01:900071_G/A	G	A	220	.	DP=26;VDB=0.757288;RPB=0.999653;MQB=0.66939;BQB=0.98313;MQSB=0.975611;SGB=-0.689466;MQ0F=0;ICB=1;HOB=0.5;AC=1;AN=2;DP4=3,7,5,11;MQ=49;EFF=DOWNSTREAM(MODIFIER||3979|||BnaA01g01710D|||BnaA01g01710D||1|WARNING_TRANSCRIPT_INCOMPLETE),NON_SYNONYMOUS_CODING(MODERATE|MISSENSE|gGa/gAa|G245E||BnaA01g01700D|||BnaA01g01700D|4|1|WARNING_TRANSCRIPT_MULTIPLE_STOP_CODONS),UPSTREAM(MODIFIER||4391|||BnaA01g01690D|||BnaA01g01690D||1|WARNING_TRANSCRIPT_MULTIPLE_STOP_CODONS)	GT:PL	0/1:253,0,192
chrA01	924891	chrA01:924891_G/A	G	A	161	.	DP=21;VDB=0.508631;RPB=0.335079;MQB=0.900548;BQB=0.99938;MQSB=0.350305;SGB=-0.670168;MQ0F=0;ICB=1;HOB=0.5;AC=1;AN=2;DP4=6,5,7,3;MQ=52;EFF=DOWNSTREAM(MODIFIER||1978|||BnaA01g01770D|||BnaA01g01770D||1),DOWNSTREAM(MODIFIER||633|||BnaA01g01750D|||BnaA01g01750D||1|WARNING_TRANSCRIPT_MULTIPLE_STOP_CODONS),INTRON(MODIFIER|||||BnaA01g01760D|||BnaA01g01760D|3|1)	GT:PL	0/1:194,0,225
chrA01	925529	chrA01:925529_G/A	G	A	168	.	DP=9;VDB=0.000227753;MQSB=0.577865;SGB=-0.662043;MQ0F=0;AC=2;AN=2;DP4=0,0,3,6;MQ=39;EFF=DOWNSTREAM(MODIFIER||1271|||BnaA01g01750D|||BnaA01g01750D||1|WARNING_TRANSCRIPT_MULTIPLE_STOP_CODONS),DOWNSTREAM(MODIFIER||1340|||BnaA01g01770D|||BnaA01g01770D||1),DOWNSTREAM(MODIFIER||4707|||BnaA01g01780D|||BnaA01g01780D||1|WARNING_TRANSCRIPT_MULTIPLE_STOP_CODONS),INTRON(MODIFIER|||||BnaA01g01760D|||BnaA01g01760D|5|1)	GT:PL	1/1:195,27,0
chrA01	977193	chrA01:977193_G/A	G	A	168	.	DP=18;VDB=0.821672;RPB=0.364027;MQB=0.965097;BQB=0.965097;MQSB=0.411413;SGB=-0.670168;MQ0F=0;ICB=1;HOB=0.5;AC=1;AN=2;DP4=4,4,6,4;MQ=54;EFF=DOWNSTREAM(MODIFIER||2074|||BnaA01g01930D|||BnaA01g01930D||1|WARNING_TRANSCRIPT_MULTIPLE_STOP_CODONS),DOWNSTREAM(MODIFIER||4203|||BnaA01g01950D|||BnaA01g01950D||1),STOP_GAINED(HIGH|NONSENSE|tgG/tgA|W231*||BnaA01g01940D|||BnaA01g01940D|1|1),UPSTREAM(MODIFIER||4039|||BnaA01g01920D|||BnaA01g01920D||1)	GT:PL	0/1:201,0,174
chrA01	982973	chrA01:982973_G/T	G	T	167	.	DP=7;VDB=0.0102361;MQSB=0.810265;SGB=-0.636426;MQ0F=0;AC=2;AN=2;DP4=0,0,3,4;MQ=48;EFF=INTRON(MODIFIER|||||BnaA01g01950D|||BnaA01g01950D|1|1),UPSTREAM(MODIFIER||4596|||BnaA01g01960D|||BnaA01g01960D||1)	GT:PL	1/1:194,21,0
chrA01	987431	chrA01:987431_G/A	G	A	140	.	DP=17;VDB=0.580374;RPB=0.928603;MQB=0.352866;BQB=0.944865;MQSB=0.00873218;SGB=-0.651104;MQ0F=0;ICB=1;HOB=0.5;AC=1;AN=2;DP4=4,5,5,3;MQ=47;EFF=INTERGENIC(MODIFIER||||||||||1),UPSTREAM(MODIFIER||138|||BnaA01g01960D|||BnaA01g01960D||1),UPSTREAM(MODIFIER||4184|||BnaA01g01950D|||BnaA01g01950D||1)	GT:PL	0/1:173,0,217
chrA01	1025292	chrA01:1025292_G/A	G	A	222	.	DP=37;VDB=0.9766;RPB=0.830474;MQB=0.765296;BQB=0.556964;MQSB=0.548435;SGB=-0.692067;MQ0F=0;ICB=1;HOB=0.5;AC=1;AN=2;DP4=5,12,9,11;MQ=56;EFF=DOWNSTREAM(MODIFIER||3083|||BnaA01g02060D|||BnaA01g02060D||1|WARNING_TRANSCRIPT_MULTIPLE_STOP_CODONS),DOWNSTREAM(MODIFIER||4766|||BnaA01g02070D|||BnaA01g02070D||1|WARNING_TRANSCRIPT_INCOMPLETE),INTERGENIC(MODIFIER||||||||||1),UPSTREAM(MODIFIER||2256|||BnaA01g02040D|||BnaA01g02040D||1|WARNING_TRANSCRIPT_MULTIPLE_STOP_CODONS),UPSTREAM(MODIFIER||585|||BnaA01g02050D|||BnaA01g02050D||1)	GT:PL	0/1:255,0,255
chrA01	1091217	chrA01:1091217_C/T	C	T	73	.	DP=21;VDB=0.715797;RPB=0.174566;MQB=1;BQB=0.80337;MQSB=1;SGB=-0.616816;MQ0F=0;ICB=1;HOB=0.5;AC=1;AN=2;DP4=3,12,0,6;MQ=60;EFF=DOWNSTREAM(MODIFIER||835|||BnaA01g02190D|||BnaA01g02190D||1|WARNING_TRANSCRIPT_MULTIPLE_STOP_CODONS),INTERGENIC(MODIFIER||||||||||1)	GT:PL	0/1:106,0,252
chrA01	1214195	chrA01:1214195_C/T	C	T	121	.	DP=12;VDB=0.293058;RPB=0.660716;MQB=0.982603;BQB=0.71154;MQSB=0.95494;SGB=-0.616816;MQ0F=0;ICB=1;HOB=0.5;AC=1;AN=2;DP4=2,4,5,1;MQ=60;EFF=DOWNSTREAM(MODIFIER||1874|||BnaA01g02410D|||BnaA01g02410D||1|WARNING_TRANSCRIPT_INCOMPLETE),INTERGENIC(MODIFIER||||||||||1),UPSTREAM(MODIFIER||1525|||BnaA01g02400D|||BnaA01g02400D||1),UPSTREAM(MODIFIER||3864|||BnaA01g02390D|||BnaA01g02390D||1)	GT:PL	0/1:154,0,162
chrA01	1238787	chrA01:1238787_C/T	C	T	135	.	DP=18;VDB=0.690639;RPB=0.923177;MQB=0.999014;BQB=0.975631;MQSB=1;SGB=-0.670168;MQ0F=0;ICB=1;HOB=0.5;AC=1;AN=2;DP4=3,5,1,9;MQ=48;EFF=DOWNSTREAM(MODIFIER||1309|||BnaA01g02440D|||BnaA01g02440D||1),INTERGENIC(MODIFIER||||||||||1),UPSTREAM(MODIFIER||3718|||BnaA01g02450D|||BnaA01g02450D||1|WARNING_TRANSCRIPT_INCOMPLETE)	GT:PL	0/1:168,0,176
chrA01	1253335	chrA01:1253335_G/A	G	A	220	.	DP=26;VDB=0.46743;RPB=0.827498;MQB=0.945959;BQB=0.590982;MQSB=0.914947;SGB=-0.683931;MQ0F=0;ICB=1;HOB=0.5;AC=1;AN=2;DP4=8,5,8,5;MQ=58;EFF=DOWNSTREAM(MODIFIER||1217|||BnaA01g02480D|||BnaA01g02480D||1),DOWNSTREAM(MODIFIER||1765|||BnaA01g02460D|||BnaA01g02460D||1|WARNING_TRANSCRIPT_INCOMPLETE),DOWNSTREAM(MODIFIER||4619|||BnaA01g02490D|||BnaA01g02490D||1),NON_SYNONYMOUS_CODING(MODERATE|MISSENSE|tCg/tTg|S6L||BnaA01g02470D|||BnaA01g02470D|1|1)	GT:PL	0/1:253,0,242
chrA01	1309515	chrA01:1309515_C/T	C	T	173	.	DP=17;VDB=0.966215;RPB=0.846482;MQB=0.928603;BQB=0.981652;MQSB=0.85832;SGB=-0.662043;MQ0F=0;ICB=1;HOB=0.5;AC=1;AN=2;DP4=7,1,4,5;MQ=58;EFF=INTERGENIC(MODIFIER||||||||||1),UPSTREAM(MODIFIER||3382|||BnaA01g02630D|||BnaA01g02630D||1|WARNING_TRANSCRIPT_MULTIPLE_STOP_CODONS),UPSTREAM(MODIFIER||3607|||BnaA01g02610D|||BnaA01g02610D||1|WARNING_TRANSCRIPT_INCOMPLETE),UPSTREAM(MODIFIER||767|||BnaA01g02620D|||BnaA01g02620D||1)	GT:PL	0/1:206,0,167
chrA01	1370338	chrA01:1370338_G/A	G	A	185	.	DP=24;VDB=0.217648;RPB=0.873716;MQB=0.941765;BQB=0.721324;MQSB=0.864405;SGB=-0.680642;MQ0F=0;ICB=1;HOB=0.5;AC=1;AN=2;DP4=5,7,2,10;MQ=58;EFF=DOWNSTREAM(MODIFIER||4462|||BnaA01g02800D|||BnaA01g02800D||1|WARNING_TRANSCRIPT_MULTIPLE_STOP_CODONS),SYNONYMOUS_CODING(LOW|SILENT|gaG/gaA|E225||BnaA01g02780D|||BnaA01g02780D|3|1|WARNING_TRANSCRIPT_MULTIPLE_STOP_CODONS),UPSTREAM(MODIFIER||2976|||BnaA01g02790D|||BnaA01g02790D||1),UPSTREAM(MODIFIER||3755|||BnaA01g02770D|||BnaA01g02770D||1|WARNING_TRANSCRIPT_INCOMPLETE)	GT:PL	0/1:218,0,242
chrA01	1379766	chrA01:1379766_C/T	C	T	169	.	DP=35;VDB=0.892818;RPB=0.93882;MQB=0.97368;BQB=0.98995;MQSB=0.998767;SGB=-0.676189;MQ0F=0;ICB=1;HOB=0.5;AC=1;AN=2;DP4=10,14,6,5;MQ=58;EFF=INTRON(MODIFIER|||||BnaA01g02800D|||BnaA01g02800D|1|1|WARNING_TRANSCRIPT_MULTIPLE_STOP_CODONS)	GT:PL	0/1:202,0,255
chrA01	1388348	chrA01:1388348_C/T	C	T	97	.	DP=20;VDB=0.275478;RPB=0.350949;MQB=1;BQB=0.522046;MQSB=1;SGB=-0.616816;MQ0F=0;ICB=1;HOB=0.5;AC=1;AN=2;DP4=1,12,1,5;MQ=60;EFF=NON_SYNONYMOUS_CODING(MODERATE|MISSENSE|Gat/Aat|D500N||BnaA01g02820D|||BnaA01g02820D|6|1|WARNING_TRANSCRIPT_MULTIPLE_STOP_CODONS),UPSTREAM(MODIFIER||1544|||BnaA01g02810D|||BnaA01g02810D||1),UPSTREAM(MODIFIER||3274|||BnaA01g02830D|||BnaA01g02830D||1)	GT:PL	0/1:130,0,190
chrA01	1431047	chrA01:1431047_C/T	C	T	207	.	DP=23;VDB=0.54746;RPB=0.494431;MQB=1;BQB=0.956933;MQSB=1;SGB=-0.680642;MQ0F=0;ICB=1;HOB=0.5;AC=1;AN=2;DP4=7,3,4,8;MQ=60;EFF=DOWNSTREAM(MODIFIER||1986|||BnaA01g02920D|||BnaA01g02920D||1),DOWNSTREAM(MODIFIER||3650|||BnaA01g02910D|||BnaA01g02910D||1|WARNING_TRANSCRIPT_INCOMPLETE),INTERGENIC(MODIFIER||||||||||1),UPSTREAM(MODIFIER||4004|||BnaA01g02940D|||BnaA01g02940D||1|WARNING_TRANSCRIPT_MULTIPLE_STOP_CODONS),UPSTREAM(MODIFIER||647|||BnaA01g02930D|||BnaA01g02930D||1|WARNING_TRANSCRIPT_MULTIPLE_STOP_CODONS)	GT:PL	0/1:240,0,204
chrA01	1525641	chrA01:1525641_C/T	C	T	222	.	DP=25;VDB=0.806606;RPB=0.635697;MQB=0.264118;BQB=0.898635;MQSB=0.745495;SGB=-0.683931;MQ0F=0;ICB=1;HOB=0.5;AC=1;AN=2;DP4=5,7,6,7;MQ=54;EFF=DOWNSTREAM(MODIFIER||1880|||BnaA01g03170D|||BnaA01g03170D||1|WARNING_TRANSCRIPT_INCOMPLETE),INTRON(MODIFIER|||||BnaA01g03160D|||BnaA01g03160D|3|1)	GT:PL	0/1:255,0,252
chrA01	1542505	chrA01:1542505_A/C	A	C	107	.	DP=7;VDB=0.482766;RPB=1;MQB=1;BQB=1;MQSB=1.01283;SGB=-0.616816;MQ0F=0.142857;AC=2;AN=2;DP4=0,1,3,3;MQ=24;EFF=INTRON(MODIFIER|||||BnaA01g03200D|||BnaA01g03200D|3|1|WARNING_TRANSCRIPT_INCOMPLETE)	GT:PL	1/1:134,12,0
chrA01	1590919	chrA01:1590919_G/A	G	A	192	.	DP=21;VDB=0.843545;RPB=0.370932;MQB=0.939898;BQB=0.99938;MQSB=0.789252;SGB=-0.676189;MQ0F=0;ICB=1;HOB=0.5;AC=1;AN=2;DP4=3,7,5,6;MQ=57;EFF=DOWNSTREAM(MODIFIER||2414|||BnaA01g03340D|||BnaA01g03340D||1|WARNING_TRANSCRIPT_INCOMPLETE),DOWNSTREAM(MODIFIER||4031|||BnaA01g03360D|||BnaA01g03360D||1|WARNING_TRANSCRIPT_MULTIPLE_STOP_CODONS),DOWNSTREAM(MODIFIER||4405|||BnaA01g03330D|||BnaA01g03330D||1),SYNONYMOUS_CODING(LOW|SILENT|aaC/aaT|N357||BnaA01g03350D|||BnaA01g03350D|11|1|WARNING_TRANSCRIPT_MULTIPLE_STOP_CODONS)	GT:PL	0/1:225,0,200
chrA01	1624596	chrA01:1624596_G/A	G	A	165	.	DP=24;VDB=0.882886;RPB=0.973504;MQB=0.909914;BQB=0.633229;MQSB=0.40657;SGB=-0.676189;MQ0F=0;ICB=1;HOB=0.5;AC=1;AN=2;DP4=7,6,8,3;MQ=56;EFF=DOWNSTREAM(MODIFIER||2704|||BnaA01g03410D|||BnaA01g03410D||1|WARNING_TRANSCRIPT_MULTIPLE_STOP_CODONS),DOWNSTREAM(MODIFIER||498|||BnaA01g03420D|||BnaA01g03420D||1),NON_SYNONYMOUS_CODING(MODERATE|MISSENSE|Gca/Aca|A24T||BnaA01g03430D|||BnaA01g03430D|1|1|WARNING_TRANSCRIPT_MULTIPLE_STOP_CODONS),UPSTREAM(MODIFIER||2381|||BnaA01g03440D|||BnaA01g03440D||1|WARNING_TRANSCRIPT_INCOMPLETE),UPSTREAM(MODIFIER||3642|||BnaA01g03450D|||BnaA01g03450D||1|WARNING_TRANSCRIPT_MULTIPLE_STOP_CODONS)	GT:PL	0/1:198,0,255
chrA01	1629517	chrA01:1629517_C/T	C	T	160	.	DP=20;VDB=0.36925;RPB=0.705248;MQB=0.943233;BQB=0.988522;MQSB=0.996198;SGB=-0.676189;MQ0F=0;ICB=1;HOB=0.5;AC=1;AN=2;DP4=6,3,9,2;MQ=47;EFF=DOWNSTREAM(MODIFIER||1370|||BnaA01g03440D|||BnaA01g03440D||1|WARNING_TRANSCRIPT_INCOMPLETE),DOWNSTREAM(MODIFIER||3306|||BnaA01g03430D|||BnaA01g03430D||1|WARNING_TRANSCRIPT_MULTIPLE_STOP_CODONS),NON_SYNONYMOUS_CODING(MODERATE|MISSENSE|tCa/tTa|S133L||BnaA01g03450D|||BnaA01g03450D|7|1|WARNING_TRANSCRIPT_MULTIPLE_STOP_CODONS),UPSTREAM(MODIFIER||3584|||BnaA01g03470D|||BnaA01g03470D||1),UPSTREAM(MODIFIER||4431|||BnaA01g03480D|||BnaA01g03480D||1),UPSTREAM(MODIFIER||454|||BnaA01g03460D|||BnaA01g03460D||1|WARNING_TRANSCRIPT_INCOMPLETE)	GT:PL	0/1:193,0,178
chrA01	1683107	chrA01:1683107_C/T	C	T	222	.	DP=32;VDB=0.39454;RPB=0.637628;MQB=1;BQB=0.731616;MQSB=1;SGB=-0.688148;MQ0F=0;ICB=1;HOB=0.5;AC=1;AN=2;DP4=4,12,5,10;MQ=60;EFF=DOWNSTREAM(MODIFIER||3802|||BnaA01g03580D|||BnaA01g03580D||1|WARNING_TRANSCRIPT_INCOMPLETE),DOWNSTREAM(MODIFIER||803|||BnaA01g03590D|||BnaA01g03590D||1|WARNING_TRANSCRIPT_MULTIPLE_STOP_CODONS),NON_SYNONYMOUS_CODING(MODERATE|MISSENSE|cCc/cTc|P20L||BnaA01g03600D|||BnaA01g03600D|1|1|WARNING_TRANSCRIPT_MULTIPLE_STOP_CODONS),UPSTREAM(MODIFIER||3173|||BnaA01g03610D|||BnaA01g03610D||1|WARNING_TRANSCRIPT_MULTIPLE_STOP_CODONS)	GT:PL	0/1:255,0,255
chrA01	1688913	chrA01:1688913_G/A	G	A	222	.	DP=39;VDB=0.946871;RPB=0.976051;MQB=1;BQB=0.819384;MQSB=1;SGB=-0.692352;MQ0F=0;ICB=1;HOB=0.5;AC=1;AN=2;DP4=7,10,4,17;MQ=60;EFF=DOWNSTREAM(MODIFIER||4345|||BnaA01g03600D|||BnaA01g03600D||1|WARNING_TRANSCRIPT_MULTIPLE_STOP_CODONS),DOWNSTREAM(MODIFIER||4345|||BnaA01g03620D|||BnaA01g03620D||1|WARNING_TRANSCRIPT_INCOMPLETE),SYNONYMOUS_CODING(LOW|SILENT|caG/caA|Q751||BnaA01g03610D|||BnaA01g03610D|5|1|WARNING_TRANSCRIPT_MULTIPLE_STOP_CODONS)	GT:PL	0/1:255,0,255
chrA01	1692025	chrA01:1692025_C/T	C	T	222	.	DP=36;VDB=0.443482;RPB=0.81806;MQB=0.964377;BQB=0.864942;MQSB=0.96027;SGB=-0.69168;MQ0F=0;ICB=1;HOB=0.5;AC=1;AN=2;DP4=8,9,10,9;MQ=59;EFF=DOWNSTREAM(MODIFIER||1233|||BnaA01g03620D|||BnaA01g03620D||1|WARNING_TRANSCRIPT_INCOMPLETE),SYNONYMOUS_CODING(LOW|SILENT|gcC/gcT|A1495||BnaA01g03610D|||BnaA01g03610D|10|1|WARNING_TRANSCRIPT_MULTIPLE_STOP_CODONS)	GT:PL	0/1:255,0,255
chrA01	1717453	chrA01:1717453_C/T	C	T	222	.	DP=33;VDB=0.0231152;RPB=0.590386;MQB=0.954207;BQB=0.33601;MQSB=0.981001;SGB=-0.690438;MQ0F=0;ICB=1;HOB=0.5;AC=1;AN=2;DP4=6,10,4,13;MQ=59;EFF=DOWNSTREAM(MODIFIER||1554|||BnaA01g03650D|||BnaA01g03650D||1|WARNING_TRANSCRIPT_INCOMPLETE),INTRON(MODIFIER|||||BnaA01g03640D|||BnaA01g03640D|38|1|WARNING_TRANSCRIPT_INCOMPLETE),UPSTREAM(MODIFIER||3817|||BnaA01g03660D|||BnaA01g03660D||1)	GT:PL	0/1:255,0,255
chrA01	1723699	chrA01:1723699_G/A	G	A	168	.	DP=21;VDB=0.655561;RPB=0.372419;MQB=0.943233;BQB=0.901319;MQSB=0.916401;SGB=-0.662043;MQ0F=0;ICB=1;HOB=0.5;AC=1;AN=2;DP4=6,5,3,6;MQ=58;EFF=DOWNSTREAM(MODIFIER||651|||BnaA01g03670D|||BnaA01g03670D||1),SYNONYMOUS_CODING(LOW|SILENT|aaG/aaA|K810||BnaA01g03660D|||BnaA01g03660D|1|1),UPSTREAM(MODIFIER||2887|||BnaA01g03650D|||BnaA01g03650D||1|WARNING_TRANSCRIPT_INCOMPLETE)	GT:PL	0/1:201,0,251
chrA01	1729852	chrA01:1729852_G/A	G	A	199	.	DP=22;VDB=0.993937;RPB=0.973935;MQB=1;BQB=0.751921;MQSB=1;SGB=-0.676189;MQ0F=0;ICB=1;HOB=0.5;AC=1;AN=2;DP4=5,6,4,7;MQ=60;EFF=SYNONYMOUS_CODING(LOW|SILENT|gaG/gaA|E9||BnaA01g03680D|||BnaA01g03680D|1|1|WARNING_TRANSCRIPT_INCOMPLETE),UPSTREAM(MODIFIER||4276|||BnaA01g03670D|||BnaA01g03670D||1)	GT:PL	0/1:232,0,244
chrA01	1737509	chrA01:1737509_C/T	C	T	138	.	DP=14;VDB=0.238858;RPB=0.875173;MQB=0.811936;BQB=0.997919;MQSB=0.867428;SGB=-0.651104;MQ0F=0;ICB=1;HOB=0.5;AC=1;AN=2;DP4=2,4,3,5;MQ=44;EFF=DOWNSTREAM(MODIFIER||1390|||BnaA01g03690D|||BnaA01g03690D||1),DOWNSTREAM(MODIFIER||2055|||BnaA01g03680D|||BnaA01g03680D||1|WARNING_TRANSCRIPT_INCOMPLETE),DOWNSTREAM(MODIFIER||3448|||BnaA01g03730D|||BnaA01g03730D||1|WARNING_TRANSCRIPT_INCOMPLETE),NON_SYNONYMOUS_CODING(MODERATE|MISSENSE|cCt/cTt|P38L||BnaA01g03700D|||BnaA01g03700D|1|1),UPSTREAM(MODIFIER||1198|||BnaA01g03710D|||BnaA01g03710D||1),UPSTREAM(MODIFIER||2616|||BnaA01g03720D|||BnaA01g03720D||1)	GT:PL	0/1:171,0,138
chrA01	1741370	chrA01:1741370_C/T	C	T	222	.	DP=31;VDB=0.517615;RPB=0.799403;MQB=1;BQB=0.831077;MQSB=1;SGB=-0.69168;MQ0F=0;ICB=1;HOB=0.5;AC=1;AN=2;DP4=6,6,8,11;MQ=60;EFF=DOWNSTREAM(MODIFIER||1060|||BnaA01g03720D|||BnaA01g03720D||1),DOWNSTREAM(MODIFIER||2478|||BnaA01g03710D|||BnaA01g03710D||1),DOWNSTREAM(MODIFIER||3788|||BnaA01g03700D|||BnaA01g03700D||1),SYNONYMOUS_CODING(LOW|SILENT|agG/agA|R230||BnaA01g03730D|||BnaA01g03730D|5|1|WARNING_TRANSCRIPT_INCOMPLETE),UPSTREAM(MODIFIER||2547|||BnaA01g03740D|||BnaA01g03740D||1|WARNING_TRANSCRIPT_MULTIPLE_STOP_CODONS)	GT:PL	0/1:255,0,215
chrA01	1752979	chrA01:1752979_G/A	G	A	146	.	DP=18;VDB=0.644699;RPB=0.650623;MQB=0.924089;BQB=0.953364;MQSB=0.0562679;SGB=-0.662043;MQ0F=0;ICB=1;HOB=0.5;AC=1;AN=2;DP4=4,5,4,5;MQ=44;EFF=DOWNSTREAM(MODIFIER||1447|||BnaA01g03780D|||BnaA01g03780D||1),DOWNSTREAM(MODIFIER||3553|||BnaA01g03760D|||BnaA01g03760D||1),DOWNSTREAM(MODIFIER||4955|||BnaA01g03750D|||BnaA01g03750D||1|WARNING_TRANSCRIPT_MULTIPLE_STOP_CODONS),SYNONYMOUS_CODING(LOW|SILENT|aaG/aaA|K131||BnaA01g03770D|||BnaA01g03770D|2|1|WARNING_TRANSCRIPT_INCOMPLETE),UPSTREAM(MODIFIER||2689|||BnaA01g03790D|||BnaA01g03790D||1|WARNING_TRANSCRIPT_MULTIPLE_STOP_CODONS)	GT:PL	0/1:179,0,182
chrA01	1791409	chrA01:1791409_G/A	G	A	171	.	DP=53;VDB=0.944337;RPB=0.986531;MQB=0.0155009;BQB=0.975484;MQSB=3.53049e-05;SGB=-0.689466;MQ0F=0.0377358;ICB=1;HOB=0.5;AC=1;AN=2;DP4=26,11,6,10;MQ=36;EFF=DOWNSTREAM(MODIFIER||1451|||BnaA01g03880D|||BnaA01g03880D||1|WARNING_TRANSCRIPT_INCOMPLETE),DOWNSTREAM(MODIFIER||618|||BnaA01g03860D|||BnaA01g03860D||1|WARNING_TRANSCRIPT_INCOMPLETE),NON_SYNONYMOUS_CODING(MODERATE|MISSENSE|Gtc/Atc|V85I||BnaA01g03870D|||BnaA01g03870D|1|1)	GT:PL	0/1:204,0,255
chrA01	1846773	chrA01:1846773_G/A	G	A	146	.	DP=6;VDB=0.0215714;MQSB=0;SGB=-0.616816;MQ0F=0;AC=2;AN=2;DP4=0,0,2,4;MQ=48;EFF=DOWNSTREAM(MODIFIER||3681|||BnaA01g04030D|||BnaA01g04030D||1|WARNING_TRANSCRIPT_MULTIPLE_STOP_CODONS),NON_SYNONYMOUS_CODING(MODERATE|MISSENSE|Gga/Aga|G858R||BnaA01g04020D|||BnaA01g04020D|13|1|WARNING_TRANSCRIPT_INCOMPLETE)	GT:PL	1/1:173,18,0
chrA01	1930109	chrA01:1930109_C/T	C	T	182	.	DP=23;VDB=0.168008;RPB=0.0802025;MQB=1;BQB=0.795196;MQSB=1;SGB=-0.680642;MQ0F=0;ICB=1;HOB=0.5;AC=1;AN=2;DP4=3,8,2,10;MQ=60;EFF=DOWNSTREAM(MODIFIER||2818|||BnaA01g04170D|||BnaA01g04170D||1|WARNING_TRANSCRIPT_INCOMPLETE),NON_SYNONYMOUS_CODING(MODERATE|MISSENSE|aGg/aAg|R39K||BnaA01g04160D|||BnaA01g04160D|2|1|WARNING_TRANSCRIPT_INCOMPLETE)	GT:PL	0/1:215,0,214
chrA01	1944639	chrA01:1944639_C/T	C	T	187	.	DP=36;VDB=0.892694;RPB=0.993126;MQB=1;BQB=0.789285;MQSB=1;SGB=-0.680642;MQ0F=0;ICB=1;HOB=0.5;AC=1;AN=2;DP4=6,18,5,7;MQ=60;EFF=INTRON(MODIFIER|||||BnaA01g04200D|||BnaA01g04200D|2|1|WARNING_TRANSCRIPT_INCOMPLETE),UPSTREAM(MODIFIER||4218|||BnaA01g04190D|||BnaA01g04190D||1)	GT:PL	0/1:220,0,255
chrA01	1998337	chrA01:1998337_T/C	T	C	206	.	DP=47;VDB=0.0605584;RPB=0.26413;MQB=0.0631173;BQB=0.289429;MQSB=0.99423;SGB=-0.688148;MQ0F=0;ICB=1;HOB=0.5;AC=1;AN=2;DP4=18,14,9,6;MQ=57;EFF=DOWNSTREAM(MODIFIER||3736|||BnaA01g04320D|||BnaA01g04320D||1|WARNING_TRANSCRIPT_MULTIPLE_STOP_CODONS),SYNONYMOUS_CODING(LOW|SILENT|tcT/tcC|S461||BnaA01g04330D|||BnaA01g04330D|5|1|WARNING_TRANSCRIPT_MULTIPLE_STOP_CODONS)	GT:PL	0/1:239,0,255
chrA01	2036782	chrA01:2036782_C/T	C	T	222	.	DP=42;VDB=0.873415;RPB=0.878799;MQB=0.974176;BQB=0.999919;MQSB=0.92151;SGB=-0.692831;MQ0F=0;ICB=1;HOB=0.5;AC=1;AN=2;DP4=8,10,11,13;MQ=57;EFF=INTERGENIC(MODIFIER||||||||||1),UPSTREAM(MODIFIER||2232|||BnaA01g04390D|||BnaA01g04390D||1),UPSTREAM(MODIFIER||258|||BnaA01g04400D|||BnaA01g04400D||1|WARNING_TRANSCRIPT_INCOMPLETE)	GT:PL	0/1:255,0,255
chrA01	2038614	chrA01:2038614_C/T	C	T	174	.	DP=36;VDB=0.554125;RPB=0.950453;MQB=0.327913;BQB=0.462627;MQSB=0.21071;SGB=-0.680642;MQ0F=0;ICB=1;HOB=0.5;AC=1;AN=2;DP4=15,9,6,6;MQ=49;EFF=INTRON(MODIFIER|||||BnaA01g04400D|||BnaA01g04400D|6|1|WARNING_TRANSCRIPT_INCOMPLETE),UPSTREAM(MODIFIER||4064|||BnaA01g04390D|||BnaA01g04390D||1)	GT:PL	0/1:207,0,255
chrA01	2040199	chrA01:2040199_C/T	C	T	222	.	DP=28;VDB=0.286399;RPB=0.348964;MQB=0.956162;BQB=0.0912731;MQSB=0.971673;SGB=-0.683931;MQ0F=0;ICB=1;HOB=0.5;AC=1;AN=2;DP4=10,5,8,5;MQ=59;EFF=INTRON(MODIFIER|||||BnaA01g04400D|||BnaA01g04400D|6|1|WARNING_TRANSCRIPT_INCOMPLETE)	GT:PL	0/1:255,0,255
chrA01	2113956	chrA01:2113956_C/T	C	T	204	.	DP=24;VDB=0.330668;RPB=0.921053;MQB=0.785309;BQB=0.950498;MQSB=0.919431;SGB=-0.676189;MQ0F=0;ICB=1;HOB=0.5;AC=1;AN=2;DP4=5,8,5,6;MQ=54;EFF=DOWNSTREAM(MODIFIER||1092|||BnaA01g04530D|||BnaA01g04530D||1|WARNING_TRANSCRIPT_INCOMPLETE),NON_SYNONYMOUS_CODING(MODERATE|MISSENSE|Cca/Tca|P1121S||BnaA01g04520D|||BnaA01g04520D|22|1|WARNING_TRANSCRIPT_MULTIPLE_STOP_CODONS)	GT:PL	0/1:237,0,255
chrA01	2134236	chrA01:2134236_C/T	C	T	123	.	DP=25;VDB=0.29184;RPB=0.823732;MQB=0.99361;BQB=0.594978;MQSB=0.286615;SGB=-0.662043;MQ0F=0.04;ICB=1;HOB=0.5;AC=1;AN=2;DP4=8,8,2,7;MQ=42;EFF=DOWNSTREAM(MODIFIER||4950|||BnaA01g04580D|||BnaA01g04580D||1),SYNONYMOUS_CODING(LOW|SILENT|gaG/gaA|E251||BnaA01g04570D|||BnaA01g04570D|2|1),UPSTREAM(MODIFIER||3926|||BnaA01g04560D|||BnaA01g04560D||1)	GT:PL	0/1:156,0,250
chrA01	2168672	chrA01:2168672_C/T	C	T	222	.	DP=39;VDB=0.711079;RPB=0.0699688;MQB=1;BQB=0.993205;MQSB=0.650009;SGB=-0.69168;MQ0F=0;ICB=1;HOB=0.5;AC=1;AN=2;DP4=15,4,13,6;MQ=58;EFF=DOWNSTREAM(MODIFIER||75|||BnaA01g04660D|||BnaA01g04660D||1),DOWNSTREAM(MODIFIER||798|||BnaA01g04650D|||BnaA01g04650D||1|WARNING_TRANSCRIPT_INCOMPLETE),INTRAGENIC(MODIFIER|||||BnaA01g04660D|||||1),UPSTREAM(MODIFIER||3335|||BnaA01g04640D|||BnaA01g04640D||1|WARNING_TRANSCRIPT_MULTIPLE_STOP_CODONS)	GT:PL	0/1:255,0,255
chrA01	2228341	chrA01:2228341_C/T	C	T	222	.	DP=44;VDB=0.126773;RPB=0.224056;MQB=0.796124;BQB=0.328209;MQSB=0.673857;SGB=-0.692914;MQ0F=0;ICB=1;HOB=0.5;AC=1;AN=2;DP4=16,3,9,16;MQ=58;EFF=DOWNSTREAM(MODIFIER||3245|||BnaA01g04760D|||BnaA01g04760D||1|WARNING_TRANSCRIPT_MULTIPLE_STOP_CODONS),SYNONYMOUS_CODING(LOW|SILENT|agG/agA|R70||BnaA01g04770D|||BnaA01g04770D|3|1|WARNING_TRANSCRIPT_MULTIPLE_STOP_CODONS),UPSTREAM(MODIFIER||3150|||BnaA01g04780D|||BnaA01g04780D||1|WARNING_TRANSCRIPT_INCOMPLETE)	GT:PL	0/1:255,0,245
chrA01	2242033	chrA01:2242033_C/T	C	T	209	.	DP=25;VDB=0.233838;RPB=0.553377;MQB=0.619223;BQB=0.700893;MQSB=0.783218;SGB=-0.680642;MQ0F=0;ICB=1;HOB=0.5;AC=1;AN=2;DP4=3,10,5,7;MQ=56;EFF=DOWNSTREAM(MODIFIER||3447|||BnaA01g04800D|||BnaA01g04800D||1|WARNING_TRANSCRIPT_INCOMPLETE),DOWNSTREAM(MODIFIER||436|||BnaA01g04810D|||BnaA01g04810D||1|WARNING_TRANSCRIPT_INCOMPLETE),INTERGENIC(MODIFIER||||||||||1),UPSTREAM(MODIFIER||2073|||BnaA01g04820D|||BnaA01g04820D||1|WARNING_TRANSCRIPT_INCOMPLETE),UPSTREAM(MODIFIER||3851|||BnaA01g04830D|||BnaA01g04830D||1|WARNING_TRANSCRIPT_INCOMPLETE)	GT:PL	0/1:242,0,216
chrA01	2242977	chrA01:2242977_C/T	C	T	200	.	DP=37;VDB=0.654918;RPB=0.912009;MQB=0.812827;BQB=0.973913;MQSB=0.969902;SGB=-0.689466;MQ0F=0;ICB=1;HOB=0.5;AC=1;AN=2;DP4=3,18,3,13;MQ=58;EFF=DOWNSTREAM(MODIFIER||1380|||BnaA01g04810D|||BnaA01g04810D||1|WARNING_TRANSCRIPT_INCOMPLETE),DOWNSTREAM(MODIFIER||4391|||BnaA01g04800D|||BnaA01g04800D||1|WARNING_TRANSCRIPT_INCOMPLETE),INTERGENIC(MODIFIER||||||||||1),UPSTREAM(MODIFIER||1129|||BnaA01g04820D|||BnaA01g04820D||1|WARNING_TRANSCRIPT_INCOMPLETE),UPSTREAM(MODIFIER||2907|||BnaA01g04830D|||BnaA01g04830D||1|WARNING_TRANSCRIPT_INCOMPLETE),UPSTREAM(MODIFIER||4463|||BnaA01g04840D|||BnaA01g04840D||1|WARNING_TRANSCRIPT_INCOMPLETE)	GT:PL	0/1:233,0,255
chrA01	2251613	chrA01:2251613_C/T	C	T	222	.	DP=33;VDB=0.648845;RPB=0.761357;MQB=0.791193;BQB=0.943128;MQSB=0.693242;SGB=-0.690438;MQ0F=0;ICB=1;HOB=0.5;AC=1;AN=2;DP4=8,8,11,6;MQ=47;EFF=DOWNSTREAM(MODIFIER||1825|||BnaA01g04860D|||BnaA01g04860D||1|WARNING_TRANSCRIPT_INCOMPLETE),DOWNSTREAM(MODIFIER||1920|||BnaA01g04840D|||BnaA01g04840D||1|WARNING_TRANSCRIPT_INCOMPLETE),NON_SYNONYMOUS_CODING(MODERATE|MISSENSE|Gct/Act|A299T||BnaA01g04850D|||BnaA01g04850D|5|1|WARNING_TRANSCRIPT_MULTIPLE_STOP_CODONS)	GT:PL	0/1:255,0,255
chrA01	2254964	chrA01:2254964_C/T	C	T	222	.	DP=31;VDB=0.955038;RPB=0.924849;MQB=0.957006;BQB=0.260407;MQSB=0.974548;SGB=-0.688148;MQ0F=0;ICB=1;HOB=0.5;AC=1;AN=2;DP4=4,12,7,8;MQ=59;EFF=DOWNSTREAM(MODIFIER||3783|||BnaA01g04870D|||BnaA01g04870D||1|WARNING_TRANSCRIPT_MULTIPLE_STOP_CODONS),NON_SYNONYMOUS_CODING(MODERATE|MISSENSE|gGa/gAa|G394E||BnaA01g04860D|||BnaA01g04860D|10|1|WARNING_TRANSCRIPT_INCOMPLETE),UPSTREAM(MODIFIER||2015|||BnaA01g04850D|||BnaA01g04850D||1|WARNING_TRANSCRIPT_MULTIPLE_STOP_CODONS)	GT:PL	0/1:255,0,255
chrA01	2255397	chrA01:2255397_C/T	C	T	222	.	DP=27;VDB=0.60913;RPB=0.624404;MQB=1;BQB=0.844049;MQSB=1;SGB=-0.683931;MQ0F=0;ICB=1;HOB=0.5;AC=1;AN=2;DP4=9,5,6,7;MQ=60;EFF=DOWNSTREAM(MODIFIER||3350|||BnaA01g04870D|||BnaA01g04870D||1|WARNING_TRANSCRIPT_MULTIPLE_STOP_CODONS),NON_SYNONYMOUS_CODING(MODERATE|MISSENSE|atG/atA|M356I||BnaA01g04860D|||BnaA01g04860D|8|1|WARNING_TRANSCRIPT_INCOMPLETE),UPSTREAM(MODIFIER||2448|||BnaA01g04850D|||BnaA01g04850D||1|WARNING_TRANSCRIPT_MULTIPLE_STOP_CODONS)	GT:PL	0/1:255,0,255
chrA01	2256020	chrA01:2256020_C/T	C	T	222	.	DP=30;VDB=0.120932;RPB=0.77989;MQB=1;BQB=0.708868;MQSB=1;SGB=-0.688148;MQ0F=0;ICB=1;HOB=0.5;AC=1;AN=2;DP4=7,8,6,9;MQ=60;EFF=DOWNSTREAM(MODIFIER||2727|||BnaA01g04870D|||BnaA01g04870D||1|WARNING_TRANSCRIPT_MULTIPLE_STOP_CODONS),INTRON(MODIFIER|||||BnaA01g04860D|||BnaA01g04860D|6|1|WARNING_TRANSCRIPT_INCOMPLETE),UPSTREAM(MODIFIER||3071|||BnaA01g04850D|||BnaA01g04850D||1|WARNING_TRANSCRIPT_MULTIPLE_STOP_CODONS)	GT:PL	0/1:255,0,255
chrA01	2291625	chrA01:2291625_C/T	C	T	146	.	DP=27;VDB=0.143164;RPB=0.133734;MQB=0.466776;BQB=0.81328;MQSB=0.917583;SGB=-0.662043;MQ0F=0;ICB=1;HOB=0.5;AC=1;AN=2;DP4=7,11,5,4;MQ=44;EFF=SYNONYMOUS_CODING(LOW|SILENT|cgG/cgA|R366||BnaA01g04940D|||BnaA01g04940D|9|1|WARNING_TRANSCRIPT_MULTIPLE_STOP_CODONS)	GT:PL	0/1:179,0,255
chrA01	2292770	chrA01:2292770_C/T	C	T	193	.	DP=58;VDB=0.94202;RPB=0.814503;MQB=0.253394;BQB=0.83633;MQSB=0.33141;SGB=-0.690438;MQ0F=0.0517241;ICB=1;HOB=0.5;AC=1;AN=2;DP4=26,15,9,8;MQ=45;EFF=DOWNSTREAM(MODIFIER||4449|||BnaA01g04950D|||BnaA01g04950D||1),SYNONYMOUS_CODING(LOW|SILENT|caG/caA|Q144||BnaA01g04940D|||BnaA01g04940D|3|1|WARNING_TRANSCRIPT_MULTIPLE_STOP_CODONS)	GT:PL	0/1:226,0,255
chrA01	2354988	chrA01:2354988_C/T	C	T	124	.	DP=17;VDB=0.246704;RPB=0.928603;MQB=0.188003;BQB=0.995381;MQSB=0.00247875;SGB=-0.662043;MQ0F=0;ICB=1;HOB=0.5;AC=1;AN=2;DP4=6,2,2,7;MQ=43;EFF=DOWNSTREAM(MODIFIER||1842|||BnaA01g05020D|||BnaA01g05020D||1|WARNING_TRANSCRIPT_INCOMPLETE),DOWNSTREAM(MODIFIER||2922|||BnaA01g05000D|||BnaA01g05000D||1),NON_SYNONYMOUS_CODING(MODERATE|MISSENSE|aGg/aAg|R385K||BnaA01g05010D|||BnaA01g05010D|1|1|WARNING_TRANSCRIPT_INCOMPLETE),UPSTREAM(MODIFIER||3143|||BnaA01g05030D|||BnaA01g05030D||1)	GT:PL	0/1:157,0,165
chrA01	2498749	chrA01:2498749_G/A	G	A	138	.	DP=30;VDB=0.659762;RPB=0.9917;MQB=0.703183;BQB=0.612694;MQSB=0.397858;SGB=-0.676189;MQ0F=0.166667;ICB=1;HOB=0.5;AC=1;AN=2;DP4=5,14,4,7;MQ=36;EFF=DOWNSTREAM(MODIFIER||3148|||BnaA01g05320D|||BnaA01g05320D||1),NON_SYNONYMOUS_CODING(MODERATE|MISSENSE|Gtt/Att|V644I||BnaA01g05300D|||BnaA01g05300D|15|1|WARNING_TRANSCRIPT_INCOMPLETE),UPSTREAM(MODIFIER||1387|||BnaA01g05310D|||BnaA01g05310D||1)	GT:PL	0/1:171,0,238
chrA01	2507366	chrA01:2507366_G/A	G	A	210	.	DP=31;VDB=0.904961;RPB=0.642423;MQB=0.907597;BQB=0.85466;MQSB=0.706504;SGB=-0.683931;MQ0F=0;ICB=1;HOB=0.5;AC=1;AN=2;DP4=7,11,7,6;MQ=58;EFF=DOWNSTREAM(MODIFIER||2234|||BnaA01g05350D|||BnaA01g05350D||1|WARNING_TRANSCRIPT_INCOMPLETE),DOWNSTREAM(MODIFIER||3513|||BnaA01g05360D|||BnaA01g05360D||1),DOWNSTREAM(MODIFIER||4892|||BnaA01g05370D|||BnaA01g05370D||1),NON_SYNONYMOUS_CODING(MODERATE|MISSENSE|cCc/cTc|P610L||BnaA01g05340D|||BnaA01g05340D|1|1),UPSTREAM(MODIFIER||1827|||BnaA01g05330D|||BnaA01g05330D||1|WARNING_TRANSCRIPT_INCOMPLETE),UPSTREAM(MODIFIER||4139|||BnaA01g05320D|||BnaA01g05320D||1)	GT:PL	0/1:243,0,255
chrA01	2508874	chrA01:2508874_G/A	G	A	222	.	DP=26;VDB=0.307983;RPB=0.994627;MQB=0.983637;BQB=0.430955;MQSB=0.367758;SGB=-0.688148;MQ0F=0;ICB=1;HOB=0.5;AC=1;AN=2;DP4=6,5,6,9;MQ=50;EFF=DOWNSTREAM(MODIFIER||2005|||BnaA01g05360D|||BnaA01g05360D||1),DOWNSTREAM(MODIFIER||3384|||BnaA01g05370D|||BnaA01g05370D||1),DOWNSTREAM(MODIFIER||726|||BnaA01g05350D|||BnaA01g05350D||1|WARNING_TRANSCRIPT_INCOMPLETE),SYNONYMOUS_CODING(LOW|SILENT|atC/atT|I107||BnaA01g05340D|||BnaA01g05340D|1|1),UPSTREAM(MODIFIER||3335|||BnaA01g05330D|||BnaA01g05330D||1|WARNING_TRANSCRIPT_INCOMPLETE)	GT:PL	0/1:255,0,206
chrA01	2508985	chrA01:2508985_G/A	G	A	168	.	DP=33;VDB=0.958132;RPB=0.719998;MQB=0.891628;BQB=0.123605;MQSB=0.972757;SGB=-0.683931;MQ0F=0;ICB=1;HOB=0.5;AC=1;AN=2;DP4=7,13,3,10;MQ=59;EFF=DOWNSTREAM(MODIFIER||1894|||BnaA01g05360D|||BnaA01g05360D||1),DOWNSTREAM(MODIFIER||3273|||BnaA01g05370D|||BnaA01g05370D||1),DOWNSTREAM(MODIFIER||615|||BnaA01g05350D|||BnaA01g05350D||1|WARNING_TRANSCRIPT_INCOMPLETE),SYNONYMOUS_CODING(LOW|SILENT|gtC/gtT|V70||BnaA01g05340D|||BnaA01g05340D|1|1),UPSTREAM(MODIFIER||3446|||BnaA01g05330D|||BnaA01g05330D||1|WARNING_TRANSCRIPT_INCOMPLETE)	GT:PL	0/1:201,0,255
chrA01	2546653	chrA01:2546653_C/A	C	A	210	.	DP=29;VDB=0.029379;RPB=0.0780629;MQB=0.732319;BQB=0.433103;MQSB=0.0930145;SGB=-0.683931;MQ0F=0;ICB=1;HOB=0.5;AC=1;AN=2;DP4=10,6,9,4;MQ=54;EFF=DOWNSTREAM(MODIFIER||3863|||BnaA01g05470D|||BnaA01g05470D||1),DOWNSTREAM(MODIFIER||3982|||BnaA01g05460D|||BnaA01g05460D||1),INTRON(MODIFIER|||||BnaA01g05480D|||BnaA01g05480D|1|1|WARNING_TRANSCRIPT_MULTIPLE_STOP_CODONS)	GT:PL	0/1:243,0,255
chrA01	2561431	chrA01:2561431_G/A	G	A	43.0578	.	DP=27;VDB=0.334635;RPB=0.188843;MQB=0.895309;BQB=0.642527;MQSB=0.601139;SGB=-0.636426;MQ0F=0.0740741;ICB=1;HOB=0.5;AC=1;AN=2;DP4=6,14,2,5;MQ=28;EFF=DOWNSTREAM(MODIFIER||3262|||BnaA01g05490D|||BnaA01g05490D||1),INTERGENIC(MODIFIER||||||||||1)	GT:PL	0/1:77,0,234
chrA01	2637341	chrA01:2637341_G/A	G	A	129	.	DP=23;VDB=0.603537;RPB=0.567118;MQB=0.77718;BQB=0.606215;MQSB=0.0117436;SGB=-0.651104;MQ0F=0;ICB=1;HOB=0.5;AC=1;AN=2;DP4=3,12,2,6;MQ=52;EFF=DOWNSTREAM(MODIFIER||860|||BnaA01g05660D|||BnaA01g05660D||1|WARNING_TRANSCRIPT_MULTIPLE_STOP_CODONS),INTERGENIC(MODIFIER||||||||||1),UPSTREAM(MODIFIER||1600|||BnaA01g05670D|||BnaA01g05670D||1|WARNING_TRANSCRIPT_INCOMPLETE),UPSTREAM(MODIFIER||4353|||BnaA01g05650D|||BnaA01g05650D||1),UPSTREAM(MODIFIER||4604|||BnaA01g05640D|||BnaA01g05640D||1|WARNING_TRANSCRIPT_INCOMPLETE)	GT:PL	0/1:162,0,242
chrA01	2649168	chrA01:2649168_G/A	G	A	222	.	DP=35;VDB=0.750287;RPB=0.853472;MQB=1;BQB=0.196238;MQSB=1;SGB=-0.69168;MQ0F=0;ICB=1;HOB=0.5;AC=1;AN=2;DP4=5,11,8,11;MQ=60;EFF=DOWNSTREAM(MODIFIER||4280|||BnaA01g05680D|||BnaA01g05680D||1),INTRON(MODIFIER|||||BnaA01g05700D|||BnaA01g05700D|6|1|WARNING_TRANSCRIPT_INCOMPLETE),SPLICE_SITE_REGION(LOW|||||BnaA01g05700D|||BnaA01g05700D|6|1|WARNING_TRANSCRIPT_INCOMPLETE),UPSTREAM(MODIFIER||1703|||BnaA01g05690D|||BnaA01g05690D||1|WARNING_TRANSCRIPT_MULTIPLE_STOP_CODONS),UPSTREAM(MODIFIER||3556|||BnaA01g05710D|||BnaA01g05710D||1|WARNING_TRANSCRIPT_INCOMPLETE)	GT:PL	0/1:255,0,255
chrA01	2672128	chrA01:2672128_G/A	G	A	146	.	DP=15;VDB=0.0735586;RPB=0.87319;MQB=0.651439;BQB=0.720273;MQSB=0.846154;SGB=-0.651104;MQ0F=0;ICB=1;HOB=0.5;AC=1;AN=2;DP4=1,6,1,7;MQ=56;EFF=DOWNSTREAM(MODIFIER||904|||BnaA01g05750D|||BnaA01g05750D||1),INTERGENIC(MODIFIER||||||||||1),UPSTREAM(MODIFIER||2262|||BnaA01g05740D|||BnaA01g05740D||1|WARNING_TRANSCRIPT_INCOMPLETE)	GT:PL	0/1:179,0,156
chrA01	2681350	chrA01:2681350_G/A	G	A	222	.	DP=40;VDB=0.664091;RPB=0.996637;MQB=0.565937;BQB=0.623953;MQSB=0.527241;SGB=-0.692717;MQ0F=0.025;ICB=1;HOB=0.5;AC=1;AN=2;DP4=10,7,15,8;MQ=55;EFF=INTERGENIC(MODIFIER||||||||||1)	GT:PL	0/1:255,0,255
chrA01	2711734	chrA01:2711734_C/T	C	T	114	.	DP=14;VDB=0.0462387;RPB=0.94925;MQB=0.625784;BQB=0.399018;MQSB=0.925999;SGB=-0.651104;MQ0F=0;ICB=1;HOB=0.5;AC=1;AN=2;DP4=2,4,5,3;MQ=38;EFF=DOWNSTREAM(MODIFIER||1647|||BnaA01g05830D|||BnaA01g05830D||1|WARNING_TRANSCRIPT_INCOMPLETE),DOWNSTREAM(MODIFIER||3916|||BnaA01g05840D|||BnaA01g05840D||1|WARNING_TRANSCRIPT_INCOMPLETE),SYNONYMOUS_CODING(LOW|SILENT|gtC/gtT|V111||BnaA01g05820D|||BnaA01g05820D|2|1|WARNING_TRANSCRIPT_INCOMPLETE),UPSTREAM(MODIFIER||1683|||BnaA01g05810D|||BnaA01g05810D||1|WARNING_TRANSCRIPT_INCOMPLETE)	GT:PL	0/1:147,0,125
chrA01	2739283	chrA01:2739283_C/T	C	T	221	.	DP=26;VDB=0.97972;RPB=0.513924;MQB=1;BQB=0.743893;MQSB=1;SGB=-0.683931;MQ0F=0;ICB=1;HOB=0.5;AC=1;AN=2;DP4=6,7,8,5;MQ=60;EFF=DOWNSTREAM(MODIFIER||4307|||BnaA01g05880D|||BnaA01g05880D||1),DOWNSTREAM(MODIFIER||4519|||BnaA01g05920D|||BnaA01g05920D||1|WARNING_TRANSCRIPT_INCOMPLETE),SYNONYMOUS_CODING(LOW|SILENT|ttG/ttA|L203||BnaA01g05900D|||BnaA01g05900D|5|1),UPSTREAM(MODIFIER||1685|||BnaA01g05890D|||BnaA01g05890D||1|WARNING_TRANSCRIPT_MULTIPLE_STOP_CODONS),UPSTREAM(MODIFIER||2775|||BnaA01g05910D|||BnaA01g05910D||1)	GT:PL	0/1:254,0,246
chrA01	2845006	chrA01:2845006_C/T	C	T	222	.	DP=35;VDB=0.872925;RPB=0.965112;MQB=1;BQB=0.776837;MQSB=1;SGB=-0.692831;MQ0F=0;ICB=1;HOB=0.5;AC=1;AN=2;DP4=5,6,12,12;MQ=60;EFF=DOWNSTREAM(MODIFIER||1101|||BnaA01g06170D|||BnaA01g06170D||1),INTERGENIC(MODIFIER||||||||||1)	GT:PL	0/1:255,0,207
chrA01	2871353	chrA01:2871353_C/T	C	T	185	.	DP=23;VDB=0.536205;RPB=0.115536;MQB=1;BQB=0.611214;MQSB=1;SGB=-0.670168;MQ0F=0;ICB=1;HOB=0.5;AC=1;AN=2;DP4=6,7,4,6;MQ=60;EFF=INTERGENIC(MODIFIER||||||||||1),UPSTREAM(MODIFIER||1328|||BnaA01g06180D|||BnaA01g06180D||1|WARNING_TRANSCRIPT_INCOMPLETE)	GT:PL	0/1:218,0,255
chrA01	2888059	chrA01:2888059_C/T	C	T	222	.	DP=42;VDB=0.835993;RPB=0.897147;MQB=1;BQB=0.403455;MQSB=1;SGB=-0.692562;MQ0F=0;ICB=1;HOB=0.5;AC=1;AN=2;DP4=11,9,8,14;MQ=60;EFF=DOWNSTREAM(MODIFIER||3692|||BnaA01g06230D|||BnaA01g06230D||1|WARNING_TRANSCRIPT_INCOMPLETE),DOWNSTREAM(MODIFIER||3987|||BnaA01g06190D|||BnaA01g06190D||1|WARNING_TRANSCRIPT_MULTIPLE_STOP_CODONS),DOWNSTREAM(MODIFIER||4603|||BnaA01g06240D|||BnaA01g06240D||1|WARNING_TRANSCRIPT_MULTIPLE_STOP_CODONS),NON_SYNONYMOUS_CODING(MODERATE|MISSENSE|aCc/aTc|T228I||BnaA01g06210D|||BnaA01g06210D|5|1),UPSTREAM(MODIFIER||2760|||BnaA01g06200D|||BnaA01g06200D||1),UPSTREAM(MODIFIER||757|||BnaA01g06220D|||BnaA01g06220D||1|WARNING_TRANSCRIPT_MULTIPLE_STOP_CODONS)	GT:PL	0/1:255,0,255
chrA01	2920933	chrA01:2920933_C/T	C	T	156	.	DP=20;VDB=0.299782;RPB=0.207131;MQB=1;BQB=0.864302;MQSB=1;SGB=-0.651104;MQ0F=0;ICB=1;HOB=0.5;AC=1;AN=2;DP4=5,7,3,5;MQ=60;EFF=INTERGENIC(MODIFIER||||||||||1),UPSTREAM(MODIFIER||1554|||BnaA01g06330D|||BnaA01g06330D||1|WARNING_TRANSCRIPT_MULTIPLE_STOP_CODONS),UPSTREAM(MODIFIER||2488|||BnaA01g06340D|||BnaA01g06340D||1|WARNING_TRANSCRIPT_MULTIPLE_STOP_CODONS)	GT:PL	0/1:189,0,255
chrA01	2935226	chrA01:2935226_C/T	C	T	67	.	DP=13;VDB=0.622417;RPB=0.913799;MQB=1;BQB=0.543691;MQSB=0.95494;SGB=-0.556411;MQ0F=0;ICB=1;HOB=0.5;AC=1;AN=2;DP4=4,4,3,1;MQ=60;EFF=DOWNSTREAM(MODIFIER||3543|||BnaA01g06360D|||BnaA01g06360D||1),INTERGENIC(MODIFIER||||||||||1),UPSTREAM(MODIFIER||1351|||BnaA01g06370D|||BnaA01g06370D||1|WARNING_TRANSCRIPT_INCOMPLETE)	GT:PL	0/1:100,0,233
chrA01	2946405	chrA01:2946405_C/T	C	T	119	.	DP=31;VDB=0.77747;RPB=0.999745;MQB=0.983828;BQB=0.993651;MQSB=0.937158;SGB=-0.651104;MQ0F=0;ICB=1;HOB=0.5;AC=1;AN=2;DP4=14,9,4,4;MQ=59;EFF=DOWNSTREAM(MODIFIER||1502|||BnaA01g06380D|||BnaA01g06380D||1|WARNING_TRANSCRIPT_MULTIPLE_STOP_CODONS),DOWNSTREAM(MODIFIER||4764|||BnaA01g06370D|||BnaA01g06370D||1|WARNING_TRANSCRIPT_INCOMPLETE),DOWNSTREAM(MODIFIER||838|||BnaA01g06390D|||BnaA01g06390D||1),INTERGENIC(MODIFIER||||||||||1)	GT:PL	0/1:153,0,255
chrA01	2994322	chrA01:2994322_C/T	C	T	199	.	DP=31;VDB=0.526917;RPB=0.343864;MQB=1;BQB=0.114559;MQSB=1;SGB=-0.683931;MQ0F=0;ICB=1;HOB=0.5;AC=1;AN=2;DP4=9,9,9,4;MQ=60;EFF=DOWNSTREAM(MODIFIER||1894|||BnaA01g06460D|||BnaA01g06460D||1),INTERGENIC(MODIFIER||||||||||1),UPSTREAM(MODIFIER||64|||BnaA01g06470D|||BnaA01g06470D||1|WARNING_TRANSCRIPT_MULTIPLE_STOP_CODONS)	GT:PL	0/1:232,0,255
chrA01	3001961	chrA01:3001961_C/T	C	T	222	.	DP=35;VDB=0.735046;RPB=0.532789;MQB=1;BQB=0.323814;MQSB=1;SGB=-0.691153;MQ0F=0;ICB=1;HOB=0.5;AC=1;AN=2;DP4=8,9,14,4;MQ=60;EFF=DOWNSTREAM(MODIFIER||4394|||BnaA01g06490D|||BnaA01g06490D||1),INTERGENIC(MODIFIER||||||||||1),UPSTREAM(MODIFIER||1197|||BnaA01g06480D|||BnaA01g06480D||1)	GT:PL	0/1:255,0,255
chrA01	3019451	chrA01:3019451_C/T	C	T	75	.	DP=11;VDB=0.616356;RPB=0.643095;MQB=0.964642;BQB=0.0401934;MQSB=0.964642;SGB=-0.556411;MQ0F=0;ICB=1;HOB=0.5;AC=1;AN=2;DP4=3,4,1,3;MQ=60;EFF=DOWNSTREAM(MODIFIER||1988|||BnaA01g06510D|||BnaA01g06510D||1),INTERGENIC(MODIFIER||||||||||1),UPSTREAM(MODIFIER||387|||BnaA01g06520D|||BnaA01g06520D||1|WARNING_TRANSCRIPT_MULTIPLE_STOP_CODONS)	GT:PL	0/1:108,0,153
chrA01	3030103	chrA01:3030103_C/T	C	T	154	.	DP=22;VDB=0.569574;RPB=0.900548;MQB=0.99938;BQB=0.799507;MQSB=0.918304;SGB=-0.676189;MQ0F=0;ICB=1;HOB=0.5;AC=1;AN=2;DP4=7,3,9,2;MQ=57;EFF=DOWNSTREAM(MODIFIER||1656|||BnaA01g06530D|||BnaA01g06530D||1|WARNING_TRANSCRIPT_MULTIPLE_STOP_CODONS),INTRON(MODIFIER|||||BnaA01g06540D|||BnaA01g06540D|2|1),UPSTREAM(MODIFIER||3204|||BnaA01g06550D|||BnaA01g06550D||1|WARNING_TRANSCRIPT_MULTIPLE_STOP_CODONS)	GT:PL	0/1:187,0,198
chrA01	3038631	chrA01:3038631_C/T	C	T	222	.	DP=27;VDB=0.703613;RPB=0.226772;MQB=1;BQB=0.80688;MQSB=1;SGB=-0.686358;MQ0F=0;ICB=1;HOB=0.5;AC=1;AN=2;DP4=6,7,5,9;MQ=60;EFF=NON_SYNONYMOUS_CODING(MODERATE|MISSENSE|Cgg/Tgg|R60W||BnaA01g06550D|||BnaA01g06550D|3|1|WARNING_TRANSCRIPT_MULTIPLE_STOP_CODONS),UPSTREAM(MODIFIER||2223|||BnaA01g06560D|||BnaA01g06560D||1)	GT:PL	0/1:255,0,255
chrA01	3077893	chrA01:3077893_C/T	C	T	196	.	DP=13;VDB=0.497855;RPB=0.898672;MQB=0.962269;BQB=0.760709;MQSB=0.94394;SGB=-0.662043;MQ0F=0;ICB=1;HOB=0.5;AC=1;AN=2;DP4=2,1,6,3;MQ=58;EFF=DOWNSTREAM(MODIFIER||184|||BnaA01g06630D|||BnaA01g06630D||1|WARNING_TRANSCRIPT_INCOMPLETE),DOWNSTREAM(MODIFIER||4138|||BnaA01g06610D|||BnaA01g06610D||1),SYNONYMOUS_CODING(LOW|SILENT|atC/atT|I239||BnaA01g06620D|||BnaA01g06620D|2|1)	GT:PL	0/1:230,0,68
chrA01	3083186	chrA01:3083186_C/T	C	T	169	.	DP=16;VDB=0.740475;RPB=0.965592;MQB=0.162817;BQB=0.892753;MQSB=0.714286;SGB=-0.662043;MQ0F=0.0625;ICB=1;HOB=0.5;AC=1;AN=2;DP4=7,0,7,2;MQ=51;EFF=INTERGENIC(MODIFIER||||||||||1),UPSTREAM(MODIFIER||3427|||BnaA01g06630D|||BnaA01g06630D||1|WARNING_TRANSCRIPT_INCOMPLETE),UPSTREAM(MODIFIER||920|||BnaA01g06640D|||BnaA01g06640D||1)	GT:PL	0/1:202,0,111
chrA01	3105228	chrA01:3105228_C/T	C	T	155	.	DP=24;VDB=0.956308;RPB=0.908075;MQB=0.714623;BQB=0.50373;MQSB=0.816215;SGB=-0.670168;MQ0F=0;ICB=1;HOB=0.5;AC=1;AN=2;DP4=7,7,6,4;MQ=57;EFF=DOWNSTREAM(MODIFIER||223|||BnaA01g06690D|||BnaA01g06690D||1|WARNING_TRANSCRIPT_INCOMPLETE),SYNONYMOUS_CODING(LOW|SILENT|cgG/cgA|R55||BnaA01g06680D|||BnaA01g06680D|1|1|WARNING_TRANSCRIPT_MULTIPLE_STOP_CODONS)	GT:PL	0/1:188,0,255
chrA01	3122828	chrA01:3122828_C/T	C	T	180	.	DP=17;VDB=0.309361;RPB=0.195976;MQB=0.887766;BQB=0.163537;MQSB=0.965874;SGB=-0.670168;MQ0F=0;ICB=1;HOB=0.5;AC=1;AN=2;DP4=2,5,3,7;MQ=58;EFF=DOWNSTREAM(MODIFIER||529|||BnaA01g06720D|||BnaA01g06720D||1),INTERGENIC(MODIFIER||||||||||1),UPSTREAM(MODIFIER||3262|||BnaA01g06740D|||BnaA01g06740D||1|WARNING_TRANSCRIPT_INCOMPLETE),UPSTREAM(MODIFIER||895|||BnaA01g06730D|||BnaA01g06730D||1|WARNING_TRANSCRIPT_INCOMPLETE)	GT:PL	0/1:213,0,168
chrA01	3200779	chrA01:3200779_C/T	C	T	203	.	DP=33;VDB=0.442372;RPB=0.707688;MQB=0.983793;BQB=0.739246;MQSB=0.944856;SGB=-0.691153;MQ0F=0.030303;ICB=1;HOB=0.5;AC=1;AN=2;DP4=12,3,9,9;MQ=30;EFF=DOWNSTREAM(MODIFIER||1092|||BnaA01g06830D|||BnaA01g06830D||1|WARNING_TRANSCRIPT_INCOMPLETE),INTERGENIC(MODIFIER||||||||||1)	GT:PL	0/1:236,0,180
chrA01	3215202	chrA01:3215202_C/T	C	T	222	.	DP=22;VDB=0.244244;RPB=0.990726;MQB=1;BQB=0.931967;MQSB=1;SGB=-0.686358;MQ0F=0;ICB=1;HOB=0.5;AC=1;AN=2;DP4=5,3,6,8;MQ=60;EFF=INTRON(MODIFIER|||||BnaA01g06850D|||BnaA01g06850D|2|1|WARNING_TRANSCRIPT_MULTIPLE_STOP_CODONS),SPLICE_SITE_REGION(LOW|||||BnaA01g06850D|||BnaA01g06850D|2|1|WARNING_TRANSCRIPT_MULTIPLE_STOP_CODONS)	GT:PL	0/1:255,0,178
chrA01	3220593	chrA01:3220593_C/T	C	T	194	.	DP=20;VDB=0.677511;RPB=0.838107;MQB=0.972138;BQB=0.683926;MQSB=0.884751;SGB=-0.683931;MQ0F=0;ICB=1;HOB=0.5;AC=1;AN=2;DP4=5,2,9,4;MQ=56;EFF=INTERGENIC(MODIFIER||||||||||1)	GT:PL	0/1:227,0,147
chrA01	3227548	chrA01:3227548_C/T	C	T	222	.	DP=46;VDB=0.738699;RPB=0.441316;MQB=0.973548;BQB=0.111411;MQSB=0.965783;SGB=-0.692352;MQ0F=0;ICB=1;HOB=0.5;AC=1;AN=2;DP4=8,17,14,7;MQ=59;EFF=SYNONYMOUS_CODING(LOW|SILENT|tcG/tcA|S1445||BnaA01g06860D|||BnaA01g06860D|4|1|WARNING_TRANSCRIPT_INCOMPLETE)	GT:PL	0/1:255,0,255
chrA01	3228827	chrA01:3228827_C/T	C	T	222	.	DP=29;VDB=0.872477;RPB=0.999748;MQB=1;BQB=0.83186;MQSB=1;SGB=-0.691153;MQ0F=0;ICB=1;HOB=0.5;AC=1;AN=2;DP4=4,7,8,10;MQ=60;EFF=DOWNSTREAM(MODIFIER||4653|||BnaA01g06870D|||BnaA01g06870D||1|WARNING_TRANSCRIPT_INCOMPLETE),NON_SYNONYMOUS_CODING(MODERATE|MISSENSE|Gag/Aag|E1050K||BnaA01g06860D|||BnaA01g06860D|3|1|WARNING_TRANSCRIPT_INCOMPLETE)	GT:PL	0/1:255,0,222
chrA01	3266615	chrA01:3266615_C/T	C	T	222	.	DP=27;VDB=0.0899844;RPB=0.885367;MQB=1;BQB=0.215586;MQSB=1;SGB=-0.689466;MQ0F=0;ICB=1;HOB=0.5;AC=1;AN=2;DP4=7,4,6,10;MQ=60;EFF=DOWNSTREAM(MODIFIER||696|||BnaA01g06940D|||BnaA01g06940D||1|WARNING_TRANSCRIPT_INCOMPLETE),NON_SYNONYMOUS_CODING(MODERATE|MISSENSE|Ctt/Ttt|L282F||BnaA01g06930D|||BnaA01g06930D|1|1),UPSTREAM(MODIFIER||3188|||BnaA01g06920D|||BnaA01g06920D||1|WARNING_TRANSCRIPT_INCOMPLETE)	GT:PL	0/1:255,0,201
chrA01	3347479	chrA01:3347479_C/T	C	T	172	.	DP=23;VDB=0.749333;RPB=0.944319;MQB=1;BQB=0.689898;MQSB=1;SGB=-0.676189;MQ0F=0;ICB=1;HOB=0.5;AC=1;AN=2;DP4=8,4,2,9;MQ=60;EFF=INTRON(MODIFIER|||||BnaA01g07100D|||BnaA01g07100D|13|1|WARNING_TRANSCRIPT_INCOMPLETE)	GT:PL	0/1:205,0,234
chrA01	3355898	chrA01:3355898_C/T	C	T	222	.	DP=44;VDB=0.997129;RPB=0.994041;MQB=0.866878;BQB=0.883344;MQSB=0.999926;SGB=-0.692562;MQ0F=0;ICB=1;HOB=0.5;AC=1;AN=2;DP4=11,10,11,11;MQ=58;EFF=DOWNSTREAM(MODIFIER||3963|||BnaA01g07100D|||BnaA01g07100D||1|WARNING_TRANSCRIPT_INCOMPLETE),DOWNSTREAM(MODIFIER||4165|||BnaA01g07150D|||BnaA01g07150D||1),INTRON(MODIFIER|||||BnaA01g07120D|||BnaA01g07120D|11|1|WARNING_TRANSCRIPT_MULTIPLE_STOP_CODONS),UPSTREAM(MODIFIER||2397|||BnaA01g07140D|||BnaA01g07140D||1),UPSTREAM(MODIFIER||2508|||BnaA01g07110D|||BnaA01g07110D||1),UPSTREAM(MODIFIER||700|||BnaA01g07130D|||BnaA01g07130D||1|WARNING_TRANSCRIPT_INCOMPLETE)	GT:PL	0/1:255,0,255
chrA01	3363623	chrA01:3363623_C/T	C	T	133	.	DP=72;VDB=0.372154;RPB=0.350724;MQB=1;BQB=0.145036;MQSB=1;SGB=-0.689466;MQ0F=0;ICB=1;HOB=0.5;AC=1;AN=2;DP4=28,26,5,11;MQ=60;EFF=DOWNSTREAM(MODIFIER||3751|||BnaA01g07140D|||BnaA01g07140D||1),DOWNSTREAM(MODIFIER||843|||BnaA01g07160D|||BnaA01g07160D||1|WARNING_TRANSCRIPT_MULTIPLE_STOP_CODONS),INTERGENIC(MODIFIER||||||||||1),UPSTREAM(MODIFIER||2413|||BnaA01g07150D|||BnaA01g07150D||1)	GT:PL	0/1:167,0,255
chrA01	3365573	chrA01:3365573_G/A	G	A	222	.	DP=84;VDB=0.959355;RPB=0.429437;MQB=0.987064;BQB=0.937378;MQSB=0.976956;SGB=-0.693147;MQ0F=0;ICB=1;HOB=0.5;AC=1;AN=2;DP4=19,16,28,20;MQ=59;EFF=DOWNSTREAM(MODIFIER||2793|||BnaA01g07160D|||BnaA01g07160D||1|WARNING_TRANSCRIPT_MULTIPLE_STOP_CODONS),INTERGENIC(MODIFIER||||||||||1),UPSTREAM(MODIFIER||3511|||BnaA01g07170D|||BnaA01g07170D||1|WARNING_TRANSCRIPT_MULTIPLE_STOP_CODONS),UPSTREAM(MODIFIER||4363|||BnaA01g07150D|||BnaA01g07150D||1)	GT:PL	0/1:255,0,255
chrA01	3374549	chrA01:3374549_C/T	C	T	124	.	DP=20;VDB=0.957312;RPB=0.372419;MQB=0.590979;BQB=0.930391;MQSB=0.581345;SGB=-0.662043;MQ0F=0.05;ICB=1;HOB=0.5;AC=1;AN=2;DP4=8,3,4,5;MQ=42;EFF=DOWNSTREAM(MODIFIER||1050|||BnaA01g07180D|||BnaA01g07180D||1|WARNING_TRANSCRIPT_MULTIPLE_STOP_CODONS),DOWNSTREAM(MODIFIER||3595|||BnaA01g07170D|||BnaA01g07170D||1|WARNING_TRANSCRIPT_MULTIPLE_STOP_CODONS),DOWNSTREAM(MODIFIER||755|||BnaA01g07190D|||BnaA01g07190D||1|WARNING_TRANSCRIPT_MULTIPLE_STOP_CODONS),INTRAGENIC(MODIFIER|||||BnaA01g07190D|||||1)	GT:PL	0/1:157,0,189
chrA01	3392267	chrA01:3392267_C/T	C	T	216	.	DP=28;VDB=0.759508;RPB=0.995765;MQB=0.978744;BQB=0.889606;MQSB=0.949591;SGB=-0.683931;MQ0F=0;ICB=1;HOB=0.5;AC=1;AN=2;DP4=9,6,5,8;MQ=56;EFF=INTRON(MODIFIER|||||BnaA01g07200D|||BnaA01g07200D|4|1|WARNING_TRANSCRIPT_MULTIPLE_STOP_CODONS),UPSTREAM(MODIFIER||4350|||BnaA01g07210D|||BnaA01g07210D||1|WARNING_TRANSCRIPT_MULTIPLE_STOP_CODONS)	GT:PL	0/1:249,0,255
chrA01	3434360	chrA01:3434360_C/T	C	T	163	.	DP=10;VDB=0.736443;RPB=0.625;MQB=1;BQB=1;MQSB=0.916482;SGB=-0.651104;MQ0F=0;ICB=1;HOB=0.5;AC=1;AN=2;DP4=1,1,6,2;MQ=60;EFF=DOWNSTREAM(MODIFIER||1575|||BnaA01g07290D|||BnaA01g07290D||1),DOWNSTREAM(MODIFIER||2710|||BnaA01g07310D|||BnaA01g07310D||1|WARNING_TRANSCRIPT_MULTIPLE_STOP_CODONS),DOWNSTREAM(MODIFIER||2712|||BnaA01g07280D|||BnaA01g07280D||1),DOWNSTREAM(MODIFIER||4835|||BnaA01g07270D|||BnaA01g07270D||1),DOWNSTREAM(MODIFIER||538|||BnaA01g07300D|||BnaA01g07300D||1),INTERGENIC(MODIFIER||||||||||1)	GT:PL	0/1:198,0,48
chrA01	3463495	chrA01:3463495_C/T	C	T	124	.	DP=28;VDB=0.830068;RPB=0.997616;MQB=0.598381;BQB=0.987087;MQSB=0.998434;SGB=-0.683931;MQ0F=0;ICB=1;HOB=0.5;AC=1;AN=2;DP4=9,6,13,0;MQ=49;EFF=DOWNSTREAM(MODIFIER||1491|||BnaA01g07400D|||BnaA01g07400D||1|WARNING_TRANSCRIPT_INCOMPLETE),INTERGENIC(MODIFIER||||||||||1),UPSTREAM(MODIFIER||162|||BnaA01g07410D|||BnaA01g07410D||1|WARNING_TRANSCRIPT_MULTIPLE_STOP_CODONS),UPSTREAM(MODIFIER||3257|||BnaA01g07420D|||BnaA01g07420D||1|WARNING_TRANSCRIPT_INCOMPLETE)	GT:PL	0/1:157,0,252
chrA01	3465569	chrA01:3465569_C/T	C	T	112	.	DP=18;VDB=0.0435222;RPB=0.961295;MQB=1;BQB=0.644941;MQSB=1;SGB=-0.616816;MQ0F=0;ICB=1;HOB=0.5;AC=1;AN=2;DP4=8,4,4,2;MQ=60;EFF=DOWNSTREAM(MODIFIER||3565|||BnaA01g07400D|||BnaA01g07400D||1|WARNING_TRANSCRIPT_INCOMPLETE),NON_SYNONYMOUS_CODING(MODERATE|MISSENSE|aCt/aTt|T340I||BnaA01g07410D|||BnaA01g07410D|7|1|WARNING_TRANSCRIPT_MULTIPLE_STOP_CODONS),UPSTREAM(MODIFIER||1183|||BnaA01g07420D|||BnaA01g07420D||1|WARNING_TRANSCRIPT_INCOMPLETE)	GT:PL	0/1:145,0,245
chrA01	3593626	chrA01:3593626_C/T	C	T	222	.	DP=34;VDB=0.377183;RPB=0.737484;MQB=0.410008;BQB=0.0461879;MQSB=0.996083;SGB=-0.688148;MQ0F=0;ICB=1;HOB=0.5;AC=1;AN=2;DP4=12,7,9,6;MQ=55;EFF=DOWNSTREAM(MODIFIER||1641|||BnaA01g07650D|||BnaA01g07650D||1|WARNING_TRANSCRIPT_MULTIPLE_STOP_CODONS),DOWNSTREAM(MODIFIER||201|||BnaA01g07640D|||BnaA01g07640D||1),DOWNSTREAM(MODIFIER||4585|||BnaA01g07660D|||BnaA01g07660D||1|WARNING_TRANSCRIPT_INCOMPLETE),INTRAGENIC(MODIFIER|||||BnaA01g07640D|||||1),UPSTREAM(MODIFIER||4221|||BnaA01g07630D|||BnaA01g07630D||1|WARNING_TRANSCRIPT_MULTIPLE_STOP_CODONS)	GT:PL	0/1:255,0,255
chrA01	3603852	chrA01:3603852_C/T	C	T	81	.	DP=34;VDB=0.400989;RPB=0.176666;MQB=0.32444;BQB=0.631923;MQSB=0.0542941;SGB=-0.688148;MQ0F=0.441176;ICB=1;HOB=0.5;AC=1;AN=2;DP4=14,4,7,8;MQ=22;EFF=INTERGENIC(MODIFIER||||||||||1),UPSTREAM(MODIFIER||983|||BnaA01g07660D|||BnaA01g07660D||1|WARNING_TRANSCRIPT_INCOMPLETE)	GT:PL	0/1:114,0,170
chrA01	3639518	chrA01:3639518_G/C	G	C	160	.	DP=17;VDB=0.538025;RPB=0.576102;MQB=0.915545;BQB=0.987669;MQSB=0.998397;SGB=-0.651104;MQ0F=0;ICB=1;HOB=0.5;AC=1;AN=2;DP4=5,3,6,2;MQ=54;EFF=DOWNSTREAM(MODIFIER||33|||BnaA01g07690D|||BnaA01g07690D||1|WARNING_TRANSCRIPT_MULTIPLE_STOP_CODONS),INTRAGENIC(MODIFIER|||||BnaA01g07690D|||||1)	GT:PL	0/1:193,0,189
chrA01	3644583	chrA01:3644583_C/T	C	T	228	.	DP=15;VDB=0.790939;MQSB=1;SGB=-0.688148;MQ0F=0;AC=2;AN=2;DP4=0,0,11,4;MQ=60;EFF=INTERGENIC(MODIFIER||||||||||1),UPSTREAM(MODIFIER||1501|||BnaA01g07690D|||BnaA01g07690D||1|WARNING_TRANSCRIPT_MULTIPLE_STOP_CODONS)	GT:PL	1/1:255,45,0
chrA01	3644600	chrA01:3644600_C/T	C	T	228	.	DP=18;VDB=0.873966;MQSB=1;SGB=-0.691153;MQ0F=0;AC=2;AN=2;DP4=0,0,11,7;MQ=60;EFF=INTERGENIC(MODIFIER||||||||||1),UPSTREAM(MODIFIER||1518|||BnaA01g07690D|||BnaA01g07690D||1|WARNING_TRANSCRIPT_MULTIPLE_STOP_CODONS)	GT:PL	1/1:255,54,0
chrA01	3752932	chrA01:3752932_C/T	C	T	103	.	DP=12;VDB=0.175312;RPB=0.660716;MQB=0.864013;BQB=0.931779;MQSB=1;SGB=-0.616816;MQ0F=0;ICB=1;HOB=0.5;AC=1;AN=2;DP4=3,3,1,5;MQ=52;EFF=DOWNSTREAM(MODIFIER||21|||BnaA01g07960D|||BnaA01g07960D||1|WARNING_TRANSCRIPT_INCOMPLETE),INTRAGENIC(MODIFIER|||||BnaA01g07960D|||||1),UPSTREAM(MODIFIER||1146|||BnaA01g07950D|||BnaA01g07950D||1|WARNING_TRANSCRIPT_INCOMPLETE),UPSTREAM(MODIFIER||3283|||BnaA01g07940D|||BnaA01g07940D||1)	GT:PL	0/1:136,0,160
chrA01	3833105	chrA01:3833105_G/A	G	A	91	.	DP=11;VDB=0.894896;RPB=0.8618;MQB=0.8618;BQB=0.742931;MQSB=0.763675;SGB=-0.590765;MQ0F=0;ICB=1;HOB=0.5;AC=1;AN=2;DP4=2,4,2,3;MQ=57;EFF=INTRON(MODIFIER|||||BnaA01g08110D|||BnaA01g08110D|2|1|WARNING_TRANSCRIPT_INCOMPLETE),UPSTREAM(MODIFIER||3333|||BnaA01g08100D|||BnaA01g08100D||1),UPSTREAM(MODIFIER||4160|||BnaA01g08090D|||BnaA01g08090D||1|WARNING_TRANSCRIPT_INCOMPLETE)	GT:PL	0/1:124,0,155
chrA01	3849988	chrA01:3849988_G/A	G	A	221	.	DP=28;VDB=0.0261029;RPB=0.997095;MQB=1;BQB=0.445664;MQSB=1;SGB=-0.692067;MQ0F=0;ICB=1;HOB=0.5;AC=1;AN=2;DP4=6,2,10,10;MQ=60;EFF=DOWNSTREAM(MODIFIER||2517|||BnaA01g08140D|||BnaA01g08140D||1|WARNING_TRANSCRIPT_INCOMPLETE),INTERGENIC(MODIFIER||||||||||1),UPSTREAM(MODIFIER||1865|||BnaA01g08120D|||BnaA01g08120D||1|WARNING_TRANSCRIPT_INCOMPLETE),UPSTREAM(MODIFIER||758|||BnaA01g08130D|||BnaA01g08130D||1)	GT:PL	0/1:255,0,152
chrA01	4004649	chrA01:4004649_G/A	G	A	222	.	DP=32;VDB=0.0157073;RPB=0.902421;MQB=0.697005;BQB=0.449249;MQSB=0.965797;SGB=-0.690438;MQ0F=0;ICB=1;HOB=0.5;AC=1;AN=2;DP4=7,8,9,8;MQ=57;EFF=DOWNSTREAM(MODIFIER||4491|||BnaA01g08350D|||BnaA01g08350D||1|WARNING_TRANSCRIPT_MULTIPLE_STOP_CODONS),INTRON(MODIFIER|||||BnaA01g08340D|||BnaA01g08340D|3|1|WARNING_TRANSCRIPT_MULTIPLE_STOP_CODONS)	GT:PL	0/1:255,0,255
chrA01	4046571	chrA01:4046571_G/A	G	A	222	.	DP=37;VDB=0.89342;RPB=0.822701;MQB=1;BQB=0.906976;MQSB=1;SGB=-0.690438;MQ0F=0;ICB=1;HOB=0.5;AC=1;AN=2;DP4=9,11,9,8;MQ=60;EFF=SYNONYMOUS_CODING(LOW|SILENT|tcC/tcT|S146||BnaA01g08480D|||BnaA01g08480D|2|1|WARNING_TRANSCRIPT_INCOMPLETE),UPSTREAM(MODIFIER||3711|||BnaA01g08470D|||BnaA01g08470D||1|WARNING_TRANSCRIPT_INCOMPLETE)	GT:PL	0/1:255,0,255
chrA01	4052726	chrA01:4052726_C/T	C	T	222	.	DP=39;VDB=0.85351;RPB=0.709269;MQB=0.840231;BQB=0.387607;MQSB=0.203584;SGB=-0.692067;MQ0F=0;ICB=1;HOB=0.5;AC=1;AN=2;DP4=11,8,9,11;MQ=46;EFF=DOWNSTREAM(MODIFIER||3660|||BnaA01g08500D|||BnaA01g08500D||1|WARNING_TRANSCRIPT_MULTIPLE_STOP_CODONS),NON_SYNONYMOUS_CODING(MODERATE|MISSENSE|gGt/gAt|G684D||BnaA01g08490D|||BnaA01g08490D|6|1|WARNING_TRANSCRIPT_MULTIPLE_STOP_CODONS)	GT:PL	0/1:255,0,255
chrA01	4095735	chrA01:4095735_G/A	G	A	126	.	DP=57;VDB=0.229947;RPB=0.0566291;MQB=0.0137169;BQB=0.908762;MQSB=0.983252;SGB=-0.683931;MQ0F=0;ICB=1;HOB=0.5;AC=1;AN=2;DP4=22,22,5,8;MQ=57;EFF=INTERGENIC(MODIFIER||||||||||1)	GT:PL	0/1:160,0,255
chrA01	4096314	chrA01:4096314_C/A	C	A	221	.	DP=79;VDB=0.344888;RPB=0.968857;MQB=0.0860758;BQB=0.853314;MQSB=0.281889;SGB=-0.692562;MQ0F=0;ICB=1;HOB=0.5;AC=1;AN=2;DP4=37,20,11,11;MQ=58;EFF=INTERGENIC(MODIFIER||||||||||1)	GT:PL	0/1:255,0,255
chrA01	4107795	chrA01:4107795_C/T	C	T	222	.	DP=35;VDB=0.612829;RPB=0.28276;MQB=1;BQB=0.991266;MQSB=1;SGB=-0.69168;MQ0F=0;ICB=1;HOB=0.5;AC=1;AN=2;DP4=6,10,9,10;MQ=60;EFF=DOWNSTREAM(MODIFIER||1076|||BnaA01g08580D|||BnaA01g08580D||1|WARNING_TRANSCRIPT_INCOMPLETE),DOWNSTREAM(MODIFIER||1418|||BnaA01g08570D|||BnaA01g08570D||1|WARNING_TRANSCRIPT_MULTIPLE_STOP_CODONS),DOWNSTREAM(MODIFIER||2549|||BnaA01g08590D|||BnaA01g08590D||1|WARNING_TRANSCRIPT_INCOMPLETE),DOWNSTREAM(MODIFIER||4778|||BnaA01g08560D|||BnaA01g08560D||1|WARNING_TRANSCRIPT_INCOMPLETE),INTERGENIC(MODIFIER||||||||||1),UPSTREAM(MODIFIER||4224|||BnaA01g08600D|||BnaA01g08600D||1)	GT:PL	0/1:255,0,255
chrA01	4134835	chrA01:4134835_C/T	C	T	222	.	DP=37;VDB=0.437013;RPB=0.99886;MQB=0.885371;BQB=0.782493;MQSB=0.863767;SGB=-0.689466;MQ0F=0.027027;ICB=1;HOB=0.5;AC=1;AN=2;DP4=10,10,10,6;MQ=48;EFF=DOWNSTREAM(MODIFIER||4940|||BnaA01g08620D|||BnaA01g08620D||1),INTERGENIC(MODIFIER||||||||||1)	GT:PL	0/1:255,0,255
chrA01	4179120	chrA01:4179120_G/A	G	A	175	.	DP=13;VDB=0.986791;RPB=0.447727;MQB=0.447727;BQB=0.748798;MQSB=0.828239;SGB=-0.670168;MQ0F=0;ICB=1;HOB=0.5;AC=1;AN=2;DP4=0,3,6,4;MQ=40;EFF=INTERGENIC(MODIFIER||||||||||1)	GT:PL	0/1:209,0,37
chrA01	4201212	chrA01:4201212_G/A	G	A	194	.	DP=19;VDB=0.42619;RPB=1;MQB=0.920044;BQB=0.959989;MQSB=0.879351;SGB=-0.670168;MQ0F=0;ICB=1;HOB=0.5;AC=1;AN=2;DP4=6,3,6,4;MQ=58;EFF=INTERGENIC(MODIFIER||||||||||1)	GT:PL	0/1:227,0,198
chrA01	4205298	chrA01:4205298_G/A	G	A	214	.	DP=34;VDB=0.00232008;RPB=0.513382;MQB=1;BQB=0.0349914;MQSB=1;SGB=-0.686358;MQ0F=0;ICB=1;HOB=0.5;AC=1;AN=2;DP4=5,15,3,11;MQ=60;EFF=INTERGENIC(MODIFIER||||||||||1),UPSTREAM(MODIFIER||1169|||BnaA01g08720D|||BnaA01g08720D||1|WARNING_TRANSCRIPT_INCOMPLETE)	GT:PL	0/1:247,0,255
chrA01	4279598	chrA01:4279598_G/A	G	A	195	.	DP=18;VDB=0.487917;RPB=0.34141;MQB=0.99606;BQB=0.975631;MQSB=0.673857;SGB=-0.670168;MQ0F=0;ICB=1;HOB=0.5;AC=1;AN=2;DP4=2,6,6,4;MQ=57;EFF=DOWNSTREAM(MODIFIER||3510|||BnaA01g08840D|||BnaA01g08840D||1),INTERGENIC(MODIFIER||||||||||1),UPSTREAM(MODIFIER||180|||BnaA01g08850D|||BnaA01g08850D||1|WARNING_TRANSCRIPT_MULTIPLE_STOP_CODONS)	GT:PL	0/1:228,0,181
chrA01	4292192	chrA01:4292192_G/A	G	A	168	.	DP=42;VDB=0.382678;RPB=0.875767;MQB=0.881984;BQB=0.821831;MQSB=0.630214;SGB=-0.680642;MQ0F=0;ICB=1;HOB=0.5;AC=1;AN=2;DP4=20,10,5,7;MQ=57;EFF=INTERGENIC(MODIFIER||||||||||1),UPSTREAM(MODIFIER||2111|||BnaA01g08860D|||BnaA01g08860D||1|WARNING_TRANSCRIPT_INCOMPLETE),UPSTREAM(MODIFIER||769|||BnaA01g08870D|||BnaA01g08870D||1|WARNING_TRANSCRIPT_INCOMPLETE)	GT:PL	0/1:201,0,255
chrA01	4294188	chrA01:4294188_G/A	G	A	177	.	DP=53;VDB=0.499047;RPB=0.945222;MQB=0.989095;BQB=0.472689;MQSB=0.94742;SGB=-0.688148;MQ0F=0;ICB=1;HOB=0.5;AC=1;AN=2;DP4=25,13,10,5;MQ=59;EFF=DOWNSTREAM(MODIFIER||4885|||BnaA01g08880D|||BnaA01g08880D||1|WARNING_TRANSCRIPT_INCOMPLETE),INTERGENIC(MODIFIER||||||||||1),UPSTREAM(MODIFIER||2765|||BnaA01g08870D|||BnaA01g08870D||1|WARNING_TRANSCRIPT_INCOMPLETE),UPSTREAM(MODIFIER||4107|||BnaA01g08860D|||BnaA01g08860D||1|WARNING_TRANSCRIPT_INCOMPLETE)	GT:PL	0/1:211,0,255
chrA01	4303399	chrA01:4303399_C/T	C	T	155	.	DP=20;VDB=0.474122;RPB=0.993592;MQB=0.250861;BQB=0.459389;MQSB=0.581345;SGB=-0.670168;MQ0F=0.05;ICB=1;HOB=0.5;AC=1;AN=2;DP4=3,7,5,5;MQ=30;EFF=INTERGENIC(MODIFIER||||||||||1),UPSTREAM(MODIFIER||3069|||BnaA01g08880D|||BnaA01g08880D||1|WARNING_TRANSCRIPT_INCOMPLETE)	GT:PL	0/1:188,0,144
chrA01	4342595	chrA01:4342595_C/T	C	T	174	.	DP=16;VDB=0.522432;RPB=0.428674;MQB=0.779947;BQB=0.779947;MQSB=0.110153;SGB=-0.670168;MQ0F=0;ICB=1;HOB=0.5;AC=1;AN=2;DP4=1,5,7,3;MQ=50;EFF=DOWNSTREAM(MODIFIER||3161|||BnaA01g08930D|||BnaA01g08930D||1|WARNING_TRANSCRIPT_MULTIPLE_STOP_CODONS),SYNONYMOUS_CODING(LOW|SILENT|caG/caA|Q181||BnaA01g08940D|||BnaA01g08940D|1|1|WARNING_TRANSCRIPT_INCOMPLETE),UPSTREAM(MODIFIER||3577|||BnaA01g08950D|||BnaA01g08950D||1|WARNING_TRANSCRIPT_MULTIPLE_STOP_CODONS)	GT:PL	0/1:207,0,130
chrA01	4354757	chrA01:4354757_C/T	C	T	177	.	DP=23;VDB=0.827555;RPB=0.768708;MQB=0.980625;BQB=0.956933;MQSB=0.225079;SGB=-0.680642;MQ0F=0;ICB=1;HOB=0.5;AC=1;AN=2;DP4=5,5,10,2;MQ=52;EFF=DOWNSTREAM(MODIFIER||1994|||BnaA01g08960D|||BnaA01g08960D||1|WARNING_TRANSCRIPT_INCOMPLETE),DOWNSTREAM(MODIFIER||947|||BnaA01g08970D|||BnaA01g08970D||1|WARNING_TRANSCRIPT_INCOMPLETE),NON_SYNONYMOUS_CODING(MODERATE|MISSENSE|aCa/aTa|T2I||BnaA01g08980D|||BnaA01g08980D|1|1|WARNING_TRANSCRIPT_INCOMPLETE)	GT:PL	0/1:210,0,201
chrA01	4390016	chrA01:4390016_C/T	C	T	222	.	DP=33;VDB=0.8553;RPB=0.923961;MQB=1;BQB=0.799561;MQSB=1;SGB=-0.691153;MQ0F=0;ICB=1;HOB=0.5;AC=1;AN=2;DP4=6,9,10,8;MQ=60;EFF=INTRON(MODIFIER|||||BnaA01g09040D|||BnaA01g09040D|2|1|WARNING_TRANSCRIPT_INCOMPLETE),SPLICE_SITE_REGION(LOW|||||BnaA01g09040D|||BnaA01g09040D|2|1|WARNING_TRANSCRIPT_INCOMPLETE)	GT:PL	0/1:255,0,255
chrA01	4396081	chrA01:4396081_C/T	C	T	139	.	DP=48;VDB=0.329216;RPB=0.722939;MQB=0.16399;BQB=0.811119;MQSB=0.411747;SGB=-0.676189;MQ0F=0.166667;ICB=1;HOB=0.5;AC=1;AN=2;DP4=13,21,5,6;MQ=33;EFF=DOWNSTREAM(MODIFIER||1379|||BnaA01g09050D|||BnaA01g09050D||1|WARNING_TRANSCRIPT_INCOMPLETE),INTRON(MODIFIER|||||BnaA01g09040D|||BnaA01g09040D|35|1|WARNING_TRANSCRIPT_INCOMPLETE)	GT:PL	0/1:172,0,255
chrA01	4414681	chrA01:4414681_C/T	C	T	179	.	DP=18;VDB=0.785665;RPB=0.729213;MQB=1;BQB=0.965521;MQSB=1;SGB=-0.662043;MQ0F=0;ICB=1;HOB=0.5;AC=1;AN=2;DP4=3,6,5,4;MQ=60;EFF=INTERGENIC(MODIFIER||||||||||1),UPSTREAM(MODIFIER||3174|||BnaA01g09060D|||BnaA01g09060D||1|WARNING_TRANSCRIPT_INCOMPLETE)	GT:PL	0/1:212,0,205
chrA01	4444858	chrA01:4444858_G/A	G	A	222	.	DP=32;VDB=0.271441;RPB=0.268662;MQB=1;BQB=0.324068;MQSB=1;SGB=-0.691153;MQ0F=0;ICB=1;HOB=0.5;AC=1;AN=2;DP4=6,7,11,7;MQ=60;EFF=INTERGENIC(MODIFIER||||||||||1),UPSTREAM(MODIFIER||2995|||BnaA01g09090D|||BnaA01g09090D||1)	GT:PL	0/1:255,0,255
chrA01	4474928	chrA01:4474928_G/A	G	A	43.9049	.	DP=9;VDB=0.267404;RPB=0.577865;MQB=0.924584;BQB=0.924584;MQSB=1;SGB=-0.511536;MQ0F=0;ICB=1;HOB=0.5;AC=1;AN=2;DP4=5,1,3,0;MQ=60;EFF=INTERGENIC(MODIFIER||||||||||1),UPSTREAM(MODIFIER||2110|||BnaA01g09160D|||BnaA01g09160D||1)	GT:PL	0/1:77,0,158
chrA01	4481191	chrA01:4481191_G/A	G	A	177	.	DP=21;VDB=0.288338;RPB=0.19945;MQB=0.657699;BQB=0.780412;MQSB=0.509156;SGB=-0.670168;MQ0F=0.047619;ICB=1;HOB=0.5;AC=1;AN=2;DP4=5,6,6,4;MQ=43;EFF=DOWNSTREAM(MODIFIER||1297|||BnaA01g09180D|||BnaA01g09180D||1|WARNING_TRANSCRIPT_MULTIPLE_STOP_CODONS),DOWNSTREAM(MODIFIER||3307|||BnaA01g09200D|||BnaA01g09200D||1),INTERGENIC(MODIFIER||||||||||1),UPSTREAM(MODIFIER||2703|||BnaA01g09190D|||BnaA01g09190D||1),UPSTREAM(MODIFIER||940|||BnaA01g09170D|||BnaA01g09170D||1)	GT:PL	0/1:210,0,212
chrA01	4537257	chrA01:4537257_G/A	G	A	103	.	DP=20;VDB=0.950618;RPB=0.962269;MQB=0.893124;BQB=0.999215;MQSB=0.104077;SGB=-0.636426;MQ0F=0.1;ICB=1;HOB=0.5;AC=1;AN=2;DP4=7,6,4,3;MQ=45;EFF=NON_SYNONYMOUS_CODING(MODERATE|MISSENSE|Ctc/Ttc|L180F||BnaA01g09290D|||BnaA01g09290D|3|1|WARNING_TRANSCRIPT_INCOMPLETE),UPSTREAM(MODIFIER||3103|||BnaA01g09300D|||BnaA01g09300D||1|WARNING_TRANSCRIPT_INCOMPLETE),UPSTREAM(MODIFIER||3117|||BnaA01g09280D|||BnaA01g09280D||1|WARNING_TRANSCRIPT_MULTIPLE_STOP_CODONS),UPSTREAM(MODIFIER||3482|||BnaA01g09310D|||BnaA01g09310D||1|WARNING_TRANSCRIPT_INCOMPLETE)	GT:PL	0/1:136,0,229
chrA01	4556671	chrA01:4556671_C/T	C	T	35.8345	.	DP=18;VDB=0.885471;RPB=0.950514;MQB=0.816272;BQB=0.987392;MQSB=0.468083;SGB=-0.556411;MQ0F=0;ICB=1;HOB=0.5;AC=1;AN=2;DP4=5,9,0,4;MQ=56;EFF=DOWNSTREAM(MODIFIER||2935|||BnaA01g09340D|||BnaA01g09340D||1|WARNING_TRANSCRIPT_INCOMPLETE),DOWNSTREAM(MODIFIER||4238|||BnaA01g09330D|||BnaA01g09330D||1|WARNING_TRANSCRIPT_MULTIPLE_STOP_CODONS),INTERGENIC(MODIFIER||||||||||1)	GT:PL	0/1:70,0,255
chrA01	4684003	chrA01:4684003_C/T	C	T	222	.	DP=46;VDB=0.187663;RPB=0.893686;MQB=1;BQB=0.928237;MQSB=1;SGB=-0.692914;MQ0F=0;ICB=1;HOB=0.5;AC=1;AN=2;DP4=11,10,11,14;MQ=60;EFF=DOWNSTREAM(MODIFIER||2493|||BnaA01g09530D|||BnaA01g09530D||1),DOWNSTREAM(MODIFIER||3908|||BnaA01g09570D|||BnaA01g09570D||1),DOWNSTREAM(MODIFIER||657|||BnaA01g09540D|||BnaA01g09540D||1|WARNING_TRANSCRIPT_INCOMPLETE),NON_SYNONYMOUS_CODING(MODERATE|MISSENSE|Gaa/Aaa|E106K||BnaA01g09550D|||BnaA01g09550D|2|1|WARNING_TRANSCRIPT_INCOMPLETE),UPSTREAM(MODIFIER||753|||BnaA01g09560D|||BnaA01g09560D||1)	GT:PL	0/1:255,0,255
chrA01	4734427	chrA01:4734427_G/T	G	T	157	.	DP=42;VDB=0.262455;RPB=0.235197;MQB=8.17959e-05;BQB=0.68798;MQSB=0.560773;SGB=-0.686358;MQ0F=0.0238095;ICB=1;HOB=0.5;AC=1;AN=2;DP4=9,17,6,8;MQ=50;EFF=NON_SYNONYMOUS_CODING(MODERATE|MISSENSE|Cct/Act|P119T||BnaA01g09640D|||BnaA01g09640D|3|1|WARNING_TRANSCRIPT_MULTIPLE_STOP_CODONS)	GT:PL	0/1:190,0,255
chrA01	4744143	chrA01:4744143_C/T	C	T	222	.	DP=34;VDB=0.596882;RPB=0.611214;MQB=0.973818;BQB=0.992337;MQSB=0.914287;SGB=-0.692352;MQ0F=0;ICB=1;HOB=0.5;AC=1;AN=2;DP4=3,10,8,13;MQ=59;EFF=STOP_GAINED(HIGH|NONSENSE|Cag/Tag|Q415*||BnaA01g09650D|||BnaA01g09650D|2|1|WARNING_TRANSCRIPT_MULTIPLE_STOP_CODONS)	GT:PL	0/1:255,0,226
chrA01	4786654	chrA01:4786654_C/T	C	T	222	.	DP=28;VDB=0.387119;RPB=0.949591;MQB=0.973955;BQB=0.973955;MQSB=0.194172;SGB=-0.686358;MQ0F=0;ICB=1;HOB=0.5;AC=1;AN=2;DP4=5,9,7,7;MQ=53;EFF=DOWNSTREAM(MODIFIER||1070|||BnaA01g09720D|||BnaA01g09720D||1|WARNING_TRANSCRIPT_INCOMPLETE),INTRON(MODIFIER|||||BnaA01g09730D|||BnaA01g09730D|1|1|WARNING_TRANSCRIPT_INCOMPLETE)	GT:PL	0/1:255,0,255
chrA01	4803687	chrA01:4803687_G/A	G	A	219	.	DP=16;VDB=0.383964;RPB=0.697471;MQB=0.971017;BQB=0.861658;MQSB=0.823561;SGB=-0.680642;MQ0F=0;ICB=1;HOB=0.5;AC=1;AN=2;DP4=3,1,8,4;MQ=57;EFF=DOWNSTREAM(MODIFIER||2509|||BnaA01g09770D|||BnaA01g09770D||1),DOWNSTREAM(MODIFIER||339|||BnaA01g09760D|||BnaA01g09760D||1|WARNING_TRANSCRIPT_MULTIPLE_STOP_CODONS),DOWNSTREAM(MODIFIER||4347|||BnaA01g09750D|||BnaA01g09750D||1|WARNING_TRANSCRIPT_INCOMPLETE),INTERGENIC(MODIFIER||||||||||1)	GT:PL	0/1:253,0,94
chrA01	4820434	chrA01:4820434_C/T	C	T	222	.	DP=39;VDB=0.213369;RPB=0.513417;MQB=1;BQB=0.97979;MQSB=1;SGB=-0.692831;MQ0F=0;ICB=1;HOB=0.5;AC=1;AN=2;DP4=8,7,13,11;MQ=60;EFF=DOWNSTREAM(MODIFIER||1899|||BnaA01g09810D|||BnaA01g09810D||1|WARNING_TRANSCRIPT_MULTIPLE_STOP_CODONS),DOWNSTREAM(MODIFIER||3974|||BnaA01g09780D|||BnaA01g09780D||1),DOWNSTREAM(MODIFIER||91|||BnaA01g09800D|||BnaA01g09800D||1|WARNING_TRANSCRIPT_INCOMPLETE),INTRAGENIC(MODIFIER|||||BnaA01g09800D|||||1),UPSTREAM(MODIFIER||878|||BnaA01g09790D|||BnaA01g09790D||1|WARNING_TRANSCRIPT_INCOMPLETE)	GT:PL	0/1:255,0,255
chrA01	4873709	chrA01:4873709_G/A	G	A	122	.	DP=15;VDB=0.182083;RPB=1;MQB=1;BQB=0.169013;MQSB=1;SGB=-0.616816;MQ0F=0;ICB=1;HOB=0.5;AC=1;AN=2;DP4=3,6,2,4;MQ=60;EFF=DOWNSTREAM(MODIFIER||4642|||BnaA01g09870D|||BnaA01g09870D||1|WARNING_TRANSCRIPT_INCOMPLETE),INTERGENIC(MODIFIER||||||||||1),UPSTREAM(MODIFIER||1742|||BnaA01g09890D|||BnaA01g09890D||1|WARNING_TRANSCRIPT_INCOMPLETE),UPSTREAM(MODIFIER||3250|||BnaA01g09880D|||BnaA01g09880D||1|WARNING_TRANSCRIPT_INCOMPLETE)	GT:PL	0/1:155,0,195
chrA01	4875132	chrA01:4875132_G/A	G	A	228	.	DP=14;VDB=0.508984;MQSB=1;SGB=-0.686358;MQ0F=0;AC=2;AN=2;DP4=0,0,11,3;MQ=60;EFF=INTRAGENIC(MODIFIER|||||BnaA01g09890D|||||1),UPSTREAM(MODIFIER||319|||BnaA01g09890D|||BnaA01g09890D||1|WARNING_TRANSCRIPT_INCOMPLETE),UPSTREAM(MODIFIER||4673|||BnaA01g09880D|||BnaA01g09880D||1|WARNING_TRANSCRIPT_INCOMPLETE)	GT:PL	1/1:255,42,0
chrA01	4882833	chrA01:4882833_G/A	G	A	156	.	DP=20;VDB=0.644699;RPB=0.930391;MQB=1;BQB=0.63703;MQSB=1;SGB=-0.662043;MQ0F=0;ICB=1;HOB=0.5;AC=1;AN=2;DP4=2,9,3,6;MQ=60;EFF=DOWNSTREAM(MODIFIER||4433|||BnaA01g09910D|||BnaA01g09910D||1|WARNING_TRANSCRIPT_INCOMPLETE),NON_SYNONYMOUS_CODING(MODERATE|MISSENSE|cGa/cAa|R577Q||BnaA01g09900D|||BnaA01g09900D|1|1)	GT:PL	0/1:189,0,215
chrA01	4883443	chrA01:4883443_G/A	G	A	112	.	DP=17;VDB=0.457239;RPB=0.156946;MQB=1;BQB=0.959189;MQSB=1;SGB=-0.651104;MQ0F=0;ICB=1;HOB=0.5;AC=1;AN=2;DP4=6,3,8,0;MQ=60;EFF=DOWNSTREAM(MODIFIER||3823|||BnaA01g09910D|||BnaA01g09910D||1|WARNING_TRANSCRIPT_INCOMPLETE),DOWNSTREAM(MODIFIER||549|||BnaA01g09900D|||BnaA01g09900D||1),INTERGENIC(MODIFIER||||||||||1)	GT:PL	0/1:145,0,211
chrA01	4899210	chrA01:4899210_C/T	C	T	211	.	DP=32;VDB=0.792905;RPB=0.913323;MQB=1;BQB=0.999794;MQSB=1;SGB=-0.680642;MQ0F=0;ICB=1;HOB=0.5;AC=1;AN=2;DP4=6,13,7,5;MQ=60;EFF=DOWNSTREAM(MODIFIER||208|||BnaA01g09950D|||BnaA01g09950D||1|WARNING_TRANSCRIPT_INCOMPLETE),DOWNSTREAM(MODIFIER||277|||BnaA01g09940D|||BnaA01g09940D||1|WARNING_TRANSCRIPT_INCOMPLETE),DOWNSTREAM(MODIFIER||3317|||BnaA01g09930D|||BnaA01g09930D||1|WARNING_TRANSCRIPT_INCOMPLETE),INTERGENIC(MODIFIER||||||||||1),UPSTREAM(MODIFIER||3913|||BnaA01g09960D|||BnaA01g09960D||1)	GT:PL	0/1:244,0,255
chrA01	4902722	chrA01:4902722_C/T	C	T	222	.	DP=34;VDB=0.763838;RPB=0.967289;MQB=1;BQB=0.425124;MQSB=1;SGB=-0.692067;MQ0F=0;ICB=1;HOB=0.5;AC=1;AN=2;DP4=3,10,8,12;MQ=60;EFF=DOWNSTREAM(MODIFIER||3789|||BnaA01g09940D|||BnaA01g09940D||1|WARNING_TRANSCRIPT_INCOMPLETE),INTERGENIC(MODIFIER||||||||||1),UPSTREAM(MODIFIER||401|||BnaA01g09960D|||BnaA01g09960D||1),UPSTREAM(MODIFIER||4957|||BnaA01g09970D|||BnaA01g09970D||1|WARNING_TRANSCRIPT_MULTIPLE_STOP_CODONS),UPSTREAM(MODIFIER||603|||BnaA01g09950D|||BnaA01g09950D||1|WARNING_TRANSCRIPT_INCOMPLETE)	GT:PL	0/1:255,0,220
chrA01	4914201	chrA01:4914201_C/T	C	T	213	.	DP=20;VDB=0.379887;RPB=0.83135;MQB=0.916401;BQB=0.727471;MQSB=0.898397;SGB=-0.676189;MQ0F=0;ICB=1;HOB=0.5;AC=1;AN=2;DP4=3,6,5,6;MQ=58;EFF=DOWNSTREAM(MODIFIER||3828|||BnaA01g09970D|||BnaA01g09970D||1|WARNING_TRANSCRIPT_MULTIPLE_STOP_CODONS),INTERGENIC(MODIFIER||||||||||1)	GT:PL	0/1:246,0,208
chrA01	5040755	chrA01:5040755_C/T	C	T	222	.	DP=23;VDB=0.195957;RPB=0.725112;MQB=0.99777;BQB=0.945725;MQSB=0.95306;SGB=-0.689466;MQ0F=0;ICB=1;HOB=0.5;AC=1;AN=2;DP4=2,5,11,5;MQ=47;EFF=DOWNSTREAM(MODIFIER||2674|||BnaA01g10140D|||BnaA01g10140D||1),DOWNSTREAM(MODIFIER||28|||BnaA01g10120D|||BnaA01g10120D||1|WARNING_TRANSCRIPT_INCOMPLETE),DOWNSTREAM(MODIFIER||3808|||BnaA01g10100D|||BnaA01g10100D||1|WARNING_TRANSCRIPT_MULTIPLE_STOP_CODONS),INTERGENIC(MODIFIER||||||||||1),UPSTREAM(MODIFIER||1951|||BnaA01g10110D|||BnaA01g10110D||1),UPSTREAM(MODIFIER||629|||BnaA01g10130D|||BnaA01g10130D||1)	GT:PL	0/1:255,0,140
chrA01	5042413	chrA01:5042413_A/C	A	C	155	.	DP=8;VDB=3.54123e-05;MQSB=0.750668;SGB=-0.651104;MQ0F=0;AC=2;AN=2;DP4=0,0,5,3;MQ=36;EFF=DOWNSTREAM(MODIFIER||1016|||BnaA01g10140D|||BnaA01g10140D||1),DOWNSTREAM(MODIFIER||1686|||BnaA01g10120D|||BnaA01g10120D||1|WARNING_TRANSCRIPT_INCOMPLETE),DOWNSTREAM(MODIFIER||301|||BnaA01g10130D|||BnaA01g10130D||1),INTERGENIC(MODIFIER||||||||||1),UPSTREAM(MODIFIER||3609|||BnaA01g10110D|||BnaA01g10110D||1)	GT:PL	1/1:182,24,0
chrA01	5123267	chrA01:5123267_G/A	G	A	22.9413	.	DP=14;VDB=0.519801;RPB=0.505697;MQB=0.823708;BQB=0.987952;MQSB=0.77718;SGB=-0.511536;MQ0F=0.0714286;ICB=1;HOB=0.5;AC=1;AN=2;DP4=4,7,2,1;MQ=43;EFF=DOWNSTREAM(MODIFIER||3117|||BnaA01g10270D|||BnaA01g10270D||1|WARNING_TRANSCRIPT_MULTIPLE_STOP_CODONS),NON_SYNONYMOUS_CODING(MODERATE|MISSENSE|cGc/cAc|R186H||BnaA01g10260D|||BnaA01g10260D|3|1|WARNING_TRANSCRIPT_INCOMPLETE)	GT:PL	0/1:57,0,207
chrA01	5199725	chrA01:5199725_C/T	C	T	135	.	DP=19;VDB=0.71762;RPB=0.85994;MQB=0.977926;BQB=0.649117;MQSB=0.597928;SGB=-0.636426;MQ0F=0;ICB=1;HOB=0.5;AC=1;AN=2;DP4=9,3,3,4;MQ=57;EFF=NON_SYNONYMOUS_CODING(MODERATE|MISSENSE|Ctt/Ttt|L104F||BnaA01g10420D|||BnaA01g10420D|2|1|WARNING_TRANSCRIPT_MULTIPLE_STOP_CODONS),UPSTREAM(MODIFIER||2106|||BnaA01g10410D|||BnaA01g10410D||1),UPSTREAM(MODIFIER||4830|||BnaA01g10400D|||BnaA01g10400D||1|WARNING_TRANSCRIPT_INCOMPLETE)	GT:PL	0/1:168,0,237
chrA01	5292311	chrA01:5292311_G/A	G	A	155	.	DP=32;VDB=0.872319;RPB=0.956692;MQB=0.984188;BQB=0.998231;MQSB=0.879827;SGB=-0.676189;MQ0F=0;ICB=1;HOB=0.5;AC=1;AN=2;DP4=12,9,8,3;MQ=55;EFF=DOWNSTREAM(MODIFIER||2694|||BnaA01g10580D|||BnaA01g10580D||1|WARNING_TRANSCRIPT_MULTIPLE_STOP_CODONS),DOWNSTREAM(MODIFIER||3840|||BnaA01g10600D|||BnaA01g10600D||1|WARNING_TRANSCRIPT_MULTIPLE_STOP_CODONS),NON_SYNONYMOUS_CODING(MODERATE|MISSENSE|aGg/aAg|R103K||BnaA01g10590D|||BnaA01g10590D|5|1|WARNING_TRANSCRIPT_MULTIPLE_STOP_CODONS)	GT:PL	0/1:188,0,255
chrA01	5300900	chrA01:5300900_G/A	G	A	136	.	DP=20;VDB=0.0891753;RPB=0.156007;MQB=0.886287;BQB=0.525788;MQSB=0.234906;SGB=-0.670168;MQ0F=0.05;ICB=1;HOB=0.5;AC=1;AN=2;DP4=6,4,9,1;MQ=42;EFF=DOWNSTREAM(MODIFIER||1437|||BnaA01g10610D|||BnaA01g10610D||1),DOWNSTREAM(MODIFIER||4323|||BnaA01g10630D|||BnaA01g10630D||1),NON_SYNONYMOUS_CODING(MODERATE|MISSENSE|gCt/gTt|A482V||BnaA01g10620D|||BnaA01g10620D|7|1|WARNING_TRANSCRIPT_INCOMPLETE),UPSTREAM(MODIFIER||2393|||BnaA01g10600D|||BnaA01g10600D||1|WARNING_TRANSCRIPT_MULTIPLE_STOP_CODONS)	GT:PL	0/1:169,0,174
chrA01	5309684	chrA01:5309684_C/T	C	T	41.2143	.	DP=32;VDB=0.660869;RPB=0.936543;MQB=0.909914;BQB=0.95891;MQSB=0.75186;SGB=-0.616816;MQ0F=0.03125;ICB=1;HOB=0.5;AC=1;AN=2;DP4=11,15,4,2;MQ=46;EFF=NON_SYNONYMOUS_CODING(MODERATE|MISSENSE|gGa/gAa|G78E||BnaA01g10650D|||BnaA01g10650D|3|1|WARNING_TRANSCRIPT_INCOMPLETE),UPSTREAM(MODIFIER||1652|||BnaA01g10640D|||BnaA01g10640D||1|WARNING_TRANSCRIPT_INCOMPLETE),UPSTREAM(MODIFIER||3664|||BnaA01g10630D|||BnaA01g10630D||1)	GT:PL	0/1:76,0,255
chrA01	5322591	chrA01:5322591_C/T	C	T	222	.	DP=29;VDB=0.39289;RPB=0.0780629;MQB=0.960189;BQB=0.793732;MQSB=0.977751;SGB=-0.689466;MQ0F=0;ICB=1;HOB=0.5;AC=1;AN=2;DP4=3,10,6,10;MQ=59;EFF=DOWNSTREAM(MODIFIER||2154|||BnaA01g10680D|||BnaA01g10680D||1|WARNING_TRANSCRIPT_INCOMPLETE),INTRON(MODIFIER|||||BnaA01g10660D|||BnaA01g10660D|1|1|WARNING_TRANSCRIPT_INCOMPLETE),UPSTREAM(MODIFIER||531|||BnaA01g10670D|||BnaA01g10670D||1|WARNING_TRANSCRIPT_INCOMPLETE)	GT:PL	0/1:255,0,213
chrA01	5396526	chrA01:5396526_G/A	G	A	112	.	DP=9;VDB=0.74324;RPB=0.89338;MQB=0.974597;BQB=0.406082;MQSB=0.974597;SGB=-0.590765;MQ0F=0;ICB=1;HOB=0.5;AC=1;AN=2;DP4=2,2,2,3;MQ=60;EFF=DOWNSTREAM(MODIFIER||1909|||BnaA01g10790D|||BnaA01g10790D||1),INTERGENIC(MODIFIER||||||||||1),UPSTREAM(MODIFIER||2546|||BnaA01g10780D|||BnaA01g10780D||1)	GT:PL	0/1:145,0,109
chrA01	5409299	chrA01:5409299_C/T	C	T	201	.	DP=37;VDB=0.104505;RPB=0.137969;MQB=0.0854097;BQB=0.558873;MQSB=0.182418;SGB=-0.691153;MQ0F=0.027027;ICB=1;HOB=0.5;AC=1;AN=2;DP4=16,3,13,5;MQ=43;EFF=DOWNSTREAM(MODIFIER||2619|||BnaA01g10830D|||BnaA01g10830D||1|WARNING_TRANSCRIPT_MULTIPLE_STOP_CODONS),STOP_GAINED(HIGH|NONSENSE|tgG/tgA|W546*||BnaA01g10820D|||BnaA01g10820D|4|1|WARNING_TRANSCRIPT_INCOMPLETE),UPSTREAM(MODIFIER||1747|||BnaA01g10810D|||BnaA01g10810D||1|WARNING_TRANSCRIPT_MULTIPLE_STOP_CODONS)	GT:PL	0/1:234,0,238
chrA01	5409391	chrA01:5409391_G/A	G	A	222	.	DP=39;VDB=0.409803;RPB=0.445691;MQB=0.894144;BQB=0.912203;MQSB=0.789862;SGB=-0.692562;MQ0F=0;ICB=1;HOB=0.5;AC=1;AN=2;DP4=11,5,12,10;MQ=58;EFF=DOWNSTREAM(MODIFIER||2527|||BnaA01g10830D|||BnaA01g10830D||1|WARNING_TRANSCRIPT_MULTIPLE_STOP_CODONS),NON_SYNONYMOUS_CODING(MODERATE|MISSENSE|Ccg/Tcg|P516S||BnaA01g10820D|||BnaA01g10820D|4|1|WARNING_TRANSCRIPT_INCOMPLETE),UPSTREAM(MODIFIER||1839|||BnaA01g10810D|||BnaA01g10810D||1|WARNING_TRANSCRIPT_MULTIPLE_STOP_CODONS)	GT:PL	0/1:255,0,255
chrA01	5419002	chrA01:5419002_G/A	G	A	209	.	DP=31;VDB=0.478855;RPB=0.899452;MQB=0.987261;BQB=0.9968;MQSB=0.945118;SGB=-0.683931;MQ0F=0;ICB=1;HOB=0.5;AC=1;AN=2;DP4=7,11,8,5;MQ=57;EFF=NON_SYNONYMOUS_CODING(MODERATE|MISSENSE|Gag/Aag|E190K||BnaA01g10840D|||BnaA01g10840D|1|1|WARNING_TRANSCRIPT_INCOMPLETE),UPSTREAM(MODIFIER||3523|||BnaA01g10830D|||BnaA01g10830D||1|WARNING_TRANSCRIPT_MULTIPLE_STOP_CODONS)	GT:PL	0/1:242,0,255
chrA01	5434364	chrA01:5434364_G/A	G	A	149	.	DP=19;VDB=0.263557;RPB=0.978919;MQB=1;BQB=0.992359;MQSB=1;SGB=-0.651104;MQ0F=0;ICB=1;HOB=0.5;AC=1;AN=2;DP4=7,4,3,5;MQ=60;EFF=DOWNSTREAM(MODIFIER||3138|||BnaA01g10860D|||BnaA01g10860D||1),DOWNSTREAM(MODIFIER||4569|||BnaA01g10850D|||BnaA01g10850D||1|WARNING_TRANSCRIPT_MULTIPLE_STOP_CODONS),DOWNSTREAM(MODIFIER||508|||BnaA01g10870D|||BnaA01g10870D||1),INTERGENIC(MODIFIER||||||||||1),UPSTREAM(MODIFIER||4149|||BnaA01g10890D|||BnaA01g10890D||1),UPSTREAM(MODIFIER||661|||BnaA01g10880D|||BnaA01g10880D||1)	GT:PL	0/1:182,0,232
chrA01	5450893	chrA01:5450893_G/A	G	A	161	.	DP=17;VDB=0.919625;RPB=0.91051;MQB=1;BQB=0.043734;MQSB=1;SGB=-0.662043;MQ0F=0;ICB=1;HOB=0.5;AC=1;AN=2;DP4=3,5,4,5;MQ=60;EFF=DOWNSTREAM(MODIFIER||4972|||BnaA01g10910D|||BnaA01g10910D||1),INTERGENIC(MODIFIER||||||||||1),UPSTREAM(MODIFIER||1945|||BnaA01g10920D|||BnaA01g10920D||1)	GT:PL	0/1:194,0,196
chrA01	5452094	chrA01:5452094_C/T	C	T	194	.	DP=24;VDB=0.983974;RPB=0.382893;MQB=1;BQB=0.430095;MQSB=1;SGB=-0.680642;MQ0F=0;ICB=1;HOB=0.5;AC=1;AN=2;DP4=6,6,9,3;MQ=60;EFF=INTERGENIC(MODIFIER||||||||||1),UPSTREAM(MODIFIER||4034|||BnaA01g10930D|||BnaA01g10930D||1),UPSTREAM(MODIFIER||744|||BnaA01g10920D|||BnaA01g10920D||1)	GT:PL	0/1:227,0,255
chrA01	5463313	chrA01:5463313_G/A	G	A	180	.	DP=30;VDB=0.967027;RPB=0.692084;MQB=0.144481;BQB=0.692084;MQSB=0.521873;SGB=-0.690438;MQ0F=0.2;ICB=1;HOB=0.5;AC=1;AN=2;DP4=6,7,5,12;MQ=32;EFF=DOWNSTREAM(MODIFIER||146|||BnaA01g10940D|||BnaA01g10940D||1),INTERGENIC(MODIFIER||||||||||1),UPSTREAM(MODIFIER||1018|||BnaA01g10950D|||BnaA01g10950D||1),UPSTREAM(MODIFIER||4839|||BnaA01g10960D|||BnaA01g10960D||1|WARNING_TRANSCRIPT_MULTIPLE_STOP_CODONS)	GT:PL	0/1:213,0,219
chrA01	5463490	chrA01:5463490_G/A	G	A	206	.	DP=17;VDB=0.295187;RPB=0.980001;MQB=0.603475;BQB=0.752698;MQSB=0.00887071;SGB=-0.676189;MQ0F=0;ICB=1;HOB=0.5;AC=1;AN=2;DP4=3,3,4,7;MQ=47;EFF=DOWNSTREAM(MODIFIER||323|||BnaA01g10940D|||BnaA01g10940D||1),INTERGENIC(MODIFIER||||||||||1),UPSTREAM(MODIFIER||4662|||BnaA01g10960D|||BnaA01g10960D||1|WARNING_TRANSCRIPT_MULTIPLE_STOP_CODONS),UPSTREAM(MODIFIER||841|||BnaA01g10950D|||BnaA01g10950D||1)	GT:PL	0/1:239,0,153
chrA01	5489827	chrA01:5489827_G/A	G	A	222	.	DP=37;VDB=0.749015;RPB=0.996555;MQB=1;BQB=0.995044;MQSB=1;SGB=-0.692976;MQ0F=0;ICB=1;HOB=0.5;AC=1;AN=2;DP4=5,6,12,14;MQ=60;EFF=DOWNSTREAM(MODIFIER||1768|||BnaA01g11030D|||BnaA01g11030D||1),INTRON(MODIFIER|||||BnaA01g11020D|||BnaA01g11020D|1|1|WARNING_TRANSCRIPT_MULTIPLE_STOP_CODONS),UPSTREAM(MODIFIER||2698|||BnaA01g11010D|||BnaA01g11010D||1)	GT:PL	0/1:255,0,193
chrA01	5497211	chrA01:5497211_G/A	G	A	185	.	DP=30;VDB=0.49615;RPB=0.854299;MQB=0.909135;BQB=0.250953;MQSB=0.958545;SGB=-0.686358;MQ0F=0;ICB=1;HOB=0.5;AC=1;AN=2;DP4=10,6,4,10;MQ=46;EFF=NON_SYNONYMOUS_CODING(MODERATE|MISSENSE|aCc/aTc|T345I||BnaA01g11050D|||BnaA01g11050D|4|1|WARNING_TRANSCRIPT_INCOMPLETE),UPSTREAM(MODIFIER||1230|||BnaA01g11040D|||BnaA01g11040D||1),UPSTREAM(MODIFIER||3958|||BnaA01g11060D|||BnaA01g11060D||1|WARNING_TRANSCRIPT_MULTIPLE_STOP_CODONS),UPSTREAM(MODIFIER||4894|||BnaA01g11030D|||BnaA01g11030D||1)	GT:PL	0/1:218,0,255
chrA01	5497838	chrA01:5497838_G/A	G	A	219	.	DP=30;VDB=0.970247;RPB=0.307929;MQB=0.94735;BQB=0.816961;MQSB=0.817757;SGB=-0.689466;MQ0F=0;ICB=1;HOB=0.5;AC=1;AN=2;DP4=10,3,11,5;MQ=47;EFF=SYNONYMOUS_CODING(LOW|SILENT|tcC/tcT|S148||BnaA01g11050D|||BnaA01g11050D|3|1|WARNING_TRANSCRIPT_INCOMPLETE),UPSTREAM(MODIFIER||1857|||BnaA01g11040D|||BnaA01g11040D||1),UPSTREAM(MODIFIER||3331|||BnaA01g11060D|||BnaA01g11060D||1|WARNING_TRANSCRIPT_MULTIPLE_STOP_CODONS)	GT:PL	0/1:252,0,215
chrA01	5560002	chrA01:5560002_C/T	C	T	222	.	DP=29;VDB=0.359018;RPB=0.473944;MQB=1;BQB=0.851333;MQSB=0.868336;SGB=-0.686358;MQ0F=0;ICB=1;HOB=0.5;AC=1;AN=2;DP4=7,8,5,9;MQ=58;EFF=SYNONYMOUS_STOP(LOW|SILENT|taG/taA|*64||BnaA01g11170D|||BnaA01g11170D|2|1|WARNING_TRANSCRIPT_INCOMPLETE),UPSTREAM(MODIFIER||1210|||BnaA01g11160D|||BnaA01g11160D||1|WARNING_TRANSCRIPT_INCOMPLETE),UPSTREAM(MODIFIER||1799|||BnaA01g11180D|||BnaA01g11180D||1|WARNING_TRANSCRIPT_MULTIPLE_STOP_CODONS),UPSTREAM(MODIFIER||1937|||BnaA01g11150D|||BnaA01g11150D||1|WARNING_TRANSCRIPT_INCOMPLETE)	GT:PL	0/1:255,0,255
chrA01	5597725	chrA01:5597725_C/T	C	T	179	.	DP=30;VDB=0.154016;RPB=0.638766;MQB=0.967211;BQB=0.90294;MQSB=0.986085;SGB=-0.676189;MQ0F=0;ICB=1;HOB=0.5;AC=1;AN=2;DP4=10,9,7,4;MQ=56;EFF=DOWNSTREAM(MODIFIER||215|||BnaA01g11240D|||BnaA01g11240D||1),DOWNSTREAM(MODIFIER||2181|||BnaA01g11250D|||BnaA01g11250D||1|WARNING_TRANSCRIPT_MULTIPLE_STOP_CODONS),SYNONYMOUS_CODING(LOW|SILENT|acG/acA|T49||BnaA01g11230D|||BnaA01g11230D|1|1|WARNING_TRANSCRIPT_MULTIPLE_STOP_CODONS)	GT:PL	0/1:212,0,255
chrA01	5605760	chrA01:5605760_C/T	C	T	222	.	DP=39;VDB=0.647975;RPB=0.616589;MQB=1;BQB=0.998422;MQSB=1;SGB=-0.69168;MQ0F=0;ICB=1;HOB=0.5;AC=1;AN=2;DP4=12,8,12,7;MQ=60;EFF=DOWNSTREAM(MODIFIER||413|||BnaA01g11260D|||BnaA01g11260D||1),NON_SYNONYMOUS_CODING(MODERATE|MISSENSE|Ggt/Agt|G909S||BnaA01g11270D|||BnaA01g11270D|13|1|WARNING_TRANSCRIPT_MULTIPLE_STOP_CODONS),UPSTREAM(MODIFIER||2562|||BnaA01g11250D|||BnaA01g11250D||1|WARNING_TRANSCRIPT_MULTIPLE_STOP_CODONS)	GT:PL	0/1:255,0,255
chrA01	5606249	chrA01:5606249_G/A	G	A	222	.	DP=30;VDB=0.784707;RPB=0.070674;MQB=1;BQB=0.696627;MQSB=1;SGB=-0.688148;MQ0F=0;ICB=1;HOB=0.5;AC=1;AN=2;DP4=10,5,7,8;MQ=60;EFF=DOWNSTREAM(MODIFIER||902|||BnaA01g11260D|||BnaA01g11260D||1),INTRON(MODIFIER|||||BnaA01g11270D|||BnaA01g11270D|10|1|WARNING_TRANSCRIPT_MULTIPLE_STOP_CODONS),UPSTREAM(MODIFIER||3051|||BnaA01g11250D|||BnaA01g11250D||1|WARNING_TRANSCRIPT_MULTIPLE_STOP_CODONS)	GT:PL	0/1:255,0,255
chrA01	5621255	chrA01:5621255_A/G	A	G	33.715	.	DP=32;VDB=0.149847;RPB=0.468665;MQB=0.0113313;BQB=0.612748;MQSB=0.97436;SGB=-0.616816;MQ0F=0;ICB=1;HOB=0.5;AC=1;AN=2;DP4=16,10,2,4;MQ=54;EFF=INTERGENIC(MODIFIER||||||||||1),UPSTREAM(MODIFIER||4695|||BnaA01g11290D|||BnaA01g11290D||1),UPSTREAM(MODIFIER||833|||BnaA01g11280D|||BnaA01g11280D||1|WARNING_TRANSCRIPT_INCOMPLETE)	GT:PL	0/1:69,0,255
chrA01	5677089	chrA01:5677089_C/T	C	T	222	.	DP=28;VDB=0.965802;RPB=0.0912731;MQB=0.956162;BQB=0.640255;MQSB=0.949591;SGB=-0.688148;MQ0F=0;ICB=1;HOB=0.5;AC=1;AN=2;DP4=8,5,6,9;MQ=58;EFF=DOWNSTREAM(MODIFIER||1701|||BnaA01g11420D|||BnaA01g11420D||1|WARNING_TRANSCRIPT_MULTIPLE_STOP_CODONS),NON_SYNONYMOUS_CODING(MODERATE|MISSENSE|Cct/Tct|P143S||BnaA01g11410D|||BnaA01g11410D|1|1),UPSTREAM(MODIFIER||4890|||BnaA01g11400D|||BnaA01g11400D||1)	GT:PL	0/1:255,0,228
chrA01	5697229	chrA01:5697229_C/T	C	T	158	.	DP=29;VDB=0.0377626;RPB=0.208331;MQB=1;BQB=0.688807;MQSB=0.975064;SGB=-0.680642;MQ0F=0;ICB=1;HOB=0.5;AC=1;AN=2;DP4=8,9,10,2;MQ=54;EFF=DOWNSTREAM(MODIFIER||2249|||BnaA01g11470D|||BnaA01g11470D||1|WARNING_TRANSCRIPT_INCOMPLETE),DOWNSTREAM(MODIFIER||3157|||BnaA01g11490D|||BnaA01g11490D||1),DOWNSTREAM(MODIFIER||4134|||BnaA01g11460D|||BnaA01g11460D||1|WARNING_TRANSCRIPT_INCOMPLETE),SYNONYMOUS_CODING(LOW|SILENT|agG/agA|R335||BnaA01g11480D|||BnaA01g11480D|6|1|WARNING_TRANSCRIPT_INCOMPLETE)	GT:PL	0/1:191,0,255
chrA01	5742902	chrA01:5742902_C/T	C	T	222	.	DP=30;VDB=0.120057;RPB=0.515658;MQB=1;BQB=0.852475;MQSB=1;SGB=-0.690438;MQ0F=0;ICB=1;HOB=0.5;AC=1;AN=2;DP4=9,4,9,8;MQ=60;EFF=DOWNSTREAM(MODIFIER||2941|||BnaA01g11520D|||BnaA01g11520D||1|WARNING_TRANSCRIPT_INCOMPLETE),INTERGENIC(MODIFIER||||||||||1)	GT:PL	0/1:255,0,247
chrA01	5818181	chrA01:5818181_C/T	C	T	222	.	DP=33;VDB=0.270256;RPB=0.895424;MQB=1;BQB=0.333306;MQSB=1;SGB=-0.691153;MQ0F=0;ICB=1;HOB=0.5;AC=1;AN=2;DP4=5,10,9,9;MQ=60;EFF=DOWNSTREAM(MODIFIER||1529|||BnaA01g11630D|||BnaA01g11630D||1|WARNING_TRANSCRIPT_INCOMPLETE),DOWNSTREAM(MODIFIER||3865|||BnaA01g11620D|||BnaA01g11620D||1|WARNING_TRANSCRIPT_MULTIPLE_STOP_CODONS),INTRON(MODIFIER|||||BnaA01g11640D|||BnaA01g11640D|1|1|WARNING_TRANSCRIPT_MULTIPLE_STOP_CODONS),UPSTREAM(MODIFIER||2380|||BnaA01g11650D|||BnaA01g11650D||1|WARNING_TRANSCRIPT_INCOMPLETE)	GT:PL	0/1:255,0,255
chrA01	5827424	chrA01:5827424_C/T	C	T	222	.	DP=27;VDB=0.0374621;RPB=0.107752;MQB=0.951472;BQB=0.697274;MQSB=0.968979;SGB=-0.683931;MQ0F=0;ICB=1;HOB=0.5;AC=1;AN=2;DP4=10,4,7,6;MQ=58;EFF=DOWNSTREAM(MODIFIER||1288|||BnaA01g11670D|||BnaA01g11670D||1|WARNING_TRANSCRIPT_INCOMPLETE),DOWNSTREAM(MODIFIER||980|||BnaA01g11650D|||BnaA01g11650D||1|WARNING_TRANSCRIPT_INCOMPLETE),SYNONYMOUS_CODING(LOW|SILENT|caG/caA|Q104||BnaA01g11660D|||BnaA01g11660D|1|1),UPSTREAM(MODIFIER||2751|||BnaA01g11680D|||BnaA01g11680D||1|WARNING_TRANSCRIPT_MULTIPLE_STOP_CODONS)	GT:PL	0/1:255,0,249
chrA01	5881166	chrA01:5881166_G/A	G	A	144	.	DP=21;VDB=0.92274;RPB=0.990132;MQB=0.467995;BQB=0.780412;MQSB=0.27848;SGB=-0.670168;MQ0F=0;ICB=1;HOB=0.5;AC=1;AN=2;DP4=5,6,4,6;MQ=46;EFF=DOWNSTREAM(MODIFIER||591|||BnaA01g11770D|||BnaA01g11770D||1),NON_SYNONYMOUS_CODING(MODERATE|MISSENSE|Gac/Aac|D25N||BnaA01g11780D|||BnaA01g11780D|1|1|WARNING_TRANSCRIPT_MULTIPLE_STOP_CODONS),UPSTREAM(MODIFIER||4536|||BnaA01g11790D|||BnaA01g11790D||1|WARNING_TRANSCRIPT_MULTIPLE_STOP_CODONS)	GT:PL	0/1:177,0,181
chrA01	5887938	chrA01:5887938_C/T	C	T	214	.	DP=44;VDB=0.931053;RPB=0.562572;MQB=0.948436;BQB=0.266194;MQSB=0.597352;SGB=-0.690438;MQ0F=0;ICB=1;HOB=0.5;AC=1;AN=2;DP4=16,11,13,4;MQ=52;EFF=DOWNSTREAM(MODIFIER||3885|||BnaA01g11780D|||BnaA01g11780D||1|WARNING_TRANSCRIPT_MULTIPLE_STOP_CODONS),INTRON(MODIFIER|||||BnaA01g11790D|||BnaA01g11790D|8|1|WARNING_TRANSCRIPT_MULTIPLE_STOP_CODONS)	GT:PL	0/1:247,0,255
chrA01	5903609	chrA01:5903609_G/A	G	A	151	.	DP=16;VDB=0.71461;RPB=0.315707;MQB=1;BQB=0.887703;MQSB=1;SGB=-0.670168;MQ0F=0;ICB=1;HOB=0.5;AC=1;AN=2;DP4=2,4,2,8;MQ=60;EFF=INTERGENIC(MODIFIER||||||||||1),UPSTREAM(MODIFIER||4504|||BnaA01g11810D|||BnaA01g11810D||1),UPSTREAM(MODIFIER||4819|||BnaA01g11820D|||BnaA01g11820D||1)	GT:PL	0/1:184,0,132
chrA01	5944419	chrA01:5944419_G/A	G	A	203	.	DP=27;VDB=0.579296;RPB=0.995249;MQB=0.976181;BQB=0.380236;MQSB=0.381255;SGB=-0.680642;MQ0F=0;ICB=1;HOB=0.5;AC=1;AN=2;DP4=6,9,3,9;MQ=57;EFF=INTERGENIC(MODIFIER||||||||||1)	GT:PL	0/1:236,0,255
chrA01	5967165	chrA01:5967165_C/T	C	T	222	.	DP=24;VDB=0.328744;RPB=0.985009;MQB=1;BQB=0.921053;MQSB=1;SGB=-0.683931;MQ0F=0;ICB=1;HOB=0.5;AC=1;AN=2;DP4=9,2,7,6;MQ=60;EFF=DOWNSTREAM(MODIFIER||3221|||BnaA01g11920D|||BnaA01g11920D||1|WARNING_TRANSCRIPT_INCOMPLETE),SYNONYMOUS_CODING(LOW|SILENT|aaG/aaA|K99||BnaA01g11910D|||BnaA01g11910D|4|1|WARNING_TRANSCRIPT_MULTIPLE_STOP_CODONS),UPSTREAM(MODIFIER||2821|||BnaA01g11900D|||BnaA01g11900D||1|WARNING_TRANSCRIPT_INCOMPLETE)	GT:PL	0/1:255,0,203
chrA01	5987232	chrA01:5987232_G/A	G	A	222	.	DP=33;VDB=0.747353;RPB=0.995216;MQB=0.981001;BQB=0.895399;MQSB=0.985982;SGB=-0.692717;MQ0F=0;ICB=1;HOB=0.5;AC=1;AN=2;DP4=8,2,17,6;MQ=59;EFF=INTERGENIC(MODIFIER||||||||||1),UPSTREAM(MODIFIER||4127|||BnaA01g11930D|||BnaA01g11930D||1|WARNING_TRANSCRIPT_MULTIPLE_STOP_CODONS)	GT:PL	0/1:255,0,167
chrA01	6001951	chrA01:6001951_C/T	C	T	127	.	DP=20;VDB=0.396463;RPB=0.341501;MQB=0.941512;BQB=0.928296;MQSB=0.612751;SGB=-0.651104;MQ0F=0;ICB=1;HOB=0.5;AC=1;AN=2;DP4=9,3,5,3;MQ=54;EFF=DOWNSTREAM(MODIFIER||1161|||BnaA01g11970D|||BnaA01g11970D||1|WARNING_TRANSCRIPT_MULTIPLE_STOP_CODONS),NON_SYNONYMOUS_CODING(MODERATE|MISSENSE|Cac/Tac|H8Y||BnaA01g11960D|||BnaA01g11960D|1|1|WARNING_TRANSCRIPT_INCOMPLETE),UPSTREAM(MODIFIER||1146|||BnaA01g11950D|||BnaA01g11950D||1|WARNING_TRANSCRIPT_MULTIPLE_STOP_CODONS),UPSTREAM(MODIFIER||3688|||BnaA01g11980D|||BnaA01g11980D||1),UPSTREAM(MODIFIER||4245|||BnaA01g11940D|||BnaA01g11940D||1|WARNING_TRANSCRIPT_MULTIPLE_STOP_CODONS)	GT:PL	0/1:160,0,221
chrA01	6031589	chrA01:6031589_G/A	G	A	222	.	DP=32;VDB=0.164685;RPB=0.658118;MQB=1;BQB=0.862013;MQSB=1;SGB=-0.692067;MQ0F=0;ICB=1;HOB=0.5;AC=1;AN=2;DP4=7,5,9,11;MQ=60;EFF=INTERGENIC(MODIFIER||||||||||1),UPSTREAM(MODIFIER||4240|||BnaA01g12030D|||BnaA01g12030D||1|WARNING_TRANSCRIPT_INCOMPLETE)	GT:PL	0/1:255,0,233
chrA01	6047466	chrA01:6047466_G/A	G	A	128	.	DP=23;VDB=0.0816572;RPB=0.882005;MQB=0.896394;BQB=0.705554;MQSB=1;SGB=-0.636426;MQ0F=0;ICB=1;HOB=0.5;AC=1;AN=2;DP4=7,9,4,3;MQ=57;EFF=DOWNSTREAM(MODIFIER||1558|||BnaA01g12080D|||BnaA01g12080D||1|WARNING_TRANSCRIPT_INCOMPLETE),DOWNSTREAM(MODIFIER||229|||BnaA01g12070D|||BnaA01g12070D||1),INTERGENIC(MODIFIER||||||||||1),UPSTREAM(MODIFIER||4843|||BnaA01g12090D|||BnaA01g12090D||1|WARNING_TRANSCRIPT_INCOMPLETE),UPSTREAM(MODIFIER||753|||BnaA01g12060D|||BnaA01g12060D||1|WARNING_TRANSCRIPT_INCOMPLETE)	GT:PL	0/1:161,0,255
chrA01	6061755	chrA01:6061755_C/T	C	T	222	.	DP=28;VDB=0.663114;RPB=0.68313;MQB=0.813104;BQB=0.978851;MQSB=0.71818;SGB=-0.686358;MQ0F=0;ICB=1;HOB=0.5;AC=1;AN=2;DP4=2,12,6,8;MQ=59;EFF=INTERGENIC(MODIFIER||||||||||1),UPSTREAM(MODIFIER||2583|||BnaA01g12110D|||BnaA01g12110D||1|WARNING_TRANSCRIPT_INCOMPLETE),UPSTREAM(MODIFIER||4426|||BnaA01g12100D|||BnaA01g12100D||1|WARNING_TRANSCRIPT_INCOMPLETE)	GT:PL	0/1:255,0,220
chrA01	6072616	chrA01:6072616_G/A	G	A	86	.	DP=14;VDB=0.622148;RPB=0.94925;MQB=1;BQB=0.271965;MQSB=1;SGB=-0.616816;MQ0F=0;ICB=1;HOB=0.5;AC=1;AN=2;DP4=3,5,0,6;MQ=60;EFF=DOWNSTREAM(MODIFIER||2026|||BnaA01g12120D|||BnaA01g12120D||1|WARNING_TRANSCRIPT_INCOMPLETE),NON_SYNONYMOUS_CODING(MODERATE|MISSENSE|tCc/tTc|S59F||BnaA01g12130D|||BnaA01g12130D|1|1)	GT:PL	0/1:119,0,168
chrA01	6166257	chrA01:6166257_A/C	A	C	187	.	DP=11;VDB=0.602433;MQSB=0.279932;SGB=-0.670168;MQ0F=0.181818;AC=2;AN=2;DP4=0,0,6,4;MQ=37;EFF=SYNONYMOUS_CODING(LOW|SILENT|ggA/ggC|G60||BnaA01g12340D|||BnaA01g12340D|1|1),UPSTREAM(MODIFIER||4390|||BnaA01g12350D|||BnaA01g12350D||1|WARNING_TRANSCRIPT_INCOMPLETE)	GT:PL	1/1:214,30,0
chrA01	6168299	chrA01:6168299_G/A	G	A	86	.	DP=44;VDB=0.900208;RPB=0.853466;MQB=0.150124;BQB=0.94061;MQSB=1;SGB=-0.651104;MQ0F=0;ICB=1;HOB=0.5;AC=1;AN=2;DP4=8,28,3,5;MQ=48;EFF=DOWNSTREAM(MODIFIER||1739|||BnaA01g12340D|||BnaA01g12340D||1),INTERGENIC(MODIFIER||||||||||1),UPSTREAM(MODIFIER||2348|||BnaA01g12350D|||BnaA01g12350D||1|WARNING_TRANSCRIPT_INCOMPLETE),UPSTREAM(MODIFIER||4868|||BnaA01g12360D|||BnaA01g12360D||1|WARNING_TRANSCRIPT_INCOMPLETE)	GT:PL	0/1:121,0,255
chrA01	6169079	chrA01:6169079_C/T	C	T	178	.	DP=73;VDB=0.591352;RPB=0.449041;MQB=0.154194;BQB=0.540663;MQSB=0.952397;SGB=-0.689466;MQ0F=0;ICB=1;HOB=0.5;AC=1;AN=2;DP4=28,25,8,8;MQ=52;EFF=DOWNSTREAM(MODIFIER||2519|||BnaA01g12340D|||BnaA01g12340D||1),INTERGENIC(MODIFIER||||||||||1),UPSTREAM(MODIFIER||1568|||BnaA01g12350D|||BnaA01g12350D||1|WARNING_TRANSCRIPT_INCOMPLETE),UPSTREAM(MODIFIER||4088|||BnaA01g12360D|||BnaA01g12360D||1|WARNING_TRANSCRIPT_INCOMPLETE)	GT:PL	0/1:212,0,255
chrA01	6188823	chrA01:6188823_C/T	C	T	190	.	DP=21;VDB=0.800881;RPB=0.99938;MQB=0.939898;BQB=0.799507;MQSB=0.978919;SGB=-0.676189;MQ0F=0;ICB=1;HOB=0.5;AC=1;AN=2;DP4=8,2,8,3;MQ=59;EFF=DOWNSTREAM(MODIFIER||1196|||BnaA01g12380D|||BnaA01g12380D||1|WARNING_TRANSCRIPT_INCOMPLETE),INTERGENIC(MODIFIER||||||||||1),UPSTREAM(MODIFIER||733|||BnaA01g12390D|||BnaA01g12390D||1|WARNING_TRANSCRIPT_MULTIPLE_STOP_CODONS)	GT:PL	0/1:223,0,187
chrA01	6290904	chrA01:6290904_G/A	G	A	206	.	DP=26;VDB=0.328773;RPB=0.573564;MQB=1;BQB=0.991767;MQSB=1;SGB=-0.680642;MQ0F=0;ICB=1;HOB=0.5;AC=1;AN=2;DP4=9,5,4,8;MQ=60;EFF=DOWNSTREAM(MODIFIER||3501|||BnaA01g12530D|||BnaA01g12530D||1|WARNING_TRANSCRIPT_INCOMPLETE),INTRON(MODIFIER|||||BnaA01g12520D|||BnaA01g12520D|6|1|WARNING_TRANSCRIPT_MULTIPLE_STOP_CODONS),UPSTREAM(MODIFIER||4008|||BnaA01g12510D|||BnaA01g12510D||1)	GT:PL	0/1:239,0,255
chrA01	6319167	chrA01:6319167_G/A	G	A	124	.	DP=13;VDB=0.126977;RPB=0.777113;MQB=0.961166;BQB=0.777113;MQSB=1;SGB=-0.616816;MQ0F=0;ICB=1;HOB=0.5;AC=1;AN=2;DP4=2,5,3,3;MQ=60;EFF=DOWNSTREAM(MODIFIER||1041|||BnaA01g12630D|||BnaA01g12630D||1),DOWNSTREAM(MODIFIER||1172|||BnaA01g12620D|||BnaA01g12620D||1|WARNING_TRANSCRIPT_INCOMPLETE),DOWNSTREAM(MODIFIER||3234|||BnaA01g12600D|||BnaA01g12600D||1|WARNING_TRANSCRIPT_INCOMPLETE),INTERGENIC(MODIFIER||||||||||1),UPSTREAM(MODIFIER||2962|||BnaA01g12610D|||BnaA01g12610D||1),UPSTREAM(MODIFIER||550|||BnaA01g12640D|||BnaA01g12640D||1|WARNING_TRANSCRIPT_MULTIPLE_STOP_CODONS)	GT:PL	0/1:157,0,179
chrA01	6325641	chrA01:6325641_C/G	C	G	180	.	DP=46;VDB=0.803842;RPB=0.15741;MQB=6.86179e-05;BQB=0.622862;MQSB=0.855057;SGB=-0.691153;MQ0F=0;ICB=1;HOB=0.5;AC=1;AN=2;DP4=12,15,8,10;MQ=50;EFF=DOWNSTREAM(MODIFIER||4324|||BnaA01g12640D|||BnaA01g12640D||1|WARNING_TRANSCRIPT_MULTIPLE_STOP_CODONS),INTRON(MODIFIER|||||BnaA01g12650D|||BnaA01g12650D|2|1|WARNING_TRANSCRIPT_MULTIPLE_STOP_CODONS)	GT:PL	0/1:213,0,255
chrA01	6335925	chrA01:6335925_C/T	C	T	209	.	DP=23;VDB=0.309523;RPB=0.898944;MQB=0.998108;BQB=0.998108;MQSB=0.851535;SGB=-0.680642;MQ0F=0;ICB=1;HOB=0.5;AC=1;AN=2;DP4=6,5,8,4;MQ=57;EFF=DOWNSTREAM(MODIFIER||4790|||BnaA01g12690D|||BnaA01g12690D||1|WARNING_TRANSCRIPT_MULTIPLE_STOP_CODONS),DOWNSTREAM(MODIFIER||539|||BnaA01g12660D|||BnaA01g12660D||1|WARNING_TRANSCRIPT_MULTIPLE_STOP_CODONS),SYNONYMOUS_CODING(LOW|SILENT|aaC/aaT|N154||BnaA01g12670D|||BnaA01g12670D|1|1|WARNING_TRANSCRIPT_MULTIPLE_STOP_CODONS),UPSTREAM(MODIFIER||2956|||BnaA01g12680D|||BnaA01g12680D||1|WARNING_TRANSCRIPT_INCOMPLETE)	GT:PL	0/1:242,0,230
chrA01	6489219	chrA01:6489219_G/A	G	A	222	.	DP=38;VDB=0.644869;RPB=0.803993;MQB=1;BQB=0.59874;MQSB=1;SGB=-0.692352;MQ0F=0;ICB=1;HOB=0.5;AC=1;AN=2;DP4=13,4,11,10;MQ=60;EFF=DOWNSTREAM(MODIFIER||3533|||BnaA01g12960D|||BnaA01g12960D||1|WARNING_TRANSCRIPT_MULTIPLE_STOP_CODONS),INTRON(MODIFIER|||||BnaA01g12950D|||BnaA01g12950D|11|1|WARNING_TRANSCRIPT_MULTIPLE_STOP_CODONS)	GT:PL	0/1:255,0,255
chrA01	6500116	chrA01:6500116_C/T	C	T	173	.	DP=24;VDB=0.347979;RPB=0.883506;MQB=0.958048;BQB=0.998287;MQSB=0.991465;SGB=-0.686358;MQ0F=0;ICB=1;HOB=0.5;AC=1;AN=2;DP4=8,2,13,1;MQ=59;EFF=DOWNSTREAM(MODIFIER||1557|||BnaA01g12980D|||BnaA01g12980D||1|WARNING_TRANSCRIPT_MULTIPLE_STOP_CODONS),NON_SYNONYMOUS_CODING(MODERATE|MISSENSE|Gat/Aat|D63N||BnaA01g12970D|||BnaA01g12970D|1|1|WARNING_TRANSCRIPT_MULTIPLE_STOP_CODONS),UPSTREAM(MODIFIER||4703|||BnaA01g12960D|||BnaA01g12960D||1|WARNING_TRANSCRIPT_MULTIPLE_STOP_CODONS)	GT:PL	0/1:206,0,194
chrA01	6607693	chrA01:6607693_C/T	C	T	222	.	DP=48;VDB=0.053512;RPB=0.547669;MQB=0.93529;BQB=0.428579;MQSB=0.811936;SGB=-0.693021;MQ0F=0;ICB=1;HOB=0.5;AC=1;AN=2;DP4=8,12,12,15;MQ=58;EFF=INTERGENIC(MODIFIER||||||||||1),UPSTREAM(MODIFIER||1012|||BnaA01g13170D|||BnaA01g13170D||1|WARNING_TRANSCRIPT_INCOMPLETE)	GT:PL	0/1:255,0,255
chrA01	6648972	chrA01:6648972_G/A	G	A	42.9546	.	DP=23;VDB=0.40105;RPB=0.356998;MQB=1;BQB=0.102282;MQSB=1;SGB=-0.616816;MQ0F=0;ICB=1;HOB=0.5;AC=1;AN=2;DP4=9,8,0,6;MQ=60;EFF=NON_SYNONYMOUS_CODING(MODERATE|MISSENSE|gCg/gTg|A5V||BnaA01g13220D|||BnaA01g13220D|1|1|WARNING_TRANSCRIPT_INCOMPLETE)	GT:PL	0/1:77,0,255
chrA01	6655623	chrA01:6655623_G/A	G	A	194	.	DP=24;VDB=0.280152;RPB=0.563039;MQB=0.996231;BQB=0.528252;MQSB=0.0541499;SGB=-0.676189;MQ0F=0;ICB=1;HOB=0.5;AC=1;AN=2;DP4=8,5,7,4;MQ=51;EFF=INTERGENIC(MODIFIER||||||||||1)	GT:PL	0/1:227,0,243
chrA01	6679999	chrA01:6679999_C/T	C	T	183	.	DP=19;VDB=0.775568;RPB=0.300192;MQB=1;BQB=0.319553;MQSB=1;SGB=-0.670168;MQ0F=0;ICB=1;HOB=0.5;AC=1;AN=2;DP4=3,6,6,4;MQ=60;EFF=DOWNSTREAM(MODIFIER||3409|||BnaA01g13240D|||BnaA01g13240D||1|WARNING_TRANSCRIPT_MULTIPLE_STOP_CODONS),SYNONYMOUS_CODING(LOW|SILENT|Cta/Tta|L208||BnaA01g13230D|||BnaA01g13230D|3|1|WARNING_TRANSCRIPT_INCOMPLETE)	GT:PL	0/1:216,0,180
chrA01	6698790	chrA01:6698790_C/A	C	A	169	.	DP=11;VDB=0.999926;RPB=1;MQB=1;BQB=1;MQSB=0.954207;SGB=-0.670168;MQ0F=0;AC=2;AN=2;DP4=1,0,2,8;MQ=52;EFF=INTERGENIC(MODIFIER||||||||||1),UPSTREAM(MODIFIER||697|||BnaA01g13260D|||BnaA01g13260D||1|WARNING_TRANSCRIPT_MULTIPLE_STOP_CODONS)	GT:PL	1/1:196,4,0
chrA01	6768291	chrA01:6768291_C/T	C	T	216	.	DP=21;VDB=0.503225;RPB=0.756987;MQB=1;BQB=0.867582;MQSB=1;SGB=-0.680642;MQ0F=0;ICB=1;HOB=0.5;AC=1;AN=2;DP4=5,4,6,6;MQ=60;EFF=INTERGENIC(MODIFIER||||||||||1)	GT:PL	0/1:249,0,194
chrA01	6903991	chrA01:6903991_G/A	G	A	152	.	DP=19;VDB=0.14143;RPB=0.292093;MQB=1;BQB=0.781682;MQSB=1;SGB=-0.651104;MQ0F=0;ICB=1;HOB=0.5;AC=1;AN=2;DP4=1,10,3,5;MQ=60;EFF=INTERGENIC(MODIFIER||||||||||1),UPSTREAM(MODIFIER||2278|||BnaA01g13580D|||BnaA01g13580D||1|WARNING_TRANSCRIPT_INCOMPLETE)	GT:PL	0/1:185,0,189
chrA01	6937666	chrA01:6937666_G/A	G	A	222	.	DP=42;VDB=0.70943;RPB=0.895179;MQB=1;BQB=0.793714;MQSB=1;SGB=-0.69168;MQ0F=0;ICB=1;HOB=0.5;AC=1;AN=2;DP4=11,11,12,7;MQ=60;EFF=INTERGENIC(MODIFIER||||||||||1)	GT:PL	0/1:255,0,255
chrA01	6973306	chrA01:6973306_C/T	C	T	207	.	DP=22;VDB=0.402095;RPB=0.965815;MQB=0.947103;BQB=0.65306;MQSB=0.869574;SGB=-0.680642;MQ0F=0;ICB=1;HOB=0.5;AC=1;AN=2;DP4=3,7,4,8;MQ=58;EFF=DOWNSTREAM(MODIFIER||3060|||BnaA01g13710D|||BnaA01g13710D||1|WARNING_TRANSCRIPT_INCOMPLETE),NON_SYNONYMOUS_CODING(MODERATE|MISSENSE|tCg/tTg|S104L||BnaA01g13690D|||BnaA01g13690D|1|1),UPSTREAM(MODIFIER||1060|||BnaA01g13700D|||BnaA01g13700D||1),UPSTREAM(MODIFIER||2059|||BnaA01g13680D|||BnaA01g13680D||1|WARNING_TRANSCRIPT_INCOMPLETE)	GT:PL	0/1:240,0,216
chrA01	6979306	chrA01:6979306_C/T	C	T	176	.	DP=18;VDB=0.331571;RPB=0.491386;MQB=0.924089;BQB=0.28276;MQSB=0.86753;SGB=-0.662043;MQ0F=0;ICB=1;HOB=0.5;AC=1;AN=2;DP4=5,4,5,4;MQ=56;EFF=DOWNSTREAM(MODIFIER||1588|||BnaA01g13730D|||BnaA01g13730D||1|WARNING_TRANSCRIPT_MULTIPLE_STOP_CODONS),DOWNSTREAM(MODIFIER||3691|||BnaA01g13700D|||BnaA01g13700D||1),NON_SYNONYMOUS_CODING(MODERATE|MISSENSE|cCt/cTt|P141L||BnaA01g13720D|||BnaA01g13720D|1|1|WARNING_TRANSCRIPT_MULTIPLE_STOP_CODONS),UPSTREAM(MODIFIER||1273|||BnaA01g13710D|||BnaA01g13710D||1|WARNING_TRANSCRIPT_INCOMPLETE)	GT:PL	0/1:209,0,193
chrA01	6981211	chrA01:6981211_G/A	G	A	222	.	DP=39;VDB=0.768287;RPB=0.473814;MQB=0.965002;BQB=0.975053;MQSB=0.961295;SGB=-0.69168;MQ0F=0;ICB=1;HOB=0.5;AC=1;AN=2;DP4=10,10,10,9;MQ=59;EFF=DOWNSTREAM(MODIFIER||414|||BnaA01g13720D|||BnaA01g13720D||1|WARNING_TRANSCRIPT_MULTIPLE_STOP_CODONS),NON_SYNONYMOUS_CODING(MODERATE|MISSENSE|gCa/gTa|A416V||BnaA01g13730D|||BnaA01g13730D|13|1|WARNING_TRANSCRIPT_MULTIPLE_STOP_CODONS),UPSTREAM(MODIFIER||3178|||BnaA01g13710D|||BnaA01g13710D||1|WARNING_TRANSCRIPT_INCOMPLETE)	GT:PL	0/1:255,0,255
chrA01	6995574	chrA01:6995574_C/T	C	T	222	.	DP=30;VDB=0.662892;RPB=0.571578;MQB=0.999785;BQB=0.38084;MQSB=0.920398;SGB=-0.688148;MQ0F=0;ICB=1;HOB=0.5;AC=1;AN=2;DP4=4,11,5,10;MQ=59;EFF=DOWNSTREAM(MODIFIER||505|||BnaA01g13760D|||BnaA01g13760D||1|WARNING_TRANSCRIPT_INCOMPLETE),INTRAGENIC(MODIFIER|||||BnaA01g13760D|||||1),UPSTREAM(MODIFIER||3756|||BnaA01g13750D|||BnaA01g13750D||1),UPSTREAM(MODIFIER||4493|||BnaA01g13740D|||BnaA01g13740D||1|WARNING_TRANSCRIPT_MULTIPLE_STOP_CODONS)	GT:PL	0/1:255,0,255
chrA01	7007820	chrA01:7007820_G/A	G	A	222	.	DP=62;VDB=0.888866;RPB=0.0648609;MQB=0.0022637;BQB=0.876586;MQSB=0.691297;SGB=-0.692914;MQ0F=0;ICB=1;HOB=0.5;AC=1;AN=2;DP4=21,15,8,17;MQ=41;EFF=INTERGENIC(MODIFIER||||||||||1)	GT:PL	0/1:255,0,255
chrA01	7017852	chrA01:7017852_C/T	C	T	222	.	DP=27;VDB=0.781526;RPB=0.867218;MQB=1;BQB=0.639094;MQSB=1;SGB=-0.686358;MQ0F=0;ICB=1;HOB=0.5;AC=1;AN=2;DP4=3,10,5,9;MQ=60;EFF=DOWNSTREAM(MODIFIER||3883|||BnaA01g13770D|||BnaA01g13770D||1),INTRON(MODIFIER|||||BnaA01g13780D|||BnaA01g13780D|6|1|WARNING_TRANSCRIPT_INCOMPLETE),UPSTREAM(MODIFIER||4251|||BnaA01g13790D|||BnaA01g13790D||1)	GT:PL	0/1:255,0,233
chrA01	7035072	chrA01:7035072_C/T	C	T	222	.	DP=29;VDB=0.168488;RPB=0.681797;MQB=1;BQB=0.858314;MQSB=1;SGB=-0.688148;MQ0F=0;ICB=1;HOB=0.5;AC=1;AN=2;DP4=2,11,7,8;MQ=60;EFF=DOWNSTREAM(MODIFIER||3995|||BnaA01g13810D|||BnaA01g13810D||1),NON_SYNONYMOUS_CODING(MODERATE|MISSENSE|Gcc/Acc|A174T||BnaA01g13830D|||BnaA01g13830D|1|1),UPSTREAM(MODIFIER||2355|||BnaA01g13820D|||BnaA01g13820D||1),UPSTREAM(MODIFIER||3333|||BnaA01g13840D|||BnaA01g13840D||1|WARNING_TRANSCRIPT_INCOMPLETE)	GT:PL	0/1:255,0,192
chrA01	7064670	chrA01:7064670_C/T	C	T	222	.	DP=34;VDB=0.376003;RPB=0.962748;MQB=0.958048;BQB=0.99763;MQSB=0.810269;SGB=-0.690438;MQ0F=0;ICB=1;HOB=0.5;AC=1;AN=2;DP4=7,10,5,12;MQ=57;EFF=DOWNSTREAM(MODIFIER||4299|||BnaA01g13900D|||BnaA01g13900D||1|WARNING_TRANSCRIPT_MULTIPLE_STOP_CODONS),DOWNSTREAM(MODIFIER||875|||BnaA01g13920D|||BnaA01g13920D||1|WARNING_TRANSCRIPT_MULTIPLE_STOP_CODONS),NON_SYNONYMOUS_CODING(MODERATE|MISSENSE|Gat/Aat|D80N||BnaA01g13910D|||BnaA01g13910D|1|1|WARNING_TRANSCRIPT_MULTIPLE_STOP_CODONS)	GT:PL	0/1:255,0,255
chrA01	7080623	chrA01:7080623_G/A	G	A	222	.	DP=30;VDB=0.624965;RPB=0.991968;MQB=0.968257;BQB=0.937311;MQSB=0.961629;SGB=-0.691153;MQ0F=0;ICB=1;HOB=0.5;AC=1;AN=2;DP4=5,7,14,4;MQ=56;EFF=DOWNSTREAM(MODIFIER||736|||BnaA01g13940D|||BnaA01g13940D||1|WARNING_TRANSCRIPT_INCOMPLETE),NON_SYNONYMOUS_CODING(MODERATE|MISSENSE|Gga/Aga|G398R||BnaA01g13930D|||BnaA01g13930D|12|1|WARNING_TRANSCRIPT_MULTIPLE_STOP_CODONS)	GT:PL	0/1:255,0,228
chrA01	7102295	chrA01:7102295_G/A	G	A	185	.	DP=27;VDB=0.509944;RPB=0.917583;MQB=0.989343;BQB=0.84246;MQSB=0.64434;SGB=-0.680642;MQ0F=0;ICB=1;HOB=0.5;AC=1;AN=2;DP4=4,11,7,5;MQ=55;EFF=DOWNSTREAM(MODIFIER||1167|||BnaA01g13970D|||BnaA01g13970D||1|WARNING_TRANSCRIPT_INCOMPLETE),DOWNSTREAM(MODIFIER||2191|||BnaA01g13990D|||BnaA01g13990D||1|WARNING_TRANSCRIPT_MULTIPLE_STOP_CODONS),NON_SYNONYMOUS_CODING(MODERATE|MISSENSE|Cct/Tct|P239S||BnaA01g13980D|||BnaA01g13980D|4|1|WARNING_TRANSCRIPT_INCOMPLETE)	GT:PL	0/1:218,0,245
chrA01	7108169	chrA01:7108169_C/T	C	T	166	.	DP=21;VDB=0.179101;RPB=0.993326;MQB=1;BQB=0.466776;MQSB=1;SGB=-0.651104;MQ0F=0;ICB=1;HOB=0.5;AC=1;AN=2;DP4=7,5,4,4;MQ=60;EFF=INTERGENIC(MODIFIER||||||||||1),UPSTREAM(MODIFIER||3394|||BnaA01g14000D|||BnaA01g14000D||1),UPSTREAM(MODIFIER||4627|||BnaA01g13980D|||BnaA01g13980D||1|WARNING_TRANSCRIPT_INCOMPLETE),UPSTREAM(MODIFIER||487|||BnaA01g13990D|||BnaA01g13990D||1|WARNING_TRANSCRIPT_MULTIPLE_STOP_CODONS)	GT:PL	0/1:199,0,255
chrA01	7153437	chrA01:7153437_C/T	C	T	222	.	DP=55;VDB=0.609748;RPB=0.331858;MQB=1;BQB=0.988218;MQSB=1;SGB=-0.693136;MQ0F=0;ICB=1;HOB=0.5;AC=1;AN=2;DP4=7,12,14,21;MQ=60;EFF=DOWNSTREAM(MODIFIER||1708|||BnaA01g14070D|||BnaA01g14070D||1|WARNING_TRANSCRIPT_MULTIPLE_STOP_CODONS),INTERGENIC(MODIFIER||||||||||1)	GT:PL	0/1:255,0,255
chrA01	7169276	chrA01:7169276_C/T	C	T	222	.	DP=34;VDB=0.992022;RPB=0.988019;MQB=1;BQB=0.797448;MQSB=1;SGB=-0.689466;MQ0F=0;ICB=1;HOB=0.5;AC=1;AN=2;DP4=11,7,10,6;MQ=60;EFF=DOWNSTREAM(MODIFIER||2221|||BnaA01g14110D|||BnaA01g14110D||1),NON_SYNONYMOUS_CODING(MODERATE|MISSENSE|atG/atA|M69I||BnaA01g14100D|||BnaA01g14100D|2|1|WARNING_TRANSCRIPT_MULTIPLE_STOP_CODONS)	GT:PL	0/1:255,0,255
chrA01	7249647	chrA01:7249647_T/A	T	A	132	.	DP=5;VDB=0.0156816;MQSB=1;SGB=-0.590765;MQ0F=0;AC=2;AN=2;DP4=0,0,4,1;MQ=55;EFF=DOWNSTREAM(MODIFIER||4507|||BnaA01g14360D|||BnaA01g14360D||1|WARNING_TRANSCRIPT_MULTIPLE_STOP_CODONS),DOWNSTREAM(MODIFIER||4583|||BnaA01g14330D|||BnaA01g14330D||1|WARNING_TRANSCRIPT_MULTIPLE_STOP_CODONS),DOWNSTREAM(MODIFIER||516|||BnaA01g14350D|||BnaA01g14350D||1|WARNING_TRANSCRIPT_INCOMPLETE),DOWNSTREAM(MODIFIER||871|||BnaA01g14340D|||BnaA01g14340D||1|WARNING_TRANSCRIPT_INCOMPLETE),INTERGENIC(MODIFIER||||||||||1)	GT:PL	1/1:159,15,0
chrA01	7256780	chrA01:7256780_G/A	G	A	143	.	DP=27;VDB=0.925216;RPB=0.359211;MQB=0.931552;BQB=0.858541;MQSB=0.785785;SGB=-0.670168;MQ0F=0;ICB=1;HOB=0.5;AC=1;AN=2;DP4=12,5,6,4;MQ=42;EFF=DOWNSTREAM(MODIFIER||3164|||BnaA01g14370D|||BnaA01g14370D||1),INTERGENIC(MODIFIER||||||||||1),UPSTREAM(MODIFIER||3699|||BnaA01g14350D|||BnaA01g14350D||1|WARNING_TRANSCRIPT_INCOMPLETE),UPSTREAM(MODIFIER||3949|||BnaA01g14380D|||BnaA01g14380D||1),UPSTREAM(MODIFIER||995|||BnaA01g14360D|||BnaA01g14360D||1|WARNING_TRANSCRIPT_MULTIPLE_STOP_CODONS)	GT:PL	0/1:176,0,246
chrA01	7303934	chrA01:7303934_G/A	G	A	75	.	DP=6;VDB=0.176409;RPB=1;MQB=0.875;BQB=0.75;MQSB=0.861511;SGB=-0.556411;MQ0F=0;ICB=1;HOB=0.5;AC=1;AN=2;DP4=1,1,2,2;MQ=54;EFF=DOWNSTREAM(MODIFIER||2675|||BnaA01g14490D|||BnaA01g14490D||1|WARNING_TRANSCRIPT_INCOMPLETE),DOWNSTREAM(MODIFIER||4262|||BnaA01g14500D|||BnaA01g14500D||1|WARNING_TRANSCRIPT_MULTIPLE_STOP_CODONS),INTRON(MODIFIER|||||BnaA01g14470D|||BnaA01g14470D|1|1),UPSTREAM(MODIFIER||1220|||BnaA01g14480D|||BnaA01g14480D||1|WARNING_TRANSCRIPT_INCOMPLETE),UPSTREAM(MODIFIER||4293|||BnaA01g14450D|||BnaA01g14450D||1),UPSTREAM(MODIFIER||980|||BnaA01g14460D|||BnaA01g14460D||1|WARNING_TRANSCRIPT_MULTIPLE_STOP_CODONS)	GT:PL	0/1:108,0,51
chrA01	7306824	chrA01:7306824_C/T	C	T	222	.	DP=65;VDB=0.74321;RPB=0.707788;MQB=0.451956;BQB=0.979297;MQSB=0.285389;SGB=-0.693079;MQ0F=0;ICB=1;HOB=0.5;AC=1;AN=2;DP4=12,24,12,17;MQ=51;EFF=DOWNSTREAM(MODIFIER||1372|||BnaA01g14500D|||BnaA01g14500D||1|WARNING_TRANSCRIPT_MULTIPLE_STOP_CODONS),DOWNSTREAM(MODIFIER||821|||BnaA01g14480D|||BnaA01g14480D||1|WARNING_TRANSCRIPT_INCOMPLETE),INTRON(MODIFIER|||||BnaA01g14490D|||BnaA01g14490D|2|1|WARNING_TRANSCRIPT_INCOMPLETE),UPSTREAM(MODIFIER||2073|||BnaA01g14470D|||BnaA01g14470D||1),UPSTREAM(MODIFIER||3870|||BnaA01g14460D|||BnaA01g14460D||1|WARNING_TRANSCRIPT_MULTIPLE_STOP_CODONS)	GT:PL	0/1:255,0,255
chrA01	7352083	chrA01:7352083_G/A	G	A	179	.	DP=19;VDB=0.697669;RPB=1;MQB=1;BQB=0.496172;MQSB=1;SGB=-0.662043;MQ0F=0;ICB=1;HOB=0.5;AC=1;AN=2;DP4=5,5,5,4;MQ=60;EFF=DOWNSTREAM(MODIFIER||2681|||BnaA01g14560D|||BnaA01g14560D||1|WARNING_TRANSCRIPT_INCOMPLETE),SYNONYMOUS_CODING(LOW|SILENT|aaG/aaA|K247||BnaA01g14570D|||BnaA01g14570D|1|1),UPSTREAM(MODIFIER||4648|||BnaA01g14550D|||BnaA01g14550D||1),UPSTREAM(MODIFIER||4835|||BnaA01g14540D|||BnaA01g14540D||1|WARNING_TRANSCRIPT_MULTIPLE_STOP_CODONS)	GT:PL	0/1:212,0,220
chrA01	7358860	chrA01:7358860_G/A	G	A	121	.	DP=47;VDB=0.00349309;RPB=0.149862;MQB=1.19793e-07;BQB=0.915321;MQSB=0.101092;SGB=-0.690438;MQ0F=0;ICB=1;HOB=0.5;AC=1;AN=2;DP4=17,13,3,14;MQ=48;EFF=INTRON(MODIFIER|||||BnaA01g14580D|||BnaA01g14580D|1|1|WARNING_TRANSCRIPT_INCOMPLETE),UPSTREAM(MODIFIER||2993|||BnaA01g14590D|||BnaA01g14590D||1|WARNING_TRANSCRIPT_INCOMPLETE)	GT:PL	0/1:154,0,255
chrA01	7395761	chrA01:7395761_C/T	C	T	187	.	DP=25;VDB=0.608538;RPB=0.805909;MQB=0.681393;BQB=0.994024;MQSB=0.974685;SGB=-0.676189;MQ0F=0;ICB=1;HOB=0.5;AC=1;AN=2;DP4=6,8,3,8;MQ=58;EFF=DOWNSTREAM(MODIFIER||2686|||BnaA01g14680D|||BnaA01g14680D||1),DOWNSTREAM(MODIFIER||3453|||BnaA01g14670D|||BnaA01g14670D||1),DOWNSTREAM(MODIFIER||353|||BnaA01g14700D|||BnaA01g14700D||1|WARNING_TRANSCRIPT_MULTIPLE_STOP_CODONS),DOWNSTREAM(MODIFIER||49|||BnaA01g14690D|||BnaA01g14690D||1|WARNING_TRANSCRIPT_MULTIPLE_STOP_CODONS),INTERGENIC(MODIFIER||||||||||1)	GT:PL	0/1:220,0,255
chrA01	7415752	chrA01:7415752_G/A	G	A	159	.	DP=16;VDB=0.49048;RPB=0.871214;MQB=0.422455;BQB=0.9945;MQSB=0.851779;SGB=-0.651104;MQ0F=0.0625;ICB=1;HOB=0.5;AC=1;AN=2;DP4=6,2,5,3;MQ=48;EFF=DOWNSTREAM(MODIFIER||1871|||BnaA01g14720D|||BnaA01g14720D||1|WARNING_TRANSCRIPT_INCOMPLETE),INTERGENIC(MODIFIER||||||||||1)	GT:PL	0/1:192,0,142
chrA01	7464448	chrA01:7464448_G/A	G	A	217	.	DP=29;VDB=0.599178;RPB=0.231656;MQB=1;BQB=0.953977;MQSB=1;SGB=-0.683931;MQ0F=0;ICB=1;HOB=0.5;AC=1;AN=2;DP4=8,8,7,6;MQ=60;EFF=NON_SYNONYMOUS_CODING(MODERATE|MISSENSE|Gat/Aat|D283N||BnaA01g14760D|||BnaA01g14760D|7|1|WARNING_TRANSCRIPT_INCOMPLETE)	GT:PL	0/1:250,0,255
chrA01	7618648	chrA01:7618648_G/A	G	A	222	.	DP=25;VDB=0.39905;RPB=0.0979828;MQB=0.17595;BQB=0.958466;MQSB=0.331753;SGB=-0.690438;MQ0F=0;ICB=1;HOB=0.5;AC=1;AN=2;DP4=2,6,6,11;MQ=52;EFF=NON_SYNONYMOUS_CODING(MODERATE|MISSENSE|Gaa/Aaa|E545K||BnaA01g14990D|||BnaA01g14990D|8|1|WARNING_TRANSCRIPT_INCOMPLETE),UPSTREAM(MODIFIER||2121|||BnaA01g15000D|||BnaA01g15000D||1|WARNING_TRANSCRIPT_INCOMPLETE)	GT:PL	0/1:255,0,160
chrA01	7651286	chrA01:7651286_C/T	C	T	170	.	DP=21;VDB=0.737168;RPB=0.523895;MQB=0.913101;BQB=0.673969;MQSB=0.973096;SGB=-0.680642;MQ0F=0;ICB=1;HOB=0.5;AC=1;AN=2;DP4=4,5,11,1;MQ=58;EFF=INTRON(MODIFIER|||||BnaA01g15030D|||BnaA01g15030D|3|1|WARNING_TRANSCRIPT_INCOMPLETE),UPSTREAM(MODIFIER||3039|||BnaA01g15040D|||BnaA01g15040D||1|WARNING_TRANSCRIPT_MULTIPLE_STOP_CODONS)	GT:PL	0/1:203,0,206
chrA01	7667262	chrA01:7667262_G/A	G	A	222	.	DP=32;VDB=0.0951013;RPB=0.997118;MQB=1;BQB=0.224543;MQSB=1;SGB=-0.691153;MQ0F=0;ICB=1;HOB=0.5;AC=1;AN=2;DP4=11,3,11,7;MQ=60;EFF=DOWNSTREAM(MODIFIER||830|||BnaA01g15070D|||BnaA01g15070D||1|WARNING_TRANSCRIPT_MULTIPLE_STOP_CODONS),INTRON(MODIFIER|||||BnaA01g15060D|||BnaA01g15060D|8|1|WARNING_TRANSCRIPT_INCOMPLETE)	GT:PL	0/1:255,0,229
chrA01	7739024	chrA01:7739024_C/T	C	T	194	.	DP=33;VDB=0.65242;RPB=0.44581;MQB=1;BQB=0.858374;MQSB=1;SGB=-0.683931;MQ0F=0;ICB=1;HOB=0.5;AC=1;AN=2;DP4=15,5,3,10;MQ=60;EFF=INTERGENIC(MODIFIER||||||||||1),UPSTREAM(MODIFIER||3369|||BnaA01g15180D|||BnaA01g15180D||1|WARNING_TRANSCRIPT_INCOMPLETE)	GT:PL	0/1:227,0,255
chrA01	7761516	chrA01:7761516_G/A	G	A	114	.	DP=16;VDB=0.434785;RPB=0.976745;MQB=1;BQB=0.749585;MQSB=1;SGB=-0.616816;MQ0F=0;ICB=1;HOB=0.5;AC=1;AN=2;DP4=8,2,3,3;MQ=60;EFF=DOWNSTREAM(MODIFIER||2608|||BnaA01g15190D|||BnaA01g15190D||1|WARNING_TRANSCRIPT_INCOMPLETE),INTERGENIC(MODIFIER||||||||||1),UPSTREAM(MODIFIER||1363|||BnaA01g15200D|||BnaA01g15200D||1),UPSTREAM(MODIFIER||3843|||BnaA01g15210D|||BnaA01g15210D||1),UPSTREAM(MODIFIER||4877|||BnaA01g15220D|||BnaA01g15220D||1|WARNING_TRANSCRIPT_INCOMPLETE)	GT:PL	0/1:147,0,191
chrA01	7770612	chrA01:7770612_C/T	C	T	203	.	DP=21;VDB=0.280001;RPB=0.998998;MQB=0.937845;BQB=0.773612;MQSB=0.552632;SGB=-0.690438;MQ0F=0;ICB=1;HOB=0.5;AC=1;AN=2;DP4=4,0,15,2;MQ=57;EFF=DOWNSTREAM(MODIFIER||2076|||BnaA01g15220D|||BnaA01g15220D||1|WARNING_TRANSCRIPT_INCOMPLETE),DOWNSTREAM(MODIFIER||4591|||BnaA01g15210D|||BnaA01g15210D||1),SYNONYMOUS_CODING(LOW|SILENT|Ctg/Ttg|L225||BnaA01g15230D|||BnaA01g15230D|3|1|WARNING_TRANSCRIPT_INCOMPLETE)	GT:PL	0/1:238,0,68
chrA01	7799552	chrA01:7799552_C/T	C	T	222	.	DP=17;VDB=0.162982;RPB=0.510573;MQB=0.965874;BQB=1;MQSB=0.887766;SGB=-0.680642;MQ0F=0;ICB=1;HOB=0.5;AC=1;AN=2;DP4=2,3,5,7;MQ=59;EFF=DOWNSTREAM(MODIFIER||983|||BnaA01g15240D|||BnaA01g15240D||1|WARNING_TRANSCRIPT_MULTIPLE_STOP_CODONS),NON_SYNONYMOUS_CODING(MODERATE|MISSENSE|Gtg/Atg|V350M||BnaA01g15250D|||BnaA01g15250D|4|1|WARNING_TRANSCRIPT_INCOMPLETE),UPSTREAM(MODIFIER||4273|||BnaA01g15260D|||BnaA01g15260D||1|WARNING_TRANSCRIPT_INCOMPLETE)	GT:PL	0/1:255,0,124
chrA01	7839075	chrA01:7839075_C/T	C	T	222	.	DP=24;VDB=0.128765;RPB=0.884196;MQB=1;BQB=0.499458;MQSB=1;SGB=-0.683931;MQ0F=0;ICB=1;HOB=0.5;AC=1;AN=2;DP4=3,7,7,6;MQ=60;EFF=NON_SYNONYMOUS_CODING(MODERATE|MISSENSE|gGt/gAt|G545D||BnaA01g15330D|||BnaA01g15330D|15|1|WARNING_TRANSCRIPT_INCOMPLETE),UPSTREAM(MODIFIER||4290|||BnaA01g15320D|||BnaA01g15320D||1)	GT:PL	0/1:255,0,218
chrA01	7850519	chrA01:7850519_T/C	T	C	154	.	DP=14;VDB=0.150745;RPB=0.640197;MQB=0.966012;BQB=0.925999;MQSB=1;SGB=-0.636426;MQ0F=0;ICB=1;HOB=0.5;AC=1;AN=2;DP4=3,4,3,4;MQ=60;EFF=DOWNSTREAM(MODIFIER||1013|||BnaA01g15340D|||BnaA01g15340D||1),INTRON(MODIFIER|||||BnaA01g15350D|||BnaA01g15350D|2|1)	GT:PL	0/1:187,0,186
chrA01	7852159	chrA01:7852159_C/T	C	T	222	.	DP=31;VDB=0.398999;RPB=0.14183;MQB=0.838801;BQB=0.797893;MQSB=0.951229;SGB=-0.689466;MQ0F=0.0322581;ICB=1;HOB=0.5;AC=1;AN=2;DP4=6,9,9,7;MQ=53;EFF=DOWNSTREAM(MODIFIER||2653|||BnaA01g15340D|||BnaA01g15340D||1),DOWNSTREAM(MODIFIER||872|||BnaA01g15350D|||BnaA01g15350D||1),INTERGENIC(MODIFIER||||||||||1),UPSTREAM(MODIFIER||4936|||BnaA01g15360D|||BnaA01g15360D||1)	GT:PL	0/1:255,0,253
chrA01	7898534	chrA01:7898534_C/T	C	T	195	.	DP=23;VDB=0.585264;RPB=0.977066;MQB=0.934091;BQB=0.983099;MQSB=0.907354;SGB=-0.676189;MQ0F=0;ICB=1;HOB=0.5;AC=1;AN=2;DP4=7,5,7,4;MQ=58;EFF=NON_SYNONYMOUS_CODING(MODERATE|MISSENSE|Gag/Aag|E313K||BnaA01g15410D|||BnaA01g15410D|7|1|WARNING_TRANSCRIPT_MULTIPLE_STOP_CODONS),UPSTREAM(MODIFIER||2330|||BnaA01g15400D|||BnaA01g15400D||1),UPSTREAM(MODIFIER||4054|||BnaA01g15390D|||BnaA01g15390D||1|WARNING_TRANSCRIPT_INCOMPLETE)	GT:PL	0/1:228,0,253
chrA01	7971117	chrA01:7971117_A/C	A	C	196	.	DP=38;VDB=0.684569;RPB=0.374313;MQB=0.782184;BQB=0.999536;MQSB=0.98651;SGB=-0.690438;MQ0F=0;ICB=1;HOB=0.5;AC=1;AN=2;DP4=16,4,15,2;MQ=51;EFF=DOWNSTREAM(MODIFIER||3403|||BnaA01g15560D|||BnaA01g15560D||1|WARNING_TRANSCRIPT_INCOMPLETE),INTERGENIC(MODIFIER||||||||||1),UPSTREAM(MODIFIER||1310|||BnaA01g15570D|||BnaA01g15570D||1|WARNING_TRANSCRIPT_INCOMPLETE),UPSTREAM(MODIFIER||202|||BnaA01g15580D|||BnaA01g15580D||1|WARNING_TRANSCRIPT_INCOMPLETE)	GT:PL	0/1:229,0,255
chrA01	8037973	chrA01:8037973_C/T	C	T	213	.	DP=21;VDB=0.704349;RPB=0.673969;MQB=0.977529;BQB=0.999369;MQSB=0.63114;SGB=-0.680642;MQ0F=0;ICB=1;HOB=0.5;AC=1;AN=2;DP4=5,4,7,5;MQ=56;EFF=INTERGENIC(MODIFIER||||||||||1),UPSTREAM(MODIFIER||351|||BnaA01g15670D|||BnaA01g15670D||1|WARNING_TRANSCRIPT_MULTIPLE_STOP_CODONS)	GT:PL	0/1:246,0,200
chrA01	8042318	chrA01:8042318_C/T	C	T	222	.	DP=28;VDB=0.803081;RPB=0.78763;MQB=0.99894;BQB=0.956162;MQSB=0.726331;SGB=-0.688148;MQ0F=0;ICB=1;HOB=0.5;AC=1;AN=2;DP4=5,8,6,9;MQ=58;EFF=DOWNSTREAM(MODIFIER||1111|||BnaA01g15680D|||BnaA01g15680D||1|WARNING_TRANSCRIPT_INCOMPLETE),DOWNSTREAM(MODIFIER||4569|||BnaA01g15690D|||BnaA01g15690D||1|WARNING_TRANSCRIPT_INCOMPLETE),INTERGENIC(MODIFIER||||||||||1),UPSTREAM(MODIFIER||4696|||BnaA01g15670D|||BnaA01g15670D||1|WARNING_TRANSCRIPT_MULTIPLE_STOP_CODONS)	GT:PL	0/1:255,0,239
chrA01	8051023	chrA01:8051023_C/T	C	T	184	.	DP=26;VDB=0.748055;RPB=0.991618;MQB=0.907278;BQB=0.987952;MQSB=0.00314512;SGB=-0.676189;MQ0F=0;ICB=1;HOB=0.5;AC=1;AN=2;DP4=9,6,5,6;MQ=50;EFF=DOWNSTREAM(MODIFIER||2168|||BnaA01g15710D|||BnaA01g15710D||1|WARNING_TRANSCRIPT_INCOMPLETE),INTERGENIC(MODIFIER||||||||||1),UPSTREAM(MODIFIER||193|||BnaA01g15700D|||BnaA01g15700D||1),UPSTREAM(MODIFIER||2789|||BnaA01g15690D|||BnaA01g15690D||1|WARNING_TRANSCRIPT_INCOMPLETE)	GT:PL	0/1:217,0,255
chrA01	8087692	chrA01:8087692_G/A	G	A	222	.	DP=25;VDB=0.0437825;RPB=0.999496;MQB=0.905903;BQB=0.892753;MQSB=0.486752;SGB=-0.690438;MQ0F=0;ICB=1;HOB=0.5;AC=1;AN=2;DP4=7,0,11,6;MQ=59;EFF=INTERGENIC(MODIFIER||||||||||1),UPSTREAM(MODIFIER||4522|||BnaA01g15760D|||BnaA01g15760D||1|WARNING_TRANSCRIPT_INCOMPLETE)	GT:PL	0/1:255,0,118
chrA01	8148661	chrA01:8148661_C/T	C	T	221	.	DP=36;VDB=0.0374022;RPB=0.991611;MQB=0.970819;BQB=0.89521;MQSB=0.857891;SGB=-0.686358;MQ0F=0;ICB=1;HOB=0.5;AC=1;AN=2;DP4=11,11,7,7;MQ=55;EFF=DOWNSTREAM(MODIFIER||1614|||BnaA01g15840D|||BnaA01g15840D||1|WARNING_TRANSCRIPT_MULTIPLE_STOP_CODONS),DOWNSTREAM(MODIFIER||1698|||BnaA01g15870D|||BnaA01g15870D||1|WARNING_TRANSCRIPT_MULTIPLE_STOP_CODONS),DOWNSTREAM(MODIFIER||4666|||BnaA01g15880D|||BnaA01g15880D||1|WARNING_TRANSCRIPT_MULTIPLE_STOP_CODONS),NON_SYNONYMOUS_CODING(MODERATE|MISSENSE|Ggt/Agt|G191S||BnaA01g15860D|||BnaA01g15860D|5|1|WARNING_TRANSCRIPT_INCOMPLETE),SPLICE_SITE_REGION(LOW|||||BnaA01g15860D|||BnaA01g15860D|5|1|WARNING_TRANSCRIPT_INCOMPLETE),UPSTREAM(MODIFIER||550|||BnaA01g15850D|||BnaA01g15850D||1|WARNING_TRANSCRIPT_INCOMPLETE)	GT:PL	0/1:254,0,255
chrA01	8211536	chrA01:8211536_G/A	G	A	176	.	DP=18;VDB=0.93228;RPB=0.487041;MQB=0.984335;BQB=0.436078;MQSB=0.99018;SGB=-0.670168;MQ0F=0;ICB=1;HOB=0.5;AC=1;AN=2;DP4=1,7,5,5;MQ=46;EFF=DOWNSTREAM(MODIFIER||3032|||BnaA01g16020D|||BnaA01g16020D||1|WARNING_TRANSCRIPT_MULTIPLE_STOP_CODONS),DOWNSTREAM(MODIFIER||3849|||BnaA01g16030D|||BnaA01g16030D||1),INTERGENIC(MODIFIER||||||||||1)	GT:PL	0/1:209,0,151
chrA01	8215616	chrA01:8215616_T/C	T	C	172	.	DP=7;VDB=0.00161312;MQSB=0.810265;SGB=-0.636426;MQ0F=0;AC=2;AN=2;DP4=0,0,3,4;MQ=52;EFF=SYNONYMOUS_CODING(LOW|SILENT|ccA/ccG|P853||BnaA01g16030D|||BnaA01g16030D|1|1),UPSTREAM(MODIFIER||3089|||BnaA01g16040D|||BnaA01g16040D||1|WARNING_TRANSCRIPT_INCOMPLETE),UPSTREAM(MODIFIER||514|||BnaA01g16020D|||BnaA01g16020D||1|WARNING_TRANSCRIPT_MULTIPLE_STOP_CODONS)	GT:PL	1/1:199,21,0
chrA01	8231987	chrA01:8231987_G/A	G	A	222	.	DP=30;VDB=0.551482;RPB=0.999781;MQB=0.982422;BQB=0.986085;MQSB=0.973855;SGB=-0.690438;MQ0F=0;ICB=1;HOB=0.5;AC=1;AN=2;DP4=6,7,11,6;MQ=57;EFF=SYNONYMOUS_CODING(LOW|SILENT|aaG/aaA|K993||BnaA01g16070D|||BnaA01g16070D|8|1|WARNING_TRANSCRIPT_INCOMPLETE),UPSTREAM(MODIFIER||4710|||BnaA01g16060D|||BnaA01g16060D||1|WARNING_TRANSCRIPT_INCOMPLETE)	GT:PL	0/1:255,0,254
chrA01	8263122	chrA01:8263122_C/T	C	T	228	.	DP=21;VDB=0.681929;MQSB=0.438235;SGB=-0.692352;MQ0F=0;AC=2;AN=2;DP4=0,0,6,15;MQ=57;EFF=DOWNSTREAM(MODIFIER||3815|||BnaA01g16160D|||BnaA01g16160D||1|WARNING_TRANSCRIPT_INCOMPLETE),INTERGENIC(MODIFIER||||||||||1),UPSTREAM(MODIFIER||3118|||BnaA01g16150D|||BnaA01g16150D||1|WARNING_TRANSCRIPT_MULTIPLE_STOP_CODONS)	GT:PL	1/1:255,63,0
chrA01	8353771	chrA01:8353771_C/T	C	T	179	.	DP=27;VDB=0.810159;RPB=0.834008;MQB=0.912952;BQB=0.858541;MQSB=0.912952;SGB=-0.670168;MQ0F=0;ICB=1;HOB=0.5;AC=1;AN=2;DP4=11,6,6,4;MQ=59;EFF=DOWNSTREAM(MODIFIER||1|||BnaA01g16290D|||BnaA01g16290D||1|WARNING_TRANSCRIPT_INCOMPLETE),DOWNSTREAM(MODIFIER||3021|||BnaA01g16280D|||BnaA01g16280D||1|WARNING_TRANSCRIPT_INCOMPLETE),INTERGENIC(MODIFIER||||||||||1)	GT:PL	0/1:212,0,255
chrA01	8365459	chrA01:8365459_C/T	C	T	170	.	DP=20;VDB=0.470998;RPB=0.993326;MQB=1;BQB=0.999256;MQSB=1;SGB=-0.680642;MQ0F=0;ICB=1;HOB=0.5;AC=1;AN=2;DP4=3,5,1,11;MQ=60;EFF=INTERGENIC(MODIFIER||||||||||1)	GT:PL	0/1:203,0,188
chrA01	8417869	chrA01:8417869_G/A	G	A	171	.	DP=21;VDB=0.827556;RPB=0.346027;MQB=0.984341;BQB=0.401874;MQSB=0.669604;SGB=-0.680642;MQ0F=0;ICB=1;HOB=0.5;AC=1;AN=2;DP4=7,2,10,2;MQ=54;EFF=DOWNSTREAM(MODIFIER||2948|||BnaA01g16340D|||BnaA01g16340D||1),DOWNSTREAM(MODIFIER||602|||BnaA01g16330D|||BnaA01g16330D||1|WARNING_TRANSCRIPT_MULTIPLE_STOP_CODONS),SYNONYMOUS_CODING(LOW|SILENT|ttG/ttA|L722||BnaA01g16320D|||BnaA01g16320D|5|1|WARNING_TRANSCRIPT_MULTIPLE_STOP_CODONS)	GT:PL	0/1:204,0,187
chrA01	8443568	chrA01:8443568_C/T	C	T	222	.	DP=44;VDB=0.754022;RPB=0.578482;MQB=0.667836;BQB=0.891164;MQSB=0.0057731;SGB=-0.691153;MQ0F=0;ICB=1;HOB=0.5;AC=1;AN=2;DP4=10,15,5,13;MQ=54;EFF=INTRON(MODIFIER|||||BnaA01g16370D|||BnaA01g16370D|1|1),UPSTREAM(MODIFIER||1848|||BnaA01g16360D|||BnaA01g16360D||1|WARNING_TRANSCRIPT_MULTIPLE_STOP_CODONS),UPSTREAM(MODIFIER||3336|||BnaA01g16380D|||BnaA01g16380D||1)	GT:PL	0/1:255,0,255
chrA01	8480222	chrA01:8480222_C/T	C	T	183	.	DP=24;VDB=0.112797;RPB=0.931547;MQB=0.989565;BQB=0.769328;MQSB=0.69242;SGB=-0.676189;MQ0F=0;ICB=1;HOB=0.5;AC=1;AN=2;DP4=9,4,8,3;MQ=53;EFF=INTERGENIC(MODIFIER||||||||||1)	GT:PL	0/1:216,0,242
chrA01	8553886	chrA01:8553886_C/T	C	T	222	.	DP=29;VDB=0.435846;RPB=0.64898;MQB=0.931617;BQB=0.608765;MQSB=0.969907;SGB=-0.690438;MQ0F=0;ICB=1;HOB=0.5;AC=1;AN=2;DP4=6,6,5,12;MQ=59;EFF=NON_SYNONYMOUS_CODING(MODERATE|MISSENSE|gGa/gAa|G583E||BnaA01g16520D|||BnaA01g16520D|4|1|WARNING_TRANSCRIPT_INCOMPLETE)	GT:PL	0/1:255,0,232
chrA01	8560768	chrA01:8560768_C/T	C	T	184	.	DP=26;VDB=0.0631957;RPB=0.53657;MQB=0.999663;BQB=0.796435;MQSB=0.786155;SGB=-0.676189;MQ0F=0;ICB=1;HOB=0.5;AC=1;AN=2;DP4=4,11,3,8;MQ=47;EFF=DOWNSTREAM(MODIFIER||584|||BnaA01g16530D|||BnaA01g16530D||1|WARNING_TRANSCRIPT_INCOMPLETE),INTERGENIC(MODIFIER||||||||||1),UPSTREAM(MODIFIER||4734|||BnaA01g16520D|||BnaA01g16520D||1|WARNING_TRANSCRIPT_INCOMPLETE)	GT:PL	0/1:217,0,252
chrA01	8587651	chrA01:8587651_T/C	T	C	135	.	DP=27;VDB=0.07273;RPB=0.0415523;MQB=0.649376;BQB=0.982879;MQSB=0.888928;SGB=-0.651104;MQ0F=0;ICB=1;HOB=0.5;AC=1;AN=2;DP4=10,9,4,4;MQ=57;EFF=DOWNSTREAM(MODIFIER||1360|||BnaA01g16590D|||BnaA01g16590D||1|WARNING_TRANSCRIPT_MULTIPLE_STOP_CODONS),DOWNSTREAM(MODIFIER||4380|||BnaA01g16600D|||BnaA01g16600D||1|WARNING_TRANSCRIPT_INCOMPLETE),INTERGENIC(MODIFIER||||||||||1)	GT:PL	0/1:168,0,255
chrA01	8587982	chrA01:8587982_T/C	T	C	162	.	DP=51;VDB=0.0172628;RPB=0.0493442;MQB=0.629688;BQB=0.763372;MQSB=0.681246;SGB=-0.683931;MQ0F=0;ICB=1;HOB=0.5;AC=1;AN=2;DP4=21,17,4,9;MQ=53;EFF=DOWNSTREAM(MODIFIER||1691|||BnaA01g16590D|||BnaA01g16590D||1|WARNING_TRANSCRIPT_MULTIPLE_STOP_CODONS),DOWNSTREAM(MODIFIER||4049|||BnaA01g16600D|||BnaA01g16600D||1|WARNING_TRANSCRIPT_INCOMPLETE),INTERGENIC(MODIFIER||||||||||1)	GT:PL	0/1:196,0,255
chrA01	8588231	chrA01:8588231_G/A	G	A	222	.	DP=47;VDB=0.222992;RPB=0.762146;MQB=0.712279;BQB=0.831761;MQSB=0.667747;SGB=-0.69168;MQ0F=0;ICB=1;HOB=0.5;AC=1;AN=2;DP4=18,10,8,11;MQ=58;EFF=DOWNSTREAM(MODIFIER||1940|||BnaA01g16590D|||BnaA01g16590D||1|WARNING_TRANSCRIPT_MULTIPLE_STOP_CODONS),DOWNSTREAM(MODIFIER||3800|||BnaA01g16600D|||BnaA01g16600D||1|WARNING_TRANSCRIPT_INCOMPLETE),INTERGENIC(MODIFIER||||||||||1)	GT:PL	0/1:255,0,255
chrA01	8592417	chrA01:8592417_C/T	C	T	206	.	DP=35;VDB=0.198913;RPB=0.159326;MQB=0.969233;BQB=0.89683;MQSB=0.969233;SGB=-0.688148;MQ0F=0;ICB=1;HOB=0.5;AC=1;AN=2;DP4=12,8,3,12;MQ=59;EFF=DOWNSTREAM(MODIFIER||2380|||BnaA01g16610D|||BnaA01g16610D||1|WARNING_TRANSCRIPT_INCOMPLETE),SYNONYMOUS_CODING(LOW|SILENT|aaG/aaA|K331||BnaA01g16600D|||BnaA01g16600D|5|1|WARNING_TRANSCRIPT_INCOMPLETE)	GT:PL	0/1:239,0,255
chrA01	8597364	chrA01:8597364_G/C	G	C	130	.	DP=18;VDB=0.462061;RPB=0.963762;MQB=0.883327;BQB=0.902552;MQSB=0.814433;SGB=-0.636426;MQ0F=0;ICB=1;HOB=0.5;AC=1;AN=2;DP4=9,2,4,3;MQ=58;EFF=INTERGENIC(MODIFIER||||||||||1),UPSTREAM(MODIFIER||1086|||BnaA01g16610D|||BnaA01g16610D||1|WARNING_TRANSCRIPT_INCOMPLETE),UPSTREAM(MODIFIER||3403|||BnaA01g16600D|||BnaA01g16600D||1|WARNING_TRANSCRIPT_INCOMPLETE)	GT:PL	0/1:163,0,218
chrA01	8683977	chrA01:8683977_C/T	C	T	217	.	DP=34;VDB=0.730398;RPB=0.375464;MQB=0.970446;BQB=0.629386;MQSB=0.966731;SGB=-0.686358;MQ0F=0;ICB=1;HOB=0.5;AC=1;AN=2;DP4=13,7,6,8;MQ=59;EFF=DOWNSTREAM(MODIFIER||1666|||BnaA01g16620D|||BnaA01g16620D||1),INTRON(MODIFIER|||||BnaA01g16630D|||BnaA01g16630D|1|1),UPSTREAM(MODIFIER||3284|||BnaA01g16650D|||BnaA01g16650D||1|WARNING_TRANSCRIPT_MULTIPLE_STOP_CODONS),UPSTREAM(MODIFIER||723|||BnaA01g16640D|||BnaA01g16640D||1|WARNING_TRANSCRIPT_INCOMPLETE)	GT:PL	0/1:250,0,255
chrA01	8723891	chrA01:8723891_A/G	A	G	181	.	DP=23;VDB=0.00010026;RPB=0.000296045;MQB=0.00609382;BQB=0.481307;MQSB=0.110745;SGB=-0.683931;MQ0F=0.130435;ICB=1;HOB=0.5;AC=1;AN=2;DP4=4,6,11,2;MQ=40;EFF=DOWNSTREAM(MODIFIER||1677|||BnaA01g16710D|||BnaA01g16710D||1|WARNING_TRANSCRIPT_MULTIPLE_STOP_CODONS),SYNONYMOUS_CODING(LOW|SILENT|gaA/gaG|E216||BnaA01g16720D|||BnaA01g16720D|3|1),UPSTREAM(MODIFIER||1228|||BnaA01g16730D|||BnaA01g16730D||1|WARNING_TRANSCRIPT_INCOMPLETE)	GT:PL	0/1:214,0,124
chrA01	8788849	chrA01:8788849_T/G	T	G	162	.	DP=8;VDB=0.687651;RPB=1;MQB=1;BQB=1;MQSB=0.75;SGB=-0.636426;MQ0F=0.125;AC=2;AN=2;DP4=0,1,2,5;MQ=41;EFF=INTERGENIC(MODIFIER||||||||||1),UPSTREAM(MODIFIER||1994|||BnaA01g16790D|||BnaA01g16790D||1|WARNING_TRANSCRIPT_MULTIPLE_STOP_CODONS),UPSTREAM(MODIFIER||3125|||BnaA01g16780D|||BnaA01g16780D||1|WARNING_TRANSCRIPT_MULTIPLE_STOP_CODONS)	GT:PL	1/1:189,15,0
chrA01	8970201	chrA01:8970201_C/T	C	T	154	.	DP=11;VDB=0.47588;RPB=0.783809;MQB=0.503877;BQB=0.167959;MQSB=0.824834;SGB=-0.616816;MQ0F=0;ICB=1;HOB=0.5;AC=1;AN=2;DP4=1,3,2,4;MQ=56;EFF=DOWNSTREAM(MODIFIER||4127|||BnaA01g17080D|||BnaA01g17080D||1|WARNING_TRANSCRIPT_INCOMPLETE),DOWNSTREAM(MODIFIER||857|||BnaA01g17090D|||BnaA01g17090D||1|WARNING_TRANSCRIPT_INCOMPLETE),INTERGENIC(MODIFIER||||||||||1),UPSTREAM(MODIFIER||2233|||BnaA01g17100D|||BnaA01g17100D||1)	GT:PL	0/1:187,0,98
chrA01	9129904	chrA01:9129904_G/A	G	A	180	.	DP=34;VDB=0.488252;RPB=0.782784;MQB=0.996181;BQB=0.98481;MQSB=0.00648609;SGB=-0.686358;MQ0F=0.0588235;ICB=1;HOB=0.5;AC=1;AN=2;DP4=10,10,8,6;MQ=42;EFF=DOWNSTREAM(MODIFIER||580|||BnaA01g17340D|||BnaA01g17340D||1|WARNING_TRANSCRIPT_INCOMPLETE),NON_SYNONYMOUS_CODING(MODERATE|MISSENSE|gGa/gAa|G411E||BnaA01g17330D|||BnaA01g17330D|2|1|WARNING_TRANSCRIPT_INCOMPLETE)	GT:PL	0/1:213,0,255
chrA01	9163528	chrA01:9163528_C/T	C	T	197	.	DP=40;VDB=0.801087;RPB=0.0797484;MQB=0.670582;BQB=0.552357;MQSB=0.997398;SGB=-0.688148;MQ0F=0.025;ICB=1;HOB=0.5;AC=1;AN=2;DP4=9,16,4,11;MQ=47;EFF=INTRON(MODIFIER|||||BnaA01g17380D|||BnaA01g17380D|1|1|WARNING_TRANSCRIPT_INCOMPLETE),UPSTREAM(MODIFIER||3699|||BnaA01g17360D|||BnaA01g17360D||1),UPSTREAM(MODIFIER||383|||BnaA01g17370D|||BnaA01g17370D||1)	GT:PL	0/1:230,0,255
chrA01	9238846	chrA01:9238846_G/A	G	A	222	.	DP=39;VDB=0.406518;RPB=0.563822;MQB=0.998414;BQB=0.998414;MQSB=0.890556;SGB=-0.692352;MQ0F=0;ICB=1;HOB=0.5;AC=1;AN=2;DP4=7,11,10,11;MQ=59;EFF=DOWNSTREAM(MODIFIER||2587|||BnaA01g17500D|||BnaA01g17500D||1|WARNING_TRANSCRIPT_MULTIPLE_STOP_CODONS),DOWNSTREAM(MODIFIER||4546|||BnaA01g17490D|||BnaA01g17490D||1|WARNING_TRANSCRIPT_MULTIPLE_STOP_CODONS),INTRON(MODIFIER|||||BnaA01g17510D|||BnaA01g17510D|3|1|WARNING_TRANSCRIPT_MULTIPLE_STOP_CODONS)	GT:PL	0/1:255,0,255
chrA01	9241178	chrA01:9241178_G/A	G	A	214	.	DP=21;VDB=0.637461;RPB=0.994334;MQB=0.950149;BQB=0.994334;MQSB=0.950149;SGB=-0.680642;MQ0F=0;ICB=1;HOB=0.5;AC=1;AN=2;DP4=4,5,5,7;MQ=58;EFF=DOWNSTREAM(MODIFIER||4919|||BnaA01g17500D|||BnaA01g17500D||1|WARNING_TRANSCRIPT_MULTIPLE_STOP_CODONS),NON_SYNONYMOUS_CODING(MODERATE|MISSENSE|Ggg/Agg|G347R||BnaA01g17510D|||BnaA01g17510D|9|1|WARNING_TRANSCRIPT_MULTIPLE_STOP_CODONS)	GT:PL	0/1:247,0,203
chrA01	9306580	chrA01:9306580_G/A	G	A	146	.	DP=12;VDB=0.211175;RPB=0.584657;MQB=0.95494;BQB=0.584657;MQSB=0.95494;SGB=-0.636426;MQ0F=0;ICB=1;HOB=0.5;AC=1;AN=2;DP4=1,4,4,3;MQ=60;EFF=DOWNSTREAM(MODIFIER||1863|||BnaA01g17620D|||BnaA01g17620D||1|WARNING_TRANSCRIPT_MULTIPLE_STOP_CODONS),DOWNSTREAM(MODIFIER||4448|||BnaA01g17580D|||BnaA01g17580D||1|WARNING_TRANSCRIPT_INCOMPLETE),NON_SYNONYMOUS_CODING(MODERATE|MISSENSE|tCt/tTt|S3F||BnaA01g17610D|||BnaA01g17610D|1|1),UPSTREAM(MODIFIER||1089|||BnaA01g17600D|||BnaA01g17600D||1),UPSTREAM(MODIFIER||2886|||BnaA01g17590D|||BnaA01g17590D||1),UPSTREAM(MODIFIER||3531|||BnaA01g17630D|||BnaA01g17630D||1|WARNING_TRANSCRIPT_MULTIPLE_STOP_CODONS)	GT:PL	0/1:179,0,109
chrA01	9334279	chrA01:9334279_C/T	C	T	222	.	DP=31;VDB=0.121716;RPB=0.708552;MQB=0.506676;BQB=0.962442;MQSB=0.477051;SGB=-0.689466;MQ0F=0;ICB=1;HOB=0.5;AC=1;AN=2;DP4=8,7,11,5;MQ=53;EFF=DOWNSTREAM(MODIFIER||1576|||BnaA01g17650D|||BnaA01g17650D||1|WARNING_TRANSCRIPT_MULTIPLE_STOP_CODONS),INTERGENIC(MODIFIER||||||||||1)	GT:PL	0/1:255,0,255
chrA01	9365139	chrA01:9365139_G/A	G	A	222	.	DP=30;VDB=0.641377;RPB=0.431008;MQB=1;BQB=0.998031;MQSB=1;SGB=-0.690438;MQ0F=0;ICB=1;HOB=0.5;AC=1;AN=2;DP4=7,6,12,5;MQ=60;EFF=INTRON(MODIFIER|||||BnaA01g17670D|||BnaA01g17670D|1|1|WARNING_TRANSCRIPT_MULTIPLE_STOP_CODONS),UPSTREAM(MODIFIER||4519|||BnaA01g17680D|||BnaA01g17680D||1|WARNING_TRANSCRIPT_MULTIPLE_STOP_CODONS)	GT:PL	0/1:255,0,254
chrA01	9422765	chrA01:9422765_T/C	T	C	222	.	DP=23;VDB=0.735281;RPB=0.894396;MQB=0.987676;BQB=0.751477;MQSB=0.0426671;SGB=-0.686358;MQ0F=0;ICB=1;HOB=0.5;AC=1;AN=2;DP4=4,5,9,5;MQ=51;EFF=INTERGENIC(MODIFIER||||||||||1)	GT:PL	0/1:255,0,190
chrA01	9485446	chrA01:9485446_G/A	G	A	145	.	DP=22;VDB=0.319249;RPB=0.882128;MQB=0.955854;BQB=0.945784;MQSB=0.963419;SGB=-0.662043;MQ0F=0;ICB=1;HOB=0.5;AC=1;AN=2;DP4=5,8,3,6;MQ=59;EFF=NON_SYNONYMOUS_CODING(MODERATE|MISSENSE|Gct/Act|A448T||BnaA01g17940D|||BnaA01g17940D|4|1|WARNING_TRANSCRIPT_MULTIPLE_STOP_CODONS)	GT:PL	0/1:178,0,251
chrA01	9498695	chrA01:9498695_G/A	G	A	222	.	DP=32;VDB=0.263368;RPB=0.213337;MQB=1;BQB=0.263931;MQSB=1;SGB=-0.690438;MQ0F=0;ICB=1;HOB=0.5;AC=1;AN=2;DP4=6,7,9,8;MQ=60;EFF=INTERGENIC(MODIFIER||||||||||1),UPSTREAM(MODIFIER||3512|||BnaA01g17960D|||BnaA01g17960D||1|WARNING_TRANSCRIPT_INCOMPLETE),UPSTREAM(MODIFIER||572|||BnaA01g17950D|||BnaA01g17950D||1)	GT:PL	0/1:255,0,249
chrA01	9499604	chrA01:9499604_C/T	C	T	222	.	DP=28;VDB=0.918524;RPB=0.955493;MQB=0.897844;BQB=0.355027;MQSB=0.802111;SGB=-0.689466;MQ0F=0;ICB=1;HOB=0.5;AC=1;AN=2;DP4=9,3,10,6;MQ=57;EFF=DOWNSTREAM(MODIFIER||4481|||BnaA01g17970D|||BnaA01g17970D||1|WARNING_TRANSCRIPT_MULTIPLE_STOP_CODONS),NON_SYNONYMOUS_CODING(MODERATE|MISSENSE|aCg/aTg|T113M||BnaA01g17950D|||BnaA01g17950D|1|1),UPSTREAM(MODIFIER||2603|||BnaA01g17960D|||BnaA01g17960D||1|WARNING_TRANSCRIPT_INCOMPLETE)	GT:PL	0/1:255,0,216
chrA01	9500809	chrA01:9500809_C/T	C	T	222	.	DP=37;VDB=0.152176;RPB=0.998962;MQB=1;BQB=0.137969;MQSB=1;SGB=-0.69168;MQ0F=0;ICB=1;HOB=0.5;AC=1;AN=2;DP4=12,6,13,6;MQ=60;EFF=DOWNSTREAM(MODIFIER||3276|||BnaA01g17970D|||BnaA01g17970D||1|WARNING_TRANSCRIPT_MULTIPLE_STOP_CODONS),INTRON(MODIFIER|||||BnaA01g17950D|||BnaA01g17950D|4|1),UPSTREAM(MODIFIER||1398|||BnaA01g17960D|||BnaA01g17960D||1|WARNING_TRANSCRIPT_INCOMPLETE)	GT:PL	0/1:255,0,255
chrA01	9571070	chrA01:9571070_G/A	G	A	191	.	DP=26;VDB=0.164715;RPB=0.836847;MQB=0.996974;BQB=0.936137;MQSB=0.36113;SGB=-0.676189;MQ0F=0;ICB=1;HOB=0.5;AC=1;AN=2;DP4=6,9,5,6;MQ=55;EFF=NON_SYNONYMOUS_CODING(MODERATE|MISSENSE|Ctt/Ttt|L49F||BnaA01g18100D|||BnaA01g18100D|1|1)	GT:PL	0/1:224,0,255
chrA01	9644788	chrA01:9644788_C/T	C	T	222	.	DP=31;VDB=0.217948;RPB=0.205557;MQB=1;BQB=0.957006;MQSB=1;SGB=-0.689466;MQ0F=0;ICB=1;HOB=0.5;AC=1;AN=2;DP4=5,10,7,9;MQ=60;EFF=NON_SYNONYMOUS_CODING(MODERATE|MISSENSE|aCc/aTc|T242I||BnaA01g18150D|||BnaA01g18150D|10|1|WARNING_TRANSCRIPT_INCOMPLETE),UPSTREAM(MODIFIER||3038|||BnaA01g18140D|||BnaA01g18140D||1|WARNING_TRANSCRIPT_INCOMPLETE)	GT:PL	0/1:255,0,255
chrA01	9711839	chrA01:9711839_G/A	G	A	162	.	DP=39;VDB=0.721559;RPB=0.945522;MQB=0.677496;BQB=0.731277;MQSB=0.271695;SGB=-0.680642;MQ0F=0.0769231;ICB=1;HOB=0.5;AC=1;AN=2;DP4=14,13,8,4;MQ=43;EFF=SYNONYMOUS_CODING(LOW|SILENT|aaG/aaA|K10||BnaA01g18200D|||BnaA01g18200D|1|1|WARNING_TRANSCRIPT_INCOMPLETE),UPSTREAM(MODIFIER||111|||BnaA01g18190D|||BnaA01g18190D||1)	GT:PL	0/1:195,0,255
chrA01	9722385	chrA01:9722385_C/T	C	T	222	.	DP=28;VDB=0.543287;RPB=0.997578;MQB=0.856268;BQB=0.867178;MQSB=0.813104;SGB=-0.689466;MQ0F=0;ICB=1;HOB=0.5;AC=1;AN=2;DP4=6,6,8,8;MQ=58;EFF=INTERGENIC(MODIFIER||||||||||1)	GT:PL	0/1:255,0,247
chrA01	9732024	chrA01:9732024_G/A	G	A	216	.	DP=32;VDB=0.824021;RPB=0.99982;MQB=0.930391;BQB=0.63703;MQSB=0.0106153;SGB=-0.686358;MQ0F=0;ICB=1;HOB=0.5;AC=1;AN=2;DP4=11,7,5,9;MQ=52;EFF=INTERGENIC(MODIFIER||||||||||1)	GT:PL	0/1:249,0,255
chrA01	9750582	chrA01:9750582_G/A	G	A	161	.	DP=27;VDB=0.994323;RPB=0.808136;MQB=1;BQB=0.033094;MQSB=1;SGB=-0.670168;MQ0F=0;ICB=1;HOB=0.5;AC=1;AN=2;DP4=11,6,5,5;MQ=60;EFF=DOWNSTREAM(MODIFIER||3354|||BnaA01g18210D|||BnaA01g18210D||1),INTERGENIC(MODIFIER||||||||||1)	GT:PL	0/1:194,0,255
chrA01	9779414	chrA01:9779414_C/T	C	T	222	.	DP=48;VDB=0.270619;RPB=0.182162;MQB=1;BQB=0.85149;MQSB=1;SGB=-0.692831;MQ0F=0;ICB=1;HOB=0.5;AC=1;AN=2;DP4=17,7,15,9;MQ=60;EFF=DOWNSTREAM(MODIFIER||2777|||BnaA01g18250D|||BnaA01g18250D||1),DOWNSTREAM(MODIFIER||3213|||BnaA01g18240D|||BnaA01g18240D||1|WARNING_TRANSCRIPT_INCOMPLETE),NON_SYNONYMOUS_CODING(MODERATE|MISSENSE|Gca/Aca|A64T||BnaA01g18260D|||BnaA01g18260D|2|1)	GT:PL	0/1:255,0,255
chrA01	9804195	chrA01:9804195_G/A	G	A	222	.	DP=37;VDB=0.449535;RPB=0.782493;MQB=1;BQB=0.633762;MQSB=1;SGB=-0.689466;MQ0F=0;ICB=1;HOB=0.5;AC=1;AN=2;DP4=9,11,8,8;MQ=60;EFF=INTRON(MODIFIER|||||BnaA01g18280D|||BnaA01g18280D|8|1|WARNING_TRANSCRIPT_INCOMPLETE),UPSTREAM(MODIFIER||4364|||BnaA01g18290D|||BnaA01g18290D||1)	GT:PL	0/1:255,0,255
chrA01	9983274	chrA01:9983274_C/T	C	T	218	.	DP=27;VDB=0.716573;RPB=0.609693;MQB=1;BQB=0.992668;MQSB=1;SGB=-0.683931;MQ0F=0;ICB=1;HOB=0.5;AC=1;AN=2;DP4=8,6,7,6;MQ=60;EFF=INTERGENIC(MODIFIER||||||||||1),UPSTREAM(MODIFIER||1609|||BnaA01g18430D|||BnaA01g18430D||1)	GT:PL	0/1:251,0,255
chrA01	10068283	chrA01:10068283_G/A	G	A	114	.	DP=31;VDB=0.348463;RPB=0.982082;MQB=0.818;BQB=0.985816;MQSB=0.762413;SGB=-0.670168;MQ0F=0.16129;ICB=1;HOB=0.5;AC=1;AN=2;DP4=20,1,7,3;MQ=34;EFF=DOWNSTREAM(MODIFIER||132|||BnaA01g18560D|||BnaA01g18560D||1|WARNING_TRANSCRIPT_INCOMPLETE),DOWNSTREAM(MODIFIER||4893|||BnaA01g18580D|||BnaA01g18580D||1|WARNING_TRANSCRIPT_MULTIPLE_STOP_CODONS),INTERGENIC(MODIFIER||||||||||1),UPSTREAM(MODIFIER||3274|||BnaA01g18570D|||BnaA01g18570D||1)	GT:PL	0/1:147,0,181
chrA01	10070765	chrA01:10070765_G/A	G	A	111	.	DP=24;VDB=0.347872;RPB=0.328315;MQB=0.298022;BQB=0.446318;MQSB=0.812671;SGB=-0.636426;MQ0F=0;ICB=1;HOB=0.5;AC=1;AN=2;DP4=11,6,3,4;MQ=50;EFF=DOWNSTREAM(MODIFIER||2411|||BnaA01g18580D|||BnaA01g18580D||1|WARNING_TRANSCRIPT_MULTIPLE_STOP_CODONS),DOWNSTREAM(MODIFIER||2614|||BnaA01g18560D|||BnaA01g18560D||1|WARNING_TRANSCRIPT_INCOMPLETE),INTERGENIC(MODIFIER||||||||||1),UPSTREAM(MODIFIER||792|||BnaA01g18570D|||BnaA01g18570D||1)	GT:PL	0/1:144,0,255
chrA01	10089250	chrA01:10089250_G/A	G	A	76	.	DP=17;VDB=0.733113;RPB=0.968927;MQB=0.723806;BQB=0.177544;MQSB=0.382771;SGB=-0.616816;MQ0F=0;ICB=1;HOB=0.5;AC=1;AN=2;DP4=8,3,6,0;MQ=53;EFF=DOWNSTREAM(MODIFIER||3324|||BnaA01g18590D|||BnaA01g18590D||1|WARNING_TRANSCRIPT_MULTIPLE_STOP_CODONS),INTERGENIC(MODIFIER||||||||||1),UPSTREAM(MODIFIER||1165|||BnaA01g18600D|||BnaA01g18600D||1)	GT:PL	0/1:109,0,213
chrA01	10112472	chrA01:10112472_G/A	G	A	85	.	DP=11;VDB=0.612254;RPB=0.297172;MQB=0.8618;BQB=0.742931;SGB=-0.616816;MQ0F=0;ICB=1;HOB=0.5;AC=1;AN=2;DP4=5,0,6,0;MQ=58;EFF=DOWNSTREAM(MODIFIER||491|||BnaA01g18630D|||BnaA01g18630D||1),INTERGENIC(MODIFIER||||||||||1),UPSTREAM(MODIFIER||2521|||BnaA01g18620D|||BnaA01g18620D||1)	GT:PL	0/1:118,0,109
chrA01	10251080	chrA01:10251080_G/A	G	A	151	.	DP=24;VDB=0.589945;RPB=0.493953;MQB=1;BQB=1;MQSB=1;SGB=-0.676189;MQ0F=0;ICB=1;HOB=0.5;AC=1;AN=2;DP4=11,2,10,1;MQ=60;EFF=DOWNSTREAM(MODIFIER||836|||BnaA01g18750D|||BnaA01g18750D||1|WARNING_TRANSCRIPT_MULTIPLE_STOP_CODONS),INTERGENIC(MODIFIER||||||||||1)	GT:PL	0/1:184,0,221
chrA01	10351781	chrA01:10351781_T/C	T	C	149	.	DP=22;VDB=0.480966;RPB=0.183053;MQB=1;BQB=0.633483;MQSB=1;SGB=-0.651104;MQ0F=0;ICB=1;HOB=0.5;AC=1;AN=2;DP4=8,6,5,3;MQ=60;EFF=DOWNSTREAM(MODIFIER||1450|||BnaA01g18870D|||BnaA01g18870D||1),DOWNSTREAM(MODIFIER||4884|||BnaA01g18890D|||BnaA01g18890D||1),INTRON(MODIFIER|||||BnaA01g18860D|||BnaA01g18860D|1|1),UPSTREAM(MODIFIER||2516|||BnaA01g18880D|||BnaA01g18880D||1|WARNING_TRANSCRIPT_MULTIPLE_STOP_CODONS)	GT:PL	0/1:182,0,255
chrA01	10369934	chrA01:10369934_G/A	G	A	92	.	DP=13;VDB=0.377852;RPB=0.828239;MQB=0.899815;BQB=0.961166;MQSB=1;SGB=-0.616816;MQ0F=0;ICB=1;HOB=0.5;AC=1;AN=2;DP4=6,1,6,0;MQ=58;EFF=DOWNSTREAM(MODIFIER||1687|||BnaA01g18910D|||BnaA01g18910D||1),INTERGENIC(MODIFIER||||||||||1)	GT:PL	0/1:125,0,163
chrA01	10372547	chrA01:10372547_C/T	C	T	222	.	DP=36;VDB=0.743787;RPB=0.898747;MQB=1;BQB=0.838223;MQSB=1;SGB=-0.690438;MQ0F=0;ICB=1;HOB=0.5;AC=1;AN=2;DP4=11,7,10,7;MQ=60;EFF=INTERGENIC(MODIFIER||||||||||1),UPSTREAM(MODIFIER||606|||BnaA01g18910D|||BnaA01g18910D||1)	GT:PL	0/1:255,0,255
chrA01	10374735	chrA01:10374735_G/A	G	A	213	.	DP=33;VDB=0.632975;RPB=0.995953;MQB=0.954207;BQB=0.601306;MQSB=0.968015;SGB=-0.689466;MQ0F=0;ICB=1;HOB=0.5;AC=1;AN=2;DP4=10,7,4,12;MQ=59;EFF=INTERGENIC(MODIFIER||||||||||1),UPSTREAM(MODIFIER||2794|||BnaA01g18910D|||BnaA01g18910D||1)	GT:PL	0/1:246,0,255
chrA01	10390129	chrA01:10390129_C/T	C	T	214	.	DP=30;VDB=0.69932;RPB=0.960561;MQB=0.871846;BQB=0.68321;MQSB=0.871846;SGB=-0.686358;MQ0F=0;ICB=1;HOB=0.5;AC=1;AN=2;DP4=11,4,4,10;MQ=56;EFF=DOWNSTREAM(MODIFIER||3311|||BnaA01g18940D|||BnaA01g18940D||1),INTRON(MODIFIER|||||BnaA01g18930D|||BnaA01g18930D|9|1|WARNING_TRANSCRIPT_INCOMPLETE),UPSTREAM(MODIFIER||2837|||BnaA01g18920D|||BnaA01g18920D||1)	GT:PL	0/1:247,0,255
chrA01	10410585	chrA01:10410585_G/A	G	A	158	.	DP=31;VDB=0.7087;RPB=0.718055;MQB=0.0407786;BQB=0.999758;MQSB=0.557607;SGB=-0.670168;MQ0F=0;ICB=1;HOB=0.5;AC=1;AN=2;DP4=11,9,5,5;MQ=53;EFF=INTERGENIC(MODIFIER||||||||||1)	GT:PL	0/1:191,0,255
chrA01	10475309	chrA01:10475309_C/T	C	T	215	.	DP=30;VDB=0.141866;RPB=0.924003;MQB=1;BQB=0.90796;MQSB=1;SGB=-0.683931;MQ0F=0;ICB=1;HOB=0.5;AC=1;AN=2;DP4=11,6,8,5;MQ=60;EFF=INTERGENIC(MODIFIER||||||||||1)	GT:PL	0/1:248,0,255
chrA01	10569536	chrA01:10569536_C/T	C	T	203	.	DP=27;VDB=0.80797;RPB=0.935229;MQB=1;BQB=1;MQSB=1;SGB=-0.680642;MQ0F=0;ICB=1;HOB=0.5;AC=1;AN=2;DP4=2,13,4,8;MQ=60;EFF=INTERGENIC(MODIFIER||||||||||1)	GT:PL	0/1:236,0,228
chrA01	10571700	chrA01:10571700_G/A	G	A	107	.	DP=21;VDB=0.602433;RPB=0.772706;MQB=0.220595;BQB=0.772706;MQSB=0.86813;SGB=-0.670168;MQ0F=0.0952381;ICB=1;HOB=0.5;AC=1;AN=2;DP4=5,5,4,6;MQ=32;EFF=INTERGENIC(MODIFIER||||||||||1)	GT:PL	0/1:140,0,184
chrA01	10627792	chrA01:10627792_C/T	C	T	208	.	DP=19;VDB=0.399491;RPB=0.968368;MQB=1;BQB=0.471945;MQSB=1;SGB=-0.680642;MQ0F=0;ICB=1;HOB=0.5;AC=1;AN=2;DP4=5,2,9,3;MQ=60;EFF=DOWNSTREAM(MODIFIER||3815|||BnaA01g19120D|||BnaA01g19120D||1|WARNING_TRANSCRIPT_MULTIPLE_STOP_CODONS),INTERGENIC(MODIFIER||||||||||1)	GT:PL	0/1:241,0,156
chrA01	10841427	chrA01:10841427_G/A	G	A	221	.	DP=20;VDB=0.91883;RPB=0.940868;MQB=0.424373;BQB=0.851333;MQSB=0.999286;SGB=-0.688148;MQ0F=0.05;ICB=1;HOB=0.5;AC=1;AN=2;DP4=2,3,8,7;MQ=55;EFF=DOWNSTREAM(MODIFIER||2944|||BnaA01g19310D|||BnaA01g19310D||1|WARNING_TRANSCRIPT_INCOMPLETE),INTERGENIC(MODIFIER||||||||||1),UPSTREAM(MODIFIER||330|||BnaA01g19320D|||BnaA01g19320D||1|WARNING_TRANSCRIPT_INCOMPLETE)	GT:PL	0/1:255,0,86
chrA01	10862366	chrA01:10862366_C/T	C	T	222	.	DP=39;VDB=0.508617;RPB=0.939256;MQB=1;BQB=0.896559;MQSB=1;SGB=-0.692562;MQ0F=0;ICB=1;HOB=0.5;AC=1;AN=2;DP4=9,8,12,10;MQ=60;EFF=DOWNSTREAM(MODIFIER||2573|||BnaA01g19330D|||BnaA01g19330D||1|WARNING_TRANSCRIPT_INCOMPLETE),INTERGENIC(MODIFIER||||||||||1)	GT:PL	0/1:255,0,255
chrA01	10878009	chrA01:10878009_G/A	G	A	145	.	DP=29;VDB=0.358583;RPB=0.960789;MQB=1;BQB=0.99308;MQSB=1;SGB=-0.662043;MQ0F=0;ICB=1;HOB=0.5;AC=1;AN=2;DP4=3,17,3,6;MQ=60;EFF=DOWNSTREAM(MODIFIER||328|||BnaA01g19340D|||BnaA01g19340D||1|WARNING_TRANSCRIPT_INCOMPLETE),INTERGENIC(MODIFIER||||||||||1),UPSTREAM(MODIFIER||2400|||BnaA01g19350D|||BnaA01g19350D||1|WARNING_TRANSCRIPT_INCOMPLETE)	GT:PL	0/1:178,0,255
chrA01	10916123	chrA01:10916123_G/A	G	A	140	.	DP=26;VDB=0.376037;RPB=0.0496317;MQB=0.114519;BQB=0.165299;MQSB=0.937601;SGB=-0.670168;MQ0F=0;ICB=1;HOB=0.5;AC=1;AN=2;DP4=8,8,5,5;MQ=51;EFF=DOWNSTREAM(MODIFIER||2132|||BnaA01g19440D|||BnaA01g19440D||1),DOWNSTREAM(MODIFIER||4137|||BnaA01g19430D|||BnaA01g19430D||1|WARNING_TRANSCRIPT_INCOMPLETE),SYNONYMOUS_CODING(LOW|SILENT|cgC/cgT|R566||BnaA01g19450D|||BnaA01g19450D|20|1|WARNING_TRANSCRIPT_INCOMPLETE)	GT:PL	0/1:173,0,255
chrA01	10990161	chrA01:10990161_C/T	C	T	220	.	DP=32;VDB=0.155125;RPB=0.980658;MQB=1;BQB=0.957006;MQSB=1;SGB=-0.689466;MQ0F=0;ICB=1;HOB=0.5;AC=1;AN=2;DP4=6,9,3,13;MQ=60;EFF=DOWNSTREAM(MODIFIER||1226|||BnaA01g19560D|||BnaA01g19560D||1|WARNING_TRANSCRIPT_MULTIPLE_STOP_CODONS),DOWNSTREAM(MODIFIER||4540|||BnaA01g19550D|||BnaA01g19550D||1|WARNING_TRANSCRIPT_MULTIPLE_STOP_CODONS),NON_SYNONYMOUS_CODING(MODERATE|MISSENSE|gGc/gAc|G216D||BnaA01g19570D|||BnaA01g19570D|1|1),UPSTREAM(MODIFIER||2862|||BnaA01g19580D|||BnaA01g19580D||1|WARNING_TRANSCRIPT_INCOMPLETE)	GT:PL	0/1:253,0,255
chrA01	11069799	chrA01:11069799_C/T	C	T	217	.	DP=31;VDB=0.460047;RPB=0.75425;MQB=1;BQB=0.32364;MQSB=1;SGB=-0.688148;MQ0F=0;ICB=1;HOB=0.5;AC=1;AN=2;DP4=10,6,10,5;MQ=60;EFF=INTERGENIC(MODIFIER||||||||||1),UPSTREAM(MODIFIER||3628|||BnaA01g19680D|||BnaA01g19680D||1)	GT:PL	0/1:250,0,255
chrA01	11112501	chrA01:11112501_G/A	G	A	67	.	DP=21;VDB=0.924216;RPB=0.395294;MQB=0.758709;BQB=0.781682;MQSB=0.999148;SGB=-0.590765;MQ0F=0.0952381;ICB=1;HOB=0.5;AC=1;AN=2;DP4=3,13,2,3;MQ=47;EFF=NON_SYNONYMOUS_CODING(MODERATE|MISSENSE|aGg/aAg|R277K||BnaA01g19710D|||BnaA01g19710D|4|1|WARNING_TRANSCRIPT_INCOMPLETE)	GT:PL	0/1:101,0,243
chrA01	11115438	chrA01:11115438_G/A	G	A	222	.	DP=42;VDB=0.201006;RPB=0.564718;MQB=0.821;BQB=0.974527;MQSB=0.355641;SGB=-0.689466;MQ0F=0;ICB=1;HOB=0.5;AC=1;AN=2;DP4=15,10,7,9;MQ=57;EFF=DOWNSTREAM(MODIFIER||2793|||BnaA01g19710D|||BnaA01g19710D||1|WARNING_TRANSCRIPT_INCOMPLETE),INTERGENIC(MODIFIER||||||||||1),UPSTREAM(MODIFIER||3141|||BnaA01g19720D|||BnaA01g19720D||1|WARNING_TRANSCRIPT_MULTIPLE_STOP_CODONS)	GT:PL	0/1:255,0,255
chrA01	11224124	chrA01:11224124_C/T	C	T	222	.	DP=41;VDB=0.511789;RPB=0.572405;MQB=0.713552;BQB=0.975725;MQSB=0.635221;SGB=-0.692067;MQ0F=0;ICB=1;HOB=0.5;AC=1;AN=2;DP4=9,12,8,12;MQ=58;EFF=INTERGENIC(MODIFIER||||||||||1)	GT:PL	0/1:255,0,255
chrA01	11267272	chrA01:11267272_C/T	C	T	217	.	DP=26;VDB=0.962079;RPB=0.988235;MQB=0.928705;BQB=0.973724;MQSB=0.539407;SGB=-0.683931;MQ0F=0;ICB=1;HOB=0.5;AC=1;AN=2;DP4=4,9,4,9;MQ=58;EFF=INTERGENIC(MODIFIER||||||||||1)	GT:PL	0/1:250,0,247
chrA01	11299311	chrA01:11299311_G/A	G	A	209	.	DP=25;VDB=0.959618;RPB=0.793629;MQB=1;BQB=0.763684;MQSB=1;SGB=-0.680642;MQ0F=0;ICB=1;HOB=0.5;AC=1;AN=2;DP4=3,10,6,6;MQ=60;EFF=INTERGENIC(MODIFIER||||||||||1),UPSTREAM(MODIFIER||3622|||BnaA01g19800D|||BnaA01g19800D||1)	GT:PL	0/1:242,0,223
chrA01	11335501	chrA01:11335501_C/T	C	T	95	.	DP=23;VDB=0.750734;RPB=0.945725;MQB=0.945725;BQB=0.999442;MQSB=0.451162;SGB=-0.636426;MQ0F=0.0869565;ICB=1;HOB=0.5;AC=1;AN=2;DP4=8,8,4,3;MQ=45;EFF=NON_SYNONYMOUS_CODING(MODERATE|MISSENSE|Cat/Tat|H599Y||BnaA01g19810D|||BnaA01g19810D|1|1),UPSTREAM(MODIFIER||4055|||BnaA01g19820D|||BnaA01g19820D||1|WARNING_TRANSCRIPT_MULTIPLE_STOP_CODONS)	GT:PL	0/1:128,0,254
chrA01	11350381	chrA01:11350381_G/A	G	A	222	.	DP=31;VDB=0.999997;RPB=0.999213;MQB=1;BQB=0.0141793;MQSB=1;SGB=-0.690438;MQ0F=0;ICB=1;HOB=0.5;AC=1;AN=2;DP4=7,7,9,8;MQ=60;EFF=INTERGENIC(MODIFIER||||||||||1),UPSTREAM(MODIFIER||4038|||BnaA01g19830D|||BnaA01g19830D||1|WARNING_TRANSCRIPT_INCOMPLETE)	GT:PL	0/1:255,0,255
chrA01	11361008	chrA01:11361008_G/A	G	A	222	.	DP=23;VDB=0.458705;RPB=0.951607;MQB=1;BQB=0.987676;MQSB=1;SGB=-0.686358;MQ0F=0;ICB=1;HOB=0.5;AC=1;AN=2;DP4=4,5,5,9;MQ=60;EFF=INTERGENIC(MODIFIER||||||||||1)	GT:PL	0/1:255,0,204
chrA01	11361442	chrA01:11361442_C/T	C	T	110	.	DP=15;VDB=0.293591;RPB=0.87319;MQB=1;BQB=0.993326;SGB=-0.651104;MQ0F=0;ICB=1;HOB=0.5;AC=1;AN=2;DP4=0,7,0,8;MQ=60;EFF=INTERGENIC(MODIFIER||||||||||1)	GT:PL	0/1:143,0,130
chrA01	11454187	chrA01:11454187_C/T	C	T	222	.	DP=39;VDB=0.0124745;RPB=0.640608;MQB=1;BQB=0.378204;MQSB=1;SGB=-0.692352;MQ0F=0;ICB=1;HOB=0.5;AC=1;AN=2;DP4=9,9,9,12;MQ=60;EFF=INTERGENIC(MODIFIER||||||||||1)	GT:PL	0/1:255,0,255
chrA01	11500957	chrA01:11500957_C/G	C	G	149	.	DP=14;VDB=0.023698;RPB=0.166667;MQB=0.125;BQB=0.458333;SGB=-0.680642;MQ0F=0.142857;AC=2;AN=2;DP4=2,0,12,0;MQ=44;EFF=INTERGENIC(MODIFIER||||||||||1)	GT:PL	1/1:176,14,0
chrA01	11500966	chrA01:11500966_T/C	T	C	158	.	DP=16;VDB=0.0899384;RPB=0;MQB=0.107143;BQB=0.642857;SGB=-0.686358;MQ0F=0.125;AC=2;AN=2;DP4=2,0,14,0;MQ=46;EFF=INTERGENIC(MODIFIER||||||||||1)	GT:PL	1/1:185,19,0
chrA01	11507871	chrA01:11507871_C/T	C	T	163	.	DP=30;VDB=0.310584;RPB=0.997918;MQB=0.753061;BQB=0.935281;MQSB=0.739028;SGB=-0.676189;MQ0F=0;ICB=1;HOB=0.5;AC=1;AN=2;DP4=4,15,2,9;MQ=56;EFF=INTERGENIC(MODIFIER||||||||||1),UPSTREAM(MODIFIER||4693|||BnaA01g19870D|||BnaA01g19870D||1)	GT:PL	0/1:196,0,255
chrA01	11520140	chrA01:11520140_C/T	C	T	222	.	DP=33;VDB=0.866608;RPB=0.68579;MQB=0.949789;BQB=0.886478;MQSB=0.976472;SGB=-0.690438;MQ0F=0;ICB=1;HOB=0.5;AC=1;AN=2;DP4=10,5,11,6;MQ=59;EFF=INTERGENIC(MODIFIER||||||||||1)	GT:PL	0/1:255,0,255
chrA01	11525341	chrA01:11525341_G/A	G	A	222	.	DP=26;VDB=0.933165;RPB=0.990797;MQB=1;BQB=0.793629;MQSB=1;SGB=-0.683931;MQ0F=0;ICB=1;HOB=0.5;AC=1;AN=2;DP4=3,9,4,9;MQ=60;EFF=INTERGENIC(MODIFIER||||||||||1)	GT:PL	0/1:255,0,241
chrA01	11571897	chrA01:11571897_G/A	G	A	222	.	DP=30;VDB=0.545417;RPB=0.900325;MQB=1;BQB=0.984877;MQSB=1;SGB=-0.686358;MQ0F=0;ICB=1;HOB=0.5;AC=1;AN=2;DP4=3,12,6,8;MQ=60;EFF=DOWNSTREAM(MODIFIER||3699|||BnaA01g19910D|||BnaA01g19910D||1),DOWNSTREAM(MODIFIER||4980|||BnaA01g19920D|||BnaA01g19920D||1|WARNING_TRANSCRIPT_INCOMPLETE),DOWNSTREAM(MODIFIER||578|||BnaA01g19880D|||BnaA01g19880D||1),DOWNSTREAM(MODIFIER||779|||BnaA01g19890D|||BnaA01g19890D||1|WARNING_TRANSCRIPT_INCOMPLETE),INTERGENIC(MODIFIER||||||||||1),UPSTREAM(MODIFIER||3083|||BnaA01g19900D|||BnaA01g19900D||1)	GT:PL	0/1:255,0,244
chrA01	11673908	chrA01:11673908_G/A	G	A	222	.	DP=39;VDB=0.897212;RPB=0.988068;MQB=1;BQB=0.563822;MQSB=1;SGB=-0.692352;MQ0F=0;ICB=1;HOB=0.5;AC=1;AN=2;DP4=6,12,8,13;MQ=60;EFF=INTRON(MODIFIER|||||BnaA01g20090D|||BnaA01g20090D|2|1)	GT:PL	0/1:255,0,255
chrA01	11728439	chrA01:11728439_C/T	C	T	201	.	DP=34;VDB=0.564442;RPB=0.758113;MQB=0.933111;BQB=0.842857;MQSB=0.914287;SGB=-0.683931;MQ0F=0;ICB=1;HOB=0.5;AC=1;AN=2;DP4=6,15,5,8;MQ=59;EFF=INTERGENIC(MODIFIER||||||||||1)	GT:PL	0/1:234,0,255
chrA01	11787483	chrA01:11787483_C/T	C	T	213	.	DP=24;VDB=0.659945;RPB=0.446343;MQB=1;BQB=0.817367;MQSB=1;SGB=-0.680642;MQ0F=0;ICB=1;HOB=0.5;AC=1;AN=2;DP4=4,8,4,8;MQ=60;EFF=DOWNSTREAM(MODIFIER||3472|||BnaA01g20180D|||BnaA01g20180D||1|WARNING_TRANSCRIPT_INCOMPLETE),INTERGENIC(MODIFIER||||||||||1)	GT:PL	0/1:246,0,248
chrA01	11820983	chrA01:11820983_G/A	G	A	222	.	DP=29;VDB=0.927404;RPB=0.937399;MQB=1;BQB=0.491967;MQSB=1;SGB=-0.691153;MQ0F=0;ICB=1;HOB=0.5;AC=1;AN=2;DP4=5,6,11,7;MQ=60;EFF=INTERGENIC(MODIFIER||||||||||1)	GT:PL	0/1:255,0,231
chrA01	11866670	chrA01:11866670_G/A	G	A	222	.	DP=38;VDB=0.191126;RPB=0.763885;MQB=1;BQB=0.819384;MQSB=1;SGB=-0.690438;MQ0F=0;ICB=1;HOB=0.5;AC=1;AN=2;DP4=13,8,9,8;MQ=60;EFF=DOWNSTREAM(MODIFIER||4546|||BnaA01g20230D|||BnaA01g20230D||1|WARNING_TRANSCRIPT_INCOMPLETE),INTERGENIC(MODIFIER||||||||||1)	GT:PL	0/1:255,0,255
chrA01	12045696	chrA01:12045696_C/T	C	T	35.7616	.	DP=11;VDB=0.980393;RPB=0.924449;MQB=0.964642;BQB=0.0803868;MQSB=1;SGB=-0.556411;MQ0F=0;ICB=1;HOB=0.5;AC=1;AN=2;DP4=1,6,0,4;MQ=60;EFF=INTERGENIC(MODIFIER||||||||||1),UPSTREAM(MODIFIER||3510|||BnaA01g20300D|||BnaA01g20300D||1|WARNING_TRANSCRIPT_MULTIPLE_STOP_CODONS)	GT:PL	0/1:69,0,163
chrA01	12052469	chrA01:12052469_G/A	G	A	222	.	DP=31;VDB=0.0135774;RPB=0.954795;MQB=0.970829;BQB=0.777361;MQSB=0.974548;SGB=-0.69168;MQ0F=0;ICB=1;HOB=0.5;AC=1;AN=2;DP4=7,5,4,15;MQ=59;EFF=DOWNSTREAM(MODIFIER||1083|||BnaA01g20300D|||BnaA01g20300D||1|WARNING_TRANSCRIPT_MULTIPLE_STOP_CODONS),DOWNSTREAM(MODIFIER||3879|||BnaA01g20320D|||BnaA01g20320D||1),INTERGENIC(MODIFIER||||||||||1),UPSTREAM(MODIFIER||1353|||BnaA01g20310D|||BnaA01g20310D||1)	GT:PL	0/1:255,0,243
chrA01	12067812	chrA01:12067812_C/T	C	T	222	.	DP=34;VDB=0.851188;RPB=0.992025;MQB=1;BQB=0.863243;MQSB=1;SGB=-0.691153;MQ0F=0;ICB=1;HOB=0.5;AC=1;AN=2;DP4=6,9,7,11;MQ=60;EFF=INTERGENIC(MODIFIER||||||||||1)	GT:PL	0/1:255,0,255
chrA01	12069136	chrA01:12069136_C/T	C	T	214	.	DP=35;VDB=0.869697;RPB=0.867428;MQB=1;BQB=0.526122;MQSB=1;SGB=-0.688148;MQ0F=0;ICB=1;HOB=0.5;AC=1;AN=2;DP4=11,9,4,11;MQ=60;EFF=INTERGENIC(MODIFIER||||||||||1)	GT:PL	0/1:247,0,255
chrA01	12220944	chrA01:12220944_C/T	C	T	189	.	DP=45;VDB=0.242021;RPB=0.758918;MQB=0.879139;BQB=0.895251;MQSB=0.666667;SGB=-0.688148;MQ0F=0;ICB=1;HOB=0.5;AC=1;AN=2;DP4=0,29,2,13;MQ=54;EFF=INTERGENIC(MODIFIER||||||||||1)	GT:PL	0/1:222,0,184
chrA01	12299502	chrA01:12299502_C/T	C	T	222	.	DP=31;VDB=0.936378;RPB=0.985292;MQB=0.972375;BQB=0.398961;MQSB=0.938685;SGB=-0.69168;MQ0F=0;ICB=1;HOB=0.5;AC=1;AN=2;DP4=5,6,8,11;MQ=59;EFF=INTERGENIC(MODIFIER||||||||||1)	GT:PL	0/1:255,0,223
chrA01	12318734	chrA01:12318734_G/A	G	A	222	.	DP=27;VDB=0.598624;RPB=0.543142;MQB=0.964341;BQB=0.225984;MQSB=0.742584;SGB=-0.690438;MQ0F=0;ICB=1;HOB=0.5;AC=1;AN=2;DP4=6,3,6,11;MQ=54;EFF=DOWNSTREAM(MODIFIER||1582|||BnaA01g20430D|||BnaA01g20430D||1),INTERGENIC(MODIFIER||||||||||1),UPSTREAM(MODIFIER||8|||BnaA01g20440D|||BnaA01g20440D||1)	GT:PL	0/1:255,0,179
chrA01	12320945	chrA01:12320945_C/T	C	T	222	.	DP=25;VDB=0.10009;RPB=0.999576;MQB=1;BQB=0.984845;MQSB=1;SGB=-0.690438;MQ0F=0;ICB=1;HOB=0.5;AC=1;AN=2;DP4=3,5,8,9;MQ=60;EFF=DOWNSTREAM(MODIFIER||3793|||BnaA01g20430D|||BnaA01g20430D||1),INTERGENIC(MODIFIER||||||||||1),UPSTREAM(MODIFIER||2219|||BnaA01g20440D|||BnaA01g20440D||1)	GT:PL	0/1:255,0,173
chrA01	12324141	chrA01:12324141_C/T	C	T	222	.	DP=32;VDB=0.957416;RPB=0.924309;MQB=0.916882;BQB=0.995093;MQSB=0.969378;SGB=-0.692352;MQ0F=0;ICB=1;HOB=0.5;AC=1;AN=2;DP4=8,3,11,10;MQ=59;EFF=DOWNSTREAM(MODIFIER||4108|||BnaA01g20450D|||BnaA01g20450D||1),INTERGENIC(MODIFIER||||||||||1)	GT:PL	0/1:255,0,196
chrA01	12376984	chrA01:12376984_G/A	G	A	222	.	DP=30;VDB=0.877688;RPB=0.740637;MQB=1;BQB=0.906613;MQSB=1;SGB=-0.680642;MQ0F=0;ICB=1;HOB=0.5;AC=1;AN=2;DP4=9,8,5,7;MQ=60;EFF=INTERGENIC(MODIFIER||||||||||1)	GT:PL	0/1:255,0,255
chrA01	12467806	chrA01:12467806_G/A	G	A	222	.	DP=21;VDB=0.555385;RPB=0.948282;MQB=0.95891;BQB=0.48971;MQSB=0.939898;SGB=-0.683931;MQ0F=0;ICB=1;HOB=0.5;AC=1;AN=2;DP4=4,4,7,6;MQ=58;EFF=INTERGENIC(MODIFIER||||||||||1),UPSTREAM(MODIFIER||3927|||BnaA01g20600D|||BnaA01g20600D||1|WARNING_TRANSCRIPT_INCOMPLETE),UPSTREAM(MODIFIER||4871|||BnaA01g20610D|||BnaA01g20610D||1)	GT:PL	0/1:255,0,166
chrA01	12511387	chrA01:12511387_C/T	C	T	125	.	DP=20;VDB=0.72462;RPB=0.993326;MQB=0.826565;BQB=0.489178;MQSB=0.826565;SGB=-0.651104;MQ0F=0;ICB=1;HOB=0.5;AC=1;AN=2;DP4=5,7,3,5;MQ=58;EFF=INTRON(MODIFIER|||||BnaA01g20660D|||BnaA01g20660D|2|1|WARNING_TRANSCRIPT_INCOMPLETE)	GT:PL	0/1:158,0,240
chrA01	12525120	chrA01:12525120_G/A	G	A	213	.	DP=28;VDB=0.733659;RPB=0.847947;MQB=0.813104;BQB=0.942351;MQSB=0.331725;SGB=-0.686358;MQ0F=0;ICB=1;HOB=0.5;AC=1;AN=2;DP4=6,8,10,4;MQ=56;EFF=STOP_GAINED(HIGH|NONSENSE|Cga/Tga|R70*||BnaA01g20670D|||BnaA01g20670D|1|1)	GT:PL	0/1:246,0,251
chrA01	12558386	chrA01:12558386_C/T	C	T	96	.	DP=9;VDB=0.237122;RPB=0.89338;MQB=0.974597;BQB=0.730948;MQSB=0.924584;SGB=-0.590765;MQ0F=0;ICB=1;HOB=0.5;AC=1;AN=2;DP4=2,2,4,1;MQ=60;EFF=DOWNSTREAM(MODIFIER||1332|||BnaA01g20710D|||BnaA01g20710D||1),INTERGENIC(MODIFIER||||||||||1)	GT:PL	0/1:129,0,116
chrA01	12583212	chrA01:12583212_A/T	A	T	157	.	DP=8;VDB=0.183166;RPB=1;MQB=1;BQB=1;MQSB=0.248092;SGB=-0.636426;MQ0F=0;AC=2;AN=2;DP4=0,1,4,3;MQ=52;EFF=DOWNSTREAM(MODIFIER||4150|||BnaA01g20720D|||BnaA01g20720D||1|WARNING_TRANSCRIPT_INCOMPLETE),INTERGENIC(MODIFIER||||||||||1)	GT:PL	1/1:188,0,5
chrA01	12586044	chrA01:12586044_C/T	C	T	65	.	DP=18;VDB=0.923066;RPB=0.93223;MQB=1;BQB=0.449625;MQSB=1;SGB=-0.616816;MQ0F=0;ICB=1;HOB=0.5;AC=1;AN=2;DP4=9,3,6,0;MQ=60;EFF=INTERGENIC(MODIFIER||||||||||1)	GT:PL	0/1:98,0,235
chrA01	12593504	chrA01:12593504_C/T	C	T	88	.	DP=15;VDB=0.908601;RPB=0.76338;MQB=0.954207;BQB=0.79702;MQSB=0.976835;SGB=-0.590765;MQ0F=0;ICB=1;HOB=0.5;AC=1;AN=2;DP4=9,1,3,2;MQ=57;EFF=DOWNSTREAM(MODIFIER||3698|||BnaA01g20730D|||BnaA01g20730D||1|WARNING_TRANSCRIPT_INCOMPLETE),INTERGENIC(MODIFIER||||||||||1)	GT:PL	0/1:121,0,193
chrA01	12594260	chrA01:12594260_C/T	C	T	106	.	DP=12;VDB=0.368038;RPB=0.813189;MQB=0.982603;BQB=0.71154;MQSB=0.95494;SGB=-0.616816;MQ0F=0;ICB=1;HOB=0.5;AC=1;AN=2;DP4=2,4,5,1;MQ=60;EFF=DOWNSTREAM(MODIFIER||2942|||BnaA01g20730D|||BnaA01g20730D||1|WARNING_TRANSCRIPT_INCOMPLETE),INTERGENIC(MODIFIER||||||||||1)	GT:PL	0/1:139,0,142
chrA01	12631384	chrA01:12631384_G/A	G	A	222	.	DP=33;VDB=0.799328;RPB=0.968015;MQB=0.682405;BQB=0.616538;MQSB=0.266194;SGB=-0.69168;MQ0F=0;ICB=1;HOB=0.5;AC=1;AN=2;DP4=8,6,10,9;MQ=54;EFF=INTERGENIC(MODIFIER||||||||||1),UPSTREAM(MODIFIER||710|||BnaA01g20780D|||BnaA01g20780D||1|WARNING_TRANSCRIPT_MULTIPLE_STOP_CODONS)	GT:PL	0/1:255,0,250
chrA01	12646169	chrA01:12646169_C/T	C	T	203	.	DP=21;VDB=0.358296;RPB=0.194177;MQB=0.808631;BQB=0.989565;MQSB=0.036769;SGB=-0.683931;MQ0F=0;ICB=1;HOB=0.5;AC=1;AN=2;DP4=4,4,6,7;MQ=44;EFF=NON_SYNONYMOUS_CODING(MODERATE|MISSENSE|tGt/tAt|C328Y||BnaA01g20800D|||BnaA01g20800D|5|1|WARNING_TRANSCRIPT_INCOMPLETE)	GT:PL	0/1:236,0,179
chrA01	12717195	chrA01:12717195_C/T	C	T	38.7673	.	DP=62;VDB=0.33691;RPB=0.943328;MQB=0.186673;BQB=0.952928;MQSB=0.286647;SGB=-0.662043;MQ0F=0;ICB=1;HOB=0.5;AC=1;AN=2;DP4=33,18,6,3;MQ=39;EFF=INTERGENIC(MODIFIER||||||||||1)	GT:PL	0/1:74,0,255
chrA01	12733793	chrA01:12733793_G/A	G	A	62	.	DP=59;VDB=0.807802;RPB=0.79949;MQB=1;BQB=0.442902;MQSB=1;SGB=-0.670168;MQ0F=0;ICB=1;HOB=0.5;AC=1;AN=2;DP4=17,31,8,2;MQ=60;EFF=DOWNSTREAM(MODIFIER||2851|||BnaA01g20820D|||BnaA01g20820D||1|WARNING_TRANSCRIPT_INCOMPLETE),INTERGENIC(MODIFIER||||||||||1),UPSTREAM(MODIFIER||4387|||BnaA01g20830D|||BnaA01g20830D||1|WARNING_TRANSCRIPT_INCOMPLETE)	GT:PL	0/1:97,0,255
chrA01	12733904	chrA01:12733904_G/A	G	A	191	.	DP=69;VDB=0.856923;RPB=0.938832;MQB=1;BQB=0.525592;MQSB=1;SGB=-0.691153;MQ0F=0;ICB=1;HOB=0.5;AC=1;AN=2;DP4=25,26,8,10;MQ=60;EFF=DOWNSTREAM(MODIFIER||2740|||BnaA01g20820D|||BnaA01g20820D||1|WARNING_TRANSCRIPT_INCOMPLETE),INTERGENIC(MODIFIER||||||||||1),UPSTREAM(MODIFIER||4276|||BnaA01g20830D|||BnaA01g20830D||1|WARNING_TRANSCRIPT_INCOMPLETE)	GT:PL	0/1:225,0,255
chrA01	12841895	chrA01:12841895_G/A	G	A	221	.	DP=39;VDB=0.902195;RPB=0.685869;MQB=0.949591;BQB=0.949591;MQSB=0.993356;SGB=-0.693079;MQ0F=0;ICB=1;HOB=0.5;AC=1;AN=2;DP4=7,3,17,12;MQ=59;EFF=INTERGENIC(MODIFIER||||||||||1)	GT:PL	0/1:255,0,168
chrA01	12849367	chrA01:12849367_C/T	C	T	222	.	DP=36;VDB=0.166009;RPB=0.972155;MQB=1;BQB=0.899824;MQSB=1;SGB=-0.690438;MQ0F=0;ICB=1;HOB=0.5;AC=1;AN=2;DP4=9,10,9,8;MQ=60;EFF=INTERGENIC(MODIFIER||||||||||1),UPSTREAM(MODIFIER||3694|||BnaA01g20950D|||BnaA01g20950D||1)	GT:PL	0/1:255,0,255
chrA01	12862722	chrA01:12862722_C/T	C	T	222	.	DP=33;VDB=0.166593;RPB=0.0954947;MQB=0.980132;BQB=0.0780661;MQSB=0.867011;SGB=-0.69168;MQ0F=0;ICB=1;HOB=0.5;AC=1;AN=2;DP4=8,6,12,7;MQ=58;EFF=INTERGENIC(MODIFIER||||||||||1)	GT:PL	0/1:255,0,255
chrA01	12906218	chrA01:12906218_C/T	C	T	172	.	DP=11;VDB=0.360182;RPB=0.920044;MQB=0.954207;BQB=0.716531;MQSB=0.8618;SGB=-0.651104;MQ0F=0;ICB=1;HOB=0.5;AC=1;AN=2;DP4=1,2,4,4;MQ=57;EFF=INTERGENIC(MODIFIER||||||||||1),UPSTREAM(MODIFIER||1681|||BnaA01g20990D|||BnaA01g20990D||1)	GT:PL	0/1:206,0,71
chrA01	12909435	chrA01:12909435_C/T	C	T	145	.	DP=17;VDB=0.0831545;RPB=0.998843;MQB=1;BQB=0.77073;MQSB=1;SGB=-0.651104;MQ0F=0;ICB=1;HOB=0.5;AC=1;AN=2;DP4=4,5,5,3;MQ=60;EFF=DOWNSTREAM(MODIFIER||1135|||BnaA01g20990D|||BnaA01g20990D||1),INTERGENIC(MODIFIER||||||||||1)	GT:PL	0/1:178,0,194
chrA01	12994645	chrA01:12994645_C/T	C	T	219	.	DP=28;VDB=0.178357;RPB=0.804959;MQB=1;BQB=0.995249;MQSB=1;SGB=-0.680642;MQ0F=0;ICB=1;HOB=0.5;AC=1;AN=2;DP4=5,10,4,8;MQ=60;EFF=DOWNSTREAM(MODIFIER||2004|||BnaA01g21140D|||BnaA01g21140D||1),NON_SYNONYMOUS_CODING(MODERATE|MISSENSE|Cgc/Tgc|R345C||BnaA01g21150D|||BnaA01g21150D|11|1)	GT:PL	0/1:252,0,255
chrA01	13067109	chrA01:13067109_G/A	G	A	222	.	DP=40;VDB=0.991386;RPB=0.120672;MQB=1;BQB=0.101058;MQSB=1;SGB=-0.692352;MQ0F=0;ICB=1;HOB=0.5;AC=1;AN=2;DP4=7,11,11,10;MQ=60;EFF=INTERGENIC(MODIFIER||||||||||1)	GT:PL	0/1:255,0,255
chrA01	13104233	chrA01:13104233_G/A	G	A	222	.	DP=33;VDB=0.412108;RPB=0.65377;MQB=0.686279;BQB=0.818597;MQSB=0.00926868;SGB=-0.688148;MQ0F=0;ICB=1;HOB=0.5;AC=1;AN=2;DP4=13,5,6,9;MQ=51;EFF=DOWNSTREAM(MODIFIER||3108|||BnaA01g21230D|||BnaA01g21230D||1|WARNING_TRANSCRIPT_INCOMPLETE),INTRON(MODIFIER|||||BnaA01g21250D|||BnaA01g21250D|36|1|WARNING_TRANSCRIPT_MULTIPLE_STOP_CODONS),UPSTREAM(MODIFIER||1738|||BnaA01g21240D|||BnaA01g21240D||1)	GT:PL	0/1:255,0,255
chrA01	13116417	chrA01:13116417_G/A	G	A	222	.	DP=28;VDB=0.982424;RPB=0.997616;MQB=0.668013;BQB=0.93435;MQSB=0.000428066;SGB=-0.688148;MQ0F=0;ICB=1;HOB=0.5;AC=1;AN=2;DP4=6,7,9,6;MQ=47;EFF=NON_SYNONYMOUS_CODING(MODERATE|MISSENSE|tCt/tTt|S287F||BnaA01g21250D|||BnaA01g21250D|3|1|WARNING_TRANSCRIPT_MULTIPLE_STOP_CODONS)	GT:PL	0/1:255,0,243
chrA01	13125169	chrA01:13125169_C/T	C	T	218	.	DP=26;VDB=0.646036;RPB=0.396707;MQB=1;BQB=0.668488;MQSB=1;SGB=-0.683931;MQ0F=0;ICB=1;HOB=0.5;AC=1;AN=2;DP4=8,4,5,8;MQ=60;EFF=INTERGENIC(MODIFIER||||||||||1),UPSTREAM(MODIFIER||2865|||BnaA01g21260D|||BnaA01g21260D||1|WARNING_TRANSCRIPT_INCOMPLETE)	GT:PL	0/1:251,0,241
chrA01	13232974	chrA01:13232974_G/A	G	A	209	.	DP=32;VDB=0.711693;RPB=0.922998;MQB=0.771348;BQB=0.760151;MQSB=1;SGB=-0.683931;MQ0F=0;ICB=1;HOB=0.5;AC=1;AN=2;DP4=10,8,6,7;MQ=59;EFF=DOWNSTREAM(MODIFIER||3790|||BnaA01g21370D|||BnaA01g21370D||1|WARNING_TRANSCRIPT_INCOMPLETE),INTERGENIC(MODIFIER||||||||||1),UPSTREAM(MODIFIER||2803|||BnaA01g21380D|||BnaA01g21380D||1|WARNING_TRANSCRIPT_INCOMPLETE)	GT:PL	0/1:242,0,255
chrA01	13238199	chrA01:13238199_C/T	C	T	222	.	DP=33;VDB=0.761293;RPB=0.799561;MQB=1;BQB=0.71829;MQSB=1;SGB=-0.691153;MQ0F=0;ICB=1;HOB=0.5;AC=1;AN=2;DP4=7,8,13,5;MQ=60;EFF=DOWNSTREAM(MODIFIER||1292|||BnaA01g21380D|||BnaA01g21380D||1|WARNING_TRANSCRIPT_INCOMPLETE),INTERGENIC(MODIFIER||||||||||1)	GT:PL	0/1:255,0,255
chrA01	13241282	chrA01:13241282_G/A	G	A	222	.	DP=33;VDB=0.403872;RPB=0.796876;MQB=0.901532;BQB=0.82553;MQSB=0.45198;SGB=-0.69168;MQ0F=0;ICB=1;HOB=0.5;AC=1;AN=2;DP4=8,6,14,5;MQ=58;EFF=DOWNSTREAM(MODIFIER||4375|||BnaA01g21380D|||BnaA01g21380D||1|WARNING_TRANSCRIPT_INCOMPLETE),INTERGENIC(MODIFIER||||||||||1)	GT:PL	0/1:255,0,255
chrA01	13246845	chrA01:13246845_G/A	G	A	165	.	DP=17;VDB=0.375147;RPB=0.989637;MQB=0.971479;BQB=0.30569;MQSB=0.25284;SGB=-0.662043;MQ0F=0;ICB=1;HOB=0.5;AC=1;AN=2;DP4=6,2,5,4;MQ=59;EFF=INTERGENIC(MODIFIER||||||||||1)	GT:PL	0/1:198,0,183
chrA01	13255784	chrA01:13255784_C/T	C	T	208	.	DP=30;VDB=0.789643;RPB=0.515658;MQB=0.938685;BQB=0.968964;MQSB=0.952765;SGB=-0.683931;MQ0F=0;ICB=1;HOB=0.5;AC=1;AN=2;DP4=10,7,5,8;MQ=59;EFF=DOWNSTREAM(MODIFIER||4147|||BnaA01g21390D|||BnaA01g21390D||1|WARNING_TRANSCRIPT_INCOMPLETE),INTERGENIC(MODIFIER||||||||||1)	GT:PL	0/1:241,0,255
chrA01	13306408	chrA01:13306408_G/A	G	A	216	.	DP=25;VDB=0.613071;RPB=0.986604;MQB=0.929204;BQB=0.776276;MQSB=0.98568;SGB=-0.686358;MQ0F=0;ICB=1;HOB=0.5;AC=1;AN=2;DP4=2,9,3,11;MQ=59;EFF=DOWNSTREAM(MODIFIER||3235|||BnaA01g21430D|||BnaA01g21430D||1|WARNING_TRANSCRIPT_INCOMPLETE),STOP_GAINED(HIGH|NONSENSE|tGg/tAg|W269*||BnaA01g21440D|||BnaA01g21440D|1|1)	GT:PL	0/1:249,0,200
chrA01	13330530	chrA01:13330530_C/T	C	T	222	.	DP=44;VDB=0.872834;RPB=0.99971;MQB=0.992764;BQB=0.526405;MQSB=0.919477;SGB=-0.693021;MQ0F=0;ICB=1;HOB=0.5;AC=1;AN=2;DP4=10,7,17,10;MQ=58;EFF=INTERGENIC(MODIFIER||||||||||1)	GT:PL	0/1:255,0,246
chrA01	13331539	chrA01:13331539_C/T	C	T	209	.	DP=25;VDB=0.677053;RPB=0.986775;MQB=0.939413;BQB=0.956238;MQSB=0.955682;SGB=-0.680642;MQ0F=0;ICB=1;HOB=0.5;AC=1;AN=2;DP4=7,6,7,5;MQ=59;EFF=INTERGENIC(MODIFIER||||||||||1)	GT:PL	0/1:242,0,253
chrA01	13332056	chrA01:13332056_G/A	G	A	222	.	DP=41;VDB=0.510313;RPB=0.748114;MQB=0.972437;BQB=0.894222;MQSB=0.977402;SGB=-0.692717;MQ0F=0;ICB=1;HOB=0.5;AC=1;AN=2;DP4=10,8,15,8;MQ=59;EFF=INTERGENIC(MODIFIER||||||||||1)	GT:PL	0/1:255,0,255
chrA01	13367016	chrA01:13367016_C/T	C	T	203	.	DP=21;VDB=0.190776;RPB=0.999279;MQB=1;BQB=0.965264;MQSB=1;SGB=-0.676189;MQ0F=0;ICB=1;HOB=0.5;AC=1;AN=2;DP4=5,4,8,3;MQ=60;EFF=INTERGENIC(MODIFIER||||||||||1)	GT:PL	0/1:236,0,232
chrA01	13469370	chrA01:13469370_G/A	G	A	221	.	DP=24;VDB=0.877004;RPB=0.192396;MQB=0.934091;BQB=0.885846;MQSB=0.944319;SGB=-0.680642;MQ0F=0;ICB=1;HOB=0.5;AC=1;AN=2;DP4=6,5,6,6;MQ=59;EFF=INTERGENIC(MODIFIER||||||||||1)	GT:PL	0/1:254,0,255
chrA01	13493513	chrA01:13493513_T/G	T	G	136	.	DP=36;VDB=0.252521;RPB=0.883831;MQB=0.0123895;BQB=0.84075;MQSB=0.84246;SGB=-0.676189;MQ0F=0.0277778;ICB=1;HOB=0.5;AC=1;AN=2;DP4=18,5,7,4;MQ=53;EFF=INTERGENIC(MODIFIER||||||||||1)	GT:PL	0/1:170,0,255
chrA01	13506083	chrA01:13506083_G/A	G	A	222	.	DP=38;VDB=0.346701;RPB=0.996129;MQB=1;BQB=0.826922;MQSB=1;SGB=-0.690438;MQ0F=0;ICB=1;HOB=0.5;AC=1;AN=2;DP4=14,7,7,10;MQ=60;EFF=INTERGENIC(MODIFIER||||||||||1)	GT:PL	0/1:255,0,255
chrA01	13574958	chrA01:13574958_G/A	G	A	222	.	DP=37;VDB=0.564289;RPB=0.995273;MQB=1;BQB=0.515034;MQSB=1;SGB=-0.692562;MQ0F=0;ICB=1;HOB=0.5;AC=1;AN=2;DP4=6,8,11,11;MQ=60;EFF=INTERGENIC(MODIFIER||||||||||1)	GT:PL	0/1:255,0,255
chrA01	13578025	chrA01:13578025_G/A	G	A	222	.	DP=34;VDB=0.658373;RPB=0.637533;MQB=0.850396;BQB=0.942213;MQSB=0.384773;SGB=-0.691153;MQ0F=0;ICB=1;HOB=0.5;AC=1;AN=2;DP4=5,11,8,10;MQ=57;EFF=INTERGENIC(MODIFIER||||||||||1)	GT:PL	0/1:255,0,255
chrA01	13607299	chrA01:13607299_G/A	G	A	217	.	DP=22;VDB=0.758178;RPB=0.927743;MQB=1;BQB=0.977933;MQSB=1;SGB=-0.676189;MQ0F=0;ICB=1;HOB=0.5;AC=1;AN=2;DP4=6,4,7,4;MQ=60;EFF=INTERGENIC(MODIFIER||||||||||1)	GT:PL	0/1:250,0,217
chrA01	13645760	chrA01:13645760_G/A	G	A	200	.	DP=35;VDB=0.385941;RPB=0.184981;MQB=0.546875;BQB=0.525313;MQSB=0.997203;SGB=-0.689466;MQ0F=0;ICB=1;HOB=0.5;AC=1;AN=2;DP4=9,8,3,13;MQ=58;EFF=INTERGENIC(MODIFIER||||||||||1)	GT:PL	0/1:233,0,255
chrA01	13741541	chrA01:13741541_G/A	G	A	208	.	DP=42;VDB=0.669841;RPB=0.987674;MQB=0.167622;BQB=0.999914;MQSB=0.51324;SGB=-0.688148;MQ0F=0;ICB=1;HOB=0.5;AC=1;AN=2;DP4=19,8,8,7;MQ=57;EFF=INTERGENIC(MODIFIER||||||||||1)	GT:PL	0/1:241,0,255
chrA01	13741580	chrA01:13741580_C/T	C	T	220	.	DP=49;VDB=0.794916;RPB=0.915545;MQB=0.125492;BQB=0.708806;MQSB=0.590778;SGB=-0.690438;MQ0F=0;ICB=1;HOB=0.5;AC=1;AN=2;DP4=21,11,9,8;MQ=57;EFF=INTERGENIC(MODIFIER||||||||||1)	GT:PL	0/1:253,0,255
chrA01	13741778	chrA01:13741778_G/T	G	T	10.1716	.	DP=42;VDB=0.226768;RPB=0.784228;MQB=0.0988368;BQB=0.90036;MQSB=0.995635;SGB=-0.590765;MQ0F=0;ICB=1;HOB=0.5;AC=1;AN=2;DP4=15,21,1,4;MQ=59;EFF=INTERGENIC(MODIFIER||||||||||1)	GT:PL	0/1:46,0,255
chrA01	13985383	chrA01:13985383_C/T	C	T	222	.	DP=27;VDB=0.47334;RPB=0.330404;MQB=1;BQB=0.985523;MQSB=1;SGB=-0.688148;MQ0F=0;ICB=1;HOB=0.5;AC=1;AN=2;DP4=7,5,10,5;MQ=60;EFF=DOWNSTREAM(MODIFIER||3756|||BnaA01g21640D|||BnaA01g21640D||1|WARNING_TRANSCRIPT_INCOMPLETE),DOWNSTREAM(MODIFIER||4202|||BnaA01g21650D|||BnaA01g21650D||1|WARNING_TRANSCRIPT_INCOMPLETE),NON_SYNONYMOUS_CODING(MODERATE|MISSENSE|aCt/aTt|T156I||BnaA01g21630D|||BnaA01g21630D|1|1|WARNING_TRANSCRIPT_MULTIPLE_STOP_CODONS)	GT:PL	0/1:255,0,243
chrA01	13985761	chrA01:13985761_G/A	G	A	222	.	DP=50;VDB=0.790397;RPB=0.554158;MQB=1;BQB=0.853589;MQSB=0.90464;SGB=-0.692914;MQ0F=0;ICB=1;HOB=0.5;AC=1;AN=2;DP4=17,8,10,15;MQ=59;EFF=DOWNSTREAM(MODIFIER||3378|||BnaA01g21640D|||BnaA01g21640D||1|WARNING_TRANSCRIPT_INCOMPLETE),DOWNSTREAM(MODIFIER||3824|||BnaA01g21650D|||BnaA01g21650D||1|WARNING_TRANSCRIPT_INCOMPLETE),INTRON(MODIFIER|||||BnaA01g21630D|||BnaA01g21630D|1|1|WARNING_TRANSCRIPT_MULTIPLE_STOP_CODONS)	GT:PL	0/1:255,0,255
chrA01	14044291	chrA01:14044291_G/A	G	A	222	.	DP=23;VDB=0.715921;RPB=0.955805;MQB=0.799943;BQB=0.665772;MQSB=0.45198;SGB=-0.689466;MQ0F=0;ICB=1;HOB=0.5;AC=1;AN=2;DP4=1,6,5,11;MQ=55;EFF=DOWNSTREAM(MODIFIER||3744|||BnaA01g21700D|||BnaA01g21700D||1),DOWNSTREAM(MODIFIER||90|||BnaA01g21710D|||BnaA01g21710D||1|WARNING_TRANSCRIPT_INCOMPLETE),INTERGENIC(MODIFIER||||||||||1)	GT:PL	0/1:255,0,129
chrA01	14050066	chrA01:14050066_G/A	G	A	202	.	DP=53;VDB=0.00412776;RPB=0.447727;MQB=0.0112564;BQB=0.671711;MQSB=0.339474;SGB=-0.691153;MQ0F=0;ICB=1;HOB=0.5;AC=1;AN=2;DP4=17,18,8,10;MQ=51;EFF=DOWNSTREAM(MODIFIER||1729|||BnaA01g21720D|||BnaA01g21720D||1|WARNING_TRANSCRIPT_INCOMPLETE),DOWNSTREAM(MODIFIER||4230|||BnaA01g21730D|||BnaA01g21730D||1),INTERGENIC(MODIFIER||||||||||1)	GT:PL	0/1:235,0,255
chrA01	14135495	chrA01:14135495_G/A	G	A	170	.	DP=18;VDB=0.364077;RPB=0.953364;MQB=0.729213;BQB=0.39194;MQSB=0.206192;SGB=-0.662043;MQ0F=0;ICB=1;HOB=0.5;AC=1;AN=2;DP4=3,6,5,4;MQ=54;EFF=NON_SYNONYMOUS_CODING(MODERATE|MISSENSE|gGg/gAg|G16E||BnaA01g21840D|||BnaA01g21840D|1|1),UPSTREAM(MODIFIER||4185|||BnaA01g21830D|||BnaA01g21830D||1|WARNING_TRANSCRIPT_MULTIPLE_STOP_CODONS)	GT:PL	0/1:203,0,214
chrA01	14135832	chrA01:14135832_G/A	G	A	200	.	DP=36;VDB=0.722159;RPB=0.600373;MQB=1;BQB=0.985928;MQSB=1;SGB=-0.686358;MQ0F=0;ICB=1;HOB=0.5;AC=1;AN=2;DP4=13,8,9,5;MQ=60;EFF=INTRON(MODIFIER|||||BnaA01g21840D|||BnaA01g21840D|1|1),UPSTREAM(MODIFIER||4522|||BnaA01g21830D|||BnaA01g21830D||1|WARNING_TRANSCRIPT_MULTIPLE_STOP_CODONS)	GT:PL	0/1:233,0,255
chrA01	14205073	chrA01:14205073_G/A	G	A	40.1827	.	DP=18;VDB=0.49762;RPB=0.751866;MQB=0.593309;BQB=1;MQSB=0.148002;SGB=-0.651104;MQ0F=0.333333;ICB=1;HOB=0.5;AC=1;AN=2;DP4=5,5,3,5;MQ=18;EFF=INTERGENIC(MODIFIER||||||||||1)	GT:PL	0/1:73,0,122
chrA01	14206687	chrA01:14206687_C/T	C	T	222	.	DP=36;VDB=0.490796;RPB=0.924553;MQB=0.879392;BQB=0.93576;MQSB=0.948712;SGB=-0.690438;MQ0F=0;ICB=1;HOB=0.5;AC=1;AN=2;DP4=12,7,10,7;MQ=57;EFF=INTERGENIC(MODIFIER||||||||||1)	GT:PL	0/1:255,0,255
chrA01	14233958	chrA01:14233958_G/A	G	A	185	.	DP=35;VDB=0.991563;RPB=0.79178;MQB=0.656956;BQB=0.696805;MQSB=0.00326086;SGB=-0.692067;MQ0F=0.171429;ICB=1;HOB=0.5;AC=1;AN=2;DP4=6,9,8,12;MQ=38;EFF=NON_SYNONYMOUS_CODING(MODERATE|MISSENSE|Ggg/Agg|G122R||BnaA01g21890D|||BnaA01g21890D|4|1|WARNING_TRANSCRIPT_MULTIPLE_STOP_CODONS)	GT:PL	0/1:218,0,226
chrA01	14307415	chrA01:14307415_G/A	G	A	203	.	DP=18;VDB=0.553359;RPB=0.86753;MQB=1;BQB=0.387378;MQSB=1;SGB=-0.670168;MQ0F=0;ICB=1;HOB=0.5;AC=1;AN=2;DP4=3,5,5,5;MQ=60;EFF=INTERGENIC(MODIFIER||||||||||1),UPSTREAM(MODIFIER||4022|||BnaA01g21970D|||BnaA01g21970D||1),UPSTREAM(MODIFIER||4137|||BnaA01g21960D|||BnaA01g21960D||1|WARNING_TRANSCRIPT_MULTIPLE_STOP_CODONS)	GT:PL	0/1:236,0,181
chrA01	14333905	chrA01:14333905_G/A	G	A	205	.	DP=32;VDB=0.219624;RPB=0.991023;MQB=0.766643;BQB=0.573109;MQSB=0.766643;SGB=-0.683931;MQ0F=0;ICB=1;HOB=0.5;AC=1;AN=2;DP4=12,7,7,6;MQ=59;EFF=DOWNSTREAM(MODIFIER||3502|||BnaA01g22000D|||BnaA01g22000D||1),DOWNSTREAM(MODIFIER||4169|||BnaA01g21980D|||BnaA01g21980D||1|WARNING_TRANSCRIPT_INCOMPLETE),INTERGENIC(MODIFIER||||||||||1),UPSTREAM(MODIFIER||1930|||BnaA01g21990D|||BnaA01g21990D||1|WARNING_TRANSCRIPT_MULTIPLE_STOP_CODONS)	GT:PL	0/1:238,0,255
chrA01	14342145	chrA01:14342145_C/T	C	T	222	.	DP=34;VDB=0.474446;RPB=0.966147;MQB=0.871312;BQB=0.597562;MQSB=0.257395;SGB=-0.686358;MQ0F=0;ICB=1;HOB=0.5;AC=1;AN=2;DP4=13,7,6,8;MQ=57;EFF=DOWNSTREAM(MODIFIER||4932|||BnaA01g21990D|||BnaA01g21990D||1|WARNING_TRANSCRIPT_MULTIPLE_STOP_CODONS),INTERGENIC(MODIFIER||||||||||1),UPSTREAM(MODIFIER||3344|||BnaA01g22000D|||BnaA01g22000D||1)	GT:PL	0/1:255,0,255
chrA01	14402418	chrA01:14402418_G/A	G	A	140	.	DP=19;VDB=0.0593842;RPB=0.991996;MQB=1;BQB=0.968368;MQSB=1;SGB=-0.636426;MQ0F=0;ICB=1;HOB=0.5;AC=1;AN=2;DP4=9,3,4,3;MQ=60;EFF=DOWNSTREAM(MODIFIER||2187|||BnaA01g22090D|||BnaA01g22090D||1|WARNING_TRANSCRIPT_INCOMPLETE),INTERGENIC(MODIFIER||||||||||1)	GT:PL	0/1:173,0,244
chrA01	14403856	chrA01:14403856_C/T	C	T	219	.	DP=27;VDB=0.620916;RPB=0.917583;MQB=0.99881;BQB=0.985523;MQSB=0.998823;SGB=-0.680642;MQ0F=0;ICB=1;HOB=0.5;AC=1;AN=2;DP4=7,8,6,6;MQ=58;EFF=DOWNSTREAM(MODIFIER||749|||BnaA01g22090D|||BnaA01g22090D||1|WARNING_TRANSCRIPT_INCOMPLETE),INTERGENIC(MODIFIER||||||||||1),UPSTREAM(MODIFIER||3820|||BnaA01g22100D|||BnaA01g22100D||1)	GT:PL	0/1:252,0,255
chrA01	14408578	chrA01:14408578_G/A	G	A	138	.	DP=28;VDB=0.372984;RPB=0.655578;MQB=0.599951;BQB=0.544426;MQSB=0.419265;SGB=-0.686358;MQ0F=0.214286;ICB=1;HOB=0.5;AC=1;AN=2;DP4=7,7,3,11;MQ=33;EFF=NON_SYNONYMOUS_CODING(MODERATE|MISSENSE|Gaa/Aaa|E255K||BnaA01g22100D|||BnaA01g22100D|3|1),UPSTREAM(MODIFIER||3234|||BnaA01g22090D|||BnaA01g22090D||1|WARNING_TRANSCRIPT_INCOMPLETE)	GT:PL	0/1:171,0,178
chrA01	14460850	chrA01:14460850_G/A	G	A	78	.	DP=31;VDB=0.769043;RPB=0.788467;MQB=0.860814;BQB=0.851135;MQSB=0.00629727;SGB=-0.680642;MQ0F=0.354839;ICB=1;HOB=0.5;AC=1;AN=2;DP4=12,7,7,5;MQ=19;EFF=SPLICE_SITE_REGION(LOW|||||BnaA01g22120D|||BnaA01g22120D|9|1|WARNING_TRANSCRIPT_MULTIPLE_STOP_CODONS),STOP_GAINED(HIGH|NONSENSE|Cag/Tag|Q332*||BnaA01g22120D|||BnaA01g22120D|9|1|WARNING_TRANSCRIPT_MULTIPLE_STOP_CODONS)	GT:PL	0/1:111,0,153
chrA01	14513689	chrA01:14513689_G/A	G	A	65	.	DP=9;VDB=0.89732;RPB=0.89338;MQB=0.974597;BQB=0.89338;SGB=-0.556411;MQ0F=0;ICB=1;HOB=0.5;AC=1;AN=2;DP4=5,0,4,0;MQ=60;EFF=INTERGENIC(MODIFIER||||||||||1),UPSTREAM(MODIFIER||498|||BnaA01g22150D|||BnaA01g22150D||1|WARNING_TRANSCRIPT_MULTIPLE_STOP_CODONS)	GT:PL	0/1:98,0,120
chrA01	14521896	chrA01:14521896_C/T	C	T	222	.	DP=28;VDB=0.498193;RPB=0.867178;MQB=0.523708;BQB=0.925098;MQSB=0.775997;SGB=-0.689466;MQ0F=0;ICB=1;HOB=0.5;AC=1;AN=2;DP4=5,7,9,7;MQ=55;EFF=INTERGENIC(MODIFIER||||||||||1),UPSTREAM(MODIFIER||243|||BnaA01g22160D|||BnaA01g22160D||1)	GT:PL	0/1:255,0,248
chrA01	14578448	chrA01:14578448_G/A	G	A	201	.	DP=41;VDB=0.321842;RPB=0.735671;MQB=0.245055;BQB=0.8597;MQSB=0.00351227;SGB=-0.686358;MQ0F=0.121951;ICB=1;HOB=0.5;AC=1;AN=2;DP4=19,8,9,5;MQ=42;EFF=INTERGENIC(MODIFIER||||||||||1)	GT:PL	0/1:234,0,255
chrA01	14590211	chrA01:14590211_G/A	G	A	142	.	DP=20;VDB=0.628598;RPB=0.941512;MQB=0.898397;BQB=0.988166;MQSB=0.944444;SGB=-0.651104;MQ0F=0;ICB=1;HOB=0.5;AC=1;AN=2;DP4=12,0,6,2;MQ=59;EFF=DOWNSTREAM(MODIFIER||2469|||BnaA01g22220D|||BnaA01g22220D||1|WARNING_TRANSCRIPT_INCOMPLETE),DOWNSTREAM(MODIFIER||2808|||BnaA01g22210D|||BnaA01g22210D||1|WARNING_TRANSCRIPT_INCOMPLETE),INTERGENIC(MODIFIER||||||||||1)	GT:PL	0/1:175,0,170
chrA01	14638327	chrA01:14638327_C/T	C	T	222	.	DP=30;VDB=0.536579;RPB=0.99655;MQB=0.969373;BQB=0.459485;MQSB=0.418546;SGB=-0.686358;MQ0F=0;ICB=1;HOB=0.5;AC=1;AN=2;DP4=6,10,4,10;MQ=57;EFF=INTERGENIC(MODIFIER||||||||||1),UPSTREAM(MODIFIER||1924|||BnaA01g22290D|||BnaA01g22290D||1|WARNING_TRANSCRIPT_MULTIPLE_STOP_CODONS),UPSTREAM(MODIFIER||3263|||BnaA01g22280D|||BnaA01g22280D||1)	GT:PL	0/1:255,0,255
chrA01	14730859	chrA01:14730859_G/A	G	A	200	.	DP=24;VDB=0.180062;RPB=0.998108;MQB=1;BQB=0.934091;MQSB=1;SGB=-0.676189;MQ0F=0;ICB=1;HOB=0.5;AC=1;AN=2;DP4=3,9,5,6;MQ=60;EFF=INTERGENIC(MODIFIER||||||||||1),UPSTREAM(MODIFIER||4118|||BnaA01g22370D|||BnaA01g22370D||1|WARNING_TRANSCRIPT_INCOMPLETE)	GT:PL	0/1:233,0,227
chrA01	14732498	chrA01:14732498_C/T	C	T	222	.	DP=28;VDB=0.754445;RPB=0.593599;MQB=1;BQB=0.948568;MQSB=1;SGB=-0.689466;MQ0F=0;ICB=1;HOB=0.5;AC=1;AN=2;DP4=8,4,11,5;MQ=60;EFF=INTERGENIC(MODIFIER||||||||||1),UPSTREAM(MODIFIER||2479|||BnaA01g22370D|||BnaA01g22370D||1|WARNING_TRANSCRIPT_INCOMPLETE)	GT:PL	0/1:255,0,224
chrA01	14749681	chrA01:14749681_G/A	G	A	113	.	DP=10;VDB=0.919254;RPB=0.727822;MQB=0.559863;BQB=0.783809;MQSB=0.458241;SGB=-0.616816;MQ0F=0;ICB=1;HOB=0.5;AC=1;AN=2;DP4=2,2,5,1;MQ=55;EFF=INTERGENIC(MODIFIER||||||||||1)	GT:PL	0/1:146,0,89
chrA01	14785283	chrA01:14785283_C/T	C	T	222	.	DP=36;VDB=0.0398419;RPB=0.00729481;MQB=1;BQB=0.361804;MQSB=1;SGB=-0.690438;MQ0F=0;ICB=1;HOB=0.5;AC=1;AN=2;DP4=12,7,11,6;MQ=60;EFF=INTERGENIC(MODIFIER||||||||||1),UPSTREAM(MODIFIER||2971|||BnaA01g22400D|||BnaA01g22400D||1|WARNING_TRANSCRIPT_INCOMPLETE)	GT:PL	0/1:255,0,255
chrA01	14840305	chrA01:14840305_C/T	C	T	222	.	DP=41;VDB=0.0314862;RPB=0.943893;MQB=0.986784;BQB=0.943893;MQSB=0.303723;SGB=-0.691153;MQ0F=0;ICB=1;HOB=0.5;AC=1;AN=2;DP4=12,10,9,9;MQ=56;EFF=DOWNSTREAM(MODIFIER||1634|||BnaA01g22470D|||BnaA01g22470D||1|WARNING_TRANSCRIPT_MULTIPLE_STOP_CODONS),NON_SYNONYMOUS_CODING(MODERATE|MISSENSE|Ctt/Ttt|L172F||BnaA01g22480D|||BnaA01g22480D|4|1|WARNING_TRANSCRIPT_INCOMPLETE)	GT:PL	0/1:255,0,255
chrA01	14872314	chrA01:14872314_C/T	C	T	222	.	DP=34;VDB=0.244289;RPB=0.51273;MQB=0.994657;BQB=0.154638;MQSB=0.951618;SGB=-0.691153;MQ0F=0;ICB=1;HOB=0.5;AC=1;AN=2;DP4=9,7,11,7;MQ=55;EFF=INTERGENIC(MODIFIER||||||||||1)	GT:PL	0/1:255,0,255
chrA01	14881137	chrA01:14881137_G/A	G	A	215	.	DP=53;VDB=0.794355;RPB=0.673747;MQB=1;BQB=0.875783;MQSB=1;SGB=-0.688148;MQ0F=0;ICB=1;HOB=0.5;AC=1;AN=2;DP4=17,20,7,8;MQ=60;EFF=NON_SYNONYMOUS_CODING(MODERATE|MISSENSE|Gag/Aag|E124K||BnaA01g22550D|||BnaA01g22550D|1|1|WARNING_TRANSCRIPT_MULTIPLE_STOP_CODONS)	GT:PL	0/1:248,0,255
chrA01	14896325	chrA01:14896325_G/A	G	A	166	.	DP=13;VDB=0.0725163;RPB=0.953497;MQB=1;BQB=0.826565;MQSB=1;SGB=-0.662043;MQ0F=0;ICB=1;HOB=0.5;AC=1;AN=2;DP4=3,1,7,2;MQ=60;EFF=DOWNSTREAM(MODIFIER||785|||BnaA01g22560D|||BnaA01g22560D||1|WARNING_TRANSCRIPT_INCOMPLETE),INTERGENIC(MODIFIER||||||||||1),UPSTREAM(MODIFIER||2395|||BnaA01g22570D|||BnaA01g22570D||1),UPSTREAM(MODIFIER||3594|||BnaA01g22580D|||BnaA01g22580D||1)	GT:PL	0/1:199,0,87
chrA01	14931868	chrA01:14931868_G/A	G	A	225	.	DP=14;VDB=4.46323e-06;MQSB=0.97357;SGB=-0.683931;MQ0F=0;AC=2;AN=2;DP4=0,0,4,9;MQ=38;EFF=DOWNSTREAM(MODIFIER||4356|||BnaA01g22590D|||BnaA01g22590D||1),INTRON(MODIFIER|||||BnaA01g22600D|||BnaA01g22600D|6|1|WARNING_TRANSCRIPT_MULTIPLE_STOP_CODONS)	GT:PL	1/1:252,39,0
chrA01	15154526	chrA01:15154526_G/A	G	A	173	.	DP=27;VDB=0.230033;RPB=0.0537562;MQB=0.525148;BQB=0.814026;MQSB=0.119234;SGB=-0.676189;MQ0F=0.111111;ICB=1;HOB=0.5;AC=1;AN=2;DP4=8,8,5,6;MQ=43;EFF=NON_SYNONYMOUS_CODING(MODERATE|MISSENSE|Gaa/Aaa|E99K||BnaA01g22840D|||BnaA01g22840D|2|1),SPLICE_SITE_REGION(LOW|||||BnaA01g22840D|||BnaA01g22840D|2|1),UPSTREAM(MODIFIER||2636|||BnaA01g22830D|||BnaA01g22830D||1|WARNING_TRANSCRIPT_MULTIPLE_STOP_CODONS)	GT:PL	0/1:206,0,232
chrA01	15265873	chrA01:15265873_T/A	T	A	157	.	DP=39;VDB=0.49785;RPB=0.575004;MQB=0.761616;BQB=0.632103;MQSB=0.365316;SGB=-0.680642;MQ0F=0;ICB=1;HOB=0.5;AC=1;AN=2;DP4=13,13,9,3;MQ=56;EFF=INTERGENIC(MODIFIER||||||||||1)	GT:PL	0/1:190,0,255
chrA01	15279728	chrA01:15279728_G/A	G	A	130	.	DP=22;VDB=0.0934367;RPB=0.900548;MQB=1;BQB=0.818054;MQSB=1;SGB=-0.670168;MQ0F=0;ICB=1;HOB=0.5;AC=1;AN=2;DP4=2,9,0,10;MQ=60;EFF=INTERGENIC(MODIFIER||||||||||1)	GT:PL	0/1:163,0,237
chrA01	15327947	chrA01:15327947_G/A	G	A	222	.	DP=25;VDB=0.498094;RPB=0.986249;MQB=1;BQB=0.937067;MQSB=1;SGB=-0.688148;MQ0F=0;ICB=1;HOB=0.5;AC=1;AN=2;DP4=3,7,6,9;MQ=60;EFF=DOWNSTREAM(MODIFIER||3035|||BnaA01g22950D|||BnaA01g22950D||1|WARNING_TRANSCRIPT_INCOMPLETE),DOWNSTREAM(MODIFIER||769|||BnaA01g22960D|||BnaA01g22960D||1),INTERGENIC(MODIFIER||||||||||1),UPSTREAM(MODIFIER||828|||BnaA01g22970D|||BnaA01g22970D||1|WARNING_TRANSCRIPT_INCOMPLETE)	GT:PL	0/1:255,0,204
chrA01	15329152	chrA01:15329152_G/A	G	A	222	.	DP=32;VDB=0.360248;RPB=0.852757;MQB=1;BQB=0.833595;MQSB=1;SGB=-0.692067;MQ0F=0;ICB=1;HOB=0.5;AC=1;AN=2;DP4=7,5,9,11;MQ=60;EFF=DOWNSTREAM(MODIFIER||1974|||BnaA01g22960D|||BnaA01g22960D||1),DOWNSTREAM(MODIFIER||4240|||BnaA01g22950D|||BnaA01g22950D||1|WARNING_TRANSCRIPT_INCOMPLETE),INTRON(MODIFIER|||||BnaA01g22970D|||BnaA01g22970D|1|1|WARNING_TRANSCRIPT_INCOMPLETE)	GT:PL	0/1:255,0,223
chrA01	15333960	chrA01:15333960_G/A	G	A	222	.	DP=34;VDB=0.847025;RPB=0.815691;MQB=0.627089;BQB=0.769126;MQSB=0.769126;SGB=-0.689466;MQ0F=0;ICB=1;HOB=0.5;AC=1;AN=2;DP4=9,9,7,9;MQ=52;EFF=DOWNSTREAM(MODIFIER||4506|||BnaA01g22980D|||BnaA01g22980D||1|WARNING_TRANSCRIPT_INCOMPLETE),INTRON(MODIFIER|||||BnaA01g22970D|||BnaA01g22970D|16|1|WARNING_TRANSCRIPT_INCOMPLETE),SPLICE_SITE_ACCEPTOR(HIGH|||||BnaA01g22970D|||BnaA01g22970D|17|1|WARNING_TRANSCRIPT_INCOMPLETE)	GT:PL	0/1:255,0,255
chrA01	15431057	chrA01:15431057_C/T	C	T	210	.	DP=27;VDB=0.159996;RPB=0.451167;MQB=0.119234;BQB=0.997354;MQSB=0.18885;SGB=-0.683931;MQ0F=0;ICB=1;HOB=0.5;AC=1;AN=2;DP4=5,9,6,7;MQ=52;EFF=STOP_GAINED(HIGH|NONSENSE|tGg/tAg|W410*||BnaA01g23070D|||BnaA01g23070D|10|1|WARNING_TRANSCRIPT_MULTIPLE_STOP_CODONS)	GT:PL	0/1:243,0,246
chrA01	15574412	chrA01:15574412_A/G	A	G	100	.	DP=5;VDB=0.00459396;SGB=-0.590765;MQ0F=0;AC=2;AN=2;DP4=0,0,0,5;MQ=43;EFF=INTRON(MODIFIER|||||BnaA01g23180D|||BnaA01g23180D|3|1|WARNING_TRANSCRIPT_INCOMPLETE)	GT:PL	1/1:127,15,0
chrA01	15578353	chrA01:15578353_A/C	A	C	101	.	DP=16;VDB=0.0348597;RPB=0.482237;MQB=0.763211;BQB=0.733299;MQSB=0.526391;SGB=-0.651104;MQ0F=0;ICB=1;HOB=0.5;AC=1;AN=2;DP4=5,3,6,2;MQ=35;EFF=INTERGENIC(MODIFIER||||||||||1),UPSTREAM(MODIFIER||3058|||BnaA01g23180D|||BnaA01g23180D||1|WARNING_TRANSCRIPT_INCOMPLETE)	GT:PL	0/1:134,0,162
chrA01	15623764	chrA01:15623764_G/A	G	A	197	.	DP=26;VDB=0.73286;RPB=0.800737;MQB=0.945959;BQB=0.468886;MQSB=0.870325;SGB=-0.683931;MQ0F=0;ICB=1;HOB=0.5;AC=1;AN=2;DP4=8,5,8,5;MQ=46;EFF=INTERGENIC(MODIFIER||||||||||1),UPSTREAM(MODIFIER||3938|||BnaA01g23220D|||BnaA01g23220D||1|WARNING_TRANSCRIPT_INCOMPLETE)	GT:PL	0/1:230,0,211
chrA01	15772456	chrA01:15772456_G/A	G	A	147	.	DP=23;VDB=0.475586;RPB=0.899747;MQB=0.823185;BQB=0.966093;MQSB=0.950934;SGB=-0.676189;MQ0F=0.0434783;ICB=1;HOB=0.5;AC=1;AN=2;DP4=5,6,10,1;MQ=40;EFF=DOWNSTREAM(MODIFIER||3796|||BnaA01g23410D|||BnaA01g23410D||1|WARNING_TRANSCRIPT_INCOMPLETE),INTRON(MODIFIER|||||BnaA01g23390D|||BnaA01g23390D|4|1|WARNING_TRANSCRIPT_MULTIPLE_STOP_CODONS),SPLICE_SITE_REGION(LOW|||||BnaA01g23390D|||BnaA01g23390D|4|1|WARNING_TRANSCRIPT_MULTIPLE_STOP_CODONS),UPSTREAM(MODIFIER||2349|||BnaA01g23400D|||BnaA01g23400D||1)	GT:PL	0/1:180,0,183
chrA01	15795183	chrA01:15795183_G/A	G	A	222	.	DP=27;VDB=0.297974;RPB=0.41985;MQB=0.958048;BQB=0.0946622;MQSB=0.829029;SGB=-0.688148;MQ0F=0;ICB=1;HOB=0.5;AC=1;AN=2;DP4=3,9,3,12;MQ=59;EFF=INTERGENIC(MODIFIER||||||||||1)	GT:PL	0/1:255,0,224
chrA01	15911475	chrA01:15911475_T/A	T	A	166	.	DP=6;VDB=0.323459;MQSB=0.861511;SGB=-0.616816;MQ0F=0;AC=2;AN=2;DP4=0,0,3,3;MQ=54;EFF=DOWNSTREAM(MODIFIER||2893|||BnaA01g23560D|||BnaA01g23560D||1),INTERGENIC(MODIFIER||||||||||1),UPSTREAM(MODIFIER||3999|||BnaA01g23540D|||BnaA01g23540D||1|WARNING_TRANSCRIPT_INCOMPLETE),UPSTREAM(MODIFIER||918|||BnaA01g23550D|||BnaA01g23550D||1)	GT:PL	1/1:193,18,0
chrA01	16020127	chrA01:16020127_G/A	G	A	180	.	DP=27;VDB=0.0287317;RPB=0.73872;MQB=0.968979;BQB=0.588766;MQSB=0.97357;SGB=-0.670168;MQ0F=0;ICB=1;HOB=0.5;AC=1;AN=2;DP4=12,5,6,4;MQ=59;EFF=INTERGENIC(MODIFIER||||||||||1),UPSTREAM(MODIFIER||3685|||BnaA01g23640D|||BnaA01g23640D||1)	GT:PL	0/1:213,0,255
chrA01	16023471	chrA01:16023471_C/A	C	A	131	.	DP=15;VDB=0.0219768;RPB=0.87319;MQB=0.97357;BQB=0.616426;MQSB=0.998265;SGB=-0.636426;MQ0F=0;ICB=1;HOB=0.5;AC=1;AN=2;DP4=4,4,5,2;MQ=49;EFF=INTERGENIC(MODIFIER||||||||||1),UPSTREAM(MODIFIER||341|||BnaA01g23640D|||BnaA01g23640D||1)	GT:PL	0/1:164,0,173
chrA01	16081437	chrA01:16081437_C/T	C	T	94	.	DP=7;VDB=0.332827;RPB=1;MQB=1;BQB=1;MQSB=1;SGB=-0.616816;MQ0F=0;ICB=1;HOB=0.5;AC=1;AN=2;DP4=0,1,1,5;MQ=39;EFF=INTERGENIC(MODIFIER||||||||||1)	GT:PL	0/1:127,0,8
chrA01	16088701	chrA01:16088701_A/G	A	G	26.9166	.	DP=54;VDB=0.750734;RPB=0.225716;MQB=0.192424;BQB=0.712097;MQSB=0.999662;SGB=-0.636426;MQ0F=0;ICB=1;HOB=0.5;AC=1;AN=2;DP4=26,21,3,4;MQ=57;EFF=INTERGENIC(MODIFIER||||||||||1)	GT:PL	0/1:63,0,255
chrA01	16141118	chrA01:16141118_C/G	C	G	144	.	DP=5;VDB=0.0081677;MQSB=1;SGB=-0.590765;MQ0F=0;AC=2;AN=2;DP4=0,0,3,2;MQ=60;EFF=DOWNSTREAM(MODIFIER||52|||BnaA01g23760D|||BnaA01g23760D||1|WARNING_TRANSCRIPT_MULTIPLE_STOP_CODONS),INTERGENIC(MODIFIER||||||||||1),UPSTREAM(MODIFIER||2908|||BnaA01g23740D|||BnaA01g23740D||1),UPSTREAM(MODIFIER||3077|||BnaA01g23730D|||BnaA01g23730D||1),UPSTREAM(MODIFIER||39|||BnaA01g23750D|||BnaA01g23750D||1|WARNING_TRANSCRIPT_MULTIPLE_STOP_CODONS)	GT:PL	1/1:171,15,0
chrA01	16241707	chrA01:16241707_C/T	C	T	222	.	DP=18;VDB=0.650903;RPB=0.78077;MQB=0.85832;BQB=0.633936;MQSB=0.982301;SGB=-0.676189;MQ0F=0;ICB=1;HOB=0.5;AC=1;AN=2;DP4=0,6,3,8;MQ=58;EFF=INTERGENIC(MODIFIER||||||||||1),UPSTREAM(MODIFIER||4505|||BnaA01g23830D|||BnaA01g23830D||1|WARNING_TRANSCRIPT_INCOMPLETE)	GT:PL	0/1:255,0,110
chrA01	16247527	chrA01:16247527_G/A	G	A	187	.	DP=18;VDB=0.193383;RPB=0.999014;MQB=1;BQB=0.887446;MQSB=1;SGB=-0.670168;MQ0F=0;ICB=1;HOB=0.5;AC=1;AN=2;DP4=1,7,4,6;MQ=60;EFF=INTERGENIC(MODIFIER||||||||||1)	GT:PL	0/1:220,0,152
chrA01	16275485	chrA01:16275485_A/G	A	G	97	.	DP=4;VDB=0.0162466;MQSB=0;SGB=-0.556411;MQ0F=0;AC=2;AN=2;DP4=0,0,2,2;MQ=44;EFF=DOWNSTREAM(MODIFIER||1646|||BnaA01g23840D|||BnaA01g23840D||1|WARNING_TRANSCRIPT_INCOMPLETE),INTRON(MODIFIER|||||BnaA01g23850D|||BnaA01g23850D|2|1)	GT:PL	1/1:124,12,0
chrA01	16339104	chrA01:16339104_G/A	G	A	222	.	DP=31;VDB=0.993956;RPB=0.471998;MQB=0.858022;BQB=0.3736;MQSB=0.255729;SGB=-0.689466;MQ0F=0;ICB=1;HOB=0.5;AC=1;AN=2;DP4=10,5,10,6;MQ=52;EFF=INTERGENIC(MODIFIER||||||||||1),UPSTREAM(MODIFIER||3302|||BnaA01g23900D|||BnaA01g23900D||1|WARNING_TRANSCRIPT_MULTIPLE_STOP_CODONS)	GT:PL	0/1:255,0,255
chrA01	16370334	chrA01:16370334_C/T	C	T	219	.	DP=32;VDB=0.33436;RPB=0.875342;MQB=0.931368;BQB=0.763662;MQSB=0.512749;SGB=-0.686358;MQ0F=0;ICB=1;HOB=0.5;AC=1;AN=2;DP4=4,13,8,6;MQ=58;EFF=INTRON(MODIFIER|||||BnaA01g23920D|||BnaA01g23920D|5|1|WARNING_TRANSCRIPT_MULTIPLE_STOP_CODONS)	GT:PL	0/1:252,0,255
chrA01	16443442	chrA01:16443442_C/T	C	T	220	.	DP=16;VDB=0.392155;RPB=0.762523;MQB=0.851779;BQB=0.823561;MQSB=0.702619;SGB=-0.676189;MQ0F=0;ICB=1;HOB=0.5;AC=1;AN=2;DP4=4,1,4,7;MQ=58;EFF=DOWNSTREAM(MODIFIER||3551|||BnaA01g23980D|||BnaA01g23980D||1),DOWNSTREAM(MODIFIER||4342|||BnaA01g23990D|||BnaA01g23990D||1|WARNING_TRANSCRIPT_INCOMPLETE),INTERGENIC(MODIFIER||||||||||1)	GT:PL	0/1:253,0,117
chrA01	16508052	chrA01:16508052_T/C	T	C	135	.	DP=6;VDB=0.0112566;MQSB=1;SGB=-0.616816;MQ0F=0;AC=2;AN=2;DP4=0,0,5,1;MQ=44;EFF=INTERGENIC(MODIFIER||||||||||1)	GT:PL	1/1:162,18,0
chrA01	16529039	chrA01:16529039_C/T	C	T	213	.	DP=12;VDB=0.0869849;MQSB=0.2;SGB=-0.680642;MQ0F=0;AC=2;AN=2;DP4=0,0,2,10;MQ=48;EFF=INTERGENIC(MODIFIER||||||||||1),UPSTREAM(MODIFIER||4217|||BnaA01g24110D|||BnaA01g24110D||1|WARNING_TRANSCRIPT_MULTIPLE_STOP_CODONS)	GT:PL	1/1:240,36,0
chrA01	16560985	chrA01:16560985_C/T	C	T	124	.	DP=12;VDB=0.470998;SGB=-0.680642;MQ0F=0.0833333;AC=2;AN=2;DP4=0,0,12,0;MQ=29;EFF=INTRON(MODIFIER|||||BnaA01g24150D|||BnaA01g24150D|3|1|WARNING_TRANSCRIPT_INCOMPLETE),UPSTREAM(MODIFIER||3593|||BnaA01g24160D|||BnaA01g24160D||1|WARNING_TRANSCRIPT_INCOMPLETE)	GT:PL	1/1:151,36,0
chrA01	16611747	chrA01:16611747_G/A	G	A	142	.	DP=12;VDB=0.419382;RPB=0.0584657;MQB=0.896474;BQB=0.331306;MQSB=0.793923;SGB=-0.636426;MQ0F=0;ICB=1;HOB=0.5;AC=1;AN=2;DP4=2,3,2,5;MQ=59;EFF=DOWNSTREAM(MODIFIER||963|||BnaA01g24190D|||BnaA01g24190D||1|WARNING_TRANSCRIPT_INCOMPLETE),INTERGENIC(MODIFIER||||||||||1)	GT:PL	0/1:175,0,143
chrA01	16762442	chrA01:16762442_G/A	G	A	171	.	DP=20;VDB=0.719467;RPB=0.885207;MQB=0.943233;BQB=0.705248;MQSB=0.807118;SGB=-0.662043;MQ0F=0;ICB=1;HOB=0.5;AC=1;AN=2;DP4=9,2,6,3;MQ=58;EFF=DOWNSTREAM(MODIFIER||3440|||BnaA01g24400D|||BnaA01g24400D||1|WARNING_TRANSCRIPT_MULTIPLE_STOP_CODONS),DOWNSTREAM(MODIFIER||4239|||BnaA01g24360D|||BnaA01g24360D||1),NON_SYNONYMOUS_CODING(MODERATE|MISSENSE|gCa/gTa|A59V||BnaA01g24390D|||BnaA01g24390D|1|1|WARNING_TRANSCRIPT_INCOMPLETE),UPSTREAM(MODIFIER||2765|||BnaA01g24380D|||BnaA01g24380D||1|WARNING_TRANSCRIPT_INCOMPLETE),UPSTREAM(MODIFIER||3571|||BnaA01g24370D|||BnaA01g24370D||1)	GT:PL	0/1:204,0,207
chrA01	16796439	chrA01:16796439_C/T	C	T	199	.	DP=32;VDB=0.788058;RPB=0.999243;MQB=1;BQB=0.771607;MQSB=1;SGB=-0.680642;MQ0F=0;ICB=1;HOB=0.5;AC=1;AN=2;DP4=6,14,4,8;MQ=60;EFF=DOWNSTREAM(MODIFIER||3497|||BnaA01g24420D|||BnaA01g24420D||1|WARNING_TRANSCRIPT_INCOMPLETE),INTERGENIC(MODIFIER||||||||||1),UPSTREAM(MODIFIER||1592|||BnaA01g24430D|||BnaA01g24430D||1|WARNING_TRANSCRIPT_INCOMPLETE),UPSTREAM(MODIFIER||3212|||BnaA01g24440D|||BnaA01g24440D||1)	GT:PL	0/1:232,0,255
chrA01	16844465	chrA01:16844465_C/T	C	T	222	.	DP=39;VDB=0.994039;RPB=0.904743;MQB=0.996257;BQB=0.704395;MQSB=0.974923;SGB=-0.692831;MQ0F=0.025641;ICB=1;HOB=0.5;AC=1;AN=2;DP4=10,5,8,16;MQ=53;EFF=DOWNSTREAM(MODIFIER||344|||BnaA01g24470D|||BnaA01g24470D||1|WARNING_TRANSCRIPT_INCOMPLETE),INTERGENIC(MODIFIER||||||||||1),UPSTREAM(MODIFIER||733|||BnaA01g24480D|||BnaA01g24480D||1)	GT:PL	0/1:255,0,225
chrA01	16870541	chrA01:16870541_C/T	C	T	207	.	DP=31;VDB=0.863526;RPB=0.917472;MQB=0.483474;BQB=0.75425;MQSB=0.977926;SGB=-0.688148;MQ0F=0;ICB=1;HOB=0.5;AC=1;AN=2;DP4=9,7,12,3;MQ=46;EFF=INTERGENIC(MODIFIER||||||||||1),UPSTREAM(MODIFIER||3108|||BnaA01g24490D|||BnaA01g24490D||1|WARNING_TRANSCRIPT_MULTIPLE_STOP_CODONS)	GT:PL	0/1:240,0,251
chrA01	16907772	chrA01:16907772_G/A	G	A	221	.	DP=33;VDB=0.277613;RPB=0.396903;MQB=0.917342;BQB=0.762523;MQSB=0.00615242;SGB=-0.688148;MQ0F=0;ICB=1;HOB=0.5;AC=1;AN=2;DP4=9,8,9,6;MQ=40;EFF=INTERGENIC(MODIFIER||||||||||1),UPSTREAM(MODIFIER||2953|||BnaA01g24510D|||BnaA01g24510D||1|WARNING_TRANSCRIPT_MULTIPLE_STOP_CODONS)	GT:PL	0/1:254,0,255
chrA01	16915639	chrA01:16915639_C/T	C	T	222	.	DP=37;VDB=0.950344;RPB=0.881234;MQB=1;BQB=0.798702;MQSB=1;SGB=-0.690438;MQ0F=0;ICB=1;HOB=0.5;AC=1;AN=2;DP4=11,9,9,8;MQ=60;EFF=DOWNSTREAM(MODIFIER||702|||BnaA01g24520D|||BnaA01g24520D||1|WARNING_TRANSCRIPT_INCOMPLETE),NON_SYNONYMOUS_CODING(MODERATE|MISSENSE|Ccc/Tcc|P1445S||BnaA01g24510D|||BnaA01g24510D|6|1|WARNING_TRANSCRIPT_MULTIPLE_STOP_CODONS)	GT:PL	0/1:255,0,255
chrA01	16994353	chrA01:16994353_C/T	C	T	221	.	DP=27;VDB=0.563038;RPB=0.858077;MQB=1;BQB=0.895309;MQSB=1;SGB=-0.692067;MQ0F=0;ICB=1;HOB=0.5;AC=1;AN=2;DP4=3,4,9,11;MQ=60;EFF=DOWNSTREAM(MODIFIER||2288|||BnaA01g24640D|||BnaA01g24640D||1),NON_SYNONYMOUS_CODING(MODERATE|MISSENSE|gGg/gAg|G64E||BnaA01g24650D|||BnaA01g24650D|2|1|WARNING_TRANSCRIPT_INCOMPLETE)	GT:PL	0/1:255,0,146
chrA01	17185959	chrA01:17185959_C/T	C	T	190	.	DP=34;VDB=0.179238;RPB=0.309471;MQB=0.976894;BQB=0.954168;MQSB=0.973818;SGB=-0.680642;MQ0F=0;ICB=1;HOB=0.5;AC=1;AN=2;DP4=8,14,5,7;MQ=59;EFF=DOWNSTREAM(MODIFIER||4260|||BnaA01g24840D|||BnaA01g24840D||1),INTRON(MODIFIER|||||BnaA01g24820D|||BnaA01g24820D|5|1|WARNING_TRANSCRIPT_MULTIPLE_STOP_CODONS),UPSTREAM(MODIFIER||2113|||BnaA01g24830D|||BnaA01g24830D||1|WARNING_TRANSCRIPT_INCOMPLETE),UPSTREAM(MODIFIER||4839|||BnaA01g24810D|||BnaA01g24810D||1|WARNING_TRANSCRIPT_MULTIPLE_STOP_CODONS)	GT:PL	0/1:223,0,255
chrA01	17246767	chrA01:17246767_A/G	A	G	217	.	DP=10;VDB=0.868818;MQSB=0.895781;SGB=-0.670168;MQ0F=0;AC=2;AN=2;DP4=0,0,6,4;MQ=56;EFF=INTERGENIC(MODIFIER||||||||||1),UPSTREAM(MODIFIER||2605|||BnaA01g24890D|||BnaA01g24890D||1)	GT:PL	1/1:244,30,0
chrA01	17399987	chrA01:17399987_G/T	G	T	146	.	DP=6;VDB=0.0493998;MQSB=0;SGB=-0.616816;MQ0F=0;AC=2;AN=2;DP4=0,0,4,2;MQ=49;EFF=INTERGENIC(MODIFIER||||||||||1),UPSTREAM(MODIFIER||4991|||BnaA01g24950D|||BnaA01g24950D||1|WARNING_TRANSCRIPT_MULTIPLE_STOP_CODONS)	GT:PL	1/1:173,18,0
chrA01	17420912	chrA01:17420912_T/C	T	C	170	.	DP=11;VDB=0.682946;MQSB=1;SGB=-0.676189;MQ0F=0;AC=2;AN=2;DP4=0,0,10,1;MQ=48;EFF=INTERGENIC(MODIFIER||||||||||1)	GT:PL	1/1:197,33,0
chrA01	17493439	chrA01:17493439_C/T	C	T	200	.	DP=29;VDB=0.557653;RPB=0.953977;MQB=0.828232;BQB=0.627894;MQSB=0.177892;SGB=-0.683931;MQ0F=0;ICB=1;HOB=0.5;AC=1;AN=2;DP4=5,11,5,8;MQ=44;EFF=DOWNSTREAM(MODIFIER||1948|||BnaA01g25010D|||BnaA01g25010D||1),NON_SYNONYMOUS_CODING(MODERATE|MISSENSE|tCt/tTt|S99F||BnaA01g25000D|||BnaA01g25000D|1|1)	GT:PL	0/1:233,0,234
chrA01	17500023	chrA01:17500023_G/A	G	A	154	.	DP=23;VDB=0.612796;RPB=0.86026;MQB=0.915742;BQB=0.118442;MQSB=0.416428;SGB=-0.688148;MQ0F=0.0869565;ICB=1;HOB=0.5;AC=1;AN=2;DP4=8,0,12,3;MQ=34;EFF=INTRON(MODIFIER|||||BnaA01g25020D|||BnaA01g25020D|1|1|WARNING_TRANSCRIPT_MULTIPLE_STOP_CODONS),UPSTREAM(MODIFIER||4028|||BnaA01g25010D|||BnaA01g25010D||1)	GT:PL	0/1:187,0,102
chrA01	17515091	chrA01:17515091_G/A	G	A	72	.	DP=37;VDB=0.651954;RPB=0.21491;MQB=0.885483;BQB=0.947381;MQSB=0.673403;SGB=-0.662043;MQ0F=0.0540541;ICB=1;HOB=0.5;AC=1;AN=2;DP4=12,15,0,9;MQ=46;EFF=DOWNSTREAM(MODIFIER||1740|||BnaA01g25080D|||BnaA01g25080D||1|WARNING_TRANSCRIPT_INCOMPLETE),DOWNSTREAM(MODIFIER||2178|||BnaA01g25050D|||BnaA01g25050D||1|WARNING_TRANSCRIPT_MULTIPLE_STOP_CODONS),DOWNSTREAM(MODIFIER||2806|||BnaA01g25040D|||BnaA01g25040D||1),DOWNSTREAM(MODIFIER||3437|||BnaA01g25030D|||BnaA01g25030D||1|WARNING_TRANSCRIPT_INCOMPLETE),NON_SYNONYMOUS_CODING(MODERATE|MISSENSE|gGa/gAa|G153E||BnaA01g25060D|||BnaA01g25060D|2|1|WARNING_TRANSCRIPT_INCOMPLETE),UPSTREAM(MODIFIER||4238|||BnaA01g25090D|||BnaA01g25090D||1|WARNING_TRANSCRIPT_INCOMPLETE),UPSTREAM(MODIFIER||785|||BnaA01g25070D|||BnaA01g25070D||1|WARNING_TRANSCRIPT_MULTIPLE_STOP_CODONS)	GT:PL	0/1:106,0,255
chrA01	17669726	chrA01:17669726_A/G	A	G	152	.	DP=28;VDB=0.153067;RPB=0.717865;MQB=0.0116032;BQB=0.874386;MQSB=0.992419;SGB=-0.676189;MQ0F=0;ICB=1;HOB=0.5;AC=1;AN=2;DP4=11,5,5,6;MQ=45;EFF=SYNONYMOUS_CODING(LOW|SILENT|caA/caG|Q216||BnaA01g25230D|||BnaA01g25230D|5|1|WARNING_TRANSCRIPT_MULTIPLE_STOP_CODONS)	GT:PL	0/1:185,0,255
chrA01	17683201	chrA01:17683201_G/A	G	A	222	.	DP=28;VDB=0.297238;RPB=0.199518;MQB=0.951472;BQB=0.725753;MQSB=0.94394;SGB=-0.683931;MQ0F=0;ICB=1;HOB=0.5;AC=1;AN=2;DP4=7,7,6,7;MQ=59;EFF=DOWNSTREAM(MODIFIER||3325|||BnaA01g25240D|||BnaA01g25240D||1),NON_SYNONYMOUS_CODING(MODERATE|MISSENSE|Ggt/Agt|G380S||BnaA01g25250D|||BnaA01g25250D|3|1|WARNING_TRANSCRIPT_INCOMPLETE)	GT:PL	0/1:255,0,255
chrA01	17705043	chrA01:17705043_G/A	G	A	213	.	DP=18;VDB=0.37228;RPB=0.349974;MQB=1;BQB=0.473579;MQSB=1;SGB=-0.676189;MQ0F=0;ICB=1;HOB=0.5;AC=1;AN=2;DP4=5,2,7,4;MQ=60;EFF=INTERGENIC(MODIFIER||||||||||1),UPSTREAM(MODIFIER||3082|||BnaA01g25290D|||BnaA01g25290D||1),UPSTREAM(MODIFIER||4546|||BnaA01g25300D|||BnaA01g25300D||1|WARNING_TRANSCRIPT_MULTIPLE_STOP_CODONS)	GT:PL	0/1:246,0,156
chrA01	17722263	chrA01:17722263_C/T	C	T	222	.	DP=34;VDB=0.522735;RPB=0.941883;MQB=1;BQB=0.474959;MQSB=1;SGB=-0.69168;MQ0F=0;ICB=1;HOB=0.5;AC=1;AN=2;DP4=10,4,9,10;MQ=60;EFF=INTRON(MODIFIER|||||BnaA01g25320D|||BnaA01g25320D|1|1|WARNING_TRANSCRIPT_MULTIPLE_STOP_CODONS),UPSTREAM(MODIFIER||4254|||BnaA01g25310D|||BnaA01g25310D||1|WARNING_TRANSCRIPT_INCOMPLETE)	GT:PL	0/1:255,0,255
chrA01	17730139	chrA01:17730139_G/A	G	A	210	.	DP=32;VDB=0.217085;RPB=0.964574;MQB=1;BQB=0.991023;MQSB=1;SGB=-0.683931;MQ0F=0;ICB=1;HOB=0.5;AC=1;AN=2;DP4=9,10,8,5;MQ=60;EFF=DOWNSTREAM(MODIFIER||753|||BnaA01g25340D|||BnaA01g25340D||1|WARNING_TRANSCRIPT_MULTIPLE_STOP_CODONS),NON_SYNONYMOUS_CODING(MODERATE|MISSENSE|Gag/Aag|E318K||BnaA01g25330D|||BnaA01g25330D|8|1|WARNING_TRANSCRIPT_MULTIPLE_STOP_CODONS),UPSTREAM(MODIFIER||2892|||BnaA01g25350D|||BnaA01g25350D||1|WARNING_TRANSCRIPT_MULTIPLE_STOP_CODONS)	GT:PL	0/1:243,0,255
chrA01	17733782	chrA01:17733782_C/T	C	T	222	.	DP=32;VDB=0.908694;RPB=0.338073;MQB=1;BQB=0.999822;MQSB=1;SGB=-0.688148;MQ0F=0;ICB=1;HOB=0.5;AC=1;AN=2;DP4=10,7,7,8;MQ=60;EFF=DOWNSTREAM(MODIFIER||2379|||BnaA01g25360D|||BnaA01g25360D||1|WARNING_TRANSCRIPT_INCOMPLETE),DOWNSTREAM(MODIFIER||3354|||BnaA01g25330D|||BnaA01g25330D||1|WARNING_TRANSCRIPT_MULTIPLE_STOP_CODONS),INTRON(MODIFIER|||||BnaA01g25350D|||BnaA01g25350D|3|1|WARNING_TRANSCRIPT_MULTIPLE_STOP_CODONS),UPSTREAM(MODIFIER||1171|||BnaA01g25340D|||BnaA01g25340D||1|WARNING_TRANSCRIPT_MULTIPLE_STOP_CODONS)	GT:PL	0/1:255,0,255
chrA01	17748328	chrA01:17748328_T/A	T	A	133	.	DP=5;VDB=0.444886;MQSB=0.5;SGB=-0.590765;MQ0F=0;AC=2;AN=2;DP4=0,0,2,3;MQ=55;EFF=INTERGENIC(MODIFIER||||||||||1),UPSTREAM(MODIFIER||2264|||BnaA01g25370D|||BnaA01g25370D||1)	GT:PL	1/1:160,15,0
chrA01	17849388	chrA01:17849388_C/T	C	T	222	.	DP=22;VDB=0.488255;RPB=0.455971;MQB=0.97584;BQB=0.609422;MQSB=0.910098;SGB=-0.689466;MQ0F=0;ICB=1;HOB=0.5;AC=1;AN=2;DP4=3,3,6,10;MQ=58;EFF=INTRON(MODIFIER|||||BnaA01g25580D|||BnaA01g25580D|5|1|WARNING_TRANSCRIPT_INCOMPLETE)	GT:PL	0/1:255,0,133
chrA01	17888286	chrA01:17888286_G/A	G	A	154	.	DP=24;VDB=0.142062;RPB=0.128079;MQB=0.865888;BQB=0.757465;MQSB=0.865888;SGB=-0.662043;MQ0F=0;ICB=1;HOB=0.5;AC=1;AN=2;DP4=6,9,3,6;MQ=57;EFF=INTERGENIC(MODIFIER||||||||||1),UPSTREAM(MODIFIER||3385|||BnaA01g25640D|||BnaA01g25640D||1|WARNING_TRANSCRIPT_INCOMPLETE),UPSTREAM(MODIFIER||496|||BnaA01g25650D|||BnaA01g25650D||1),UPSTREAM(MODIFIER||88|||BnaA01g25660D|||BnaA01g25660D||1|WARNING_TRANSCRIPT_INCOMPLETE)	GT:PL	0/1:187,0,255
chrA01	17913461	chrA01:17913461_G/A	G	A	51	.	DP=20;VDB=0.0896691;RPB=0.998885;MQB=1;BQB=0.668378;MQSB=1;SGB=-0.556411;MQ0F=0;ICB=1;HOB=0.5;AC=1;AN=2;DP4=3,13,1,3;MQ=60;EFF=INTRON(MODIFIER|||||BnaA01g25700D|||BnaA01g25700D|15|1|WARNING_TRANSCRIPT_INCOMPLETE)	GT:PL	0/1:85,0,255
chrA01	17925837	chrA01:17925837_C/T	C	T	222	.	DP=32;VDB=0.962512;RPB=0.991304;MQB=0.999822;BQB=0.427987;MQSB=0.833753;SGB=-0.690438;MQ0F=0;ICB=1;HOB=0.5;AC=1;AN=2;DP4=7,8,9,8;MQ=59;EFF=INTRON(MODIFIER|||||BnaA01g25720D|||BnaA01g25720D|2|1|WARNING_TRANSCRIPT_MULTIPLE_STOP_CODONS)	GT:PL	0/1:255,0,255
chrA01	18014223	chrA01:18014223_C/T	C	T	222	.	DP=27;VDB=0.997395;RPB=0.964341;MQB=1;BQB=0.388896;MQSB=1;SGB=-0.690438;MQ0F=0;ICB=1;HOB=0.5;AC=1;AN=2;DP4=4,5,7,10;MQ=60;EFF=DOWNSTREAM(MODIFIER||4731|||BnaA01g25800D|||BnaA01g25800D||1|WARNING_TRANSCRIPT_INCOMPLETE),DOWNSTREAM(MODIFIER||4829|||BnaA01g25780D|||BnaA01g25780D||1),SYNONYMOUS_CODING(LOW|SILENT|Ctg/Ttg|L165||BnaA01g25790D|||BnaA01g25790D|3|1|WARNING_TRANSCRIPT_INCOMPLETE)	GT:PL	0/1:255,0,196
chrA01	18044147	chrA01:18044147_A/T	A	T	175	.	DP=17;VDB=0.558106;RPB=0.797039;MQB=0.928603;BQB=0.959189;MQSB=0.85832;SGB=-0.662043;MQ0F=0;ICB=1;HOB=0.5;AC=1;AN=2;DP4=6,2,5,4;MQ=58;EFF=DOWNSTREAM(MODIFIER||712|||BnaA01g25860D|||BnaA01g25860D||1),INTERGENIC(MODIFIER||||||||||1),UPSTREAM(MODIFIER||2365|||BnaA01g25870D|||BnaA01g25870D||1|WARNING_TRANSCRIPT_MULTIPLE_STOP_CODONS),UPSTREAM(MODIFIER||4913|||BnaA01g25850D|||BnaA01g25850D||1)	GT:PL	0/1:208,0,178
chrA01	18049833	chrA01:18049833_C/T	C	T	222	.	DP=27;VDB=0.276349;RPB=0.927416;MQB=1;BQB=0.780713;MQSB=1;SGB=-0.686358;MQ0F=0;ICB=1;HOB=0.5;AC=1;AN=2;DP4=7,6,5,9;MQ=60;EFF=DOWNSTREAM(MODIFIER||630|||BnaA01g25870D|||BnaA01g25870D||1|WARNING_TRANSCRIPT_MULTIPLE_STOP_CODONS),INTERGENIC(MODIFIER||||||||||1)	GT:PL	0/1:255,0,255
chrA01	18130754	chrA01:18130754_C/T	C	T	222	.	DP=33;VDB=0.276968;RPB=0.0227844;MQB=1;BQB=0.594447;MQSB=1;SGB=-0.69168;MQ0F=0;ICB=1;HOB=0.5;AC=1;AN=2;DP4=10,4,15,4;MQ=60;EFF=DOWNSTREAM(MODIFIER||600|||BnaA01g25990D|||BnaA01g25990D||1|WARNING_TRANSCRIPT_MULTIPLE_STOP_CODONS),INTERGENIC(MODIFIER||||||||||1)	GT:PL	0/1:255,0,249
chrA01	18136781	chrA01:18136781_G/A	G	A	56	.	DP=10;VDB=0.297574;RPB=1.00775;MQB=1.00775;BQB=0.167959;MQSB=1;SGB=-0.556411;MQ0F=0;ICB=1;HOB=0.5;AC=1;AN=2;DP4=5,1,4,0;MQ=60;EFF=DOWNSTREAM(MODIFIER||300|||BnaA01g26000D|||BnaA01g26000D||1),DOWNSTREAM(MODIFIER||3032|||BnaA01g26020D|||BnaA01g26020D||1|WARNING_TRANSCRIPT_INCOMPLETE),INTERGENIC(MODIFIER||||||||||1),UPSTREAM(MODIFIER||1752|||BnaA01g26010D|||BnaA01g26010D||1),UPSTREAM(MODIFIER||3270|||BnaA01g25990D|||BnaA01g25990D||1|WARNING_TRANSCRIPT_MULTIPLE_STOP_CODONS)	GT:PL	0/1:89,0,160
chrA01	18220337	chrA01:18220337_T/C	T	C	136	.	DP=23;VDB=0.477182;RPB=0.39985;MQB=0.726094;BQB=0.872112;MQSB=0.988053;SGB=-0.676189;MQ0F=0.130435;ICB=1;HOB=0.5;AC=1;AN=2;DP4=7,5,6,5;MQ=31;EFF=INTERGENIC(MODIFIER||||||||||1),UPSTREAM(MODIFIER||2774|||BnaA01g26140D|||BnaA01g26140D||1|WARNING_TRANSCRIPT_MULTIPLE_STOP_CODONS)	GT:PL	0/1:169,0,171
chrA01	18271975	chrA01:18271975_C/T	C	T	214	.	DP=28;VDB=0.33346;RPB=0.463231;MQB=0.949591;BQB=0.489886;MQSB=0.988819;SGB=-0.686358;MQ0F=0;ICB=1;HOB=0.5;AC=1;AN=2;DP4=12,2,11,3;MQ=59;EFF=DOWNSTREAM(MODIFIER||293|||BnaA01g26200D|||BnaA01g26200D||1|WARNING_TRANSCRIPT_MULTIPLE_STOP_CODONS),INTERGENIC(MODIFIER||||||||||1)	GT:PL	0/1:247,0,223
chrA01	18319455	chrA01:18319455_A/C	A	C	211	.	DP=10;VDB=0.00414811;MQSB=0.0559863;SGB=-0.670168;MQ0F=0;AC=2;AN=2;DP4=0,0,4,6;MQ=36;EFF=DOWNSTREAM(MODIFIER||1732|||BnaA01g26270D|||BnaA01g26270D||1|WARNING_TRANSCRIPT_MULTIPLE_STOP_CODONS),DOWNSTREAM(MODIFIER||577|||BnaA01g26250D|||BnaA01g26250D||1|WARNING_TRANSCRIPT_MULTIPLE_STOP_CODONS),INTRON(MODIFIER|||||BnaA01g26260D|||BnaA01g26260D|1|1)	GT:PL	1/1:238,30,0
chrA01	18398899	chrA01:18398899_G/A	G	A	222	.	DP=36;VDB=0.0540933;RPB=0.822187;MQB=0.936483;BQB=0.870366;MQSB=0.710095;SGB=-0.692717;MQ0F=0;ICB=1;HOB=0.5;AC=1;AN=2;DP4=10,3,12,11;MQ=57;EFF=INTERGENIC(MODIFIER||||||||||1),UPSTREAM(MODIFIER||3603|||BnaA01g26330D|||BnaA01g26330D||1|WARNING_TRANSCRIPT_MULTIPLE_STOP_CODONS)	GT:PL	0/1:255,0,214
chrA01	18451770	chrA01:18451770_C/G	C	G	92	.	DP=6;VDB=0.915813;RPB=1;MQB=1;BQB=1;MQSB=0.861511;SGB=-0.590765;MQ0F=0;ICB=1;HOB=0.5;AC=1;AN=2;DP4=1,0,2,3;MQ=39;EFF=INTRON(MODIFIER|||||BnaA01g26400D|||BnaA01g26400D|1|1|WARNING_TRANSCRIPT_INCOMPLETE)	GT:PL	0/1:126,0,11
chrA01	18462832	chrA01:18462832_G/A	G	A	158	.	DP=11;VDB=0.282458;RPB=1;MQB=1;BQB=1;MQSB=1;SGB=-0.670168;MQ0F=0;AC=2;AN=2;DP4=1,0,9,1;MQ=57;EFF=INTERGENIC(MODIFIER||||||||||1)	GT:PL	1/1:188,0,4
chrA01	18462843	chrA01:18462843_C/T	C	T	184	.	DP=12;VDB=0.173819;RPB=1;MQB=1;BQB=1;MQSB=0.6;SGB=-0.676189;MQ0F=0;AC=2;AN=2;DP4=1,0,9,2;MQ=54;EFF=INTERGENIC(MODIFIER||||||||||1)	GT:PL	1/1:211,1,0
chrA01	18510080	chrA01:18510080_G/A	G	A	64	.	DP=17;VDB=0.407747;RPB=0.988701;MQB=0.107822;BQB=0.881383;MQSB=0.82234;SGB=-0.616816;MQ0F=0;ICB=1;HOB=0.5;AC=1;AN=2;DP4=5,6,4,2;MQ=39;EFF=INTERGENIC(MODIFIER||||||||||1),UPSTREAM(MODIFIER||2331|||BnaA01g26430D|||BnaA01g26430D||1|WARNING_TRANSCRIPT_MULTIPLE_STOP_CODONS)	GT:PL	0/1:97,0,206
chrA01	18523617	chrA01:18523617_G/A	G	A	165	.	DP=16;VDB=0.82583;RPB=0.88901;MQB=0.0144756;BQB=0.971017;MQSB=0.0731397;SGB=-0.680642;MQ0F=0.0625;ICB=1;HOB=0.5;AC=1;AN=2;DP4=2,2,11,1;MQ=49;EFF=DOWNSTREAM(MODIFIER||1734|||BnaA01g26450D|||BnaA01g26450D||1|WARNING_TRANSCRIPT_INCOMPLETE),INTERGENIC(MODIFIER||||||||||1),UPSTREAM(MODIFIER||2591|||BnaA01g26440D|||BnaA01g26440D||1|WARNING_TRANSCRIPT_MULTIPLE_STOP_CODONS),UPSTREAM(MODIFIER||3243|||BnaA01g26460D|||BnaA01g26460D||1|WARNING_TRANSCRIPT_INCOMPLETE)	GT:PL	0/1:200,0,37
chrA01	18541672	chrA01:18541672_C/T	C	T	225	.	DP=18;VDB=7.08604e-05;RPB=0.00673795;MQB=0.00673795;BQB=0.479639;MQSB=0.043734;SGB=-0.680642;MQ0F=0.333333;AC=2;AN=2;DP4=5,0,4,8;MQ=36;EFF=INTERGENIC(MODIFIER||||||||||1)	GT:PL	1/1:252,13,0
chrA01	18550974	chrA01:18550974_G/A	G	A	43.4911	.	DP=17;VDB=0.946848;RPB=1;MQB=0.510573;BQB=0.36331;MQSB=0.951229;SGB=-0.590765;MQ0F=0.0588235;ICB=1;HOB=0.5;AC=1;AN=2;DP4=9,3,3,2;MQ=39;EFF=DOWNSTREAM(MODIFIER||2706|||BnaA01g26490D|||BnaA01g26490D||1),SYNONYMOUS_CODING(LOW|SILENT|cgG/cgA|R291||BnaA01g26480D|||BnaA01g26480D|2|1|WARNING_TRANSCRIPT_MULTIPLE_STOP_CODONS),UPSTREAM(MODIFIER||2016|||BnaA01g26470D|||BnaA01g26470D||1|WARNING_TRANSCRIPT_INCOMPLETE)	GT:PL	0/1:77,0,191
chrA01	18594424	chrA01:18594424_G/A	G	A	222	.	DP=36;VDB=0.901215;RPB=0.829933;MQB=0.869851;BQB=0.941718;MQSB=0.622512;SGB=-0.691153;MQ0F=0;ICB=1;HOB=0.5;AC=1;AN=2;DP4=10,7,8,10;MQ=55;EFF=DOWNSTREAM(MODIFIER||3863|||BnaA01g26540D|||BnaA01g26540D||1|WARNING_TRANSCRIPT_INCOMPLETE),DOWNSTREAM(MODIFIER||921|||BnaA01g26560D|||BnaA01g26560D||1|WARNING_TRANSCRIPT_INCOMPLETE),NON_SYNONYMOUS_CODING(MODERATE|MISSENSE|Gaa/Aaa|E417K||BnaA01g26550D|||BnaA01g26550D|7|1|WARNING_TRANSCRIPT_INCOMPLETE),UPSTREAM(MODIFIER||1749|||BnaA01g26570D|||BnaA01g26570D||1)	GT:PL	0/1:255,0,255
chrA01	18658687	chrA01:18658687_C/T	C	T	222	.	DP=35;VDB=0.695295;RPB=0.612327;MQB=0.804129;BQB=0.775867;MQSB=0.711573;SGB=-0.692717;MQ0F=0;ICB=1;HOB=0.5;AC=1;AN=2;DP4=8,4,13,10;MQ=54;EFF=DOWNSTREAM(MODIFIER||1188|||BnaA01g26660D|||BnaA01g26660D||1|WARNING_TRANSCRIPT_INCOMPLETE),DOWNSTREAM(MODIFIER||3450|||BnaA01g26640D|||BnaA01g26640D||1|WARNING_TRANSCRIPT_INCOMPLETE),NON_SYNONYMOUS_CODING(MODERATE|MISSENSE|Cca/Tca|P414S||BnaA01g26650D|||BnaA01g26650D|8|1)	GT:PL	0/1:255,0,218
chrA01	18668313	chrA01:18668313_C/T	C	T	197	.	DP=16;VDB=0.337964;RPB=0.0674215;MQB=0.051493;BQB=0.762523;MQSB=0.960687;SGB=-0.676189;MQ0F=0;ICB=1;HOB=0.5;AC=1;AN=2;DP4=3,2,8,3;MQ=57;EFF=NON_SYNONYMOUS_CODING(MODERATE|MISSENSE|Cct/Tct|P93S||BnaA01g26670D|||BnaA01g26670D|2|1|WARNING_TRANSCRIPT_INCOMPLETE),UPSTREAM(MODIFIER||924|||BnaA01g26680D|||BnaA01g26680D||1)	GT:PL	0/1:230,0,114
chrA01	18668723	chrA01:18668723_G/A	G	A	220	.	DP=25;VDB=0.416493;RPB=0.849513;MQB=0.920158;BQB=0.668488;MQSB=0.665001;SGB=-0.680642;MQ0F=0;ICB=1;HOB=0.5;AC=1;AN=2;DP4=5,8,6,6;MQ=58;EFF=NON_SYNONYMOUS_CODING(MODERATE|MISSENSE|Gaa/Aaa|E182K||BnaA01g26670D|||BnaA01g26670D|3|1|WARNING_TRANSCRIPT_INCOMPLETE),UPSTREAM(MODIFIER||514|||BnaA01g26680D|||BnaA01g26680D||1)	GT:PL	0/1:253,0,255
chrA01	18684293	chrA01:18684293_C/T	C	T	222	.	DP=68;VDB=0.118547;RPB=0.476222;MQB=1;BQB=0.733457;MQSB=1;SGB=-0.692067;MQ0F=0;ICB=1;HOB=0.5;AC=1;AN=2;DP4=25,23,11,9;MQ=60;EFF=INTERGENIC(MODIFIER||||||||||1)	GT:PL	0/1:255,0,255
chrA01	18839416	chrA01:18839416_C/T	C	T	222	.	DP=29;VDB=0.0291532;RPB=0.558881;MQB=0.993707;BQB=0.91287;MQSB=0.657047;SGB=-0.691153;MQ0F=0;ICB=1;HOB=0.5;AC=1;AN=2;DP4=4,7,11,7;MQ=57;EFF=DOWNSTREAM(MODIFIER||4576|||BnaA01g26870D|||BnaA01g26870D||1),DOWNSTREAM(MODIFIER||629|||BnaA01g26850D|||BnaA01g26850D||1|WARNING_TRANSCRIPT_INCOMPLETE),SYNONYMOUS_CODING(LOW|SILENT|ttG/ttA|L522||BnaA01g26860D|||BnaA01g26860D|1|1),UPSTREAM(MODIFIER||4440|||BnaA01g26840D|||BnaA01g26840D||1)	GT:PL	0/1:255,0,225
chrA01	18890941	chrA01:18890941_G/A	G	A	175	.	DP=27;VDB=0.29105;RPB=0.994627;MQB=0.599223;BQB=0.646383;MQSB=0.00386592;SGB=-0.676189;MQ0F=0;ICB=1;HOB=0.5;AC=1;AN=2;DP4=7,8,6,5;MQ=49;EFF=DOWNSTREAM(MODIFIER||1219|||BnaA01g26990D|||BnaA01g26990D||1|WARNING_TRANSCRIPT_INCOMPLETE),DOWNSTREAM(MODIFIER||3347|||BnaA01g27000D|||BnaA01g27000D||1|WARNING_TRANSCRIPT_INCOMPLETE),NON_SYNONYMOUS_CODING(MODERATE|MISSENSE|Gat/Aat|D150N||BnaA01g26980D|||BnaA01g26980D|1|1)	GT:PL	0/1:208,0,254
chrA01	18963583	chrA01:18963583_G/A	G	A	222	.	DP=33;VDB=0.435229;RPB=0.84697;MQB=0.968709;BQB=0.810416;MQSB=0.35414;SGB=-0.689466;MQ0F=0;ICB=1;HOB=0.5;AC=1;AN=2;DP4=8,9,9,7;MQ=56;EFF=DOWNSTREAM(MODIFIER||3294|||BnaA01g27160D|||BnaA01g27160D||1|WARNING_TRANSCRIPT_INCOMPLETE),DOWNSTREAM(MODIFIER||4769|||BnaA01g27130D|||BnaA01g27130D||1|WARNING_TRANSCRIPT_MULTIPLE_STOP_CODONS),DOWNSTREAM(MODIFIER||959|||BnaA01g27150D|||BnaA01g27150D||1|WARNING_TRANSCRIPT_INCOMPLETE),INTRON(MODIFIER|||||BnaA01g27140D|||BnaA01g27140D|2|1|WARNING_TRANSCRIPT_MULTIPLE_STOP_CODONS),SPLICE_SITE_DONOR(HIGH|||||BnaA01g27140D|||BnaA01g27140D|2|1|WARNING_TRANSCRIPT_MULTIPLE_STOP_CODONS)	GT:PL	0/1:255,0,255
chrA01	19131067	chrA01:19131067_C/T	C	T	222	.	DP=30;VDB=0.845515;RPB=0.652611;MQB=0.997825;BQB=0.99397;MQSB=0.000410515;SGB=-0.692067;MQ0F=0;ICB=1;HOB=0.5;AC=1;AN=2;DP4=5,5,9,11;MQ=45;EFF=INTERGENIC(MODIFIER||||||||||1)	GT:PL	0/1:255,0,179
chrA01	19146629	chrA01:19146629_C/T	C	T	222	.	DP=29;VDB=0.778595;RPB=0.604224;MQB=1;BQB=0.538329;MQSB=1;SGB=-0.686358;MQ0F=0;ICB=1;HOB=0.5;AC=1;AN=2;DP4=8,7,8,6;MQ=60;EFF=DOWNSTREAM(MODIFIER||2386|||BnaA01g27390D|||BnaA01g27390D||1),INTERGENIC(MODIFIER||||||||||1)	GT:PL	0/1:255,0,255
chrA01	19309810	chrA01:19309810_G/A	G	A	222	.	DP=23;VDB=0.938725;RPB=1;MQB=1;BQB=0.821851;MQSB=1;SGB=-0.680642;MQ0F=0;ICB=1;HOB=0.5;AC=1;AN=2;DP4=5,5,4,8;MQ=60;EFF=DOWNSTREAM(MODIFIER||2371|||BnaA01g27650D|||BnaA01g27650D||1),DOWNSTREAM(MODIFIER||4947|||BnaA01g27660D|||BnaA01g27660D||1|WARNING_TRANSCRIPT_INCOMPLETE),DOWNSTREAM(MODIFIER||880|||BnaA01g27640D|||BnaA01g27640D||1|WARNING_TRANSCRIPT_INCOMPLETE),SYNONYMOUS_CODING(LOW|SILENT|ctC/ctT|L40||BnaA01g27630D|||BnaA01g27630D|2|1|WARNING_TRANSCRIPT_INCOMPLETE),UPSTREAM(MODIFIER||952|||BnaA01g27620D|||BnaA01g27620D||1|WARNING_TRANSCRIPT_INCOMPLETE)	GT:PL	0/1:255,0,217
chrA01	19495823	chrA01:19495823_G/A	G	A	114	.	DP=21;VDB=0.0224905;RPB=0.695144;MQB=1;BQB=0.994334;MQSB=1;SGB=-0.662043;MQ0F=0;ICB=1;HOB=0.5;AC=1;AN=2;DP4=2,10,0,9;MQ=60;EFF=DOWNSTREAM(MODIFIER||4816|||BnaA01g27980D|||BnaA01g27980D||1|WARNING_TRANSCRIPT_MULTIPLE_STOP_CODONS),INTERGENIC(MODIFIER||||||||||1),UPSTREAM(MODIFIER||1663|||BnaA01g27970D|||BnaA01g27970D||1|WARNING_TRANSCRIPT_INCOMPLETE)	GT:PL	0/1:147,0,222
chrA01	19834017	chrA01:19834017_C/T	C	T	222	.	DP=50;VDB=0.128133;RPB=0.998824;MQB=0.971017;BQB=0.844161;MQSB=0.973216;SGB=-0.692914;MQ0F=0;ICB=1;HOB=0.5;AC=1;AN=2;DP4=8,17,18,7;MQ=59;EFF=DOWNSTREAM(MODIFIER||1380|||BnaA01g28450D|||BnaA01g28450D||1|WARNING_TRANSCRIPT_MULTIPLE_STOP_CODONS),NON_SYNONYMOUS_CODING(MODERATE|MISSENSE|tCa/tTa|S39L||BnaA01g28440D|||BnaA01g28440D|2|1|WARNING_TRANSCRIPT_INCOMPLETE),UPSTREAM(MODIFIER||4745|||BnaA01g28460D|||BnaA01g28460D||1),UPSTREAM(MODIFIER||4977|||BnaA01g28430D|||BnaA01g28430D||1|WARNING_TRANSCRIPT_INCOMPLETE)	GT:PL	0/1:255,0,255
chrA01	19860714	chrA01:19860714_C/T	C	T	212	.	DP=22;VDB=0.00737988;RPB=0.409892;MQB=0.834768;BQB=0.973056;MQSB=0.86151;SGB=-0.683931;MQ0F=0;ICB=1;HOB=0.5;AC=1;AN=2;DP4=5,4,3,10;MQ=59;EFF=DOWNSTREAM(MODIFIER||1417|||BnaA01g28530D|||BnaA01g28530D||1|WARNING_TRANSCRIPT_INCOMPLETE),DOWNSTREAM(MODIFIER||3056|||BnaA01g28540D|||BnaA01g28540D||1),INTRON(MODIFIER|||||BnaA01g28520D|||BnaA01g28520D|1|1|WARNING_TRANSCRIPT_INCOMPLETE),UPSTREAM(MODIFIER||1181|||BnaA01g28510D|||BnaA01g28510D||1|WARNING_TRANSCRIPT_INCOMPLETE),UPSTREAM(MODIFIER||2865|||BnaA01g28500D|||BnaA01g28500D||1),UPSTREAM(MODIFIER||4589|||BnaA01g28490D|||BnaA01g28490D||1)	GT:PL	0/1:245,0,198
chrA01	19964449	chrA01:19964449_C/T	C	T	153	.	DP=14;VDB=0.847599;RPB=0.94925;MQB=0.875173;BQB=0.902954;MQSB=0.885987;SGB=-0.651104;MQ0F=0;ICB=1;HOB=0.5;AC=1;AN=2;DP4=4,2,3,5;MQ=57;EFF=DOWNSTREAM(MODIFIER||4273|||BnaA01g28730D|||BnaA01g28730D||1),NON_SYNONYMOUS_CODING(MODERATE|MISSENSE|gGg/gAg|G68E||BnaA01g28750D|||BnaA01g28750D|3|1|WARNING_TRANSCRIPT_INCOMPLETE),UPSTREAM(MODIFIER||2067|||BnaA01g28740D|||BnaA01g28740D||1|WARNING_TRANSCRIPT_INCOMPLETE)	GT:PL	0/1:186,0,141
chrA01	20005093	chrA01:20005093_C/T	C	T	222	.	DP=30;VDB=0.384464;RPB=0.807118;MQB=0.971601;BQB=0.747018;MQSB=0.853996;SGB=-0.688148;MQ0F=0;ICB=1;HOB=0.5;AC=1;AN=2;DP4=5,9,6,9;MQ=56;EFF=DOWNSTREAM(MODIFIER||608|||BnaA01g28800D|||BnaA01g28800D||1|WARNING_TRANSCRIPT_MULTIPLE_STOP_CODONS),STOP_GAINED(HIGH|NONSENSE|Caa/Taa|Q345*||BnaA01g28790D|||BnaA01g28790D|5|1|WARNING_TRANSCRIPT_INCOMPLETE)	GT:PL	0/1:255,0,253
chrA01	20005131	chrA01:20005131_G/A	G	A	189	.	DP=24;VDB=0.0471826;RPB=0.95891;MQB=0.931547;BQB=0.921053;MQSB=0.88692;SGB=-0.676189;MQ0F=0;ICB=1;HOB=0.5;AC=1;AN=2;DP4=3,10,5,6;MQ=58;EFF=DOWNSTREAM(MODIFIER||570|||BnaA01g28800D|||BnaA01g28800D||1|WARNING_TRANSCRIPT_MULTIPLE_STOP_CODONS),SYNONYMOUS_CODING(LOW|SILENT|acG/acA|T357||BnaA01g28790D|||BnaA01g28790D|5|1|WARNING_TRANSCRIPT_INCOMPLETE)	GT:PL	0/1:222,0,235
chrA01	20029821	chrA01:20029821_C/T	C	T	222	.	DP=46;VDB=0.61515;RPB=0.712226;MQB=1;BQB=0.92479;MQSB=1;SGB=-0.692717;MQ0F=0;ICB=1;HOB=0.5;AC=1;AN=2;DP4=8,15,11,12;MQ=60;EFF=DOWNSTREAM(MODIFIER||3060|||BnaA01g28870D|||BnaA01g28870D||1|WARNING_TRANSCRIPT_MULTIPLE_STOP_CODONS),INTRON(MODIFIER|||||BnaA01g28880D|||BnaA01g28880D|6|1|WARNING_TRANSCRIPT_MULTIPLE_STOP_CODONS),UPSTREAM(MODIFIER||2918|||BnaA01g28890D|||BnaA01g28890D||1|WARNING_TRANSCRIPT_MULTIPLE_STOP_CODONS)	GT:PL	0/1:255,0,255
chrA01	20092560	chrA01:20092560_G/A	G	A	49.7526	.	DP=36;VDB=0.741566;RPB=0.331674;MQB=0.816521;BQB=0.444498;MQSB=0.677184;SGB=-0.616816;MQ0F=0;ICB=1;HOB=0.5;AC=1;AN=2;DP4=8,22,2,4;MQ=56;EFF=INTERGENIC(MODIFIER||||||||||1)	GT:PL	0/1:85,0,255
chrA01	20171859	chrA01:20171859_C/T	C	T	203	.	DP=57;VDB=0.868407;RPB=0.976603;MQB=0.105863;BQB=0.898116;MQSB=0.796039;SGB=-0.686358;MQ0F=0;ICB=1;HOB=0.5;AC=1;AN=2;DP4=14,28,6,8;MQ=51;EFF=DOWNSTREAM(MODIFIER||3578|||BnaA01g29150D|||BnaA01g29150D||1),INTRON(MODIFIER|||||BnaA01g29140D|||BnaA01g29140D|4|1|WARNING_TRANSCRIPT_MULTIPLE_STOP_CODONS)	GT:PL	0/1:237,0,255
chrA01	20209368	chrA01:20209368_G/A	G	A	162	.	DP=21;VDB=0.431286;RPB=0.593759;MQB=1;BQB=0.780412;MQSB=1;SGB=-0.670168;MQ0F=0;ICB=1;HOB=0.5;AC=1;AN=2;DP4=4,7,7,3;MQ=60;EFF=DOWNSTREAM(MODIFIER||2936|||BnaA01g29210D|||BnaA01g29210D||1),DOWNSTREAM(MODIFIER||892|||BnaA01g29230D|||BnaA01g29230D||1|WARNING_TRANSCRIPT_INCOMPLETE),SYNONYMOUS_CODING(LOW|SILENT|caG/caA|Q490||BnaA01g29220D|||BnaA01g29220D|1|1)	GT:PL	0/1:195,0,228
chrA01	20265699	chrA01:20265699_G/A	G	A	222	.	DP=27;VDB=0.328077;RPB=0.653744;MQB=0.819567;BQB=0.668337;MQSB=0.213769;SGB=-0.686358;MQ0F=0;ICB=1;HOB=0.5;AC=1;AN=2;DP4=7,6,8,6;MQ=57;EFF=INTERGENIC(MODIFIER||||||||||1)	GT:PL	0/1:255,0,255
chrA01	20280128	chrA01:20280128_G/A	G	A	117	.	DP=12;VDB=0.891746;RPB=0.931779;MQB=0.982603;BQB=0.660716;MQSB=1;SGB=-0.616816;MQ0F=0;ICB=1;HOB=0.5;AC=1;AN=2;DP4=0,6,1,5;MQ=60;EFF=DOWNSTREAM(MODIFIER||2|||BnaA01g29340D|||BnaA01g29340D||1|WARNING_TRANSCRIPT_INCOMPLETE),DOWNSTREAM(MODIFIER||893|||BnaA01g29320D|||BnaA01g29320D||1|WARNING_TRANSCRIPT_MULTIPLE_STOP_CODONS),INTERGENIC(MODIFIER||||||||||1),UPSTREAM(MODIFIER||1393|||BnaA01g29350D|||BnaA01g29350D||1|WARNING_TRANSCRIPT_INCOMPLETE),UPSTREAM(MODIFIER||220|||BnaA01g29330D|||BnaA01g29330D||1)	GT:PL	0/1:150,0,122
chrA01	20333377	chrA01:20333377_A/G	A	G	228	.	DP=11;VDB=0.486768;MQSB=0.924449;SGB=-0.676189;MQ0F=0;AC=2;AN=2;DP4=0,0,7,4;MQ=47;EFF=DOWNSTREAM(MODIFIER||2375|||BnaA01g29390D|||BnaA01g29390D||1|WARNING_TRANSCRIPT_INCOMPLETE),INTERGENIC(MODIFIER||||||||||1)	GT:PL	1/1:255,33,0
chrA01	20427220	chrA01:20427220_C/T	C	T	211	.	DP=28;VDB=0.489152;RPB=0.812241;MQB=1;BQB=0.556581;MQSB=1;SGB=-0.683931;MQ0F=0;ICB=1;HOB=0.5;AC=1;AN=2;DP4=11,4,9,4;MQ=60;EFF=INTERGENIC(MODIFIER||||||||||1)	GT:PL	0/1:244,0,255
chrA01	20428749	chrA01:20428749_C/T	C	T	222	.	DP=31;VDB=0.251288;RPB=0.847353;MQB=1;BQB=0.992935;MQSB=1;SGB=-0.686358;MQ0F=0;ICB=1;HOB=0.5;AC=1;AN=2;DP4=6,11,6,8;MQ=60;EFF=INTERGENIC(MODIFIER||||||||||1),UPSTREAM(MODIFIER||4752|||BnaA01g29490D|||BnaA01g29490D||1|WARNING_TRANSCRIPT_MULTIPLE_STOP_CODONS)	GT:PL	0/1:255,0,255
chrA01	20495648	chrA01:20495648_C/T	C	T	190	.	DP=51;VDB=0.218802;RPB=0.0327359;MQB=1;BQB=0.936657;MQSB=1;SGB=-0.688148;MQ0F=0;ICB=1;HOB=0.5;AC=1;AN=2;DP4=26,10,9,6;MQ=60;EFF=DOWNSTREAM(MODIFIER||42|||BnaA01g29660D|||BnaA01g29660D||1|WARNING_TRANSCRIPT_INCOMPLETE),INTRAGENIC(MODIFIER|||||BnaA01g29660D|||||1),UPSTREAM(MODIFIER||2185|||BnaA01g29650D|||BnaA01g29650D||1|WARNING_TRANSCRIPT_MULTIPLE_STOP_CODONS),UPSTREAM(MODIFIER||4198|||BnaA01g29670D|||BnaA01g29670D||1)	GT:PL	0/1:223,0,255
chrA01	20602656	chrA01:20602656_C/T	C	T	181	.	DP=49;VDB=0.659492;RPB=0.396102;MQB=0.95083;BQB=0.966551;MQSB=0.901576;SGB=-0.686358;MQ0F=0;ICB=1;HOB=0.5;AC=1;AN=2;DP4=15,19,7,7;MQ=59;EFF=INTERGENIC(MODIFIER||||||||||1)	GT:PL	0/1:214,0,255
chrA01	20610522	chrA01:20610522_C/T	C	T	152	.	DP=53;VDB=0.399491;RPB=0.925619;MQB=0.968003;BQB=0.102182;MQSB=0.929678;SGB=-0.680642;MQ0F=0;ICB=1;HOB=0.5;AC=1;AN=2;DP4=26,15,6,6;MQ=58;EFF=NON_SYNONYMOUS_CODING(MODERATE|MISSENSE|aCt/aTt|T13I||BnaA01g29820D|||BnaA01g29820D|1|1|WARNING_TRANSCRIPT_MULTIPLE_STOP_CODONS)	GT:PL	0/1:186,0,255
chrA01	20684482	chrA01:20684482_C/T	C	T	140	.	DP=37;VDB=0.274834;RPB=0.691007;MQB=0.843221;BQB=0.312662;MQSB=0.275869;SGB=-0.680642;MQ0F=0;ICB=1;HOB=0.5;AC=1;AN=2;DP4=18,7,11,1;MQ=57;EFF=DOWNSTREAM(MODIFIER||1631|||BnaA01g30010D|||BnaA01g30010D||1),DOWNSTREAM(MODIFIER||4069|||BnaA01g30000D|||BnaA01g30000D||1|WARNING_TRANSCRIPT_INCOMPLETE),NON_SYNONYMOUS_CODING(MODERATE|MISSENSE|tCt/tTt|S14F||BnaA01g30020D|||BnaA01g30020D|1|1),UPSTREAM(MODIFIER||1957|||BnaA01g30030D|||BnaA01g30030D||1|WARNING_TRANSCRIPT_INCOMPLETE),UPSTREAM(MODIFIER||2620|||BnaA01g30040D|||BnaA01g30040D||1|WARNING_TRANSCRIPT_INCOMPLETE)	GT:PL	0/1:173,0,255
chrA01	20692695	chrA01:20692695_G/A	G	A	165	.	DP=73;VDB=0.971085;RPB=1;MQB=0.705497;BQB=0.0595378;MQSB=0.965495;SGB=-0.690438;MQ0F=0;ICB=1;HOB=0.5;AC=1;AN=2;DP4=28,28,10,7;MQ=58;EFF=DOWNSTREAM(MODIFIER||1337|||BnaA01g30040D|||BnaA01g30040D||1|WARNING_TRANSCRIPT_INCOMPLETE),DOWNSTREAM(MODIFIER||4814|||BnaA01g30070D|||BnaA01g30070D||1|WARNING_TRANSCRIPT_MULTIPLE_STOP_CODONS),NON_SYNONYMOUS_CODING(MODERATE|MISSENSE|Gag/Aag|E174K||BnaA01g30050D|||BnaA01g30050D|1|1),UPSTREAM(MODIFIER||171|||BnaA01g30060D|||BnaA01g30060D||1|WARNING_TRANSCRIPT_INCOMPLETE)	GT:PL	0/1:199,0,255
chrA01	20699061	chrA01:20699061_G/T	G	T	128	.	DP=38;VDB=0.956431;RPB=0.646852;MQB=0.0023769;BQB=0.675881;MQSB=0.939831;SGB=-0.676189;MQ0F=0;ICB=1;HOB=0.5;AC=1;AN=2;DP4=13,14,4,7;MQ=54;EFF=DOWNSTREAM(MODIFIER||1884|||BnaA01g30060D|||BnaA01g30060D||1|WARNING_TRANSCRIPT_INCOMPLETE),DOWNSTREAM(MODIFIER||1894|||BnaA01g30080D|||BnaA01g30080D||1|WARNING_TRANSCRIPT_INCOMPLETE),SYNONYMOUS_CODING(LOW|SILENT|ctC/ctA|L297||BnaA01g30070D|||BnaA01g30070D|10|1|WARNING_TRANSCRIPT_MULTIPLE_STOP_CODONS)	GT:PL	0/1:162,0,255
chrA01	20699068	chrA01:20699068_G/C	G	C	120	.	DP=40;VDB=0.453287;RPB=0.0896979;MQB=0.000404589;BQB=0.980804;MQSB=0.915856;SGB=-0.676189;MQ0F=0;ICB=1;HOB=0.5;AC=1;AN=2;DP4=15,14,5,6;MQ=53;EFF=DOWNSTREAM(MODIFIER||1887|||BnaA01g30080D|||BnaA01g30080D||1|WARNING_TRANSCRIPT_INCOMPLETE),DOWNSTREAM(MODIFIER||1891|||BnaA01g30060D|||BnaA01g30060D||1|WARNING_TRANSCRIPT_INCOMPLETE),NON_SYNONYMOUS_CODING(MODERATE|MISSENSE|tCt/tGt|S295C||BnaA01g30070D|||BnaA01g30070D|10|1|WARNING_TRANSCRIPT_MULTIPLE_STOP_CODONS)	GT:PL	0/1:154,0,255
chrA01	20708218	chrA01:20708218_G/A	G	A	181	.	DP=48;VDB=0.00812807;RPB=0.0268303;MQB=0.0497871;BQB=0.70153;MQSB=0.999514;SGB=-0.689466;MQ0F=0;ICB=1;HOB=0.5;AC=1;AN=2;DP4=19,13,8,8;MQ=55;EFF=INTRON(MODIFIER|||||BnaA01g30100D|||BnaA01g30100D|3|1|WARNING_TRANSCRIPT_INCOMPLETE),UPSTREAM(MODIFIER||1151|||BnaA01g30090D|||BnaA01g30090D||1|WARNING_TRANSCRIPT_MULTIPLE_STOP_CODONS)	GT:PL	0/1:214,0,255
chrA01	20762573	chrA01:20762573_A/G	A	G	136	.	DP=44;VDB=0.00641761;RPB=0.0290361;MQB=0.892853;BQB=0.533951;MQSB=0.960789;SGB=-0.670168;MQ0F=0;ICB=1;HOB=0.5;AC=1;AN=2;DP4=19,15,5,5;MQ=59;EFF=DOWNSTREAM(MODIFIER||391|||BnaA01g30200D|||BnaA01g30200D||1|WARNING_TRANSCRIPT_MULTIPLE_STOP_CODONS),INTERGENIC(MODIFIER||||||||||1),UPSTREAM(MODIFIER||4628|||BnaA01g30210D|||BnaA01g30210D||1|WARNING_TRANSCRIPT_MULTIPLE_STOP_CODONS)	GT:PL	0/1:170,0,255
chrA01	20781489	chrA01:20781489_T/C	T	C	29.3799	.	DP=20;VDB=0.8442;RPB=0.366241;MQB=0.443252;BQB=0.995546;MQSB=0.68321;SGB=-0.556411;MQ0F=0;ICB=1;HOB=0.5;AC=1;AN=2;DP4=12,4,3,1;MQ=56;EFF=NON_SYNONYMOUS_CODING(MODERATE|MISSENSE|Agc/Ggc|S223G||BnaA01g30230D|||BnaA01g30230D|3|1|WARNING_TRANSCRIPT_MULTIPLE_STOP_CODONS),UPSTREAM(MODIFIER||4903|||BnaA01g30220D|||BnaA01g30220D||1|WARNING_TRANSCRIPT_MULTIPLE_STOP_CODONS)	GT:PL	0/1:64,0,251
chrA01	20791109	chrA01:20791109_T/C	T	C	200	.	DP=23;VDB=0.83351;RPB=0.923099;MQB=0.238761;BQB=0.857779;MQSB=0.977066;SGB=-0.680642;MQ0F=0;ICB=1;HOB=0.5;AC=1;AN=2;DP4=5,6,6,6;MQ=54;EFF=DOWNSTREAM(MODIFIER||1874|||BnaA01g30240D|||BnaA01g30240D||1),INTERGENIC(MODIFIER||||||||||1)	GT:PL	0/1:233,0,242
chrA01	20791121	chrA01:20791121_A/C	A	C	202	.	DP=25;VDB=0.345999;RPB=0.948139;MQB=0.367879;BQB=0.763684;MQSB=0.994024;SGB=-0.680642;MQ0F=0;ICB=1;HOB=0.5;AC=1;AN=2;DP4=7,6,7,5;MQ=55;EFF=DOWNSTREAM(MODIFIER||1862|||BnaA01g30240D|||BnaA01g30240D||1),INTERGENIC(MODIFIER||||||||||1)	GT:PL	0/1:235,0,255
chrA01	20804732	chrA01:20804732_T/C	T	C	133	.	DP=45;VDB=0.0589237;RPB=0.954126;MQB=5.33002e-06;BQB=0.224526;MQSB=0.947708;SGB=-0.686358;MQ0F=0.0444444;ICB=1;HOB=0.5;AC=1;AN=2;DP4=20,11,8,6;MQ=50;EFF=DOWNSTREAM(MODIFIER||4409|||BnaA01g30270D|||BnaA01g30270D||1),SYNONYMOUS_CODING(LOW|SILENT|acA/acG|T957||BnaA01g30260D|||BnaA01g30260D|4|1|WARNING_TRANSCRIPT_INCOMPLETE)	GT:PL	0/1:167,0,255
chrA01	20891400	chrA01:20891400_C/T	C	T	202	.	DP=38;VDB=0.877674;RPB=0.955245;MQB=0.817158;BQB=0.348212;MQSB=0.77744;SGB=-0.686358;MQ0F=0;ICB=1;HOB=0.5;AC=1;AN=2;DP4=15,9,7,7;MQ=58;EFF=DOWNSTREAM(MODIFIER||3829|||BnaA01g30440D|||BnaA01g30440D||1),SYNONYMOUS_CODING(LOW|SILENT|gtG/gtA|V470||BnaA01g30430D|||BnaA01g30430D|7|1|WARNING_TRANSCRIPT_MULTIPLE_STOP_CODONS),UPSTREAM(MODIFIER||2240|||BnaA01g30420D|||BnaA01g30420D||1)	GT:PL	0/1:235,0,255
chrA01	20959592	chrA01:20959592_T/C	T	C	184	.	DP=7;VDB=0.0269308;MQSB=0.405132;SGB=-0.636426;MQ0F=0;AC=2;AN=2;DP4=0,0,3,4;MQ=53;EFF=DOWNSTREAM(MODIFIER||2161|||BnaA01g30600D|||BnaA01g30600D||1),NON_SYNONYMOUS_CODING(MODERATE|MISSENSE|Tca/Cca|S164P||BnaA01g30590D|||BnaA01g30590D|2|1|WARNING_TRANSCRIPT_NO_START_CODON)	GT:PL	1/1:211,21,0
chrA01	20992527	chrA01:20992527_C/T	C	T	107	.	DP=10;VDB=0.923066;RPB=0.503877;MQB=0.111973;BQB=0.895781;MQSB=1;SGB=-0.616816;MQ0F=0;ICB=1;HOB=0.5;AC=1;AN=2;DP4=4,0,5,1;MQ=49;EFF=DOWNSTREAM(MODIFIER||1867|||BnaA01g30710D|||BnaA01g30710D||1),NON_SYNONYMOUS_CODING(MODERATE|MISSENSE|aGt/aAt|S118N||BnaA01g30700D|||BnaA01g30700D|1|1),UPSTREAM(MODIFIER||1588|||BnaA01g30690D|||BnaA01g30690D||1),UPSTREAM(MODIFIER||3428|||BnaA01g30680D|||BnaA01g30680D||1)	GT:PL	0/1:140,0,97
chrA01	21005061	chrA01:21005061_T/A	T	A	154	.	DP=8;VDB=0.000225631;MQSB=0.166667;SGB=-0.651104;MQ0F=0;AC=2;AN=2;DP4=0,0,6,2;MQ=48;EFF=DOWNSTREAM(MODIFIER||1220|||BnaA01g30720D|||BnaA01g30720D||1),INTERGENIC(MODIFIER||||||||||1),UPSTREAM(MODIFIER||944|||BnaA01g30730D|||BnaA01g30730D||1|WARNING_TRANSCRIPT_INCOMPLETE)	GT:PL	1/1:181,24,0
chrA01	21011068	chrA01:21011068_C/T	C	T	192	.	DP=16;VDB=0.168008;RPB=0.732962;MQB=0.971017;BQB=0.732962;MQSB=0.928571;SGB=-0.680642;MQ0F=0;ICB=1;HOB=0.5;AC=1;AN=2;DP4=4,0,10,2;MQ=58;EFF=DOWNSTREAM(MODIFIER||1795|||BnaA01g30760D|||BnaA01g30760D||1|WARNING_TRANSCRIPT_MULTIPLE_STOP_CODONS),DOWNSTREAM(MODIFIER||523|||BnaA01g30730D|||BnaA01g30730D||1|WARNING_TRANSCRIPT_INCOMPLETE),INTERGENIC(MODIFIER||||||||||1),UPSTREAM(MODIFIER||209|||BnaA01g30740D|||BnaA01g30740D||1),UPSTREAM(MODIFIER||687|||BnaA01g30750D|||BnaA01g30750D||1)	GT:PL	0/1:226,0,82
chrA01	21180338	chrA01:21180338_C/A	C	A	133	.	DP=17;VDB=0.178077;RPB=0.629304;MQB=0.90252;BQB=0.924478;MQSB=1;SGB=-0.683931;MQ0F=0;ICB=1;HOB=0.5;AC=1;AN=2;DP4=4,0,12,1;MQ=32;EFF=DOWNSTREAM(MODIFIER||4082|||BnaA01g31130D|||BnaA01g31130D||1|WARNING_TRANSCRIPT_MULTIPLE_STOP_CODONS),DOWNSTREAM(MODIFIER||577|||BnaA01g31150D|||BnaA01g31150D||1|WARNING_TRANSCRIPT_INCOMPLETE),INTERGENIC(MODIFIER||||||||||1),UPSTREAM(MODIFIER||1563|||BnaA01g31140D|||BnaA01g31140D||1),UPSTREAM(MODIFIER||3413|||BnaA01g31160D|||BnaA01g31160D||1|WARNING_TRANSCRIPT_MULTIPLE_STOP_CODONS)	GT:PL	0/1:167,0,56
chrA01	21280855	chrA01:21280855_C/T	C	T	222	.	DP=36;VDB=0.135007;RPB=0.991925;MQB=1;BQB=0.863767;MQSB=1;SGB=-0.689466;MQ0F=0;ICB=1;HOB=0.5;AC=1;AN=2;DP4=8,12,4,12;MQ=60;EFF=NON_SYNONYMOUS_CODING(MODERATE|MISSENSE|Gat/Aat|D363N||BnaA01g31300D|||BnaA01g31300D|3|1|WARNING_TRANSCRIPT_MULTIPLE_STOP_CODONS),UPSTREAM(MODIFIER||1183|||BnaA01g31290D|||BnaA01g31290D||1|WARNING_TRANSCRIPT_INCOMPLETE),UPSTREAM(MODIFIER||2710|||BnaA01g31310D|||BnaA01g31310D||1)	GT:PL	0/1:255,0,255
chrA01	21286081	chrA01:21286081_C/T	C	T	162	.	DP=45;VDB=0.000278937;RPB=0.00355055;MQB=0.715286;BQB=0.910362;MQSB=0.790743;SGB=-0.688148;MQ0F=0;ICB=1;HOB=0.5;AC=1;AN=2;DP4=18,12,7,8;MQ=39;EFF=DOWNSTREAM(MODIFIER||2130|||BnaA01g31310D|||BnaA01g31310D||1),INTERGENIC(MODIFIER||||||||||1),UPSTREAM(MODIFIER||3549|||BnaA01g31300D|||BnaA01g31300D||1|WARNING_TRANSCRIPT_MULTIPLE_STOP_CODONS)	GT:PL	0/1:195,0,255
chrA01	21332825	chrA01:21332825_C/T	C	T	192	.	DP=25;VDB=0.529202;RPB=0.887078;MQB=0.367879;BQB=0.411501;MQSB=0.94394;SGB=-0.683931;MQ0F=0;ICB=1;HOB=0.5;AC=1;AN=2;DP4=5,7,4,9;MQ=55;EFF=INTERGENIC(MODIFIER||||||||||1)	GT:PL	0/1:225,0,232
chrA01	21351966	chrA01:21351966_T/G	T	G	175	.	DP=33;VDB=0.950175;RPB=0.59924;MQB=0.368506;BQB=0.69131;MQSB=0.851455;SGB=-0.676189;MQ0F=0;ICB=1;HOB=0.5;AC=1;AN=2;DP4=3,19,5,6;MQ=57;EFF=DOWNSTREAM(MODIFIER||493|||BnaA01g31360D|||BnaA01g31360D||1|WARNING_TRANSCRIPT_INCOMPLETE),INTERGENIC(MODIFIER||||||||||1),UPSTREAM(MODIFIER||1839|||BnaA01g31370D|||BnaA01g31370D||1|WARNING_TRANSCRIPT_INCOMPLETE),UPSTREAM(MODIFIER||3889|||BnaA01g31350D|||BnaA01g31350D||1)	GT:PL	0/1:208,0,255
chrA01	21351967	chrA01:21351967_C/T	C	T	145	.	DP=32;VDB=0.874265;RPB=0.819916;MQB=0.3128;BQB=0.718508;MQSB=0.791547;SGB=-0.670168;MQ0F=0;ICB=1;HOB=0.5;AC=1;AN=2;DP4=3,19,4,6;MQ=57;EFF=DOWNSTREAM(MODIFIER||494|||BnaA01g31360D|||BnaA01g31360D||1|WARNING_TRANSCRIPT_INCOMPLETE),INTERGENIC(MODIFIER||||||||||1),UPSTREAM(MODIFIER||1838|||BnaA01g31370D|||BnaA01g31370D||1|WARNING_TRANSCRIPT_INCOMPLETE),UPSTREAM(MODIFIER||3890|||BnaA01g31350D|||BnaA01g31350D||1)	GT:PL	0/1:178,0,255
chrA01	21405166	chrA01:21405166_A/T	A	T	190	.	DP=9;VDB=0.385012;MQSB=1;SGB=-0.651104;MQ0F=0;AC=2;AN=2;DP4=0,0,1,7;MQ=48;EFF=DOWNSTREAM(MODIFIER||2749|||BnaA01g31470D|||BnaA01g31470D||1|WARNING_TRANSCRIPT_MULTIPLE_STOP_CODONS),DOWNSTREAM(MODIFIER||3511|||BnaA01g31490D|||BnaA01g31490D||1|WARNING_TRANSCRIPT_INCOMPLETE),INTRON(MODIFIER|||||BnaA01g31480D|||BnaA01g31480D|1|1|WARNING_TRANSCRIPT_INCOMPLETE)	GT:PL	1/1:217,24,0
chrA01	21414926	chrA01:21414926_C/T	C	T	173	.	DP=23;VDB=0.00674478;RPB=0.238761;MQB=0.999527;BQB=0.923099;MQSB=0.40657;SGB=-0.676189;MQ0F=0;ICB=1;HOB=0.5;AC=1;AN=2;DP4=9,3,9,2;MQ=57;EFF=DOWNSTREAM(MODIFIER||1342|||BnaA01g31510D|||BnaA01g31510D||1|WARNING_TRANSCRIPT_INCOMPLETE),INTERGENIC(MODIFIER||||||||||1),UPSTREAM(MODIFIER||2605|||BnaA01g31500D|||BnaA01g31500D||1),UPSTREAM(MODIFIER||3819|||BnaA01g31490D|||BnaA01g31490D||1|WARNING_TRANSCRIPT_INCOMPLETE)	GT:PL	0/1:206,0,227
chrA01	21434949	chrA01:21434949_C/T	C	T	162	.	DP=16;VDB=0.122215;RPB=0.058652;MQB=0.333524;BQB=0.729697;MQSB=0.930476;SGB=-0.662043;MQ0F=0;ICB=1;HOB=0.5;AC=1;AN=2;DP4=4,3,6,3;MQ=53;EFF=DOWNSTREAM(MODIFIER||2682|||BnaA01g31540D|||BnaA01g31540D||1|WARNING_TRANSCRIPT_INCOMPLETE),INTERGENIC(MODIFIER||||||||||1),UPSTREAM(MODIFIER||3924|||BnaA01g31530D|||BnaA01g31530D||1|WARNING_TRANSCRIPT_MULTIPLE_STOP_CODONS)	GT:PL	0/1:195,0,169
chrA01	21523236	chrA01:21523236_C/T	C	T	202	.	DP=28;VDB=0.919643;RPB=0.989343;MQB=0.958048;BQB=0.854328;MQSB=0.990726;SGB=-0.680642;MQ0F=0;ICB=1;HOB=0.5;AC=1;AN=2;DP4=13,2,10,2;MQ=58;EFF=DOWNSTREAM(MODIFIER||405|||BnaA01g31760D|||BnaA01g31760D||1|WARNING_TRANSCRIPT_MULTIPLE_STOP_CODONS),INTERGENIC(MODIFIER||||||||||1),UPSTREAM(MODIFIER||1020|||BnaA01g31770D|||BnaA01g31770D||1),UPSTREAM(MODIFIER||2979|||BnaA01g31780D|||BnaA01g31780D||1),UPSTREAM(MODIFIER||3182|||BnaA01g31790D|||BnaA01g31790D||1|WARNING_TRANSCRIPT_INCOMPLETE)	GT:PL	0/1:235,0,232
chrA01	21524427	chrA01:21524427_C/T	C	T	222	.	DP=33;VDB=0.269766;RPB=0.268812;MQB=1;BQB=0.980132;MQSB=1;SGB=-0.686358;MQ0F=0;ICB=1;HOB=0.5;AC=1;AN=2;DP4=12,7,6,8;MQ=60;EFF=DOWNSTREAM(MODIFIER||1596|||BnaA01g31760D|||BnaA01g31760D||1|WARNING_TRANSCRIPT_MULTIPLE_STOP_CODONS),NON_SYNONYMOUS_CODING(MODERATE|MISSENSE|Cgc/Tgc|R58C||BnaA01g31770D|||BnaA01g31770D|1|1),UPSTREAM(MODIFIER||1788|||BnaA01g31780D|||BnaA01g31780D||1),UPSTREAM(MODIFIER||1991|||BnaA01g31790D|||BnaA01g31790D||1|WARNING_TRANSCRIPT_INCOMPLETE)	GT:PL	0/1:255,0,255
chrA01	21550305	chrA01:21550305_C/T	C	T	206	.	DP=44;VDB=0.781526;RPB=0.240489;MQB=1;BQB=0.571209;MQSB=1;SGB=-0.686358;MQ0F=0;ICB=1;HOB=0.5;AC=1;AN=2;DP4=12,18,7,7;MQ=60;EFF=DOWNSTREAM(MODIFIER||872|||BnaA01g31820D|||BnaA01g31820D||1|WARNING_TRANSCRIPT_MULTIPLE_STOP_CODONS),INTRON(MODIFIER|||||BnaA01g31810D|||BnaA01g31810D|26|1|WARNING_TRANSCRIPT_INCOMPLETE)	GT:PL	0/1:239,0,255
chrA01	21559504	chrA01:21559504_C/T	C	T	222	.	DP=29;VDB=0.263262;RPB=0.179024;MQB=1;BQB=0.976472;MQSB=1;SGB=-0.686358;MQ0F=0;ICB=1;HOB=0.5;AC=1;AN=2;DP4=3,12,9,5;MQ=60;EFF=DOWNSTREAM(MODIFIER||2009|||BnaA01g31850D|||BnaA01g31850D||1),NON_SYNONYMOUS_CODING(MODERATE|MISSENSE|Gag/Aag|E122K||BnaA01g31840D|||BnaA01g31840D|2|1|WARNING_TRANSCRIPT_MULTIPLE_STOP_CODONS),UPSTREAM(MODIFIER||2376|||BnaA01g31830D|||BnaA01g31830D||1|WARNING_TRANSCRIPT_INCOMPLETE),UPSTREAM(MODIFIER||4875|||BnaA01g31820D|||BnaA01g31820D||1|WARNING_TRANSCRIPT_MULTIPLE_STOP_CODONS)	GT:PL	0/1:255,0,255
chrA01	21621294	chrA01:21621294_C/T	C	T	171	.	DP=26;VDB=0.873986;RPB=0.12893;MQB=0.960078;BQB=0.52108;MQSB=8.36483e-05;SGB=-0.676189;MQ0F=0;ICB=1;HOB=0.5;AC=1;AN=2;DP4=8,7,5,6;MQ=46;EFF=INTERGENIC(MODIFIER||||||||||1)	GT:PL	0/1:204,0,255
chrA01	21685400	chrA01:21685400_C/T	C	T	222	.	DP=30;VDB=0.91555;RPB=0.343417;MQB=0.630683;BQB=0.82972;MQSB=0.311403;SGB=-0.688148;MQ0F=0;ICB=1;HOB=0.5;AC=1;AN=2;DP4=7,7,8,7;MQ=55;EFF=DOWNSTREAM(MODIFIER||853|||BnaA01g32110D|||BnaA01g32110D||1|WARNING_TRANSCRIPT_INCOMPLETE),INTERGENIC(MODIFIER||||||||||1),UPSTREAM(MODIFIER||283|||BnaA01g32120D|||BnaA01g32120D||1|WARNING_TRANSCRIPT_INCOMPLETE),UPSTREAM(MODIFIER||4290|||BnaA01g32100D|||BnaA01g32100D||1|WARNING_TRANSCRIPT_INCOMPLETE),UPSTREAM(MODIFIER||4486|||BnaA01g32130D|||BnaA01g32130D||1|WARNING_TRANSCRIPT_MULTIPLE_STOP_CODONS)	GT:PL	0/1:255,0,255
chrA01	21718985	chrA01:21718985_C/T	C	T	222	.	DP=33;VDB=0.186786;RPB=0.924499;MQB=1;BQB=0.896152;MQSB=1;SGB=-0.690438;MQ0F=0;ICB=1;HOB=0.5;AC=1;AN=2;DP4=7,9,13,4;MQ=60;EFF=DOWNSTREAM(MODIFIER||4194|||BnaA01g32220D|||BnaA01g32220D||1|WARNING_TRANSCRIPT_INCOMPLETE),SYNONYMOUS_CODING(LOW|SILENT|ctC/ctT|L540||BnaA01g32210D|||BnaA01g32210D|3|1|WARNING_TRANSCRIPT_MULTIPLE_STOP_CODONS)	GT:PL	0/1:255,0,255
chrA01	21720980	chrA01:21720980_C/T	C	T	189	.	DP=17;VDB=0.267186;RPB=0.846482;MQB=1;BQB=0.989637;MQSB=1;SGB=-0.662043;MQ0F=0;ICB=1;HOB=0.5;AC=1;AN=2;DP4=3,5,4,5;MQ=60;EFF=DOWNSTREAM(MODIFIER||2199|||BnaA01g32220D|||BnaA01g32220D||1|WARNING_TRANSCRIPT_INCOMPLETE),DOWNSTREAM(MODIFIER||245|||BnaA01g32210D|||BnaA01g32210D||1|WARNING_TRANSCRIPT_MULTIPLE_STOP_CODONS),INTERGENIC(MODIFIER||||||||||1)	GT:PL	0/1:222,0,196
chrA01	21841427	chrA01:21841427_G/A	G	A	163	.	DP=44;VDB=6.69615e-05;RPB=0.000391023;MQB=9.32711e-05;BQB=0.806341;MQSB=0.812457;SGB=-0.688148;MQ0F=0;ICB=1;HOB=0.5;AC=1;AN=2;DP4=17,12,9,6;MQ=52;EFF=NON_SYNONYMOUS_CODING(MODERATE|MISSENSE|gGa/gAa|G158E||BnaA01g32440D|||BnaA01g32440D|4|1|WARNING_TRANSCRIPT_MULTIPLE_STOP_CODONS),UPSTREAM(MODIFIER||1776|||BnaA01g32430D|||BnaA01g32430D||1),UPSTREAM(MODIFIER||2674|||BnaA01g32420D|||BnaA01g32420D||1|WARNING_TRANSCRIPT_MULTIPLE_STOP_CODONS)	GT:PL	0/1:196,0,255
chrA01	21957924	chrA01:21957924_C/T	C	T	47.8079	.	DP=49;VDB=0.490054;RPB=0.572254;MQB=0.0213617;BQB=0.440167;MQSB=0.945862;SGB=-0.662043;MQ0F=0;ICB=1;HOB=0.5;AC=1;AN=2;DP4=12,27,3,6;MQ=50;EFF=DOWNSTREAM(MODIFIER||326|||BnaA01g32520D|||BnaA01g32520D||1),INTERGENIC(MODIFIER||||||||||1)	GT:PL	0/1:83,0,255
chrA01	21966075	chrA01:21966075_A/G	A	G	201	.	DP=26;VDB=0.0184364;RPB=0.426531;MQB=0.105399;BQB=0.939413;MQSB=0.798991;SGB=-0.680642;MQ0F=0;ICB=1;HOB=0.5;AC=1;AN=2;DP4=10,3,7,5;MQ=52;EFF=DOWNSTREAM(MODIFIER||3949|||BnaA01g32550D|||BnaA01g32550D||1|WARNING_TRANSCRIPT_MULTIPLE_STOP_CODONS),SYNONYMOUS_CODING(LOW|SILENT|tcA/tcG|S39||BnaA01g32540D|||BnaA01g32540D|1|1),UPSTREAM(MODIFIER||202|||BnaA01g32530D|||BnaA01g32530D||1)	GT:PL	0/1:234,0,239
chrA01	21967283	chrA01:21967283_C/T	C	T	161	.	DP=13;VDB=0.095534;RPB=0.899815;MQB=0.961166;BQB=0.245404;MQSB=1;SGB=-0.636426;MQ0F=0;ICB=1;HOB=0.5;AC=1;AN=2;DP4=2,4,3,4;MQ=60;EFF=DOWNSTREAM(MODIFIER||2741|||BnaA01g32550D|||BnaA01g32550D||1|WARNING_TRANSCRIPT_MULTIPLE_STOP_CODONS),DOWNSTREAM(MODIFIER||578|||BnaA01g32540D|||BnaA01g32540D||1),INTERGENIC(MODIFIER||||||||||1),UPSTREAM(MODIFIER||1410|||BnaA01g32530D|||BnaA01g32530D||1)	GT:PL	0/1:194,0,161
chrA01	22123692	chrA01:22123692_C/T	C	T	189	.	DP=35;VDB=0.836021;RPB=0.997406;MQB=0.968683;BQB=0.546589;MQSB=0.751477;SGB=-0.680642;MQ0F=0;ICB=1;HOB=0.5;AC=1;AN=2;DP4=15,7,9,3;MQ=56;EFF=DOWNSTREAM(MODIFIER||3187|||BnaA01g32730D|||BnaA01g32730D||1),INTERGENIC(MODIFIER||||||||||1),UPSTREAM(MODIFIER||4322|||BnaA01g32720D|||BnaA01g32720D||1),UPSTREAM(MODIFIER||4675|||BnaA01g32750D|||BnaA01g32750D||1|WARNING_TRANSCRIPT_MULTIPLE_STOP_CODONS),UPSTREAM(MODIFIER||698|||BnaA01g32740D|||BnaA01g32740D||1|WARNING_TRANSCRIPT_INCOMPLETE)	GT:PL	0/1:222,0,255
chrA01	22159570	chrA01:22159570_C/T	C	T	163	.	DP=26;VDB=0.577326;RPB=0.838832;MQB=0.88901;BQB=0.931304;MQSB=0.771623;SGB=-0.662043;MQ0F=0;ICB=1;HOB=0.5;AC=1;AN=2;DP4=6,11,6,3;MQ=59;EFF=INTERGENIC(MODIFIER||||||||||1)	GT:PL	0/1:196,0,255
chrA01	22163000	chrA01:22163000_C/G	C	G	222	.	DP=37;VDB=0.433353;RPB=0.678227;MQB=0.0913231;BQB=0.846482;MQSB=0.468652;SGB=-0.69168;MQ0F=0;ICB=1;HOB=0.5;AC=1;AN=2;DP4=15,3,12,7;MQ=53;EFF=DOWNSTREAM(MODIFIER||1688|||BnaA01g32810D|||BnaA01g32810D||1),INTERGENIC(MODIFIER||||||||||1)	GT:PL	0/1:255,0,255
chrA01	22163031	chrA01:22163031_T/G	T	G	222	.	DP=40;VDB=0.487151;RPB=0.204854;MQB=0.668687;BQB=0.992545;MQSB=0.95954;SGB=-0.691153;MQ0F=0;ICB=1;HOB=0.5;AC=1;AN=2;DP4=18,4,14,4;MQ=58;EFF=DOWNSTREAM(MODIFIER||1657|||BnaA01g32810D|||BnaA01g32810D||1),INTERGENIC(MODIFIER||||||||||1)	GT:PL	0/1:255,0,255
chrA01	22208414	chrA01:22208414_G/A	G	A	222	.	DP=51;VDB=0.10769;RPB=0.983157;MQB=0.941194;BQB=0.660157;MQSB=0.90464;SGB=-0.690438;MQ0F=0;ICB=1;HOB=0.5;AC=1;AN=2;DP4=17,16,6,11;MQ=58;EFF=DOWNSTREAM(MODIFIER||2027|||BnaA01g32900D|||BnaA01g32900D||1),NON_SYNONYMOUS_CODING(MODERATE|MISSENSE|Cct/Tct|P726S||BnaA01g32910D|||BnaA01g32910D|4|1)	GT:PL	0/1:255,0,255
chrA01	22224278	chrA01:22224278_G/A	G	A	140	.	DP=33;VDB=0.851509;RPB=0.830315;MQB=1;BQB=0.920678;MQSB=1;SGB=-0.670168;MQ0F=0;ICB=1;HOB=0.5;AC=1;AN=2;DP4=11,11,8,2;MQ=60;EFF=DOWNSTREAM(MODIFIER||1709|||BnaA01g32920D|||BnaA01g32920D||1|WARNING_TRANSCRIPT_MULTIPLE_STOP_CODONS),INTERGENIC(MODIFIER||||||||||1),UPSTREAM(MODIFIER||761|||BnaA01g32930D|||BnaA01g32930D||1)	GT:PL	0/1:173,0,255
chrA01	22235404	chrA01:22235404_C/T	C	T	128	.	DP=67;VDB=0.426385;RPB=0.88692;MQB=0.992528;BQB=0.0866474;MQSB=0.977529;SGB=-0.690438;MQ0F=0;ICB=1;HOB=0.5;AC=1;AN=2;DP4=20,30,14,3;MQ=59;EFF=INTERGENIC(MODIFIER||||||||||1)	GT:PL	0/1:162,0,255
chrA01	22236005	chrA01:22236005_G/A	G	A	196	.	DP=61;VDB=0.493997;RPB=0.728326;MQB=1;BQB=0.821369;MQSB=1;SGB=-0.690438;MQ0F=0;ICB=1;HOB=0.5;AC=1;AN=2;DP4=22,22,11,6;MQ=60;EFF=INTERGENIC(MODIFIER||||||||||1)	GT:PL	0/1:229,0,255
chrA01	22356027	chrA01:22356027_C/T	C	T	228	.	DP=21;VDB=0.214233;RPB=1;MQB=1;BQB=1;MQSB=0.913101;SGB=-0.692067;MQ0F=0;AC=2;AN=2;DP4=1,0,8,12;MQ=58;EFF=DOWNSTREAM(MODIFIER||622|||BnaA01g33020D|||BnaA01g33020D||1|WARNING_TRANSCRIPT_MULTIPLE_STOP_CODONS),INTRAGENIC(MODIFIER|||||BnaA01g33020D|||||1),UPSTREAM(MODIFIER||3077|||BnaA01g33000D|||BnaA01g33000D||1|WARNING_TRANSCRIPT_MULTIPLE_STOP_CODONS),UPSTREAM(MODIFIER||670|||BnaA01g33010D|||BnaA01g33010D||1|WARNING_TRANSCRIPT_INCOMPLETE)	GT:PL	1/1:255,34,0
chrA01	22528670	chrA01:22528670_C/T	C	T	112	.	DP=31;VDB=0.994405;RPB=0.862462;MQB=0.15988;BQB=0.988467;MQSB=0.61207;SGB=-0.662043;MQ0F=0;ICB=1;HOB=0.5;AC=1;AN=2;DP4=14,8,6,3;MQ=56;EFF=NON_SYNONYMOUS_CODING(MODERATE|MISSENSE|Gac/Aac|D1390N||BnaA01g33140D|||BnaA01g33140D|13|1|WARNING_TRANSCRIPT_INCOMPLETE)	GT:PL	0/1:146,0,255
chrA01	22529150	chrA01:22529150_C/A	C	A	197	.	DP=31;VDB=0.0495476;RPB=0.355035;MQB=0.528612;BQB=0.463649;MQSB=0.933504;SGB=-0.680642;MQ0F=0;ICB=1;HOB=0.5;AC=1;AN=2;DP4=11,6,4,8;MQ=58;EFF=NON_SYNONYMOUS_CODING(MODERATE|MISSENSE|Gct/Tct|A1230S||BnaA01g33140D|||BnaA01g33140D|13|1|WARNING_TRANSCRIPT_INCOMPLETE)	GT:PL	0/1:230,0,255
chrA01	22530246	chrA01:22530246_G/A	G	A	135	.	DP=31;VDB=0.0802296;RPB=0.0486568;MQB=0.909649;BQB=0.77274;MQSB=0.971566;SGB=-0.662043;MQ0F=0;ICB=1;HOB=0.5;AC=1;AN=2;DP4=10,12,3,6;MQ=56;EFF=NON_SYNONYMOUS_CODING(MODERATE|MISSENSE|tCt/tTt|S906F||BnaA01g33140D|||BnaA01g33140D|12|1|WARNING_TRANSCRIPT_INCOMPLETE)	GT:PL	0/1:168,0,255
chrA01	22642889	chrA01:22642889_C/T	C	T	228	.	DP=31;VDB=0.775716;MQSB=0.873352;SGB=-0.69311;MQ0F=0;AC=2;AN=2;DP4=0,0,13,18;MQ=57;EFF=DOWNSTREAM(MODIFIER||1778|||BnaA01g33440D|||BnaA01g33440D||1|WARNING_TRANSCRIPT_INCOMPLETE),DOWNSTREAM(MODIFIER||1890|||BnaA01g33420D|||BnaA01g33420D||1|WARNING_TRANSCRIPT_INCOMPLETE),DOWNSTREAM(MODIFIER||3559|||BnaA01g33450D|||BnaA01g33450D||1),DOWNSTREAM(MODIFIER||3848|||BnaA01g33460D|||BnaA01g33460D||1|WARNING_TRANSCRIPT_INCOMPLETE),SYNONYMOUS_CODING(LOW|SILENT|gaG/gaA|E250||BnaA01g33430D|||BnaA01g33430D|6|1|WARNING_TRANSCRIPT_INCOMPLETE)	GT:PL	1/1:255,93,0
chrA01	22782784	chrA01:22782784_C/T	C	T	228	.	DP=19;VDB=0.985228;RPB=1;MQB=1;BQB=1;MQSB=0.289798;SGB=-0.691153;MQ0F=0.0526316;AC=2;AN=2;DP4=0,1,14,4;MQ=50;EFF=DOWNSTREAM(MODIFIER||2229|||BnaA01g33680D|||BnaA01g33680D||1|WARNING_TRANSCRIPT_INCOMPLETE),DOWNSTREAM(MODIFIER||4747|||BnaA01g33690D|||BnaA01g33690D||1),SYNONYMOUS_CODING(LOW|SILENT|gaG/gaA|E383||BnaA01g33670D|||BnaA01g33670D|2|1|WARNING_TRANSCRIPT_MULTIPLE_STOP_CODONS),UPSTREAM(MODIFIER||2493|||BnaA01g33660D|||BnaA01g33660D||1|WARNING_TRANSCRIPT_INCOMPLETE)	GT:PL	1/1:255,44,0
chrA01	22792022	chrA01:22792022_C/T	C	T	228	.	DP=23;VDB=0.00304099;MQSB=0.945725;SGB=-0.692717;MQ0F=0;AC=2;AN=2;DP4=0,0,16,7;MQ=53;EFF=INTRON(MODIFIER|||||BnaA01g33700D|||BnaA01g33700D|4|1|WARNING_TRANSCRIPT_INCOMPLETE),UPSTREAM(MODIFIER||3967|||BnaA01g33690D|||BnaA01g33690D||1)	GT:PL	1/1:255,69,0
chrA01	22875918	chrA01:22875918_A/G	A	G	228	.	DP=30;VDB=0.662157;MQSB=0.461075;SGB=-0.693097;MQ0F=0;AC=2;AN=2;DP4=0,0,15,15;MQ=57;EFF=DOWNSTREAM(MODIFIER||1199|||BnaA01g33740D|||BnaA01g33740D||1|WARNING_TRANSCRIPT_INCOMPLETE),DOWNSTREAM(MODIFIER||1398|||BnaA01g33710D|||BnaA01g33710D||1|WARNING_TRANSCRIPT_INCOMPLETE),NON_SYNONYMOUS_CODING(MODERATE|MISSENSE|Act/Gct|T255A||BnaA01g33720D|||BnaA01g33720D|5|1|WARNING_TRANSCRIPT_INCOMPLETE),UPSTREAM(MODIFIER||645|||BnaA01g33730D|||BnaA01g33730D||1)	GT:PL	1/1:255,90,0
chrA01	22918927	chrA01:22918927_C/T	C	T	228	.	DP=20;VDB=0.865312;MQSB=1;SGB=-0.692067;MQ0F=0;AC=2;AN=2;DP4=0,0,9,11;MQ=60;EFF=DOWNSTREAM(MODIFIER||2899|||BnaA01g33840D|||BnaA01g33840D||1|WARNING_TRANSCRIPT_MULTIPLE_STOP_CODONS),DOWNSTREAM(MODIFIER||712|||BnaA01g33820D|||BnaA01g33820D||1),INTERGENIC(MODIFIER||||||||||1),UPSTREAM(MODIFIER||1138|||BnaA01g33830D|||BnaA01g33830D||1|WARNING_TRANSCRIPT_INCOMPLETE)	GT:PL	1/1:255,60,0
chrA01	23050312	chrA01:23050312_C/T	C	T	220	.	DP=16;VDB=0.392027;RPB=0.216663;MQB=0.0625685;BQB=0.601066;MQSB=0.243713;SGB=-0.683931;MQ0F=0;ICB=1;HOB=0.5;AC=1;AN=2;DP4=3,0,5,8;MQ=53;EFF=DOWNSTREAM(MODIFIER||4144|||BnaA01g34080D|||BnaA01g34080D||1|WARNING_TRANSCRIPT_MULTIPLE_STOP_CODONS),INTERGENIC(MODIFIER||||||||||1),UPSTREAM(MODIFIER||1459|||BnaA01g34100D|||BnaA01g34100D||1|WARNING_TRANSCRIPT_INCOMPLETE),UPSTREAM(MODIFIER||2322|||BnaA01g34090D|||BnaA01g34090D||1|WARNING_TRANSCRIPT_MULTIPLE_STOP_CODONS),UPSTREAM(MODIFIER||2998|||BnaA01g34110D|||BnaA01g34110D||1),UPSTREAM(MODIFIER||3633|||BnaA01g34120D|||BnaA01g34120D||1)	GT:PL	0/1:255,0,35
chrA01	23245573	chrA01:23245573_A/G	A	G	144	.	DP=8;VDB=0.999794;MQSB=0.75;SGB=-0.651104;MQ0F=0;AC=2;AN=2;DP4=0,0,2,6;MQ=40;EFF=INTRON(MODIFIER|||||BnaA01g34420D|||BnaA01g34420D|8|1|WARNING_TRANSCRIPT_MULTIPLE_STOP_CODONS),UPSTREAM(MODIFIER||2560|||BnaA01g34430D|||BnaA01g34430D||1|WARNING_TRANSCRIPT_MULTIPLE_STOP_CODONS)	GT:PL	1/1:171,24,0
chrA01	23265232	chrA01:23265232_C/T	C	T	222	.	DP=46;VDB=0.867145;RPB=0.460774;MQB=0.66563;BQB=0.415794;MQSB=0.861822;SGB=-0.692914;MQ0F=0;ICB=1;HOB=0.5;AC=1;AN=2;DP4=13,7,16,9;MQ=54;EFF=DOWNSTREAM(MODIFIER||229|||BnaA01g34480D|||BnaA01g34480D||1|WARNING_TRANSCRIPT_MULTIPLE_STOP_CODONS),DOWNSTREAM(MODIFIER||254|||BnaA01g34470D|||BnaA01g34470D||1|WARNING_TRANSCRIPT_INCOMPLETE),INTERGENIC(MODIFIER||||||||||1)	GT:PL	0/1:255,0,255
chrA02	35119	chrA02:35119_A/G	A	G	155	.	DP=12;VDB=0.560194;RPB=1;MQB=0.6;BQB=0.8;MQSB=0.6;SGB=-0.670168;MQ0F=0;ICB=1;HOB=0.5;AC=1;AN=2;DP4=0,2,2,8;MQ=37;EFF=DOWNSTREAM(MODIFIER||1099|||BnaA02g00120D|||BnaA02g00120D||1|WARNING_TRANSCRIPT_INCOMPLETE),DOWNSTREAM(MODIFIER||2944|||BnaA02g00130D|||BnaA02g00130D||1|WARNING_TRANSCRIPT_MULTIPLE_STOP_CODONS),INTERGENIC(MODIFIER||||||||||1),UPSTREAM(MODIFIER||2252|||BnaA02g00100D|||BnaA02g00100D||1|WARNING_TRANSCRIPT_INCOMPLETE),UPSTREAM(MODIFIER||279|||BnaA02g00110D|||BnaA02g00110D||1)	GT:PL	0/1:190,0,18
chrA02	37488	chrA02:37488_G/A	G	A	228	.	DP=12;VDB=0.713589;MQSB=0.0194886;SGB=-0.680642;MQ0F=0;AC=2;AN=2;DP4=0,0,7,5;MQ=47;EFF=DOWNSTREAM(MODIFIER||575|||BnaA02g00130D|||BnaA02g00130D||1|WARNING_TRANSCRIPT_MULTIPLE_STOP_CODONS),INTERGENIC(MODIFIER||||||||||1),UPSTREAM(MODIFIER||2648|||BnaA02g00110D|||BnaA02g00110D||1),UPSTREAM(MODIFIER||448|||BnaA02g00120D|||BnaA02g00120D||1|WARNING_TRANSCRIPT_INCOMPLETE),UPSTREAM(MODIFIER||4621|||BnaA02g00100D|||BnaA02g00100D||1|WARNING_TRANSCRIPT_INCOMPLETE)	GT:PL	1/1:255,36,0
chrA02	165936	chrA02:165936_C/T	C	T	175	.	DP=25;VDB=0.152121;RPB=0.500232;MQB=1;BQB=0.820225;MQSB=1;SGB=-0.676189;MQ0F=0;ICB=1;HOB=0.5;AC=1;AN=2;DP4=5,9,8,3;MQ=60;EFF=DOWNSTREAM(MODIFIER||3031|||BnaA02g00420D|||BnaA02g00420D||1|WARNING_TRANSCRIPT_INCOMPLETE),DOWNSTREAM(MODIFIER||745|||BnaA02g00430D|||BnaA02g00430D||1|WARNING_TRANSCRIPT_INCOMPLETE),INTERGENIC(MODIFIER||||||||||1)	GT:PL	0/1:208,0,249
chrA02	193432	chrA02:193432_C/T	C	T	170	.	DP=20;VDB=0.314028;RPB=0.0291485;MQB=0.943233;BQB=0.901319;MQSB=0.916401;SGB=-0.662043;MQ0F=0;ICB=1;HOB=0.5;AC=1;AN=2;DP4=6,5,5,4;MQ=58;EFF=DOWNSTREAM(MODIFIER||1443|||BnaA02g00520D|||BnaA02g00520D||1),DOWNSTREAM(MODIFIER||4348|||BnaA02g00530D|||BnaA02g00530D||1),DOWNSTREAM(MODIFIER||4983|||BnaA02g00540D|||BnaA02g00540D||1),INTERGENIC(MODIFIER||||||||||1),UPSTREAM(MODIFIER||1448|||BnaA02g00500D|||BnaA02g00500D||1|WARNING_TRANSCRIPT_MULTIPLE_STOP_CODONS),UPSTREAM(MODIFIER||4422|||BnaA02g00490D|||BnaA02g00490D||1|WARNING_TRANSCRIPT_MULTIPLE_STOP_CODONS),UPSTREAM(MODIFIER||466|||BnaA02g00510D|||BnaA02g00510D||1)	GT:PL	0/1:203,0,246
chrA02	235242	chrA02:235242_G/A	G	A	222	.	DP=24;VDB=0.836523;RPB=0.736479;MQB=0.950498;BQB=0.931547;MQSB=0.958048;SGB=-0.683931;MQ0F=0;ICB=1;HOB=0.5;AC=1;AN=2;DP4=4,7,6,7;MQ=58;EFF=DOWNSTREAM(MODIFIER||1271|||BnaA02g00610D|||BnaA02g00610D||1),DOWNSTREAM(MODIFIER||4381|||BnaA02g00630D|||BnaA02g00630D||1),NON_SYNONYMOUS_CODING(MODERATE|MISSENSE|Gga/Aga|G5R||BnaA02g00620D|||BnaA02g00620D|1|1|WARNING_TRANSCRIPT_MULTIPLE_STOP_CODONS)	GT:PL	0/1:255,0,238
chrA02	273112	chrA02:273112_G/A	G	A	208	.	DP=26;VDB=0.958896;RPB=0.988235;MQB=1;BQB=0.157377;MQSB=1;SGB=-0.683931;MQ0F=0;ICB=1;HOB=0.5;AC=1;AN=2;DP4=6,7,6,7;MQ=60;EFF=DOWNSTREAM(MODIFIER||3089|||BnaA02g00760D|||BnaA02g00760D||1|WARNING_TRANSCRIPT_INCOMPLETE),DOWNSTREAM(MODIFIER||816|||BnaA02g00750D|||BnaA02g00750D||1),INTERGENIC(MODIFIER||||||||||1),UPSTREAM(MODIFIER||153|||BnaA02g00740D|||BnaA02g00740D||1|WARNING_TRANSCRIPT_INCOMPLETE),UPSTREAM(MODIFIER||1651|||BnaA02g00730D|||BnaA02g00730D||1),UPSTREAM(MODIFIER||3297|||BnaA02g00720D|||BnaA02g00720D||1)	GT:PL	0/1:241,0,255
chrA02	274988	chrA02:274988_G/A	G	A	215	.	DP=24;VDB=0.952754;RPB=1;MQB=1;BQB=0.578482;MQSB=1;SGB=-0.680642;MQ0F=0;ICB=1;HOB=0.5;AC=1;AN=2;DP4=5,6,6,6;MQ=60;EFF=DOWNSTREAM(MODIFIER||1213|||BnaA02g00760D|||BnaA02g00760D||1|WARNING_TRANSCRIPT_INCOMPLETE),DOWNSTREAM(MODIFIER||3258|||BnaA02g00770D|||BnaA02g00770D||1|WARNING_TRANSCRIPT_MULTIPLE_STOP_CODONS),INTRON(MODIFIER|||||BnaA02g00750D|||BnaA02g00750D|1|1),UPSTREAM(MODIFIER||2029|||BnaA02g00740D|||BnaA02g00740D||1|WARNING_TRANSCRIPT_INCOMPLETE),UPSTREAM(MODIFIER||3527|||BnaA02g00730D|||BnaA02g00730D||1)	GT:PL	0/1:248,0,245
chrA02	300092	chrA02:300092_G/A	G	A	139	.	DP=15;VDB=0.585032;RPB=0.511891;MQB=1;BQB=0.941512;MQSB=1;SGB=-0.651104;MQ0F=0;ICB=1;HOB=0.5;AC=1;AN=2;DP4=2,5,7,1;MQ=60;EFF=INTERGENIC(MODIFIER||||||||||1),UPSTREAM(MODIFIER||3284|||BnaA02g00800D|||BnaA02g00800D||1),UPSTREAM(MODIFIER||4058|||BnaA02g00810D|||BnaA02g00810D||1|WARNING_TRANSCRIPT_INCOMPLETE)	GT:PL	0/1:172,0,177
chrA02	315578	chrA02:315578_C/T	C	T	222	.	DP=29;VDB=0.748707;RPB=0.99976;MQB=0.960189;BQB=0.719581;MQSB=0.954405;SGB=-0.689466;MQ0F=0;ICB=1;HOB=0.5;AC=1;AN=2;DP4=6,7,8,8;MQ=59;EFF=DOWNSTREAM(MODIFIER||848|||BnaA02g00830D|||BnaA02g00830D||1|WARNING_TRANSCRIPT_INCOMPLETE),INTERGENIC(MODIFIER||||||||||1),UPSTREAM(MODIFIER||4708|||BnaA02g00840D|||BnaA02g00840D||1|WARNING_TRANSCRIPT_MULTIPLE_STOP_CODONS)	GT:PL	0/1:255,0,250
chrA02	318282	chrA02:318282_C/T	C	T	222	.	DP=36;VDB=0.272542;RPB=0.709945;MQB=0.981922;BQB=0.171355;MQSB=0.665118;SGB=-0.692067;MQ0F=0;ICB=1;HOB=0.5;AC=1;AN=2;DP4=11,5,8,12;MQ=58;EFF=DOWNSTREAM(MODIFIER||3552|||BnaA02g00830D|||BnaA02g00830D||1|WARNING_TRANSCRIPT_INCOMPLETE),INTERGENIC(MODIFIER||||||||||1),UPSTREAM(MODIFIER||2004|||BnaA02g00840D|||BnaA02g00840D||1|WARNING_TRANSCRIPT_MULTIPLE_STOP_CODONS)	GT:PL	0/1:255,0,255
chrA02	326778	chrA02:326778_C/T	C	T	145	.	DP=27;VDB=0.63445;RPB=0.989102;MQB=0.992419;BQB=0.957116;MQSB=0.97357;SGB=-0.676189;MQ0F=0;ICB=1;HOB=0.5;AC=1;AN=2;DP4=14,2,10,1;MQ=58;EFF=DOWNSTREAM(MODIFIER||1245|||BnaA02g00860D|||BnaA02g00860D||1|WARNING_TRANSCRIPT_MULTIPLE_STOP_CODONS),DOWNSTREAM(MODIFIER||3379|||BnaA02g00840D|||BnaA02g00840D||1|WARNING_TRANSCRIPT_MULTIPLE_STOP_CODONS),DOWNSTREAM(MODIFIER||43|||BnaA02g00850D|||BnaA02g00850D||1|WARNING_TRANSCRIPT_MULTIPLE_STOP_CODONS),INTERGENIC(MODIFIER||||||||||1)	GT:PL	0/1:178,0,233
chrA02	337366	chrA02:337366_C/T	C	T	222	.	DP=41;VDB=0.0412741;RPB=0.643511;MQB=0.966558;BQB=0.464204;MQSB=0.95083;SGB=-0.692067;MQ0F=0;ICB=1;HOB=0.5;AC=1;AN=2;DP4=13,8,11,9;MQ=59;EFF=DOWNSTREAM(MODIFIER||3848|||BnaA02g00890D|||BnaA02g00890D||1|WARNING_TRANSCRIPT_MULTIPLE_STOP_CODONS),INTERGENIC(MODIFIER||||||||||1),UPSTREAM(MODIFIER||193|||BnaA02g00870D|||BnaA02g00870D||1|WARNING_TRANSCRIPT_INCOMPLETE),UPSTREAM(MODIFIER||451|||BnaA02g00880D|||BnaA02g00880D||1|WARNING_TRANSCRIPT_MULTIPLE_STOP_CODONS)	GT:PL	0/1:255,0,255
chrA02	354511	chrA02:354511_C/A	C	A	220	.	DP=9;VDB=0.208395;MQSB=0.924584;SGB=-0.662043;MQ0F=0;AC=2;AN=2;DP4=0,0,3,6;MQ=55;EFF=DOWNSTREAM(MODIFIER||2157|||BnaA02g00930D|||BnaA02g00930D||1),DOWNSTREAM(MODIFIER||2616|||BnaA02g00910D|||BnaA02g00910D||1|WARNING_TRANSCRIPT_INCOMPLETE),INTERGENIC(MODIFIER||||||||||1),UPSTREAM(MODIFIER||1357|||BnaA02g00920D|||BnaA02g00920D||1|WARNING_TRANSCRIPT_MULTIPLE_STOP_CODONS)	GT:PL	1/1:247,27,0
chrA02	360929	chrA02:360929_G/A	G	A	141	.	DP=7;VDB=0.525314;MQSB=0.405132;SGB=-0.636426;MQ0F=0;AC=2;AN=2;DP4=0,0,3,4;MQ=37;EFF=INTERGENIC(MODIFIER||||||||||1),UPSTREAM(MODIFIER||2182|||BnaA02g00930D|||BnaA02g00930D||1),UPSTREAM(MODIFIER||3725|||BnaA02g00940D|||BnaA02g00940D||1)	GT:PL	1/1:168,21,0
chrA02	375888	chrA02:375888_G/A	G	A	222	.	DP=38;VDB=0.329316;RPB=0.32791;MQB=0.0786275;BQB=0.830474;MQSB=0.63661;SGB=-0.692067;MQ0F=0.0526316;ICB=1;HOB=0.5;AC=1;AN=2;DP4=7,10,9,11;MQ=40;EFF=DOWNSTREAM(MODIFIER||1053|||BnaA02g00980D|||BnaA02g00980D||1|WARNING_TRANSCRIPT_MULTIPLE_STOP_CODONS),DOWNSTREAM(MODIFIER||4079|||BnaA02g00970D|||BnaA02g00970D||1|WARNING_TRANSCRIPT_INCOMPLETE),INTERGENIC(MODIFIER||||||||||1),UPSTREAM(MODIFIER||2948|||BnaA02g00990D|||BnaA02g00990D||1)	GT:PL	0/1:255,0,236
chrA02	400057	chrA02:400057_G/A	G	A	135	.	DP=12;VDB=0.823644;RPB=0.935451;MQB=0.95494;BQB=0.935451;MQSB=0.982603;SGB=-0.636426;MQ0F=0;ICB=1;HOB=0.5;AC=1;AN=2;DP4=1,4,5,2;MQ=60;EFF=INTERGENIC(MODIFIER||||||||||1)	GT:PL	0/1:168,0,122
chrA02	484262	chrA02:484262_C/T	C	T	141	.	DP=26;VDB=0.283405;RPB=0.873306;MQB=1;BQB=0.954207;MQSB=1;SGB=-0.651104;MQ0F=0;ICB=1;HOB=0.5;AC=1;AN=2;DP4=4,12,2,6;MQ=60;EFF=DOWNSTREAM(MODIFIER||3403|||BnaA02g01100D|||BnaA02g01100D||1|WARNING_TRANSCRIPT_INCOMPLETE),DOWNSTREAM(MODIFIER||825|||BnaA02g01110D|||BnaA02g01110D||1|WARNING_TRANSCRIPT_INCOMPLETE),INTERGENIC(MODIFIER||||||||||1)	GT:PL	0/1:174,0,255
chrA02	514061	chrA02:514061_G/T	G	T	169	.	DP=6;VDB=0.233931;MQSB=0.861511;SGB=-0.616816;MQ0F=0;AC=2;AN=2;DP4=0,0,3,3;MQ=60;EFF=DOWNSTREAM(MODIFIER||3850|||BnaA02g01200D|||BnaA02g01200D||1|WARNING_TRANSCRIPT_INCOMPLETE),DOWNSTREAM(MODIFIER||4816|||BnaA02g01160D|||BnaA02g01160D||1|WARNING_TRANSCRIPT_INCOMPLETE),INTERGENIC(MODIFIER||||||||||1),UPSTREAM(MODIFIER||1233|||BnaA02g01180D|||BnaA02g01180D||1),UPSTREAM(MODIFIER||1386|||BnaA02g01190D|||BnaA02g01190D||1),UPSTREAM(MODIFIER||497|||BnaA02g01170D|||BnaA02g01170D||1|WARNING_TRANSCRIPT_INCOMPLETE)	GT:PL	1/1:196,18,0
chrA02	542641	chrA02:542641_C/T	C	T	222	.	DP=39;VDB=0.647975;RPB=0.230198;MQB=0.365431;BQB=0.957414;MQSB=0.257165;SGB=-0.69168;MQ0F=0.025641;ICB=1;HOB=0.5;AC=1;AN=2;DP4=7,13,11,8;MQ=53;EFF=DOWNSTREAM(MODIFIER||4537|||BnaA02g01240D|||BnaA02g01240D||1|WARNING_TRANSCRIPT_INCOMPLETE),SYNONYMOUS_CODING(LOW|SILENT|taC/taT|Y27||BnaA02g01230D|||BnaA02g01230D|2|1|WARNING_TRANSCRIPT_INCOMPLETE),UPSTREAM(MODIFIER||2176|||BnaA02g01220D|||BnaA02g01220D||1)	GT:PL	0/1:255,0,255
chrA02	647355	chrA02:647355_C/T	C	T	221	.	DP=22;VDB=0.470506;RPB=0.985548;MQB=0.6541;BQB=0.393893;MQSB=0.419134;SGB=-0.686358;MQ0F=0;ICB=1;HOB=0.5;AC=1;AN=2;DP4=3,5,9,5;MQ=44;EFF=DOWNSTREAM(MODIFIER||2036|||BnaA02g01420D|||BnaA02g01420D||1|WARNING_TRANSCRIPT_MULTIPLE_STOP_CODONS),INTERGENIC(MODIFIER||||||||||1),UPSTREAM(MODIFIER||1283|||BnaA02g01440D|||BnaA02g01440D||1|WARNING_TRANSCRIPT_INCOMPLETE),UPSTREAM(MODIFIER||385|||BnaA02g01430D|||BnaA02g01430D||1|WARNING_TRANSCRIPT_INCOMPLETE)	GT:PL	0/1:254,0,151
chrA02	659716	chrA02:659716_C/T	C	T	195	.	DP=21;VDB=0.887223;RPB=0.965264;MQB=0.965264;BQB=0.590979;MQSB=0.969852;SGB=-0.662043;MQ0F=0;ICB=1;HOB=0.5;AC=1;AN=2;DP4=3,8,3,6;MQ=53;EFF=INTERGENIC(MODIFIER||||||||||1)	GT:PL	0/1:228,0,223
chrA02	666591	chrA02:666591_C/T	C	T	222	.	DP=30;VDB=0.209247;RPB=0.617459;MQB=0.971601;BQB=0.486636;MQSB=0.769681;SGB=-0.686358;MQ0F=0;ICB=1;HOB=0.5;AC=1;AN=2;DP4=10,5,6,8;MQ=57;EFF=INTERGENIC(MODIFIER||||||||||1)	GT:PL	0/1:255,0,255
chrA02	898237	chrA02:898237_C/T	C	T	169	.	DP=25;VDB=0.950586;RPB=1;MQB=1;BQB=0.500232;MQSB=1;SGB=-0.676189;MQ0F=0;ICB=1;HOB=0.5;AC=1;AN=2;DP4=8,6,8,3;MQ=60;EFF=DOWNSTREAM(MODIFIER||2222|||BnaA02g01970D|||BnaA02g01970D||1|WARNING_TRANSCRIPT_MULTIPLE_STOP_CODONS),DOWNSTREAM(MODIFIER||4218|||BnaA02g01960D|||BnaA02g01960D||1),INTRON(MODIFIER|||||BnaA02g01980D|||BnaA02g01980D|2|1|WARNING_TRANSCRIPT_INCOMPLETE)	GT:PL	0/1:202,0,255
chrA02	917141	chrA02:917141_G/A	G	A	142	.	DP=23;VDB=0.649589;RPB=0.970422;MQB=1;BQB=0.92854;MQSB=1;SGB=-0.690438;MQ0F=0;ICB=1;HOB=0.5;AC=1;AN=2;DP4=1,5,0,17;MQ=60;EFF=DOWNSTREAM(MODIFIER||1597|||BnaA02g02020D|||BnaA02g02020D||1|WARNING_TRANSCRIPT_MULTIPLE_STOP_CODONS),DOWNSTREAM(MODIFIER||1908|||BnaA02g02040D|||BnaA02g02040D||1|WARNING_TRANSCRIPT_INCOMPLETE),INTERGENIC(MODIFIER||||||||||1),UPSTREAM(MODIFIER||1094|||BnaA02g02030D|||BnaA02g02030D||1),UPSTREAM(MODIFIER||2718|||BnaA02g02050D|||BnaA02g02050D||1|WARNING_TRANSCRIPT_MULTIPLE_STOP_CODONS)	GT:PL	0/1:176,0,111
chrA02	940688	chrA02:940688_C/T	C	T	186	.	DP=28;VDB=0.433355;RPB=0.435252;MQB=0.515236;BQB=0.995765;MQSB=0.00374922;SGB=-0.683931;MQ0F=0;ICB=1;HOB=0.5;AC=1;AN=2;DP4=10,5,11,2;MQ=55;EFF=DOWNSTREAM(MODIFIER||4991|||BnaA02g02120D|||BnaA02g02120D||1|WARNING_TRANSCRIPT_INCOMPLETE),INTRON(MODIFIER|||||BnaA02g02140D|||BnaA02g02140D|3|1),UPSTREAM(MODIFIER||2800|||BnaA02g02130D|||BnaA02g02130D||1),UPSTREAM(MODIFIER||3982|||BnaA02g02150D|||BnaA02g02150D||1|WARNING_TRANSCRIPT_INCOMPLETE)	GT:PL	0/1:219,0,255
chrA02	947957	chrA02:947957_C/T	C	T	151	.	DP=25;VDB=0.530978;RPB=0.66348;MQB=0.543691;BQB=0.94394;MQSB=0.276327;SGB=-0.662043;MQ0F=0;ICB=1;HOB=0.5;AC=1;AN=2;DP4=13,3,5,4;MQ=53;EFF=DOWNSTREAM(MODIFIER||346|||BnaA02g02150D|||BnaA02g02150D||1|WARNING_TRANSCRIPT_INCOMPLETE),DOWNSTREAM(MODIFIER||3714|||BnaA02g02170D|||BnaA02g02170D||1),DOWNSTREAM(MODIFIER||473|||BnaA02g02160D|||BnaA02g02160D||1|WARNING_TRANSCRIPT_MULTIPLE_STOP_CODONS),INTERGENIC(MODIFIER||||||||||1)	GT:PL	0/1:184,0,253
chrA02	969426	chrA02:969426_G/A	G	A	222	.	DP=28;VDB=0.45531;RPB=0.89813;MQB=1;BQB=0.84246;MQSB=1;SGB=-0.688148;MQ0F=0;ICB=1;HOB=0.5;AC=1;AN=2;DP4=5,7,4,11;MQ=60;EFF=DOWNSTREAM(MODIFIER||1414|||BnaA02g02230D|||BnaA02g02230D||1|WARNING_TRANSCRIPT_MULTIPLE_STOP_CODONS),DOWNSTREAM(MODIFIER||4849|||BnaA02g02210D|||BnaA02g02210D||1),NON_SYNONYMOUS_CODING(MODERATE|MISSENSE|Gga/Aga|G667R||BnaA02g02220D|||BnaA02g02220D|7|1|WARNING_TRANSCRIPT_INCOMPLETE)	GT:PL	0/1:255,0,244
chrA02	975966	chrA02:975966_G/A	G	A	151	.	DP=19;VDB=0.653136;RPB=0.620251;MQB=1;BQB=0.975631;MQSB=1;SGB=-0.670168;MQ0F=0;ICB=1;HOB=0.5;AC=1;AN=2;DP4=7,1,9,1;MQ=60;EFF=DOWNSTREAM(MODIFIER||1395|||BnaA02g02240D|||BnaA02g02240D||1),INTERGENIC(MODIFIER||||||||||1),UPSTREAM(MODIFIER||2263|||BnaA02g02230D|||BnaA02g02230D||1|WARNING_TRANSCRIPT_MULTIPLE_STOP_CODONS)	GT:PL	0/1:184,0,160
chrA02	1042758	chrA02:1042758_C/T	C	T	222	.	DP=23;VDB=0.686111;RPB=0.994426;MQB=1;BQB=0.427282;MQSB=1;SGB=-0.688148;MQ0F=0;ICB=1;HOB=0.5;AC=1;AN=2;DP4=3,4,8,7;MQ=60;EFF=DOWNSTREAM(MODIFIER||4155|||BnaA02g02360D|||BnaA02g02360D||1),NON_SYNONYMOUS_CODING(MODERATE|MISSENSE|Ccg/Tcg|P1054S||BnaA02g02340D|||BnaA02g02340D|17|1|WARNING_TRANSCRIPT_MULTIPLE_STOP_CODONS),UPSTREAM(MODIFIER||3023|||BnaA02g02350D|||BnaA02g02350D||1)	GT:PL	0/1:255,0,142
chrA02	1060495	chrA02:1060495_G/A	G	A	187	.	DP=32;VDB=0.701275;RPB=0.20314;MQB=0.916882;BQB=1;MQSB=0.927041;SGB=-0.676189;MQ0F=0;ICB=1;HOB=0.5;AC=1;AN=2;DP4=7,14,5,6;MQ=59;EFF=INTRON(MODIFIER|||||BnaA02g02390D|||BnaA02g02390D|3|1),UPSTREAM(MODIFIER||2349|||BnaA02g02400D|||BnaA02g02400D||1|WARNING_TRANSCRIPT_INCOMPLETE)	GT:PL	0/1:220,0,255
chrA02	1070553	chrA02:1070553_G/A	G	A	105	.	DP=25;VDB=0.113151;RPB=0.646905;MQB=1;BQB=0.986207;MQSB=1;SGB=-0.616816;MQ0F=0;ICB=1;HOB=0.5;AC=1;AN=2;DP4=11,7,3,3;MQ=60;EFF=DOWNSTREAM(MODIFIER||1422|||BnaA02g02420D|||BnaA02g02420D||1),DOWNSTREAM(MODIFIER||3307|||BnaA02g02410D|||BnaA02g02410D||1|WARNING_TRANSCRIPT_INCOMPLETE),NON_SYNONYMOUS_CODING(MODERATE|MISSENSE|Gag/Aag|E417K||BnaA02g02430D|||BnaA02g02430D|1|1|WARNING_TRANSCRIPT_INCOMPLETE),UPSTREAM(MODIFIER||3389|||BnaA02g02440D|||BnaA02g02440D||1|WARNING_TRANSCRIPT_INCOMPLETE)	GT:PL	0/1:139,0,255
chrA02	1071617	chrA02:1071617_G/A	G	A	219	.	DP=38;VDB=0.27967;RPB=0.634875;MQB=1;BQB=0.525247;MQSB=1;SGB=-0.686358;MQ0F=0;ICB=1;HOB=0.5;AC=1;AN=2;DP4=14,10,6,8;MQ=60;EFF=DOWNSTREAM(MODIFIER||2486|||BnaA02g02420D|||BnaA02g02420D||1),DOWNSTREAM(MODIFIER||4371|||BnaA02g02410D|||BnaA02g02410D||1|WARNING_TRANSCRIPT_INCOMPLETE),DOWNSTREAM(MODIFIER||4753|||BnaA02g02450D|||BnaA02g02450D||1|WARNING_TRANSCRIPT_MULTIPLE_STOP_CODONS),INTRON(MODIFIER|||||BnaA02g02430D|||BnaA02g02430D|2|1|WARNING_TRANSCRIPT_INCOMPLETE),UPSTREAM(MODIFIER||2325|||BnaA02g02440D|||BnaA02g02440D||1|WARNING_TRANSCRIPT_INCOMPLETE)	GT:PL	0/1:252,0,255
chrA02	1074617	chrA02:1074617_C/T	C	T	113	.	DP=17;VDB=0.897684;RPB=0.99881;MQB=1;BQB=0.737299;MQSB=1;SGB=-0.636426;MQ0F=0;ICB=1;HOB=0.5;AC=1;AN=2;DP4=1,9,1,6;MQ=60;EFF=DOWNSTREAM(MODIFIER||1368|||BnaA02g02430D|||BnaA02g02430D||1|WARNING_TRANSCRIPT_INCOMPLETE),DOWNSTREAM(MODIFIER||1753|||BnaA02g02450D|||BnaA02g02450D||1|WARNING_TRANSCRIPT_MULTIPLE_STOP_CODONS),SYNONYMOUS_CODING(LOW|SILENT|atC/atT|I137||BnaA02g02440D|||BnaA02g02440D|3|1|WARNING_TRANSCRIPT_INCOMPLETE)	GT:PL	0/1:146,0,191
chrA02	1128130	chrA02:1128130_C/T	C	T	94	.	DP=6;VDB=0.522837;RPB=0.75;MQB=1;BQB=0.875;MQSB=1;SGB=-0.556411;MQ0F=0;ICB=1;HOB=0.5;AC=1;AN=2;DP4=0,2,2,2;MQ=60;EFF=DOWNSTREAM(MODIFIER||4958|||BnaA02g02530D|||BnaA02g02530D||1),INTERGENIC(MODIFIER||||||||||1),UPSTREAM(MODIFIER||1634|||BnaA02g02510D|||BnaA02g02510D||1),UPSTREAM(MODIFIER||2555|||BnaA02g02520D|||BnaA02g02520D||1|WARNING_TRANSCRIPT_INCOMPLETE)	GT:PL	0/1:127,0,57
chrA02	1132977	chrA02:1132977_C/T	C	T	196	.	DP=31;VDB=0.0639288;RPB=0.986085;MQB=0.999781;BQB=0.951931;MQSB=0.00412511;SGB=-0.683931;MQ0F=0.0645161;ICB=1;HOB=0.5;AC=1;AN=2;DP4=11,6,8,5;MQ=44;EFF=DOWNSTREAM(MODIFIER||111|||BnaA02g02530D|||BnaA02g02530D||1),DOWNSTREAM(MODIFIER||1978|||BnaA02g02540D|||BnaA02g02540D||1|WARNING_TRANSCRIPT_INCOMPLETE),DOWNSTREAM(MODIFIER||3976|||BnaA02g02550D|||BnaA02g02550D||1|WARNING_TRANSCRIPT_MULTIPLE_STOP_CODONS),DOWNSTREAM(MODIFIER||743|||BnaA02g02520D|||BnaA02g02520D||1|WARNING_TRANSCRIPT_INCOMPLETE),INTRAGENIC(MODIFIER|||||BnaA02g02530D|||||1)	GT:PL	0/1:229,0,255
chrA02	1135256	chrA02:1135256_G/A	G	A	209	.	DP=26;VDB=0.506325;RPB=0.210414;MQB=0.98313;BQB=0.943008;MQSB=0.0114033;SGB=-0.689466;MQ0F=0.0384615;ICB=1;HOB=0.5;AC=1;AN=2;DP4=6,4,11,5;MQ=39;EFF=DOWNSTREAM(MODIFIER||1697|||BnaA02g02550D|||BnaA02g02550D||1|WARNING_TRANSCRIPT_MULTIPLE_STOP_CODONS),DOWNSTREAM(MODIFIER||3022|||BnaA02g02520D|||BnaA02g02520D||1|WARNING_TRANSCRIPT_INCOMPLETE),NON_SYNONYMOUS_CODING(MODERATE|MISSENSE|Ccg/Tcg|P127S||BnaA02g02540D|||BnaA02g02540D|2|1|WARNING_TRANSCRIPT_INCOMPLETE),UPSTREAM(MODIFIER||1806|||BnaA02g02530D|||BnaA02g02530D||1)	GT:PL	0/1:242,0,161
chrA02	1147231	chrA02:1147231_C/T	C	T	97	.	DP=19;VDB=0.258434;RPB=0.680712;MQB=0.732319;BQB=0.925071;MQSB=0.996672;SGB=-0.616816;MQ0F=0;ICB=1;HOB=0.5;AC=1;AN=2;DP4=6,7,3,3;MQ=43;EFF=SYNONYMOUS_CODING(LOW|SILENT|ctC/ctT|L391||BnaA02g02570D|||BnaA02g02570D|3|1|WARNING_TRANSCRIPT_MULTIPLE_STOP_CODONS)	GT:PL	0/1:130,0,250
chrA02	1162050	chrA02:1162050_C/T	C	T	190	.	DP=24;VDB=0.0319263;RPB=0.395797;MQB=1;BQB=0.941369;MQSB=1;SGB=-0.676189;MQ0F=0;ICB=1;HOB=0.5;AC=1;AN=2;DP4=5,8,5,6;MQ=60;EFF=DOWNSTREAM(MODIFIER||3266|||BnaA02g02610D|||BnaA02g02610D||1),DOWNSTREAM(MODIFIER||4138|||BnaA02g02620D|||BnaA02g02620D||1|WARNING_TRANSCRIPT_INCOMPLETE),SYNONYMOUS_CODING(LOW|SILENT|gcG/gcA|A2||BnaA02g02590D|||BnaA02g02590D|1|1|WARNING_TRANSCRIPT_MULTIPLE_STOP_CODONS),UPSTREAM(MODIFIER||1021|||BnaA02g02600D|||BnaA02g02600D||1)	GT:PL	0/1:223,0,255
chrA02	1174928	chrA02:1174928_C/T	C	T	189	.	DP=24;VDB=0.950994;RPB=0.816215;MQB=0.885805;BQB=0.0886112;MQSB=0.883506;SGB=-0.676189;MQ0F=0;ICB=1;HOB=0.5;AC=1;AN=2;DP4=8,5,6,5;MQ=56;EFF=SYNONYMOUS_STOP(LOW|SILENT|tGa/tAa|*593||BnaA02g02640D|||BnaA02g02640D|5|1|WARNING_TRANSCRIPT_INCOMPLETE),UPSTREAM(MODIFIER||1381|||BnaA02g02630D|||BnaA02g02630D||1|WARNING_TRANSCRIPT_MULTIPLE_STOP_CODONS)	GT:PL	0/1:222,0,255
chrA02	1196071	chrA02:1196071_G/A	G	A	62	.	DP=16;VDB=0.706942;RPB=0.910176;MQB=0.2016;BQB=0.459351;MQSB=0.130524;SGB=-0.616816;MQ0F=0;ICB=1;HOB=0.5;AC=1;AN=2;DP4=3,7,0,6;MQ=49;EFF=INTERGENIC(MODIFIER||||||||||1),UPSTREAM(MODIFIER||1909|||BnaA02g02670D|||BnaA02g02670D||1|WARNING_TRANSCRIPT_INCOMPLETE),UPSTREAM(MODIFIER||2885|||BnaA02g02660D|||BnaA02g02660D||1|WARNING_TRANSCRIPT_MULTIPLE_STOP_CODONS)	GT:PL	0/1:95,0,221
chrA02	1202900	chrA02:1202900_C/T	C	T	161	.	DP=27;VDB=0.656326;RPB=0.0972304;MQB=0.412636;BQB=0.243023;MQSB=0.0249144;SGB=-0.670168;MQ0F=0;ICB=1;HOB=0.5;AC=1;AN=2;DP4=9,8,4,6;MQ=50;EFF=DOWNSTREAM(MODIFIER||2547|||BnaA02g02680D|||BnaA02g02680D||1|WARNING_TRANSCRIPT_INCOMPLETE),DOWNSTREAM(MODIFIER||3686|||BnaA02g02670D|||BnaA02g02670D||1|WARNING_TRANSCRIPT_INCOMPLETE),INTERGENIC(MODIFIER||||||||||1)	GT:PL	0/1:194,0,255
chrA02	1212634	chrA02:1212634_C/T	C	T	214	.	DP=26;VDB=0.290319;RPB=0.590982;MQB=0.800737;BQB=0.967661;MQSB=0.771623;SGB=-0.683931;MQ0F=0;ICB=1;HOB=0.5;AC=1;AN=2;DP4=8,5,4,9;MQ=57;EFF=SYNONYMOUS_CODING(LOW|SILENT|tcC/tcT|S10||BnaA02g02690D|||BnaA02g02690D|1|1|WARNING_TRANSCRIPT_MULTIPLE_STOP_CODONS),UPSTREAM(MODIFIER||4078|||BnaA02g02680D|||BnaA02g02680D||1|WARNING_TRANSCRIPT_INCOMPLETE)	GT:PL	0/1:247,0,248
chrA02	1217053	chrA02:1217053_G/A	G	A	111	.	DP=21;VDB=0.697793;RPB=0.328515;MQB=0.579578;BQB=0.512426;MQSB=0.127972;SGB=-0.636426;MQ0F=0;ICB=1;HOB=0.5;AC=1;AN=2;DP4=11,3,2,5;MQ=49;EFF=DOWNSTREAM(MODIFIER||272|||BnaA02g02690D|||BnaA02g02690D||1|WARNING_TRANSCRIPT_MULTIPLE_STOP_CODONS),INTERGENIC(MODIFIER||||||||||1),UPSTREAM(MODIFIER||3831|||BnaA02g02710D|||BnaA02g02710D||1|WARNING_TRANSCRIPT_INCOMPLETE),UPSTREAM(MODIFIER||815|||BnaA02g02700D|||BnaA02g02700D||1|WARNING_TRANSCRIPT_INCOMPLETE)	GT:PL	0/1:144,0,230
chrA02	1265451	chrA02:1265451_G/A	G	A	220	.	DP=31;VDB=0.717563;RPB=0.818731;MQB=0.637628;BQB=0.483474;MQSB=0.957006;SGB=-0.688148;MQ0F=0;ICB=1;HOB=0.5;AC=1;AN=2;DP4=12,4,4,11;MQ=57;EFF=INTERGENIC(MODIFIER||||||||||1)	GT:PL	0/1:253,0,255
chrA02	1274440	chrA02:1274440_C/T	C	T	222	.	DP=27;VDB=0.902319;RPB=0.898397;MQB=0.997028;BQB=0.207131;MQSB=0.870325;SGB=-0.680642;MQ0F=0;ICB=1;HOB=0.5;AC=1;AN=2;DP4=5,9,5,7;MQ=59;EFF=DOWNSTREAM(MODIFIER||2590|||BnaA02g02840D|||BnaA02g02840D||1),DOWNSTREAM(MODIFIER||4683|||BnaA02g02850D|||BnaA02g02850D||1|WARNING_TRANSCRIPT_MULTIPLE_STOP_CODONS),DOWNSTREAM(MODIFIER||74|||BnaA02g02830D|||BnaA02g02830D||1),INTERGENIC(MODIFIER||||||||||1)	GT:PL	0/1:255,0,255
chrA02	1277259	chrA02:1277259_C/T	C	T	222	.	DP=37;VDB=0.114218;RPB=0.551165;MQB=0.924776;BQB=0.245145;MQSB=0.712954;SGB=-0.691153;MQ0F=0;ICB=1;HOB=0.5;AC=1;AN=2;DP4=8,10,10,8;MQ=55;EFF=DOWNSTREAM(MODIFIER||1864|||BnaA02g02850D|||BnaA02g02850D||1|WARNING_TRANSCRIPT_MULTIPLE_STOP_CODONS),DOWNSTREAM(MODIFIER||2893|||BnaA02g02830D|||BnaA02g02830D||1),NON_SYNONYMOUS_CODING(MODERATE|MISSENSE|aGt/aAt|S242N||BnaA02g02840D|||BnaA02g02840D|1|1)	GT:PL	0/1:255,0,255
chrA02	1302749	chrA02:1302749_C/T	C	T	214	.	DP=21;VDB=0.528734;RPB=0.482006;MQB=1;BQB=0.311207;MQSB=1;SGB=-0.680642;MQ0F=0;ICB=1;HOB=0.5;AC=1;AN=2;DP4=7,2,5,7;MQ=60;EFF=DOWNSTREAM(MODIFIER||1642|||BnaA02g02930D|||BnaA02g02930D||1),DOWNSTREAM(MODIFIER||2545|||BnaA02g02920D|||BnaA02g02920D||1|WARNING_TRANSCRIPT_INCOMPLETE),DOWNSTREAM(MODIFIER||4319|||BnaA02g02910D|||BnaA02g02910D||1),INTERGENIC(MODIFIER||||||||||1),UPSTREAM(MODIFIER||4765|||BnaA02g02940D|||BnaA02g02940D||1|WARNING_TRANSCRIPT_MULTIPLE_STOP_CODONS)	GT:PL	0/1:247,0,193
chrA02	1303706	chrA02:1303706_G/A	G	A	158	.	DP=25;VDB=0.758178;RPB=0.998323;MQB=1;BQB=0.220802;MQSB=1;SGB=-0.676189;MQ0F=0;ICB=1;HOB=0.5;AC=1;AN=2;DP4=4,9,2,9;MQ=60;EFF=DOWNSTREAM(MODIFIER||2599|||BnaA02g02930D|||BnaA02g02930D||1),DOWNSTREAM(MODIFIER||3502|||BnaA02g02920D|||BnaA02g02920D||1|WARNING_TRANSCRIPT_INCOMPLETE),INTERGENIC(MODIFIER||||||||||1),UPSTREAM(MODIFIER||3808|||BnaA02g02940D|||BnaA02g02940D||1|WARNING_TRANSCRIPT_MULTIPLE_STOP_CODONS)	GT:PL	0/1:191,0,255
chrA02	1314485	chrA02:1314485_C/T	C	T	134	.	DP=13;VDB=0.454873;RPB=0.958048;MQB=0.989343;BQB=0.935229;MQSB=0.898397;SGB=-0.651104;MQ0F=0;ICB=1;HOB=0.5;AC=1;AN=2;DP4=3,2,6,2;MQ=56;EFF=DOWNSTREAM(MODIFIER||1860|||BnaA02g02980D|||BnaA02g02980D||1),DOWNSTREAM(MODIFIER||2087|||BnaA02g02960D|||BnaA02g02960D||1),DOWNSTREAM(MODIFIER||2338|||BnaA02g02950D|||BnaA02g02950D||1|WARNING_TRANSCRIPT_INCOMPLETE),DOWNSTREAM(MODIFIER||4006|||BnaA02g02940D|||BnaA02g02940D||1|WARNING_TRANSCRIPT_MULTIPLE_STOP_CODONS),NON_SYNONYMOUS_CODING(MODERATE|MISSENSE|Gtt/Att|V113I||BnaA02g02970D|||BnaA02g02970D|2|1|WARNING_TRANSCRIPT_MULTIPLE_STOP_CODONS),UPSTREAM(MODIFIER||3321|||BnaA02g02990D|||BnaA02g02990D||1|WARNING_TRANSCRIPT_MULTIPLE_STOP_CODONS)	GT:PL	0/1:167,0,128
chrA02	1349328	chrA02:1349328_G/A	G	A	163	.	DP=16;VDB=0.75368;RPB=0.702619;MQB=0.915545;BQB=0.998622;MQSB=0.892753;SGB=-0.651104;MQ0F=0;ICB=1;HOB=0.5;AC=1;AN=2;DP4=5,3,4,4;MQ=59;EFF=DOWNSTREAM(MODIFIER||4428|||BnaA02g03090D|||BnaA02g03090D||1|WARNING_TRANSCRIPT_MULTIPLE_STOP_CODONS),INTERGENIC(MODIFIER||||||||||1),UPSTREAM(MODIFIER||1815|||BnaA02g03070D|||BnaA02g03070D||1),UPSTREAM(MODIFIER||3460|||BnaA02g03080D|||BnaA02g03080D||1|WARNING_TRANSCRIPT_INCOMPLETE),UPSTREAM(MODIFIER||403|||BnaA02g03060D|||BnaA02g03060D||1)	GT:PL	0/1:196,0,192
chrA02	1398538	chrA02:1398538_A/G	A	G	42.335	.	DP=2;VDB=0.26;MQSB=1;SGB=-0.453602;MQ0F=0;AC=2;AN=2;DP4=0,0,1,1;MQ=60;EFF=SYNONYMOUS_CODING(LOW|SILENT|ctT/ctC|L169||BnaA02g03160D|||BnaA02g03160D|4|1|WARNING_TRANSCRIPT_INCOMPLETE),UPSTREAM(MODIFIER||1754|||BnaA02g03170D|||BnaA02g03170D||1|WARNING_TRANSCRIPT_INCOMPLETE)	GT:PL	1/1:70,6,0
chrA02	1414042	chrA02:1414042_A/G	A	G	203	.	DP=9;VDB=0.600144;MQSB=0.0714286;SGB=-0.662043;MQ0F=0;AC=2;AN=2;DP4=0,0,2,7;MQ=54;EFF=DOWNSTREAM(MODIFIER||2595|||BnaA02g03180D|||BnaA02g03180D||1|WARNING_TRANSCRIPT_MULTIPLE_STOP_CODONS),NON_SYNONYMOUS_CODING(MODERATE|MISSENSE|cAa/cGa|Q368R||BnaA02g03190D|||BnaA02g03190D|7|1|WARNING_TRANSCRIPT_INCOMPLETE),UPSTREAM(MODIFIER||2849|||BnaA02g03200D|||BnaA02g03200D||1|WARNING_TRANSCRIPT_INCOMPLETE)	GT:PL	1/1:230,27,0
chrA02	1414046	chrA02:1414046_G/A	G	A	185	.	DP=8;VDB=0.480966;MQSB=0.0833333;SGB=-0.651104;MQ0F=0;AC=2;AN=2;DP4=0,0,2,6;MQ=53;EFF=DOWNSTREAM(MODIFIER||2599|||BnaA02g03180D|||BnaA02g03180D||1|WARNING_TRANSCRIPT_MULTIPLE_STOP_CODONS),SYNONYMOUS_CODING(LOW|SILENT|aaG/aaA|K369||BnaA02g03190D|||BnaA02g03190D|7|1|WARNING_TRANSCRIPT_INCOMPLETE),UPSTREAM(MODIFIER||2845|||BnaA02g03200D|||BnaA02g03200D||1|WARNING_TRANSCRIPT_INCOMPLETE)	GT:PL	1/1:212,24,0
chrA02	1461492	chrA02:1461492_G/A	G	A	103	.	DP=18;VDB=0.592253;RPB=0.781367;MQB=0.531752;BQB=0.302983;MQSB=1;SGB=-0.616816;MQ0F=0;ICB=1;HOB=0.5;AC=1;AN=2;DP4=12,0,5,1;MQ=53;EFF=DOWNSTREAM(MODIFIER||1809|||BnaA02g03280D|||BnaA02g03280D||1|WARNING_TRANSCRIPT_MULTIPLE_STOP_CODONS),NON_SYNONYMOUS_CODING(MODERATE|MISSENSE|gGa/gAa|G167E||BnaA02g03290D|||BnaA02g03290D|3|1|WARNING_TRANSCRIPT_MULTIPLE_STOP_CODONS),UPSTREAM(MODIFIER||2526|||BnaA02g03300D|||BnaA02g03300D||1|WARNING_TRANSCRIPT_MULTIPLE_STOP_CODONS)	GT:PL	0/1:136,0,158
chrA02	1477796	chrA02:1477796_G/A	G	A	124	.	DP=15;VDB=0.345322;RPB=0.926163;MQB=0.997872;BQB=0.841487;MQSB=0.153846;SGB=-0.676189;MQ0F=0;ICB=1;HOB=0.5;AC=1;AN=2;DP4=3,1,10,1;MQ=37;EFF=DOWNSTREAM(MODIFIER||2704|||BnaA02g03310D|||BnaA02g03310D||1|WARNING_TRANSCRIPT_MULTIPLE_STOP_CODONS),DOWNSTREAM(MODIFIER||3213|||BnaA02g03340D|||BnaA02g03340D||1|WARNING_TRANSCRIPT_MULTIPLE_STOP_CODONS),DOWNSTREAM(MODIFIER||861|||BnaA02g03320D|||BnaA02g03320D||1),INTERGENIC(MODIFIER||||||||||1),UPSTREAM(MODIFIER||19|||BnaA02g03330D|||BnaA02g03330D||1|WARNING_TRANSCRIPT_INCOMPLETE)	GT:PL	0/1:158,0,71
chrA02	1512058	chrA02:1512058_A/G	A	G	199	.	DP=45;VDB=0.0081401;RPB=0.0181432;MQB=2.8574e-07;BQB=0.963358;MQSB=0.681002;SGB=-0.690438;MQ0F=0;ICB=1;HOB=0.5;AC=1;AN=2;DP4=11,15,9,8;MQ=49;EFF=DOWNSTREAM(MODIFIER||1663|||BnaA02g03390D|||BnaA02g03390D||1|WARNING_TRANSCRIPT_INCOMPLETE),INTERGENIC(MODIFIER||||||||||1),UPSTREAM(MODIFIER||4298|||BnaA02g03380D|||BnaA02g03380D||1|WARNING_TRANSCRIPT_INCOMPLETE)	GT:PL	0/1:232,0,255
chrA02	1521756	chrA02:1521756_G/A	G	A	222	.	DP=38;VDB=0.757443;RPB=0.983103;MQB=0.980199;BQB=0.074856;MQSB=0.969344;SGB=-0.692914;MQ0F=0;ICB=1;HOB=0.5;AC=1;AN=2;DP4=7,6,10,15;MQ=59;EFF=DOWNSTREAM(MODIFIER||4341|||BnaA02g03420D|||BnaA02g03420D||1|WARNING_TRANSCRIPT_INCOMPLETE),INTRON(MODIFIER|||||BnaA02g03400D|||BnaA02g03400D|3|1|WARNING_TRANSCRIPT_MULTIPLE_STOP_CODONS),UPSTREAM(MODIFIER||1486|||BnaA02g03390D|||BnaA02g03390D||1|WARNING_TRANSCRIPT_INCOMPLETE),UPSTREAM(MODIFIER||1689|||BnaA02g03410D|||BnaA02g03410D||1|WARNING_TRANSCRIPT_INCOMPLETE)	GT:PL	0/1:255,0,250
chrA02	1541134	chrA02:1541134_C/T	C	T	125	.	DP=5;VDB=0.0236989;MQSB=1;SGB=-0.590765;MQ0F=0;AC=2;AN=2;DP4=0,0,1,4;MQ=55;EFF=DOWNSTREAM(MODIFIER||4534|||BnaA02g03460D|||BnaA02g03460D||1|WARNING_TRANSCRIPT_INCOMPLETE),NON_SYNONYMOUS_CODING(MODERATE|MISSENSE|Cac/Tac|H115Y||BnaA02g03470D|||BnaA02g03470D|2|1|WARNING_TRANSCRIPT_MULTIPLE_STOP_CODONS),UPSTREAM(MODIFIER||1916|||BnaA02g03480D|||BnaA02g03480D||1|WARNING_TRANSCRIPT_MULTIPLE_STOP_CODONS)	GT:PL	1/1:152,15,0
chrA02	1541135	chrA02:1541135_A/G	A	G	104	.	DP=4;VDB=0.0298006;MQSB=1;SGB=-0.556411;MQ0F=0;AC=2;AN=2;DP4=0,0,1,3;MQ=54;EFF=DOWNSTREAM(MODIFIER||4535|||BnaA02g03460D|||BnaA02g03460D||1|WARNING_TRANSCRIPT_INCOMPLETE),NON_SYNONYMOUS_CODING(MODERATE|MISSENSE|cAc/cGc|H115R||BnaA02g03470D|||BnaA02g03470D|2|1|WARNING_TRANSCRIPT_MULTIPLE_STOP_CODONS),UPSTREAM(MODIFIER||1915|||BnaA02g03480D|||BnaA02g03480D||1|WARNING_TRANSCRIPT_MULTIPLE_STOP_CODONS)	GT:PL	1/1:131,12,0
chrA02	1615865	chrA02:1615865_G/A	G	A	206	.	DP=22;VDB=0.91914;RPB=0.786884;MQB=0.997828;BQB=0.912244;MQSB=0.301686;SGB=-0.680642;MQ0F=0.136364;ICB=1;HOB=0.5;AC=1;AN=2;DP4=1,9,5,7;MQ=41;EFF=DOWNSTREAM(MODIFIER||1350|||BnaA02g03650D|||BnaA02g03650D||1|WARNING_TRANSCRIPT_MULTIPLE_STOP_CODONS),NON_SYNONYMOUS_CODING(MODERATE|MISSENSE|gGa/gAa|G169E||BnaA02g03660D|||BnaA02g03660D|3|1),UPSTREAM(MODIFIER||2313|||BnaA02g03670D|||BnaA02g03670D||1|WARNING_TRANSCRIPT_MULTIPLE_STOP_CODONS),UPSTREAM(MODIFIER||4116|||BnaA02g03680D|||BnaA02g03680D||1|WARNING_TRANSCRIPT_INCOMPLETE)	GT:PL	0/1:239,0,147
chrA02	1715618	chrA02:1715618_C/T	C	T	222	.	DP=22;VDB=0.514339;RPB=0.945784;MQB=0.994996;BQB=0.986161;MQSB=0.882128;SGB=-0.683931;MQ0F=0;ICB=1;HOB=0.5;AC=1;AN=2;DP4=5,4,8,5;MQ=57;EFF=INTERGENIC(MODIFIER||||||||||1),UPSTREAM(MODIFIER||1132|||BnaA02g03730D|||BnaA02g03730D||1),UPSTREAM(MODIFIER||3869|||BnaA02g03740D|||BnaA02g03740D||1)	GT:PL	0/1:255,0,199
chrA02	1742121	chrA02:1742121_C/T	C	T	208	.	DP=29;VDB=0.174648;RPB=0.586054;MQB=0.96429;BQB=0.969907;MQSB=0.240451;SGB=-0.691153;MQ0F=0;ICB=1;HOB=0.5;AC=1;AN=2;DP4=7,4,9,9;MQ=30;EFF=DOWNSTREAM(MODIFIER||2551|||BnaA02g03790D|||BnaA02g03790D||1|WARNING_TRANSCRIPT_MULTIPLE_STOP_CODONS),NON_SYNONYMOUS_CODING(MODERATE|MISSENSE|aGa/aAa|R381K||BnaA02g03780D|||BnaA02g03780D|2|1|WARNING_TRANSCRIPT_MULTIPLE_STOP_CODONS)	GT:PL	0/1:241,0,169
chrA02	1777276	chrA02:1777276_A/G	A	G	100	.	DP=31;VDB=0.839378;RPB=0.211556;MQB=0.000653392;BQB=0.323961;MQSB=0.500445;SGB=-0.662043;MQ0F=0;ICB=1;HOB=0.5;AC=1;AN=2;DP4=10,12,1,8;MQ=37;EFF=DOWNSTREAM(MODIFIER||1310|||BnaA02g03870D|||BnaA02g03870D||1),DOWNSTREAM(MODIFIER||1877|||BnaA02g03900D|||BnaA02g03900D||1),INTERGENIC(MODIFIER||||||||||1),UPSTREAM(MODIFIER||140|||BnaA02g03880D|||BnaA02g03880D||1),UPSTREAM(MODIFIER||3039|||BnaA02g03910D|||BnaA02g03910D||1),UPSTREAM(MODIFIER||4038|||BnaA02g03860D|||BnaA02g03860D||1|WARNING_TRANSCRIPT_MULTIPLE_STOP_CODONS),UPSTREAM(MODIFIER||716|||BnaA02g03890D|||BnaA02g03890D||1)	GT:PL	0/1:133,0,236
chrA02	1777279	chrA02:1777279_A/T	A	T	122	.	DP=31;VDB=0.00542535;RPB=0.00115738;MQB=0.00364433;BQB=0.166643;MQSB=0.486191;SGB=-0.662043;MQ0F=0;ICB=1;HOB=0.5;AC=1;AN=2;DP4=10,12,3,6;MQ=36;EFF=DOWNSTREAM(MODIFIER||1313|||BnaA02g03870D|||BnaA02g03870D||1),DOWNSTREAM(MODIFIER||1874|||BnaA02g03900D|||BnaA02g03900D||1),INTERGENIC(MODIFIER||||||||||1),UPSTREAM(MODIFIER||143|||BnaA02g03880D|||BnaA02g03880D||1),UPSTREAM(MODIFIER||3036|||BnaA02g03910D|||BnaA02g03910D||1),UPSTREAM(MODIFIER||4041|||BnaA02g03860D|||BnaA02g03860D||1|WARNING_TRANSCRIPT_MULTIPLE_STOP_CODONS),UPSTREAM(MODIFIER||713|||BnaA02g03890D|||BnaA02g03890D||1)	GT:PL	0/1:155,0,238
chrA02	1802353	chrA02:1802353_C/T	C	T	205	.	DP=36;VDB=0.474446;RPB=0.943606;MQB=0.873905;BQB=0.756904;MQSB=0.917923;SGB=-0.686358;MQ0F=0;ICB=1;HOB=0.5;AC=1;AN=2;DP4=15,7,5,9;MQ=58;EFF=DOWNSTREAM(MODIFIER||755|||BnaA02g04030D|||BnaA02g04030D||1|WARNING_TRANSCRIPT_INCOMPLETE),STOP_GAINED(HIGH|NONSENSE|tgG/tgA|W93*||BnaA02g04020D|||BnaA02g04020D|4|1|WARNING_TRANSCRIPT_MULTIPLE_STOP_CODONS),UPSTREAM(MODIFIER||456|||BnaA02g04010D|||BnaA02g04010D||1|WARNING_TRANSCRIPT_MULTIPLE_STOP_CODONS)	GT:PL	0/1:238,0,255
chrA02	1819069	chrA02:1819069_C/T	C	T	109	.	DP=13;VDB=0.0907276;RPB=0.828239;MQB=0.961166;BQB=0.245404;MQSB=1;SGB=-0.636426;MQ0F=0;ICB=1;HOB=0.5;AC=1;AN=2;DP4=5,1,7,0;MQ=53;EFF=INTERGENIC(MODIFIER||||||||||1)	GT:PL	0/1:142,0,133
chrA02	1831135	chrA02:1831135_C/T	C	T	192	.	DP=44;VDB=0.226361;RPB=0.996567;MQB=0.979924;BQB=0.97752;MQSB=0.113911;SGB=-0.69168;MQ0F=0.0681818;ICB=1;HOB=0.5;AC=1;AN=2;DP4=21,4,15,4;MQ=47;EFF=DOWNSTREAM(MODIFIER||1398|||BnaA02g04080D|||BnaA02g04080D||1|WARNING_TRANSCRIPT_MULTIPLE_STOP_CODONS),DOWNSTREAM(MODIFIER||1734|||BnaA02g04060D|||BnaA02g04060D||1),DOWNSTREAM(MODIFIER||2820|||BnaA02g04050D|||BnaA02g04050D||1),INTRON(MODIFIER|||||BnaA02g04070D|||BnaA02g04070D|4|1|WARNING_TRANSCRIPT_MULTIPLE_STOP_CODONS)	GT:PL	0/1:225,0,255
chrA02	1840812	chrA02:1840812_G/A	G	A	216	.	DP=39;VDB=0.395459;RPB=0.941765;MQB=0.83937;BQB=0.0136693;MQSB=0.980743;SGB=-0.688148;MQ0F=0;ICB=1;HOB=0.5;AC=1;AN=2;DP4=11,13,7,8;MQ=52;EFF=SYNONYMOUS_CODING(LOW|SILENT|aaC/aaT|N283||BnaA02g04090D|||BnaA02g04090D|4|1|WARNING_TRANSCRIPT_INCOMPLETE),UPSTREAM(MODIFIER||1454|||BnaA02g04080D|||BnaA02g04080D||1|WARNING_TRANSCRIPT_MULTIPLE_STOP_CODONS)	GT:PL	0/1:249,0,255
chrA02	1895456	chrA02:1895456_C/T	C	T	158	.	DP=27;VDB=0.992522;RPB=0.406449;MQB=0.204741;BQB=0.778569;MQSB=0.355335;SGB=-0.680642;MQ0F=0.037037;ICB=1;HOB=0.5;AC=1;AN=2;DP4=3,12,4,8;MQ=50;EFF=DOWNSTREAM(MODIFIER||2779|||BnaA02g04240D|||BnaA02g04240D||1|WARNING_TRANSCRIPT_MULTIPLE_STOP_CODONS),NON_SYNONYMOUS_CODING(MODERATE|MISSENSE|aGt/aAt|S309N||BnaA02g04230D|||BnaA02g04230D|4|1|WARNING_TRANSCRIPT_MULTIPLE_STOP_CODONS),UPSTREAM(MODIFIER||3342|||BnaA02g04220D|||BnaA02g04220D||1|WARNING_TRANSCRIPT_INCOMPLETE)	GT:PL	0/1:191,0,244
chrA02	1910197	chrA02:1910197_C/T	C	T	222	.	DP=33;VDB=0.592254;RPB=0.99983;MQB=1;BQB=0.0169644;MQSB=1;SGB=-0.692067;MQ0F=0;ICB=1;HOB=0.5;AC=1;AN=2;DP4=10,3,13,7;MQ=60;EFF=DOWNSTREAM(MODIFIER||741|||BnaA02g04250D|||BnaA02g04250D||1|WARNING_TRANSCRIPT_INCOMPLETE),SYNONYMOUS_CODING(LOW|SILENT|aaG/aaA|K128||BnaA02g04260D|||BnaA02g04260D|4|1|WARNING_TRANSCRIPT_INCOMPLETE),UPSTREAM(MODIFIER||3695|||BnaA02g04270D|||BnaA02g04270D||1|WARNING_TRANSCRIPT_INCOMPLETE)	GT:PL	0/1:255,0,222
chrA02	1985315	chrA02:1985315_C/T	C	T	119	.	DP=20;VDB=0.603537;RPB=0.918304;MQB=0.933295;BQB=0.140347;MQSB=0.0497871;SGB=-0.651104;MQ0F=0;ICB=1;HOB=0.5;AC=1;AN=2;DP4=5,6,4,4;MQ=50;EFF=INTERGENIC(MODIFIER||||||||||1)	GT:PL	0/1:152,0,252
chrA02	2030500	chrA02:2030500_C/T	C	T	160	.	DP=13;VDB=0.828411;RPB=0.826565;MQB=1;BQB=0.697593;MQSB=1;SGB=-0.662043;MQ0F=0;ICB=1;HOB=0.5;AC=1;AN=2;DP4=4,0,6,3;MQ=60;EFF=DOWNSTREAM(MODIFIER||2115|||BnaA02g04540D|||BnaA02g04540D||1),INTERGENIC(MODIFIER||||||||||1),UPSTREAM(MODIFIER||1700|||BnaA02g04520D|||BnaA02g04520D||1|WARNING_TRANSCRIPT_MULTIPLE_STOP_CODONS),UPSTREAM(MODIFIER||210|||BnaA02g04530D|||BnaA02g04530D||1)	GT:PL	0/1:193,0,81
chrA02	2050133	chrA02:2050133_C/T	C	T	211	.	DP=27;VDB=0.950037;RPB=0.330404;MQB=1;BQB=0.273507;MQSB=1;SGB=-0.680642;MQ0F=0;ICB=1;HOB=0.5;AC=1;AN=2;DP4=5,10,5,7;MQ=60;EFF=NON_SYNONYMOUS_CODING(MODERATE|MISSENSE|gGa/gAa|G580E||BnaA02g04590D|||BnaA02g04590D|7|1|WARNING_TRANSCRIPT_INCOMPLETE),UPSTREAM(MODIFIER||1065|||BnaA02g04580D|||BnaA02g04580D||1),UPSTREAM(MODIFIER||3773|||BnaA02g04570D|||BnaA02g04570D||1)	GT:PL	0/1:244,0,255
chrA02	2059423	chrA02:2059423_G/A	G	A	222	.	DP=40;VDB=0.445006;RPB=0.851779;MQB=1;BQB=0.890556;MQSB=1;SGB=-0.692562;MQ0F=0;ICB=1;HOB=0.5;AC=1;AN=2;DP4=13,4,15,7;MQ=60;EFF=INTRON(MODIFIER|||||BnaA02g04600D|||BnaA02g04600D|3|1),UPSTREAM(MODIFIER||2976|||BnaA02g04610D|||BnaA02g04610D||1)	GT:PL	0/1:255,0,255
chrA02	2064779	chrA02:2064779_C/A	C	A	155	.	DP=18;VDB=0.563988;RPB=0.539681;MQB=1;BQB=0.647137;MQSB=1;SGB=-0.651104;MQ0F=0;ICB=1;HOB=0.5;AC=1;AN=2;DP4=5,5,3,5;MQ=60;EFF=DOWNSTREAM(MODIFIER||1178|||BnaA02g04610D|||BnaA02g04610D||1),DOWNSTREAM(MODIFIER||4059|||BnaA02g04600D|||BnaA02g04600D||1),DOWNSTREAM(MODIFIER||776|||BnaA02g04620D|||BnaA02g04620D||1),INTERGENIC(MODIFIER||||||||||1),UPSTREAM(MODIFIER||2652|||BnaA02g04630D|||BnaA02g04630D||1|WARNING_TRANSCRIPT_INCOMPLETE)	GT:PL	0/1:188,0,236
chrA02	2070189	chrA02:2070189_G/A	G	A	150	.	DP=32;VDB=0.988279;RPB=0.573109;MQB=0.470588;BQB=0.711582;MQSB=0.413194;SGB=-0.683931;MQ0F=0;ICB=1;HOB=0.5;AC=1;AN=2;DP4=12,7,2,11;MQ=56;EFF=DOWNSTREAM(MODIFIER||2359|||BnaA02g04640D|||BnaA02g04640D||1),SYNONYMOUS_CODING(LOW|SILENT|aaG/aaA|K426||BnaA02g04630D|||BnaA02g04630D|10|1|WARNING_TRANSCRIPT_INCOMPLETE),UPSTREAM(MODIFIER||3672|||BnaA02g04620D|||BnaA02g04620D||1)	GT:PL	0/1:183,0,255
chrA02	2088533	chrA02:2088533_C/T	C	T	222	.	DP=49;VDB=0.38306;RPB=0.471138;MQB=1;BQB=0.471138;MQSB=1;SGB=-0.692831;MQ0F=0;ICB=1;HOB=0.5;AC=1;AN=2;DP4=4,20,5,19;MQ=60;EFF=DOWNSTREAM(MODIFIER||2874|||BnaA02g04680D|||BnaA02g04680D||1|WARNING_TRANSCRIPT_INCOMPLETE),DOWNSTREAM(MODIFIER||4818|||BnaA02g04670D|||BnaA02g04670D||1|WARNING_TRANSCRIPT_INCOMPLETE),INTRON(MODIFIER|||||BnaA02g04700D|||BnaA02g04700D|1|1),UPSTREAM(MODIFIER||1777|||BnaA02g04690D|||BnaA02g04690D||1|WARNING_TRANSCRIPT_INCOMPLETE),UPSTREAM(MODIFIER||3733|||BnaA02g04710D|||BnaA02g04710D||1|WARNING_TRANSCRIPT_MULTIPLE_STOP_CODONS)	GT:PL	0/1:255,0,255
chrA02	2099000	chrA02:2099000_G/A	G	A	147	.	DP=43;VDB=0.737713;RPB=0.513146;MQB=1;BQB=0.746045;MQSB=1;SGB=-0.676189;MQ0F=0;ICB=1;HOB=0.5;AC=1;AN=2;DP4=20,12,6,5;MQ=60;EFF=DOWNSTREAM(MODIFIER||3807|||BnaA02g04720D|||BnaA02g04720D||1),DOWNSTREAM(MODIFIER||952|||BnaA02g04730D|||BnaA02g04730D||1|WARNING_TRANSCRIPT_INCOMPLETE),NON_SYNONYMOUS_CODING(MODERATE|MISSENSE|aGg/aAg|R90K||BnaA02g04740D|||BnaA02g04740D|3|1|WARNING_TRANSCRIPT_INCOMPLETE),UPSTREAM(MODIFIER||3045|||BnaA02g04750D|||BnaA02g04750D||1|WARNING_TRANSCRIPT_INCOMPLETE)	GT:PL	0/1:181,0,255
chrA02	2109588	chrA02:2109588_G/A	G	A	211	.	DP=58;VDB=0.145409;RPB=0.658617;MQB=1;BQB=0.818942;MQSB=1;SGB=-0.690438;MQ0F=0;ICB=1;HOB=0.5;AC=1;AN=2;DP4=15,26,5,12;MQ=60;EFF=INTERGENIC(MODIFIER||||||||||1),UPSTREAM(MODIFIER||3553|||BnaA02g04760D|||BnaA02g04760D||1|WARNING_TRANSCRIPT_INCOMPLETE)	GT:PL	0/1:244,0,255
chrA02	2113755	chrA02:2113755_C/T	C	T	200	.	DP=23;VDB=0.108308;RPB=0.922869;MQB=1;BQB=0.23461;MQSB=1;SGB=-0.683931;MQ0F=0;ICB=1;HOB=0.5;AC=1;AN=2;DP4=6,3,6,7;MQ=60;EFF=INTRON(MODIFIER|||||BnaA02g04760D|||BnaA02g04760D|2|1|WARNING_TRANSCRIPT_INCOMPLETE),UPSTREAM(MODIFIER||1955|||BnaA02g04770D|||BnaA02g04770D||1|WARNING_TRANSCRIPT_MULTIPLE_STOP_CODONS)	GT:PL	0/1:233,0,179
chrA02	2131179	chrA02:2131179_C/T	C	T	222	.	DP=60;VDB=0.998768;RPB=0.702911;MQB=1;BQB=0.535842;MQSB=1;SGB=-0.692914;MQ0F=0;ICB=1;HOB=0.5;AC=1;AN=2;DP4=18,17,11,14;MQ=60;EFF=INTRON(MODIFIER|||||BnaA02g04800D|||BnaA02g04800D|3|1|WARNING_TRANSCRIPT_INCOMPLETE)	GT:PL	0/1:255,0,255
chrA02	2157707	chrA02:2157707_C/T	C	T	197	.	DP=38;VDB=0.251772;RPB=0.835609;MQB=0.97302;BQB=0.835609;MQSB=0.0176246;SGB=-0.692067;MQ0F=0;ICB=1;HOB=0.5;AC=1;AN=2;DP4=1,17,2,18;MQ=57;EFF=DOWNSTREAM(MODIFIER||4541|||BnaA02g04890D|||BnaA02g04890D||1|WARNING_TRANSCRIPT_INCOMPLETE),DOWNSTREAM(MODIFIER||4971|||BnaA02g04850D|||BnaA02g04850D||1|WARNING_TRANSCRIPT_MULTIPLE_STOP_CODONS),INTRON(MODIFIER|||||BnaA02g04870D|||BnaA02g04870D|3|1|WARNING_TRANSCRIPT_MULTIPLE_STOP_CODONS),SPLICE_SITE_ACCEPTOR(HIGH|||||BnaA02g04870D|||BnaA02g04870D|4|1|WARNING_TRANSCRIPT_MULTIPLE_STOP_CODONS),UPSTREAM(MODIFIER||2639|||BnaA02g04880D|||BnaA02g04880D||1|WARNING_TRANSCRIPT_MULTIPLE_STOP_CODONS),UPSTREAM(MODIFIER||3393|||BnaA02g04860D|||BnaA02g04860D||1)	GT:PL	0/1:230,0,204
chrA02	2185334	chrA02:2185334_C/T	C	T	130	.	DP=42;VDB=0.651537;RPB=0.987879;MQB=1;BQB=0.247531;MQSB=1;SGB=-0.670168;MQ0F=0;ICB=1;HOB=0.5;AC=1;AN=2;DP4=18,12,5,5;MQ=60;EFF=INTRON(MODIFIER|||||BnaA02g04920D|||BnaA02g04920D|2|1|WARNING_TRANSCRIPT_INCOMPLETE),UPSTREAM(MODIFIER||3049|||BnaA02g04930D|||BnaA02g04930D||1),UPSTREAM(MODIFIER||4598|||BnaA02g04910D|||BnaA02g04910D||1)	GT:PL	0/1:164,0,255
chrA02	2239075	chrA02:2239075_C/T	C	T	189	.	DP=32;VDB=0.943351;RPB=0.960687;MQB=1;BQB=0.955393;MQSB=1;SGB=-0.688148;MQ0F=0;ICB=1;HOB=0.5;AC=1;AN=2;DP4=13,4,13,2;MQ=60;EFF=DOWNSTREAM(MODIFIER||2395|||BnaA02g05040D|||BnaA02g05040D||1|WARNING_TRANSCRIPT_INCOMPLETE),INTRON(MODIFIER|||||BnaA02g05030D|||BnaA02g05030D|1|1|WARNING_TRANSCRIPT_INCOMPLETE)	GT:PL	0/1:222,0,255
chrA02	2241964	chrA02:2241964_C/T	C	T	69	.	DP=39;VDB=0.519034;RPB=0.726178;MQB=0.96203;BQB=0.96655;MQSB=0.940588;SGB=-0.651104;MQ0F=0;ICB=1;HOB=0.5;AC=1;AN=2;DP4=23,8,7,1;MQ=58;EFF=DOWNSTREAM(MODIFIER||2325|||BnaA02g05030D|||BnaA02g05030D||1|WARNING_TRANSCRIPT_INCOMPLETE),NON_SYNONYMOUS_CODING(MODERATE|MISSENSE|Gac/Aac|D121N||BnaA02g05040D|||BnaA02g05040D|1|1|WARNING_TRANSCRIPT_INCOMPLETE)	GT:PL	0/1:103,0,255
chrA02	2256137	chrA02:2256137_T/C	T	C	228	.	DP=11;VDB=0.00228852;MQSB=0.950952;SGB=-0.676189;MQ0F=0;AC=2;AN=2;DP4=0,0,6,5;MQ=53;EFF=DOWNSTREAM(MODIFIER||3677|||BnaA02g05070D|||BnaA02g05070D||1|WARNING_TRANSCRIPT_INCOMPLETE),INTERGENIC(MODIFIER||||||||||1),UPSTREAM(MODIFIER||1135|||BnaA02g05060D|||BnaA02g05060D||1|WARNING_TRANSCRIPT_MULTIPLE_STOP_CODONS)	GT:PL	1/1:255,33,0
chrA02	2256139	chrA02:2256139_G/T	G	T	228	.	DP=13;VDB=0.224752;MQSB=0.935229;SGB=-0.683931;MQ0F=0;AC=2;AN=2;DP4=0,0,8,5;MQ=54;EFF=DOWNSTREAM(MODIFIER||3675|||BnaA02g05070D|||BnaA02g05070D||1|WARNING_TRANSCRIPT_INCOMPLETE),INTERGENIC(MODIFIER||||||||||1),UPSTREAM(MODIFIER||1133|||BnaA02g05060D|||BnaA02g05060D||1|WARNING_TRANSCRIPT_MULTIPLE_STOP_CODONS)	GT:PL	1/1:255,39,0
chrA02	2283344	chrA02:2283344_C/T	C	T	191	.	DP=34;VDB=0.914236;RPB=0.833884;MQB=1;BQB=0.262276;MQSB=1;SGB=-0.690438;MQ0F=0;ICB=1;HOB=0.5;AC=1;AN=2;DP4=13,4,14,3;MQ=60;EFF=DOWNSTREAM(MODIFIER||2714|||BnaA02g05100D|||BnaA02g05100D||1),STOP_GAINED(HIGH|NONSENSE|Caa/Taa|Q26*||BnaA02g05090D|||BnaA02g05090D|1|1|WARNING_TRANSCRIPT_INCOMPLETE),UPSTREAM(MODIFIER||4353|||BnaA02g05080D|||BnaA02g05080D||1)	GT:PL	0/1:224,0,255
chrA02	2295670	chrA02:2295670_C/T	C	T	183	.	DP=56;VDB=0.975868;RPB=0.787383;MQB=0.970132;BQB=0.627077;MQSB=0.342519;SGB=-0.689466;MQ0F=0;ICB=1;HOB=0.5;AC=1;AN=2;DP4=16,22,5,11;MQ=57;EFF=DOWNSTREAM(MODIFIER||2510|||BnaA02g05110D|||BnaA02g05110D||1|WARNING_TRANSCRIPT_MULTIPLE_STOP_CODONS),INTERGENIC(MODIFIER||||||||||1)	GT:PL	0/1:216,0,255
chrA02	2326678	chrA02:2326678_G/A	G	A	185	.	DP=49;VDB=0.874637;RPB=0.939231;MQB=0.993896;BQB=0.883398;MQSB=0.772677;SGB=-0.686358;MQ0F=0;ICB=1;HOB=0.5;AC=1;AN=2;DP4=22,13,8,6;MQ=56;EFF=NON_SYNONYMOUS_CODING(MODERATE|MISSENSE|gGa/gAa|G789E||BnaA02g05170D|||BnaA02g05170D|6|1|WARNING_TRANSCRIPT_INCOMPLETE),UPSTREAM(MODIFIER||2885|||BnaA02g05180D|||BnaA02g05180D||1|WARNING_TRANSCRIPT_INCOMPLETE)	GT:PL	0/1:218,0,255
chrA02	2334138	chrA02:2334138_C/T	C	T	222	.	DP=38;VDB=0.277929;RPB=0.939744;MQB=0.988321;BQB=0.843966;MQSB=0.487041;SGB=-0.692352;MQ0F=0;ICB=1;HOB=0.5;AC=1;AN=2;DP4=0,16,5,16;MQ=56;EFF=DOWNSTREAM(MODIFIER||3818|||BnaA02g05180D|||BnaA02g05180D||1|WARNING_TRANSCRIPT_INCOMPLETE),SYNONYMOUS_CODING(LOW|SILENT|cgC/cgT|R301||BnaA02g05190D|||BnaA02g05190D|3|1|WARNING_TRANSCRIPT_MULTIPLE_STOP_CODONS),UPSTREAM(MODIFIER||4445|||BnaA02g05200D|||BnaA02g05200D||1|WARNING_TRANSCRIPT_INCOMPLETE)	GT:PL	0/1:255,0,162
chrA02	2341209	chrA02:2341209_C/T	C	T	68	.	DP=60;VDB=0.659505;RPB=0.316237;MQB=0.962177;BQB=0.179104;MQSB=0.662982;SGB=-0.670168;MQ0F=0;ICB=1;HOB=0.5;AC=1;AN=2;DP4=17,33,4,6;MQ=58;EFF=DOWNSTREAM(MODIFIER||1213|||BnaA02g05200D|||BnaA02g05200D||1|WARNING_TRANSCRIPT_INCOMPLETE),INTERGENIC(MODIFIER||||||||||1)	GT:PL	0/1:103,0,255
chrA02	2362360	chrA02:2362360_C/T	C	T	171	.	DP=66;VDB=0.681219;RPB=0.988868;MQB=0.932429;BQB=0.582341;MQSB=0.976493;SGB=-0.689466;MQ0F=0;ICB=1;HOB=0.5;AC=1;AN=2;DP4=21,29,11,5;MQ=59;EFF=INTRON(MODIFIER|||||BnaA02g05210D|||BnaA02g05210D|13|1|WARNING_TRANSCRIPT_MULTIPLE_STOP_CODONS)	GT:PL	0/1:205,0,255
chrA02	2444623	chrA02:2444623_G/T	G	T	141	.	DP=26;VDB=0.0126329;RPB=0.325778;MQB=0.0213617;BQB=0.894801;MQSB=0.913799;SGB=-0.670168;MQ0F=0;ICB=1;HOB=0.5;AC=1;AN=2;DP4=6,9,3,7;MQ=47;EFF=DOWNSTREAM(MODIFIER||2178|||BnaA02g05370D|||BnaA02g05370D||1),DOWNSTREAM(MODIFIER||4275|||BnaA02g05380D|||BnaA02g05380D||1|WARNING_TRANSCRIPT_INCOMPLETE),NON_SYNONYMOUS_CODING(MODERATE|MISSENSE|gCt/gAt|A67D||BnaA02g05360D|||BnaA02g05360D|1|1|WARNING_TRANSCRIPT_INCOMPLETE),UPSTREAM(MODIFIER||3572|||BnaA02g05350D|||BnaA02g05350D||1)	GT:PL	0/1:174,0,255
chrA02	2445642	chrA02:2445642_G/A	G	A	209	.	DP=19;VDB=0.412662;RPB=0.846389;MQB=0.938795;BQB=0.566419;MQSB=0.814433;SGB=-0.670168;MQ0F=0;ICB=1;HOB=0.5;AC=1;AN=2;DP4=6,2,7,3;MQ=58;EFF=DOWNSTREAM(MODIFIER||1159|||BnaA02g05370D|||BnaA02g05370D||1),DOWNSTREAM(MODIFIER||3256|||BnaA02g05380D|||BnaA02g05380D||1|WARNING_TRANSCRIPT_INCOMPLETE),INTERGENIC(MODIFIER||||||||||1),UPSTREAM(MODIFIER||4591|||BnaA02g05350D|||BnaA02g05350D||1),UPSTREAM(MODIFIER||820|||BnaA02g05360D|||BnaA02g05360D||1|WARNING_TRANSCRIPT_INCOMPLETE)	GT:PL	0/1:242,0,183
chrA02	2468623	chrA02:2468623_A/G	A	G	162	.	DP=8;VDB=0.00225626;MQSB=0.900802;SGB=-0.651104;MQ0F=0;AC=2;AN=2;DP4=0,0,5,3;MQ=34;EFF=INTERGENIC(MODIFIER||||||||||1),UPSTREAM(MODIFIER||4449|||BnaA02g05390D|||BnaA02g05390D||1|WARNING_TRANSCRIPT_INCOMPLETE)	GT:PL	1/1:189,24,0
chrA02	2474240	chrA02:2474240_C/A	C	A	188	.	DP=11;VDB=0.982631;RPB=0.555556;MQB=0;BQB=0.777778;MQSB=0.241161;SGB=-0.662043;MQ0F=0;ICB=1;HOB=0.5;AC=1;AN=2;DP4=0,2,4,5;MQ=49;EFF=INTERGENIC(MODIFIER||||||||||1),UPSTREAM(MODIFIER||4811|||BnaA02g05400D|||BnaA02g05400D||1|WARNING_TRANSCRIPT_INCOMPLETE)	GT:PL	0/1:223,0,21
chrA02	2553953	chrA02:2553953_C/T	C	T	165	.	DP=12;VDB=0.657519;RPB=0.594978;MQB=0.397295;BQB=0.397295;MQSB=0.540433;SGB=-0.651104;MQ0F=0;ICB=1;HOB=0.5;AC=1;AN=2;DP4=4,0,5,3;MQ=52;EFF=DOWNSTREAM(MODIFIER||2807|||BnaA02g05550D|||BnaA02g05550D||1),DOWNSTREAM(MODIFIER||685|||BnaA02g05540D|||BnaA02g05540D||1|WARNING_TRANSCRIPT_MULTIPLE_STOP_CODONS),INTERGENIC(MODIFIER||||||||||1),UPSTREAM(MODIFIER||3001|||BnaA02g05530D|||BnaA02g05530D||1)	GT:PL	0/1:198,0,96
chrA02	2688694	chrA02:2688694_C/T	C	T	210	.	DP=47;VDB=0.00119632;RPB=0.0047904;MQB=0.906468;BQB=0.305495;MQSB=0.108203;SGB=-0.692067;MQ0F=0;ICB=1;HOB=0.5;AC=1;AN=2;DP4=7,19,8,12;MQ=36;EFF=DOWNSTREAM(MODIFIER||3882|||BnaA02g05810D|||BnaA02g05810D||1|WARNING_TRANSCRIPT_MULTIPLE_STOP_CODONS),DOWNSTREAM(MODIFIER||4900|||BnaA02g05850D|||BnaA02g05850D||1|WARNING_TRANSCRIPT_MULTIPLE_STOP_CODONS),NON_SYNONYMOUS_CODING(MODERATE|MISSENSE|aCt/aTt|T279I||BnaA02g05820D|||BnaA02g05820D|6|1|WARNING_TRANSCRIPT_MULTIPLE_STOP_CODONS),UPSTREAM(MODIFIER||1039|||BnaA02g05830D|||BnaA02g05830D||1),UPSTREAM(MODIFIER||1470|||BnaA02g05840D|||BnaA02g05840D||1|WARNING_TRANSCRIPT_INCOMPLETE)	GT:PL	0/1:243,0,255
chrA02	2747379	chrA02:2747379_C/T	C	T	92	.	DP=27;VDB=0.26936;RPB=0.301194;MQB=0.509156;BQB=0.161733;MQSB=0.997354;SGB=-0.636426;MQ0F=0;ICB=1;HOB=0.5;AC=1;AN=2;DP4=9,11,4,3;MQ=53;EFF=DOWNSTREAM(MODIFIER||2779|||BnaA02g05960D|||BnaA02g05960D||1|WARNING_TRANSCRIPT_MULTIPLE_STOP_CODONS),INTERGENIC(MODIFIER||||||||||1),UPSTREAM(MODIFIER||309|||BnaA02g05950D|||BnaA02g05950D||1|WARNING_TRANSCRIPT_INCOMPLETE)	GT:PL	0/1:126,0,255
chrA02	2784756	chrA02:2784756_C/T	C	T	74	.	DP=19;VDB=0.74324;RPB=0.165122;MQB=0.97357;BQB=0.406134;MQSB=0.957193;SGB=-0.590765;MQ0F=0;ICB=1;HOB=0.5;AC=1;AN=2;DP4=3,11,4,1;MQ=58;EFF=INTRON(MODIFIER|||||BnaA02g06010D|||BnaA02g06010D|7|1|WARNING_TRANSCRIPT_INCOMPLETE)	GT:PL	0/1:108,0,238
chrA02	2796936	chrA02:2796936_C/T	C	T	179	.	DP=13;VDB=0.204246;RPB=1;MQB=0.314383;BQB=0.699673;MQSB=0.961166;SGB=-0.670168;MQ0F=0;ICB=1;HOB=0.5;AC=1;AN=2;DP4=0,3,6,4;MQ=43;EFF=DOWNSTREAM(MODIFIER||1653|||BnaA02g06050D|||BnaA02g06050D||1),DOWNSTREAM(MODIFIER||3370|||BnaA02g06030D|||BnaA02g06030D||1|WARNING_TRANSCRIPT_INCOMPLETE),INTERGENIC(MODIFIER||||||||||1),UPSTREAM(MODIFIER||1721|||BnaA02g06040D|||BnaA02g06040D||1),UPSTREAM(MODIFIER||4629|||BnaA02g06020D|||BnaA02g06020D||1)	GT:PL	0/1:214,0,37
chrA02	2884116	chrA02:2884116_A/T	A	T	210	.	DP=19;VDB=0.000694139;RPB=0.529412;MQB=0.764706;BQB=0.647059;MQSB=0.127819;SGB=-0.690438;MQ0F=0;AC=2;AN=2;DP4=2,0,10,7;MQ=35;EFF=DOWNSTREAM(MODIFIER||2631|||BnaA02g06160D|||BnaA02g06160D||1|WARNING_TRANSCRIPT_INCOMPLETE),SYNONYMOUS_CODING(LOW|SILENT|tcT/tcA|S226||BnaA02g06170D|||BnaA02g06170D|6|1|WARNING_TRANSCRIPT_MULTIPLE_STOP_CODONS)	GT:PL	1/1:237,2,0
chrA02	2973310	chrA02:2973310_C/T	C	T	206	.	DP=10;VDB=0.245704;MQSB=0.727822;SGB=-0.670168;MQ0F=0;AC=2;AN=2;DP4=0,0,6,4;MQ=40;EFF=DOWNSTREAM(MODIFIER||3687|||BnaA02g06190D|||BnaA02g06190D||1|WARNING_TRANSCRIPT_MULTIPLE_STOP_CODONS),INTERGENIC(MODIFIER||||||||||1),UPSTREAM(MODIFIER||130|||BnaA02g06200D|||BnaA02g06200D||1|WARNING_TRANSCRIPT_MULTIPLE_STOP_CODONS)	GT:PL	1/1:233,30,0
chrA02	3015726	chrA02:3015726_C/T	C	T	191	.	DP=16;VDB=0.0160923;RPB=0.963903;MQB=0.863243;BQB=0.459351;MQSB=0.346864;SGB=-0.670168;MQ0F=0;ICB=1;HOB=0.5;AC=1;AN=2;DP4=5,1,7,3;MQ=54;EFF=DOWNSTREAM(MODIFIER||1079|||BnaA02g06300D|||BnaA02g06300D||1),DOWNSTREAM(MODIFIER||544|||BnaA02g06280D|||BnaA02g06280D||1|WARNING_TRANSCRIPT_INCOMPLETE),DOWNSTREAM(MODIFIER||74|||BnaA02g06290D|||BnaA02g06290D||1|WARNING_TRANSCRIPT_INCOMPLETE),INTERGENIC(MODIFIER||||||||||1),UPSTREAM(MODIFIER||4534|||BnaA02g06270D|||BnaA02g06270D||1|WARNING_TRANSCRIPT_INCOMPLETE)	GT:PL	0/1:224,0,130
chrA02	3080832	chrA02:3080832_T/G	T	G	89	.	DP=25;VDB=0.149896;RPB=0.878264;MQB=0.594978;BQB=0.960728;MQSB=0.367879;SGB=-0.662043;MQ0F=0;ICB=1;HOB=0.5;AC=1;AN=2;DP4=10,6,2,7;MQ=33;EFF=DOWNSTREAM(MODIFIER||1035|||BnaA02g06440D|||BnaA02g06440D||1|WARNING_TRANSCRIPT_INCOMPLETE),SYNONYMOUS_CODING(LOW|SILENT|acT/acG|T114||BnaA02g06430D|||BnaA02g06430D|1|1),UPSTREAM(MODIFIER||4541|||BnaA02g06450D|||BnaA02g06450D||1|WARNING_TRANSCRIPT_INCOMPLETE)	GT:PL	0/1:122,0,230
chrA02	3081710	chrA02:3081710_T/G	T	G	213	.	DP=13;VDB=0.00415584;MQSB=0.953497;SGB=-0.683931;MQ0F=0;AC=2;AN=2;DP4=0,0,4,9;MQ=31;EFF=DOWNSTREAM(MODIFIER||157|||BnaA02g06440D|||BnaA02g06440D||1|WARNING_TRANSCRIPT_INCOMPLETE),DOWNSTREAM(MODIFIER||767|||BnaA02g06430D|||BnaA02g06430D||1),INTERGENIC(MODIFIER||||||||||1),UPSTREAM(MODIFIER||3663|||BnaA02g06450D|||BnaA02g06450D||1|WARNING_TRANSCRIPT_INCOMPLETE)	GT:PL	1/1:240,39,0
chrA02	3082617	chrA02:3082617_G/A	G	A	152	.	DP=20;VDB=0.0549164;RPB=0.466776;MQB=0.096972;BQB=0.928296;MQSB=0.513417;SGB=-0.651104;MQ0F=0;ICB=1;HOB=0.5;AC=1;AN=2;DP4=10,2,4,4;MQ=46;EFF=DOWNSTREAM(MODIFIER||1674|||BnaA02g06430D|||BnaA02g06430D||1),SYNONYMOUS_CODING(LOW|SILENT|taC/taT|Y407||BnaA02g06440D|||BnaA02g06440D|1|1|WARNING_TRANSCRIPT_INCOMPLETE),UPSTREAM(MODIFIER||2756|||BnaA02g06450D|||BnaA02g06450D||1|WARNING_TRANSCRIPT_INCOMPLETE)	GT:PL	0/1:185,0,197
chrA02	3082620	chrA02:3082620_C/A	C	A	167	.	DP=23;VDB=0.376267;RPB=0.291845;MQB=0.451162;BQB=0.988233;MQSB=0.991701;SGB=-0.680642;MQ0F=0;ICB=1;HOB=0.5;AC=1;AN=2;DP4=5,6,10,2;MQ=47;EFF=DOWNSTREAM(MODIFIER||1677|||BnaA02g06430D|||BnaA02g06430D||1),SYNONYMOUS_CODING(LOW|SILENT|ggG/ggT|G406||BnaA02g06440D|||BnaA02g06440D|1|1|WARNING_TRANSCRIPT_INCOMPLETE),UPSTREAM(MODIFIER||2753|||BnaA02g06450D|||BnaA02g06450D||1|WARNING_TRANSCRIPT_INCOMPLETE)	GT:PL	0/1:200,0,226
chrA02	3136219	chrA02:3136219_T/C	T	C	211	.	DP=47;VDB=5.79058e-08;RPB=0.00295996;MQB=0.921591;BQB=0.904108;MQSB=0.169841;SGB=-0.689466;MQ0F=0;ICB=1;HOB=0.5;AC=1;AN=2;DP4=19,12,7,9;MQ=50;EFF=INTRON(MODIFIER|||||BnaA02g06560D|||BnaA02g06560D|11|1|WARNING_TRANSCRIPT_INCOMPLETE),UPSTREAM(MODIFIER||3604|||BnaA02g06570D|||BnaA02g06570D||1)	GT:PL	0/1:244,0,255
chrA02	3141743	chrA02:3141743_C/T	C	T	118	.	DP=22;VDB=0.293704;RPB=0.602186;MQB=0.310514;BQB=0.855097;MQSB=0.862855;SGB=-0.636426;MQ0F=0;ICB=1;HOB=0.5;AC=1;AN=2;DP4=8,6,5,2;MQ=47;EFF=DOWNSTREAM(MODIFIER||1375|||BnaA02g06570D|||BnaA02g06570D||1),STOP_GAINED(HIGH|NONSENSE|tgG/tgA|W517*||BnaA02g06580D|||BnaA02g06580D|4|1|WARNING_TRANSCRIPT_INCOMPLETE),UPSTREAM(MODIFIER||2364|||BnaA02g06560D|||BnaA02g06560D||1|WARNING_TRANSCRIPT_INCOMPLETE)	GT:PL	0/1:151,0,255
chrA02	3231475	chrA02:3231475_G/A	G	A	155	.	DP=28;VDB=0.93502;RPB=0.998783;MQB=0.839185;BQB=0.863017;MQSB=0.708654;SGB=-0.676189;MQ0F=0;ICB=1;HOB=0.5;AC=1;AN=2;DP4=5,11,2,9;MQ=47;EFF=DOWNSTREAM(MODIFIER||2062|||BnaA02g06790D|||BnaA02g06790D||1),INTERGENIC(MODIFIER||||||||||1),UPSTREAM(MODIFIER||3070|||BnaA02g06780D|||BnaA02g06780D||1),UPSTREAM(MODIFIER||4771|||BnaA02g06770D|||BnaA02g06770D||1|WARNING_TRANSCRIPT_INCOMPLETE),UPSTREAM(MODIFIER||4791|||BnaA02g06800D|||BnaA02g06800D||1|WARNING_TRANSCRIPT_INCOMPLETE)	GT:PL	0/1:188,0,255
chrA02	3271890	chrA02:3271890_G/A	G	A	222	.	DP=26;VDB=0.509528;RPB=0.475318;MQB=0.960078;BQB=0.416546;MQSB=0.937241;SGB=-0.688148;MQ0F=0;ICB=1;HOB=0.5;AC=1;AN=2;DP4=7,4,5,10;MQ=59;EFF=DOWNSTREAM(MODIFIER||4057|||BnaA02g06910D|||BnaA02g06910D||1),DOWNSTREAM(MODIFIER||4597|||BnaA02g06880D|||BnaA02g06880D||1|WARNING_TRANSCRIPT_MULTIPLE_STOP_CODONS),NON_SYNONYMOUS_CODING(MODERATE|MISSENSE|cCt/cTt|P435L||BnaA02g06900D|||BnaA02g06900D|8|1|WARNING_TRANSCRIPT_MULTIPLE_STOP_CODONS),UPSTREAM(MODIFIER||1960|||BnaA02g06890D|||BnaA02g06890D||1)	GT:PL	0/1:255,0,220
chrA02	3272218	chrA02:3272218_G/A	G	A	222	.	DP=34;VDB=0.87711;RPB=0.463588;MQB=0.958048;BQB=0.0815794;MQSB=0.914287;SGB=-0.690438;MQ0F=0;ICB=1;HOB=0.5;AC=1;AN=2;DP4=12,5,11,6;MQ=59;EFF=DOWNSTREAM(MODIFIER||3729|||BnaA02g06910D|||BnaA02g06910D||1),DOWNSTREAM(MODIFIER||4925|||BnaA02g06880D|||BnaA02g06880D||1|WARNING_TRANSCRIPT_MULTIPLE_STOP_CODONS),INTRON(MODIFIER|||||BnaA02g06900D|||BnaA02g06900D|7|1|WARNING_TRANSCRIPT_MULTIPLE_STOP_CODONS),UPSTREAM(MODIFIER||2288|||BnaA02g06890D|||BnaA02g06890D||1)	GT:PL	0/1:255,0,255
chrA02	3431650	chrA02:3431650_C/T	C	T	175	.	DP=7;VDB=0.192892;MQSB=0.405132;SGB=-0.636426;MQ0F=0;AC=2;AN=2;DP4=0,0,3,4;MQ=51;EFF=DOWNSTREAM(MODIFIER||4422|||BnaA02g07200D|||BnaA02g07200D||1),INTERGENIC(MODIFIER||||||||||1),UPSTREAM(MODIFIER||1156|||BnaA02g07210D|||BnaA02g07210D||1|WARNING_TRANSCRIPT_MULTIPLE_STOP_CODONS)	GT:PL	1/1:202,21,0
chrA02	3494575	chrA02:3494575_C/T	C	T	155	.	DP=26;VDB=0.431286;RPB=0.0639057;MQB=0.818731;BQB=0.904523;MQSB=0.207131;SGB=-0.670168;MQ0F=0;ICB=1;HOB=0.5;AC=1;AN=2;DP4=9,7,5,5;MQ=42;EFF=DOWNSTREAM(MODIFIER||1258|||BnaA02g07360D|||BnaA02g07360D||1|WARNING_TRANSCRIPT_MULTIPLE_STOP_CODONS),DOWNSTREAM(MODIFIER||3702|||BnaA02g07350D|||BnaA02g07350D||1|WARNING_TRANSCRIPT_MULTIPLE_STOP_CODONS),INTRON(MODIFIER|||||BnaA02g07370D|||BnaA02g07370D|1|1|WARNING_TRANSCRIPT_INCOMPLETE),UPSTREAM(MODIFIER||4752|||BnaA02g07380D|||BnaA02g07380D||1)	GT:PL	0/1:188,0,255
chrA02	3582398	chrA02:3582398_C/T	C	T	222	.	DP=25;VDB=0.887499;RPB=0.771052;MQB=0.98133;BQB=0.843989;MQSB=0.619223;SGB=-0.688148;MQ0F=0;ICB=1;HOB=0.5;AC=1;AN=2;DP4=6,4,6,9;MQ=58;EFF=DOWNSTREAM(MODIFIER||1186|||BnaA02g07530D|||BnaA02g07530D||1|WARNING_TRANSCRIPT_MULTIPLE_STOP_CODONS),INTERGENIC(MODIFIER||||||||||1),UPSTREAM(MODIFIER||2506|||BnaA02g07550D|||BnaA02g07550D||1|WARNING_TRANSCRIPT_INCOMPLETE),UPSTREAM(MODIFIER||579|||BnaA02g07540D|||BnaA02g07540D||1)	GT:PL	0/1:255,0,217
chrA02	3752445	chrA02:3752445_G/A	G	A	228	.	DP=22;VDB=0.962031;MQSB=0.97584;SGB=-0.692562;MQ0F=0;AC=2;AN=2;DP4=0,0,16,6;MQ=58;EFF=DOWNSTREAM(MODIFIER||3892|||BnaA02g07940D|||BnaA02g07940D||1),SYNONYMOUS_CODING(LOW|SILENT|tcG/tcA|S521||BnaA02g07920D|||BnaA02g07920D|7|1|WARNING_TRANSCRIPT_INCOMPLETE),UPSTREAM(MODIFIER||2151|||BnaA02g07930D|||BnaA02g07930D||1|WARNING_TRANSCRIPT_MULTIPLE_STOP_CODONS),UPSTREAM(MODIFIER||3188|||BnaA02g07910D|||BnaA02g07910D||1|WARNING_TRANSCRIPT_MULTIPLE_STOP_CODONS)	GT:PL	1/1:255,66,0
chrA02	3812808	chrA02:3812808_C/G	C	G	152	.	DP=8;VDB=0.267469;MQSB=0.833333;SGB=-0.651104;MQ0F=0;AC=2;AN=2;DP4=0,0,2,6;MQ=31;EFF=DOWNSTREAM(MODIFIER||2050|||BnaA02g08080D|||BnaA02g08080D||1),SYNONYMOUS_CODING(LOW|SILENT|ggG/ggC|G381||BnaA02g08090D|||BnaA02g08090D|7|1|WARNING_TRANSCRIPT_MULTIPLE_STOP_CODONS)	GT:PL	1/1:179,24,0
chrA02	3943459	chrA02:3943459_G/A	G	A	228	.	DP=15;VDB=0.819504;RPB=1;MQB=1;BQB=1;MQSB=0.934728;SGB=-0.686358;MQ0F=0;AC=2;AN=2;DP4=1,0,4,10;MQ=57;EFF=NON_SYNONYMOUS_CODING(MODERATE|MISSENSE|aCc/aTc|T18I||BnaA02g08290D|||BnaA02g08290D|1|1|WARNING_TRANSCRIPT_MULTIPLE_STOP_CODONS),UPSTREAM(MODIFIER||2550|||BnaA02g08280D|||BnaA02g08280D||1)	GT:PL	1/1:255,16,0
chrA02	3957999	chrA02:3957999_G/A	G	A	208	.	DP=16;VDB=0.380753;MQSB=1;SGB=-0.689466;MQ0F=0;AC=2;AN=2;DP4=0,0,1,15;MQ=60;EFF=DOWNSTREAM(MODIFIER||3146|||BnaA02g08320D|||BnaA02g08320D||1),INTERGENIC(MODIFIER||||||||||1),UPSTREAM(MODIFIER||1250|||BnaA02g08310D|||BnaA02g08310D||1)	GT:PL	1/1:235,48,0
chrA02	3959330	chrA02:3959330_G/A	G	A	228	.	DP=19;VDB=0.607901;MQSB=1;SGB=-0.69168;MQ0F=0;AC=2;AN=2;DP4=0,0,14,5;MQ=60;EFF=DOWNSTREAM(MODIFIER||1815|||BnaA02g08320D|||BnaA02g08320D||1),NON_SYNONYMOUS_CODING(MODERATE|MISSENSE|Gtc/Atc|V28I||BnaA02g08310D|||BnaA02g08310D|1|1)	GT:PL	1/1:255,57,0
chrA02	3974179	chrA02:3974179_G/A	G	A	228	.	DP=14;VDB=0.91409;MQSB=0.586646;SGB=-0.686358;MQ0F=0;AC=2;AN=2;DP4=0,0,6,8;MQ=55;EFF=INTERGENIC(MODIFIER||||||||||1)	GT:PL	1/1:255,42,0
chrA02	4032863	chrA02:4032863_G/A	G	A	171	.	DP=8;VDB=0.0407425;MQSB=0.900802;SGB=-0.651104;MQ0F=0;AC=2;AN=2;DP4=0,0,3,5;MQ=48;EFF=INTERGENIC(MODIFIER||||||||||1)	GT:PL	1/1:198,24,0
chrA02	4117089	chrA02:4117089_A/G	A	G	49.9412	.	DP=32;VDB=0.0115144;RPB=0.0378588;MQB=0.0198263;BQB=0.656557;MQSB=0.552148;SGB=-0.616816;MQ0F=0;ICB=1;HOB=0.5;AC=1;AN=2;DP4=17,9,3,3;MQ=55;EFF=INTERGENIC(MODIFIER||||||||||1),UPSTREAM(MODIFIER||1917|||BnaA02g08460D|||BnaA02g08460D||1|WARNING_TRANSCRIPT_MULTIPLE_STOP_CODONS)	GT:PL	0/1:85,0,255
chrA02	4134336	chrA02:4134336_G/A	G	A	228	.	DP=18;VDB=0.927041;MQSB=1;SGB=-0.689466;MQ0F=0;AC=2;AN=2;DP4=0,0,9,7;MQ=60;EFF=DOWNSTREAM(MODIFIER||1890|||BnaA02g08470D|||BnaA02g08470D||1|WARNING_TRANSCRIPT_INCOMPLETE),INTRON(MODIFIER|||||BnaA02g08480D|||BnaA02g08480D|13|1|WARNING_TRANSCRIPT_INCOMPLETE)	GT:PL	1/1:255,48,0
chrA02	4154492	chrA02:4154492_G/A	G	A	228	.	DP=17;VDB=0.304812;MQSB=1;SGB=-0.690438;MQ0F=0;AC=2;AN=2;DP4=0,0,14,3;MQ=60;EFF=INTERGENIC(MODIFIER||||||||||1)	GT:PL	1/1:255,51,0
chrA02	4278542	chrA02:4278542_C/G	C	G	228	.	DP=12;VDB=0.104715;MQSB=1;SGB=-0.680642;MQ0F=0;AC=2;AN=2;DP4=0,0,8,4;MQ=60;EFF=DOWNSTREAM(MODIFIER||1634|||BnaA02g08650D|||BnaA02g08650D||1),DOWNSTREAM(MODIFIER||4206|||BnaA02g08640D|||BnaA02g08640D||1),DOWNSTREAM(MODIFIER||4969|||BnaA02g08630D|||BnaA02g08630D||1),INTERGENIC(MODIFIER||||||||||1),UPSTREAM(MODIFIER||3514|||BnaA02g08670D|||BnaA02g08670D||1),UPSTREAM(MODIFIER||621|||BnaA02g08660D|||BnaA02g08660D||1)	GT:PL	1/1:255,36,0
chrA02	4278543	chrA02:4278543_A/G	A	G	228	.	DP=12;VDB=0.104715;MQSB=1;SGB=-0.680642;MQ0F=0;AC=2;AN=2;DP4=0,0,8,4;MQ=60;EFF=DOWNSTREAM(MODIFIER||1635|||BnaA02g08650D|||BnaA02g08650D||1),DOWNSTREAM(MODIFIER||4207|||BnaA02g08640D|||BnaA02g08640D||1),DOWNSTREAM(MODIFIER||4970|||BnaA02g08630D|||BnaA02g08630D||1),INTERGENIC(MODIFIER||||||||||1),UPSTREAM(MODIFIER||3513|||BnaA02g08670D|||BnaA02g08670D||1),UPSTREAM(MODIFIER||620|||BnaA02g08660D|||BnaA02g08660D||1)	GT:PL	1/1:255,36,0
chrA02	4452396	chrA02:4452396_G/T	G	T	228	.	DP=22;VDB=0.286154;MQSB=0.910098;SGB=-0.692562;MQ0F=0;AC=2;AN=2;DP4=0,0,9,13;MQ=58;EFF=DOWNSTREAM(MODIFIER||3083|||BnaA02g08960D|||BnaA02g08960D||1|WARNING_TRANSCRIPT_INCOMPLETE),INTERGENIC(MODIFIER||||||||||1),UPSTREAM(MODIFIER||695|||BnaA02g08950D|||BnaA02g08950D||1|WARNING_TRANSCRIPT_INCOMPLETE)	GT:PL	1/1:255,66,0
chrA02	4474808	chrA02:4474808_G/A	G	A	222	.	DP=54;VDB=0.833092;RPB=0.633221;MQB=0.692244;BQB=0.998564;MQSB=0.777643;SGB=-0.693079;MQ0F=0;ICB=1;HOB=0.5;AC=1;AN=2;DP4=13,11,8,21;MQ=57;EFF=INTERGENIC(MODIFIER||||||||||1),UPSTREAM(MODIFIER||2385|||BnaA02g08990D|||BnaA02g08990D||1),UPSTREAM(MODIFIER||4437|||BnaA02g09000D|||BnaA02g09000D||1|WARNING_TRANSCRIPT_MULTIPLE_STOP_CODONS)	GT:PL	0/1:255,0,255
chrA02	4504313	chrA02:4504313_G/A	G	A	228	.	DP=33;VDB=0.907695;MQSB=0.203547;SGB=-0.69312;MQ0F=0;AC=2;AN=2;DP4=0,0,8,24;MQ=48;EFF=INTRON(MODIFIER|||||BnaA02g09060D|||BnaA02g09060D|13|1|WARNING_TRANSCRIPT_MULTIPLE_STOP_CODONS),UPSTREAM(MODIFIER||4238|||BnaA02g09070D|||BnaA02g09070D||1),UPSTREAM(MODIFIER||4884|||BnaA02g09050D|||BnaA02g09050D||1|WARNING_TRANSCRIPT_INCOMPLETE)	GT:PL	1/1:255,96,0
chrA02	4573207	chrA02:4573207_G/A	G	A	228	.	DP=37;VDB=0.828564;MQSB=1;SGB=-0.693139;MQ0F=0;AC=2;AN=2;DP4=0,0,17,19;MQ=60;EFF=DOWNSTREAM(MODIFIER||2035|||BnaA02g09260D|||BnaA02g09260D||1),DOWNSTREAM(MODIFIER||3227|||BnaA02g09270D|||BnaA02g09270D||1|WARNING_TRANSCRIPT_MULTIPLE_STOP_CODONS),SYNONYMOUS_STOP(LOW|SILENT|tGa/tAa|*129||BnaA02g09250D|||BnaA02g09250D|3|1|WARNING_TRANSCRIPT_MULTIPLE_STOP_CODONS),UPSTREAM(MODIFIER||4466|||BnaA02g09240D|||BnaA02g09240D||1)	GT:PL	1/1:255,108,0
chrA02	4958067	chrA02:4958067_G/A	G	A	228	.	DP=26;VDB=0.334626;MQSB=0.999669;SGB=-0.692976;MQ0F=0;AC=2;AN=2;DP4=0,0,12,14;MQ=55;EFF=DOWNSTREAM(MODIFIER||374|||BnaA02g09890D|||BnaA02g09890D||1|WARNING_TRANSCRIPT_MULTIPLE_STOP_CODONS),DOWNSTREAM(MODIFIER||4058|||BnaA02g09870D|||BnaA02g09870D||1|WARNING_TRANSCRIPT_MULTIPLE_STOP_CODONS),INTRON(MODIFIER|||||BnaA02g09880D|||BnaA02g09880D|17|1|WARNING_TRANSCRIPT_INCOMPLETE)	GT:PL	1/1:255,78,0
chrA02	5066078	chrA02:5066078_G/A	G	A	228	.	DP=33;VDB=0.901541;RPB=1;MQB=1;BQB=1;MQSB=0.000928613;SGB=-0.69311;MQ0F=0;AC=2;AN=2;DP4=1,0,19,12;MQ=46;EFF=INTERGENIC(MODIFIER||||||||||1),UPSTREAM(MODIFIER||3874|||BnaA02g10060D|||BnaA02g10060D||1|WARNING_TRANSCRIPT_INCOMPLETE),UPSTREAM(MODIFIER||434|||BnaA02g10050D|||BnaA02g10050D||1)	GT:PL	1/1:255,67,0
chrA02	5373068	chrA02:5373068_G/A	G	A	228	.	DP=21;VDB=0.000725308;RPB=1;MQB=1;BQB=1;MQSB=0.695144;SGB=-0.692067;MQ0F=0;AC=2;AN=2;DP4=1,0,8,12;MQ=56;EFF=DOWNSTREAM(MODIFIER||4909|||BnaA02g10470D|||BnaA02g10470D||1|WARNING_TRANSCRIPT_INCOMPLETE),SYNONYMOUS_CODING(LOW|SILENT|taC/taT|Y165||BnaA02g10460D|||BnaA02g10460D|1|1|WARNING_TRANSCRIPT_INCOMPLETE)	GT:PL	1/1:255,38,0
chrA02	5562190	chrA02:5562190_C/A	C	A	184	.	DP=13;VDB=0.00010893;RPB=1;MQB=1;BQB=1;MQSB=0.679965;SGB=-0.680642;MQ0F=0.153846;AC=2;AN=2;DP4=1,0,4,8;MQ=25;EFF=DOWNSTREAM(MODIFIER||2390|||BnaA02g10740D|||BnaA02g10740D||1),DOWNSTREAM(MODIFIER||700|||BnaA02g10760D|||BnaA02g10760D||1|WARNING_TRANSCRIPT_INCOMPLETE),NON_SYNONYMOUS_CODING(MODERATE|MISSENSE|tCt/tAt|S84Y||BnaA02g10750D|||BnaA02g10750D|2|1|WARNING_TRANSCRIPT_INCOMPLETE)	GT:PL	1/1:211,28,0
chrA02	5562248	chrA02:5562248_C/G	C	G	144	.	DP=8;VDB=0.00232834;RPB=1;MQB=1;BQB=1;MQSB=0.166667;SGB=-0.636426;MQ0F=0.125;AC=2;AN=2;DP4=1,0,5,2;MQ=38;EFF=DOWNSTREAM(MODIFIER||2448|||BnaA02g10740D|||BnaA02g10740D||1),DOWNSTREAM(MODIFIER||642|||BnaA02g10760D|||BnaA02g10760D||1|WARNING_TRANSCRIPT_INCOMPLETE),INTRON(MODIFIER|||||BnaA02g10750D|||BnaA02g10750D|2|1|WARNING_TRANSCRIPT_INCOMPLETE)	GT:PL	1/1:171,15,0
chrA02	5708668	chrA02:5708668_G/A	G	A	228	.	DP=35;VDB=0.732459;MQSB=0.653884;SGB=-0.693136;MQ0F=0;AC=2;AN=2;DP4=0,0,22,13;MQ=35;EFF=DOWNSTREAM(MODIFIER||2660|||BnaA02g10990D|||BnaA02g10990D||1|WARNING_TRANSCRIPT_INCOMPLETE),NON_SYNONYMOUS_CODING(MODERATE|MISSENSE|Cca/Tca|P25S||BnaA02g10980D|||BnaA02g10980D|1|1|WARNING_TRANSCRIPT_INCOMPLETE)	GT:PL	1/1:255,105,0
chrA02	5804974	chrA02:5804974_G/A	G	A	228	.	DP=32;VDB=0.170852;MQSB=0.0853549;SGB=-0.69311;MQ0F=0;AC=2;AN=2;DP4=0,0,21,10;MQ=56;EFF=DOWNSTREAM(MODIFIER||503|||BnaA02g11140D|||BnaA02g11140D||1|WARNING_TRANSCRIPT_INCOMPLETE),DOWNSTREAM(MODIFIER||68|||BnaA02g11130D|||BnaA02g11130D||1|WARNING_TRANSCRIPT_INCOMPLETE),INTERGENIC(MODIFIER||||||||||1),UPSTREAM(MODIFIER||4875|||BnaA02g11120D|||BnaA02g11120D||1)	GT:PL	1/1:255,93,0
chrA02	5996278	chrA02:5996278_C/T	C	T	126	.	DP=8;VDB=0.201783;MQSB=0.166667;SGB=-0.651104;MQ0F=0.125;AC=2;AN=2;DP4=0,0,6,2;MQ=28;EFF=DOWNSTREAM(MODIFIER||4095|||BnaA02g11440D|||BnaA02g11440D||1|WARNING_TRANSCRIPT_MULTIPLE_STOP_CODONS),NON_SYNONYMOUS_CODING(MODERATE|MISSENSE|gCa/gTa|A241V||BnaA02g11430D|||BnaA02g11430D|2|1|WARNING_TRANSCRIPT_INCOMPLETE)	GT:PL	1/1:153,24,0
chrA02	6302325	chrA02:6302325_G/A	G	A	228	.	DP=30;VDB=0.962165;MQSB=0.213689;SGB=-0.693097;MQ0F=0;AC=2;AN=2;DP4=0,0,18,12;MQ=54;EFF=DOWNSTREAM(MODIFIER||1680|||BnaA02g12050D|||BnaA02g12050D||1),DOWNSTREAM(MODIFIER||2798|||BnaA02g12030D|||BnaA02g12030D||1),DOWNSTREAM(MODIFIER||4633|||BnaA02g12020D|||BnaA02g12020D||1|WARNING_TRANSCRIPT_MULTIPLE_STOP_CODONS),INTRON(MODIFIER|||||BnaA02g12040D|||BnaA02g12040D|6|1)	GT:PL	1/1:255,90,0
chrA02	6408163	chrA02:6408163_C/G	C	G	176	.	DP=26;VDB=0.0220352;RPB=0.021616;MQB=0.0930068;BQB=0.699081;MQSB=0.936864;SGB=-0.683931;MQ0F=0.0384615;ICB=1;HOB=0.5;AC=1;AN=2;DP4=12,1,11,2;MQ=38;EFF=INTRON(MODIFIER|||||BnaA02g12160D|||BnaA02g12160D|1|1|WARNING_TRANSCRIPT_INCOMPLETE),UPSTREAM(MODIFIER||4512|||BnaA02g12150D|||BnaA02g12150D||1|WARNING_TRANSCRIPT_INCOMPLETE)	GT:PL	0/1:209,0,132
chrA02	6528561	chrA02:6528561_A/C	A	C	116	.	DP=9;VDB=0.00599576;RPB=0;MQB=0.285714;BQB=0.571429;MQSB=0.924584;SGB=-0.636426;MQ0F=0;ICB=1;HOB=0.5;AC=1;AN=2;DP4=1,1,2,5;MQ=45;EFF=DOWNSTREAM(MODIFIER||4297|||BnaA02g12350D|||BnaA02g12350D||1|WARNING_TRANSCRIPT_INCOMPLETE),DOWNSTREAM(MODIFIER||4540|||BnaA02g12320D|||BnaA02g12320D||1|WARNING_TRANSCRIPT_INCOMPLETE),INTRON(MODIFIER|||||BnaA02g12340D|||BnaA02g12340D|4|1|WARNING_TRANSCRIPT_INCOMPLETE),UPSTREAM(MODIFIER||2486|||BnaA02g12330D|||BnaA02g12330D||1|WARNING_TRANSCRIPT_INCOMPLETE)	GT:PL	0/1:150,0,31
chrA02	6983308	chrA02:6983308_G/A	G	A	228	.	DP=19;VDB=0.0245132;MQSB=0.977926;SGB=-0.69168;MQ0F=0;AC=2;AN=2;DP4=0,0,7,12;MQ=56;EFF=SYNONYMOUS_CODING(LOW|SILENT|Cta/Tta|L4466||BnaA02g12880D|||BnaA02g12880D|58|1|WARNING_TRANSCRIPT_MULTIPLE_STOP_CODONS),UPSTREAM(MODIFIER||2485|||BnaA02g12870D|||BnaA02g12870D||1)	GT:PL	1/1:255,57,0
chrA02	6988749	chrA02:6988749_C/T	C	T	222	.	DP=48;VDB=0.755538;RPB=0.87512;MQB=0.357867;BQB=0.461356;MQSB=1.74828e-05;SGB=-0.693079;MQ0F=0;ICB=1;HOB=0.5;AC=1;AN=2;DP4=10,9,14,15;MQ=49;EFF=NON_SYNONYMOUS_CODING(MODERATE|MISSENSE|Ggt/Agt|G3391S||BnaA02g12880D|||BnaA02g12880D|36|1|WARNING_TRANSCRIPT_MULTIPLE_STOP_CODONS)	GT:PL	0/1:255,0,255
chrA02	7096038	chrA02:7096038_T/G	T	G	74	.	DP=40;VDB=0.945531;RPB=0.293106;MQB=0.0477287;BQB=0.89683;MQSB=0.704607;SGB=-0.662043;MQ0F=0.025;ICB=1;HOB=0.5;AC=1;AN=2;DP4=21,9,6,3;MQ=53;EFF=DOWNSTREAM(MODIFIER||4973|||BnaA02g13030D|||BnaA02g13030D||1),INTERGENIC(MODIFIER||||||||||1)	GT:PL	0/1:109,0,255
chrA02	7382342	chrA02:7382342_C/T	C	T	210	.	DP=27;VDB=0.488253;RPB=0.878264;MQB=0.999706;BQB=0.384297;MQSB=0.927743;SGB=-0.686358;MQ0F=0;ICB=1;HOB=0.5;AC=1;AN=2;DP4=9,4,11,3;MQ=57;EFF=SYNONYMOUS_CODING(LOW|SILENT|tcC/tcT|S446||BnaA02g13400D|||BnaA02g13400D|16|1|WARNING_TRANSCRIPT_MULTIPLE_STOP_CODONS)	GT:PL	0/1:243,0,236
chrA02	7390507	chrA02:7390507_C/T	C	T	120	.	DP=8;VDB=0.712859;RPB=0.166667;MQB=0.666667;BQB=0.666667;MQSB=1;SGB=-0.616816;MQ0F=0;ICB=1;HOB=0.5;AC=1;AN=2;DP4=0,2,1,5;MQ=54;EFF=DOWNSTREAM(MODIFIER||4297|||BnaA02g13430D|||BnaA02g13430D||1|WARNING_TRANSCRIPT_INCOMPLETE),INTERGENIC(MODIFIER||||||||||1),UPSTREAM(MODIFIER||2749|||BnaA02g13420D|||BnaA02g13420D||1),UPSTREAM(MODIFIER||79|||BnaA02g13410D|||BnaA02g13410D||1)	GT:PL	0/1:154,0,47
chrA02	7392533	chrA02:7392533_C/T	C	T	217	.	DP=21;VDB=0.226397;RPB=0.447846;MQB=0.939898;BQB=0.408591;MQSB=0.939898;SGB=-0.676189;MQ0F=0;ICB=1;HOB=0.5;AC=1;AN=2;DP4=5,5,6,5;MQ=58;EFF=DOWNSTREAM(MODIFIER||2271|||BnaA02g13430D|||BnaA02g13430D||1|WARNING_TRANSCRIPT_INCOMPLETE),DOWNSTREAM(MODIFIER||4870|||BnaA02g13440D|||BnaA02g13440D||1),INTERGENIC(MODIFIER||||||||||1),UPSTREAM(MODIFIER||2105|||BnaA02g13410D|||BnaA02g13410D||1),UPSTREAM(MODIFIER||723|||BnaA02g13420D|||BnaA02g13420D||1)	GT:PL	0/1:250,0,226
chrA02	7394317	chrA02:7394317_C/A	C	A	125	.	DP=5;VDB=0.0180471;MQSB=1;SGB=-0.590765;MQ0F=0;AC=2;AN=2;DP4=0,0,1,4;MQ=60;EFF=DOWNSTREAM(MODIFIER||3086|||BnaA02g13440D|||BnaA02g13440D||1),DOWNSTREAM(MODIFIER||487|||BnaA02g13430D|||BnaA02g13430D||1|WARNING_TRANSCRIPT_INCOMPLETE),DOWNSTREAM(MODIFIER||861|||BnaA02g13420D|||BnaA02g13420D||1),INTERGENIC(MODIFIER||||||||||1),UPSTREAM(MODIFIER||3889|||BnaA02g13410D|||BnaA02g13410D||1)	GT:PL	1/1:152,15,0
chrA02	7468079	chrA02:7468079_T/A	T	A	78	.	DP=30;VDB=0.00265981;RPB=0.0563259;MQB=0.0594523;BQB=0.852135;SGB=-0.662043;MQ0F=0;ICB=1;HOB=0.5;AC=1;AN=2;DP4=0,21,0,9;MQ=54;EFF=INTRON(MODIFIER|||||BnaA02g13610D|||BnaA02g13610D|7|1|WARNING_TRANSCRIPT_MULTIPLE_STOP_CODONS)	GT:PL	0/1:112,0,185
chrA02	7624891	chrA02:7624891_C/T	C	T	121	.	DP=17;VDB=0.509555;RPB=0.743567;MQB=0.743567;BQB=0.797039;MQSB=0.931063;SGB=-0.662043;MQ0F=0;ICB=1;HOB=0.5;AC=1;AN=2;DP4=1,7,2,7;MQ=32;EFF=DOWNSTREAM(MODIFIER||3105|||BnaA02g13850D|||BnaA02g13850D||1),INTERGENIC(MODIFIER||||||||||1)	GT:PL	0/1:154,0,115
chrA02	7677249	chrA02:7677249_A/T	A	T	184	.	DP=8;VDB=0.0743943;MQSB=0.300267;SGB=-0.651104;MQ0F=0;AC=2;AN=2;DP4=0,0,5,3;MQ=43;EFF=INTERGENIC(MODIFIER||||||||||1)	GT:PL	1/1:211,24,0
chrA02	7740088	chrA02:7740088_C/T	C	T	115	.	DP=18;VDB=0.17309;RPB=0.348636;MQB=0.961295;BQB=0.616589;MQSB=0.984335;SGB=-0.616816;MQ0F=0;ICB=1;HOB=0.5;AC=1;AN=2;DP4=1,11,2,4;MQ=59;EFF=DOWNSTREAM(MODIFIER||3952|||BnaA02g13920D|||BnaA02g13920D||1),INTERGENIC(MODIFIER||||||||||1)	GT:PL	0/1:148,0,200
chrA02	7833390	chrA02:7833390_C/T	C	T	207	.	DP=25;VDB=0.339188;RPB=0.793629;MQB=0.948139;BQB=0.0937743;MQSB=0.998463;SGB=-0.683931;MQ0F=0.04;ICB=1;HOB=0.5;AC=1;AN=2;DP4=6,6,9,4;MQ=50;EFF=INTERGENIC(MODIFIER||||||||||1),UPSTREAM(MODIFIER||270|||BnaA02g14010D|||BnaA02g14010D||1|WARNING_TRANSCRIPT_INCOMPLETE)	GT:PL	0/1:240,0,230
chrA02	7863303	chrA02:7863303_C/T	C	T	87	.	DP=41;VDB=0.896306;RPB=0.452191;MQB=0.900963;BQB=0.998018;MQSB=0.367075;SGB=-0.662043;MQ0F=0;ICB=1;HOB=0.5;AC=1;AN=2;DP4=14,18,3,6;MQ=45;EFF=DOWNSTREAM(MODIFIER||2681|||BnaA02g14030D|||BnaA02g14030D||1|WARNING_TRANSCRIPT_MULTIPLE_STOP_CODONS),INTERGENIC(MODIFIER||||||||||1)	GT:PL	0/1:121,0,255
chrA02	7995332	chrA02:7995332_C/T	C	T	61	.	DP=23;VDB=0.0598975;RPB=0.984798;MQB=0.618541;BQB=0.59731;MQSB=0.356362;SGB=-0.616816;MQ0F=0;ICB=1;HOB=0.5;AC=1;AN=2;DP4=10,7,6,0;MQ=46;EFF=INTERGENIC(MODIFIER||||||||||1)	GT:PL	0/1:95,0,255
chrA02	8203464	chrA02:8203464_G/A	G	A	180	.	DP=19;VDB=0.714609;RPB=0.620251;MQB=0.991158;BQB=0.975631;MQSB=0.148002;SGB=-0.670168;MQ0F=0;ICB=1;HOB=0.5;AC=1;AN=2;DP4=5,3,5,5;MQ=49;EFF=DOWNSTREAM(MODIFIER||1237|||BnaA02g14490D|||BnaA02g14490D||1|WARNING_TRANSCRIPT_MULTIPLE_STOP_CODONS),INTERGENIC(MODIFIER||||||||||1),UPSTREAM(MODIFIER||208|||BnaA02g14500D|||BnaA02g14500D||1|WARNING_TRANSCRIPT_INCOMPLETE)	GT:PL	0/1:213,0,189
chrA02	8208373	chrA02:8208373_C/T	C	T	134	.	DP=16;VDB=0.0292194;RPB=0.789232;MQB=0.987474;BQB=0.965592;MQSB=0.535714;SGB=-0.662043;MQ0F=0;ICB=1;HOB=0.5;AC=1;AN=2;DP4=1,6,1,8;MQ=40;EFF=DOWNSTREAM(MODIFIER||4|||BnaA02g14500D|||BnaA02g14500D||1|WARNING_TRANSCRIPT_INCOMPLETE),INTERGENIC(MODIFIER||||||||||1),UPSTREAM(MODIFIER||2108|||BnaA02g14510D|||BnaA02g14510D||1|WARNING_TRANSCRIPT_MULTIPLE_STOP_CODONS)	GT:PL	0/1:167,0,129
chrA02	8302637	chrA02:8302637_C/T	C	T	196	.	DP=32;VDB=0.769224;RPB=0.365047;MQB=0.492925;BQB=0.766643;MQSB=0.777297;SGB=-0.683931;MQ0F=0;ICB=1;HOB=0.5;AC=1;AN=2;DP4=7,12,6,7;MQ=56;EFF=DOWNSTREAM(MODIFIER||2737|||BnaA02g14640D|||BnaA02g14640D||1),DOWNSTREAM(MODIFIER||975|||BnaA02g14630D|||BnaA02g14630D||1|WARNING_TRANSCRIPT_INCOMPLETE),NON_SYNONYMOUS_CODING(MODERATE|MISSENSE|Gat/Aat|D87N||BnaA02g14620D|||BnaA02g14620D|1|1|WARNING_TRANSCRIPT_INCOMPLETE)	GT:PL	0/1:229,0,255
chrA02	8357887	chrA02:8357887_C/T	C	T	166	.	DP=50;VDB=0.0387809;RPB=0.280517;MQB=0.796504;BQB=0.886616;MQSB=0.435241;SGB=-0.676189;MQ0F=0;ICB=1;HOB=0.5;AC=1;AN=2;DP4=20,17,5,6;MQ=57;EFF=INTERGENIC(MODIFIER||||||||||1)	GT:PL	0/1:200,0,255
chrA02	8379014	chrA02:8379014_C/T	C	T	81	.	DP=10;VDB=0.372756;RPB=0.559863;MQB=1.00775;BQB=0.279932;MQSB=1.00775;SGB=-0.556411;MQ0F=0;ICB=1;HOB=0.5;AC=1;AN=2;DP4=3,3,3,1;MQ=60;EFF=INTERGENIC(MODIFIER||||||||||1)	GT:PL	0/1:114,0,158
chrA02	8401224	chrA02:8401224_C/T	C	T	30.6935	.	DP=11;VDB=0.0900131;RPB=0.0916482;MQB=0.733186;BQB=0.916482;MQSB=0.761877;SGB=-0.511536;MQ0F=0;ICB=1;HOB=0.5;AC=1;AN=2;DP4=4,3,1,2;MQ=42;EFF=DOWNSTREAM(MODIFIER||2894|||BnaA02g14730D|||BnaA02g14730D||1|WARNING_TRANSCRIPT_MULTIPLE_STOP_CODONS),INTERGENIC(MODIFIER||||||||||1)	GT:PL	0/1:64,0,153
chrA02	8493668	chrA02:8493668_C/T	C	T	127	.	DP=16;VDB=0.456334;RPB=0.307934;MQB=0.892753;BQB=0.667136;MQSB=0.555306;SGB=-0.636426;MQ0F=0;ICB=1;HOB=0.5;AC=1;AN=2;DP4=5,4,5,2;MQ=54;EFF=STOP_GAINED(HIGH|NONSENSE|tgG/tgA|W587*||BnaA02g14820D|||BnaA02g14820D|6|1|WARNING_TRANSCRIPT_INCOMPLETE),UPSTREAM(MODIFIER||1675|||BnaA02g14800D|||BnaA02g14800D||1|WARNING_TRANSCRIPT_INCOMPLETE),UPSTREAM(MODIFIER||359|||BnaA02g14810D|||BnaA02g14810D||1)	GT:PL	0/1:160,0,216
chrA02	8651827	chrA02:8651827_C/T	C	T	148	.	DP=18;VDB=0.0241057;RPB=0.984526;MQB=0.650623;BQB=0.826105;MQSB=0.114233;SGB=-0.662043;MQ0F=0;ICB=1;HOB=0.5;AC=1;AN=2;DP4=7,2,4,5;MQ=36;EFF=SYNONYMOUS_CODING(LOW|SILENT|caC/caT|H821||BnaA02g15050D|||BnaA02g15050D|12|1|WARNING_TRANSCRIPT_INCOMPLETE),UPSTREAM(MODIFIER||1205|||BnaA02g15060D|||BnaA02g15060D||1|WARNING_TRANSCRIPT_MULTIPLE_STOP_CODONS)	GT:PL	0/1:181,0,152
chrA02	8709487	chrA02:8709487_C/T	C	T	120	.	DP=13;VDB=0.70846;RPB=0.958048;MQB=0.41985;BQB=0.935229;MQSB=0.31698;SGB=-0.651104;MQ0F=0;ICB=1;HOB=0.5;AC=1;AN=2;DP4=3,2,3,5;MQ=42;EFF=DOWNSTREAM(MODIFIER||2958|||BnaA02g15140D|||BnaA02g15140D||1|WARNING_TRANSCRIPT_INCOMPLETE),DOWNSTREAM(MODIFIER||4032|||BnaA02g15160D|||BnaA02g15160D||1|WARNING_TRANSCRIPT_INCOMPLETE),SYNONYMOUS_CODING(LOW|SILENT|gaG/gaA|E61||BnaA02g15150D|||BnaA02g15150D|1|1|WARNING_TRANSCRIPT_MULTIPLE_STOP_CODONS)	GT:PL	0/1:153,0,116
chrA02	8709593	chrA02:8709593_C/A	C	A	114	.	DP=17;VDB=0.659709;RPB=0.687289;MQB=0.22313;BQB=0.82234;MQSB=0.0116894;SGB=-0.651104;MQ0F=0;ICB=1;HOB=0.5;AC=1;AN=2;DP4=6,3,2,6;MQ=42;EFF=DOWNSTREAM(MODIFIER||3064|||BnaA02g15140D|||BnaA02g15140D||1|WARNING_TRANSCRIPT_INCOMPLETE),DOWNSTREAM(MODIFIER||3926|||BnaA02g15160D|||BnaA02g15160D||1|WARNING_TRANSCRIPT_INCOMPLETE),NON_SYNONYMOUS_CODING(MODERATE|MISSENSE|tGg/tTg|W26L||BnaA02g15150D|||BnaA02g15150D|1|1|WARNING_TRANSCRIPT_MULTIPLE_STOP_CODONS)	GT:PL	0/1:147,0,184
chrA02	8751102	chrA02:8751102_T/A	T	A	165	.	DP=29;VDB=0.230033;RPB=0.903924;MQB=0.478852;BQB=0.465851;MQSB=0.751254;SGB=-0.676189;MQ0F=0;ICB=1;HOB=0.5;AC=1;AN=2;DP4=5,13,3,8;MQ=50;EFF=DOWNSTREAM(MODIFIER||1230|||BnaA02g15210D|||BnaA02g15210D||1|WARNING_TRANSCRIPT_INCOMPLETE),DOWNSTREAM(MODIFIER||4103|||BnaA02g15220D|||BnaA02g15220D||1),INTERGENIC(MODIFIER||||||||||1)	GT:PL	0/1:198,0,255
chrA02	8783272	chrA02:8783272_C/T	C	T	123	.	DP=57;VDB=0.659814;RPB=0.584394;MQB=0.884921;BQB=0.309754;MQSB=0.346336;SGB=-0.683931;MQ0F=0;ICB=1;HOB=0.5;AC=1;AN=2;DP4=12,32,4,9;MQ=57;EFF=INTERGENIC(MODIFIER||||||||||1),UPSTREAM(MODIFIER||3730|||BnaA02g15270D|||BnaA02g15270D||1|WARNING_TRANSCRIPT_INCOMPLETE)	GT:PL	0/1:157,0,255
chrA02	8803538	chrA02:8803538_C/T	C	T	201	.	DP=18;VDB=0.0220277;RPB=0.603475;MQB=0.955563;BQB=0.119735;MQSB=0.85832;SGB=-0.676189;MQ0F=0;ICB=1;HOB=0.5;AC=1;AN=2;DP4=3,3,8,3;MQ=58;EFF=INTERGENIC(MODIFIER||||||||||1)	GT:PL	0/1:234,0,180
chrA02	8837813	chrA02:8837813_C/T	C	T	207	.	DP=28;VDB=0.267024;RPB=0.964629;MQB=0.723173;BQB=0.997325;MQSB=0.180092;SGB=-0.680642;MQ0F=0;ICB=1;HOB=0.5;AC=1;AN=2;DP4=3,12,6,6;MQ=55;EFF=DOWNSTREAM(MODIFIER||2115|||BnaA02g15330D|||BnaA02g15330D||1),DOWNSTREAM(MODIFIER||4441|||BnaA02g15340D|||BnaA02g15340D||1|WARNING_TRANSCRIPT_INCOMPLETE),INTERGENIC(MODIFIER||||||||||1),UPSTREAM(MODIFIER||3872|||BnaA02g15320D|||BnaA02g15320D||1|WARNING_TRANSCRIPT_INCOMPLETE)	GT:PL	0/1:240,0,255
chrA02	8842343	chrA02:8842343_C/T	C	T	222	.	DP=31;VDB=0.0948602;RPB=0.178034;MQB=0.909799;BQB=0.976644;MQSB=0.380955;SGB=-0.689466;MQ0F=0;ICB=1;HOB=0.5;AC=1;AN=2;DP4=8,7,9,7;MQ=56;EFF=NON_SYNONYMOUS_CODING(MODERATE|MISSENSE|gGt/gAt|G365D||BnaA02g15340D|||BnaA02g15340D|4|1|WARNING_TRANSCRIPT_INCOMPLETE),UPSTREAM(MODIFIER||4697|||BnaA02g15350D|||BnaA02g15350D||1),UPSTREAM(MODIFIER||895|||BnaA02g15330D|||BnaA02g15330D||1)	GT:PL	0/1:255,0,249
chrA02	9020792	chrA02:9020792_C/T	C	T	209	.	DP=21;VDB=0.393697;RPB=0.657699;MQB=1;BQB=0.572438;MQSB=1;SGB=-0.676189;MQ0F=0;ICB=1;HOB=0.5;AC=1;AN=2;DP4=3,7,6,5;MQ=60;EFF=DOWNSTREAM(MODIFIER||836|||BnaA02g15600D|||BnaA02g15600D||1|WARNING_TRANSCRIPT_INCOMPLETE),NON_SYNONYMOUS_CODING(MODERATE|MISSENSE|cGc/cAc|R498H||BnaA02g15610D|||BnaA02g15610D|2|1)	GT:PL	0/1:242,0,207
chrA02	9067495	chrA02:9067495_C/T	C	T	73	.	DP=15;VDB=0.689691;RPB=0.544711;MQB=1;BQB=0.934728;MQSB=1;SGB=-0.590765;MQ0F=0;ICB=1;HOB=0.5;AC=1;AN=2;DP4=6,4,5,0;MQ=60;EFF=INTERGENIC(MODIFIER||||||||||1)	GT:PL	0/1:106,0,240
chrA02	9156727	chrA02:9156727_C/T	C	T	51	.	DP=9;VDB=0.28399;RPB=0.809011;MQB=0.924584;BQB=0.809011;MQSB=1;SGB=-0.511536;MQ0F=0;ICB=1;HOB=0.5;AC=1;AN=2;DP4=0,6,1,2;MQ=60;EFF=INTERGENIC(MODIFIER||||||||||1),UPSTREAM(MODIFIER||3158|||BnaA02g15700D|||BnaA02g15700D||1)	GT:PL	0/1:84,0,130
chrA02	9272000	chrA02:9272000_C/T	C	T	147	.	DP=30;VDB=0.209188;RPB=0.652611;MQB=0.220928;BQB=0.0289502;MQSB=0.545102;SGB=-0.670168;MQ0F=0.0333333;ICB=1;HOB=0.5;AC=1;AN=2;DP4=8,12,8,2;MQ=45;EFF=DOWNSTREAM(MODIFIER||4154|||BnaA02g15850D|||BnaA02g15850D||1),NON_SYNONYMOUS_CODING(MODERATE|MISSENSE|Ggt/Agt|G176S||BnaA02g15830D|||BnaA02g15830D|2|1|WARNING_TRANSCRIPT_MULTIPLE_STOP_CODONS),UPSTREAM(MODIFIER||2942|||BnaA02g15840D|||BnaA02g15840D||1)	GT:PL	0/1:180,0,255
chrA02	9293895	chrA02:9293895_G/A	G	A	222	.	DP=34;VDB=0.648571;RPB=0.910296;MQB=1;BQB=0.0699482;MQSB=1;SGB=-0.69168;MQ0F=0;ICB=1;HOB=0.5;AC=1;AN=2;DP4=7,8,12,7;MQ=60;EFF=INTERGENIC(MODIFIER||||||||||1),UPSTREAM(MODIFIER||2343|||BnaA02g15870D|||BnaA02g15870D||1),UPSTREAM(MODIFIER||4410|||BnaA02g15860D|||BnaA02g15860D||1)	GT:PL	0/1:255,0,255
chrA02	9499212	chrA02:9499212_G/A	G	A	221	.	DP=16;VDB=0.32632;RPB=0.808101;MQB=1;BQB=0.463395;MQSB=1;SGB=-0.676189;MQ0F=0;ICB=1;HOB=0.5;AC=1;AN=2;DP4=3,1,7,4;MQ=60;EFF=INTERGENIC(MODIFIER||||||||||1)	GT:PL	0/1:255,0,101
chrA02	9556801	chrA02:9556801_C/T	C	T	107	.	DP=16;VDB=0.844031;RPB=0.71829;MQB=0.863243;BQB=0.809155;MQSB=0.933674;SGB=-0.616816;MQ0F=0;ICB=1;HOB=0.5;AC=1;AN=2;DP4=4,6,5,1;MQ=59;EFF=INTERGENIC(MODIFIER||||||||||1)	GT:PL	0/1:140,0,232
chrA02	9623832	chrA02:9623832_T/C	T	C	175	.	DP=29;VDB=0.000168509;RPB=0.00874174;MQB=0.270065;BQB=0.99773;MQSB=0.908324;SGB=-0.676189;MQ0F=0;ICB=1;HOB=0.5;AC=1;AN=2;DP4=10,8,6,5;MQ=57;EFF=DOWNSTREAM(MODIFIER||4474|||BnaA02g16180D|||BnaA02g16180D||1|WARNING_TRANSCRIPT_MULTIPLE_STOP_CODONS),INTERGENIC(MODIFIER||||||||||1)	GT:PL	0/1:208,0,255
chrA02	9628343	chrA02:9628343_C/T	C	T	225	.	DP=13;VDB=0.00139803;MQSB=0.447727;SGB=-0.683931;MQ0F=0;AC=2;AN=2;DP4=0,0,10,3;MQ=40;EFF=NON_SYNONYMOUS_CODING(MODERATE|MISSENSE|gGa/gAa|G279E||BnaA02g16180D|||BnaA02g16180D|4|1|WARNING_TRANSCRIPT_MULTIPLE_STOP_CODONS)	GT:PL	1/1:252,39,0
chrA02	9629131	chrA02:9629131_C/T	C	T	168	.	DP=25;VDB=0.216862;RPB=0.908551;MQB=0.83417;BQB=0.976309;MQSB=0.407537;SGB=-0.676189;MQ0F=0.04;ICB=1;HOB=0.5;AC=1;AN=2;DP4=8,6,9,2;MQ=54;EFF=NON_SYNONYMOUS_CODING(MODERATE|MISSENSE|aGg/aAg|R70K||BnaA02g16180D|||BnaA02g16180D|2|1|WARNING_TRANSCRIPT_MULTIPLE_STOP_CODONS)	GT:PL	0/1:201,0,246
chrA02	9655097	chrA02:9655097_G/A	G	A	219	.	DP=29;VDB=0.975744;RPB=1;MQB=0.960561;BQB=0.881657;MQSB=0.999638;SGB=-0.688148;MQ0F=0;ICB=1;HOB=0.5;AC=1;AN=2;DP4=12,2,11,4;MQ=56;EFF=INTERGENIC(MODIFIER||||||||||1)	GT:PL	0/1:252,0,219
chrA02	9656214	chrA02:9656214_A/C	A	C	222	.	DP=52;VDB=0.0160192;RPB=0.0139292;MQB=0.588924;BQB=0.882456;MQSB=0.00345605;SGB=-0.691153;MQ0F=0;ICB=1;HOB=0.5;AC=1;AN=2;DP4=13,21,7,11;MQ=54;EFF=INTERGENIC(MODIFIER||||||||||1)	GT:PL	0/1:255,0,255
chrA02	9656224	chrA02:9656224_C/T	C	T	205	.	DP=51;VDB=0.00504128;RPB=0.0143657;MQB=0.658863;BQB=0.999176;MQSB=0.00988687;SGB=-0.689466;MQ0F=0;ICB=1;HOB=0.5;AC=1;AN=2;DP4=14,21,6,10;MQ=55;EFF=INTERGENIC(MODIFIER||||||||||1)	GT:PL	0/1:238,0,255
chrA02	9656301	chrA02:9656301_C/T	C	T	222	.	DP=28;VDB=0.575187;RPB=0.726331;MQB=0.219883;BQB=0.95433;MQSB=0.0835125;SGB=-0.690438;MQ0F=0;ICB=1;HOB=0.5;AC=1;AN=2;DP4=7,4,5,12;MQ=53;EFF=INTERGENIC(MODIFIER||||||||||1)	GT:PL	0/1:255,0,206
chrA02	9841381	chrA02:9841381_C/T	C	T	129	.	DP=26;VDB=0.915004;RPB=0.998458;MQB=0.905955;BQB=0.981273;MQSB=0.962155;SGB=-0.651104;MQ0F=0;ICB=1;HOB=0.5;AC=1;AN=2;DP4=12,6,6,2;MQ=57;EFF=INTERGENIC(MODIFIER||||||||||1)	GT:PL	0/1:162,0,255
chrA02	9861380	chrA02:9861380_C/T	C	T	157	.	DP=26;VDB=0.478362;RPB=0.996737;MQB=0.88901;BQB=0.640948;MQSB=0.870325;SGB=-0.662043;MQ0F=0;ICB=1;HOB=0.5;AC=1;AN=2;DP4=6,11,4,5;MQ=57;EFF=INTERGENIC(MODIFIER||||||||||1),UPSTREAM(MODIFIER||3071|||BnaA02g16520D|||BnaA02g16520D||1|WARNING_TRANSCRIPT_INCOMPLETE)	GT:PL	0/1:190,0,255
chrA02	9873334	chrA02:9873334_C/T	C	T	222	.	DP=29;VDB=0.928632;RPB=0.969907;MQB=1;BQB=0.884952;MQSB=1;SGB=-0.691153;MQ0F=0;ICB=1;HOB=0.5;AC=1;AN=2;DP4=4,7,14,4;MQ=60;EFF=DOWNSTREAM(MODIFIER||3015|||BnaA02g16550D|||BnaA02g16550D||1|WARNING_TRANSCRIPT_INCOMPLETE),DOWNSTREAM(MODIFIER||621|||BnaA02g16540D|||BnaA02g16540D||1),INTERGENIC(MODIFIER||||||||||1),UPSTREAM(MODIFIER||3053|||BnaA02g16530D|||BnaA02g16530D||1|WARNING_TRANSCRIPT_INCOMPLETE)	GT:PL	0/1:255,0,213
chrA02	9889279	chrA02:9889279_T/A	T	A	156	.	DP=48;VDB=0.000162435;RPB=0.000742906;MQB=0.997532;BQB=0.0591105;MQSB=0.000103745;SGB=-0.688148;MQ0F=0;ICB=1;HOB=0.5;AC=1;AN=2;DP4=19,12,8,7;MQ=33;EFF=DOWNSTREAM(MODIFIER||4806|||BnaA02g16570D|||BnaA02g16570D||1),DOWNSTREAM(MODIFIER||606|||BnaA02g16580D|||BnaA02g16580D||1),INTERGENIC(MODIFIER||||||||||1)	GT:PL	0/1:189,0,255
chrA02	9916920	chrA02:9916920_C/T	C	T	217	.	DP=31;VDB=0.619686;RPB=0.217575;MQB=0.962133;BQB=0.587098;MQSB=0.977926;SGB=-0.686358;MQ0F=0;ICB=1;HOB=0.5;AC=1;AN=2;DP4=13,4,8,6;MQ=59;EFF=INTERGENIC(MODIFIER||||||||||1)	GT:PL	0/1:250,0,255
chrA02	10018212	chrA02:10018212_C/T	C	T	222	.	DP=33;VDB=0.662306;RPB=0.917193;MQB=1;BQB=0.351428;MQSB=1;SGB=-0.691153;MQ0F=0;ICB=1;HOB=0.5;AC=1;AN=2;DP4=2,13,9,9;MQ=60;EFF=DOWNSTREAM(MODIFIER||2477|||BnaA02g16760D|||BnaA02g16760D||1),DOWNSTREAM(MODIFIER||2989|||BnaA02g16780D|||BnaA02g16780D||1|WARNING_TRANSCRIPT_INCOMPLETE),NON_SYNONYMOUS_CODING(MODERATE|MISSENSE|Gag/Aag|E651K||BnaA02g16770D|||BnaA02g16770D|7|1|WARNING_TRANSCRIPT_INCOMPLETE)	GT:PL	0/1:255,0,216
chrA02	10033587	chrA02:10033587_C/A	C	A	206	.	DP=63;VDB=0.979869;RPB=0.86402;MQB=0.709186;BQB=0.709186;MQSB=0.696422;SGB=-0.692562;MQ0F=0.0634921;ICB=1;HOB=0.5;AC=1;AN=2;DP4=24,17,17,5;MQ=53;EFF=DOWNSTREAM(MODIFIER||764|||BnaA02g16810D|||BnaA02g16810D||1|WARNING_TRANSCRIPT_INCOMPLETE),INTRON(MODIFIER|||||BnaA02g16820D|||BnaA02g16820D|1|1|WARNING_TRANSCRIPT_INCOMPLETE),UPSTREAM(MODIFIER||1901|||BnaA02g16800D|||BnaA02g16800D||1|WARNING_TRANSCRIPT_INCOMPLETE),UPSTREAM(MODIFIER||3728|||BnaA02g16790D|||BnaA02g16790D||1|WARNING_TRANSCRIPT_INCOMPLETE)	GT:PL	0/1:239,0,255
chrA02	10053790	chrA02:10053790_C/T	C	T	119	.	DP=23;VDB=0.938542;RPB=0.781849;MQB=0.5048;BQB=0.744382;MQSB=0.995323;SGB=-0.636426;MQ0F=0;ICB=1;HOB=0.5;AC=1;AN=2;DP4=11,5,4,3;MQ=55;EFF=NON_SYNONYMOUS_CODING(MODERATE|MISSENSE|Gaa/Aaa|E58K||BnaA02g16880D|||BnaA02g16880D|2|1|WARNING_TRANSCRIPT_INCOMPLETE),UPSTREAM(MODIFIER||3655|||BnaA02g16870D|||BnaA02g16870D||1|WARNING_TRANSCRIPT_MULTIPLE_STOP_CODONS)	GT:PL	0/1:152,0,255
chrA02	10117192	chrA02:10117192_G/A	G	A	222	.	DP=40;VDB=0.932729;RPB=0.989862;MQB=0.997456;BQB=0.414223;MQSB=0.837887;SGB=-0.692717;MQ0F=0;ICB=1;HOB=0.5;AC=1;AN=2;DP4=8,8,14,9;MQ=45;EFF=STOP_GAINED(HIGH|NONSENSE|tGg/tAg|W718*||BnaA02g16960D|||BnaA02g16960D|10|1|WARNING_TRANSCRIPT_INCOMPLETE)	GT:PL	0/1:255,0,241
chrA02	10255994	chrA02:10255994_G/A	G	A	222	.	DP=34;VDB=0.596126;RPB=0.994601;MQB=0.767004;BQB=0.509137;MQSB=0.997622;SGB=-0.69168;MQ0F=0;ICB=1;HOB=0.5;AC=1;AN=2;DP4=7,8,9,10;MQ=57;EFF=DOWNSTREAM(MODIFIER||2717|||BnaA02g17060D|||BnaA02g17060D||1|WARNING_TRANSCRIPT_INCOMPLETE),DOWNSTREAM(MODIFIER||3046|||BnaA02g17070D|||BnaA02g17070D||1|WARNING_TRANSCRIPT_INCOMPLETE),DOWNSTREAM(MODIFIER||3181|||BnaA02g17080D|||BnaA02g17080D||1|WARNING_TRANSCRIPT_INCOMPLETE),INTRON(MODIFIER|||||BnaA02g17050D|||BnaA02g17050D|5|1|WARNING_TRANSCRIPT_MULTIPLE_STOP_CODONS),UPSTREAM(MODIFIER||3993|||BnaA02g17040D|||BnaA02g17040D||1|WARNING_TRANSCRIPT_INCOMPLETE)	GT:PL	0/1:255,0,255
chrA02	10269154	chrA02:10269154_C/T	C	T	222	.	DP=34;VDB=0.505717;RPB=0.887703;MQB=1;BQB=1;MQSB=1;SGB=-0.688148;MQ0F=0;ICB=1;HOB=0.5;AC=1;AN=2;DP4=6,12,5,10;MQ=60;EFF=DOWNSTREAM(MODIFIER||2514|||BnaA02g17100D|||BnaA02g17100D||1|WARNING_TRANSCRIPT_INCOMPLETE),DOWNSTREAM(MODIFIER||4302|||BnaA02g17090D|||BnaA02g17090D||1|WARNING_TRANSCRIPT_MULTIPLE_STOP_CODONS),INTRON(MODIFIER|||||BnaA02g17110D|||BnaA02g17110D|1|1|WARNING_TRANSCRIPT_MULTIPLE_STOP_CODONS),UPSTREAM(MODIFIER||3475|||BnaA02g17120D|||BnaA02g17120D||1),UPSTREAM(MODIFIER||3767|||BnaA02g17130D|||BnaA02g17130D||1|WARNING_TRANSCRIPT_INCOMPLETE)	GT:PL	0/1:255,0,255
chrA02	10289509	chrA02:10289509_C/T	C	T	199	.	DP=37;VDB=0.964123;RPB=0.954622;MQB=0.630781;BQB=0.538649;MQSB=0.200466;SGB=-0.690438;MQ0F=0;ICB=1;HOB=0.5;AC=1;AN=2;DP4=10,10,9,8;MQ=40;EFF=DOWNSTREAM(MODIFIER||2081|||BnaA02g17160D|||BnaA02g17160D||1),INTRON(MODIFIER|||||BnaA02g17170D|||BnaA02g17170D|2|1|WARNING_TRANSCRIPT_INCOMPLETE)	GT:PL	0/1:232,0,255
chrA02	10360168	chrA02:10360168_G/A	G	A	217	.	DP=32;VDB=0.877674;RPB=0.749312;MQB=0.770696;BQB=0.997118;MQSB=0.885207;SGB=-0.686358;MQ0F=0;ICB=1;HOB=0.5;AC=1;AN=2;DP4=9,9,5,9;MQ=57;EFF=DOWNSTREAM(MODIFIER||1302|||BnaA02g17250D|||BnaA02g17250D||1),SYNONYMOUS_CODING(LOW|SILENT|ctC/ctT|L287||BnaA02g17260D|||BnaA02g17260D|8|1|WARNING_TRANSCRIPT_INCOMPLETE)	GT:PL	0/1:250,0,255
chrA02	10523652	chrA02:10523652_C/T	C	T	222	.	DP=19;VDB=0.484415;RPB=0.795669;MQB=1;BQB=0.400803;MQSB=1;SGB=-0.680642;MQ0F=0;ICB=1;HOB=0.5;AC=1;AN=2;DP4=5,2,6,6;MQ=60;EFF=DOWNSTREAM(MODIFIER||1960|||BnaA02g17380D|||BnaA02g17380D||1),INTRON(MODIFIER|||||BnaA02g17400D|||BnaA02g17400D|1|1|WARNING_TRANSCRIPT_INCOMPLETE),UPSTREAM(MODIFIER||4879|||BnaA02g17370D|||BnaA02g17370D||1|WARNING_TRANSCRIPT_MULTIPLE_STOP_CODONS),UPSTREAM(MODIFIER||879|||BnaA02g17390D|||BnaA02g17390D||1|WARNING_TRANSCRIPT_INCOMPLETE)	GT:PL	0/1:255,0,158
chrA02	10560960	chrA02:10560960_C/T	C	T	140	.	DP=13;VDB=0.413752;RPB=0.695312;MQB=0.961166;BQB=0.828239;MQSB=1;SGB=-0.636426;MQ0F=0;ICB=1;HOB=0.5;AC=1;AN=2;DP4=3,3,5,2;MQ=60;EFF=NON_SYNONYMOUS_CODING(MODERATE|MISSENSE|Cgt/Tgt|R130C||BnaA02g17480D|||BnaA02g17480D|2|1|WARNING_TRANSCRIPT_INCOMPLETE),UPSTREAM(MODIFIER||1795|||BnaA02g17470D|||BnaA02g17470D||1|WARNING_TRANSCRIPT_MULTIPLE_STOP_CODONS),UPSTREAM(MODIFIER||2843|||BnaA02g17490D|||BnaA02g17490D||1)	GT:PL	0/1:173,0,152
chrA02	10590319	chrA02:10590319_C/T	C	T	222	.	DP=24;VDB=0.944698;RPB=0.938005;MQB=0.904837;BQB=0.790483;MQSB=0.864405;SGB=-0.688148;MQ0F=0;ICB=1;HOB=0.5;AC=1;AN=2;DP4=6,3,11,4;MQ=59;EFF=DOWNSTREAM(MODIFIER||1056|||BnaA02g17550D|||BnaA02g17550D||1|WARNING_TRANSCRIPT_MULTIPLE_STOP_CODONS),SYNONYMOUS_CODING(LOW|SILENT|aaG/aaA|K157||BnaA02g17560D|||BnaA02g17560D|4|1|WARNING_TRANSCRIPT_INCOMPLETE),UPSTREAM(MODIFIER||2375|||BnaA02g17570D|||BnaA02g17570D||1),UPSTREAM(MODIFIER||4088|||BnaA02g17580D|||BnaA02g17580D||1|WARNING_TRANSCRIPT_INCOMPLETE)	GT:PL	0/1:255,0,183
chrA02	10617749	chrA02:10617749_C/T	C	T	139	.	DP=9;VDB=0.613009;RPB=0.285714;MQB=0.857143;BQB=0;MQSB=0.857143;SGB=-0.636426;MQ0F=0;ICB=1;HOB=0.5;AC=1;AN=2;DP4=0,2,2,5;MQ=57;EFF=DOWNSTREAM(MODIFIER||1008|||BnaA02g17650D|||BnaA02g17650D||1),DOWNSTREAM(MODIFIER||2844|||BnaA02g17630D|||BnaA02g17630D||1),DOWNSTREAM(MODIFIER||4502|||BnaA02g17660D|||BnaA02g17660D||1),INTERGENIC(MODIFIER||||||||||1),UPSTREAM(MODIFIER||576|||BnaA02g17640D|||BnaA02g17640D||1)	GT:PL	0/1:173,0,49
chrA02	10647100	chrA02:10647100_C/T	C	T	115	.	DP=16;VDB=0.0269737;RPB=0.37005;MQB=0.522814;BQB=0.863243;MQSB=0.698693;SGB=-0.616816;MQ0F=0;ICB=1;HOB=0.5;AC=1;AN=2;DP4=3,7,4,2;MQ=46;EFF=INTERGENIC(MODIFIER||||||||||1),UPSTREAM(MODIFIER||2539|||BnaA02g17710D|||BnaA02g17710D||1|WARNING_TRANSCRIPT_INCOMPLETE)	GT:PL	0/1:148,0,205
chrA02	10653001	chrA02:10653001_G/A	G	A	216	.	DP=31;VDB=0.650298;RPB=0.119409;MQB=0.737354;BQB=0.891023;MQSB=0.637628;SGB=-0.683931;MQ0F=0.0322581;ICB=1;HOB=0.5;AC=1;AN=2;DP4=10,8,6,7;MQ=56;EFF=INTRON(MODIFIER|||||BnaA02g17710D|||BnaA02g17710D|8|1|WARNING_TRANSCRIPT_INCOMPLETE)	GT:PL	0/1:249,0,255
chrA02	10655929	chrA02:10655929_C/T	C	T	133	.	DP=34;VDB=0.104744;RPB=0.0723842;MQB=0.790591;BQB=0.996936;MQSB=0.749585;SGB=-0.670168;MQ0F=0.0588235;ICB=1;HOB=0.5;AC=1;AN=2;DP4=12,11,3,7;MQ=43;EFF=STOP_GAINED(HIGH|NONSENSE|Cag/Tag|Q875*||BnaA02g17710D|||BnaA02g17710D|11|1|WARNING_TRANSCRIPT_INCOMPLETE)	GT:PL	0/1:166,0,255
chrA02	10656607	chrA02:10656607_C/T	C	T	222	.	DP=36;VDB=0.99478;RPB=0.834702;MQB=0.995506;BQB=0.141553;MQSB=0.622796;SGB=-0.691153;MQ0F=0;ICB=1;HOB=0.5;AC=1;AN=2;DP4=11,7,13,5;MQ=55;EFF=STOP_GAINED(HIGH|NONSENSE|Cag/Tag|Q1101*||BnaA02g17710D|||BnaA02g17710D|11|1|WARNING_TRANSCRIPT_INCOMPLETE)	GT:PL	0/1:255,0,255
chrA02	10668269	chrA02:10668269_C/T	C	T	121	.	DP=17;VDB=0.178903;RPB=0.869318;MQB=1;BQB=1;MQSB=1;SGB=-0.662043;MQ0F=0;ICB=1;HOB=0.5;AC=1;AN=2;DP4=6,2,9,0;MQ=60;EFF=DOWNSTREAM(MODIFIER||3568|||BnaA02g17720D|||BnaA02g17720D||1),DOWNSTREAM(MODIFIER||437|||BnaA02g17730D|||BnaA02g17730D||1|WARNING_TRANSCRIPT_MULTIPLE_STOP_CODONS),INTERGENIC(MODIFIER||||||||||1)	GT:PL	0/1:154,0,182
chrA02	10822398	chrA02:10822398_G/A	G	A	222	.	DP=38;VDB=0.959796;RPB=0.308936;MQB=0.782335;BQB=0.628704;MQSB=0.812857;SGB=-0.69168;MQ0F=0.0526316;ICB=1;HOB=0.5;AC=1;AN=2;DP4=5,14,6,13;MQ=51;EFF=DOWNSTREAM(MODIFIER||492|||BnaA02g17880D|||BnaA02g17880D||1|WARNING_TRANSCRIPT_INCOMPLETE),INTERGENIC(MODIFIER||||||||||1),UPSTREAM(MODIFIER||297|||BnaA02g17890D|||BnaA02g17890D||1|WARNING_TRANSCRIPT_MULTIPLE_STOP_CODONS)	GT:PL	0/1:255,0,255
chrA02	10836025	chrA02:10836025_C/T	C	T	163	.	DP=35;VDB=0.662964;RPB=0.202594;MQB=0.5762;BQB=0.840502;MQSB=0.652071;SGB=-0.683931;MQ0F=0.0285714;ICB=1;HOB=0.5;AC=1;AN=2;DP4=16,4,10,3;MQ=39;EFF=DOWNSTREAM(MODIFIER||1837|||BnaA02g17910D|||BnaA02g17910D||1|WARNING_TRANSCRIPT_INCOMPLETE),DOWNSTREAM(MODIFIER||2902|||BnaA02g17930D|||BnaA02g17930D||1|WARNING_TRANSCRIPT_MULTIPLE_STOP_CODONS),DOWNSTREAM(MODIFIER||3977|||BnaA02g17900D|||BnaA02g17900D||1|WARNING_TRANSCRIPT_INCOMPLETE),INTERGENIC(MODIFIER||||||||||1),UPSTREAM(MODIFIER||389|||BnaA02g17920D|||BnaA02g17920D||1)	GT:PL	0/1:196,0,234
chrA02	10837838	chrA02:10837838_A/T	A	T	125	.	DP=72;VDB=0.00493158;RPB=0.249876;MQB=6.03451e-05;BQB=0.671665;MQSB=0.645315;SGB=-0.691153;MQ0F=0.0138889;ICB=1;HOB=0.5;AC=1;AN=2;DP4=17,36,7,11;MQ=45;EFF=DOWNSTREAM(MODIFIER||1089|||BnaA02g17930D|||BnaA02g17930D||1|WARNING_TRANSCRIPT_MULTIPLE_STOP_CODONS),DOWNSTREAM(MODIFIER||3576|||BnaA02g17940D|||BnaA02g17940D||1),DOWNSTREAM(MODIFIER||3650|||BnaA02g17910D|||BnaA02g17910D||1|WARNING_TRANSCRIPT_INCOMPLETE),INTERGENIC(MODIFIER||||||||||1),UPSTREAM(MODIFIER||2202|||BnaA02g17920D|||BnaA02g17920D||1)	GT:PL	0/1:159,0,255
chrA02	10843530	chrA02:10843530_G/A	G	A	222	.	DP=27;VDB=0.873594;RPB=0.908856;MQB=0.898397;BQB=0.998678;MQSB=0.935229;SGB=-0.691153;MQ0F=0;ICB=1;HOB=0.5;AC=1;AN=2;DP4=3,6,9,9;MQ=58;EFF=INTRON(MODIFIER|||||BnaA02g17940D|||BnaA02g17940D|1|1),UPSTREAM(MODIFIER||2174|||BnaA02g17930D|||BnaA02g17930D||1|WARNING_TRANSCRIPT_MULTIPLE_STOP_CODONS)	GT:PL	0/1:255,0,172
chrA02	10871661	chrA02:10871661_G/A	G	A	203	.	DP=106;VDB=0.269086;RPB=0.751375;MQB=0.969894;BQB=0.236325;MQSB=0.996838;SGB=-0.693079;MQ0F=0;ICB=1;HOB=0.5;AC=1;AN=2;DP4=47,29,19,10;MQ=58;EFF=DOWNSTREAM(MODIFIER||2130|||BnaA02g17980D|||BnaA02g17980D||1|WARNING_TRANSCRIPT_INCOMPLETE),INTERGENIC(MODIFIER||||||||||1),UPSTREAM(MODIFIER||3127|||BnaA02g17970D|||BnaA02g17970D||1|WARNING_TRANSCRIPT_MULTIPLE_STOP_CODONS)	GT:PL	0/1:237,0,255
chrA02	10904891	chrA02:10904891_C/T	C	T	222	.	DP=36;VDB=0.871941;RPB=0.99886;MQB=0.984788;BQB=0.984788;MQSB=0.713211;SGB=-0.692067;MQ0F=0.0277778;ICB=1;HOB=0.5;AC=1;AN=2;DP4=10,6,14,6;MQ=47;EFF=SYNONYMOUS_CODING(LOW|SILENT|ccC/ccT|P152||BnaA02g18060D|||BnaA02g18060D|4|1|WARNING_TRANSCRIPT_INCOMPLETE)	GT:PL	0/1:255,0,232
chrA02	10905497	chrA02:10905497_T/C	T	C	117	.	DP=49;VDB=0.000166408;RPB=0.42021;MQB=0.0159424;BQB=0.615722;MQSB=0.00539454;SGB=-0.686358;MQ0F=0;ICB=1;HOB=0.5;AC=1;AN=2;DP4=14,21,5,9;MQ=44;EFF=DOWNSTREAM(MODIFIER||554|||BnaA02g18060D|||BnaA02g18060D||1|WARNING_TRANSCRIPT_INCOMPLETE),INTERGENIC(MODIFIER||||||||||1)	GT:PL	0/1:151,0,255
chrA02	10919928	chrA02:10919928_C/T	C	T	222	.	DP=37;VDB=0.512849;RPB=0.997119;MQB=0.99264;BQB=0.999885;MQSB=0.99436;SGB=-0.691153;MQ0F=0;ICB=1;HOB=0.5;AC=1;AN=2;DP4=9,10,9,9;MQ=56;EFF=INTERGENIC(MODIFIER||||||||||1)	GT:PL	0/1:255,0,255
chrA02	10943991	chrA02:10943991_C/T	C	T	222	.	DP=35;VDB=0.519269;RPB=0.0486545;MQB=0.436734;BQB=0.991323;MQSB=0.277709;SGB=-0.691153;MQ0F=0;ICB=1;HOB=0.5;AC=1;AN=2;DP4=8,9,9,9;MQ=55;EFF=INTRON(MODIFIER|||||BnaA02g18100D|||BnaA02g18100D|2|1|WARNING_TRANSCRIPT_MULTIPLE_STOP_CODONS),UPSTREAM(MODIFIER||4545|||BnaA02g18090D|||BnaA02g18090D||1)	GT:PL	0/1:255,0,255
chrA02	10955006	chrA02:10955006_C/T	C	T	222	.	DP=25;VDB=0.918524;RPB=0.996401;MQB=0.90252;BQB=0.990034;MQSB=0.955682;SGB=-0.689466;MQ0F=0;ICB=1;HOB=0.5;AC=1;AN=2;DP4=3,6,8,8;MQ=59;EFF=INTERGENIC(MODIFIER||||||||||1),UPSTREAM(MODIFIER||1674|||BnaA02g18120D|||BnaA02g18120D||1|WARNING_TRANSCRIPT_INCOMPLETE),UPSTREAM(MODIFIER||4|||BnaA02g18110D|||BnaA02g18110D||1|WARNING_TRANSCRIPT_INCOMPLETE)	GT:PL	0/1:255,0,187
chrA02	10958758	chrA02:10958758_C/T	C	T	55	.	DP=14;VDB=0.803107;RPB=0.778801;MQB=1;BQB=0.99005;SGB=-0.556411;MQ0F=0;ICB=1;HOB=0.5;AC=1;AN=2;DP4=0,10,0,4;MQ=60;EFF=DOWNSTREAM(MODIFIER||1840|||BnaA02g18120D|||BnaA02g18120D||1|WARNING_TRANSCRIPT_INCOMPLETE),INTERGENIC(MODIFIER||||||||||1),UPSTREAM(MODIFIER||3756|||BnaA02g18110D|||BnaA02g18110D||1|WARNING_TRANSCRIPT_INCOMPLETE)	GT:PL	0/1:88,0,170
chrA02	11080919	chrA02:11080919_G/A	G	A	222	.	DP=35;VDB=0.958964;RPB=0.996534;MQB=0.0795595;BQB=0.676963;MQSB=0.95512;SGB=-0.688148;MQ0F=0;ICB=1;HOB=0.5;AC=1;AN=2;DP4=7,13,7,8;MQ=53;EFF=INTRON(MODIFIER|||||BnaA02g18280D|||BnaA02g18280D|17|1|WARNING_TRANSCRIPT_MULTIPLE_STOP_CODONS)	GT:PL	0/1:255,0,255
chrA02	11214600	chrA02:11214600_G/A	G	A	117	.	DP=20;VDB=0.571008;RPB=0.267278;MQB=0.707404;BQB=0.996865;MQSB=0.892753;SGB=-0.636426;MQ0F=0;ICB=1;HOB=0.5;AC=1;AN=2;DP4=1,12,2,5;MQ=55;EFF=INTERGENIC(MODIFIER||||||||||1),UPSTREAM(MODIFIER||3217|||BnaA02g18500D|||BnaA02g18500D||1|WARNING_TRANSCRIPT_INCOMPLETE),UPSTREAM(MODIFIER||3613|||BnaA02g18490D|||BnaA02g18490D||1|WARNING_TRANSCRIPT_MULTIPLE_STOP_CODONS)	GT:PL	0/1:150,0,189
chrA02	11247782	chrA02:11247782_G/A	G	A	177	.	DP=22;VDB=0.982466;RPB=0.839766;MQB=0.986616;BQB=0.991413;MQSB=0.447102;SGB=-0.676189;MQ0F=0;ICB=1;HOB=0.5;AC=1;AN=2;DP4=3,8,4,7;MQ=52;EFF=INTERGENIC(MODIFIER||||||||||1)	GT:PL	0/1:210,0,208
chrA02	11345155	chrA02:11345155_G/A	G	A	169	.	DP=26;VDB=0.293096;RPB=0.945647;MQB=0.887472;BQB=0.771623;MQSB=0.334895;SGB=-0.680642;MQ0F=0;ICB=1;HOB=0.5;AC=1;AN=2;DP4=11,3,4,8;MQ=42;EFF=INTERGENIC(MODIFIER||||||||||1)	GT:PL	0/1:202,0,217
chrA02	11410345	chrA02:11410345_C/T	C	T	207	.	DP=18;VDB=0.00133334;RPB=0.39742;MQB=0.920307;BQB=0.717348;MQSB=0.447612;SGB=-0.676189;MQ0F=0;ICB=1;HOB=0.5;AC=1;AN=2;DP4=6,1,5,6;MQ=53;EFF=INTRON(MODIFIER|||||BnaA02g18660D|||BnaA02g18660D|3|1|WARNING_TRANSCRIPT_MULTIPLE_STOP_CODONS)	GT:PL	0/1:240,0,147
chrA02	11426226	chrA02:11426226_G/A	G	A	222	.	DP=36;VDB=0.630073;RPB=0.946153;MQB=0.484344;BQB=0.849877;MQSB=0.191838;SGB=-0.690438;MQ0F=0;ICB=1;HOB=0.5;AC=1;AN=2;DP4=9,10,5,12;MQ=53;EFF=INTERGENIC(MODIFIER||||||||||1),UPSTREAM(MODIFIER||2220|||BnaA02g18680D|||BnaA02g18680D||1|WARNING_TRANSCRIPT_INCOMPLETE)	GT:PL	0/1:255,0,255
chrA02	11428475	chrA02:11428475_C/T	C	T	197	.	DP=26;VDB=0.626643;RPB=0.979181;MQB=0.945959;BQB=0.827498;MQSB=0.860025;SGB=-0.683931;MQ0F=0;ICB=1;HOB=0.5;AC=1;AN=2;DP4=4,9,3,10;MQ=59;EFF=INTERGENIC(MODIFIER||||||||||1),UPSTREAM(MODIFIER||4469|||BnaA02g18680D|||BnaA02g18680D||1|WARNING_TRANSCRIPT_INCOMPLETE)	GT:PL	0/1:230,0,247
chrA02	11545949	chrA02:11545949_C/A	C	A	191	.	DP=21;VDB=0.00628055;RPB=0.0120561;MQB=0.0377739;BQB=0.61207;MQSB=0.90467;SGB=-0.689466;MQ0F=0.142857;ICB=1;HOB=0.5;AC=1;AN=2;DP4=4,1,10,6;MQ=25;EFF=SYNONYMOUS_CODING(LOW|SILENT|Cga/Aga|R159||BnaA02g18760D|||BnaA02g18760D|1|1)	GT:PL	0/1:226,0,14
chrA02	11548767	chrA02:11548767_C/T	C	T	176	.	DP=28;VDB=0.374859;RPB=0.999736;MQB=0.503385;BQB=0.942351;MQSB=1;SGB=-0.686358;MQ0F=0;ICB=1;HOB=0.5;AC=1;AN=2;DP4=7,7,3,11;MQ=45;EFF=DOWNSTREAM(MODIFIER||2348|||BnaA02g18760D|||BnaA02g18760D||1),INTERGENIC(MODIFIER||||||||||1),UPSTREAM(MODIFIER||3819|||BnaA02g18770D|||BnaA02g18770D||1|WARNING_TRANSCRIPT_INCOMPLETE)	GT:PL	0/1:209,0,255
chrA02	11550221	chrA02:11550221_C/T	C	T	222	.	DP=30;VDB=0.391784;RPB=0.425901;MQB=0.998066;BQB=0.684303;MQSB=0.90796;SGB=-0.688148;MQ0F=0;ICB=1;HOB=0.5;AC=1;AN=2;DP4=8,7,5,10;MQ=57;EFF=DOWNSTREAM(MODIFIER||3802|||BnaA02g18760D|||BnaA02g18760D||1),DOWNSTREAM(MODIFIER||4037|||BnaA02g18780D|||BnaA02g18780D||1|WARNING_TRANSCRIPT_MULTIPLE_STOP_CODONS),INTERGENIC(MODIFIER||||||||||1),UPSTREAM(MODIFIER||2365|||BnaA02g18770D|||BnaA02g18770D||1|WARNING_TRANSCRIPT_INCOMPLETE)	GT:PL	0/1:255,0,255
chrA02	11562443	chrA02:11562443_C/T	C	T	141	.	DP=57;VDB=0.580208;RPB=0.309754;MQB=0.835728;BQB=0.867804;MQSB=0.911099;SGB=-0.683931;MQ0F=0;ICB=1;HOB=0.5;AC=1;AN=2;DP4=23,21,4,9;MQ=58;EFF=DOWNSTREAM(MODIFIER||3721|||BnaA02g18790D|||BnaA02g18790D||1|WARNING_TRANSCRIPT_MULTIPLE_STOP_CODONS),DOWNSTREAM(MODIFIER||492|||BnaA02g18800D|||BnaA02g18800D||1|WARNING_TRANSCRIPT_MULTIPLE_STOP_CODONS),INTERGENIC(MODIFIER||||||||||1),UPSTREAM(MODIFIER||3078|||BnaA02g18810D|||BnaA02g18810D||1|WARNING_TRANSCRIPT_MULTIPLE_STOP_CODONS)	GT:PL	0/1:175,0,255
chrA02	11610844	chrA02:11610844_C/T	C	T	147	.	DP=27;VDB=0.552312;RPB=0.97357;MQB=0.666915;BQB=0.771623;MQSB=0.318527;SGB=-0.662043;MQ0F=0.037037;ICB=1;HOB=0.5;AC=1;AN=2;DP4=11,7,4,5;MQ=48;EFF=DOWNSTREAM(MODIFIER||702|||BnaA02g18850D|||BnaA02g18850D||1),INTERGENIC(MODIFIER||||||||||1)	GT:PL	0/1:180,0,255
chrA02	11694033	chrA02:11694033_C/T	C	T	213	.	DP=23;VDB=0.696154;RPB=0.911373;MQB=0.970151;BQB=0.7613;MQSB=0.970151;SGB=-0.680642;MQ0F=0;ICB=1;HOB=0.5;AC=1;AN=2;DP4=7,4,5,7;MQ=56;EFF=DOWNSTREAM(MODIFIER||119|||BnaA02g18920D|||BnaA02g18920D||1|WARNING_TRANSCRIPT_INCOMPLETE),DOWNSTREAM(MODIFIER||4193|||BnaA02g18930D|||BnaA02g18930D||1),INTERGENIC(MODIFIER||||||||||1)	GT:PL	0/1:246,0,232
chrA02	11747228	chrA02:11747228_G/A	G	A	222	.	DP=28;VDB=0.362756;RPB=0.983167;MQB=1;BQB=0.29331;MQSB=1;SGB=-0.688148;MQ0F=0;ICB=1;HOB=0.5;AC=1;AN=2;DP4=9,4,7,8;MQ=60;EFF=STOP_GAINED(HIGH|NONSENSE|tgG/tgA|W272*||BnaA02g19000D|||BnaA02g19000D|8|1|WARNING_TRANSCRIPT_INCOMPLETE),UPSTREAM(MODIFIER||1250|||BnaA02g19010D|||BnaA02g19010D||1|WARNING_TRANSCRIPT_MULTIPLE_STOP_CODONS),UPSTREAM(MODIFIER||3815|||BnaA02g19020D|||BnaA02g19020D||1)	GT:PL	0/1:255,0,244
chrA02	11763731	chrA02:11763731_C/T	C	T	121	.	DP=18;VDB=0.439213;RPB=0.264801;MQB=0.284796;BQB=0.717348;MQSB=0.543806;SGB=-0.636426;MQ0F=0.111111;ICB=1;HOB=0.5;AC=1;AN=2;DP4=5,6,4,3;MQ=39;EFF=INTERGENIC(MODIFIER||||||||||1),UPSTREAM(MODIFIER||271|||BnaA02g19060D|||BnaA02g19060D||1),UPSTREAM(MODIFIER||2884|||BnaA02g19050D|||BnaA02g19050D||1|WARNING_TRANSCRIPT_INCOMPLETE),UPSTREAM(MODIFIER||4555|||BnaA02g19070D|||BnaA02g19070D||1|WARNING_TRANSCRIPT_INCOMPLETE)	GT:PL	0/1:154,0,176
chrA02	11865050	chrA02:11865050_C/T	C	T	222	.	DP=36;VDB=0.249284;RPB=0.959869;MQB=1;BQB=0.579967;MQSB=1;SGB=-0.692352;MQ0F=0;ICB=1;HOB=0.5;AC=1;AN=2;DP4=7,7,10,11;MQ=60;EFF=INTERGENIC(MODIFIER||||||||||1),UPSTREAM(MODIFIER||922|||BnaA02g19140D|||BnaA02g19140D||1)	GT:PL	0/1:255,0,255
chrA02	11879435	chrA02:11879435_C/T	C	T	65	.	DP=23;VDB=0.175312;RPB=0.0358359;MQB=0.029548;BQB=0.934321;MQSB=0.208804;SGB=-0.616816;MQ0F=0.434783;ICB=1;HOB=0.5;AC=1;AN=2;DP4=2,14,1,5;MQ=25;EFF=INTERGENIC(MODIFIER||||||||||1),UPSTREAM(MODIFIER||3321|||BnaA02g19160D|||BnaA02g19160D||1|WARNING_TRANSCRIPT_MULTIPLE_STOP_CODONS)	GT:PL	0/1:98,0,123
chrA02	11897634	chrA02:11897634_T/C	T	C	124	.	DP=20;VDB=0.0337118;RPB=0.315246;MQB=0.13177;BQB=0.280067;MQSB=0.825863;SGB=-0.662043;MQ0F=0;ICB=1;HOB=0.5;AC=1;AN=2;DP4=1,10,5,4;MQ=43;EFF=INTERGENIC(MODIFIER||||||||||1),UPSTREAM(MODIFIER||1446|||BnaA02g19170D|||BnaA02g19170D||1|WARNING_TRANSCRIPT_INCOMPLETE)	GT:PL	0/1:157,0,181
chrA02	11904583	chrA02:11904583_G/A	G	A	222	.	DP=27;VDB=0.722032;RPB=0.215586;MQB=0.629414;BQB=0.135734;MQSB=0.342519;SGB=-0.689466;MQ0F=0.037037;ICB=1;HOB=0.5;AC=1;AN=2;DP4=4,7,8,8;MQ=50;EFF=DOWNSTREAM(MODIFIER||3395|||BnaA02g19170D|||BnaA02g19170D||1|WARNING_TRANSCRIPT_INCOMPLETE),SYNONYMOUS_STOP(LOW|SILENT|taG/taA|*101||BnaA02g19180D|||BnaA02g19180D|2|1|WARNING_TRANSCRIPT_MULTIPLE_STOP_CODONS)	GT:PL	0/1:255,0,184
chrA02	11906709	chrA02:11906709_G/A	G	A	89	.	DP=42;VDB=0.451699;RPB=0.571103;MQB=0.17749;BQB=0.172814;MQSB=0.184527;SGB=-0.676189;MQ0F=0;ICB=1;HOB=0.5;AC=1;AN=2;DP4=16,15,4,7;MQ=46;EFF=DOWNSTREAM(MODIFIER||3529|||BnaA02g19190D|||BnaA02g19190D||1|WARNING_TRANSCRIPT_INCOMPLETE),SYNONYMOUS_CODING(LOW|SILENT|agG/agA|R558||BnaA02g19180D|||BnaA02g19180D|8|1|WARNING_TRANSCRIPT_MULTIPLE_STOP_CODONS)	GT:PL	0/1:123,0,255
chrA02	11912438	chrA02:11912438_C/T	C	T	187	.	DP=19;VDB=0.482741;RPB=0.979382;MQB=1;BQB=0.904084;MQSB=1;SGB=-0.670168;MQ0F=0;ICB=1;HOB=0.5;AC=1;AN=2;DP4=4,5,6,4;MQ=60;EFF=DOWNSTREAM(MODIFIER||2881|||BnaA02g19180D|||BnaA02g19180D||1|WARNING_TRANSCRIPT_MULTIPLE_STOP_CODONS),INTERGENIC(MODIFIER||||||||||1),UPSTREAM(MODIFIER||448|||BnaA02g19190D|||BnaA02g19190D||1|WARNING_TRANSCRIPT_INCOMPLETE),UPSTREAM(MODIFIER||570|||BnaA02g19200D|||BnaA02g19200D||1|WARNING_TRANSCRIPT_INCOMPLETE)	GT:PL	0/1:220,0,205
chrA02	11932739	chrA02:11932739_C/T	C	T	222	.	DP=33;VDB=0.901293;RPB=0.93581;MQB=0.991906;BQB=0.916001;MQSB=0.779947;SGB=-0.69168;MQ0F=0;ICB=1;HOB=0.5;AC=1;AN=2;DP4=8,6,7,12;MQ=56;EFF=SYNONYMOUS_CODING(LOW|SILENT|aaC/aaT|N137||BnaA02g19220D|||BnaA02g19220D|4|1|WARNING_TRANSCRIPT_MULTIPLE_STOP_CODONS),UPSTREAM(MODIFIER||3770|||BnaA02g19210D|||BnaA02g19210D||1|WARNING_TRANSCRIPT_INCOMPLETE)	GT:PL	0/1:255,0,250
chrA02	11973658	chrA02:11973658_G/A	G	A	222	.	DP=27;VDB=0.273871;RPB=0.820225;MQB=1;BQB=0.729745;MQSB=1;SGB=-0.686358;MQ0F=0;ICB=1;HOB=0.5;AC=1;AN=2;DP4=7,4,6,8;MQ=60;EFF=INTERGENIC(MODIFIER||||||||||1)	GT:PL	0/1:255,0,222
chrA02	11982785	chrA02:11982785_T/G	T	G	56	.	DP=11;VDB=0.775568;RPB=0.562708;MQB=0.964642;BQB=0.12058;MQSB=0.950952;SGB=-0.556411;MQ0F=0;ICB=1;HOB=0.5;AC=1;AN=2;DP4=3,4,2,2;MQ=60;EFF=DOWNSTREAM(MODIFIER||559|||BnaA02g19280D|||BnaA02g19280D||1|WARNING_TRANSCRIPT_INCOMPLETE),INTERGENIC(MODIFIER||||||||||1),UPSTREAM(MODIFIER||1788|||BnaA02g19270D|||BnaA02g19270D||1|WARNING_TRANSCRIPT_MULTIPLE_STOP_CODONS)	GT:PL	0/1:89,0,189
chrA02	11982788	chrA02:11982788_G/T	G	T	63	.	DP=11;VDB=0.784982;RPB=0.562708;MQB=0.964642;BQB=0.241161;MQSB=0.950952;SGB=-0.556411;MQ0F=0;ICB=1;HOB=0.5;AC=1;AN=2;DP4=3,4,2,2;MQ=60;EFF=DOWNSTREAM(MODIFIER||556|||BnaA02g19280D|||BnaA02g19280D||1|WARNING_TRANSCRIPT_INCOMPLETE),INTERGENIC(MODIFIER||||||||||1),UPSTREAM(MODIFIER||1791|||BnaA02g19270D|||BnaA02g19270D||1|WARNING_TRANSCRIPT_MULTIPLE_STOP_CODONS)	GT:PL	0/1:96,0,189
chrA02	11997188	chrA02:11997188_C/T	C	T	222	.	DP=28;VDB=0.63083;RPB=0.817388;MQB=1;BQB=0.278316;MQSB=1;SGB=-0.690438;MQ0F=0;ICB=1;HOB=0.5;AC=1;AN=2;DP4=5,6,9,8;MQ=60;EFF=DOWNSTREAM(MODIFIER||4633|||BnaA02g19290D|||BnaA02g19290D||1|WARNING_TRANSCRIPT_MULTIPLE_STOP_CODONS),DOWNSTREAM(MODIFIER||985|||BnaA02g19320D|||BnaA02g19320D||1|WARNING_TRANSCRIPT_MULTIPLE_STOP_CODONS),INTERGENIC(MODIFIER||||||||||1),UPSTREAM(MODIFIER||1860|||BnaA02g19300D|||BnaA02g19300D||1),UPSTREAM(MODIFIER||319|||BnaA02g19310D|||BnaA02g19310D||1|WARNING_TRANSCRIPT_INCOMPLETE)	GT:PL	0/1:255,0,235
chrA02	12097360	chrA02:12097360_G/A	G	A	94	.	DP=30;VDB=0.460862;RPB=0.990826;MQB=0.0813319;BQB=0.448042;MQSB=0.00791726;SGB=-0.662043;MQ0F=0;ICB=1;HOB=0.5;AC=1;AN=2;DP4=15,6,9,0;MQ=44;EFF=INTERGENIC(MODIFIER||||||||||1)	GT:PL	0/1:127,0,255
chrA02	12212028	chrA02:12212028_C/T	C	T	156	.	DP=18;VDB=0.978437;RPB=0.673119;MQB=0.728414;BQB=0.755254;MQSB=0.977696;SGB=-0.680642;MQ0F=0;ICB=1;HOB=0.5;AC=1;AN=2;DP4=2,4,2,10;MQ=44;EFF=DOWNSTREAM(MODIFIER||3237|||BnaA02g19680D|||BnaA02g19680D||1|WARNING_TRANSCRIPT_INCOMPLETE),INTRON(MODIFIER|||||BnaA02g19670D|||BnaA02g19670D|9|1|WARNING_TRANSCRIPT_MULTIPLE_STOP_CODONS)	GT:PL	0/1:189,0,129
chrA02	12303365	chrA02:12303365_C/T	C	T	206	.	DP=29;VDB=0.266244;RPB=0.993391;MQB=1;BQB=0.668013;MQSB=1;SGB=-0.683931;MQ0F=0;ICB=1;HOB=0.5;AC=1;AN=2;DP4=8,7,7,6;MQ=60;EFF=DOWNSTREAM(MODIFIER||3034|||BnaA02g19890D|||BnaA02g19890D||1|WARNING_TRANSCRIPT_INCOMPLETE),INTERGENIC(MODIFIER||||||||||1),UPSTREAM(MODIFIER||4227|||BnaA02g19880D|||BnaA02g19880D||1|WARNING_TRANSCRIPT_MULTIPLE_STOP_CODONS)	GT:PL	0/1:239,0,255
chrA02	12331817	chrA02:12331817_C/T	C	T	222	.	DP=37;VDB=0.699824;RPB=0.673541;MQB=1;BQB=0.999883;MQSB=1;SGB=-0.692352;MQ0F=0;ICB=1;HOB=0.5;AC=1;AN=2;DP4=8,8,14,7;MQ=60;EFF=INTERGENIC(MODIFIER||||||||||1),UPSTREAM(MODIFIER||3085|||BnaA02g19950D|||BnaA02g19950D||1),UPSTREAM(MODIFIER||4947|||BnaA02g19960D|||BnaA02g19960D||1)	GT:PL	0/1:255,0,255
chrA02	12342855	chrA02:12342855_C/T	C	T	221	.	DP=33;VDB=0.822735;RPB=0.479364;MQB=0.992674;BQB=0.527017;MQSB=0.998426;SGB=-0.692831;MQ0F=0;ICB=1;HOB=0.5;AC=1;AN=2;DP4=7,2,14,10;MQ=57;EFF=NON_SYNONYMOUS_CODING(MODERATE|MISSENSE|gGg/gAg|G7E||BnaA02g19990D|||BnaA02g19990D|1|1|WARNING_TRANSCRIPT_MULTIPLE_STOP_CODONS),UPSTREAM(MODIFIER||2265|||BnaA02g19980D|||BnaA02g19980D||1),UPSTREAM(MODIFIER||3681|||BnaA02g20000D|||BnaA02g20000D||1|WARNING_TRANSCRIPT_INCOMPLETE),UPSTREAM(MODIFIER||4602|||BnaA02g19970D|||BnaA02g19970D||1)	GT:PL	0/1:255,0,159
chrA02	12504239	chrA02:12504239_G/A	G	A	143	.	DP=18;VDB=0.290164;RPB=0.440569;MQB=0.368597;BQB=0.848133;MQSB=0.473579;SGB=-0.662043;MQ0F=0;ICB=1;HOB=0.5;AC=1;AN=2;DP4=5,4,6,3;MQ=43;EFF=NON_SYNONYMOUS_CODING(MODERATE|MISSENSE|gCt/gTt|A105V||BnaA02g20230D|||BnaA02g20230D|1|1|WARNING_TRANSCRIPT_INCOMPLETE)	GT:PL	0/1:176,0,201
chrA02	12655883	chrA02:12655883_C/T	C	T	221	.	DP=32;VDB=0.464799;RPB=0.96357;MQB=1;BQB=0.615655;MQSB=1;SGB=-0.692717;MQ0F=0;ICB=1;HOB=0.5;AC=1;AN=2;DP4=2,7,9,14;MQ=60;EFF=INTERGENIC(MODIFIER||||||||||1)	GT:PL	0/1:255,0,153
chrA02	12774987	chrA02:12774987_C/T	C	T	145	.	DP=22;VDB=0.560194;RPB=0.573199;MQB=0.768708;BQB=0.533519;MQSB=0.84037;SGB=-0.670168;MQ0F=0.0454545;ICB=1;HOB=0.5;AC=1;AN=2;DP4=3,9,3,7;MQ=45;EFF=DOWNSTREAM(MODIFIER||3678|||BnaA02g20460D|||BnaA02g20460D||1|WARNING_TRANSCRIPT_MULTIPLE_STOP_CODONS),NON_SYNONYMOUS_CODING(MODERATE|MISSENSE|gGg/gAg|G215E||BnaA02g20470D|||BnaA02g20470D|1|1)	GT:PL	0/1:178,0,201
chrA02	12871735	chrA02:12871735_C/T	C	T	158	.	DP=33;VDB=0.849243;RPB=0.929674;MQB=0.848679;BQB=0.48502;MQSB=0.93581;SGB=-0.676189;MQ0F=0;ICB=1;HOB=0.5;AC=1;AN=2;DP4=11,11,3,8;MQ=48;EFF=NON_SYNONYMOUS_CODING(MODERATE|MISSENSE|atG/atA|M177I||BnaA02g20530D|||BnaA02g20530D|2|1)	GT:PL	0/1:191,0,255
chrA02	12947172	chrA02:12947172_C/T	C	T	214	.	DP=22;VDB=0.122248;RPB=0.666074;MQB=1;BQB=0.585274;MQSB=1;SGB=-0.683931;MQ0F=0;ICB=1;HOB=0.5;AC=1;AN=2;DP4=7,2,10,3;MQ=60;EFF=INTERGENIC(MODIFIER||||||||||1),UPSTREAM(MODIFIER||272|||BnaA02g20570D|||BnaA02g20570D||1|WARNING_TRANSCRIPT_MULTIPLE_STOP_CODONS)	GT:PL	0/1:247,0,181
chrA02	12956233	chrA02:12956233_C/T	C	T	222	.	DP=43;VDB=0.993438;RPB=0.550338;MQB=1;BQB=0.762128;MQSB=1;SGB=-0.691153;MQ0F=0;ICB=1;HOB=0.5;AC=1;AN=2;DP4=12,12,14,4;MQ=60;EFF=DOWNSTREAM(MODIFIER||4121|||BnaA02g20580D|||BnaA02g20580D||1|WARNING_TRANSCRIPT_MULTIPLE_STOP_CODONS),INTERGENIC(MODIFIER||||||||||1)	GT:PL	0/1:255,0,255
chrA02	12960855	chrA02:12960855_T/A	T	A	168	.	DP=42;VDB=0.00417022;RPB=0.40342;MQB=0.533708;BQB=0.923033;MQSB=0.790203;SGB=-0.686358;MQ0F=0;ICB=1;HOB=0.5;AC=1;AN=2;DP4=13,15,11,3;MQ=57;EFF=INTRON(MODIFIER|||||BnaA02g20580D|||BnaA02g20580D|2|1|WARNING_TRANSCRIPT_MULTIPLE_STOP_CODONS)	GT:PL	0/1:201,0,255
chrA02	12978689	chrA02:12978689_C/T	C	T	137	.	DP=14;VDB=0.464423;RPB=0.862013;MQB=1;BQB=0.599223;SGB=-0.676189;MQ0F=0;ICB=1;HOB=0.5;AC=1;AN=2;DP4=0,3,0,11;MQ=60;EFF=INTERGENIC(MODIFIER||||||||||1),UPSTREAM(MODIFIER||2507|||BnaA02g20590D|||BnaA02g20590D||1|WARNING_TRANSCRIPT_INCOMPLETE),UPSTREAM(MODIFIER||3615|||BnaA02g20600D|||BnaA02g20600D||1),UPSTREAM(MODIFIER||3870|||BnaA02g20610D|||BnaA02g20610D||1)	GT:PL	0/1:171,0,60
chrA02	13034777	chrA02:13034777_C/T	C	T	122	.	DP=12;VDB=0.685546;RPB=0.94394;MQB=0.793923;BQB=0.838046;MQSB=1;SGB=-0.651104;MQ0F=0;ICB=1;HOB=0.5;AC=1;AN=2;DP4=1,3,0,8;MQ=57;EFF=INTRON(MODIFIER|||||BnaA02g20690D|||BnaA02g20690D|4|1),UPSTREAM(MODIFIER||2324|||BnaA02g20680D|||BnaA02g20680D||1|WARNING_TRANSCRIPT_MULTIPLE_STOP_CODONS)	GT:PL	0/1:155,0,92
chrA02	13084905	chrA02:13084905_C/T	C	T	222	.	DP=27;VDB=0.662876;RPB=0.781095;MQB=1;BQB=0.968979;MQSB=1;SGB=-0.690438;MQ0F=0;ICB=1;HOB=0.5;AC=1;AN=2;DP4=7,3,7,10;MQ=60;EFF=DOWNSTREAM(MODIFIER||1446|||BnaA02g20750D|||BnaA02g20750D||1|WARNING_TRANSCRIPT_INCOMPLETE),INTERGENIC(MODIFIER||||||||||1),UPSTREAM(MODIFIER||3566|||BnaA02g20740D|||BnaA02g20740D||1|WARNING_TRANSCRIPT_INCOMPLETE)	GT:PL	0/1:255,0,198
chrA02	13114553	chrA02:13114553_C/T	C	T	185	.	DP=34;VDB=0.928309;RPB=0.411083;MQB=0.318079;BQB=0.601042;MQSB=0.272532;SGB=-0.680642;MQ0F=0;ICB=1;HOB=0.5;AC=1;AN=2;DP4=7,15,6,6;MQ=55;EFF=DOWNSTREAM(MODIFIER||2196|||BnaA02g20800D|||BnaA02g20800D||1|WARNING_TRANSCRIPT_INCOMPLETE),INTERGENIC(MODIFIER||||||||||1)	GT:PL	0/1:218,0,255
chrA02	13116455	chrA02:13116455_T/C	T	C	120	.	DP=40;VDB=0.000333273;RPB=0.62371;MQB=0.133152;BQB=0.176542;MQSB=0.998538;SGB=-0.662043;MQ0F=0;ICB=1;HOB=0.5;AC=1;AN=2;DP4=15,16,5,4;MQ=57;EFF=DOWNSTREAM(MODIFIER||3735|||BnaA02g20810D|||BnaA02g20810D||1),DOWNSTREAM(MODIFIER||4098|||BnaA02g20800D|||BnaA02g20800D||1|WARNING_TRANSCRIPT_INCOMPLETE),INTERGENIC(MODIFIER||||||||||1)	GT:PL	0/1:154,0,255
chrA02	13117620	chrA02:13117620_C/T	C	T	95	.	DP=74;VDB=0.821212;RPB=0.687825;MQB=0.644559;BQB=0.929602;MQSB=0.97807;SGB=-0.683931;MQ0F=0;ICB=1;HOB=0.5;AC=1;AN=2;DP4=32,28,8,5;MQ=57;EFF=DOWNSTREAM(MODIFIER||2570|||BnaA02g20810D|||BnaA02g20810D||1),INTERGENIC(MODIFIER||||||||||1)	GT:PL	0/1:130,0,255
chrA02	13118912	chrA02:13118912_C/T	C	T	143	.	DP=85;VDB=0.961778;RPB=0.98672;MQB=0.7349;BQB=0.964963;MQSB=0.895346;SGB=-0.691153;MQ0F=0;ICB=1;HOB=0.5;AC=1;AN=2;DP4=33,33,7,11;MQ=57;EFF=DOWNSTREAM(MODIFIER||1278|||BnaA02g20810D|||BnaA02g20810D||1),INTERGENIC(MODIFIER||||||||||1)	GT:PL	0/1:177,0,255
chrA02	13221139	chrA02:13221139_C/T	C	T	162	.	DP=28;VDB=0.162153;RPB=0.442673;MQB=0.916416;BQB=0.993288;MQSB=0.949591;SGB=-0.680642;MQ0F=0.0357143;ICB=1;HOB=0.5;AC=1;AN=2;DP4=7,9,7,5;MQ=44;EFF=DOWNSTREAM(MODIFIER||4129|||BnaA02g20890D|||BnaA02g20890D||1|WARNING_TRANSCRIPT_INCOMPLETE),INTERGENIC(MODIFIER||||||||||1)	GT:PL	0/1:195,0,255
chrA02	13225637	chrA02:13225637_G/A	G	A	164	.	DP=41;VDB=0.759777;RPB=0.918481;MQB=0.449465;BQB=0.629416;MQSB=0.999213;SGB=-0.686358;MQ0F=0;ICB=1;HOB=0.5;AC=1;AN=2;DP4=13,14,11,3;MQ=57;EFF=SYNONYMOUS_CODING(LOW|SILENT|acC/acT|T350||BnaA02g20890D|||BnaA02g20890D|8|1|WARNING_TRANSCRIPT_INCOMPLETE)	GT:PL	0/1:197,0,255
chrA02	13226884	chrA02:13226884_G/C	G	C	111	.	DP=39;VDB=0.0145736;RPB=0.0988914;MQB=0.0168512;BQB=0.256892;MQSB=0.879085;SGB=-0.680642;MQ0F=0;ICB=1;HOB=0.5;AC=1;AN=2;DP4=13,13,2,10;MQ=54;EFF=DOWNSTREAM(MODIFIER||4992|||BnaA02g20900D|||BnaA02g20900D||1|WARNING_TRANSCRIPT_MULTIPLE_STOP_CODONS),INTRON(MODIFIER|||||BnaA02g20890D|||BnaA02g20890D|2|1|WARNING_TRANSCRIPT_INCOMPLETE)	GT:PL	0/1:145,0,255
chrA02	13248632	chrA02:13248632_C/T	C	T	222	.	DP=46;VDB=0.912262;RPB=0.907818;MQB=0.749928;BQB=0.646156;MQSB=0.346235;SGB=-0.692831;MQ0F=0.0434783;ICB=1;HOB=0.5;AC=1;AN=2;DP4=13,9,16,8;MQ=44;EFF=SYNONYMOUS_STOP(LOW|SILENT|tGa/tAa|*495||BnaA02g20930D|||BnaA02g20930D|3|1),UPSTREAM(MODIFIER||4478|||BnaA02g20920D|||BnaA02g20920D||1)	GT:PL	0/1:255,0,255
chrA02	13295419	chrA02:13295419_C/T	C	T	165	.	DP=17;VDB=0.819334;RPB=0.846482;MQB=0.91051;BQB=0.48511;MQSB=0.955563;SGB=-0.651104;MQ0F=0;ICB=1;HOB=0.5;AC=1;AN=2;DP4=2,7,4,4;MQ=59;EFF=INTERGENIC(MODIFIER||||||||||1)	GT:PL	0/1:198,0,194
chrA02	13421451	chrA02:13421451_C/T	C	T	193	.	DP=31;VDB=0.921634;RPB=0.986928;MQB=1;BQB=0.777361;MQSB=1;SGB=-0.680642;MQ0F=0;ICB=1;HOB=0.5;AC=1;AN=2;DP4=11,8,7,5;MQ=60;EFF=INTERGENIC(MODIFIER||||||||||1)	GT:PL	0/1:226,0,255
chrA02	13442901	chrA02:13442901_C/T	C	T	222	.	DP=33;VDB=0.174202;RPB=0.998541;MQB=0.999838;BQB=0.63406;MQSB=0.985919;SGB=-0.689466;MQ0F=0;ICB=1;HOB=0.5;AC=1;AN=2;DP4=6,11,6,10;MQ=58;EFF=NON_SYNONYMOUS_CODING(MODERATE|MISSENSE|Gag/Aag|E5K||BnaA02g21090D|||BnaA02g21090D|1|1),UPSTREAM(MODIFIER||3994|||BnaA02g21100D|||BnaA02g21100D||1|WARNING_TRANSCRIPT_MULTIPLE_STOP_CODONS)	GT:PL	0/1:255,0,255
chrA02	13486484	chrA02:13486484_C/T	C	T	137	.	DP=22;VDB=0.551647;RPB=0.383393;MQB=0.924723;BQB=0.997828;MQSB=0.910098;SGB=-0.670168;MQ0F=0;ICB=1;HOB=0.5;AC=1;AN=2;DP4=5,7,8,2;MQ=58;EFF=INTERGENIC(MODIFIER||||||||||1),UPSTREAM(MODIFIER||4807|||BnaA02g21170D|||BnaA02g21170D||1|WARNING_TRANSCRIPT_MULTIPLE_STOP_CODONS)	GT:PL	0/1:170,0,229
chrA02	13511363	chrA02:13511363_C/T	C	T	222	.	DP=34;VDB=0.070481;RPB=0.404397;MQB=1;BQB=0.797448;MQSB=1;SGB=-0.689466;MQ0F=0;ICB=1;HOB=0.5;AC=1;AN=2;DP4=11,7,8,8;MQ=60;EFF=INTERGENIC(MODIFIER||||||||||1)	GT:PL	0/1:255,0,255
chrA02	13514559	chrA02:13514559_C/T	C	T	187	.	DP=27;VDB=0.792905;RPB=0.635922;MQB=1;BQB=0.765017;MQSB=1;SGB=-0.680642;MQ0F=0;ICB=1;HOB=0.5;AC=1;AN=2;DP4=10,5,3,9;MQ=60;EFF=INTERGENIC(MODIFIER||||||||||1)	GT:PL	0/1:220,0,255
chrA02	13514874	chrA02:13514874_C/T	C	T	180	.	DP=26;VDB=0.00186926;RPB=0.0233875;MQB=1;BQB=0.882191;MQSB=1;SGB=-0.670168;MQ0F=0;ICB=1;HOB=0.5;AC=1;AN=2;DP4=7,9,5,5;MQ=60;EFF=INTERGENIC(MODIFIER||||||||||1)	GT:PL	0/1:213,0,255
chrA02	13541060	chrA02:13541060_C/T	C	T	222	.	DP=42;VDB=0.389888;RPB=0.549515;MQB=0.715908;BQB=0.85199;MQSB=0.876931;SGB=-0.692352;MQ0F=0;ICB=1;HOB=0.5;AC=1;AN=2;DP4=8,13,9,12;MQ=56;EFF=DOWNSTREAM(MODIFIER||2213|||BnaA02g21190D|||BnaA02g21190D||1),INTERGENIC(MODIFIER||||||||||1)	GT:PL	0/1:255,0,255
chrA02	13568086	chrA02:13568086_A/G	A	G	222	.	DP=28;VDB=0.570811;RPB=0.771623;MQB=0.0417554;BQB=0.887472;MQSB=0.328758;SGB=-0.686358;MQ0F=0;ICB=1;HOB=0.5;AC=1;AN=2;DP4=6,6,6,8;MQ=51;EFF=DOWNSTREAM(MODIFIER||1941|||BnaA02g21210D|||BnaA02g21210D||1|WARNING_TRANSCRIPT_INCOMPLETE),INTERGENIC(MODIFIER||||||||||1)	GT:PL	0/1:255,0,244
chrA02	13595037	chrA02:13595037_C/T	C	T	218	.	DP=29;VDB=0.543455;RPB=0.995699;MQB=0.537574;BQB=0.178327;MQSB=0.997417;SGB=-0.680642;MQ0F=0;ICB=1;HOB=0.5;AC=1;AN=2;DP4=7,9,3,9;MQ=57;EFF=INTERGENIC(MODIFIER||||||||||1),UPSTREAM(MODIFIER||3542|||BnaA02g21240D|||BnaA02g21240D||1|WARNING_TRANSCRIPT_INCOMPLETE)	GT:PL	0/1:251,0,255
chrA02	13599605	chrA02:13599605_C/T	C	T	212	.	DP=24;VDB=0.553116;RPB=0.985009;MQB=0.2942;BQB=0.545597;MQSB=0.98895;SGB=-0.683931;MQ0F=0;ICB=1;HOB=0.5;AC=1;AN=2;DP4=8,3,7,6;MQ=54;EFF=INTERGENIC(MODIFIER||||||||||1)	GT:PL	0/1:245,0,213
chrA02	13636861	chrA02:13636861_C/T	C	T	222	.	DP=36;VDB=0.667261;RPB=0.559691;MQB=1;BQB=0.361804;MQSB=1;SGB=-0.690438;MQ0F=0;ICB=1;HOB=0.5;AC=1;AN=2;DP4=8,11,8,9;MQ=60;EFF=INTERGENIC(MODIFIER||||||||||1)	GT:PL	0/1:255,0,255
chrA02	13638536	chrA02:13638536_C/T	C	T	212	.	DP=18;VDB=0.362972;RPB=1;MQB=1;BQB=0.319567;MQSB=1;SGB=-0.670168;MQ0F=0;ICB=1;HOB=0.5;AC=1;AN=2;DP4=4,4,5,5;MQ=60;EFF=DOWNSTREAM(MODIFIER||3609|||BnaA02g21260D|||BnaA02g21260D||1|WARNING_TRANSCRIPT_INCOMPLETE),INTERGENIC(MODIFIER||||||||||1)	GT:PL	0/1:245,0,192
chrA02	13746576	chrA02:13746576_C/T	C	T	222	.	DP=24;VDB=0.262714;RPB=0.135176;MQB=1;BQB=0.878908;MQSB=1;SGB=-0.690438;MQ0F=0;ICB=1;HOB=0.5;AC=1;AN=2;DP4=4,3,8,9;MQ=60;EFF=DOWNSTREAM(MODIFIER||1875|||BnaA02g21360D|||BnaA02g21360D||1|WARNING_TRANSCRIPT_INCOMPLETE),INTERGENIC(MODIFIER||||||||||1),UPSTREAM(MODIFIER||2097|||BnaA02g21370D|||BnaA02g21370D||1|WARNING_TRANSCRIPT_INCOMPLETE)	GT:PL	0/1:255,0,142
chrA02	13834030	chrA02:13834030_C/T	C	T	145	.	DP=18;VDB=0.94951;RPB=0.411413;MQB=1;BQB=0.824135;MQSB=1;SGB=-0.670168;MQ0F=0;ICB=1;HOB=0.5;AC=1;AN=2;DP4=1,7,1,9;MQ=60;EFF=DOWNSTREAM(MODIFIER||2040|||BnaA02g21480D|||BnaA02g21480D||1),DOWNSTREAM(MODIFIER||2717|||BnaA02g21460D|||BnaA02g21460D||1),DOWNSTREAM(MODIFIER||805|||BnaA02g21470D|||BnaA02g21470D||1),INTERGENIC(MODIFIER||||||||||1)	GT:PL	0/1:178,0,154
chrA02	13866839	chrA02:13866839_C/T	C	T	154	.	DP=28;VDB=0.727185;RPB=0.995249;MQB=0.992587;BQB=0.817757;MQSB=0.84472;SGB=-0.680642;MQ0F=0.0714286;ICB=1;HOB=0.5;AC=1;AN=2;DP4=12,3,8,4;MQ=40;EFF=DOWNSTREAM(MODIFIER||2514|||BnaA02g21500D|||BnaA02g21500D||1|WARNING_TRANSCRIPT_INCOMPLETE),SYNONYMOUS_CODING(LOW|SILENT|Cta/Tta|L50||BnaA02g21510D|||BnaA02g21510D|2|1|WARNING_TRANSCRIPT_INCOMPLETE),UPSTREAM(MODIFIER||4800|||BnaA02g21520D|||BnaA02g21520D||1)	GT:PL	0/1:187,0,216
chrA02	13943989	chrA02:13943989_C/T	C	T	18.8228	.	DP=6;VDB=0.66;RPB=0.75;MQB=1;BQB=0.625;MQSB=1;SGB=-0.453602;MQ0F=0;ICB=1;HOB=0.5;AC=1;AN=2;DP4=3,1,2,0;MQ=60;EFF=DOWNSTREAM(MODIFIER||2149|||BnaA02g21570D|||BnaA02g21570D||1|WARNING_TRANSCRIPT_INCOMPLETE),INTERGENIC(MODIFIER||||||||||1)	GT:PL	0/1:52,0,126
chrA02	13968744	chrA02:13968744_C/T	C	T	222	.	DP=30;VDB=0.825351;RPB=0.407871;MQB=0.986085;BQB=0.931519;MQSB=0.716758;SGB=-0.690438;MQ0F=0;ICB=1;HOB=0.5;AC=1;AN=2;DP4=7,6,10,7;MQ=58;EFF=DOWNSTREAM(MODIFIER||3592|||BnaA02g21600D|||BnaA02g21600D||1|WARNING_TRANSCRIPT_MULTIPLE_STOP_CODONS),NON_SYNONYMOUS_CODING(MODERATE|MISSENSE|tCt/tTt|S214F||BnaA02g21590D|||BnaA02g21590D|3|1|WARNING_TRANSCRIPT_MULTIPLE_STOP_CODONS)	GT:PL	0/1:255,0,236
chrA02	14044301	chrA02:14044301_C/T	C	T	213	.	DP=27;VDB=0.696823;RPB=0.909038;MQB=1;BQB=0.970994;MQSB=1;SGB=-0.683931;MQ0F=0;ICB=1;HOB=0.5;AC=1;AN=2;DP4=8,6,8,5;MQ=60;EFF=DOWNSTREAM(MODIFIER||3792|||BnaA02g21650D|||BnaA02g21650D||1),INTERGENIC(MODIFIER||||||||||1)	GT:PL	0/1:246,0,255
chrA02	14065492	chrA02:14065492_C/T	C	T	208	.	DP=36;VDB=0.589592;RPB=0.0458166;MQB=1;BQB=0.950587;MQSB=1;SGB=-0.689466;MQ0F=0;ICB=1;HOB=0.5;AC=1;AN=2;DP4=13,7,13,3;MQ=60;EFF=DOWNSTREAM(MODIFIER||690|||BnaA02g21670D|||BnaA02g21670D||1|WARNING_TRANSCRIPT_INCOMPLETE),INTERGENIC(MODIFIER||||||||||1)	GT:PL	0/1:241,0,255
chrA02	14225091	chrA02:14225091_C/T	C	T	222	.	DP=27;VDB=0.673836;RPB=0.601139;MQB=0.788004;BQB=0.137725;MQSB=0.0897512;SGB=-0.69168;MQ0F=0;ICB=1;HOB=0.5;AC=1;AN=2;DP4=5,3,10,9;MQ=57;EFF=DOWNSTREAM(MODIFIER||3226|||BnaA02g21820D|||BnaA02g21820D||1|WARNING_TRANSCRIPT_MULTIPLE_STOP_CODONS),INTERGENIC(MODIFIER||||||||||1),UPSTREAM(MODIFIER||331|||BnaA02g21810D|||BnaA02g21810D||1|WARNING_TRANSCRIPT_INCOMPLETE)	GT:PL	0/1:255,0,169
chrA02	14251227	chrA02:14251227_C/T	C	T	222	.	DP=35;VDB=0.000456761;RPB=0.297877;MQB=0.580424;BQB=1;MQSB=0.0288555;SGB=-0.689466;MQ0F=0;ICB=1;HOB=0.5;AC=1;AN=2;DP4=8,11,5,11;MQ=51;EFF=STOP_GAINED(HIGH|NONSENSE|tgG/tgA|W492*||BnaA02g21860D|||BnaA02g21860D|17|1|WARNING_TRANSCRIPT_MULTIPLE_STOP_CODONS)	GT:PL	0/1:255,0,255
chrA02	14286939	chrA02:14286939_C/T	C	T	157	.	DP=30;VDB=0.898372;RPB=0.844209;MQB=0.620534;BQB=0.670716;MQSB=0.968964;SGB=-0.686358;MQ0F=0.266667;ICB=1;HOB=0.5;AC=1;AN=2;DP4=6,10,7,7;MQ=31;EFF=INTERGENIC(MODIFIER||||||||||1),UPSTREAM(MODIFIER||1681|||BnaA02g21880D|||BnaA02g21880D||1),UPSTREAM(MODIFIER||4089|||BnaA02g21890D|||BnaA02g21890D||1|WARNING_TRANSCRIPT_INCOMPLETE)	GT:PL	0/1:190,0,221
chrA02	14321448	chrA02:14321448_C/T	C	T	222	.	DP=27;VDB=0.780716;RPB=0.814026;MQB=1;BQB=0.800999;MQSB=1;SGB=-0.689466;MQ0F=0;ICB=1;HOB=0.5;AC=1;AN=2;DP4=5,6,8,8;MQ=60;EFF=DOWNSTREAM(MODIFIER||1975|||BnaA02g21920D|||BnaA02g21920D||1),INTERGENIC(MODIFIER||||||||||1),UPSTREAM(MODIFIER||1213|||BnaA02g21930D|||BnaA02g21930D||1)	GT:PL	0/1:255,0,221
chrA02	14348047	chrA02:14348047_C/T	C	T	135	.	DP=15;VDB=0.288493;RPB=0.499352;MQB=1;BQB=0.367879;MQSB=1;SGB=-0.662043;MQ0F=0;ICB=1;HOB=0.5;AC=1;AN=2;DP4=1,5,1,8;MQ=60;EFF=INTERGENIC(MODIFIER||||||||||1),UPSTREAM(MODIFIER||3107|||BnaA02g21960D|||BnaA02g21960D||1|WARNING_TRANSCRIPT_MULTIPLE_STOP_CODONS)	GT:PL	0/1:168,0,138
chrA02	14355302	chrA02:14355302_C/T	C	T	163	.	DP=20;VDB=0.26517;RPB=0.955315;MQB=0.751477;BQB=0.965605;MQSB=0.540433;SGB=-0.670168;MQ0F=0;ICB=1;HOB=0.5;AC=1;AN=2;DP4=5,5,8,2;MQ=55;EFF=DOWNSTREAM(MODIFIER||571|||BnaA02g21960D|||BnaA02g21960D||1|WARNING_TRANSCRIPT_MULTIPLE_STOP_CODONS),INTERGENIC(MODIFIER||||||||||1)	GT:PL	0/1:196,0,228
chrA02	14355751	chrA02:14355751_C/T	C	T	222	.	DP=43;VDB=0.153747;RPB=0.830874;MQB=0.548649;BQB=0.999704;MQSB=0.48519;SGB=-0.692067;MQ0F=0;ICB=1;HOB=0.5;AC=1;AN=2;DP4=11,12,11,9;MQ=47;EFF=DOWNSTREAM(MODIFIER||1020|||BnaA02g21960D|||BnaA02g21960D||1|WARNING_TRANSCRIPT_MULTIPLE_STOP_CODONS),INTERGENIC(MODIFIER||||||||||1)	GT:PL	0/1:255,0,255
chrA02	14355886	chrA02:14355886_C/T	C	T	222	.	DP=37;VDB=0.309311;RPB=0.954622;MQB=0.390471;BQB=0.950089;MQSB=0.820792;SGB=-0.692067;MQ0F=0;ICB=1;HOB=0.5;AC=1;AN=2;DP4=9,8,12,8;MQ=52;EFF=DOWNSTREAM(MODIFIER||1155|||BnaA02g21960D|||BnaA02g21960D||1|WARNING_TRANSCRIPT_MULTIPLE_STOP_CODONS),INTERGENIC(MODIFIER||||||||||1)	GT:PL	0/1:255,0,255
chrA02	14357317	chrA02:14357317_C/T	C	T	221	.	DP=30;VDB=0.808218;RPB=0.728369;MQB=0.997918;BQB=0.703183;MQSB=0.137712;SGB=-0.69168;MQ0F=0;ICB=1;HOB=0.5;AC=1;AN=2;DP4=5,6,16,3;MQ=52;EFF=DOWNSTREAM(MODIFIER||2586|||BnaA02g21960D|||BnaA02g21960D||1|WARNING_TRANSCRIPT_MULTIPLE_STOP_CODONS),INTERGENIC(MODIFIER||||||||||1)	GT:PL	0/1:254,0,228
chrA02	14385622	chrA02:14385622_C/T	C	T	222	.	DP=33;VDB=0.997017;RPB=0.698868;MQB=0.959328;BQB=0.791193;MQSB=0.963903;SGB=-0.689466;MQ0F=0;ICB=1;HOB=0.5;AC=1;AN=2;DP4=7,10,8,8;MQ=59;EFF=DOWNSTREAM(MODIFIER||2972|||BnaA02g21990D|||BnaA02g21990D||1|WARNING_TRANSCRIPT_INCOMPLETE),INTERGENIC(MODIFIER||||||||||1)	GT:PL	0/1:255,0,255
chrA02	14406434	chrA02:14406434_C/T	C	T	222	.	DP=43;VDB=0.129712;RPB=0.308096;MQB=1;BQB=0.999921;MQSB=1;SGB=-0.692352;MQ0F=0;ICB=1;HOB=0.5;AC=1;AN=2;DP4=14,7,14,7;MQ=60;EFF=INTERGENIC(MODIFIER||||||||||1)	GT:PL	0/1:255,0,255
chrA02	14414398	chrA02:14414398_C/T	C	T	207	.	DP=22;VDB=0.815244;RPB=0.995121;MQB=1;BQB=0.692539;MQSB=1;SGB=-0.680642;MQ0F=0;ICB=1;HOB=0.5;AC=1;AN=2;DP4=5,5,7,5;MQ=60;EFF=NON_SYNONYMOUS_CODING(MODERATE|MISSENSE|Ccg/Tcg|P51S||BnaA02g22020D|||BnaA02g22020D|3|1|WARNING_TRANSCRIPT_INCOMPLETE)	GT:PL	0/1:240,0,219
chrA02	14473069	chrA02:14473069_C/T	C	T	222	.	DP=37;VDB=0.901409;RPB=0.0962293;MQB=0.967004;BQB=0.227076;MQSB=0.970373;SGB=-0.692067;MQ0F=0;ICB=1;HOB=0.5;AC=1;AN=2;DP4=7,10,14,6;MQ=59;EFF=DOWNSTREAM(MODIFIER||2294|||BnaA02g22040D|||BnaA02g22040D||1),INTERGENIC(MODIFIER||||||||||1),UPSTREAM(MODIFIER||2135|||BnaA02g22050D|||BnaA02g22050D||1|WARNING_TRANSCRIPT_INCOMPLETE)	GT:PL	0/1:255,0,255
chrA02	14546953	chrA02:14546953_C/T	C	T	167	.	DP=25;VDB=0.920203;RPB=0.9171;MQB=1;BQB=0.523856;MQSB=1;SGB=-0.670168;MQ0F=0;ICB=1;HOB=0.5;AC=1;AN=2;DP4=7,8,4,6;MQ=60;EFF=DOWNSTREAM(MODIFIER||1208|||BnaA02g22100D|||BnaA02g22100D||1|WARNING_TRANSCRIPT_INCOMPLETE),INTERGENIC(MODIFIER||||||||||1),UPSTREAM(MODIFIER||4448|||BnaA02g22110D|||BnaA02g22110D||1|WARNING_TRANSCRIPT_MULTIPLE_STOP_CODONS)	GT:PL	0/1:200,0,255
chrA02	14568370	chrA02:14568370_C/T	C	T	222	.	DP=30;VDB=0.786101;RPB=0.999048;MQB=1;BQB=0.448901;MQSB=1;SGB=-0.688148;MQ0F=0;ICB=1;HOB=0.5;AC=1;AN=2;DP4=6,8,7,8;MQ=60;EFF=INTERGENIC(MODIFIER||||||||||1)	GT:PL	0/1:255,0,255
chrA02	14575703	chrA02:14575703_C/T	C	T	183	.	DP=21;VDB=0.254481;RPB=0.999369;MQB=0.950149;BQB=0.913101;MQSB=0.939898;SGB=-0.662043;MQ0F=0;ICB=1;HOB=0.5;AC=1;AN=2;DP4=5,7,5,4;MQ=58;EFF=INTERGENIC(MODIFIER||||||||||1)	GT:PL	0/1:216,0,255
chrA02	14620691	chrA02:14620691_C/T	C	T	180	.	DP=23;VDB=0.393001;RPB=0.977066;MQB=0.689898;BQB=0.999527;MQSB=0.919087;SGB=-0.680642;MQ0F=0.0434783;ICB=1;HOB=0.5;AC=1;AN=2;DP4=10,1,10,2;MQ=55;EFF=INTERGENIC(MODIFIER||||||||||1)	GT:PL	0/1:213,0,176
chrA02	14628804	chrA02:14628804_C/T	C	T	204	.	DP=40;VDB=0.121667;RPB=0.987467;MQB=0.643792;BQB=0.963071;MQSB=0.703572;SGB=-0.683931;MQ0F=0;ICB=1;HOB=0.5;AC=1;AN=2;DP4=13,14,7,6;MQ=55;EFF=INTRON(MODIFIER|||||BnaA02g22140D|||BnaA02g22140D|10|1|WARNING_TRANSCRIPT_INCOMPLETE),SPLICE_SITE_ACCEPTOR(HIGH|||||BnaA02g22140D|||BnaA02g22140D|11|1|WARNING_TRANSCRIPT_INCOMPLETE)	GT:PL	0/1:237,0,255
chrA02	14646080	chrA02:14646080_C/T	C	T	222	.	DP=25;VDB=0.781198;RPB=0.937067;MQB=0.993865;BQB=0.786325;MQSB=0.778801;SGB=-0.688148;MQ0F=0;ICB=1;HOB=0.5;AC=1;AN=2;DP4=4,6,9,6;MQ=58;EFF=INTERGENIC(MODIFIER||||||||||1)	GT:PL	0/1:255,0,218
chrA02	14677273	chrA02:14677273_C/T	C	T	222	.	DP=36;VDB=0.869183;RPB=0.484344;MQB=0.999874;BQB=0.984928;MQSB=0.999874;SGB=-0.690438;MQ0F=0;ICB=1;HOB=0.5;AC=1;AN=2;DP4=12,7,7,10;MQ=59;EFF=INTERGENIC(MODIFIER||||||||||1),UPSTREAM(MODIFIER||4184|||BnaA02g22220D|||BnaA02g22220D||1),UPSTREAM(MODIFIER||4502|||BnaA02g22210D|||BnaA02g22210D||1|WARNING_TRANSCRIPT_INCOMPLETE)	GT:PL	0/1:255,0,255
chrA02	14731938	chrA02:14731938_C/T	C	T	222	.	DP=28;VDB=0.876905;RPB=0.998923;MQB=1;BQB=0.343271;MQSB=1;SGB=-0.689466;MQ0F=0;ICB=1;HOB=0.5;AC=1;AN=2;DP4=7,5,7,9;MQ=60;EFF=DOWNSTREAM(MODIFIER||4735|||BnaA02g22250D|||BnaA02g22250D||1|WARNING_TRANSCRIPT_INCOMPLETE),INTERGENIC(MODIFIER||||||||||1)	GT:PL	0/1:255,0,238
chrA02	14736876	chrA02:14736876_C/T	C	T	222	.	DP=20;VDB=0.366082;RPB=0.742584;MQB=0.898397;BQB=0.826565;MQSB=0.943233;SGB=-0.680642;MQ0F=0;ICB=1;HOB=0.5;AC=1;AN=2;DP4=6,2,5,7;MQ=58;EFF=SYNONYMOUS_CODING(LOW|SILENT|agG/agA|R468||BnaA02g22250D|||BnaA02g22250D|2|1|WARNING_TRANSCRIPT_INCOMPLETE)	GT:PL	0/1:255,0,179
chrA02	14805142	chrA02:14805142_C/T	C	T	97	.	DP=32;VDB=0.378188;RPB=0.671686;MQB=0.796515;BQB=0.77274;MQSB=0.402573;SGB=-0.651104;MQ0F=0;ICB=1;HOB=0.5;AC=1;AN=2;DP4=14,10,7,1;MQ=55;EFF=INTERGENIC(MODIFIER||||||||||1),UPSTREAM(MODIFIER||1737|||BnaA02g22310D|||BnaA02g22310D||1|WARNING_TRANSCRIPT_MULTIPLE_STOP_CODONS)	GT:PL	0/1:131,0,255
chrA02	14827792	chrA02:14827792_C/T	C	T	222	.	DP=36;VDB=0.266887;RPB=0.77372;MQB=0.643389;BQB=0.490355;MQSB=0.992836;SGB=-0.692067;MQ0F=0.0555556;ICB=1;HOB=0.5;AC=1;AN=2;DP4=13,3,16,4;MQ=52;EFF=DOWNSTREAM(MODIFIER||967|||BnaA02g22330D|||BnaA02g22330D||1),INTERGENIC(MODIFIER||||||||||1)	GT:PL	0/1:255,0,212
chrA02	14828090	chrA02:14828090_C/T	C	T	132	.	DP=45;VDB=0.457614;RPB=0.800386;MQB=0.750779;BQB=0.222965;MQSB=0.795861;SGB=-0.680642;MQ0F=0.0444444;ICB=1;HOB=0.5;AC=1;AN=2;DP4=12,21,4,8;MQ=48;EFF=DOWNSTREAM(MODIFIER||1265|||BnaA02g22330D|||BnaA02g22330D||1),INTERGENIC(MODIFIER||||||||||1)	GT:PL	0/1:166,0,255
chrA02	14845657	chrA02:14845657_C/T	C	T	222	.	DP=38;VDB=0.377938;RPB=0.851135;MQB=1;BQB=0.747771;MQSB=1;SGB=-0.692914;MQ0F=0;ICB=1;HOB=0.5;AC=1;AN=2;DP4=6,6,12,13;MQ=60;EFF=INTERGENIC(MODIFIER||||||||||1)	GT:PL	0/1:255,0,237
chrA02	14861797	chrA02:14861797_C/T	C	T	200	.	DP=22;VDB=0.418727;RPB=0.485582;MQB=1;BQB=0.964954;MQSB=1;SGB=-0.683931;MQ0F=0;ICB=1;HOB=0.5;AC=1;AN=2;DP4=6,3,11,2;MQ=60;EFF=DOWNSTREAM(MODIFIER||3796|||BnaA02g22340D|||BnaA02g22340D||1),NON_SYNONYMOUS_CODING(MODERATE|MISSENSE|Gaa/Aaa|E224K||BnaA02g22350D|||BnaA02g22350D|2|1)	GT:PL	0/1:233,0,201
chrA02	14869581	chrA02:14869581_C/T	C	T	84	.	DP=12;VDB=0.489846;RPB=0.506703;MQB=0.95494;BQB=0.253351;MQSB=1;SGB=-0.590765;MQ0F=0;ICB=1;HOB=0.5;AC=1;AN=2;DP4=0,7,2,3;MQ=60;EFF=DOWNSTREAM(MODIFIER||498|||BnaA02g22360D|||BnaA02g22360D||1|WARNING_TRANSCRIPT_MULTIPLE_STOP_CODONS),INTERGENIC(MODIFIER||||||||||1)	GT:PL	0/1:117,0,141
chrA02	14884653	chrA02:14884653_T/C	T	C	106	.	DP=11;VDB=0.0840715;RPB=0;MQB=0.3125;BQB=0.25;MQSB=0.3125;SGB=-0.651104;MQ0F=0.181818;AC=2;AN=2;DP4=2,0,0,8;MQ=37;EFF=INTERGENIC(MODIFIER||||||||||1),UPSTREAM(MODIFIER||1872|||BnaA02g22370D|||BnaA02g22370D||1|WARNING_TRANSCRIPT_INCOMPLETE)	GT:PL	1/1:137,0,6
chrA02	14973161	chrA02:14973161_C/T	C	T	222	.	DP=29;VDB=0.707027;RPB=0.900325;MQB=1;BQB=0.960561;MQSB=1;SGB=-0.686358;MQ0F=0;ICB=1;HOB=0.5;AC=1;AN=2;DP4=6,9,8,6;MQ=60;EFF=INTERGENIC(MODIFIER||||||||||1)	GT:PL	0/1:255,0,255
chrA02	14974433	chrA02:14974433_C/T	C	T	222	.	DP=26;VDB=0.723817;RPB=0.908551;MQB=1;BQB=0.897388;MQSB=1;SGB=-0.686358;MQ0F=0;ICB=1;HOB=0.5;AC=1;AN=2;DP4=4,7,9,5;MQ=60;EFF=INTERGENIC(MODIFIER||||||||||1)	GT:PL	0/1:255,0,221
chrA02	14985330	chrA02:14985330_C/T	C	T	222	.	DP=32;VDB=0.866121;RPB=0.980658;MQB=1;BQB=0.449329;MQSB=1;SGB=-0.688148;MQ0F=0;ICB=1;HOB=0.5;AC=1;AN=2;DP4=6,10,6,9;MQ=60;EFF=INTERGENIC(MODIFIER||||||||||1)	GT:PL	0/1:255,0,255
chrA02	15134609	chrA02:15134609_C/T	C	T	217	.	DP=25;VDB=0.907709;RPB=0.43712;MQB=0.955682;BQB=0.549141;MQSB=0.9171;SGB=-0.686358;MQ0F=0;ICB=1;HOB=0.5;AC=1;AN=2;DP4=6,5,4,10;MQ=58;EFF=DOWNSTREAM(MODIFIER||474|||BnaA02g22600D|||BnaA02g22600D||1|WARNING_TRANSCRIPT_INCOMPLETE),NON_SYNONYMOUS_CODING(MODERATE|MISSENSE|tCt/tTt|S75F||BnaA02g22610D|||BnaA02g22610D|2|1|WARNING_TRANSCRIPT_INCOMPLETE)	GT:PL	0/1:250,0,238
chrA02	15153703	chrA02:15153703_C/T	C	T	222	.	DP=33;VDB=0.694485;RPB=0.924499;MQB=1;BQB=0.590386;MQSB=1;SGB=-0.690438;MQ0F=0;ICB=1;HOB=0.5;AC=1;AN=2;DP4=5,11,7,10;MQ=60;EFF=DOWNSTREAM(MODIFIER||1294|||BnaA02g22630D|||BnaA02g22630D||1),SYNONYMOUS_CODING(LOW|SILENT|ggG/ggA|G44||BnaA02g22620D|||BnaA02g22620D|2|1|WARNING_TRANSCRIPT_INCOMPLETE)	GT:PL	0/1:255,0,255
chrA02	15180023	chrA02:15180023_C/T	C	T	192	.	DP=21;VDB=0.196964;RPB=0.509156;MQB=1;BQB=0.977933;MQSB=1;SGB=-0.670168;MQ0F=0;ICB=1;HOB=0.5;AC=1;AN=2;DP4=7,4,5,5;MQ=60;EFF=DOWNSTREAM(MODIFIER||1218|||BnaA02g22660D|||BnaA02g22660D||1|WARNING_TRANSCRIPT_INCOMPLETE),DOWNSTREAM(MODIFIER||375|||BnaA02g22640D|||BnaA02g22640D||1|WARNING_TRANSCRIPT_INCOMPLETE),NON_SYNONYMOUS_CODING(MODERATE|MISSENSE|Gaa/Aaa|E68K||BnaA02g22650D|||BnaA02g22650D|1|1)	GT:PL	0/1:225,0,233
chrA02	15193192	chrA02:15193192_C/T	C	T	222	.	DP=35;VDB=0.177766;RPB=0.804234;MQB=1;BQB=0.986476;MQSB=1;SGB=-0.690438;MQ0F=0;ICB=1;HOB=0.5;AC=1;AN=2;DP4=4,14,8,9;MQ=60;EFF=INTERGENIC(MODIFIER||||||||||1),UPSTREAM(MODIFIER||3471|||BnaA02g22670D|||BnaA02g22670D||1)	GT:PL	0/1:255,0,255
chrA02	15195203	chrA02:15195203_C/T	C	T	215	.	DP=21;VDB=0.737168;RPB=0.482006;MQB=1;BQB=0.776837;MQSB=1;SGB=-0.680642;MQ0F=0;ICB=1;HOB=0.5;AC=1;AN=2;DP4=2,7,5,7;MQ=60;EFF=INTERGENIC(MODIFIER||||||||||1),UPSTREAM(MODIFIER||1460|||BnaA02g22670D|||BnaA02g22670D||1)	GT:PL	0/1:248,0,187
chrA02	15320800	chrA02:15320800_C/T	C	T	222	.	DP=33;VDB=0.33704;RPB=0.845929;MQB=0.998531;BQB=0.480227;MQSB=0.661263;SGB=-0.691153;MQ0F=0;ICB=1;HOB=0.5;AC=1;AN=2;DP4=12,3,12,6;MQ=56;EFF=DOWNSTREAM(MODIFIER||361|||BnaA02g22780D|||BnaA02g22780D||1),INTERGENIC(MODIFIER||||||||||1),UPSTREAM(MODIFIER||135|||BnaA02g22790D|||BnaA02g22790D||1|WARNING_TRANSCRIPT_INCOMPLETE),UPSTREAM(MODIFIER||807|||BnaA02g22800D|||BnaA02g22800D||1)	GT:PL	0/1:255,0,237
chrA02	15338503	chrA02:15338503_C/T	C	T	146	.	DP=20;VDB=0.609557;RPB=0.850154;MQB=0.791547;BQB=0.176873;MQSB=0.901319;SGB=-0.662043;MQ0F=0;ICB=1;HOB=0.5;AC=1;AN=2;DP4=6,5,5,4;MQ=51;EFF=DOWNSTREAM(MODIFIER||259|||BnaA02g22820D|||BnaA02g22820D||1|WARNING_TRANSCRIPT_INCOMPLETE),DOWNSTREAM(MODIFIER||3675|||BnaA02g22830D|||BnaA02g22830D||1|WARNING_TRANSCRIPT_MULTIPLE_STOP_CODONS),INTERGENIC(MODIFIER||||||||||1)	GT:PL	0/1:179,0,241
chrA02	15343208	chrA02:15343208_C/T	C	T	222	.	DP=29;VDB=0.93741;RPB=0.966295;MQB=1;BQB=0.564584;MQSB=1;SGB=-0.688148;MQ0F=0;ICB=1;HOB=0.5;AC=1;AN=2;DP4=8,6,6,9;MQ=60;EFF=DOWNSTREAM(MODIFIER||4964|||BnaA02g22820D|||BnaA02g22820D||1|WARNING_TRANSCRIPT_INCOMPLETE),NON_SYNONYMOUS_CODING(MODERATE|MISSENSE|Ggt/Agt|G365S||BnaA02g22830D|||BnaA02g22830D|3|1|WARNING_TRANSCRIPT_MULTIPLE_STOP_CODONS)	GT:PL	0/1:255,0,255
chrA02	15359571	chrA02:15359571_C/T	C	T	120	.	DP=15;VDB=0.836076;RPB=0.444739;MQB=0.720273;BQB=0.97357;MQSB=0.735784;SGB=-0.651104;MQ0F=0;ICB=1;HOB=0.5;AC=1;AN=2;DP4=3,4,1,7;MQ=49;EFF=INTERGENIC(MODIFIER||||||||||1)	GT:PL	0/1:153,0,174
chrA02	15364566	chrA02:15364566_C/T	C	T	85	.	DP=29;VDB=0.641051;RPB=0.158771;MQB=0.0862858;BQB=0.788877;MQSB=0.232958;SGB=-0.662043;MQ0F=0.0689655;ICB=1;HOB=0.5;AC=1;AN=2;DP4=4,15,0,9;MQ=45;EFF=INTERGENIC(MODIFIER||||||||||1),UPSTREAM(MODIFIER||4488|||BnaA02g22850D|||BnaA02g22850D||1|WARNING_TRANSCRIPT_INCOMPLETE)	GT:PL	0/1:118,0,222
chrA02	15406245	chrA02:15406245_C/T	C	T	126	.	DP=14;VDB=0.141936;RPB=0.332178;MQB=0.997919;BQB=0.625784;MQSB=0.997919;SGB=-0.616816;MQ0F=0;ICB=1;HOB=0.5;AC=1;AN=2;DP4=4,4,4,2;MQ=59;EFF=INTERGENIC(MODIFIER||||||||||1)	GT:PL	0/1:159,0,202
chrA02	15410564	chrA02:15410564_C/T	C	T	185	.	DP=19;VDB=0.929984;RPB=0.76338;MQB=0.920044;BQB=0.849308;MQSB=0.934728;SGB=-0.670168;MQ0F=0;ICB=1;HOB=0.5;AC=1;AN=2;DP4=4,5,5,5;MQ=58;EFF=INTERGENIC(MODIFIER||||||||||1)	GT:PL	0/1:218,0,198
chrA02	15486555	chrA02:15486555_C/T	C	T	119	.	DP=23;VDB=0.158012;RPB=0.715111;MQB=0.907354;BQB=0.211072;MQSB=0.351366;SGB=-0.662043;MQ0F=0.173913;ICB=1;HOB=0.5;AC=1;AN=2;DP4=8,6,4,5;MQ=38;EFF=INTERGENIC(MODIFIER||||||||||1)	GT:PL	0/1:152,0,214
chrA02	15488264	chrA02:15488264_C/T	C	T	222	.	DP=39;VDB=0.0293918;RPB=0.803204;MQB=0.168411;BQB=0.0335292;MQSB=0.884416;SGB=-0.691153;MQ0F=0;ICB=1;HOB=0.5;AC=1;AN=2;DP4=12,9,10,8;MQ=50;EFF=INTERGENIC(MODIFIER||||||||||1)	GT:PL	0/1:255,0,255
chrA02	15538726	chrA02:15538726_C/T	C	T	133	.	DP=29;VDB=0.644699;RPB=0.616333;MQB=0.00144985;BQB=0.571617;MQSB=0.0276156;SGB=-0.662043;MQ0F=0.413793;ICB=1;HOB=0.5;AC=1;AN=2;DP4=17,2,4,5;MQ=24;EFF=INTERGENIC(MODIFIER||||||||||1)	GT:PL	0/1:166,0,90
chrA02	15609274	chrA02:15609274_C/T	C	T	222	.	DP=42;VDB=0.363669;RPB=0.912425;MQB=0.962355;BQB=0.678088;MQSB=0.971594;SGB=-0.692562;MQ0F=0;ICB=1;HOB=0.5;AC=1;AN=2;DP4=8,12,11,11;MQ=59;EFF=DOWNSTREAM(MODIFIER||4174|||BnaA02g22930D|||BnaA02g22930D||1|WARNING_TRANSCRIPT_INCOMPLETE),INTERGENIC(MODIFIER||||||||||1)	GT:PL	0/1:255,0,255
chrA02	15609443	chrA02:15609443_C/T	C	T	179	.	DP=23;VDB=0.999632;RPB=0.740462;MQB=0.722527;BQB=0.897472;MQSB=0.795196;SGB=-0.670168;MQ0F=0;ICB=1;HOB=0.5;AC=1;AN=2;DP4=7,6,4,6;MQ=59;EFF=DOWNSTREAM(MODIFIER||4343|||BnaA02g22930D|||BnaA02g22930D||1|WARNING_TRANSCRIPT_INCOMPLETE),INTERGENIC(MODIFIER||||||||||1)	GT:PL	0/1:212,0,255
chrA02	15632070	chrA02:15632070_G/C	G	C	98	.	DP=8;VDB=0.530999;RPB=1;MQB=1;BQB=1;MQSB=1;SGB=-0.616816;MQ0F=0.25;AC=2;AN=2;DP4=0,1,1,5;MQ=38;EFF=INTERGENIC(MODIFIER||||||||||1)	GT:PL	1/1:125,12,0
chrA02	15662216	chrA02:15662216_C/T	C	T	222	.	DP=45;VDB=0.152499;RPB=0.983573;MQB=1;BQB=0.919568;MQSB=1;SGB=-0.692831;MQ0F=0;ICB=1;HOB=0.5;AC=1;AN=2;DP4=11,10,10,14;MQ=60;EFF=INTERGENIC(MODIFIER||||||||||1)	GT:PL	0/1:255,0,255
chrA02	15702508	chrA02:15702508_C/T	C	T	222	.	DP=34;VDB=0.626321;RPB=0.769126;MQB=1;BQB=0.833358;MQSB=1;SGB=-0.691153;MQ0F=0;ICB=1;HOB=0.5;AC=1;AN=2;DP4=6,10,9,9;MQ=60;EFF=DOWNSTREAM(MODIFIER||2512|||BnaA02g22950D|||BnaA02g22950D||1|WARNING_TRANSCRIPT_INCOMPLETE),INTERGENIC(MODIFIER||||||||||1)	GT:PL	0/1:255,0,255
chrA02	15731121	chrA02:15731121_C/T	C	T	222	.	DP=32;VDB=0.691215;RPB=0.0482843;MQB=0.521607;BQB=0.725777;MQSB=0.211976;SGB=-0.691153;MQ0F=0;ICB=1;HOB=0.5;AC=1;AN=2;DP4=4,9,9,9;MQ=52;EFF=NON_SYNONYMOUS_CODING(MODERATE|MISSENSE|Gaa/Aaa|E116K||BnaA02g22960D|||BnaA02g22960D|2|1|WARNING_TRANSCRIPT_INCOMPLETE)	GT:PL	0/1:255,0,225
chrA02	15876697	chrA02:15876697_C/T	C	T	200	.	DP=35;VDB=0.90974;RPB=0.894839;MQB=1;BQB=0.350573;MQSB=1;SGB=-0.686358;MQ0F=0;ICB=1;HOB=0.5;AC=1;AN=2;DP4=15,6,9,5;MQ=60;EFF=INTERGENIC(MODIFIER||||||||||1)	GT:PL	0/1:233,0,255
chrA02	15929516	chrA02:15929516_C/T	C	T	222	.	DP=26;VDB=0.641471;RPB=0.904523;MQB=0.391062;BQB=0.943008;MQSB=0.991618;SGB=-0.689466;MQ0F=0;ICB=1;HOB=0.5;AC=1;AN=2;DP4=4,6,7,9;MQ=53;EFF=INTERGENIC(MODIFIER||||||||||1)	GT:PL	0/1:255,0,206
chrA02	15966292	chrA02:15966292_C/T	C	T	222	.	DP=33;VDB=0.944591;RPB=0.888481;MQB=1;BQB=0.536072;MQSB=1;SGB=-0.689466;MQ0F=0;ICB=1;HOB=0.5;AC=1;AN=2;DP4=12,5,6,10;MQ=60;EFF=SYNONYMOUS_CODING(LOW|SILENT|agG/agA|R171||BnaA02g23080D|||BnaA02g23080D|1|1|WARNING_TRANSCRIPT_MULTIPLE_STOP_CODONS),UPSTREAM(MODIFIER||3285|||BnaA02g23090D|||BnaA02g23090D||1),UPSTREAM(MODIFIER||3733|||BnaA02g23070D|||BnaA02g23070D||1|WARNING_TRANSCRIPT_INCOMPLETE)	GT:PL	0/1:255,0,255
chrA02	15974032	chrA02:15974032_C/T	C	T	222	.	DP=31;VDB=0.783709;RPB=0.512318;MQB=1;BQB=0.343417;MQSB=1;SGB=-0.686358;MQ0F=0;ICB=1;HOB=0.5;AC=1;AN=2;DP4=4,11,8,6;MQ=60;EFF=DOWNSTREAM(MODIFIER||4087|||BnaA02g23090D|||BnaA02g23090D||1),INTERGENIC(MODIFIER||||||||||1)	GT:PL	0/1:255,0,255
chrA02	16013169	chrA02:16013169_C/T	C	T	222	.	DP=29;VDB=0.921664;RPB=0.424373;MQB=0.940868;BQB=0.72184;MQSB=0.759572;SGB=-0.688148;MQ0F=0;ICB=1;HOB=0.5;AC=1;AN=2;DP4=9,5,9,6;MQ=57;EFF=INTERGENIC(MODIFIER||||||||||1)	GT:PL	0/1:255,0,242
chrA02	16050259	chrA02:16050259_C/T	C	T	222	.	DP=29;VDB=0.201504;RPB=0.880094;MQB=1;BQB=0.327925;MQSB=1;SGB=-0.686358;MQ0F=0;ICB=1;HOB=0.5;AC=1;AN=2;DP4=9,5,10,4;MQ=60;EFF=SYNONYMOUS_CODING(LOW|SILENT|gtC/gtT|V57||BnaA02g23110D|||BnaA02g23110D|1|1|WARNING_TRANSCRIPT_INCOMPLETE)	GT:PL	0/1:255,0,255
chrA02	16074527	chrA02:16074527_C/T	C	T	142	.	DP=14;VDB=0.202927;RPB=0.428703;MQB=0.834543;BQB=0.777382;MQSB=0.428703;SGB=-0.636426;MQ0F=0;ICB=1;HOB=0.5;AC=1;AN=2;DP4=3,4,4,3;MQ=55;EFF=INTERGENIC(MODIFIER||||||||||1)	GT:PL	0/1:175,0,182
chrA02	16127114	chrA02:16127114_C/T	C	T	204	.	DP=16;VDB=0.312419;RPB=0.522814;MQB=1;BQB=0.910176;MQSB=1;SGB=-0.670168;MQ0F=0;ICB=1;HOB=0.5;AC=1;AN=2;DP4=4,2,5,5;MQ=60;EFF=INTERGENIC(MODIFIER||||||||||1)	GT:PL	0/1:237,0,147
chrA02	16148472	chrA02:16148472_C/T	C	T	165	.	DP=33;VDB=0.756558;RPB=0.998151;MQB=1;BQB=0.999178;MQSB=1;SGB=-0.680642;MQ0F=0;ICB=1;HOB=0.5;AC=1;AN=2;DP4=8,11,2,10;MQ=60;EFF=INTRON(MODIFIER|||||BnaA02g23130D|||BnaA02g23130D|2|1|WARNING_TRANSCRIPT_INCOMPLETE),UPSTREAM(MODIFIER||4413|||BnaA02g23140D|||BnaA02g23140D||1|WARNING_TRANSCRIPT_INCOMPLETE)	GT:PL	0/1:198,0,255
chrA02	16159430	chrA02:16159430_C/T	C	T	222	.	DP=27;VDB=0.252585;RPB=0.0946622;MQB=1;BQB=0.917583;MQSB=1;SGB=-0.688148;MQ0F=0;ICB=1;HOB=0.5;AC=1;AN=2;DP4=6,6,6,9;MQ=60;EFF=DOWNSTREAM(MODIFIER||3501|||BnaA02g23140D|||BnaA02g23140D||1|WARNING_TRANSCRIPT_INCOMPLETE),INTRON(MODIFIER|||||BnaA02g23150D|||BnaA02g23150D|6|1|WARNING_TRANSCRIPT_INCOMPLETE)	GT:PL	0/1:255,0,251
chrA02	16185942	chrA02:16185942_C/T	C	T	158	.	DP=27;VDB=0.797506;RPB=0.18885;MQB=0.992419;BQB=0.25503;MQSB=0.927743;SGB=-0.676189;MQ0F=0.037037;ICB=1;HOB=0.5;AC=1;AN=2;DP4=3,13,4,7;MQ=44;EFF=DOWNSTREAM(MODIFIER||4797|||BnaA02g23170D|||BnaA02g23170D||1|WARNING_TRANSCRIPT_INCOMPLETE),INTERGENIC(MODIFIER||||||||||1)	GT:PL	0/1:191,0,224
chrA02	16236312	chrA02:16236312_C/T	C	T	24.2857	.	DP=5;VDB=0.32;RPB=0.666667;MQB=1;BQB=0.666667;SGB=-0.453602;MQ0F=0;ICB=1;HOB=0.5;AC=1;AN=2;DP4=3,0,2,0;MQ=60;EFF=INTERGENIC(MODIFIER||||||||||1),UPSTREAM(MODIFIER||3398|||BnaA02g23220D|||BnaA02g23220D||1)	GT:PL	0/1:57,0,80
chrA02	16240696	chrA02:16240696_C/T	C	T	210	.	DP=29;VDB=0.597644;RPB=0.833508;MQB=1;BQB=0.257167;MQSB=1;SGB=-0.680642;MQ0F=0;ICB=1;HOB=0.5;AC=1;AN=2;DP4=14,2,6,6;MQ=60;EFF=DOWNSTREAM(MODIFIER||779|||BnaA02g23230D|||BnaA02g23230D||1|WARNING_TRANSCRIPT_INCOMPLETE),INTERGENIC(MODIFIER||||||||||1)	GT:PL	0/1:243,0,221
chrA02	16324327	chrA02:16324327_C/T	C	T	75	.	DP=24;VDB=0.400625;RPB=0.382651;MQB=0.46131;BQB=0.206192;MQSB=0.822012;SGB=-0.590765;MQ0F=0.0416667;ICB=1;HOB=0.5;AC=1;AN=2;DP4=7,12,2,3;MQ=50;EFF=INTERGENIC(MODIFIER||||||||||1),UPSTREAM(MODIFIER||773|||BnaA02g23250D|||BnaA02g23250D||1|WARNING_TRANSCRIPT_INCOMPLETE)	GT:PL	0/1:109,0,255
chrA02	16341847	chrA02:16341847_C/T	C	T	220	.	DP=32;VDB=0.672102;RPB=0.954874;MQB=1;BQB=0.969977;MQSB=1;SGB=-0.686358;MQ0F=0;ICB=1;HOB=0.5;AC=1;AN=2;DP4=9,9,5,9;MQ=60;EFF=INTERGENIC(MODIFIER||||||||||1),UPSTREAM(MODIFIER||4087|||BnaA02g23260D|||BnaA02g23260D||1)	GT:PL	0/1:253,0,255
chrA02	16353691	chrA02:16353691_C/T	C	T	207	.	DP=28;VDB=0.158054;RPB=0.691561;MQB=0.995699;BQB=0.907327;MQSB=0.813104;SGB=-0.680642;MQ0F=0;ICB=1;HOB=0.5;AC=1;AN=2;DP4=8,8,6,6;MQ=58;EFF=INTERGENIC(MODIFIER||||||||||1)	GT:PL	0/1:240,0,255
chrA02	16394555	chrA02:16394555_C/T	C	T	92	.	DP=19;VDB=0.436369;RPB=0.977926;MQB=1;BQB=0.699673;MQSB=1;SGB=-0.636426;MQ0F=0;ICB=1;HOB=0.5;AC=1;AN=2;DP4=1,11,0,7;MQ=60;EFF=INTERGENIC(MODIFIER||||||||||1)	GT:PL	0/1:125,0,190
chrA02	16396090	chrA02:16396090_C/T	C	T	217	.	DP=30;VDB=0.303227;RPB=0.924003;MQB=1;BQB=0.973855;MQSB=1;SGB=-0.683931;MQ0F=0;ICB=1;HOB=0.5;AC=1;AN=2;DP4=9,8,8,5;MQ=60;EFF=INTERGENIC(MODIFIER||||||||||1)	GT:PL	0/1:250,0,255
chrA02	16457972	chrA02:16457972_C/T	C	T	222	.	DP=33;VDB=0.53471;RPB=0.0568325;MQB=0.99391;BQB=0.934379;MQSB=0.99735;SGB=-0.692067;MQ0F=0;ICB=1;HOB=0.5;AC=1;AN=2;DP4=6,7,13,7;MQ=57;EFF=NON_SYNONYMOUS_CODING(MODERATE|MISSENSE|Gtg/Atg|V353M||BnaA02g23350D|||BnaA02g23350D|13|1|WARNING_TRANSCRIPT_MULTIPLE_STOP_CODONS),UPSTREAM(MODIFIER||2881|||BnaA02g23340D|||BnaA02g23340D||1)	GT:PL	0/1:255,0,248
chrA02	16492624	chrA02:16492624_C/T	C	T	98	.	DP=30;VDB=0.0202394;RPB=0.829746;MQB=0.957656;BQB=0.11453;MQSB=0.942795;SGB=-0.662043;MQ0F=0;ICB=1;HOB=0.5;AC=1;AN=2;DP4=7,14,0,9;MQ=58;EFF=INTERGENIC(MODIFIER||||||||||1)	GT:PL	0/1:131,0,255
chrA02	16506608	chrA02:16506608_C/T	C	T	222	.	DP=30;VDB=0.896364;RPB=0.851333;MQB=1;BQB=0.67016;MQSB=1;SGB=-0.688148;MQ0F=0;ICB=1;HOB=0.5;AC=1;AN=2;DP4=8,6,4,11;MQ=60;EFF=DOWNSTREAM(MODIFIER||469|||BnaA02g23370D|||BnaA02g23370D||1|WARNING_TRANSCRIPT_MULTIPLE_STOP_CODONS),INTERGENIC(MODIFIER||||||||||1)	GT:PL	0/1:255,0,255
chrA02	16519758	chrA02:16519758_C/T	C	T	139	.	DP=16;VDB=0.176079;RPB=1;MQB=0.910176;BQB=0.863243;MQSB=1;SGB=-0.670168;MQ0F=0;ICB=1;HOB=0.5;AC=1;AN=2;DP4=6,0,9,1;MQ=55;EFF=INTERGENIC(MODIFIER||||||||||1),UPSTREAM(MODIFIER||2197|||BnaA02g23400D|||BnaA02g23400D||1|WARNING_TRANSCRIPT_MULTIPLE_STOP_CODONS)	GT:PL	0/1:172,0,113
chrA02	16537531	chrA02:16537531_C/T	C	T	198	.	DP=23;VDB=0.885039;RPB=0.541379;MQB=0.811552;BQB=0.992453;MQSB=0.704349;SGB=-0.680642;MQ0F=0;ICB=1;HOB=0.5;AC=1;AN=2;DP4=6,5,4,8;MQ=53;EFF=INTERGENIC(MODIFIER||||||||||1)	GT:PL	0/1:231,0,227
chrA02	16550480	chrA02:16550480_C/T	C	T	222	.	DP=33;VDB=0.406889;RPB=0.222497;MQB=0.955563;BQB=0.814439;MQSB=0.872525;SGB=-0.689466;MQ0F=0;ICB=1;HOB=0.5;AC=1;AN=2;DP4=14,2,10,6;MQ=59;EFF=DOWNSTREAM(MODIFIER||4526|||BnaA02g23420D|||BnaA02g23420D||1|WARNING_TRANSCRIPT_INCOMPLETE),NON_SYNONYMOUS_CODING(MODERATE|MISSENSE|atG/atA|M204I||BnaA02g23430D|||BnaA02g23430D|4|1|WARNING_TRANSCRIPT_INCOMPLETE)	GT:PL	0/1:255,0,223
chrA02	16560245	chrA02:16560245_C/T	C	T	220	.	DP=31;VDB=0.178826;RPB=0.114559;MQB=1;BQB=0.955929;MQSB=1;SGB=-0.683931;MQ0F=0;ICB=1;HOB=0.5;AC=1;AN=2;DP4=9,9,6,7;MQ=60;EFF=INTERGENIC(MODIFIER||||||||||1)	GT:PL	0/1:253,0,255
chrA02	16562500	chrA02:16562500_C/T	C	T	221	.	DP=27;VDB=0.863959;RPB=0.355335;MQB=0.642527;BQB=0.870979;MQSB=0.679965;SGB=-0.692067;MQ0F=0;ICB=1;HOB=0.5;AC=1;AN=2;DP4=5,2,10,10;MQ=53;EFF=INTERGENIC(MODIFIER||||||||||1)	GT:PL	0/1:255,0,123
chrA02	16576629	chrA02:16576629_C/T	C	T	222	.	DP=32;VDB=0.646473;RPB=0.781193;MQB=0.997118;BQB=0.522385;MQSB=0.791547;SGB=-0.691153;MQ0F=0;ICB=1;HOB=0.5;AC=1;AN=2;DP4=7,7,7,11;MQ=58;EFF=INTERGENIC(MODIFIER||||||||||1)	GT:PL	0/1:255,0,251
chrA02	16609133	chrA02:16609133_C/G	C	G	222	.	DP=42;VDB=0.520917;RPB=0.931133;MQB=1;BQB=0.0521754;MQSB=1;SGB=-0.692562;MQ0F=0;ICB=1;HOB=0.5;AC=1;AN=2;DP4=10,10,11,11;MQ=60;EFF=INTERGENIC(MODIFIER||||||||||1)	GT:PL	0/1:255,0,255
chrA02	16609578	chrA02:16609578_C/T	C	T	169	.	DP=21;VDB=0.759714;RPB=0.133475;MQB=1;BQB=0.970085;MQSB=1;SGB=-0.670168;MQ0F=0;ICB=1;HOB=0.5;AC=1;AN=2;DP4=4,7,3,7;MQ=60;EFF=INTERGENIC(MODIFIER||||||||||1)	GT:PL	0/1:202,0,231
chrA02	16702675	chrA02:16702675_C/T	C	T	113	.	DP=27;VDB=0.502303;RPB=0.429437;MQB=0.981425;BQB=0.525587;MQSB=0.94394;SGB=-0.636426;MQ0F=0;ICB=1;HOB=0.5;AC=1;AN=2;DP4=9,11,4,3;MQ=59;EFF=INTERGENIC(MODIFIER||||||||||1)	GT:PL	0/1:147,0,255
chrA02	16754404	chrA02:16754404_C/T	C	T	97	.	DP=19;VDB=0.218338;RPB=0.423311;MQB=1;BQB=0.995624;MQSB=1;SGB=-0.616816;MQ0F=0;ICB=1;HOB=0.5;AC=1;AN=2;DP4=5,7,1,5;MQ=60;EFF=DOWNSTREAM(MODIFIER||4055|||BnaA02g23490D|||BnaA02g23490D||1|WARNING_TRANSCRIPT_INCOMPLETE),INTERGENIC(MODIFIER||||||||||1),UPSTREAM(MODIFIER||1456|||BnaA02g23470D|||BnaA02g23470D||1|WARNING_TRANSCRIPT_INCOMPLETE),UPSTREAM(MODIFIER||2585|||BnaA02g23480D|||BnaA02g23480D||1)	GT:PL	0/1:130,0,255
chrA02	16782399	chrA02:16782399_C/T	C	T	210	.	DP=22;VDB=0.975774;RPB=0.955854;MQB=0.955854;BQB=0.991121;MQSB=0.955854;SGB=-0.683931;MQ0F=0;ICB=1;HOB=0.5;AC=1;AN=2;DP4=5,4,4,9;MQ=58;EFF=DOWNSTREAM(MODIFIER||3821|||BnaA02g23510D|||BnaA02g23510D||1),INTERGENIC(MODIFIER||||||||||1),UPSTREAM(MODIFIER||3016|||BnaA02g23520D|||BnaA02g23520D||1),UPSTREAM(MODIFIER||3201|||BnaA02g23530D|||BnaA02g23530D||1),UPSTREAM(MODIFIER||4129|||BnaA02g23540D|||BnaA02g23540D||1|WARNING_TRANSCRIPT_MULTIPLE_STOP_CODONS)	GT:PL	0/1:243,0,192
chrA02	16789082	chrA02:16789082_C/T	C	T	222	.	DP=20;VDB=0.44694;RPB=0.334958;MQB=0.957193;BQB=0.00246992;MQSB=0.920044;SGB=-0.680642;MQ0F=0;ICB=1;HOB=0.5;AC=1;AN=2;DP4=3,4,7,5;MQ=58;EFF=DOWNSTREAM(MODIFIER||1536|||BnaA02g23540D|||BnaA02g23540D||1|WARNING_TRANSCRIPT_MULTIPLE_STOP_CODONS),DOWNSTREAM(MODIFIER||3156|||BnaA02g23530D|||BnaA02g23530D||1),INTERGENIC(MODIFIER||||||||||1)	GT:PL	0/1:255,0,144
chrA02	16796529	chrA02:16796529_C/T	C	T	222	.	DP=27;VDB=0.688126;RPB=0.980034;MQB=0.753058;BQB=0.543305;MQSB=0.547344;SGB=-0.690438;MQ0F=0;ICB=1;HOB=0.5;AC=1;AN=2;DP4=4,6,8,9;MQ=58;EFF=INTERGENIC(MODIFIER||||||||||1)	GT:PL	0/1:255,0,201
chrA02	16905863	chrA02:16905863_C/T	C	T	195	.	DP=21;VDB=0.746772;RPB=0.992528;MQB=1;BQB=0.920044;MQSB=0.324652;SGB=-0.662043;MQ0F=0;ICB=1;HOB=0.5;AC=1;AN=2;DP4=8,2,7,2;MQ=58;EFF=DOWNSTREAM(MODIFIER||2249|||BnaA02g23630D|||BnaA02g23630D||1),INTERGENIC(MODIFIER||||||||||1)	GT:PL	0/1:228,0,207
chrA02	16905933	chrA02:16905933_C/T	C	T	200	.	DP=16;VDB=0.633777;RPB=0.863243;MQB=0.963903;BQB=0.863243;MQSB=0.635221;SGB=-0.670168;MQ0F=0;ICB=1;HOB=0.5;AC=1;AN=2;DP4=3,3,6,4;MQ=57;EFF=DOWNSTREAM(MODIFIER||2179|||BnaA02g23630D|||BnaA02g23630D||1),INTERGENIC(MODIFIER||||||||||1)	GT:PL	0/1:233,0,148
chrA02	16942518	chrA02:16942518_C/T	C	T	222	.	DP=39;VDB=0.638457;RPB=0.873005;MQB=0.897596;BQB=0.168411;MQSB=0.120672;SGB=-0.691153;MQ0F=0;ICB=1;HOB=0.5;AC=1;AN=2;DP4=9,12,9,9;MQ=48;EFF=SYNONYMOUS_CODING(LOW|SILENT|agG/agA|R445||BnaA02g23670D|||BnaA02g23670D|4|1|WARNING_TRANSCRIPT_INCOMPLETE)	GT:PL	0/1:255,0,255
chrA02	16993326	chrA02:16993326_C/T	C	T	8.39659	.	DP=9;VDB=0.14;RPB=0.571429;MQB=1;BQB=0.857143;MQSB=0.974597;SGB=-0.453602;MQ0F=0;ICB=1;HOB=0.5;AC=1;AN=2;DP4=5,2,0,2;MQ=60;EFF=DOWNSTREAM(MODIFIER||1856|||BnaA02g23700D|||BnaA02g23700D||1),DOWNSTREAM(MODIFIER||3168|||BnaA02g23710D|||BnaA02g23710D||1),INTERGENIC(MODIFIER||||||||||1)	GT:PL	0/1:42,0,184
chrA02	17075307	chrA02:17075307_C/T	C	T	214	.	DP=29;VDB=0.486863;RPB=0.350949;MQB=1;BQB=0.667586;MQSB=1;SGB=-0.683931;MQ0F=0;ICB=1;HOB=0.5;AC=1;AN=2;DP4=10,6,7,6;MQ=60;EFF=INTERGENIC(MODIFIER||||||||||1)	GT:PL	0/1:247,0,255
chrA02	17094857	chrA02:17094857_C/T	C	T	222	.	DP=43;VDB=0.914703;RPB=0.977452;MQB=1;BQB=0.439981;MQSB=1;SGB=-0.689466;MQ0F=0;ICB=1;HOB=0.5;AC=1;AN=2;DP4=13,14,8,8;MQ=60;EFF=INTERGENIC(MODIFIER||||||||||1)	GT:PL	0/1:255,0,255
chrA02	17135311	chrA02:17135311_C/T	C	T	24.2578	.	DP=18;VDB=0.199299;RPB=0.368713;MQB=0.979844;BQB=1;MQSB=0.971017;SGB=-0.511536;MQ0F=0;ICB=1;HOB=0.5;AC=1;AN=2;DP4=3,10,1,2;MQ=58;EFF=INTERGENIC(MODIFIER||||||||||1),UPSTREAM(MODIFIER||4150|||BnaA02g23820D|||BnaA02g23820D||1|WARNING_TRANSCRIPT_INCOMPLETE),UPSTREAM(MODIFIER||4396|||BnaA02g23840D|||BnaA02g23840D||1|WARNING_TRANSCRIPT_MULTIPLE_STOP_CODONS),UPSTREAM(MODIFIER||718|||BnaA02g23830D|||BnaA02g23830D||1|WARNING_TRANSCRIPT_INCOMPLETE)	GT:PL	0/1:59,0,245
chrA02	17145273	chrA02:17145273_C/T	C	T	222	.	DP=33;VDB=0.477201;RPB=0.896152;MQB=0.301311;BQB=0.677439;MQSB=0.245331;SGB=-0.690438;MQ0F=0;ICB=1;HOB=0.5;AC=1;AN=2;DP4=5,11,8,9;MQ=53;EFF=DOWNSTREAM(MODIFIER||3902|||BnaA02g23850D|||BnaA02g23850D||1|WARNING_TRANSCRIPT_INCOMPLETE),INTRON(MODIFIER|||||BnaA02g23840D|||BnaA02g23840D|5|1|WARNING_TRANSCRIPT_MULTIPLE_STOP_CODONS),SPLICE_SITE_REGION(LOW|||||BnaA02g23840D|||BnaA02g23840D|5|1|WARNING_TRANSCRIPT_MULTIPLE_STOP_CODONS)	GT:PL	0/1:255,0,237
chrA02	17166594	chrA02:17166594_C/T	C	T	218	.	DP=22;VDB=0.124446;RPB=0.122914;MQB=0.0181071;BQB=0.510106;MQSB=0.758068;SGB=-0.686358;MQ0F=0.0454545;ICB=1;HOB=0.5;AC=1;AN=2;DP4=1,7,4,10;MQ=46;EFF=NON_SYNONYMOUS_CODING(MODERATE|MISSENSE|Cgg/Tgg|R348W||BnaA02g23870D|||BnaA02g23870D|11|1|WARNING_TRANSCRIPT_MULTIPLE_STOP_CODONS)	GT:PL	0/1:251,0,104
chrA02	17372770	chrA02:17372770_C/T	C	T	169	.	DP=23;VDB=0.846243;RPB=0.758113;MQB=0.722527;BQB=0.825053;MQSB=0.932912;SGB=-0.683931;MQ0F=0;ICB=1;HOB=0.5;AC=1;AN=2;DP4=7,3,11,2;MQ=57;EFF=INTERGENIC(MODIFIER||||||||||1),UPSTREAM(MODIFIER||1967|||BnaA02g24050D|||BnaA02g24050D||1)	GT:PL	0/1:202,0,192
chrA02	17373074	chrA02:17373074_C/T	C	T	199	.	DP=22;VDB=0.0783527;RPB=0.980784;MQB=0.615643;BQB=0.635535;MQSB=0.057656;SGB=-0.676189;MQ0F=0;ICB=1;HOB=0.5;AC=1;AN=2;DP4=4,7,4,7;MQ=52;EFF=INTERGENIC(MODIFIER||||||||||1),UPSTREAM(MODIFIER||2271|||BnaA02g24050D|||BnaA02g24050D||1)	GT:PL	0/1:232,0,205
chrA02	17436284	chrA02:17436284_C/T	C	T	222	.	DP=43;VDB=0.537182;RPB=0.441724;MQB=0.614934;BQB=0.43487;MQSB=0.951135;SGB=-0.692067;MQ0F=0;ICB=1;HOB=0.5;AC=1;AN=2;DP4=11,12,9,11;MQ=44;EFF=DOWNSTREAM(MODIFIER||74|||BnaA02g24100D|||BnaA02g24100D||1|WARNING_TRANSCRIPT_INCOMPLETE),INTRAGENIC(MODIFIER|||||BnaA02g24100D|||||1)	GT:PL	0/1:255,0,255
chrA02	17447722	chrA02:17447722_C/T	C	T	222	.	DP=24;VDB=0.468588;RPB=0.938924;MQB=0.528337;BQB=0.547669;MQSB=0.115243;SGB=-0.688148;MQ0F=0.0833333;ICB=1;HOB=0.5;AC=1;AN=2;DP4=4,4,10,5;MQ=46;EFF=DOWNSTREAM(MODIFIER||97|||BnaA02g24110D|||BnaA02g24110D||1),INTERGENIC(MODIFIER||||||||||1),UPSTREAM(MODIFIER||4647|||BnaA02g24100D|||BnaA02g24100D||1|WARNING_TRANSCRIPT_INCOMPLETE)	GT:PL	0/1:255,0,155
chrA02	17464068	chrA02:17464068_C/T	C	T	153	.	DP=15;VDB=0.518745;RPB=0.996974;MQB=0.973096;BQB=0.505697;MQSB=1;SGB=-0.676189;MQ0F=0;ICB=1;HOB=0.5;AC=1;AN=2;DP4=2,1,11,0;MQ=58;EFF=INTERGENIC(MODIFIER||||||||||1),UPSTREAM(MODIFIER||1041|||BnaA02g24120D|||BnaA02g24120D||1|WARNING_TRANSCRIPT_MULTIPLE_STOP_CODONS)	GT:PL	0/1:188,0,60
chrA02	17464256	chrA02:17464256_C/T	C	T	134	.	DP=8;VDB=0.52412;RPB=0.833333;MQB=0.666667;BQB=1;MQSB=0.62023;SGB=-0.616816;MQ0F=0;ICB=1;HOB=0.5;AC=1;AN=2;DP4=1,1,3,3;MQ=52;EFF=INTERGENIC(MODIFIER||||||||||1),UPSTREAM(MODIFIER||1229|||BnaA02g24120D|||BnaA02g24120D||1|WARNING_TRANSCRIPT_MULTIPLE_STOP_CODONS)	GT:PL	0/1:168,0,46
chrA02	17492217	chrA02:17492217_C/T	C	T	128	.	DP=17;VDB=0.551097;RPB=0.943335;MQB=1;BQB=0.591555;MQSB=1;SGB=-0.636426;MQ0F=0;ICB=1;HOB=0.5;AC=1;AN=2;DP4=8,2,6,1;MQ=60;EFF=DOWNSTREAM(MODIFIER||3546|||BnaA02g24140D|||BnaA02g24140D||1|WARNING_TRANSCRIPT_MULTIPLE_STOP_CODONS),DOWNSTREAM(MODIFIER||4689|||BnaA02g24160D|||BnaA02g24160D||1|WARNING_TRANSCRIPT_MULTIPLE_STOP_CODONS),INTERGENIC(MODIFIER||||||||||1),UPSTREAM(MODIFIER||3143|||BnaA02g24150D|||BnaA02g24150D||1|WARNING_TRANSCRIPT_INCOMPLETE)	GT:PL	0/1:161,0,216
chrA02	17518948	chrA02:17518948_C/T	C	T	222	.	DP=24;VDB=0.358504;RPB=0.97979;MQB=1;BQB=0.600245;MQSB=1;SGB=-0.680642;MQ0F=0;ICB=1;HOB=0.5;AC=1;AN=2;DP4=6,6,5,7;MQ=60;EFF=INTRON(MODIFIER|||||BnaA02g24170D|||BnaA02g24170D|3|1|WARNING_TRANSCRIPT_INCOMPLETE)	GT:PL	0/1:255,0,255
chrA02	17522043	chrA02:17522043_C/T	C	T	144	.	DP=25;VDB=0.681875;RPB=0.411501;MQB=0.939413;BQB=0.0994538;MQSB=0.977814;SGB=-0.680642;MQ0F=0;ICB=1;HOB=0.5;AC=1;AN=2;DP4=7,6,11,1;MQ=59;EFF=DOWNSTREAM(MODIFIER||2451|||BnaA02g24170D|||BnaA02g24170D||1|WARNING_TRANSCRIPT_INCOMPLETE),INTERGENIC(MODIFIER||||||||||1)	GT:PL	0/1:177,0,255
chrA02	17550734	chrA02:17550734_C/T	C	T	222	.	DP=39;VDB=0.239262;RPB=0.349071;MQB=0.968368;BQB=0.891649;MQSB=0.968368;SGB=-0.691153;MQ0F=0;ICB=1;HOB=0.5;AC=1;AN=2;DP4=11,10,10,8;MQ=59;EFF=INTERGENIC(MODIFIER||||||||||1)	GT:PL	0/1:255,0,255
chrA02	17553296	chrA02:17553296_C/T	C	T	222	.	DP=29;VDB=0.474315;RPB=0.40289;MQB=1;BQB=0.969907;MQSB=1;SGB=-0.691153;MQ0F=0;ICB=1;HOB=0.5;AC=1;AN=2;DP4=7,4,9,9;MQ=60;EFF=INTERGENIC(MODIFIER||||||||||1)	GT:PL	0/1:255,0,212
chrA02	17577972	chrA02:17577972_C/T	C	T	145	.	DP=18;VDB=0.830889;RPB=0.888755;MQB=1;BQB=0.803082;MQSB=1;SGB=-0.662043;MQ0F=0;ICB=1;HOB=0.5;AC=1;AN=2;DP4=7,2,2,7;MQ=60;EFF=DOWNSTREAM(MODIFIER||3666|||BnaA02g24200D|||BnaA02g24200D||1),INTERGENIC(MODIFIER||||||||||1)	GT:PL	0/1:178,0,186
chrA02	17799668	chrA02:17799668_C/T	C	T	158	.	DP=26;VDB=0.58687;RPB=0.94048;MQB=0.767432;BQB=0.673394;MQSB=0.945959;SGB=-0.662043;MQ0F=0;ICB=1;HOB=0.5;AC=1;AN=2;DP4=9,8,4,5;MQ=58;EFF=DOWNSTREAM(MODIFIER||1065|||BnaA02g24430D|||BnaA02g24430D||1|WARNING_TRANSCRIPT_INCOMPLETE),SYNONYMOUS_CODING(LOW|SILENT|caC/caT|H214||BnaA02g24440D|||BnaA02g24440D|1|1),UPSTREAM(MODIFIER||1731|||BnaA02g24460D|||BnaA02g24460D||1|WARNING_TRANSCRIPT_INCOMPLETE),UPSTREAM(MODIFIER||533|||BnaA02g24450D|||BnaA02g24450D||1|WARNING_TRANSCRIPT_INCOMPLETE)	GT:PL	0/1:191,0,255
chrA02	18056058	chrA02:18056058_C/T	C	T	115	.	DP=44;VDB=0.787178;RPB=0.0588969;MQB=0.78496;BQB=0.379655;MQSB=0.939576;SGB=-0.676189;MQ0F=0;ICB=1;HOB=0.5;AC=1;AN=2;DP4=15,17,8,3;MQ=42;EFF=NON_SYNONYMOUS_CODING(MODERATE|MISSENSE|Gtt/Att|V105I||BnaA02g24760D|||BnaA02g24760D|5|1|WARNING_TRANSCRIPT_INCOMPLETE),SPLICE_SITE_REGION(LOW|||||BnaA02g24760D|||BnaA02g24760D|5|1|WARNING_TRANSCRIPT_INCOMPLETE)	GT:PL	0/1:149,0,255
chrA02	18178970	chrA02:18178970_C/T	C	T	181	.	DP=21;VDB=0.627244;RPB=0.335079;MQB=0.990132;BQB=0.970085;MQSB=0.385791;SGB=-0.670168;MQ0F=0.047619;ICB=1;HOB=0.5;AC=1;AN=2;DP4=2,9,5,5;MQ=42;EFF=INTERGENIC(MODIFIER||||||||||1),UPSTREAM(MODIFIER||1977|||BnaA02g24850D|||BnaA02g24850D||1|WARNING_TRANSCRIPT_INCOMPLETE)	GT:PL	0/1:214,0,201
chrA02	18198234	chrA02:18198234_T/G	T	G	114	.	DP=5;VDB=0.807392;MQSB=0;SGB=-0.590765;MQ0F=0;AC=2;AN=2;DP4=0,0,2,3;MQ=46;EFF=INTERGENIC(MODIFIER||||||||||1)	GT:PL	1/1:141,15,0
chrA02	18198238	chrA02:18198238_T/C	T	C	120	.	DP=5;VDB=0.22001;MQSB=0;SGB=-0.590765;MQ0F=0;AC=2;AN=2;DP4=0,0,3,2;MQ=41;EFF=INTERGENIC(MODIFIER||||||||||1)	GT:PL	1/1:147,15,0
chrA02	18246100	chrA02:18246100_T/A	T	A	164	.	DP=19;VDB=0.0314002;RPB=0.83527;MQB=0.0198411;BQB=0.606531;MQSB=0.558824;SGB=-0.688148;MQ0F=0.263158;AC=2;AN=2;DP4=3,1,14,1;MQ=26;EFF=INTRON(MODIFIER|||||BnaA02g24890D|||BnaA02g24890D|5|1|WARNING_TRANSCRIPT_MULTIPLE_STOP_CODONS)	GT:PL	1/1:191,21,0
chrA02	18285713	chrA02:18285713_C/A	C	A	200	.	DP=8;VDB=0.414968;MQSB=1;SGB=-0.651104;MQ0F=0;AC=2;AN=2;DP4=0,0,2,6;MQ=55;EFF=DOWNSTREAM(MODIFIER||1176|||BnaA02g24930D|||BnaA02g24930D||1|WARNING_TRANSCRIPT_MULTIPLE_STOP_CODONS),INTERGENIC(MODIFIER||||||||||1),UPSTREAM(MODIFIER||2513|||BnaA02g24920D|||BnaA02g24920D||1|WARNING_TRANSCRIPT_INCOMPLETE)	GT:PL	1/1:227,24,0
chrA02	18336007	chrA02:18336007_G/A	G	A	162	.	DP=22;VDB=0.139941;RPB=0.851213;MQB=0.955854;BQB=0.705828;MQSB=0.989755;SGB=-0.683931;MQ0F=0;ICB=1;HOB=0.5;AC=1;AN=2;DP4=7,2,12,1;MQ=58;EFF=INTERGENIC(MODIFIER||||||||||1)	GT:PL	0/1:195,0,173
chrA02	18479289	chrA02:18479289_T/A	T	A	18.0425	.	DP=3;VDB=0.22;RPB=1;MQB=1;BQB=1;MQSB=1;SGB=-0.453602;MQ0F=0;ICB=1;HOB=0.5;AC=1;AN=2;DP4=0,1,1,1;MQ=31;EFF=INTERGENIC(MODIFIER||||||||||1),UPSTREAM(MODIFIER||1504|||BnaA02g25150D|||BnaA02g25150D||1)	GT:PL	0/1:51,0,16
chrA02	18738177	chrA02:18738177_G/A	G	A	128	.	DP=25;VDB=0.139876;RPB=0.612146;MQB=0.272074;BQB=0.68044;MQSB=0.209611;SGB=-0.662043;MQ0F=0;ICB=1;HOB=0.5;AC=1;AN=2;DP4=5,11,7,2;MQ=54;EFF=DOWNSTREAM(MODIFIER||1882|||BnaA02g25510D|||BnaA02g25510D||1|WARNING_TRANSCRIPT_INCOMPLETE),INTERGENIC(MODIFIER||||||||||1),UPSTREAM(MODIFIER||3310|||BnaA02g25490D|||BnaA02g25490D||1|WARNING_TRANSCRIPT_INCOMPLETE),UPSTREAM(MODIFIER||550|||BnaA02g25500D|||BnaA02g25500D||1|WARNING_TRANSCRIPT_INCOMPLETE)	GT:PL	0/1:161,0,255
chrA02	18795358	chrA02:18795358_T/C	T	C	80	.	DP=5;VDB=0.0238972;RPB=1;MQB=1;BQB=1;MQSB=0;SGB=-0.556411;MQ0F=0.2;AC=2;AN=2;DP4=1,0,1,3;MQ=46;EFF=DOWNSTREAM(MODIFIER||1966|||BnaA02g25630D|||BnaA02g25630D||1),SYNONYMOUS_CODING(LOW|SILENT|tgT/tgC|C186||BnaA02g25640D|||BnaA02g25640D|4|1|WARNING_TRANSCRIPT_MULTIPLE_STOP_CODONS)	GT:PL	1/1:107,8,0
chrA02	18860489	chrA02:18860489_C/T	C	T	218	.	DP=29;VDB=0.312311;RPB=0.00387253;MQB=0.574735;BQB=0.94735;MQSB=0.933504;SGB=-0.683931;MQ0F=0;ICB=1;HOB=0.5;AC=1;AN=2;DP4=8,8,7,6;MQ=57;EFF=NON_SYNONYMOUS_CODING(MODERATE|MISSENSE|aCt/aTt|T378I||BnaA02g25770D|||BnaA02g25770D|12|1|WARNING_TRANSCRIPT_MULTIPLE_STOP_CODONS)	GT:PL	0/1:251,0,255
chrA02	18916047	chrA02:18916047_C/T	C	T	206	.	DP=40;VDB=0.835983;RPB=0.0996217;MQB=0.105611;BQB=0.516737;MQSB=0.14376;SGB=-0.690438;MQ0F=0;ICB=1;HOB=0.5;AC=1;AN=2;DP4=12,11,13,4;MQ=51;EFF=INTERGENIC(MODIFIER||||||||||1),UPSTREAM(MODIFIER||2826|||BnaA02g25850D|||BnaA02g25850D||1|WARNING_TRANSCRIPT_MULTIPLE_STOP_CODONS)	GT:PL	0/1:239,0,255
chrA02	18936692	chrA02:18936692_C/T	C	T	222	.	DP=26;VDB=0.863512;RPB=0.252051;MQB=0.914947;BQB=0.832202;MQSB=0.914947;SGB=-0.689466;MQ0F=0;ICB=1;HOB=0.5;AC=1;AN=2;DP4=6,4,4,12;MQ=59;EFF=INTERGENIC(MODIFIER||||||||||1)	GT:PL	0/1:255,0,210
chrA02	18965268	chrA02:18965268_C/T	C	T	222	.	DP=25;VDB=0.468537;RPB=0.468314;MQB=0.565636;BQB=0.873506;MQSB=0.31356;SGB=-0.686358;MQ0F=0;ICB=1;HOB=0.5;AC=1;AN=2;DP4=7,4,6,8;MQ=55;EFF=DOWNSTREAM(MODIFIER||157|||BnaA02g25890D|||BnaA02g25890D||1|WARNING_TRANSCRIPT_MULTIPLE_STOP_CODONS),INTERGENIC(MODIFIER||||||||||1),UPSTREAM(MODIFIER||1068|||BnaA02g25900D|||BnaA02g25900D||1|WARNING_TRANSCRIPT_INCOMPLETE),UPSTREAM(MODIFIER||3588|||BnaA02g25880D|||BnaA02g25880D||1)	GT:PL	0/1:255,0,224
chrA02	19149455	chrA02:19149455_C/T	C	T	26.8828	.	DP=6;VDB=0.5;RPB=0.25;MQB=1;BQB=1;MQSB=0.861511;SGB=-0.453602;MQ0F=0;ICB=1;HOB=0.5;AC=1;AN=2;DP4=2,2,1,1;MQ=60;EFF=INTERGENIC(MODIFIER||||||||||1)	GT:PL	0/1:60,0,128
chrA02	19160671	chrA02:19160671_C/T	C	T	222	.	DP=44;VDB=0.518612;RPB=0.380243;MQB=0.99005;BQB=0.513275;MQSB=0.691266;SGB=-0.692831;MQ0F=0;ICB=1;HOB=0.5;AC=1;AN=2;DP4=7,13,11,13;MQ=59;EFF=INTRON(MODIFIER|||||BnaA02g26090D|||BnaA02g26090D|3|1|WARNING_TRANSCRIPT_MULTIPLE_STOP_CODONS)	GT:PL	0/1:255,0,255
chrA02	19246594	chrA02:19246594_A/C	A	C	164	.	DP=13;VDB=0.00027836;RPB=0.0211283;MQB=0.0211283;BQB=0.155654;MQSB=0.143152;SGB=-0.662043;MQ0F=0;ICB=1;HOB=0.5;AC=1;AN=2;DP4=4,0,2,7;MQ=50;EFF=DOWNSTREAM(MODIFIER||1508|||BnaA02g26180D|||BnaA02g26180D||1|WARNING_TRANSCRIPT_MULTIPLE_STOP_CODONS),INTERGENIC(MODIFIER||||||||||1)	GT:PL	0/1:198,0,52
chrA02	19376239	chrA02:19376239_C/T	C	T	222	.	DP=41;VDB=0.202157;RPB=0.657928;MQB=0.969627;BQB=0.996929;MQSB=0.97502;SGB=-0.692562;MQ0F=0;ICB=1;HOB=0.5;AC=1;AN=2;DP4=10,9,14,8;MQ=59;EFF=DOWNSTREAM(MODIFIER||724|||BnaA02g26270D|||BnaA02g26270D||1|WARNING_TRANSCRIPT_INCOMPLETE),INTERGENIC(MODIFIER||||||||||1),UPSTREAM(MODIFIER||3879|||BnaA02g26260D|||BnaA02g26260D||1|WARNING_TRANSCRIPT_INCOMPLETE)	GT:PL	0/1:255,0,255
chrA02	19415521	chrA02:19415521_C/T	C	T	222	.	DP=39;VDB=0.681327;RPB=0.690133;MQB=0.757967;BQB=0.890454;MQSB=0.265164;SGB=-0.69168;MQ0F=0;ICB=1;HOB=0.5;AC=1;AN=2;DP4=9,10,8,11;MQ=55;EFF=DOWNSTREAM(MODIFIER||363|||BnaA02g26310D|||BnaA02g26310D||1|WARNING_TRANSCRIPT_INCOMPLETE),DOWNSTREAM(MODIFIER||4193|||BnaA02g26320D|||BnaA02g26320D||1|WARNING_TRANSCRIPT_INCOMPLETE),INTERGENIC(MODIFIER||||||||||1)	GT:PL	0/1:255,0,255
chrA02	19442646	chrA02:19442646_C/T	C	T	211	.	DP=20;VDB=0.705512;RPB=0.325365;MQB=1;BQB=0.616589;MQSB=1;SGB=-0.680642;MQ0F=0;ICB=1;HOB=0.5;AC=1;AN=2;DP4=1,5,5,7;MQ=60;EFF=DOWNSTREAM(MODIFIER||2884|||BnaA02g26370D|||BnaA02g26370D||1|WARNING_TRANSCRIPT_MULTIPLE_STOP_CODONS),DOWNSTREAM(MODIFIER||3034|||BnaA02g26390D|||BnaA02g26390D||1),NON_SYNONYMOUS_CODING(MODERATE|MISSENSE|Gag/Aag|E216K||BnaA02g26380D|||BnaA02g26380D|2|1),UPSTREAM(MODIFIER||3914|||BnaA02g26400D|||BnaA02g26400D||1)	GT:PL	0/1:244,0,113
chrA02	19449530	chrA02:19449530_C/T	C	T	222	.	DP=41;VDB=0.331828;RPB=0.955391;MQB=1;BQB=0.999655;MQSB=1;SGB=-0.691153;MQ0F=0;ICB=1;HOB=0.5;AC=1;AN=2;DP4=14,9,7,11;MQ=60;EFF=DOWNSTREAM(MODIFIER||2581|||BnaA02g26400D|||BnaA02g26400D||1),INTRON(MODIFIER|||||BnaA02g26410D|||BnaA02g26410D|1|1|WARNING_TRANSCRIPT_INCOMPLETE),UPSTREAM(MODIFIER||3665|||BnaA02g26390D|||BnaA02g26390D||1)	GT:PL	0/1:255,0,255
chrA02	19495135	chrA02:19495135_C/T	C	T	222	.	DP=31;VDB=0.814147;RPB=0.917472;MQB=0.967531;BQB=0.58971;MQSB=0.951229;SGB=-0.688148;MQ0F=0;ICB=1;HOB=0.5;AC=1;AN=2;DP4=8,8,8,7;MQ=55;EFF=INTERGENIC(MODIFIER||||||||||1)	GT:PL	0/1:255,0,255
chrA02	19564354	chrA02:19564354_C/T	C	T	222	.	DP=45;VDB=0.124106;RPB=0.40144;MQB=0.311511;BQB=0.529393;MQSB=0.0253846;SGB=-0.692717;MQ0F=0;ICB=1;HOB=0.5;AC=1;AN=2;DP4=14,7,10,13;MQ=47;EFF=INTRON(MODIFIER|||||BnaA02g26510D|||BnaA02g26510D|21|1|WARNING_TRANSCRIPT_INCOMPLETE)	GT:PL	0/1:255,0,255
chrA02	19574988	chrA02:19574988_C/T	C	T	212	.	DP=26;VDB=0.0768001;RPB=0.120464;MQB=1;BQB=0.481673;MQSB=1;SGB=-0.680642;MQ0F=0;ICB=1;HOB=0.5;AC=1;AN=2;DP4=7,7,4,8;MQ=60;EFF=INTERGENIC(MODIFIER||||||||||1),UPSTREAM(MODIFIER||2168|||BnaA02g26520D|||BnaA02g26520D||1|WARNING_TRANSCRIPT_MULTIPLE_STOP_CODONS),UPSTREAM(MODIFIER||319|||BnaA02g26530D|||BnaA02g26530D||1|WARNING_TRANSCRIPT_INCOMPLETE)	GT:PL	0/1:245,0,255
chrA02	19592762	chrA02:19592762_C/T	C	T	222	.	DP=30;VDB=0.85243;RPB=0.760015;MQB=1;BQB=0.86935;MQSB=1;SGB=-0.691153;MQ0F=0;ICB=1;HOB=0.5;AC=1;AN=2;DP4=8,4,11,7;MQ=60;EFF=DOWNSTREAM(MODIFIER||3199|||BnaA02g26540D|||BnaA02g26540D||1|WARNING_TRANSCRIPT_MULTIPLE_STOP_CODONS),DOWNSTREAM(MODIFIER||612|||BnaA02g26550D|||BnaA02g26550D||1|WARNING_TRANSCRIPT_MULTIPLE_STOP_CODONS),INTERGENIC(MODIFIER||||||||||1),UPSTREAM(MODIFIER||3529|||BnaA02g26560D|||BnaA02g26560D||1)	GT:PL	0/1:255,0,227
chrA02	19699711	chrA02:19699711_C/T	C	T	222	.	DP=37;VDB=0.538068;RPB=0.337568;MQB=0.963295;BQB=0.959189;MQSB=0.959189;SGB=-0.69168;MQ0F=0;ICB=1;HOB=0.5;AC=1;AN=2;DP4=9,9,9,10;MQ=59;EFF=DOWNSTREAM(MODIFIER||1993|||BnaA02g26690D|||BnaA02g26690D||1|WARNING_TRANSCRIPT_INCOMPLETE),DOWNSTREAM(MODIFIER||536|||BnaA02g26700D|||BnaA02g26700D||1),DOWNSTREAM(MODIFIER||54|||BnaA02g26710D|||BnaA02g26710D||1|WARNING_TRANSCRIPT_MULTIPLE_STOP_CODONS),INTRAGENIC(MODIFIER|||||BnaA02g26710D|||||1)	GT:PL	0/1:255,0,255
chrA02	19736877	chrA02:19736877_C/T	C	T	221	.	DP=29;VDB=0.696824;RPB=0.671845;MQB=0.401715;BQB=0.999675;MQSB=0.183388;SGB=-0.692562;MQ0F=0;ICB=1;HOB=0.5;AC=1;AN=2;DP4=4,3,9,13;MQ=44;EFF=NON_SYNONYMOUS_CODING(MODERATE|MISSENSE|Gcc/Acc|A817T||BnaA02g26730D|||BnaA02g26730D|15|1|WARNING_TRANSCRIPT_INCOMPLETE)	GT:PL	0/1:255,0,130
chrA02	19784666	chrA02:19784666_G/A	G	A	228	.	DP=34;VDB=0.772;MQSB=0.782784;SGB=-0.693132;MQ0F=0;AC=2;AN=2;DP4=0,0,20,14;MQ=59;EFF=DOWNSTREAM(MODIFIER||4387|||BnaA02g26810D|||BnaA02g26810D||1|WARNING_TRANSCRIPT_INCOMPLETE),DOWNSTREAM(MODIFIER||4818|||BnaA02g26800D|||BnaA02g26800D||1|WARNING_TRANSCRIPT_INCOMPLETE),INTERGENIC(MODIFIER||||||||||1)	GT:PL	1/1:255,102,0
chrA02	19828593	chrA02:19828593_C/T	C	T	131	.	DP=8;VDB=0.00911604;RPB=1;MQB=1;BQB=1;MQSB=0.600535;SGB=-0.636426;MQ0F=0.125;AC=2;AN=2;DP4=0,1,3,4;MQ=26;EFF=DOWNSTREAM(MODIFIER||3578|||BnaA02g26890D|||BnaA02g26890D||1|WARNING_TRANSCRIPT_INCOMPLETE),NON_SYNONYMOUS_CODING(MODERATE|MISSENSE|Gca/Aca|A404T||BnaA02g26900D|||BnaA02g26900D|12|1|WARNING_TRANSCRIPT_MULTIPLE_STOP_CODONS)	GT:PL	1/1:158,15,0
[truncated: 5,843,822 more chars]
