# Supplementary material for: FANCM Limits Meiotic Crossovers in Brassica Crops
Source: Front Plant Sci. 2018 Mar 23;9:368. doi: 10.3389/fpls.2018.00368 (PMC5876677; doi:10.3389/fpls.2018.00368)
Supplement: Supplementary file 1 [file DataSheet1.ZIP › N84A1X23C2-2v-F2-94v_snpeff_filtered_for_ems.vcf]

##fileformat=VCFv4.2
##samtoolsVersion=1.3.1+htslib-1.3.1
##samtoolsCommand=samtools mpileup -B -Q 20 -u -g -o /work/project/ijpb/Colza/CROC//N84A1X23C2-2v-F2-94v/04_Analysis/N84A1X23C2-2v-F2-94v.bcf -f /save/project/ijpb/bank/GENOME/Bna-Darmor-GenoscopeV5F-WG/Bna-Darmor-GenoscopeV5F-WG.fa /work/project/ijpb/Colza/CROC//N84A1X23C2-2v-F2-94v/03_Filter/N84A1X23C2-2v-F2-94v.filtred.bam
##reference=file:///save/project/ijpb/bank/GENOME/Bna-Darmor-GenoscopeV5F-WG/Bna-Darmor-GenoscopeV5F-WG.fa
##SnpEffVersion="3.6c (build 2014-05-20), by Pablo Cingolani"
##SnpEffCmd="SnpEff  Bna-Darmor-GenoscopeV5F-WG -i vcf -o vcf /work/project/ijpb/Colza/CROC//N84A1X23C2-2v-F2-94v/04_Analysis/N84A1X23C2-2v-F2-94v.raw.vcf "
##fileDate=20180130
##FILTER=<ID=PASS,Description="All filters passed">
##ALT=<ID=*,Description="Represents allele(s) other than observed.">
##INFO=<ID=INDEL,Number=0,Type=Flag,Description="Indicates that the variant is an INDEL.">
##INFO=<ID=IDV,Number=1,Type=Integer,Description="Maximum number of reads supporting an indel">
##INFO=<ID=IMF,Number=1,Type=Float,Description="Maximum fraction of reads supporting an indel">
##INFO=<ID=DP,Number=1,Type=Integer,Description="Raw read depth">
##INFO=<ID=VDB,Number=1,Type=Float,Description="Variant Distance Bias for filtering splice-site artefacts in RNA-seq data (bigger is better),Version">
##INFO=<ID=RPB,Number=1,Type=Float,Description="Mann-Whitney U test of Read Position Bias (bigger is better)">
##INFO=<ID=MQB,Number=1,Type=Float,Description="Mann-Whitney U test of Mapping Quality Bias (bigger is better)">
##INFO=<ID=BQB,Number=1,Type=Float,Description="Mann-Whitney U test of Base Quality Bias (bigger is better)">
##INFO=<ID=MQSB,Number=1,Type=Float,Description="Mann-Whitney U test of Mapping Quality vs Strand Bias (bigger is better)">
##INFO=<ID=SGB,Number=1,Type=Float,Description="Segregation based metric.">
##INFO=<ID=MQ0F,Number=1,Type=Float,Description="Fraction of MQ0 reads (smaller is better)">
##INFO=<ID=ICB,Number=1,Type=Float,Description="Inbreeding Coefficient Binomial test (bigger is better)">
##INFO=<ID=HOB,Number=1,Type=Float,Description="Bias in the number of HOMs number (smaller is better)">
##INFO=<ID=AC,Number=A,Type=Integer,Description="Allele count in genotypes for each ALT allele, in the same order as listed">
##INFO=<ID=AN,Number=1,Type=Integer,Description="Total number of alleles in called genotypes">
##INFO=<ID=DP4,Number=4,Type=Integer,Description="Number of high-quality ref-forward , ref-reverse, alt-forward and alt-reverse bases">
##INFO=<ID=MQ,Number=1,Type=Integer,Description="Average mapping quality">
##INFO=<ID=EFF,Number=.,Type=String,Description="Predicted effects for this variant.Format: 'Effect ( Effect_Impact | Functional_Class | Codon_Change | Amino_Acid_Change| Amino_Acid_length | Gene_Name | Transcript_BioType | Gene_Coding | Transcript_ID | Exon_Rank  | Genotype_Number [ | ERRORS | WARNINGS ] )' ">
##FORMAT=<ID=GT,Number=1,Type=String,Description="Genotype">
##FORMAT=<ID=PL,Number=G,Type=Integer,Description="List of Phred-scaled genotype likelihoods">
##contig=<ID=chrA01,length=23267856>
##contig=<ID=chrA02,length=24793737>
##contig=<ID=chrA03,length=29767490>
##contig=<ID=chrA04,length=19151660>
##contig=<ID=chrA05,length=23067598>
##contig=<ID=chrA06,length=24396386>
##contig=<ID=chrA07,length=24006521>
##contig=<ID=chrA08,length=18961941>
##contig=<ID=chrA09,length=33865340>
##contig=<ID=chrA10,length=17398227>
##contig=<ID=chrC01,length=38829317>
##contig=<ID=chrC02,length=46221804>
##contig=<ID=chrC03,length=60573394>
##contig=<ID=chrC04,length=48930237>
##contig=<ID=chrC05,length=43185227>
##contig=<ID=chrC06,length=37225952>
##contig=<ID=chrC07,length=44770477>
##contig=<ID=chrC08,length=38477087>
##contig=<ID=chrC09,length=48508220>
##contig=<ID=chrA01_random,length=2687285>
##contig=<ID=chrA02_random,length=1623597>
##contig=<ID=chrA03_random,length=6015112>
##contig=<ID=chrA04_random,length=1481564>
##contig=<ID=chrA05_random,length=3017581>
##contig=<ID=chrA06_random,length=2286780>
##contig=<ID=chrA07_random,length=2069713>
##contig=<ID=chrA08_random,length=2120946>
##contig=<ID=chrA09_random,length=4134372>
##contig=<ID=chrA10_random,length=2278402>
##contig=<ID=chrC01_random,length=4437620>
##contig=<ID=chrC02_random,length=5147596>
##contig=<ID=chrC03_random,length=6509817>
##contig=<ID=chrC04_random,length=4434705>
##contig=<ID=chrC05_random,length=3728275>
##contig=<ID=chrC06_random,length=3366307>
##contig=<ID=chrC07_random,length=2949052>
##contig=<ID=chrC08_random,length=4518928>
##contig=<ID=chrC09_random,length=4437882>
##contig=<ID=chrAnn_random,length=48658326>
##contig=<ID=chrCnn_random,length=80671874>
##contig=<ID=chrUnn_random,length=8317898>
#CHROM	POS	ID	REF	ALT	QUAL	FILTER	INFO	FORMAT	N84A1X23C2-2v-F2-94v
chrA01	57115	chrA01:57115_G/A	G	A	154	.	DP=17;VDB=0.0472224;RPB=0.687289;MQB=0.571103;BQB=0.156946;MQSB=0.762744;SGB=-0.662043;MQ0F=0.0588235;ICB=1;HOB=0.5;AC=1;AN=2;DP4=2,6,2,7;MQ=47;EFF=INTERGENIC(MODIFIER||||||||||1),UPSTREAM(MODIFIER||4523|||BnaA01g00170D|||BnaA01g00170D||1|WARNING_TRANSCRIPT_INCOMPLETE),UPSTREAM(MODIFIER||946|||BnaA01g00160D|||BnaA01g00160D||1|WARNING_TRANSCRIPT_MULTIPLE_STOP_CODONS)	GT:PL	0/1:187,0,151
chrA01	58257	chrA01:58257_G/A	G	A	222	.	DP=21;VDB=0.575715;RPB=0.748924;MQB=0.895122;BQB=0.999345;MQSB=0.973096;SGB=-0.683931;MQ0F=0;ICB=1;HOB=0.5;AC=1;AN=2;DP4=1,7,5,8;MQ=58;EFF=INTRON(MODIFIER|||||BnaA01g00160D|||BnaA01g00160D|1|1|WARNING_TRANSCRIPT_MULTIPLE_STOP_CODONS),UPSTREAM(MODIFIER||3381|||BnaA01g00170D|||BnaA01g00170D||1|WARNING_TRANSCRIPT_INCOMPLETE)	GT:PL	0/1:255,0,157
chrA01	63224	chrA01:63224_G/A	G	A	119	.	DP=21;VDB=0.924273;RPB=0.855097;MQB=0.735784;BQB=0.997221;MQSB=0.735784;SGB=-0.636426;MQ0F=0;ICB=1;HOB=0.5;AC=1;AN=2;DP4=4,10,3,4;MQ=56;EFF=DOWNSTREAM(MODIFIER||2178|||BnaA01g00160D|||BnaA01g00160D||1|WARNING_TRANSCRIPT_MULTIPLE_STOP_CODONS),NON_SYNONYMOUS_CODING(MODERATE|MISSENSE|gGa/gAa|G292E||BnaA01g00170D|||BnaA01g00170D|9|1|WARNING_TRANSCRIPT_INCOMPLETE),UPSTREAM(MODIFIER||1701|||BnaA01g00180D|||BnaA01g00180D||1|WARNING_TRANSCRIPT_INCOMPLETE),UPSTREAM(MODIFIER||3648|||BnaA01g00190D|||BnaA01g00190D||1|WARNING_TRANSCRIPT_MULTIPLE_STOP_CODONS)	GT:PL	0/1:152,0,255
chrA01	77426	chrA01:77426_G/A	G	A	205	.	DP=26;VDB=0.300087;RPB=0.727755;MQB=0.997028;BQB=0.71275;MQSB=0.800737;SGB=-0.680642;MQ0F=0;ICB=1;HOB=0.5;AC=1;AN=2;DP4=8,6,5,7;MQ=57;EFF=NON_SYNONYMOUS_CODING(MODERATE|MISSENSE|tGt/tAt|C474Y||BnaA01g00210D|||BnaA01g00210D|8|1|WARNING_TRANSCRIPT_MULTIPLE_STOP_CODONS),UPSTREAM(MODIFIER||1661|||BnaA01g00220D|||BnaA01g00220D||1|WARNING_TRANSCRIPT_INCOMPLETE)	GT:PL	0/1:238,0,255
chrA01	116989	chrA01:116989_A/G	A	G	72	.	DP=17;VDB=0.284203;RPB=0.887703;MQB=0.106803;BQB=0.948436;MQSB=0.607926;SGB=-0.616816;MQ0F=0;ICB=1;HOB=0.5;AC=1;AN=2;DP4=4,6,4,2;MQ=41;EFF=INTERGENIC(MODIFIER||||||||||1)	GT:PL	0/1:105,0,223
chrA01	117053	chrA01:117053_G/A	G	A	73	.	DP=21;VDB=0.990633;RPB=0.579578;MQB=0.0364292;BQB=0.310514;MQSB=0.950149;SGB=-0.636426;MQ0F=0;ICB=1;HOB=0.5;AC=1;AN=2;DP4=5,9,4,3;MQ=41;EFF=INTERGENIC(MODIFIER||||||||||1)	GT:PL	0/1:107,0,255
chrA01	164494	chrA01:164494_G/A	G	A	113	.	DP=20;VDB=0.0684004;RPB=0.73054;MQB=0.110265;BQB=0.218794;MQSB=0.403581;SGB=-0.636426;MQ0F=0.05;ICB=1;HOB=0.5;AC=1;AN=2;DP4=7,6,6,1;MQ=45;EFF=DOWNSTREAM(MODIFIER||3780|||BnaA01g00310D|||BnaA01g00310D||1),INTERGENIC(MODIFIER||||||||||1),UPSTREAM(MODIFIER||1172|||BnaA01g00300D|||BnaA01g00300D||1|WARNING_TRANSCRIPT_INCOMPLETE)	GT:PL	0/1:146,0,225
chrA01	174271	chrA01:174271_G/A	G	A	222	.	DP=24;VDB=0.816233;RPB=0.53856;MQB=1;BQB=0.797149;MQSB=1;SGB=-0.686358;MQ0F=0;ICB=1;HOB=0.5;AC=1;AN=2;DP4=6,4,7,7;MQ=60;EFF=DOWNSTREAM(MODIFIER||3775|||BnaA01g00330D|||BnaA01g00330D||1),NON_SYNONYMOUS_CODING(MODERATE|MISSENSE|tCc/tTc|S79F||BnaA01g00320D|||BnaA01g00320D|2|1|WARNING_TRANSCRIPT_MULTIPLE_STOP_CODONS),UPSTREAM(MODIFIER||4517|||BnaA01g00340D|||BnaA01g00340D||1|WARNING_TRANSCRIPT_INCOMPLETE)	GT:PL	0/1:255,0,202
chrA01	214839	chrA01:214839_G/A	G	A	194	.	DP=24;VDB=0.632941;RPB=0.545597;MQB=0.615676;BQB=0.885805;MQSB=0.162838;SGB=-0.676189;MQ0F=0;ICB=1;HOB=0.5;AC=1;AN=2;DP4=8,5,4,7;MQ=51;EFF=DOWNSTREAM(MODIFIER||120|||BnaA01g00390D|||BnaA01g00390D||1|WARNING_TRANSCRIPT_MULTIPLE_STOP_CODONS),INTRAGENIC(MODIFIER|||||BnaA01g00390D|||||1),UPSTREAM(MODIFIER||328|||BnaA01g00380D|||BnaA01g00380D||1|WARNING_TRANSCRIPT_MULTIPLE_STOP_CODONS)	GT:PL	0/1:227,0,239
chrA01	225136	chrA01:225136_G/A	G	A	114	.	DP=10;VDB=0.565215;RPB=0.783809;MQB=1.00775;BQB=0.783809;MQSB=1.00775;SGB=-0.616816;MQ0F=0;ICB=1;HOB=0.5;AC=1;AN=2;DP4=1,3,5,1;MQ=60;EFF=DOWNSTREAM(MODIFIER||3294|||BnaA01g00410D|||BnaA01g00410D||1|WARNING_TRANSCRIPT_INCOMPLETE),DOWNSTREAM(MODIFIER||3545|||BnaA01g00400D|||BnaA01g00400D||1|WARNING_TRANSCRIPT_INCOMPLETE),INTERGENIC(MODIFIER||||||||||1)	GT:PL	0/1:147,0,109
chrA01	246262	chrA01:246262_G/A	G	A	222	.	DP=47;VDB=0.335673;RPB=0.964861;MQB=0.912493;BQB=0.755445;MQSB=0.842609;SGB=-0.692352;MQ0F=0;ICB=1;HOB=0.5;AC=1;AN=2;DP4=11,15,13,8;MQ=53;EFF=INTRON(MODIFIER|||||BnaA01g00440D|||BnaA01g00440D|12|1|WARNING_TRANSCRIPT_INCOMPLETE)	GT:PL	0/1:255,0,255
chrA01	254956	chrA01:254956_G/A	G	A	207	.	DP=13;VDB=0.579002;RPB=0.909091;MQB=0.909091;BQB=0.863636;MQSB=0.899815;SGB=-0.676189;MQ0F=0;ICB=1;HOB=0.5;AC=1;AN=2;DP4=1,1,5,6;MQ=58;EFF=DOWNSTREAM(MODIFIER||2969|||BnaA01g00450D|||BnaA01g00450D||1),NON_SYNONYMOUS_CODING(MODERATE|MISSENSE|Gcg/Acg|A128T||BnaA01g00460D|||BnaA01g00460D|4|1|WARNING_TRANSCRIPT_MULTIPLE_STOP_CODONS),UPSTREAM(MODIFIER||3257|||BnaA01g00470D|||BnaA01g00470D||1|WARNING_TRANSCRIPT_INCOMPLETE)	GT:PL	0/1:242,0,34
chrA01	261309	chrA01:261309_G/A	G	A	222	.	DP=34;VDB=0.918486;RPB=0.571467;MQB=0.229046;BQB=0.74742;MQSB=0.971255;SGB=-0.69168;MQ0F=0;ICB=1;HOB=0.5;AC=1;AN=2;DP4=7,8,9,10;MQ=54;EFF=DOWNSTREAM(MODIFIER||2200|||BnaA01g00470D|||BnaA01g00470D||1|WARNING_TRANSCRIPT_INCOMPLETE),DOWNSTREAM(MODIFIER||3413|||BnaA01g00500D|||BnaA01g00500D||1|WARNING_TRANSCRIPT_MULTIPLE_STOP_CODONS),DOWNSTREAM(MODIFIER||3686|||BnaA01g00460D|||BnaA01g00460D||1|WARNING_TRANSCRIPT_MULTIPLE_STOP_CODONS),NON_SYNONYMOUS_CODING(MODERATE|MISSENSE|atG/atA|M262I||BnaA01g00480D|||BnaA01g00480D|3|1|WARNING_TRANSCRIPT_MULTIPLE_STOP_CODONS),UPSTREAM(MODIFIER||2129|||BnaA01g00490D|||BnaA01g00490D||1)	GT:PL	0/1:255,0,255
chrA01	264794	chrA01:264794_G/A	G	A	70	.	DP=15;VDB=0.701568;RPB=0.686908;MQB=0.606531;BQB=0.800737;MQSB=1;SGB=-0.590765;MQ0F=0;ICB=1;HOB=0.5;AC=1;AN=2;DP4=4,5,5,0;MQ=54;EFF=DOWNSTREAM(MODIFIER||1431|||BnaA01g00480D|||BnaA01g00480D||1|WARNING_TRANSCRIPT_MULTIPLE_STOP_CODONS),DOWNSTREAM(MODIFIER||590|||BnaA01g00490D|||BnaA01g00490D||1),SYNONYMOUS_CODING(LOW|SILENT|acC/acT|T357||BnaA01g00500D|||BnaA01g00500D|4|1|WARNING_TRANSCRIPT_MULTIPLE_STOP_CODONS)	GT:PL	0/1:103,0,213
chrA01	351565	chrA01:351565_T/A	T	A	182	.	DP=10;VDB=0.524155;MQSB=0.916482;SGB=-0.670168;MQ0F=0;AC=2;AN=2;DP4=0,0,7,3;MQ=32;EFF=INTERGENIC(MODIFIER||||||||||1),UPSTREAM(MODIFIER||1575|||BnaA01g00650D|||BnaA01g00650D||1|WARNING_TRANSCRIPT_INCOMPLETE),UPSTREAM(MODIFIER||4436|||BnaA01g00660D|||BnaA01g00660D||1|WARNING_TRANSCRIPT_MULTIPLE_STOP_CODONS),UPSTREAM(MODIFIER||759|||BnaA01g00640D|||BnaA01g00640D||1)	GT:PL	1/1:209,30,0
chrA01	366263	chrA01:366263_C/T	C	T	110	.	DP=15;VDB=0.618859;RPB=0.605479;MQB=0.939413;BQB=0.569783;MQSB=0.868815;SGB=-0.616816;MQ0F=0;ICB=1;HOB=0.5;AC=1;AN=2;DP4=4,5,5,1;MQ=57;EFF=INTERGENIC(MODIFIER||||||||||1),UPSTREAM(MODIFIER||4899|||BnaA01g00670D|||BnaA01g00670D||1|WARNING_TRANSCRIPT_INCOMPLETE)	GT:PL	0/1:143,0,216
chrA01	399061	chrA01:399061_G/A	G	A	222	.	DP=32;VDB=0.313945;RPB=0.339509;MQB=0.955563;BQB=0.641535;MQSB=0.231995;SGB=-0.689466;MQ0F=0;ICB=1;HOB=0.5;AC=1;AN=2;DP4=2,14,5,11;MQ=57;EFF=DOWNSTREAM(MODIFIER||2061|||BnaA01g00710D|||BnaA01g00710D||1),DOWNSTREAM(MODIFIER||2112|||BnaA01g00720D|||BnaA01g00720D||1|WARNING_TRANSCRIPT_MULTIPLE_STOP_CODONS),INTERGENIC(MODIFIER||||||||||1)	GT:PL	0/1:255,0,224
chrA01	400306	chrA01:400306_T/C	T	C	156	.	DP=12;VDB=0.00675542;RPB=0.0249144;MQB=0.0249144;BQB=0.98568;MQSB=0.5;SGB=-0.651104;MQ0F=0;ICB=1;HOB=0.5;AC=1;AN=2;DP4=0,4,2,6;MQ=47;EFF=DOWNSTREAM(MODIFIER||3306|||BnaA01g00710D|||BnaA01g00710D||1),DOWNSTREAM(MODIFIER||867|||BnaA01g00720D|||BnaA01g00720D||1|WARNING_TRANSCRIPT_MULTIPLE_STOP_CODONS),INTERGENIC(MODIFIER||||||||||1)	GT:PL	0/1:190,0,62
chrA01	427535	chrA01:427535_G/A	G	A	194	.	DP=26;VDB=0.384474;RPB=0.677581;MQB=0.991618;BQB=0.944686;MQSB=0.657209;SGB=-0.676189;MQ0F=0;ICB=1;HOB=0.5;AC=1;AN=2;DP4=10,5,7,4;MQ=57;EFF=INTERGENIC(MODIFIER||||||||||1),UPSTREAM(MODIFIER||3324|||BnaA01g00730D|||BnaA01g00730D||1|WARNING_TRANSCRIPT_INCOMPLETE)	GT:PL	0/1:227,0,255
chrA01	431170	chrA01:431170_G/A	G	A	64	.	DP=12;VDB=0.255054;RPB=0.493254;MQB=1;BQB=0.697274;MQSB=1;SGB=-0.556411;MQ0F=0;ICB=1;HOB=0.5;AC=1;AN=2;DP4=5,3,3,1;MQ=60;EFF=DOWNSTREAM(MODIFIER||3498|||BnaA01g00740D|||BnaA01g00740D||1),SYNONYMOUS_CODING(LOW|SILENT|ttG/ttA|L104||BnaA01g00730D|||BnaA01g00730D|1|1|WARNING_TRANSCRIPT_INCOMPLETE)	GT:PL	0/1:97,0,183
chrA01	459466	chrA01:459466_G/T	G	T	95	.	DP=6;VDB=0.47588;MQSB=1;SGB=-0.616816;MQ0F=0;AC=2;AN=2;DP4=0,0,1,5;MQ=30;EFF=SYNONYMOUS_CODING(LOW|SILENT|tcG/tcT|S123||BnaA01g00780D|||BnaA01g00780D|2|1),UPSTREAM(MODIFIER||4897|||BnaA01g00800D|||BnaA01g00800D||1|WARNING_TRANSCRIPT_INCOMPLETE),UPSTREAM(MODIFIER||853|||BnaA01g00790D|||BnaA01g00790D||1|WARNING_TRANSCRIPT_INCOMPLETE)	GT:PL	1/1:122,18,0
chrA01	495648	chrA01:495648_G/A	G	A	74	.	DP=12;VDB=0.0483573;RPB=0.98568;MQB=1;BQB=0.913799;MQSB=1;SGB=-0.556411;MQ0F=0;ICB=1;HOB=0.5;AC=1;AN=2;DP4=2,6,1,3;MQ=60;EFF=DOWNSTREAM(MODIFIER||738|||BnaA01g00880D|||BnaA01g00880D||1|WARNING_TRANSCRIPT_MULTIPLE_STOP_CODONS),INTERGENIC(MODIFIER||||||||||1),UPSTREAM(MODIFIER||1461|||BnaA01g00870D|||BnaA01g00870D||1|WARNING_TRANSCRIPT_INCOMPLETE),UPSTREAM(MODIFIER||3536|||BnaA01g00890D|||BnaA01g00890D||1|WARNING_TRANSCRIPT_MULTIPLE_STOP_CODONS)	GT:PL	0/1:107,0,189
chrA01	560659	chrA01:560659_A/G	A	G	75	.	DP=8;VDB=0.118204;RPB=0;MQB=1;BQB=0;MQSB=0.992367;SGB=-0.616816;MQ0F=0.125;ICB=1;HOB=0.5;AC=1;AN=2;DP4=0,2,4,2;MQ=32;EFF=DOWNSTREAM(MODIFIER||3184|||BnaA01g01030D|||BnaA01g01030D||1|WARNING_TRANSCRIPT_INCOMPLETE),DOWNSTREAM(MODIFIER||4352|||BnaA01g01000D|||BnaA01g01000D||1|WARNING_TRANSCRIPT_MULTIPLE_STOP_CODONS),SYNONYMOUS_CODING(LOW|SILENT|gcT/gcC|A262||BnaA01g01020D|||BnaA01g01020D|1|1),UPSTREAM(MODIFIER||2517|||BnaA01g01010D|||BnaA01g01010D||1)	GT:PL	0/1:109,0,17
chrA01	560662	chrA01:560662_C/T	C	T	53	.	DP=7;VDB=0.176043;RPB=0;MQB=1;BQB=0;MQSB=1.01283;SGB=-0.590765;MQ0F=0.142857;ICB=1;HOB=0.5;AC=1;AN=2;DP4=0,2,4,1;MQ=33;EFF=DOWNSTREAM(MODIFIER||3181|||BnaA01g01030D|||BnaA01g01030D||1|WARNING_TRANSCRIPT_INCOMPLETE),DOWNSTREAM(MODIFIER||4355|||BnaA01g01000D|||BnaA01g01000D||1|WARNING_TRANSCRIPT_MULTIPLE_STOP_CODONS),SYNONYMOUS_CODING(LOW|SILENT|gaG/gaA|E261||BnaA01g01020D|||BnaA01g01020D|1|1),UPSTREAM(MODIFIER||2520|||BnaA01g01010D|||BnaA01g01010D||1)	GT:PL	0/1:86,0,30
chrA01	597613	chrA01:597613_G/A	G	A	154	.	DP=29;VDB=0.321667;RPB=0.351877;MQB=0.934851;BQB=0.750828;MQSB=0.971332;SGB=-0.670168;MQ0F=0;ICB=1;HOB=0.5;AC=1;AN=2;DP4=10,9,3,7;MQ=52;EFF=DOWNSTREAM(MODIFIER||1324|||BnaA01g01100D|||BnaA01g01100D||1|WARNING_TRANSCRIPT_MULTIPLE_STOP_CODONS),DOWNSTREAM(MODIFIER||572|||BnaA01g01120D|||BnaA01g01120D||1),INTRON(MODIFIER|||||BnaA01g01110D|||BnaA01g01110D|2|1|WARNING_TRANSCRIPT_INCOMPLETE)	GT:PL	0/1:187,0,255
chrA01	638014	chrA01:638014_A/G	A	G	226	.	DP=17;VDB=0.000649431;RPB=1;MQB=1;BQB=1;MQSB=0.621145;SGB=-0.689466;MQ0F=0;AC=2;AN=2;DP4=1,0,6,10;MQ=34;EFF=NON_SYNONYMOUS_CODING(MODERATE|MISSENSE|Aaa/Gaa|K570E||BnaA01g01210D|||BnaA01g01210D|4|1|WARNING_TRANSCRIPT_MULTIPLE_STOP_CODONS),UPSTREAM(MODIFIER||2649|||BnaA01g01220D|||BnaA01g01220D||1),UPSTREAM(MODIFIER||4281|||BnaA01g01230D|||BnaA01g01230D||1)	GT:PL	1/1:253,28,0
chrA01	644183	chrA01:644183_G/A	G	A	119	.	DP=12;VDB=0.496546;RPB=0.584657;MQB=0.935451;BQB=0.838008;MQSB=0.125315;SGB=-0.636426;MQ0F=0;ICB=1;HOB=0.5;AC=1;AN=2;DP4=2,3,6,1;MQ=48;EFF=DOWNSTREAM(MODIFIER||1517|||BnaA01g01230D|||BnaA01g01230D||1),DOWNSTREAM(MODIFIER||3149|||BnaA01g01220D|||BnaA01g01220D||1),DOWNSTREAM(MODIFIER||3878|||BnaA01g01210D|||BnaA01g01210D||1|WARNING_TRANSCRIPT_MULTIPLE_STOP_CODONS),SYNONYMOUS_CODING(LOW|SILENT|ttC/ttT|F142||BnaA01g01240D|||BnaA01g01240D|2|1),UPSTREAM(MODIFIER||4657|||BnaA01g01250D|||BnaA01g01250D||1|WARNING_TRANSCRIPT_MULTIPLE_STOP_CODONS)	GT:PL	0/1:152,0,135
chrA01	701144	chrA01:701144_G/A	G	A	174	.	DP=23;VDB=0.285391;RPB=0.999519;MQB=0.825053;BQB=0.992337;MQSB=0.625784;SGB=-0.670168;MQ0F=0;ICB=1;HOB=0.5;AC=1;AN=2;DP4=5,8,3,7;MQ=57;EFF=NON_SYNONYMOUS_CODING(MODERATE|MISSENSE|aGa/aAa|R191K||BnaA01g01330D|||BnaA01g01330D|6|1|WARNING_TRANSCRIPT_MULTIPLE_STOP_CODONS)	GT:PL	0/1:207,0,254
chrA01	811114	chrA01:811114_A/G	A	G	220	.	DP=18;VDB=9.14197e-06;RPB=0.808738;MQB=0.0286491;BQB=0.148002;MQSB=0.258985;SGB=-0.688148;MQ0F=0;ICB=1;HOB=0.5;AC=1;AN=2;DP4=0,3,8,7;MQ=46;EFF=DOWNSTREAM(MODIFIER||3373|||BnaA01g01510D|||BnaA01g01510D||1|WARNING_TRANSCRIPT_INCOMPLETE),INTRON(MODIFIER|||||BnaA01g01520D|||BnaA01g01520D|4|1|WARNING_TRANSCRIPT_MULTIPLE_STOP_CODONS)	GT:PL	0/1:255,0,13
chrA01	822729	chrA01:822729_T/C	T	C	83	.	DP=49;VDB=0.104379;RPB=0.150095;MQB=0.0149552;BQB=0.841996;MQSB=0.167335;SGB=-0.686358;MQ0F=0;ICB=1;HOB=0.5;AC=1;AN=2;DP4=10,25,3,11;MQ=33;EFF=DOWNSTREAM(MODIFIER||4384|||BnaA01g01530D|||BnaA01g01530D||1),INTRON(MODIFIER|||||BnaA01g01520D|||BnaA01g01520D|27|1|WARNING_TRANSCRIPT_MULTIPLE_STOP_CODONS)	GT:PL	0/1:117,0,255
chrA01	890249	chrA01:890249_C/A	C	A	165	.	DP=8;VDB=0.000307845;MQSB=0.900802;SGB=-0.651104;MQ0F=0;AC=2;AN=2;DP4=0,0,5,3;MQ=40;EFF=DOWNSTREAM(MODIFIER||4342|||BnaA01g01690D|||BnaA01g01690D||1|WARNING_TRANSCRIPT_MULTIPLE_STOP_CODONS),DOWNSTREAM(MODIFIER||700|||BnaA01g01670D|||BnaA01g01670D||1|WARNING_TRANSCRIPT_MULTIPLE_STOP_CODONS),SYNONYMOUS_CODING(LOW|SILENT|acG/acT|T380||BnaA01g01680D|||BnaA01g01680D|12|1|WARNING_TRANSCRIPT_MULTIPLE_STOP_CODONS),UPSTREAM(MODIFIER||3673|||BnaA01g01660D|||BnaA01g01660D||1|WARNING_TRANSCRIPT_INCOMPLETE)	GT:PL	1/1:192,24,0
chrA01	900071	chrA01:900071_G/A	G	A	209	.	DP=23;VDB=0.920134;RPB=0.639909;MQB=0.894396;BQB=0.544635;MQSB=0.976718;SGB=-0.686358;MQ0F=0;ICB=1;HOB=0.5;AC=1;AN=2;DP4=6,3,4,10;MQ=52;EFF=DOWNSTREAM(MODIFIER||3979|||BnaA01g01710D|||BnaA01g01710D||1|WARNING_TRANSCRIPT_INCOMPLETE),NON_SYNONYMOUS_CODING(MODERATE|MISSENSE|gGa/gAa|G245E||BnaA01g01700D|||BnaA01g01700D|4|1|WARNING_TRANSCRIPT_MULTIPLE_STOP_CODONS),UPSTREAM(MODIFIER||4391|||BnaA01g01690D|||BnaA01g01690D||1|WARNING_TRANSCRIPT_MULTIPLE_STOP_CODONS)	GT:PL	0/1:242,0,191
chrA01	924891	chrA01:924891_G/A	G	A	127	.	DP=18;VDB=0.938745;RPB=0.869053;MQB=0.924089;BQB=0.0336148;MQSB=0.0452869;SGB=-0.662043;MQ0F=0;ICB=1;HOB=0.5;AC=1;AN=2;DP4=3,6,7,2;MQ=47;EFF=DOWNSTREAM(MODIFIER||1978|||BnaA01g01770D|||BnaA01g01770D||1),DOWNSTREAM(MODIFIER||633|||BnaA01g01750D|||BnaA01g01750D||1|WARNING_TRANSCRIPT_MULTIPLE_STOP_CODONS),INTRON(MODIFIER|||||BnaA01g01760D|||BnaA01g01760D|3|1)	GT:PL	0/1:160,0,191
chrA01	925529	chrA01:925529_G/A	G	A	108	.	DP=6;VDB=0.000931423;SGB=-0.616816;MQ0F=0;AC=2;AN=2;DP4=0,0,6,0;MQ=44;EFF=DOWNSTREAM(MODIFIER||1271|||BnaA01g01750D|||BnaA01g01750D||1|WARNING_TRANSCRIPT_MULTIPLE_STOP_CODONS),DOWNSTREAM(MODIFIER||1340|||BnaA01g01770D|||BnaA01g01770D||1),DOWNSTREAM(MODIFIER||4707|||BnaA01g01780D|||BnaA01g01780D||1|WARNING_TRANSCRIPT_MULTIPLE_STOP_CODONS),INTRON(MODIFIER|||||BnaA01g01760D|||BnaA01g01760D|5|1)	GT:PL	1/1:135,18,0
chrA01	977193	chrA01:977193_G/A	G	A	177	.	DP=32;VDB=0.787081;RPB=0.820719;MQB=0.295539;BQB=0.45371;MQSB=0.00100436;SGB=-0.680642;MQ0F=0;ICB=1;HOB=0.5;AC=1;AN=2;DP4=10,9,10,2;MQ=51;EFF=DOWNSTREAM(MODIFIER||2074|||BnaA01g01930D|||BnaA01g01930D||1|WARNING_TRANSCRIPT_MULTIPLE_STOP_CODONS),DOWNSTREAM(MODIFIER||4203|||BnaA01g01950D|||BnaA01g01950D||1),STOP_GAINED(HIGH|NONSENSE|tgG/tgA|W231*||BnaA01g01940D|||BnaA01g01940D|1|1),UPSTREAM(MODIFIER||4039|||BnaA01g01920D|||BnaA01g01920D||1)	GT:PL	0/1:210,0,255
chrA01	982973	chrA01:982973_G/T	G	T	121	.	DP=4;VDB=0.0122353;MQSB=0.5;SGB=-0.556411;MQ0F=0;AC=2;AN=2;DP4=0,0,2,2;MQ=57;EFF=INTRON(MODIFIER|||||BnaA01g01950D|||BnaA01g01950D|1|1),UPSTREAM(MODIFIER||4596|||BnaA01g01960D|||BnaA01g01960D||1)	GT:PL	1/1:148,12,0
chrA01	987431	chrA01:987431_G/A	G	A	221	.	DP=19;VDB=0.148208;RPB=0.948854;MQB=0.998929;BQB=0.249431;MQSB=0.496585;SGB=-0.686358;MQ0F=0;ICB=1;HOB=0.5;AC=1;AN=2;DP4=3,2,9,5;MQ=54;EFF=INTERGENIC(MODIFIER||||||||||1),UPSTREAM(MODIFIER||138|||BnaA01g01960D|||BnaA01g01960D||1),UPSTREAM(MODIFIER||4184|||BnaA01g01950D|||BnaA01g01950D||1)	GT:PL	0/1:255,0,115
chrA01	1025292	chrA01:1025292_G/A	G	A	222	.	DP=28;VDB=0.328077;RPB=0.836612;MQB=0.942351;BQB=0.869704;MQSB=1;SGB=-0.686358;MQ0F=0;ICB=1;HOB=0.5;AC=1;AN=2;DP4=4,10,6,8;MQ=57;EFF=DOWNSTREAM(MODIFIER||3083|||BnaA01g02060D|||BnaA01g02060D||1|WARNING_TRANSCRIPT_MULTIPLE_STOP_CODONS),DOWNSTREAM(MODIFIER||4766|||BnaA01g02070D|||BnaA01g02070D||1|WARNING_TRANSCRIPT_INCOMPLETE),INTERGENIC(MODIFIER||||||||||1),UPSTREAM(MODIFIER||2256|||BnaA01g02040D|||BnaA01g02040D||1|WARNING_TRANSCRIPT_MULTIPLE_STOP_CODONS),UPSTREAM(MODIFIER||585|||BnaA01g02050D|||BnaA01g02050D||1)	GT:PL	0/1:255,0,255
chrA01	1091217	chrA01:1091217_C/T	C	T	101	.	DP=19;VDB=0.688859;RPB=0.940317;MQB=0.870697;BQB=0.805456;MQSB=0.839457;SGB=-0.616816;MQ0F=0;ICB=1;HOB=0.5;AC=1;AN=2;DP4=4,9,3,3;MQ=57;EFF=DOWNSTREAM(MODIFIER||835|||BnaA01g02190D|||BnaA01g02190D||1|WARNING_TRANSCRIPT_MULTIPLE_STOP_CODONS),INTERGENIC(MODIFIER||||||||||1)	GT:PL	0/1:134,0,250
chrA01	1214195	chrA01:1214195_C/T	C	T	116	.	DP=18;VDB=0.544728;RPB=0.644941;MQB=1;BQB=0.755254;MQSB=1;SGB=-0.616816;MQ0F=0;ICB=1;HOB=0.5;AC=1;AN=2;DP4=7,5,4,2;MQ=60;EFF=DOWNSTREAM(MODIFIER||1874|||BnaA01g02410D|||BnaA01g02410D||1|WARNING_TRANSCRIPT_INCOMPLETE),INTERGENIC(MODIFIER||||||||||1),UPSTREAM(MODIFIER||1525|||BnaA01g02400D|||BnaA01g02400D||1),UPSTREAM(MODIFIER||3864|||BnaA01g02390D|||BnaA01g02390D||1)	GT:PL	0/1:149,0,255
chrA01	1238787	chrA01:1238787_C/T	C	T	213	.	DP=26;VDB=0.062152;RPB=0.0373542;MQB=0.888099;BQB=0.945959;MQSB=0.589687;SGB=-0.683931;MQ0F=0;ICB=1;HOB=0.5;AC=1;AN=2;DP4=2,11,6,7;MQ=56;EFF=DOWNSTREAM(MODIFIER||1309|||BnaA01g02440D|||BnaA01g02440D||1),INTERGENIC(MODIFIER||||||||||1),UPSTREAM(MODIFIER||3718|||BnaA01g02450D|||BnaA01g02450D||1|WARNING_TRANSCRIPT_INCOMPLETE)	GT:PL	0/1:246,0,216
chrA01	1253335	chrA01:1253335_G/A	G	A	98	.	DP=20;VDB=0.0455292;RPB=0.0294946;MQB=0.753249;BQB=0.972138;MQSB=0.303044;SGB=-0.636426;MQ0F=0;ICB=1;HOB=0.5;AC=1;AN=2;DP4=10,3,3,4;MQ=55;EFF=DOWNSTREAM(MODIFIER||1217|||BnaA01g02480D|||BnaA01g02480D||1),DOWNSTREAM(MODIFIER||1765|||BnaA01g02460D|||BnaA01g02460D||1|WARNING_TRANSCRIPT_INCOMPLETE),DOWNSTREAM(MODIFIER||4619|||BnaA01g02490D|||BnaA01g02490D||1),NON_SYNONYMOUS_CODING(MODERATE|MISSENSE|tCg/tTg|S6L||BnaA01g02470D|||BnaA01g02470D|1|1)	GT:PL	0/1:131,0,225
chrA01	1309515	chrA01:1309515_C/T	C	T	196	.	DP=34;VDB=0.852285;RPB=0.727678;MQB=0.899315;BQB=0.611214;MQSB=0.804815;SGB=-0.683931;MQ0F=0;ICB=1;HOB=0.5;AC=1;AN=2;DP4=11,10,4,9;MQ=58;EFF=INTERGENIC(MODIFIER||||||||||1),UPSTREAM(MODIFIER||3382|||BnaA01g02630D|||BnaA01g02630D||1|WARNING_TRANSCRIPT_MULTIPLE_STOP_CODONS),UPSTREAM(MODIFIER||3607|||BnaA01g02610D|||BnaA01g02610D||1|WARNING_TRANSCRIPT_INCOMPLETE),UPSTREAM(MODIFIER||767|||BnaA01g02620D|||BnaA01g02620D||1)	GT:PL	0/1:229,0,255
chrA01	1370338	chrA01:1370338_G/A	G	A	202	.	DP=23;VDB=0.399491;RPB=0.880748;MQB=0.960618;BQB=0.866448;MQSB=0.986928;SGB=-0.686358;MQ0F=0;ICB=1;HOB=0.5;AC=1;AN=2;DP4=2,7,2,12;MQ=58;EFF=DOWNSTREAM(MODIFIER||4462|||BnaA01g02800D|||BnaA01g02800D||1|WARNING_TRANSCRIPT_MULTIPLE_STOP_CODONS),SYNONYMOUS_CODING(LOW|SILENT|gaG/gaA|E225||BnaA01g02780D|||BnaA01g02780D|3|1|WARNING_TRANSCRIPT_MULTIPLE_STOP_CODONS),UPSTREAM(MODIFIER||2976|||BnaA01g02790D|||BnaA01g02790D||1),UPSTREAM(MODIFIER||3755|||BnaA01g02770D|||BnaA01g02770D||1|WARNING_TRANSCRIPT_INCOMPLETE)	GT:PL	0/1:235,0,181
chrA01	1379766	chrA01:1379766_C/T	C	T	189	.	DP=33;VDB=0.502073;RPB=0.528586;MQB=1;BQB=0.787025;MQSB=1;SGB=-0.686358;MQ0F=0;ICB=1;HOB=0.5;AC=1;AN=2;DP4=4,15,2,12;MQ=60;EFF=INTRON(MODIFIER|||||BnaA01g02800D|||BnaA01g02800D|1|1|WARNING_TRANSCRIPT_MULTIPLE_STOP_CODONS)	GT:PL	0/1:222,0,255
chrA01	1388348	chrA01:1388348_C/T	C	T	173	.	DP=18;VDB=0.675225;RPB=0.975631;MQB=1;BQB=0.965097;MQSB=1;SGB=-0.670168;MQ0F=0;ICB=1;HOB=0.5;AC=1;AN=2;DP4=0,8,2,8;MQ=60;EFF=NON_SYNONYMOUS_CODING(MODERATE|MISSENSE|Gat/Aat|D500N||BnaA01g02820D|||BnaA01g02820D|6|1|WARNING_TRANSCRIPT_MULTIPLE_STOP_CODONS),UPSTREAM(MODIFIER||1544|||BnaA01g02810D|||BnaA01g02810D||1),UPSTREAM(MODIFIER||3274|||BnaA01g02830D|||BnaA01g02830D||1)	GT:PL	0/1:206,0,140
chrA01	1431047	chrA01:1431047_C/T	C	T	222	.	DP=31;VDB=0.0237165;RPB=0.471998;MQB=0.957006;BQB=0.992993;MQSB=0.94467;SGB=-0.688148;MQ0F=0;ICB=1;HOB=0.5;AC=1;AN=2;DP4=7,9,7,8;MQ=59;EFF=DOWNSTREAM(MODIFIER||1986|||BnaA01g02920D|||BnaA01g02920D||1),DOWNSTREAM(MODIFIER||3650|||BnaA01g02910D|||BnaA01g02910D||1|WARNING_TRANSCRIPT_INCOMPLETE),INTERGENIC(MODIFIER||||||||||1),UPSTREAM(MODIFIER||4004|||BnaA01g02940D|||BnaA01g02940D||1|WARNING_TRANSCRIPT_MULTIPLE_STOP_CODONS),UPSTREAM(MODIFIER||647|||BnaA01g02930D|||BnaA01g02930D||1|WARNING_TRANSCRIPT_MULTIPLE_STOP_CODONS)	GT:PL	0/1:255,0,255
chrA01	1525641	chrA01:1525641_C/T	C	T	167	.	DP=24;VDB=0.62232;RPB=0.494431;MQB=0.731218;BQB=0.692539;MQSB=0.7544;SGB=-0.670168;MQ0F=0;ICB=1;HOB=0.5;AC=1;AN=2;DP4=8,4,6,4;MQ=51;EFF=DOWNSTREAM(MODIFIER||1880|||BnaA01g03170D|||BnaA01g03170D||1|WARNING_TRANSCRIPT_INCOMPLETE),INTRON(MODIFIER|||||BnaA01g03160D|||BnaA01g03160D|3|1)	GT:PL	0/1:200,0,237
chrA01	1542505	chrA01:1542505_A/C	A	C	25.2953	.	DP=3;VDB=0.58;RPB=1;MQB=1;BQB=1;MQSB=1;SGB=-0.453602;MQ0F=0.333333;AC=2;AN=2;DP4=0,1,1,1;MQ=19;EFF=INTRON(MODIFIER|||||BnaA01g03200D|||BnaA01g03200D|3|1|WARNING_TRANSCRIPT_INCOMPLETE)	GT:PL	1/1:52,3,0
chrA01	1590919	chrA01:1590919_G/A	G	A	209	.	DP=21;VDB=0.709568;RPB=0.225773;MQB=1;BQB=0.994437;MQSB=1;SGB=-0.676189;MQ0F=0;ICB=1;HOB=0.5;AC=1;AN=2;DP4=5,5,6,5;MQ=60;EFF=DOWNSTREAM(MODIFIER||2414|||BnaA01g03340D|||BnaA01g03340D||1|WARNING_TRANSCRIPT_INCOMPLETE),DOWNSTREAM(MODIFIER||4031|||BnaA01g03360D|||BnaA01g03360D||1|WARNING_TRANSCRIPT_MULTIPLE_STOP_CODONS),DOWNSTREAM(MODIFIER||4405|||BnaA01g03330D|||BnaA01g03330D||1),SYNONYMOUS_CODING(LOW|SILENT|aaC/aaT|N357||BnaA01g03350D|||BnaA01g03350D|11|1|WARNING_TRANSCRIPT_MULTIPLE_STOP_CODONS)	GT:PL	0/1:242,0,223
chrA01	1624596	chrA01:1624596_G/A	G	A	196	.	DP=23;VDB=0.604147;RPB=0.992453;MQB=1;BQB=0.977066;MQSB=1;SGB=-0.680642;MQ0F=0;ICB=1;HOB=0.5;AC=1;AN=2;DP4=5,6,9,3;MQ=60;EFF=DOWNSTREAM(MODIFIER||2704|||BnaA01g03410D|||BnaA01g03410D||1|WARNING_TRANSCRIPT_MULTIPLE_STOP_CODONS),DOWNSTREAM(MODIFIER||498|||BnaA01g03420D|||BnaA01g03420D||1),NON_SYNONYMOUS_CODING(MODERATE|MISSENSE|Gca/Aca|A24T||BnaA01g03430D|||BnaA01g03430D|1|1|WARNING_TRANSCRIPT_MULTIPLE_STOP_CODONS),UPSTREAM(MODIFIER||2381|||BnaA01g03440D|||BnaA01g03440D||1|WARNING_TRANSCRIPT_INCOMPLETE),UPSTREAM(MODIFIER||3642|||BnaA01g03450D|||BnaA01g03450D||1|WARNING_TRANSCRIPT_MULTIPLE_STOP_CODONS)	GT:PL	0/1:229,0,230
chrA01	1629517	chrA01:1629517_C/T	C	T	143	.	DP=14;VDB=0.811382;RPB=0.991701;MQB=0.364827;BQB=0.218985;MQSB=0.927743;SGB=-0.651104;MQ0F=0;ICB=1;HOB=0.5;AC=1;AN=2;DP4=2,4,4,4;MQ=42;EFF=DOWNSTREAM(MODIFIER||1370|||BnaA01g03440D|||BnaA01g03440D||1|WARNING_TRANSCRIPT_INCOMPLETE),DOWNSTREAM(MODIFIER||3306|||BnaA01g03430D|||BnaA01g03430D||1|WARNING_TRANSCRIPT_MULTIPLE_STOP_CODONS),NON_SYNONYMOUS_CODING(MODERATE|MISSENSE|tCa/tTa|S133L||BnaA01g03450D|||BnaA01g03450D|7|1|WARNING_TRANSCRIPT_MULTIPLE_STOP_CODONS),UPSTREAM(MODIFIER||3584|||BnaA01g03470D|||BnaA01g03470D||1),UPSTREAM(MODIFIER||4431|||BnaA01g03480D|||BnaA01g03480D||1),UPSTREAM(MODIFIER||454|||BnaA01g03460D|||BnaA01g03460D||1|WARNING_TRANSCRIPT_INCOMPLETE)	GT:PL	0/1:176,0,117
chrA01	1683107	chrA01:1683107_C/T	C	T	174	.	DP=17;VDB=0.246704;RPB=0.513417;MQB=1;BQB=0.91051;MQSB=1;SGB=-0.662043;MQ0F=0;ICB=1;HOB=0.5;AC=1;AN=2;DP4=5,3,4,5;MQ=60;EFF=DOWNSTREAM(MODIFIER||3802|||BnaA01g03580D|||BnaA01g03580D||1|WARNING_TRANSCRIPT_INCOMPLETE),DOWNSTREAM(MODIFIER||803|||BnaA01g03590D|||BnaA01g03590D||1|WARNING_TRANSCRIPT_MULTIPLE_STOP_CODONS),NON_SYNONYMOUS_CODING(MODERATE|MISSENSE|cCc/cTc|P20L||BnaA01g03600D|||BnaA01g03600D|1|1|WARNING_TRANSCRIPT_MULTIPLE_STOP_CODONS),UPSTREAM(MODIFIER||3173|||BnaA01g03610D|||BnaA01g03610D||1|WARNING_TRANSCRIPT_MULTIPLE_STOP_CODONS)	GT:PL	0/1:207,0,177
chrA01	1688913	chrA01:1688913_G/A	G	A	222	.	DP=31;VDB=0.993048;RPB=0.893597;MQB=1;BQB=0.506676;MQSB=1;SGB=-0.689466;MQ0F=0;ICB=1;HOB=0.5;AC=1;AN=2;DP4=6,9,7,9;MQ=60;EFF=DOWNSTREAM(MODIFIER||4345|||BnaA01g03600D|||BnaA01g03600D||1|WARNING_TRANSCRIPT_MULTIPLE_STOP_CODONS),DOWNSTREAM(MODIFIER||4345|||BnaA01g03620D|||BnaA01g03620D||1|WARNING_TRANSCRIPT_INCOMPLETE),SYNONYMOUS_CODING(LOW|SILENT|caG/caA|Q751||BnaA01g03610D|||BnaA01g03610D|5|1|WARNING_TRANSCRIPT_MULTIPLE_STOP_CODONS)	GT:PL	0/1:255,0,255
chrA01	1692025	chrA01:1692025_C/T	C	T	215	.	DP=23;VDB=0.624755;RPB=0.857779;MQB=1;BQB=0.451162;MQSB=1;SGB=-0.680642;MQ0F=0;ICB=1;HOB=0.5;AC=1;AN=2;DP4=6,5,8,4;MQ=60;EFF=DOWNSTREAM(MODIFIER||1233|||BnaA01g03620D|||BnaA01g03620D||1|WARNING_TRANSCRIPT_INCOMPLETE),SYNONYMOUS_CODING(LOW|SILENT|gcC/gcT|A1495||BnaA01g03610D|||BnaA01g03610D|10|1|WARNING_TRANSCRIPT_MULTIPLE_STOP_CODONS)	GT:PL	0/1:248,0,227
chrA01	1717453	chrA01:1717453_C/T	C	T	222	.	DP=34;VDB=0.656994;RPB=0.360018;MQB=0.958048;BQB=0.982216;MQSB=0.95293;SGB=-0.690438;MQ0F=0;ICB=1;HOB=0.5;AC=1;AN=2;DP4=9,8,9,8;MQ=59;EFF=DOWNSTREAM(MODIFIER||1554|||BnaA01g03650D|||BnaA01g03650D||1|WARNING_TRANSCRIPT_INCOMPLETE),INTRON(MODIFIER|||||BnaA01g03640D|||BnaA01g03640D|38|1|WARNING_TRANSCRIPT_INCOMPLETE),UPSTREAM(MODIFIER||3817|||BnaA01g03660D|||BnaA01g03660D||1)	GT:PL	0/1:255,0,255
chrA01	1723699	chrA01:1723699_G/A	G	A	222	.	DP=29;VDB=0.261649;RPB=0.747018;MQB=0.657047;BQB=0.840657;MQSB=0.693763;SGB=-0.686358;MQ0F=0;ICB=1;HOB=0.5;AC=1;AN=2;DP4=9,6,7,7;MQ=56;EFF=DOWNSTREAM(MODIFIER||651|||BnaA01g03670D|||BnaA01g03670D||1),SYNONYMOUS_CODING(LOW|SILENT|aaG/aaA|K810||BnaA01g03660D|||BnaA01g03660D|1|1),UPSTREAM(MODIFIER||2887|||BnaA01g03650D|||BnaA01g03650D||1|WARNING_TRANSCRIPT_INCOMPLETE)	GT:PL	0/1:255,0,255
chrA01	1729852	chrA01:1729852_G/A	G	A	123	.	DP=17;VDB=0.427991;RPB=0.968927;MQB=1;BQB=0.902783;MQSB=1;SGB=-0.616816;MQ0F=0;ICB=1;HOB=0.5;AC=1;AN=2;DP4=7,4,3,3;MQ=60;EFF=SYNONYMOUS_CODING(LOW|SILENT|gaG/gaA|E9||BnaA01g03680D|||BnaA01g03680D|1|1|WARNING_TRANSCRIPT_INCOMPLETE),UPSTREAM(MODIFIER||4276|||BnaA01g03670D|||BnaA01g03670D||1)	GT:PL	0/1:156,0,246
chrA01	1737509	chrA01:1737509_C/T	C	T	90	.	DP=12;VDB=0.575151;RPB=0.6821;MQB=0.760054;BQB=0.95494;MQSB=0.203896;SGB=-0.590765;MQ0F=0;ICB=1;HOB=0.5;AC=1;AN=2;DP4=3,4,1,4;MQ=51;EFF=DOWNSTREAM(MODIFIER||1390|||BnaA01g03690D|||BnaA01g03690D||1),DOWNSTREAM(MODIFIER||2055|||BnaA01g03680D|||BnaA01g03680D||1|WARNING_TRANSCRIPT_INCOMPLETE),DOWNSTREAM(MODIFIER||3448|||BnaA01g03730D|||BnaA01g03730D||1|WARNING_TRANSCRIPT_INCOMPLETE),NON_SYNONYMOUS_CODING(MODERATE|MISSENSE|cCt/cTt|P38L||BnaA01g03700D|||BnaA01g03700D|1|1),UPSTREAM(MODIFIER||1198|||BnaA01g03710D|||BnaA01g03710D||1),UPSTREAM(MODIFIER||2616|||BnaA01g03720D|||BnaA01g03720D||1)	GT:PL	0/1:123,0,169
chrA01	1741370	chrA01:1741370_C/T	C	T	118	.	DP=27;VDB=0.0831833;RPB=0.29215;MQB=1;BQB=0.511891;MQSB=1;SGB=-0.662043;MQ0F=0;ICB=1;HOB=0.5;AC=1;AN=2;DP4=9,9,1,8;MQ=60;EFF=DOWNSTREAM(MODIFIER||1060|||BnaA01g03720D|||BnaA01g03720D||1),DOWNSTREAM(MODIFIER||2478|||BnaA01g03710D|||BnaA01g03710D||1),DOWNSTREAM(MODIFIER||3788|||BnaA01g03700D|||BnaA01g03700D||1),SYNONYMOUS_CODING(LOW|SILENT|agG/agA|R230||BnaA01g03730D|||BnaA01g03730D|5|1|WARNING_TRANSCRIPT_INCOMPLETE),UPSTREAM(MODIFIER||2547|||BnaA01g03740D|||BnaA01g03740D||1|WARNING_TRANSCRIPT_MULTIPLE_STOP_CODONS)	GT:PL	0/1:151,0,255
chrA01	1752979	chrA01:1752979_G/A	G	A	77	.	DP=9;VDB=0.850373;RPB=0.89338;MQB=0.89338;BQB=0.406082;MQSB=0.571429;SGB=-0.590765;MQ0F=0;ICB=1;HOB=0.5;AC=1;AN=2;DP4=1,3,1,4;MQ=49;EFF=DOWNSTREAM(MODIFIER||1447|||BnaA01g03780D|||BnaA01g03780D||1),DOWNSTREAM(MODIFIER||3553|||BnaA01g03760D|||BnaA01g03760D||1),DOWNSTREAM(MODIFIER||4955|||BnaA01g03750D|||BnaA01g03750D||1|WARNING_TRANSCRIPT_MULTIPLE_STOP_CODONS),SYNONYMOUS_CODING(LOW|SILENT|aaG/aaA|K131||BnaA01g03770D|||BnaA01g03770D|2|1|WARNING_TRANSCRIPT_INCOMPLETE),UPSTREAM(MODIFIER||2689|||BnaA01g03790D|||BnaA01g03790D||1|WARNING_TRANSCRIPT_MULTIPLE_STOP_CODONS)	GT:PL	0/1:110,0,111
chrA01	1791409	chrA01:1791409_G/A	G	A	101	.	DP=31;VDB=0.449235;RPB=0.487166;MQB=0.0533367;BQB=0.316872;MQSB=0.00148704;SGB=-0.662043;MQ0F=0.0967742;ICB=1;HOB=0.5;AC=1;AN=2;DP4=14,7,1,8;MQ=41;EFF=DOWNSTREAM(MODIFIER||1451|||BnaA01g03880D|||BnaA01g03880D||1|WARNING_TRANSCRIPT_INCOMPLETE),DOWNSTREAM(MODIFIER||618|||BnaA01g03860D|||BnaA01g03860D||1|WARNING_TRANSCRIPT_INCOMPLETE),NON_SYNONYMOUS_CODING(MODERATE|MISSENSE|Gtc/Atc|V85I||BnaA01g03870D|||BnaA01g03870D|1|1)	GT:PL	0/1:134,0,255
chrA01	1846773	chrA01:1846773_G/A	G	A	43.2796	.	DP=4;VDB=0.0330887;RPB=1;MQB=1;BQB=1;MQSB=0.75;SGB=-0.511536;MQ0F=0.5;AC=2;AN=2;DP4=0,1,2,1;MQ=24;EFF=DOWNSTREAM(MODIFIER||3681|||BnaA01g04030D|||BnaA01g04030D||1|WARNING_TRANSCRIPT_MULTIPLE_STOP_CODONS),NON_SYNONYMOUS_CODING(MODERATE|MISSENSE|Gga/Aga|G858R||BnaA01g04020D|||BnaA01g04020D|13|1|WARNING_TRANSCRIPT_INCOMPLETE)	GT:PL	1/1:70,5,0
chrA01	1930109	chrA01:1930109_C/T	C	T	97	.	DP=16;VDB=0.817917;RPB=0.998531;MQB=0.555306;BQB=0.948436;MQSB=0.857143;SGB=-0.616816;MQ0F=0;ICB=1;HOB=0.5;AC=1;AN=2;DP4=0,10,2,4;MQ=56;EFF=DOWNSTREAM(MODIFIER||2818|||BnaA01g04170D|||BnaA01g04170D||1|WARNING_TRANSCRIPT_INCOMPLETE),NON_SYNONYMOUS_CODING(MODERATE|MISSENSE|aGg/aAg|R39K||BnaA01g04160D|||BnaA01g04160D|2|1|WARNING_TRANSCRIPT_INCOMPLETE)	GT:PL	0/1:130,0,152
chrA01	1944639	chrA01:1944639_C/T	C	T	217	.	DP=28;VDB=0.780419;RPB=0.501616;MQB=0.999735;BQB=0.968414;MQSB=0.986538;SGB=-0.683931;MQ0F=0.0357143;ICB=1;HOB=0.5;AC=1;AN=2;DP4=8,7,9,4;MQ=57;EFF=INTRON(MODIFIER|||||BnaA01g04200D|||BnaA01g04200D|2|1|WARNING_TRANSCRIPT_INCOMPLETE),UPSTREAM(MODIFIER||4218|||BnaA01g04190D|||BnaA01g04190D||1)	GT:PL	0/1:250,0,255
chrA01	1998337	chrA01:1998337_T/C	T	C	89	.	DP=40;VDB=0.215483;RPB=0.767787;MQB=0.0583541;BQB=0.275332;MQSB=0.988994;SGB=-0.651104;MQ0F=0;ICB=1;HOB=0.5;AC=1;AN=2;DP4=15,17,5,3;MQ=56;EFF=DOWNSTREAM(MODIFIER||3736|||BnaA01g04320D|||BnaA01g04320D||1|WARNING_TRANSCRIPT_MULTIPLE_STOP_CODONS),SYNONYMOUS_CODING(LOW|SILENT|tcT/tcC|S461||BnaA01g04330D|||BnaA01g04330D|5|1|WARNING_TRANSCRIPT_MULTIPLE_STOP_CODONS)	GT:PL	0/1:124,0,255
chrA01	2036782	chrA01:2036782_C/T	C	T	222	.	DP=42;VDB=0.790451;RPB=0.920639;MQB=0.920639;BQB=0.998709;MQSB=0.596429;SGB=-0.692831;MQ0F=0;ICB=1;HOB=0.5;AC=1;AN=2;DP4=8,10,10,14;MQ=56;EFF=INTERGENIC(MODIFIER||||||||||1),UPSTREAM(MODIFIER||2232|||BnaA01g04390D|||BnaA01g04390D||1),UPSTREAM(MODIFIER||258|||BnaA01g04400D|||BnaA01g04400D||1|WARNING_TRANSCRIPT_INCOMPLETE)	GT:PL	0/1:255,0,255
chrA01	2038614	chrA01:2038614_C/T	C	T	222	.	DP=55;VDB=0.334198;RPB=0.212498;MQB=0.22312;BQB=0.552369;MQSB=0.642866;SGB=-0.690438;MQ0F=0.0181818;ICB=1;HOB=0.5;AC=1;AN=2;DP4=22,15,8,9;MQ=52;EFF=INTRON(MODIFIER|||||BnaA01g04400D|||BnaA01g04400D|6|1|WARNING_TRANSCRIPT_INCOMPLETE),UPSTREAM(MODIFIER||4064|||BnaA01g04390D|||BnaA01g04390D||1)	GT:PL	0/1:255,0,255
chrA01	2040199	chrA01:2040199_C/T	C	T	168	.	DP=18;VDB=0.598254;RPB=0.965521;MQB=0.729213;BQB=0.244777;MQSB=0.885629;SGB=-0.662043;MQ0F=0;ICB=1;HOB=0.5;AC=1;AN=2;DP4=6,3,7,2;MQ=59;EFF=INTRON(MODIFIER|||||BnaA01g04400D|||BnaA01g04400D|6|1|WARNING_TRANSCRIPT_INCOMPLETE)	GT:PL	0/1:201,0,199
chrA01	2113956	chrA01:2113956_C/T	C	T	201	.	DP=21;VDB=0.969052;RPB=0.869825;MQB=0.370932;BQB=0.799507;MQSB=0.994334;SGB=-0.676189;MQ0F=0;ICB=1;HOB=0.5;AC=1;AN=2;DP4=4,6,5,6;MQ=55;EFF=DOWNSTREAM(MODIFIER||1092|||BnaA01g04530D|||BnaA01g04530D||1|WARNING_TRANSCRIPT_INCOMPLETE),NON_SYNONYMOUS_CODING(MODERATE|MISSENSE|Cca/Tca|P1121S||BnaA01g04520D|||BnaA01g04520D|22|1|WARNING_TRANSCRIPT_MULTIPLE_STOP_CODONS)	GT:PL	0/1:234,0,223
chrA01	2134236	chrA01:2134236_C/T	C	T	125	.	DP=34;VDB=0.647931;RPB=0.82971;MQB=0.964899;BQB=0.173626;MQSB=0.0287872;SGB=-0.676189;MQ0F=0.117647;ICB=1;HOB=0.5;AC=1;AN=2;DP4=7,15,3,8;MQ=39;EFF=DOWNSTREAM(MODIFIER||4950|||BnaA01g04580D|||BnaA01g04580D||1),SYNONYMOUS_CODING(LOW|SILENT|gaG/gaA|E251||BnaA01g04570D|||BnaA01g04570D|2|1),UPSTREAM(MODIFIER||3926|||BnaA01g04560D|||BnaA01g04560D||1)	GT:PL	0/1:158,0,255
chrA01	2168672	chrA01:2168672_C/T	C	T	74	.	DP=19;VDB=0.959025;RPB=0.733709;MQB=0.898397;BQB=0.983003;MQSB=0.496585;SGB=-0.590765;MQ0F=0;ICB=1;HOB=0.5;AC=1;AN=2;DP4=4,10,3,2;MQ=50;EFF=DOWNSTREAM(MODIFIER||75|||BnaA01g04660D|||BnaA01g04660D||1),DOWNSTREAM(MODIFIER||798|||BnaA01g04650D|||BnaA01g04650D||1|WARNING_TRANSCRIPT_INCOMPLETE),INTRAGENIC(MODIFIER|||||BnaA01g04660D|||||1),UPSTREAM(MODIFIER||3335|||BnaA01g04640D|||BnaA01g04640D||1|WARNING_TRANSCRIPT_MULTIPLE_STOP_CODONS)	GT:PL	0/1:108,0,242
chrA01	2228341	chrA01:2228341_C/T	C	T	222	.	DP=40;VDB=0.78622;RPB=0.925963;MQB=0.964076;BQB=0.162288;MQSB=0.975905;SGB=-0.692067;MQ0F=0;ICB=1;HOB=0.5;AC=1;AN=2;DP4=8,12,8,12;MQ=59;EFF=DOWNSTREAM(MODIFIER||3245|||BnaA01g04760D|||BnaA01g04760D||1|WARNING_TRANSCRIPT_MULTIPLE_STOP_CODONS),SYNONYMOUS_CODING(LOW|SILENT|agG/agA|R70||BnaA01g04770D|||BnaA01g04770D|3|1|WARNING_TRANSCRIPT_MULTIPLE_STOP_CODONS),UPSTREAM(MODIFIER||3150|||BnaA01g04780D|||BnaA01g04780D||1|WARNING_TRANSCRIPT_INCOMPLETE)	GT:PL	0/1:255,0,255
chrA01	2242033	chrA01:2242033_C/T	C	T	148	.	DP=24;VDB=0.791433;RPB=0.309786;MQB=0.88692;BQB=0.544711;MQSB=0.88692;SGB=-0.651104;MQ0F=0;ICB=1;HOB=0.5;AC=1;AN=2;DP4=4,12,4,4;MQ=57;EFF=DOWNSTREAM(MODIFIER||3447|||BnaA01g04800D|||BnaA01g04800D||1|WARNING_TRANSCRIPT_INCOMPLETE),DOWNSTREAM(MODIFIER||436|||BnaA01g04810D|||BnaA01g04810D||1|WARNING_TRANSCRIPT_INCOMPLETE),INTERGENIC(MODIFIER||||||||||1),UPSTREAM(MODIFIER||2073|||BnaA01g04820D|||BnaA01g04820D||1|WARNING_TRANSCRIPT_INCOMPLETE),UPSTREAM(MODIFIER||3851|||BnaA01g04830D|||BnaA01g04830D||1|WARNING_TRANSCRIPT_INCOMPLETE)	GT:PL	0/1:181,0,255
chrA01	2242977	chrA01:2242977_C/T	C	T	199	.	DP=30;VDB=0.0308614;RPB=0.939481;MQB=0.4128;BQB=0.924982;MQSB=0.990826;SGB=-0.686358;MQ0F=0;ICB=1;HOB=0.5;AC=1;AN=2;DP4=5,11,4,10;MQ=55;EFF=DOWNSTREAM(MODIFIER||1380|||BnaA01g04810D|||BnaA01g04810D||1|WARNING_TRANSCRIPT_INCOMPLETE),DOWNSTREAM(MODIFIER||4391|||BnaA01g04800D|||BnaA01g04800D||1|WARNING_TRANSCRIPT_INCOMPLETE),INTERGENIC(MODIFIER||||||||||1),UPSTREAM(MODIFIER||1129|||BnaA01g04820D|||BnaA01g04820D||1|WARNING_TRANSCRIPT_INCOMPLETE),UPSTREAM(MODIFIER||2907|||BnaA01g04830D|||BnaA01g04830D||1|WARNING_TRANSCRIPT_INCOMPLETE),UPSTREAM(MODIFIER||4463|||BnaA01g04840D|||BnaA01g04840D||1|WARNING_TRANSCRIPT_INCOMPLETE)	GT:PL	0/1:232,0,255
chrA01	2251613	chrA01:2251613_C/T	C	T	201	.	DP=29;VDB=0.945091;RPB=0.891154;MQB=0.954405;BQB=0.709064;MQSB=0.734495;SGB=-0.686358;MQ0F=0;ICB=1;HOB=0.5;AC=1;AN=2;DP4=8,7,6,8;MQ=45;EFF=DOWNSTREAM(MODIFIER||1825|||BnaA01g04860D|||BnaA01g04860D||1|WARNING_TRANSCRIPT_INCOMPLETE),DOWNSTREAM(MODIFIER||1920|||BnaA01g04840D|||BnaA01g04840D||1|WARNING_TRANSCRIPT_INCOMPLETE),NON_SYNONYMOUS_CODING(MODERATE|MISSENSE|Gct/Act|A299T||BnaA01g04850D|||BnaA01g04850D|5|1|WARNING_TRANSCRIPT_MULTIPLE_STOP_CODONS)	GT:PL	0/1:234,0,253
chrA01	2254964	chrA01:2254964_C/T	C	T	222	.	DP=31;VDB=0.744357;RPB=0.998244;MQB=0.957006;BQB=0.720132;MQSB=0.966712;SGB=-0.689466;MQ0F=0;ICB=1;HOB=0.5;AC=1;AN=2;DP4=6,9,7,9;MQ=59;EFF=DOWNSTREAM(MODIFIER||3783|||BnaA01g04870D|||BnaA01g04870D||1|WARNING_TRANSCRIPT_MULTIPLE_STOP_CODONS),NON_SYNONYMOUS_CODING(MODERATE|MISSENSE|gGa/gAa|G394E||BnaA01g04860D|||BnaA01g04860D|10|1|WARNING_TRANSCRIPT_INCOMPLETE),UPSTREAM(MODIFIER||2015|||BnaA01g04850D|||BnaA01g04850D||1|WARNING_TRANSCRIPT_MULTIPLE_STOP_CODONS)	GT:PL	0/1:255,0,255
chrA01	2255397	chrA01:2255397_C/T	C	T	210	.	DP=30;VDB=0.191902;RPB=0.974201;MQB=1;BQB=0.892016;MQSB=1;SGB=-0.686358;MQ0F=0;ICB=1;HOB=0.5;AC=1;AN=2;DP4=10,6,3,11;MQ=60;EFF=DOWNSTREAM(MODIFIER||3350|||BnaA01g04870D|||BnaA01g04870D||1|WARNING_TRANSCRIPT_MULTIPLE_STOP_CODONS),NON_SYNONYMOUS_CODING(MODERATE|MISSENSE|atG/atA|M356I||BnaA01g04860D|||BnaA01g04860D|8|1|WARNING_TRANSCRIPT_INCOMPLETE),UPSTREAM(MODIFIER||2448|||BnaA01g04850D|||BnaA01g04850D||1|WARNING_TRANSCRIPT_MULTIPLE_STOP_CODONS)	GT:PL	0/1:243,0,255
chrA01	2256020	chrA01:2256020_C/T	C	T	216	.	DP=34;VDB=0.740702;RPB=0.888481;MQB=0.954207;BQB=0.104514;MQSB=0.968015;SGB=-0.689466;MQ0F=0;ICB=1;HOB=0.5;AC=1;AN=2;DP4=8,9,11,5;MQ=58;EFF=DOWNSTREAM(MODIFIER||2727|||BnaA01g04870D|||BnaA01g04870D||1|WARNING_TRANSCRIPT_MULTIPLE_STOP_CODONS),INTRON(MODIFIER|||||BnaA01g04860D|||BnaA01g04860D|6|1|WARNING_TRANSCRIPT_INCOMPLETE),UPSTREAM(MODIFIER||3071|||BnaA01g04850D|||BnaA01g04850D||1|WARNING_TRANSCRIPT_MULTIPLE_STOP_CODONS)	GT:PL	0/1:249,0,255
chrA01	2291625	chrA01:2291625_C/T	C	T	123	.	DP=17;VDB=0.324191;RPB=0.342519;MQB=0.817757;BQB=0.865847;MQSB=0.869318;SGB=-0.636426;MQ0F=0;ICB=1;HOB=0.5;AC=1;AN=2;DP4=6,4,3,4;MQ=48;EFF=SYNONYMOUS_CODING(LOW|SILENT|cgG/cgA|R366||BnaA01g04940D|||BnaA01g04940D|9|1|WARNING_TRANSCRIPT_MULTIPLE_STOP_CODONS)	GT:PL	0/1:156,0,211
chrA01	2292770	chrA01:2292770_C/T	C	T	222	.	DP=61;VDB=0.414899;RPB=0.0887231;MQB=0.155956;BQB=0.783661;MQSB=0.998333;SGB=-0.692352;MQ0F=0;ICB=1;HOB=0.5;AC=1;AN=2;DP4=20,20,9,12;MQ=52;EFF=DOWNSTREAM(MODIFIER||4449|||BnaA01g04950D|||BnaA01g04950D||1),SYNONYMOUS_CODING(LOW|SILENT|caG/caA|Q144||BnaA01g04940D|||BnaA01g04940D|3|1|WARNING_TRANSCRIPT_MULTIPLE_STOP_CODONS)	GT:PL	0/1:255,0,255
chrA01	2354988	chrA01:2354988_C/T	C	T	91	.	DP=13;VDB=0.503385;RPB=0.723173;MQB=0.908075;BQB=0.908075;MQSB=0.0643861;SGB=-0.590765;MQ0F=0;ICB=1;HOB=0.5;AC=1;AN=2;DP4=5,3,3,2;MQ=52;EFF=DOWNSTREAM(MODIFIER||1842|||BnaA01g05020D|||BnaA01g05020D||1|WARNING_TRANSCRIPT_INCOMPLETE),DOWNSTREAM(MODIFIER||2922|||BnaA01g05000D|||BnaA01g05000D||1),NON_SYNONYMOUS_CODING(MODERATE|MISSENSE|aGg/aAg|R385K||BnaA01g05010D|||BnaA01g05010D|1|1|WARNING_TRANSCRIPT_INCOMPLETE),UPSTREAM(MODIFIER||3143|||BnaA01g05030D|||BnaA01g05030D||1)	GT:PL	0/1:124,0,193
chrA01	2498749	chrA01:2498749_G/A	G	A	52	.	DP=20;VDB=0.561811;RPB=0.976472;MQB=0.999048;BQB=0.82972;MQSB=0.82972;SGB=-0.590765;MQ0F=0.15;ICB=1;HOB=0.5;AC=1;AN=2;DP4=4,11,1,4;MQ=35;EFF=DOWNSTREAM(MODIFIER||3148|||BnaA01g05320D|||BnaA01g05320D||1),NON_SYNONYMOUS_CODING(MODERATE|MISSENSE|Gtt/Att|V644I||BnaA01g05300D|||BnaA01g05300D|15|1|WARNING_TRANSCRIPT_INCOMPLETE),UPSTREAM(MODIFIER||1387|||BnaA01g05310D|||BnaA01g05310D||1)	GT:PL	0/1:85,0,215
chrA01	2507366	chrA01:2507366_G/A	G	A	215	.	DP=31;VDB=0.539469;RPB=0.728944;MQB=0.890633;BQB=0.890633;MQSB=0.978343;SGB=-0.683931;MQ0F=0.0322581;ICB=1;HOB=0.5;AC=1;AN=2;DP4=8,9,5,8;MQ=55;EFF=DOWNSTREAM(MODIFIER||2234|||BnaA01g05350D|||BnaA01g05350D||1|WARNING_TRANSCRIPT_INCOMPLETE),DOWNSTREAM(MODIFIER||3513|||BnaA01g05360D|||BnaA01g05360D||1),DOWNSTREAM(MODIFIER||4892|||BnaA01g05370D|||BnaA01g05370D||1),NON_SYNONYMOUS_CODING(MODERATE|MISSENSE|cCc/cTc|P610L||BnaA01g05340D|||BnaA01g05340D|1|1),UPSTREAM(MODIFIER||1827|||BnaA01g05330D|||BnaA01g05330D||1|WARNING_TRANSCRIPT_INCOMPLETE),UPSTREAM(MODIFIER||4139|||BnaA01g05320D|||BnaA01g05320D||1)	GT:PL	0/1:248,0,255
chrA01	2508874	chrA01:2508874_G/A	G	A	206	.	DP=22;VDB=0.399878;RPB=0.936864;MQB=0.936864;BQB=0.995161;MQSB=0.674601;SGB=-0.676189;MQ0F=0;ICB=1;HOB=0.5;AC=1;AN=2;DP4=3,8,5,6;MQ=54;EFF=DOWNSTREAM(MODIFIER||2005|||BnaA01g05360D|||BnaA01g05360D||1),DOWNSTREAM(MODIFIER||3384|||BnaA01g05370D|||BnaA01g05370D||1),DOWNSTREAM(MODIFIER||726|||BnaA01g05350D|||BnaA01g05350D||1|WARNING_TRANSCRIPT_INCOMPLETE),SYNONYMOUS_CODING(LOW|SILENT|atC/atT|I107||BnaA01g05340D|||BnaA01g05340D|1|1),UPSTREAM(MODIFIER||3335|||BnaA01g05330D|||BnaA01g05330D||1|WARNING_TRANSCRIPT_INCOMPLETE)	GT:PL	0/1:239,0,220
chrA01	2508985	chrA01:2508985_G/A	G	A	141	.	DP=25;VDB=0.259674;RPB=0.68264;MQB=0.884621;BQB=0.920218;MQSB=0.929204;SGB=-0.651104;MQ0F=0;ICB=1;HOB=0.5;AC=1;AN=2;DP4=11,6,3,5;MQ=59;EFF=DOWNSTREAM(MODIFIER||1894|||BnaA01g05360D|||BnaA01g05360D||1),DOWNSTREAM(MODIFIER||3273|||BnaA01g05370D|||BnaA01g05370D||1),DOWNSTREAM(MODIFIER||615|||BnaA01g05350D|||BnaA01g05350D||1|WARNING_TRANSCRIPT_INCOMPLETE),SYNONYMOUS_CODING(LOW|SILENT|gtC/gtT|V70||BnaA01g05340D|||BnaA01g05340D|1|1),UPSTREAM(MODIFIER||3446|||BnaA01g05330D|||BnaA01g05330D||1|WARNING_TRANSCRIPT_INCOMPLETE)	GT:PL	0/1:174,0,255
chrA01	2546653	chrA01:2546653_C/A	C	A	222	.	DP=32;VDB=0.77123;RPB=0.561647;MQB=1;BQB=0.697989;MQSB=0.07489;SGB=-0.689466;MQ0F=0;ICB=1;HOB=0.5;AC=1;AN=2;DP4=11,5,11,5;MQ=52;EFF=DOWNSTREAM(MODIFIER||3863|||BnaA01g05470D|||BnaA01g05470D||1),DOWNSTREAM(MODIFIER||3982|||BnaA01g05460D|||BnaA01g05460D||1),INTRON(MODIFIER|||||BnaA01g05480D|||BnaA01g05480D|1|1|WARNING_TRANSCRIPT_MULTIPLE_STOP_CODONS)	GT:PL	0/1:255,0,255
chrA01	2561431	chrA01:2561431_G/A	G	A	129	.	DP=26;VDB=0.0541919;RPB=0.557841;MQB=0.210414;BQB=0.32364;MQSB=0.0280981;SGB=-0.670168;MQ0F=0;ICB=1;HOB=0.5;AC=1;AN=2;DP4=5,11,6,4;MQ=30;EFF=DOWNSTREAM(MODIFIER||3262|||BnaA01g05490D|||BnaA01g05490D||1),INTERGENIC(MODIFIER||||||||||1)	GT:PL	0/1:162,0,205
chrA01	2637341	chrA01:2637341_G/A	G	A	144	.	DP=22;VDB=0.488105;RPB=0.645963;MQB=0.0819022;BQB=0.625762;MQSB=0.00583735;SGB=-0.662043;MQ0F=0.0454545;ICB=1;HOB=0.5;AC=1;AN=2;DP4=6,7,1,8;MQ=49;EFF=DOWNSTREAM(MODIFIER||860|||BnaA01g05660D|||BnaA01g05660D||1|WARNING_TRANSCRIPT_MULTIPLE_STOP_CODONS),INTERGENIC(MODIFIER||||||||||1),UPSTREAM(MODIFIER||1600|||BnaA01g05670D|||BnaA01g05670D||1|WARNING_TRANSCRIPT_INCOMPLETE),UPSTREAM(MODIFIER||4353|||BnaA01g05650D|||BnaA01g05650D||1),UPSTREAM(MODIFIER||4604|||BnaA01g05640D|||BnaA01g05640D||1|WARNING_TRANSCRIPT_INCOMPLETE)	GT:PL	0/1:177,0,247
chrA01	2649168	chrA01:2649168_G/A	G	A	222	.	DP=22;VDB=0.895221;RPB=0.542584;MQB=1;BQB=0.319185;MQSB=1;SGB=-0.689466;MQ0F=0;ICB=1;HOB=0.5;AC=1;AN=2;DP4=1,5,4,12;MQ=60;EFF=DOWNSTREAM(MODIFIER||4280|||BnaA01g05680D|||BnaA01g05680D||1),INTRON(MODIFIER|||||BnaA01g05700D|||BnaA01g05700D|6|1|WARNING_TRANSCRIPT_INCOMPLETE),SPLICE_SITE_REGION(LOW|||||BnaA01g05700D|||BnaA01g05700D|6|1|WARNING_TRANSCRIPT_INCOMPLETE),UPSTREAM(MODIFIER||1703|||BnaA01g05690D|||BnaA01g05690D||1|WARNING_TRANSCRIPT_MULTIPLE_STOP_CODONS),UPSTREAM(MODIFIER||3556|||BnaA01g05710D|||BnaA01g05710D||1|WARNING_TRANSCRIPT_INCOMPLETE)	GT:PL	0/1:255,0,120
chrA01	2672128	chrA01:2672128_G/A	G	A	106	.	DP=16;VDB=0.898035;RPB=0.428674;MQB=0.620971;BQB=0.588086;MQSB=1;SGB=-0.616816;MQ0F=0;ICB=1;HOB=0.5;AC=1;AN=2;DP4=5,5,1,5;MQ=55;EFF=DOWNSTREAM(MODIFIER||904|||BnaA01g05750D|||BnaA01g05750D||1),INTERGENIC(MODIFIER||||||||||1),UPSTREAM(MODIFIER||2262|||BnaA01g05740D|||BnaA01g05740D||1|WARNING_TRANSCRIPT_INCOMPLETE)	GT:PL	0/1:139,0,229
chrA01	2681350	chrA01:2681350_G/A	G	A	222	.	DP=33;VDB=0.690061;RPB=0.997408;MQB=0.943128;BQB=0.217379;MQSB=0.165056;SGB=-0.689466;MQ0F=0;ICB=1;HOB=0.5;AC=1;AN=2;DP4=8,9,7,9;MQ=55;EFF=INTERGENIC(MODIFIER||||||||||1)	GT:PL	0/1:255,0,255
chrA01	2711734	chrA01:2711734_C/T	C	T	99	.	DP=17;VDB=0.329396;RPB=0.817757;MQB=0.99881;BQB=0.981133;MQSB=0.232624;SGB=-0.636426;MQ0F=0;ICB=1;HOB=0.5;AC=1;AN=2;DP4=7,3,3,4;MQ=38;EFF=DOWNSTREAM(MODIFIER||1647|||BnaA01g05830D|||BnaA01g05830D||1|WARNING_TRANSCRIPT_INCOMPLETE),DOWNSTREAM(MODIFIER||3916|||BnaA01g05840D|||BnaA01g05840D||1|WARNING_TRANSCRIPT_INCOMPLETE),SYNONYMOUS_CODING(LOW|SILENT|gtC/gtT|V111||BnaA01g05820D|||BnaA01g05820D|2|1|WARNING_TRANSCRIPT_INCOMPLETE),UPSTREAM(MODIFIER||1683|||BnaA01g05810D|||BnaA01g05810D||1|WARNING_TRANSCRIPT_INCOMPLETE)	GT:PL	0/1:132,0,168
chrA01	2739283	chrA01:2739283_C/T	C	T	222	.	DP=28;VDB=0.679639;RPB=0.961639;MQB=0.920573;BQB=0.946832;MQSB=0.993288;SGB=-0.692067;MQ0F=0;ICB=1;HOB=0.5;AC=1;AN=2;DP4=4,4,8,12;MQ=58;EFF=DOWNSTREAM(MODIFIER||4307|||BnaA01g05880D|||BnaA01g05880D||1),DOWNSTREAM(MODIFIER||4519|||BnaA01g05920D|||BnaA01g05920D||1|WARNING_TRANSCRIPT_INCOMPLETE),SYNONYMOUS_CODING(LOW|SILENT|ttG/ttA|L203||BnaA01g05900D|||BnaA01g05900D|5|1),UPSTREAM(MODIFIER||1685|||BnaA01g05890D|||BnaA01g05890D||1|WARNING_TRANSCRIPT_MULTIPLE_STOP_CODONS),UPSTREAM(MODIFIER||2775|||BnaA01g05910D|||BnaA01g05910D||1)	GT:PL	0/1:255,0,165
chrA01	2845006	chrA01:2845006_C/T	C	T	222	.	DP=28;VDB=0.203165;RPB=0.965827;MQB=1;BQB=0.7313;MQSB=1;SGB=-0.691153;MQ0F=0;ICB=1;HOB=0.5;AC=1;AN=2;DP4=8,2,11,7;MQ=60;EFF=DOWNSTREAM(MODIFIER||1101|||BnaA01g06170D|||BnaA01g06170D||1),INTERGENIC(MODIFIER||||||||||1)	GT:PL	0/1:255,0,180
chrA01	2871353	chrA01:2871353_C/T	C	T	130	.	DP=18;VDB=0.443437;RPB=0.0792548;MQB=1;BQB=0.138944;MQSB=1;SGB=-0.662043;MQ0F=0;ICB=1;HOB=0.5;AC=1;AN=2;DP4=3,6,1,8;MQ=60;EFF=INTERGENIC(MODIFIER||||||||||1),UPSTREAM(MODIFIER||1328|||BnaA01g06180D|||BnaA01g06180D||1|WARNING_TRANSCRIPT_INCOMPLETE)	GT:PL	0/1:163,0,211
chrA01	2888059	chrA01:2888059_C/T	C	T	118	.	DP=17;VDB=0.824652;RPB=0.944865;MQB=1;BQB=0.981652;MQSB=1;SGB=-0.662043;MQ0F=0;ICB=1;HOB=0.5;AC=1;AN=2;DP4=3,5,0,9;MQ=60;EFF=DOWNSTREAM(MODIFIER||3692|||BnaA01g06230D|||BnaA01g06230D||1|WARNING_TRANSCRIPT_INCOMPLETE),DOWNSTREAM(MODIFIER||3987|||BnaA01g06190D|||BnaA01g06190D||1|WARNING_TRANSCRIPT_MULTIPLE_STOP_CODONS),DOWNSTREAM(MODIFIER||4603|||BnaA01g06240D|||BnaA01g06240D||1|WARNING_TRANSCRIPT_MULTIPLE_STOP_CODONS),NON_SYNONYMOUS_CODING(MODERATE|MISSENSE|aCc/aTc|T228I||BnaA01g06210D|||BnaA01g06210D|5|1),UPSTREAM(MODIFIER||2760|||BnaA01g06200D|||BnaA01g06200D||1),UPSTREAM(MODIFIER||757|||BnaA01g06220D|||BnaA01g06220D||1|WARNING_TRANSCRIPT_MULTIPLE_STOP_CODONS)	GT:PL	0/1:151,0,198
chrA01	2920933	chrA01:2920933_C/T	C	T	114	.	DP=12;VDB=0.517234;RPB=0.71154;MQB=0.982603;BQB=0.813189;MQSB=1;SGB=-0.616816;MQ0F=0;ICB=1;HOB=0.5;AC=1;AN=2;DP4=3,3,1,5;MQ=60;EFF=INTERGENIC(MODIFIER||||||||||1),UPSTREAM(MODIFIER||1554|||BnaA01g06330D|||BnaA01g06330D||1|WARNING_TRANSCRIPT_MULTIPLE_STOP_CODONS),UPSTREAM(MODIFIER||2488|||BnaA01g06340D|||BnaA01g06340D||1|WARNING_TRANSCRIPT_MULTIPLE_STOP_CODONS)	GT:PL	0/1:147,0,160
chrA01	2935226	chrA01:2935226_C/T	C	T	222	.	DP=25;VDB=0.983663;RPB=0.226075;MQB=1;BQB=0.919164;MQSB=1;SGB=-0.686358;MQ0F=0;ICB=1;HOB=0.5;AC=1;AN=2;DP4=5,6,10,4;MQ=60;EFF=DOWNSTREAM(MODIFIER||3543|||BnaA01g06360D|||BnaA01g06360D||1),INTERGENIC(MODIFIER||||||||||1),UPSTREAM(MODIFIER||1351|||BnaA01g06370D|||BnaA01g06370D||1|WARNING_TRANSCRIPT_INCOMPLETE)	GT:PL	0/1:255,0,232
chrA01	2946405	chrA01:2946405_C/T	C	T	172	.	DP=26;VDB=0.508631;RPB=0.924849;MQB=1;BQB=0.32364;MQSB=1;SGB=-0.670168;MQ0F=0;ICB=1;HOB=0.5;AC=1;AN=2;DP4=8,8,5,5;MQ=60;EFF=DOWNSTREAM(MODIFIER||1502|||BnaA01g06380D|||BnaA01g06380D||1|WARNING_TRANSCRIPT_MULTIPLE_STOP_CODONS),DOWNSTREAM(MODIFIER||4764|||BnaA01g06370D|||BnaA01g06370D||1|WARNING_TRANSCRIPT_INCOMPLETE),DOWNSTREAM(MODIFIER||838|||BnaA01g06390D|||BnaA01g06390D||1),INTERGENIC(MODIFIER||||||||||1)	GT:PL	0/1:205,0,255
chrA01	2994322	chrA01:2994322_C/T	C	T	219	.	DP=28;VDB=0.386524;RPB=0.166824;MQB=1;BQB=0.878264;MQSB=1;SGB=-0.683931;MQ0F=0;ICB=1;HOB=0.5;AC=1;AN=2;DP4=9,5,7,6;MQ=60;EFF=DOWNSTREAM(MODIFIER||1894|||BnaA01g06460D|||BnaA01g06460D||1),INTERGENIC(MODIFIER||||||||||1),UPSTREAM(MODIFIER||64|||BnaA01g06470D|||BnaA01g06470D||1|WARNING_TRANSCRIPT_MULTIPLE_STOP_CODONS)	GT:PL	0/1:252,0,255
chrA01	3001961	chrA01:3001961_C/T	C	T	222	.	DP=29;VDB=0.296245;RPB=0.114238;MQB=0.999039;BQB=0.991383;MQSB=0.999048;SGB=-0.683931;MQ0F=0;ICB=1;HOB=0.5;AC=1;AN=2;DP4=7,9,7,6;MQ=59;EFF=DOWNSTREAM(MODIFIER||4394|||BnaA01g06490D|||BnaA01g06490D||1),INTERGENIC(MODIFIER||||||||||1),UPSTREAM(MODIFIER||1197|||BnaA01g06480D|||BnaA01g06480D||1)	GT:PL	0/1:255,0,255
chrA01	3019451	chrA01:3019451_C/T	C	T	207	.	DP=18;VDB=0.349765;RPB=0.0357513;MQB=0.983729;BQB=0.743558;MQSB=0.85394;SGB=-0.676189;MQ0F=0;ICB=1;HOB=0.5;AC=1;AN=2;DP4=2,5,4,7;MQ=57;EFF=DOWNSTREAM(MODIFIER||1988|||BnaA01g06510D|||BnaA01g06510D||1),INTERGENIC(MODIFIER||||||||||1),UPSTREAM(MODIFIER||387|||BnaA01g06520D|||BnaA01g06520D||1|WARNING_TRANSCRIPT_MULTIPLE_STOP_CODONS)	GT:PL	0/1:240,0,157
chrA01	3030103	chrA01:3030103_C/T	C	T	141	.	DP=28;VDB=0.0963598;RPB=0.940104;MQB=0.870254;BQB=0.454837;MQSB=0.715049;SGB=-0.670168;MQ0F=0;ICB=1;HOB=0.5;AC=1;AN=2;DP4=14,3,9,1;MQ=54;EFF=DOWNSTREAM(MODIFIER||1656|||BnaA01g06530D|||BnaA01g06530D||1|WARNING_TRANSCRIPT_MULTIPLE_STOP_CODONS),INTRON(MODIFIER|||||BnaA01g06540D|||BnaA01g06540D|2|1),UPSTREAM(MODIFIER||3204|||BnaA01g06550D|||BnaA01g06550D||1|WARNING_TRANSCRIPT_MULTIPLE_STOP_CODONS)	GT:PL	0/1:174,0,234
chrA01	3038631	chrA01:3038631_C/T	C	T	222	.	DP=31;VDB=0.406889;RPB=0.243867;MQB=0.957006;BQB=0.999805;MQSB=0.951229;SGB=-0.689466;MQ0F=0;ICB=1;HOB=0.5;AC=1;AN=2;DP4=8,7,8,8;MQ=59;EFF=NON_SYNONYMOUS_CODING(MODERATE|MISSENSE|Cgg/Tgg|R60W||BnaA01g06550D|||BnaA01g06550D|3|1|WARNING_TRANSCRIPT_MULTIPLE_STOP_CODONS),UPSTREAM(MODIFIER||2223|||BnaA01g06560D|||BnaA01g06560D||1)	GT:PL	0/1:255,0,255
chrA01	3077893	chrA01:3077893_C/T	C	T	114	.	DP=13;VDB=0.82691;RPB=0.899815;MQB=0.961166;BQB=0.961166;MQSB=0.623736;SGB=-0.616816;MQ0F=0;ICB=1;HOB=0.5;AC=1;AN=2;DP4=4,3,2,4;MQ=56;EFF=DOWNSTREAM(MODIFIER||184|||BnaA01g06630D|||BnaA01g06630D||1|WARNING_TRANSCRIPT_INCOMPLETE),DOWNSTREAM(MODIFIER||4138|||BnaA01g06610D|||BnaA01g06610D||1),SYNONYMOUS_CODING(LOW|SILENT|atC/atT|I239||BnaA01g06620D|||BnaA01g06620D|2|1)	GT:PL	0/1:147,0,173
chrA01	3083186	chrA01:3083186_C/T	C	T	156	.	DP=17;VDB=0.351291;RPB=0.944865;MQB=0.998843;BQB=0.995381;MQSB=0.108368;SGB=-0.651104;MQ0F=0.0588235;ICB=1;HOB=0.5;AC=1;AN=2;DP4=7,2,5,3;MQ=48;EFF=INTERGENIC(MODIFIER||||||||||1),UPSTREAM(MODIFIER||3427|||BnaA01g06630D|||BnaA01g06630D||1|WARNING_TRANSCRIPT_INCOMPLETE),UPSTREAM(MODIFIER||920|||BnaA01g06640D|||BnaA01g06640D||1)	GT:PL	0/1:189,0,189
chrA01	3105228	chrA01:3105228_C/T	C	T	144	.	DP=21;VDB=0.0831545;RPB=0.728107;MQB=0.895122;BQB=0.936543;MQSB=0.95891;SGB=-0.651104;MQ0F=0;ICB=1;HOB=0.5;AC=1;AN=2;DP4=5,8,3,5;MQ=59;EFF=DOWNSTREAM(MODIFIER||223|||BnaA01g06690D|||BnaA01g06690D||1|WARNING_TRANSCRIPT_INCOMPLETE),SYNONYMOUS_CODING(LOW|SILENT|cgG/cgA|R55||BnaA01g06680D|||BnaA01g06680D|1|1|WARNING_TRANSCRIPT_MULTIPLE_STOP_CODONS)	GT:PL	0/1:177,0,255
chrA01	3122828	chrA01:3122828_C/T	C	T	103	.	DP=8;VDB=0.121375;RPB=0.150134;MQB=0.900802;BQB=0.900802;MQSB=0.900802;SGB=-0.590765;MQ0F=0;ICB=1;HOB=0.5;AC=1;AN=2;DP4=2,1,1,4;MQ=60;EFF=DOWNSTREAM(MODIFIER||529|||BnaA01g06720D|||BnaA01g06720D||1),INTERGENIC(MODIFIER||||||||||1),UPSTREAM(MODIFIER||3262|||BnaA01g06740D|||BnaA01g06740D||1|WARNING_TRANSCRIPT_INCOMPLETE),UPSTREAM(MODIFIER||895|||BnaA01g06730D|||BnaA01g06730D||1|WARNING_TRANSCRIPT_INCOMPLETE)	GT:PL	0/1:136,0,87
chrA01	3200779	chrA01:3200779_C/T	C	T	169	.	DP=21;VDB=0.355721;RPB=0.970085;MQB=0.572438;BQB=0.853271;MQSB=0.936543;SGB=-0.676189;MQ0F=0;ICB=1;HOB=0.5;AC=1;AN=2;DP4=3,7,5,6;MQ=32;EFF=DOWNSTREAM(MODIFIER||1092|||BnaA01g06830D|||BnaA01g06830D||1|WARNING_TRANSCRIPT_INCOMPLETE),INTERGENIC(MODIFIER||||||||||1)	GT:PL	0/1:202,0,170
chrA01	3215202	chrA01:3215202_C/T	C	T	220	.	DP=24;VDB=0.679567;RPB=0.993309;MQB=1;BQB=0.993309;MQSB=1;SGB=-0.683931;MQ0F=0;ICB=1;HOB=0.5;AC=1;AN=2;DP4=4,7,4,9;MQ=60;EFF=INTRON(MODIFIER|||||BnaA01g06850D|||BnaA01g06850D|2|1|WARNING_TRANSCRIPT_MULTIPLE_STOP_CODONS),SPLICE_SITE_REGION(LOW|||||BnaA01g06850D|||BnaA01g06850D|2|1|WARNING_TRANSCRIPT_MULTIPLE_STOP_CODONS)	GT:PL	0/1:253,0,226
chrA01	3220593	chrA01:3220593_C/T	C	T	84	.	DP=22;VDB=0.241952;RPB=0.435091;MQB=0.906807;BQB=1;MQSB=0.770381;SGB=-0.616816;MQ0F=0;ICB=1;HOB=0.5;AC=1;AN=2;DP4=9,7,2,4;MQ=57;EFF=INTERGENIC(MODIFIER||||||||||1)	GT:PL	0/1:118,0,255
chrA01	3227548	chrA01:3227548_C/T	C	T	222	.	DP=25;VDB=0.814914;RPB=0.627059;MQB=1;BQB=0.919431;MQSB=1;SGB=-0.686358;MQ0F=0;ICB=1;HOB=0.5;AC=1;AN=2;DP4=6,4,5,9;MQ=60;EFF=SYNONYMOUS_CODING(LOW|SILENT|tcG/tcA|S1445||BnaA01g06860D|||BnaA01g06860D|4|1|WARNING_TRANSCRIPT_INCOMPLETE)	GT:PL	0/1:255,0,207
chrA01	3228827	chrA01:3228827_C/T	C	T	222	.	DP=25;VDB=0.972256;RPB=0.999576;MQB=0.973216;BQB=0.64766;MQSB=0.962269;SGB=-0.690438;MQ0F=0;ICB=1;HOB=0.5;AC=1;AN=2;DP4=2,6,8,9;MQ=59;EFF=DOWNSTREAM(MODIFIER||4653|||BnaA01g06870D|||BnaA01g06870D||1|WARNING_TRANSCRIPT_INCOMPLETE),NON_SYNONYMOUS_CODING(MODERATE|MISSENSE|Gag/Aag|E1050K||BnaA01g06860D|||BnaA01g06860D|3|1|WARNING_TRANSCRIPT_INCOMPLETE)	GT:PL	0/1:255,0,160
chrA01	3266615	chrA01:3266615_C/T	C	T	164	.	DP=18;VDB=0.998125;RPB=0.999026;MQB=0.924089;BQB=0.924089;MQSB=0.938795;SGB=-0.662043;MQ0F=0;ICB=1;HOB=0.5;AC=1;AN=2;DP4=4,5,6,3;MQ=58;EFF=DOWNSTREAM(MODIFIER||696|||BnaA01g06940D|||BnaA01g06940D||1|WARNING_TRANSCRIPT_INCOMPLETE),NON_SYNONYMOUS_CODING(MODERATE|MISSENSE|Ctt/Ttt|L282F||BnaA01g06930D|||BnaA01g06930D|1|1),UPSTREAM(MODIFIER||3188|||BnaA01g06920D|||BnaA01g06920D||1|WARNING_TRANSCRIPT_INCOMPLETE)	GT:PL	0/1:197,0,207
chrA01	3347479	chrA01:3347479_C/T	C	T	208	.	DP=29;VDB=0.281616;RPB=0.836376;MQB=0.965321;BQB=0.675598;MQSB=0.931617;SGB=-0.680642;MQ0F=0;ICB=1;HOB=0.5;AC=1;AN=2;DP4=7,10,5,7;MQ=59;EFF=INTRON(MODIFIER|||||BnaA01g07100D|||BnaA01g07100D|13|1|WARNING_TRANSCRIPT_INCOMPLETE)	GT:PL	0/1:241,0,255
chrA01	3355898	chrA01:3355898_C/T	C	T	222	.	DP=34;VDB=0.967114;RPB=0.990003;MQB=0.973818;BQB=0.214677;MQSB=0.958048;SGB=-0.692352;MQ0F=0;ICB=1;HOB=0.5;AC=1;AN=2;DP4=7,6,10,11;MQ=59;EFF=DOWNSTREAM(MODIFIER||3963|||BnaA01g07100D|||BnaA01g07100D||1|WARNING_TRANSCRIPT_INCOMPLETE),DOWNSTREAM(MODIFIER||4165|||BnaA01g07150D|||BnaA01g07150D||1),INTRON(MODIFIER|||||BnaA01g07120D|||BnaA01g07120D|11|1|WARNING_TRANSCRIPT_MULTIPLE_STOP_CODONS),UPSTREAM(MODIFIER||2397|||BnaA01g07140D|||BnaA01g07140D||1),UPSTREAM(MODIFIER||2508|||BnaA01g07110D|||BnaA01g07110D||1),UPSTREAM(MODIFIER||700|||BnaA01g07130D|||BnaA01g07130D||1|WARNING_TRANSCRIPT_INCOMPLETE)	GT:PL	0/1:255,0,235
chrA01	3363623	chrA01:3363623_C/T	C	T	196	.	DP=60;VDB=0.495835;RPB=0.880146;MQB=0.98769;BQB=0.0369868;MQSB=0.964624;SGB=-0.69168;MQ0F=0;ICB=1;HOB=0.5;AC=1;AN=2;DP4=23,16,11,8;MQ=59;EFF=DOWNSTREAM(MODIFIER||3751|||BnaA01g07140D|||BnaA01g07140D||1),DOWNSTREAM(MODIFIER||843|||BnaA01g07160D|||BnaA01g07160D||1|WARNING_TRANSCRIPT_MULTIPLE_STOP_CODONS),INTERGENIC(MODIFIER||||||||||1),UPSTREAM(MODIFIER||2413|||BnaA01g07150D|||BnaA01g07150D||1)	GT:PL	0/1:229,0,255
chrA01	3365573	chrA01:3365573_G/A	G	A	222	.	DP=64;VDB=0.925708;RPB=0.72587;MQB=1;BQB=0.808259;MQSB=1;SGB=-0.693132;MQ0F=0;ICB=1;HOB=0.5;AC=1;AN=2;DP4=17,13,20,14;MQ=60;EFF=DOWNSTREAM(MODIFIER||2793|||BnaA01g07160D|||BnaA01g07160D||1|WARNING_TRANSCRIPT_MULTIPLE_STOP_CODONS),INTERGENIC(MODIFIER||||||||||1),UPSTREAM(MODIFIER||3511|||BnaA01g07170D|||BnaA01g07170D||1|WARNING_TRANSCRIPT_MULTIPLE_STOP_CODONS),UPSTREAM(MODIFIER||4363|||BnaA01g07150D|||BnaA01g07150D||1)	GT:PL	0/1:255,0,255
chrA01	3374549	chrA01:3374549_C/T	C	T	91	.	DP=18;VDB=0.0322593;RPB=0.41985;MQB=0.447194;BQB=0.995249;MQSB=0.573753;SGB=-0.636426;MQ0F=0;ICB=1;HOB=0.5;AC=1;AN=2;DP4=6,4,6,1;MQ=45;EFF=DOWNSTREAM(MODIFIER||1050|||BnaA01g07180D|||BnaA01g07180D||1|WARNING_TRANSCRIPT_MULTIPLE_STOP_CODONS),DOWNSTREAM(MODIFIER||3595|||BnaA01g07170D|||BnaA01g07170D||1|WARNING_TRANSCRIPT_MULTIPLE_STOP_CODONS),DOWNSTREAM(MODIFIER||755|||BnaA01g07190D|||BnaA01g07190D||1|WARNING_TRANSCRIPT_MULTIPLE_STOP_CODONS),INTRAGENIC(MODIFIER|||||BnaA01g07190D|||||1)	GT:PL	0/1:124,0,213
chrA01	3392267	chrA01:3392267_C/T	C	T	216	.	DP=23;VDB=0.421623;RPB=0.639909;MQB=0.639909;BQB=0.851535;MQSB=0.743841;SGB=-0.686358;MQ0F=0;ICB=1;HOB=0.5;AC=1;AN=2;DP4=6,3,5,9;MQ=56;EFF=INTRON(MODIFIER|||||BnaA01g07200D|||BnaA01g07200D|4|1|WARNING_TRANSCRIPT_MULTIPLE_STOP_CODONS),UPSTREAM(MODIFIER||4350|||BnaA01g07210D|||BnaA01g07210D||1|WARNING_TRANSCRIPT_MULTIPLE_STOP_CODONS)	GT:PL	0/1:249,0,189
chrA01	3434360	chrA01:3434360_C/T	C	T	129	.	DP=11;VDB=0.831298;RPB=0.783809;MQB=1.00775;BQB=0.783809;MQSB=1.00775;SGB=-0.616816;MQ0F=0;ICB=1;HOB=0.5;AC=1;AN=2;DP4=3,1,3,3;MQ=60;EFF=DOWNSTREAM(MODIFIER||1575|||BnaA01g07290D|||BnaA01g07290D||1),DOWNSTREAM(MODIFIER||2710|||BnaA01g07310D|||BnaA01g07310D||1|WARNING_TRANSCRIPT_MULTIPLE_STOP_CODONS),DOWNSTREAM(MODIFIER||2712|||BnaA01g07280D|||BnaA01g07280D||1),DOWNSTREAM(MODIFIER||4835|||BnaA01g07270D|||BnaA01g07270D||1),DOWNSTREAM(MODIFIER||538|||BnaA01g07300D|||BnaA01g07300D||1),INTERGENIC(MODIFIER||||||||||1)	GT:PL	0/1:162,0,105
chrA01	3463495	chrA01:3463495_C/T	C	T	151	.	DP=23;VDB=0.0924411;RPB=0.995748;MQB=0.82746;BQB=0.689898;MQSB=0.765928;SGB=-0.680642;MQ0F=0.0434783;ICB=1;HOB=0.5;AC=1;AN=2;DP4=9,2,11,1;MQ=43;EFF=DOWNSTREAM(MODIFIER||1491|||BnaA01g07400D|||BnaA01g07400D||1|WARNING_TRANSCRIPT_INCOMPLETE),INTERGENIC(MODIFIER||||||||||1),UPSTREAM(MODIFIER||162|||BnaA01g07410D|||BnaA01g07410D||1|WARNING_TRANSCRIPT_MULTIPLE_STOP_CODONS),UPSTREAM(MODIFIER||3257|||BnaA01g07420D|||BnaA01g07420D||1|WARNING_TRANSCRIPT_INCOMPLETE)	GT:PL	0/1:184,0,174
chrA01	3465569	chrA01:3465569_C/T	C	T	219	.	DP=17;VDB=0.953432;RPB=0.8;MQB=1;BQB=0.9;MQSB=1;SGB=-0.688148;MQ0F=0;ICB=1;HOB=0.5;AC=1;AN=2;DP4=1,1,10,5;MQ=60;EFF=DOWNSTREAM(MODIFIER||3565|||BnaA01g07400D|||BnaA01g07400D||1|WARNING_TRANSCRIPT_INCOMPLETE),NON_SYNONYMOUS_CODING(MODERATE|MISSENSE|aCt/aTt|T340I||BnaA01g07410D|||BnaA01g07410D|7|1|WARNING_TRANSCRIPT_MULTIPLE_STOP_CODONS),UPSTREAM(MODIFIER||1183|||BnaA01g07420D|||BnaA01g07420D||1|WARNING_TRANSCRIPT_INCOMPLETE)	GT:PL	0/1:255,0,24
chrA01	3593626	chrA01:3593626_C/T	C	T	158	.	DP=24;VDB=0.482258;RPB=0.212862;MQB=0.526356;BQB=0.473733;MQSB=0.146043;SGB=-0.662043;MQ0F=0;ICB=1;HOB=0.5;AC=1;AN=2;DP4=10,5,4,5;MQ=54;EFF=DOWNSTREAM(MODIFIER||1641|||BnaA01g07650D|||BnaA01g07650D||1|WARNING_TRANSCRIPT_MULTIPLE_STOP_CODONS),DOWNSTREAM(MODIFIER||201|||BnaA01g07640D|||BnaA01g07640D||1),DOWNSTREAM(MODIFIER||4585|||BnaA01g07660D|||BnaA01g07660D||1|WARNING_TRANSCRIPT_INCOMPLETE),INTRAGENIC(MODIFIER|||||BnaA01g07640D|||||1),UPSTREAM(MODIFIER||4221|||BnaA01g07630D|||BnaA01g07630D||1|WARNING_TRANSCRIPT_MULTIPLE_STOP_CODONS)	GT:PL	0/1:191,0,255
chrA01	3603852	chrA01:3603852_C/T	C	T	162	.	DP=38;VDB=0.743489;RPB=0.603358;MQB=0.999017;BQB=0.396601;MQSB=0.454492;SGB=-0.692562;MQ0F=0.368421;ICB=1;HOB=0.5;AC=1;AN=2;DP4=10,6,14,8;MQ=23;EFF=INTERGENIC(MODIFIER||||||||||1),UPSTREAM(MODIFIER||983|||BnaA01g07660D|||BnaA01g07660D||1|WARNING_TRANSCRIPT_INCOMPLETE)	GT:PL	0/1:195,0,160
chrA01	3639518	chrA01:3639518_G/C	G	C	110	.	DP=25;VDB=0.490054;RPB=0.0449338;MQB=0.36729;BQB=0.823732;MQSB=0.889393;SGB=-0.662043;MQ0F=0;ICB=1;HOB=0.5;AC=1;AN=2;DP4=10,6,8,1;MQ=53;EFF=DOWNSTREAM(MODIFIER||33|||BnaA01g07690D|||BnaA01g07690D||1|WARNING_TRANSCRIPT_MULTIPLE_STOP_CODONS),INTRAGENIC(MODIFIER|||||BnaA01g07690D|||||1)	GT:PL	0/1:143,0,255
chrA01	3644583	chrA01:3644583_C/T	C	T	228	.	DP=22;VDB=0.920745;MQSB=1;SGB=-0.692562;MQ0F=0;AC=2;AN=2;DP4=0,0,10,12;MQ=60;EFF=INTERGENIC(MODIFIER||||||||||1),UPSTREAM(MODIFIER||1501|||BnaA01g07690D|||BnaA01g07690D||1|WARNING_TRANSCRIPT_MULTIPLE_STOP_CODONS)	GT:PL	1/1:255,66,0
chrA01	3644600	chrA01:3644600_C/T	C	T	228	.	DP=26;VDB=0.927183;MQSB=1;SGB=-0.692914;MQ0F=0;AC=2;AN=2;DP4=0,0,13,12;MQ=60;EFF=INTERGENIC(MODIFIER||||||||||1),UPSTREAM(MODIFIER||1518|||BnaA01g07690D|||BnaA01g07690D||1|WARNING_TRANSCRIPT_MULTIPLE_STOP_CODONS)	GT:PL	1/1:255,75,0
chrA01	3752932	chrA01:3752932_C/T	C	T	112	.	DP=14;VDB=0.0769344;RPB=0.703221;MQB=0.967216;BQB=0.301194;MQSB=0.923116;SGB=-0.616816;MQ0F=0;ICB=1;HOB=0.5;AC=1;AN=2;DP4=3,5,2,4;MQ=51;EFF=DOWNSTREAM(MODIFIER||21|||BnaA01g07960D|||BnaA01g07960D||1|WARNING_TRANSCRIPT_INCOMPLETE),INTRAGENIC(MODIFIER|||||BnaA01g07960D|||||1),UPSTREAM(MODIFIER||1146|||BnaA01g07950D|||BnaA01g07950D||1|WARNING_TRANSCRIPT_INCOMPLETE),UPSTREAM(MODIFIER||3283|||BnaA01g07940D|||BnaA01g07940D||1)	GT:PL	0/1:145,0,178
chrA01	3833105	chrA01:3833105_G/A	G	A	145	.	DP=19;VDB=0.389077;RPB=0.959099;MQB=0.803979;BQB=0.61207;MQSB=1;SGB=-0.676189;MQ0F=0;ICB=1;HOB=0.5;AC=1;AN=2;DP4=0,8,1,10;MQ=56;EFF=INTRON(MODIFIER|||||BnaA01g08110D|||BnaA01g08110D|2|1|WARNING_TRANSCRIPT_INCOMPLETE),UPSTREAM(MODIFIER||3333|||BnaA01g08100D|||BnaA01g08100D||1),UPSTREAM(MODIFIER||4160|||BnaA01g08090D|||BnaA01g08090D||1|WARNING_TRANSCRIPT_INCOMPLETE)	GT:PL	0/1:178,0,136
chrA01	3849988	chrA01:3849988_G/A	G	A	159	.	DP=23;VDB=0.789918;RPB=0.639909;MQB=1;BQB=0.968753;MQSB=1;SGB=-0.662043;MQ0F=0;ICB=1;HOB=0.5;AC=1;AN=2;DP4=8,6,3,6;MQ=60;EFF=DOWNSTREAM(MODIFIER||2517|||BnaA01g08140D|||BnaA01g08140D||1|WARNING_TRANSCRIPT_INCOMPLETE),INTERGENIC(MODIFIER||||||||||1),UPSTREAM(MODIFIER||1865|||BnaA01g08120D|||BnaA01g08120D||1|WARNING_TRANSCRIPT_INCOMPLETE),UPSTREAM(MODIFIER||758|||BnaA01g08130D|||BnaA01g08130D||1)	GT:PL	0/1:192,0,255
chrA01	4004649	chrA01:4004649_G/A	G	A	196	.	DP=23;VDB=0.960352;RPB=0.671527;MQB=0.743841;BQB=0.251407;MQSB=0.743841;SGB=-0.676189;MQ0F=0;ICB=1;HOB=0.5;AC=1;AN=2;DP4=6,6,6,5;MQ=56;EFF=DOWNSTREAM(MODIFIER||4491|||BnaA01g08350D|||BnaA01g08350D||1|WARNING_TRANSCRIPT_MULTIPLE_STOP_CODONS),INTRON(MODIFIER|||||BnaA01g08340D|||BnaA01g08340D|3|1|WARNING_TRANSCRIPT_MULTIPLE_STOP_CODONS)	GT:PL	0/1:229,0,255
chrA01	4046571	chrA01:4046571_G/A	G	A	222	.	DP=28;VDB=0.597072;RPB=0.514728;MQB=1;BQB=0.792454;MQSB=1;SGB=-0.690438;MQ0F=0;ICB=1;HOB=0.5;AC=1;AN=2;DP4=8,3,9,8;MQ=60;EFF=SYNONYMOUS_CODING(LOW|SILENT|tcC/tcT|S146||BnaA01g08480D|||BnaA01g08480D|2|1|WARNING_TRANSCRIPT_INCOMPLETE),UPSTREAM(MODIFIER||3711|||BnaA01g08470D|||BnaA01g08470D||1|WARNING_TRANSCRIPT_INCOMPLETE)	GT:PL	0/1:255,0,212
chrA01	4052726	chrA01:4052726_C/T	C	T	161	.	DP=25;VDB=0.551461;RPB=0.504695;MQB=0.970489;BQB=0.441782;MQSB=0.308873;SGB=-0.680642;MQ0F=0;ICB=1;HOB=0.5;AC=1;AN=2;DP4=9,4,5,7;MQ=43;EFF=DOWNSTREAM(MODIFIER||3660|||BnaA01g08500D|||BnaA01g08500D||1|WARNING_TRANSCRIPT_MULTIPLE_STOP_CODONS),NON_SYNONYMOUS_CODING(MODERATE|MISSENSE|gGt/gAt|G684D||BnaA01g08490D|||BnaA01g08490D|6|1|WARNING_TRANSCRIPT_MULTIPLE_STOP_CODONS)	GT:PL	0/1:194,0,229
chrA01	4095735	chrA01:4095735_G/A	G	A	152	.	DP=57;VDB=0.464601;RPB=0.089916;MQB=0.033892;BQB=0.0681255;MQSB=0.848162;SGB=-0.686358;MQ0F=0;ICB=1;HOB=0.5;AC=1;AN=2;DP4=22,20,7,7;MQ=57;EFF=INTERGENIC(MODIFIER||||||||||1)	GT:PL	0/1:186,0,255
chrA01	4096314	chrA01:4096314_C/A	C	A	135	.	DP=68;VDB=0.065595;RPB=0.928373;MQB=0.48506;BQB=0.160663;MQSB=0.544109;SGB=-0.686358;MQ0F=0;ICB=1;HOB=0.5;AC=1;AN=2;DP4=27,26,10,4;MQ=58;EFF=INTERGENIC(MODIFIER||||||||||1)	GT:PL	0/1:169,0,255
chrA01	4179120	chrA01:4179120_G/A	G	A	228	.	DP=16;VDB=0.0663;MQSB=0.767432;SGB=-0.689466;MQ0F=0;AC=2;AN=2;DP4=0,0,12,4;MQ=46;EFF=INTERGENIC(MODIFIER||||||||||1)	GT:PL	1/1:255,48,0
chrA01	4201212	chrA01:4201212_G/A	G	A	228	.	DP=20;VDB=0.678525;MQSB=1;SGB=-0.692067;MQ0F=0;AC=2;AN=2;DP4=0,0,10,10;MQ=60;EFF=INTERGENIC(MODIFIER||||||||||1)	GT:PL	1/1:255,60,0
chrA01	4205298	chrA01:4205298_G/A	G	A	228	.	DP=24;VDB=0.49135;MQSB=1;SGB=-0.692831;MQ0F=0;AC=2;AN=2;DP4=0,0,5,19;MQ=60;EFF=INTERGENIC(MODIFIER||||||||||1),UPSTREAM(MODIFIER||1169|||BnaA01g08720D|||BnaA01g08720D||1|WARNING_TRANSCRIPT_INCOMPLETE)	GT:PL	1/1:255,72,0
chrA01	4279598	chrA01:4279598_G/A	G	A	228	.	DP=21;VDB=0.801971;MQSB=0.95891;SGB=-0.692352;MQ0F=0;AC=2;AN=2;DP4=0,0,8,13;MQ=58;EFF=DOWNSTREAM(MODIFIER||3510|||BnaA01g08840D|||BnaA01g08840D||1),INTERGENIC(MODIFIER||||||||||1),UPSTREAM(MODIFIER||180|||BnaA01g08850D|||BnaA01g08850D||1|WARNING_TRANSCRIPT_MULTIPLE_STOP_CODONS)	GT:PL	1/1:255,63,0
chrA01	4292192	chrA01:4292192_G/A	G	A	222	.	DP=48;VDB=0.631316;RPB=0.360513;MQB=0.682464;BQB=0.394195;MQSB=0.31622;SGB=-0.692914;MQ0F=0;ICB=1;HOB=0.5;AC=1;AN=2;DP4=12,10,16,9;MQ=57;EFF=INTERGENIC(MODIFIER||||||||||1),UPSTREAM(MODIFIER||2111|||BnaA01g08860D|||BnaA01g08860D||1|WARNING_TRANSCRIPT_INCOMPLETE),UPSTREAM(MODIFIER||769|||BnaA01g08870D|||BnaA01g08870D||1|WARNING_TRANSCRIPT_INCOMPLETE)	GT:PL	0/1:255,0,255
chrA01	4294188	chrA01:4294188_G/A	G	A	222	.	DP=47;VDB=0.575106;RPB=0.469447;MQB=0.847082;BQB=0.661871;MQSB=0.998467;SGB=-0.692976;MQ0F=0;ICB=1;HOB=0.5;AC=1;AN=2;DP4=11,9,9,17;MQ=59;EFF=DOWNSTREAM(MODIFIER||4885|||BnaA01g08880D|||BnaA01g08880D||1|WARNING_TRANSCRIPT_INCOMPLETE),INTERGENIC(MODIFIER||||||||||1),UPSTREAM(MODIFIER||2765|||BnaA01g08870D|||BnaA01g08870D||1|WARNING_TRANSCRIPT_INCOMPLETE),UPSTREAM(MODIFIER||4107|||BnaA01g08860D|||BnaA01g08860D||1|WARNING_TRANSCRIPT_INCOMPLETE)	GT:PL	0/1:255,0,255
chrA01	4444858	chrA01:4444858_G/A	G	A	228	.	DP=26;VDB=0.107942;MQSB=1;SGB=-0.692976;MQ0F=0;AC=2;AN=2;DP4=0,0,11,15;MQ=60;EFF=INTERGENIC(MODIFIER||||||||||1),UPSTREAM(MODIFIER||2995|||BnaA01g09090D|||BnaA01g09090D||1)	GT:PL	1/1:255,78,0
chrA01	4474928	chrA01:4474928_G/A	G	A	228	.	DP=13;VDB=0.868582;MQSB=0.95494;SGB=-0.680642;MQ0F=0;AC=2;AN=2;DP4=0,0,7,5;MQ=60;EFF=INTERGENIC(MODIFIER||||||||||1),UPSTREAM(MODIFIER||2110|||BnaA01g09160D|||BnaA01g09160D||1)	GT:PL	1/1:255,36,0
chrA01	4481191	chrA01:4481191_G/A	G	A	195	.	DP=9;VDB=0.72462;MQSB=0.150134;SGB=-0.651104;MQ0F=0;AC=2;AN=2;DP4=0,0,5,3;MQ=46;EFF=DOWNSTREAM(MODIFIER||1297|||BnaA01g09180D|||BnaA01g09180D||1|WARNING_TRANSCRIPT_MULTIPLE_STOP_CODONS),DOWNSTREAM(MODIFIER||3307|||BnaA01g09200D|||BnaA01g09200D||1),INTERGENIC(MODIFIER||||||||||1),UPSTREAM(MODIFIER||2703|||BnaA01g09190D|||BnaA01g09190D||1),UPSTREAM(MODIFIER||940|||BnaA01g09170D|||BnaA01g09170D||1)	GT:PL	1/1:222,24,0
chrA01	4537257	chrA01:4537257_G/A	G	A	228	.	DP=19;VDB=0.421381;MQSB=0.0117861;SGB=-0.69168;MQ0F=0;AC=2;AN=2;DP4=0,0,10,9;MQ=46;EFF=NON_SYNONYMOUS_CODING(MODERATE|MISSENSE|Ctc/Ttc|L180F||BnaA01g09290D|||BnaA01g09290D|3|1|WARNING_TRANSCRIPT_INCOMPLETE),UPSTREAM(MODIFIER||3103|||BnaA01g09300D|||BnaA01g09300D||1|WARNING_TRANSCRIPT_INCOMPLETE),UPSTREAM(MODIFIER||3117|||BnaA01g09280D|||BnaA01g09280D||1|WARNING_TRANSCRIPT_MULTIPLE_STOP_CODONS),UPSTREAM(MODIFIER||3482|||BnaA01g09310D|||BnaA01g09310D||1|WARNING_TRANSCRIPT_INCOMPLETE)	GT:PL	1/1:255,57,0
chrA01	4734427	chrA01:4734427_G/T	G	T	77	.	DP=34;VDB=0.038698;RPB=0.765648;MQB=0.00664237;BQB=0.285483;MQSB=0.84246;SGB=-0.651104;MQ0F=0;ICB=1;HOB=0.5;AC=1;AN=2;DP4=13,13,4,4;MQ=54;EFF=NON_SYNONYMOUS_CODING(MODERATE|MISSENSE|Cct/Act|P119T||BnaA01g09640D|||BnaA01g09640D|3|1|WARNING_TRANSCRIPT_MULTIPLE_STOP_CODONS)	GT:PL	0/1:111,0,255
chrA01	4803687	chrA01:4803687_G/A	G	A	228	.	DP=23;VDB=0.384017;MQSB=0.304983;SGB=-0.692717;MQ0F=0;AC=2;AN=2;DP4=0,0,19,4;MQ=58;EFF=DOWNSTREAM(MODIFIER||2509|||BnaA01g09770D|||BnaA01g09770D||1),DOWNSTREAM(MODIFIER||339|||BnaA01g09760D|||BnaA01g09760D||1|WARNING_TRANSCRIPT_MULTIPLE_STOP_CODONS),DOWNSTREAM(MODIFIER||4347|||BnaA01g09750D|||BnaA01g09750D||1|WARNING_TRANSCRIPT_INCOMPLETE),INTERGENIC(MODIFIER||||||||||1)	GT:PL	1/1:255,69,0
chrA01	4873709	chrA01:4873709_G/A	G	A	228	.	DP=25;VDB=0.770819;MQSB=1;SGB=-0.692914;MQ0F=0;AC=2;AN=2;DP4=0,0,15,10;MQ=60;EFF=DOWNSTREAM(MODIFIER||4642|||BnaA01g09870D|||BnaA01g09870D||1|WARNING_TRANSCRIPT_INCOMPLETE),INTERGENIC(MODIFIER||||||||||1),UPSTREAM(MODIFIER||1742|||BnaA01g09890D|||BnaA01g09890D||1|WARNING_TRANSCRIPT_INCOMPLETE),UPSTREAM(MODIFIER||3250|||BnaA01g09880D|||BnaA01g09880D||1|WARNING_TRANSCRIPT_INCOMPLETE)	GT:PL	1/1:255,75,0
chrA01	4875132	chrA01:4875132_G/A	G	A	228	.	DP=20;VDB=0.218339;MQSB=1;SGB=-0.692067;MQ0F=0;AC=2;AN=2;DP4=0,0,8,12;MQ=60;EFF=INTRAGENIC(MODIFIER|||||BnaA01g09890D|||||1),UPSTREAM(MODIFIER||319|||BnaA01g09890D|||BnaA01g09890D||1|WARNING_TRANSCRIPT_INCOMPLETE),UPSTREAM(MODIFIER||4673|||BnaA01g09880D|||BnaA01g09880D||1|WARNING_TRANSCRIPT_INCOMPLETE)	GT:PL	1/1:255,60,0
chrA01	4882833	chrA01:4882833_G/A	G	A	228	.	DP=15;VDB=0.36186;MQSB=0.976835;SGB=-0.688148;MQ0F=0;AC=2;AN=2;DP4=0,0,3,12;MQ=58;EFF=DOWNSTREAM(MODIFIER||4433|||BnaA01g09910D|||BnaA01g09910D||1|WARNING_TRANSCRIPT_INCOMPLETE),NON_SYNONYMOUS_CODING(MODERATE|MISSENSE|cGa/cAa|R577Q||BnaA01g09900D|||BnaA01g09900D|1|1)	GT:PL	1/1:255,45,0
chrA01	4883443	chrA01:4883443_G/A	G	A	228	.	DP=15;VDB=0.00360479;MQSB=1;SGB=-0.688148;MQ0F=0;AC=2;AN=2;DP4=0,0,11,4;MQ=60;EFF=DOWNSTREAM(MODIFIER||3823|||BnaA01g09910D|||BnaA01g09910D||1|WARNING_TRANSCRIPT_INCOMPLETE),DOWNSTREAM(MODIFIER||549|||BnaA01g09900D|||BnaA01g09900D||1),INTERGENIC(MODIFIER||||||||||1)	GT:PL	1/1:255,45,0
chrA01	5042413	chrA01:5042413_A/C	A	C	142	.	DP=7;VDB=0.000166942;MQSB=0.6;SGB=-0.636426;MQ0F=0;AC=2;AN=2;DP4=0,0,2,5;MQ=37;EFF=DOWNSTREAM(MODIFIER||1016|||BnaA01g10140D|||BnaA01g10140D||1),DOWNSTREAM(MODIFIER||1686|||BnaA01g10120D|||BnaA01g10120D||1|WARNING_TRANSCRIPT_INCOMPLETE),DOWNSTREAM(MODIFIER||301|||BnaA01g10130D|||BnaA01g10130D||1),INTERGENIC(MODIFIER||||||||||1),UPSTREAM(MODIFIER||3609|||BnaA01g10110D|||BnaA01g10110D||1)	GT:PL	1/1:169,21,0
chrA01	5123267	chrA01:5123267_G/A	G	A	228	.	DP=15;VDB=0.486663;MQSB=0.605479;SGB=-0.688148;MQ0F=0.0666667;AC=2;AN=2;DP4=0,0,6,9;MQ=44;EFF=DOWNSTREAM(MODIFIER||3117|||BnaA01g10270D|||BnaA01g10270D||1|WARNING_TRANSCRIPT_MULTIPLE_STOP_CODONS),NON_SYNONYMOUS_CODING(MODERATE|MISSENSE|cGc/cAc|R186H||BnaA01g10260D|||BnaA01g10260D|3|1|WARNING_TRANSCRIPT_INCOMPLETE)	GT:PL	1/1:255,45,0
chrA01	5292311	chrA01:5292311_G/A	G	A	228	.	DP=28;VDB=0.42121;MQSB=0.889606;SGB=-0.693054;MQ0F=0;AC=2;AN=2;DP4=0,0,15,13;MQ=51;EFF=DOWNSTREAM(MODIFIER||2694|||BnaA01g10580D|||BnaA01g10580D||1|WARNING_TRANSCRIPT_MULTIPLE_STOP_CODONS),DOWNSTREAM(MODIFIER||3840|||BnaA01g10600D|||BnaA01g10600D||1|WARNING_TRANSCRIPT_MULTIPLE_STOP_CODONS),NON_SYNONYMOUS_CODING(MODERATE|MISSENSE|aGg/aAg|R103K||BnaA01g10590D|||BnaA01g10590D|5|1|WARNING_TRANSCRIPT_MULTIPLE_STOP_CODONS)	GT:PL	1/1:255,84,0
chrA01	5300900	chrA01:5300900_G/A	G	A	228	.	DP=30;VDB=0.00224243;MQSB=0.363343;SGB=-0.693097;MQ0F=0.0333333;AC=2;AN=2;DP4=0,0,13,17;MQ=43;EFF=DOWNSTREAM(MODIFIER||1437|||BnaA01g10610D|||BnaA01g10610D||1),DOWNSTREAM(MODIFIER||4323|||BnaA01g10630D|||BnaA01g10630D||1),NON_SYNONYMOUS_CODING(MODERATE|MISSENSE|gCt/gTt|A482V||BnaA01g10620D|||BnaA01g10620D|7|1|WARNING_TRANSCRIPT_INCOMPLETE),UPSTREAM(MODIFIER||2393|||BnaA01g10600D|||BnaA01g10600D||1|WARNING_TRANSCRIPT_MULTIPLE_STOP_CODONS)	GT:PL	1/1:255,90,0
chrA01	5396526	chrA01:5396526_G/A	G	A	228	.	DP=17;VDB=0.477201;MQSB=1;SGB=-0.690438;MQ0F=0;AC=2;AN=2;DP4=0,0,13,4;MQ=60;EFF=DOWNSTREAM(MODIFIER||1909|||BnaA01g10790D|||BnaA01g10790D||1),INTERGENIC(MODIFIER||||||||||1),UPSTREAM(MODIFIER||2546|||BnaA01g10780D|||BnaA01g10780D||1)	GT:PL	1/1:255,51,0
chrA01	5409391	chrA01:5409391_G/A	G	A	228	.	DP=21;VDB=0.685215;MQSB=0.441233;SGB=-0.692352;MQ0F=0;AC=2;AN=2;DP4=0,0,12,9;MQ=56;EFF=DOWNSTREAM(MODIFIER||2527|||BnaA01g10830D|||BnaA01g10830D||1|WARNING_TRANSCRIPT_MULTIPLE_STOP_CODONS),NON_SYNONYMOUS_CODING(MODERATE|MISSENSE|Ccg/Tcg|P516S||BnaA01g10820D|||BnaA01g10820D|4|1|WARNING_TRANSCRIPT_INCOMPLETE),UPSTREAM(MODIFIER||1839|||BnaA01g10810D|||BnaA01g10810D||1|WARNING_TRANSCRIPT_MULTIPLE_STOP_CODONS)	GT:PL	1/1:255,63,0
chrA01	5419002	chrA01:5419002_G/A	G	A	228	.	DP=22;VDB=0.373458;MQSB=0.780412;SGB=-0.692352;MQ0F=0;AC=2;AN=2;DP4=0,0,11,10;MQ=54;EFF=NON_SYNONYMOUS_CODING(MODERATE|MISSENSE|Gag/Aag|E190K||BnaA01g10840D|||BnaA01g10840D|1|1|WARNING_TRANSCRIPT_INCOMPLETE),UPSTREAM(MODIFIER||3523|||BnaA01g10830D|||BnaA01g10830D||1|WARNING_TRANSCRIPT_MULTIPLE_STOP_CODONS)	GT:PL	1/1:255,63,0
chrA01	5434364	chrA01:5434364_G/A	G	A	228	.	DP=13;VDB=0.367989;MQSB=1;SGB=-0.683931;MQ0F=0;AC=2;AN=2;DP4=0,0,2,11;MQ=60;EFF=DOWNSTREAM(MODIFIER||3138|||BnaA01g10860D|||BnaA01g10860D||1),DOWNSTREAM(MODIFIER||4569|||BnaA01g10850D|||BnaA01g10850D||1|WARNING_TRANSCRIPT_MULTIPLE_STOP_CODONS),DOWNSTREAM(MODIFIER||508|||BnaA01g10870D|||BnaA01g10870D||1),INTERGENIC(MODIFIER||||||||||1),UPSTREAM(MODIFIER||4149|||BnaA01g10890D|||BnaA01g10890D||1),UPSTREAM(MODIFIER||661|||BnaA01g10880D|||BnaA01g10880D||1)	GT:PL	1/1:255,39,0
chrA01	5450893	chrA01:5450893_G/A	G	A	228	.	DP=13;VDB=0.738493;MQSB=1;SGB=-0.683931;MQ0F=0;AC=2;AN=2;DP4=0,0,8,5;MQ=60;EFF=DOWNSTREAM(MODIFIER||4972|||BnaA01g10910D|||BnaA01g10910D||1),INTERGENIC(MODIFIER||||||||||1),UPSTREAM(MODIFIER||1945|||BnaA01g10920D|||BnaA01g10920D||1)	GT:PL	1/1:255,39,0
chrA01	5463313	chrA01:5463313_G/A	G	A	228	.	DP=17;VDB=0.0635287;MQSB=0.320984;SGB=-0.690438;MQ0F=0.117647;AC=2;AN=2;DP4=0,0,6,11;MQ=37;EFF=DOWNSTREAM(MODIFIER||146|||BnaA01g10940D|||BnaA01g10940D||1),INTERGENIC(MODIFIER||||||||||1),UPSTREAM(MODIFIER||1018|||BnaA01g10950D|||BnaA01g10950D||1),UPSTREAM(MODIFIER||4839|||BnaA01g10960D|||BnaA01g10960D||1|WARNING_TRANSCRIPT_MULTIPLE_STOP_CODONS)	GT:PL	1/1:255,51,0
chrA01	5463490	chrA01:5463490_G/A	G	A	228	.	DP=17;VDB=0.478799;MQSB=0.00408677;SGB=-0.690438;MQ0F=0;AC=2;AN=2;DP4=0,0,6,11;MQ=44;EFF=DOWNSTREAM(MODIFIER||323|||BnaA01g10940D|||BnaA01g10940D||1),INTERGENIC(MODIFIER||||||||||1),UPSTREAM(MODIFIER||4662|||BnaA01g10960D|||BnaA01g10960D||1|WARNING_TRANSCRIPT_MULTIPLE_STOP_CODONS),UPSTREAM(MODIFIER||841|||BnaA01g10950D|||BnaA01g10950D||1)	GT:PL	1/1:255,51,0
chrA01	5489827	chrA01:5489827_G/A	G	A	228	.	DP=28;VDB=0.75748;MQSB=0.96195;SGB=-0.693054;MQ0F=0;AC=2;AN=2;DP4=0,0,12,16;MQ=59;EFF=DOWNSTREAM(MODIFIER||1768|||BnaA01g11030D|||BnaA01g11030D||1),INTRON(MODIFIER|||||BnaA01g11020D|||BnaA01g11020D|1|1|WARNING_TRANSCRIPT_MULTIPLE_STOP_CODONS),UPSTREAM(MODIFIER||2698|||BnaA01g11010D|||BnaA01g11010D||1)	GT:PL	1/1:255,84,0
chrA01	5497211	chrA01:5497211_G/A	G	A	228	.	DP=28;VDB=0.717445;MQSB=0.61235;SGB=-0.693054;MQ0F=0;AC=2;AN=2;DP4=0,0,13,15;MQ=43;EFF=NON_SYNONYMOUS_CODING(MODERATE|MISSENSE|aCc/aTc|T345I||BnaA01g11050D|||BnaA01g11050D|4|1|WARNING_TRANSCRIPT_INCOMPLETE),UPSTREAM(MODIFIER||1230|||BnaA01g11040D|||BnaA01g11040D||1),UPSTREAM(MODIFIER||3958|||BnaA01g11060D|||BnaA01g11060D||1|WARNING_TRANSCRIPT_MULTIPLE_STOP_CODONS),UPSTREAM(MODIFIER||4894|||BnaA01g11030D|||BnaA01g11030D||1)	GT:PL	1/1:255,84,0
chrA01	5497838	chrA01:5497838_G/A	G	A	228	.	DP=22;VDB=0.430636;MQSB=0.912244;SGB=-0.692562;MQ0F=0;AC=2;AN=2;DP4=0,0,12,10;MQ=49;EFF=SYNONYMOUS_CODING(LOW|SILENT|tcC/tcT|S148||BnaA01g11050D|||BnaA01g11050D|3|1|WARNING_TRANSCRIPT_INCOMPLETE),UPSTREAM(MODIFIER||1857|||BnaA01g11040D|||BnaA01g11040D||1),UPSTREAM(MODIFIER||3331|||BnaA01g11060D|||BnaA01g11060D||1|WARNING_TRANSCRIPT_MULTIPLE_STOP_CODONS)	GT:PL	1/1:255,66,0
chrA01	5606249	chrA01:5606249_G/A	G	A	228	.	DP=22;VDB=0.18002;MQSB=1;SGB=-0.692562;MQ0F=0;AC=2;AN=2;DP4=0,0,11,11;MQ=60;EFF=DOWNSTREAM(MODIFIER||902|||BnaA01g11260D|||BnaA01g11260D||1),INTRON(MODIFIER|||||BnaA01g11270D|||BnaA01g11270D|10|1|WARNING_TRANSCRIPT_MULTIPLE_STOP_CODONS),UPSTREAM(MODIFIER||3051|||BnaA01g11250D|||BnaA01g11250D||1|WARNING_TRANSCRIPT_MULTIPLE_STOP_CODONS)	GT:PL	1/1:255,66,0
chrA01	5621255	chrA01:5621255_A/G	A	G	112	.	DP=33;VDB=0.0348254;RPB=0.184265;MQB=0.0193264;BQB=0.551238;MQSB=0.790591;SGB=-0.662043;MQ0F=0;ICB=1;HOB=0.5;AC=1;AN=2;DP4=7,17,3,6;MQ=54;EFF=INTERGENIC(MODIFIER||||||||||1),UPSTREAM(MODIFIER||4695|||BnaA01g11290D|||BnaA01g11290D||1),UPSTREAM(MODIFIER||833|||BnaA01g11280D|||BnaA01g11280D||1|WARNING_TRANSCRIPT_INCOMPLETE)	GT:PL	0/1:146,0,255
chrA01	5881166	chrA01:5881166_G/A	G	A	228	.	DP=14;VDB=0.315657;MQSB=0.308647;SGB=-0.686358;MQ0F=0;AC=2;AN=2;DP4=0,0,5,9;MQ=45;EFF=DOWNSTREAM(MODIFIER||591|||BnaA01g11770D|||BnaA01g11770D||1),NON_SYNONYMOUS_CODING(MODERATE|MISSENSE|Gac/Aac|D25N||BnaA01g11780D|||BnaA01g11780D|1|1|WARNING_TRANSCRIPT_MULTIPLE_STOP_CODONS),UPSTREAM(MODIFIER||4536|||BnaA01g11790D|||BnaA01g11790D||1|WARNING_TRANSCRIPT_MULTIPLE_STOP_CODONS)	GT:PL	1/1:255,42,0
chrA01	5903609	chrA01:5903609_G/A	G	A	228	.	DP=16;VDB=0.646535;MQSB=1;SGB=-0.689466;MQ0F=0;AC=2;AN=2;DP4=0,0,2,14;MQ=60;EFF=INTERGENIC(MODIFIER||||||||||1),UPSTREAM(MODIFIER||4504|||BnaA01g11810D|||BnaA01g11810D||1),UPSTREAM(MODIFIER||4819|||BnaA01g11820D|||BnaA01g11820D||1)	GT:PL	1/1:255,48,0
chrA01	5944419	chrA01:5944419_G/A	G	A	228	.	DP=17;VDB=0.641377;MQSB=0.0407622;SGB=-0.690438;MQ0F=0;AC=2;AN=2;DP4=0,0,5,12;MQ=54;EFF=INTERGENIC(MODIFIER||||||||||1)	GT:PL	1/1:255,51,0
chrA01	5987232	chrA01:5987232_G/A	G	A	228	.	DP=31;VDB=0.64345;MQSB=0.968257;SGB=-0.693097;MQ0F=0;AC=2;AN=2;DP4=0,0,18,12;MQ=56;EFF=INTERGENIC(MODIFIER||||||||||1),UPSTREAM(MODIFIER||4127|||BnaA01g11930D|||BnaA01g11930D||1|WARNING_TRANSCRIPT_MULTIPLE_STOP_CODONS)	GT:PL	1/1:255,90,0
chrA01	6031589	chrA01:6031589_G/A	G	A	228	.	DP=32;VDB=0.409753;MQSB=1;SGB=-0.69312;MQ0F=0;AC=2;AN=2;DP4=0,0,13,19;MQ=60;EFF=INTERGENIC(MODIFIER||||||||||1),UPSTREAM(MODIFIER||4240|||BnaA01g12030D|||BnaA01g12030D||1|WARNING_TRANSCRIPT_INCOMPLETE)	GT:PL	1/1:255,96,0
chrA01	6047466	chrA01:6047466_G/A	G	A	228	.	DP=28;VDB=0.766185;RPB=0.627377;MQB=0.0206651;BQB=0.124157;MQSB=0.856268;SGB=-0.692914;MQ0F=0;AC=2;AN=2;DP4=0,3,7,18;MQ=56;EFF=DOWNSTREAM(MODIFIER||1558|||BnaA01g12080D|||BnaA01g12080D||1|WARNING_TRANSCRIPT_INCOMPLETE),DOWNSTREAM(MODIFIER||229|||BnaA01g12070D|||BnaA01g12070D||1),INTERGENIC(MODIFIER||||||||||1),UPSTREAM(MODIFIER||4843|||BnaA01g12090D|||BnaA01g12090D||1|WARNING_TRANSCRIPT_INCOMPLETE),UPSTREAM(MODIFIER||753|||BnaA01g12060D|||BnaA01g12060D||1|WARNING_TRANSCRIPT_INCOMPLETE)	GT:PL	1/1:255,6,0
chrA01	6072616	chrA01:6072616_G/A	G	A	198	.	DP=9;VDB=0.65376;MQSB=1;SGB=-0.662043;MQ0F=0;AC=2;AN=2;DP4=0,0,2,7;MQ=60;EFF=DOWNSTREAM(MODIFIER||2026|||BnaA01g12120D|||BnaA01g12120D||1|WARNING_TRANSCRIPT_INCOMPLETE),NON_SYNONYMOUS_CODING(MODERATE|MISSENSE|tCc/tTc|S59F||BnaA01g12130D|||BnaA01g12130D|1|1)	GT:PL	1/1:225,27,0
chrA01	6166257	chrA01:6166257_A/C	A	C	134	.	DP=6;VDB=0.258434;MQSB=0.75;SGB=-0.616816;MQ0F=0;AC=2;AN=2;DP4=0,0,4,2;MQ=34;EFF=SYNONYMOUS_CODING(LOW|SILENT|ggA/ggC|G60||BnaA01g12340D|||BnaA01g12340D|1|1),UPSTREAM(MODIFIER||4390|||BnaA01g12350D|||BnaA01g12350D||1|WARNING_TRANSCRIPT_INCOMPLETE)	GT:PL	1/1:161,18,0
chrA01	6168299	chrA01:6168299_G/A	G	A	222	.	DP=54;VDB=0.684395;RPB=0.997464;MQB=0.000323693;BQB=0.527272;MQSB=0.0286491;SGB=-0.693054;MQ0F=0;ICB=1;HOB=0.5;AC=1;AN=2;DP4=9,16,6,22;MQ=49;EFF=DOWNSTREAM(MODIFIER||1739|||BnaA01g12340D|||BnaA01g12340D||1),INTERGENIC(MODIFIER||||||||||1),UPSTREAM(MODIFIER||2348|||BnaA01g12350D|||BnaA01g12350D||1|WARNING_TRANSCRIPT_INCOMPLETE),UPSTREAM(MODIFIER||4868|||BnaA01g12360D|||BnaA01g12360D||1|WARNING_TRANSCRIPT_INCOMPLETE)	GT:PL	0/1:255,0,255
chrA01	6290904	chrA01:6290904_G/A	G	A	228	.	DP=26;VDB=0.170457;MQSB=0.971017;SGB=-0.692976;MQ0F=0;AC=2;AN=2;DP4=0,0,17,9;MQ=58;EFF=DOWNSTREAM(MODIFIER||3501|||BnaA01g12530D|||BnaA01g12530D||1|WARNING_TRANSCRIPT_INCOMPLETE),INTRON(MODIFIER|||||BnaA01g12520D|||BnaA01g12520D|6|1|WARNING_TRANSCRIPT_MULTIPLE_STOP_CODONS),UPSTREAM(MODIFIER||4008|||BnaA01g12510D|||BnaA01g12510D||1)	GT:PL	1/1:255,78,0
chrA01	6319167	chrA01:6319167_G/A	G	A	200	.	DP=11;VDB=0.900735;MQSB=1;SGB=-0.676189;MQ0F=0;AC=2;AN=2;DP4=0,0,1,10;MQ=57;EFF=DOWNSTREAM(MODIFIER||1041|||BnaA01g12630D|||BnaA01g12630D||1),DOWNSTREAM(MODIFIER||1172|||BnaA01g12620D|||BnaA01g12620D||1|WARNING_TRANSCRIPT_INCOMPLETE),DOWNSTREAM(MODIFIER||3234|||BnaA01g12600D|||BnaA01g12600D||1|WARNING_TRANSCRIPT_INCOMPLETE),INTERGENIC(MODIFIER||||||||||1),UPSTREAM(MODIFIER||2962|||BnaA01g12610D|||BnaA01g12610D||1),UPSTREAM(MODIFIER||550|||BnaA01g12640D|||BnaA01g12640D||1|WARNING_TRANSCRIPT_MULTIPLE_STOP_CODONS)	GT:PL	1/1:227,33,0
chrA01	6325641	chrA01:6325641_C/G	C	G	17.6731	.	DP=31;VDB=0.0568748;RPB=0.245904;MQB=0.000883826;BQB=0.235746;MQSB=0.370521;SGB=-0.616816;MQ0F=0;ICB=1;HOB=0.5;AC=1;AN=2;DP4=16,9,1,5;MQ=54;EFF=DOWNSTREAM(MODIFIER||4324|||BnaA01g12640D|||BnaA01g12640D||1|WARNING_TRANSCRIPT_MULTIPLE_STOP_CODONS),INTRON(MODIFIER|||||BnaA01g12650D|||BnaA01g12650D|2|1|WARNING_TRANSCRIPT_MULTIPLE_STOP_CODONS)	GT:PL	0/1:53,0,255
chrA01	6489219	chrA01:6489219_G/A	G	A	228	.	DP=22;VDB=0.19901;MQSB=1;SGB=-0.692562;MQ0F=0;AC=2;AN=2;DP4=0,0,14,8;MQ=60;EFF=DOWNSTREAM(MODIFIER||3533|||BnaA01g12960D|||BnaA01g12960D||1|WARNING_TRANSCRIPT_MULTIPLE_STOP_CODONS),INTRON(MODIFIER|||||BnaA01g12950D|||BnaA01g12950D|11|1|WARNING_TRANSCRIPT_MULTIPLE_STOP_CODONS)	GT:PL	1/1:255,66,0
chrA01	6648972	chrA01:6648972_G/A	G	A	228	.	DP=14;VDB=0.0637201;MQSB=0.945959;SGB=-0.686358;MQ0F=0;AC=2;AN=2;DP4=0,0,5,9;MQ=58;EFF=NON_SYNONYMOUS_CODING(MODERATE|MISSENSE|gCg/gTg|A5V||BnaA01g13220D|||BnaA01g13220D|1|1|WARNING_TRANSCRIPT_INCOMPLETE)	GT:PL	1/1:255,42,0
chrA01	6655623	chrA01:6655623_G/A	G	A	228	.	DP=22;VDB=0.0783891;MQSB=0.0153919;SGB=-0.692562;MQ0F=0;AC=2;AN=2;DP4=0,0,11,11;MQ=51;EFF=INTERGENIC(MODIFIER||||||||||1)	GT:PL	1/1:255,66,0
chrA01	6698790	chrA01:6698790_C/A	C	A	170	.	DP=9;VDB=0.999995;MQSB=0.928571;SGB=-0.662043;MQ0F=0;AC=2;AN=2;DP4=0,0,2,7;MQ=49;EFF=INTERGENIC(MODIFIER||||||||||1),UPSTREAM(MODIFIER||697|||BnaA01g13260D|||BnaA01g13260D||1|WARNING_TRANSCRIPT_MULTIPLE_STOP_CODONS)	GT:PL	1/1:197,27,0
chrA01	6903991	chrA01:6903991_G/A	G	A	168	.	DP=7;VDB=0.977488;MQSB=1.01283;SGB=-0.636426;MQ0F=0;AC=2;AN=2;DP4=0,0,4,3;MQ=60;EFF=INTERGENIC(MODIFIER||||||||||1),UPSTREAM(MODIFIER||2278|||BnaA01g13580D|||BnaA01g13580D||1|WARNING_TRANSCRIPT_INCOMPLETE)	GT:PL	1/1:195,21,0
chrA01	6937666	chrA01:6937666_G/A	G	A	228	.	DP=35;VDB=0.21589;MQSB=0.956841;SGB=-0.693136;MQ0F=0;AC=2;AN=2;DP4=0,0,17,18;MQ=59;EFF=INTERGENIC(MODIFIER||||||||||1)	GT:PL	1/1:255,105,0
chrA01	6981211	chrA01:6981211_G/A	G	A	228	.	DP=32;VDB=0.00793277;MQSB=0.949789;SGB=-0.69312;MQ0F=0;AC=2;AN=2;DP4=0,0,15,17;MQ=58;EFF=DOWNSTREAM(MODIFIER||414|||BnaA01g13720D|||BnaA01g13720D||1|WARNING_TRANSCRIPT_MULTIPLE_STOP_CODONS),NON_SYNONYMOUS_CODING(MODERATE|MISSENSE|gCa/gTa|A416V||BnaA01g13730D|||BnaA01g13730D|13|1|WARNING_TRANSCRIPT_MULTIPLE_STOP_CODONS),UPSTREAM(MODIFIER||3178|||BnaA01g13710D|||BnaA01g13710D||1|WARNING_TRANSCRIPT_INCOMPLETE)	GT:PL	1/1:255,96,0
chrA01	7007820	chrA01:7007820_G/A	G	A	220	.	DP=57;VDB=0.455036;RPB=0.017325;MQB=1.34147e-05;BQB=0.267207;MQSB=0.923463;SGB=-0.693147;MQ0F=0;ICB=1;HOB=0.5;AC=1;AN=2;DP4=6,6,22,23;MQ=45;EFF=INTERGENIC(MODIFIER||||||||||1)	GT:PL	0/1:255,0,76
chrA01	7080623	chrA01:7080623_G/A	G	A	228	.	DP=44;VDB=0.901968;MQSB=0.773525;SGB=-0.693146;MQ0F=0;AC=2;AN=2;DP4=0,0,23,21;MQ=50;EFF=DOWNSTREAM(MODIFIER||736|||BnaA01g13940D|||BnaA01g13940D||1|WARNING_TRANSCRIPT_INCOMPLETE),NON_SYNONYMOUS_CODING(MODERATE|MISSENSE|Gga/Aga|G398R||BnaA01g13930D|||BnaA01g13930D|12|1|WARNING_TRANSCRIPT_MULTIPLE_STOP_CODONS)	GT:PL	1/1:255,132,0
chrA01	7102295	chrA01:7102295_G/A	G	A	228	.	DP=24;VDB=0.736819;MQSB=0.00819873;SGB=-0.692831;MQ0F=0;AC=2;AN=2;DP4=0,0,11,13;MQ=49;EFF=DOWNSTREAM(MODIFIER||1167|||BnaA01g13970D|||BnaA01g13970D||1|WARNING_TRANSCRIPT_INCOMPLETE),DOWNSTREAM(MODIFIER||2191|||BnaA01g13990D|||BnaA01g13990D||1|WARNING_TRANSCRIPT_MULTIPLE_STOP_CODONS),NON_SYNONYMOUS_CODING(MODERATE|MISSENSE|Cct/Tct|P239S||BnaA01g13980D|||BnaA01g13980D|4|1|WARNING_TRANSCRIPT_INCOMPLETE)	GT:PL	1/1:255,72,0
chrA01	7153437	chrA01:7153437_C/T	C	T	175	.	DP=27;VDB=0.808983;RPB=0.232901;MQB=1;BQB=0.870254;MQSB=1;SGB=-0.670168;MQ0F=0;ICB=1;HOB=0.5;AC=1;AN=2;DP4=11,6,5,5;MQ=60;EFF=DOWNSTREAM(MODIFIER||1708|||BnaA01g14070D|||BnaA01g14070D||1|WARNING_TRANSCRIPT_MULTIPLE_STOP_CODONS),INTERGENIC(MODIFIER||||||||||1)	GT:PL	0/1:208,0,255
chrA01	7249647	chrA01:7249647_T/A	T	A	105	.	DP=5;VDB=0.0550147;SGB=-0.590765;MQ0F=0;AC=2;AN=2;DP4=0,0,5,0;MQ=51;EFF=DOWNSTREAM(MODIFIER||4507|||BnaA01g14360D|||BnaA01g14360D||1|WARNING_TRANSCRIPT_MULTIPLE_STOP_CODONS),DOWNSTREAM(MODIFIER||4583|||BnaA01g14330D|||BnaA01g14330D||1|WARNING_TRANSCRIPT_MULTIPLE_STOP_CODONS),DOWNSTREAM(MODIFIER||516|||BnaA01g14350D|||BnaA01g14350D||1|WARNING_TRANSCRIPT_INCOMPLETE),DOWNSTREAM(MODIFIER||871|||BnaA01g14340D|||BnaA01g14340D||1|WARNING_TRANSCRIPT_INCOMPLETE),INTERGENIC(MODIFIER||||||||||1)	GT:PL	1/1:132,15,0
chrA01	7256780	chrA01:7256780_G/A	G	A	228	.	DP=21;VDB=0.978787;MQSB=0.846161;SGB=-0.692352;MQ0F=0;AC=2;AN=2;DP4=0,0,16,5;MQ=49;EFF=DOWNSTREAM(MODIFIER||3164|||BnaA01g14370D|||BnaA01g14370D||1),INTERGENIC(MODIFIER||||||||||1),UPSTREAM(MODIFIER||3699|||BnaA01g14350D|||BnaA01g14350D||1|WARNING_TRANSCRIPT_INCOMPLETE),UPSTREAM(MODIFIER||3949|||BnaA01g14380D|||BnaA01g14380D||1),UPSTREAM(MODIFIER||995|||BnaA01g14360D|||BnaA01g14360D||1|WARNING_TRANSCRIPT_MULTIPLE_STOP_CODONS)	GT:PL	1/1:255,63,0
chrA01	7303934	chrA01:7303934_G/A	G	A	218	.	DP=10;VDB=0.000255449;MQSB=0.727822;SGB=-0.670168;MQ0F=0;AC=2;AN=2;DP4=0,0,6,4;MQ=50;EFF=DOWNSTREAM(MODIFIER||2675|||BnaA01g14490D|||BnaA01g14490D||1|WARNING_TRANSCRIPT_INCOMPLETE),DOWNSTREAM(MODIFIER||4262|||BnaA01g14500D|||BnaA01g14500D||1|WARNING_TRANSCRIPT_MULTIPLE_STOP_CODONS),INTRON(MODIFIER|||||BnaA01g14470D|||BnaA01g14470D|1|1),UPSTREAM(MODIFIER||1220|||BnaA01g14480D|||BnaA01g14480D||1|WARNING_TRANSCRIPT_INCOMPLETE),UPSTREAM(MODIFIER||4293|||BnaA01g14450D|||BnaA01g14450D||1),UPSTREAM(MODIFIER||980|||BnaA01g14460D|||BnaA01g14460D||1|WARNING_TRANSCRIPT_MULTIPLE_STOP_CODONS)	GT:PL	1/1:245,30,0
chrA01	7352083	chrA01:7352083_G/A	G	A	228	.	DP=28;VDB=0.773011;MQSB=1;SGB=-0.693021;MQ0F=0;AC=2;AN=2;DP4=0,0,18,9;MQ=60;EFF=DOWNSTREAM(MODIFIER||2681|||BnaA01g14560D|||BnaA01g14560D||1|WARNING_TRANSCRIPT_INCOMPLETE),SYNONYMOUS_CODING(LOW|SILENT|aaG/aaA|K247||BnaA01g14570D|||BnaA01g14570D|1|1),UPSTREAM(MODIFIER||4648|||BnaA01g14550D|||BnaA01g14550D||1),UPSTREAM(MODIFIER||4835|||BnaA01g14540D|||BnaA01g14540D||1|WARNING_TRANSCRIPT_MULTIPLE_STOP_CODONS)	GT:PL	1/1:255,81,0
chrA01	7358860	chrA01:7358860_G/A	G	A	124	.	DP=37;VDB=0.0350745;RPB=0.0582338;MQB=8.43841e-05;BQB=0.962688;MQSB=0.998897;SGB=-0.680642;MQ0F=0.027027;ICB=1;HOB=0.5;AC=1;AN=2;DP4=17,8,6,6;MQ=49;EFF=INTRON(MODIFIER|||||BnaA01g14580D|||BnaA01g14580D|1|1|WARNING_TRANSCRIPT_INCOMPLETE),UPSTREAM(MODIFIER||2993|||BnaA01g14590D|||BnaA01g14590D||1|WARNING_TRANSCRIPT_INCOMPLETE)	GT:PL	0/1:158,0,255
chrA01	7362302	chrA01:7362302_G/C	G	C	161	.	DP=36;VDB=0.000356627;RPB=0.0222044;MQB=6.82801e-05;BQB=0.28326;MQSB=0.886373;SGB=-0.688148;MQ0F=0;ICB=1;HOB=0.5;AC=1;AN=2;DP4=10,11,7,8;MQ=48;EFF=DOWNSTREAM(MODIFIER||2856|||BnaA01g14580D|||BnaA01g14580D||1|WARNING_TRANSCRIPT_INCOMPLETE),NON_SYNONYMOUS_CODING(MODERATE|MISSENSE|tgG/tgC|W97C||BnaA01g14590D|||BnaA01g14590D|2|1|WARNING_TRANSCRIPT_INCOMPLETE)	GT:PL	0/1:194,0,255
chrA01	7415752	chrA01:7415752_G/A	G	A	224	.	DP=20;VDB=0.987356;RPB=0.916667;MQB=0;BQB=0.694444;MQSB=0.296591;SGB=-0.691153;MQ0F=0.1;AC=2;AN=2;DP4=0,2,16,2;MQ=39;EFF=DOWNSTREAM(MODIFIER||1871|||BnaA01g14720D|||BnaA01g14720D||1|WARNING_TRANSCRIPT_INCOMPLETE),INTERGENIC(MODIFIER||||||||||1)	GT:PL	1/1:251,37,0
chrA01	7464448	chrA01:7464448_G/A	G	A	228	.	DP=35;VDB=0.0594903;MQSB=1;SGB=-0.693132;MQ0F=0;AC=2;AN=2;DP4=0,0,21,13;MQ=60;EFF=NON_SYNONYMOUS_CODING(MODERATE|MISSENSE|Gat/Aat|D283N||BnaA01g14760D|||BnaA01g14760D|7|1|WARNING_TRANSCRIPT_INCOMPLETE)	GT:PL	1/1:255,102,0
chrA01	7618648	chrA01:7618648_G/A	G	A	224	.	DP=12;VDB=0.750182;MQSB=0.85;SGB=-0.680642;MQ0F=0;AC=2;AN=2;DP4=0,0,2,10;MQ=51;EFF=NON_SYNONYMOUS_CODING(MODERATE|MISSENSE|Gaa/Aaa|E545K||BnaA01g14990D|||BnaA01g14990D|8|1|WARNING_TRANSCRIPT_INCOMPLETE),UPSTREAM(MODIFIER||2121|||BnaA01g15000D|||BnaA01g15000D||1|WARNING_TRANSCRIPT_INCOMPLETE)	GT:PL	1/1:251,36,0
chrA01	7667262	chrA01:7667262_G/A	G	A	228	.	DP=42;VDB=0.825313;MQSB=0.803847;SGB=-0.693146;MQ0F=0;AC=2;AN=2;DP4=0,0,24,18;MQ=58;EFF=DOWNSTREAM(MODIFIER||830|||BnaA01g15070D|||BnaA01g15070D||1|WARNING_TRANSCRIPT_MULTIPLE_STOP_CODONS),INTRON(MODIFIER|||||BnaA01g15060D|||BnaA01g15060D|8|1|WARNING_TRANSCRIPT_INCOMPLETE)	GT:PL	1/1:255,126,0
chrA01	7761516	chrA01:7761516_G/A	G	A	228	.	DP=18;VDB=0.267974;MQSB=0.955563;SGB=-0.690438;MQ0F=0;AC=2;AN=2;DP4=0,0,11,6;MQ=59;EFF=DOWNSTREAM(MODIFIER||2608|||BnaA01g15190D|||BnaA01g15190D||1|WARNING_TRANSCRIPT_INCOMPLETE),INTERGENIC(MODIFIER||||||||||1),UPSTREAM(MODIFIER||1363|||BnaA01g15200D|||BnaA01g15200D||1),UPSTREAM(MODIFIER||3843|||BnaA01g15210D|||BnaA01g15210D||1),UPSTREAM(MODIFIER||4877|||BnaA01g15220D|||BnaA01g15220D||1|WARNING_TRANSCRIPT_INCOMPLETE)	GT:PL	1/1:255,51,0
chrA01	7850519	chrA01:7850519_T/C	T	C	228	.	DP=15;VDB=0.502074;MQSB=1;SGB=-0.686358;MQ0F=0;AC=2;AN=2;DP4=0,0,5,9;MQ=60;EFF=DOWNSTREAM(MODIFIER||1013|||BnaA01g15340D|||BnaA01g15340D||1),INTRON(MODIFIER|||||BnaA01g15350D|||BnaA01g15350D|2|1)	GT:PL	1/1:255,42,0
chrA01	7971117	chrA01:7971117_A/C	A	C	98	.	DP=29;VDB=0.211686;RPB=0.697493;MQB=0.801464;BQB=0.275416;MQSB=0.796296;SGB=-0.670168;MQ0F=0;ICB=1;HOB=0.5;AC=1;AN=2;DP4=17,2,10,0;MQ=45;EFF=DOWNSTREAM(MODIFIER||3403|||BnaA01g15560D|||BnaA01g15560D||1|WARNING_TRANSCRIPT_INCOMPLETE),INTERGENIC(MODIFIER||||||||||1),UPSTREAM(MODIFIER||1310|||BnaA01g15570D|||BnaA01g15570D||1|WARNING_TRANSCRIPT_INCOMPLETE),UPSTREAM(MODIFIER||202|||BnaA01g15580D|||BnaA01g15580D||1|WARNING_TRANSCRIPT_INCOMPLETE)	GT:PL	0/1:131,0,236
chrA01	8087692	chrA01:8087692_G/A	G	A	228	.	DP=20;VDB=0.622148;MQSB=1;SGB=-0.692067;MQ0F=0;AC=2;AN=2;DP4=0,0,15,5;MQ=60;EFF=INTERGENIC(MODIFIER||||||||||1),UPSTREAM(MODIFIER||4522|||BnaA01g15760D|||BnaA01g15760D||1|WARNING_TRANSCRIPT_INCOMPLETE)	GT:PL	1/1:255,60,0
chrA01	8211536	chrA01:8211536_G/A	G	A	228	.	DP=16;VDB=0.13898;MQSB=0.551238;SGB=-0.689466;MQ0F=0;AC=2;AN=2;DP4=0,0,4,12;MQ=46;EFF=DOWNSTREAM(MODIFIER||3032|||BnaA01g16020D|||BnaA01g16020D||1|WARNING_TRANSCRIPT_MULTIPLE_STOP_CODONS),DOWNSTREAM(MODIFIER||3849|||BnaA01g16030D|||BnaA01g16030D||1),INTERGENIC(MODIFIER||||||||||1)	GT:PL	1/1:255,48,0
chrA01	8215616	chrA01:8215616_T/C	T	C	105	.	DP=6;VDB=0.0299925;MQSB=1;SGB=-0.590765;MQ0F=0;AC=2;AN=2;DP4=0,0,1,4;MQ=47;EFF=SYNONYMOUS_CODING(LOW|SILENT|ccA/ccG|P853||BnaA01g16030D|||BnaA01g16030D|1|1),UPSTREAM(MODIFIER||3089|||BnaA01g16040D|||BnaA01g16040D||1|WARNING_TRANSCRIPT_INCOMPLETE),UPSTREAM(MODIFIER||514|||BnaA01g16020D|||BnaA01g16020D||1|WARNING_TRANSCRIPT_MULTIPLE_STOP_CODONS)	GT:PL	1/1:132,15,0
chrA01	8231987	chrA01:8231987_G/A	G	A	228	.	DP=29;VDB=0.405068;MQSB=0.996086;SGB=-0.693079;MQ0F=0;AC=2;AN=2;DP4=0,0,17,12;MQ=58;EFF=SYNONYMOUS_CODING(LOW|SILENT|aaG/aaA|K993||BnaA01g16070D|||BnaA01g16070D|8|1|WARNING_TRANSCRIPT_INCOMPLETE),UPSTREAM(MODIFIER||4710|||BnaA01g16060D|||BnaA01g16060D||1|WARNING_TRANSCRIPT_INCOMPLETE)	GT:PL	1/1:255,87,0
chrA01	8263122	chrA01:8263122_C/T	C	T	168	.	DP=19;VDB=0.567736;RPB=0.135223;MQB=0.934728;BQB=0.425993;MQSB=0.61207;SGB=-0.662043;MQ0F=0;ICB=1;HOB=0.5;AC=1;AN=2;DP4=6,4,5,4;MQ=57;EFF=DOWNSTREAM(MODIFIER||3815|||BnaA01g16160D|||BnaA01g16160D||1|WARNING_TRANSCRIPT_INCOMPLETE),INTERGENIC(MODIFIER||||||||||1),UPSTREAM(MODIFIER||3118|||BnaA01g16150D|||BnaA01g16150D||1|WARNING_TRANSCRIPT_MULTIPLE_STOP_CODONS)	GT:PL	0/1:201,0,228
chrA01	8417869	chrA01:8417869_G/A	G	A	228	.	DP=30;VDB=0.932581;MQSB=1;SGB=-0.693097;MQ0F=0;AC=2;AN=2;DP4=0,0,16,14;MQ=56;EFF=DOWNSTREAM(MODIFIER||2948|||BnaA01g16340D|||BnaA01g16340D||1),DOWNSTREAM(MODIFIER||602|||BnaA01g16330D|||BnaA01g16330D||1|WARNING_TRANSCRIPT_MULTIPLE_STOP_CODONS),SYNONYMOUS_CODING(LOW|SILENT|ttG/ttA|L722||BnaA01g16320D|||BnaA01g16320D|5|1|WARNING_TRANSCRIPT_MULTIPLE_STOP_CODONS)	GT:PL	1/1:255,90,0
chrA01	8587651	chrA01:8587651_T/C	T	C	145	.	DP=31;VDB=0.0179158;RPB=0.612676;MQB=0.00814852;BQB=0.652611;MQSB=0.917222;SGB=-0.670168;MQ0F=0;ICB=1;HOB=0.5;AC=1;AN=2;DP4=9,11,7,3;MQ=55;EFF=DOWNSTREAM(MODIFIER||1360|||BnaA01g16590D|||BnaA01g16590D||1|WARNING_TRANSCRIPT_MULTIPLE_STOP_CODONS),DOWNSTREAM(MODIFIER||4380|||BnaA01g16600D|||BnaA01g16600D||1|WARNING_TRANSCRIPT_INCOMPLETE),INTERGENIC(MODIFIER||||||||||1)	GT:PL	0/1:178,0,255
chrA01	8587982	chrA01:8587982_T/C	T	C	170	.	DP=40;VDB=0.200231;RPB=0.422115;MQB=0.72796;BQB=0.604421;MQSB=0.734582;SGB=-0.680642;MQ0F=0;ICB=1;HOB=0.5;AC=1;AN=2;DP4=15,13,4,8;MQ=54;EFF=DOWNSTREAM(MODIFIER||1691|||BnaA01g16590D|||BnaA01g16590D||1|WARNING_TRANSCRIPT_MULTIPLE_STOP_CODONS),DOWNSTREAM(MODIFIER||4049|||BnaA01g16600D|||BnaA01g16600D||1|WARNING_TRANSCRIPT_INCOMPLETE),INTERGENIC(MODIFIER||||||||||1)	GT:PL	0/1:203,0,255
chrA01	8588231	chrA01:8588231_G/A	G	A	222	.	DP=46;VDB=0.661875;RPB=0.58029;MQB=0.0552405;BQB=0.743102;MQSB=0.946393;SGB=-0.693079;MQ0F=0;ICB=1;HOB=0.5;AC=1;AN=2;DP4=10,6,19,10;MQ=57;EFF=DOWNSTREAM(MODIFIER||1940|||BnaA01g16590D|||BnaA01g16590D||1|WARNING_TRANSCRIPT_MULTIPLE_STOP_CODONS),DOWNSTREAM(MODIFIER||3800|||BnaA01g16600D|||BnaA01g16600D||1|WARNING_TRANSCRIPT_INCOMPLETE),INTERGENIC(MODIFIER||||||||||1)	GT:PL	0/1:255,0,235
chrA01	8597364	chrA01:8597364_G/C	G	C	228	.	DP=24;VDB=0.972751;MQSB=0.996198;SGB=-0.692831;MQ0F=0;AC=2;AN=2;DP4=0,0,21,3;MQ=50;EFF=INTERGENIC(MODIFIER||||||||||1),UPSTREAM(MODIFIER||1086|||BnaA01g16610D|||BnaA01g16610D||1|WARNING_TRANSCRIPT_INCOMPLETE),UPSTREAM(MODIFIER||3403|||BnaA01g16600D|||BnaA01g16600D||1|WARNING_TRANSCRIPT_INCOMPLETE)	GT:PL	1/1:255,72,0
chrA01	8723891	chrA01:8723891_A/G	A	G	180	.	DP=16;VDB=0.000827352;RPB=0.0253122;MQB=0.106803;BQB=0.342303;MQSB=1;SGB=-0.670168;MQ0F=0.0625;ICB=1;HOB=0.5;AC=1;AN=2;DP4=4,2,6,4;MQ=43;EFF=DOWNSTREAM(MODIFIER||1677|||BnaA01g16710D|||BnaA01g16710D||1|WARNING_TRANSCRIPT_MULTIPLE_STOP_CODONS),SYNONYMOUS_CODING(LOW|SILENT|gaA/gaG|E216||BnaA01g16720D|||BnaA01g16720D|3|1),UPSTREAM(MODIFIER||1228|||BnaA01g16730D|||BnaA01g16730D||1|WARNING_TRANSCRIPT_INCOMPLETE)	GT:PL	0/1:213,0,107
chrA01	8788849	chrA01:8788849_T/G	T	G	189	.	DP=9;VDB=0.0225004;RPB=1;MQB=1;BQB=1;MQSB=0.428571;SGB=-0.651104;MQ0F=0.111111;AC=2;AN=2;DP4=0,1,2,6;MQ=49;EFF=INTERGENIC(MODIFIER||||||||||1),UPSTREAM(MODIFIER||1994|||BnaA01g16790D|||BnaA01g16790D||1|WARNING_TRANSCRIPT_MULTIPLE_STOP_CODONS),UPSTREAM(MODIFIER||3125|||BnaA01g16780D|||BnaA01g16780D||1|WARNING_TRANSCRIPT_MULTIPLE_STOP_CODONS)	GT:PL	1/1:216,18,0
chrA01	8927198	chrA01:8927198_C/T	C	T	228	.	DP=30;VDB=0.368626;MQSB=0.252779;SGB=-0.693079;MQ0F=0;AC=2;AN=2;DP4=0,0,15,14;MQ=53;EFF=DOWNSTREAM(MODIFIER||2288|||BnaA01g17060D|||BnaA01g17060D||1|WARNING_TRANSCRIPT_INCOMPLETE),INTERGENIC(MODIFIER||||||||||1)	GT:PL	1/1:255,87,0
chrA01	8970201	chrA01:8970201_C/T	C	T	228	.	DP=11;VDB=0.827669;MQSB=0.924449;SGB=-0.676189;MQ0F=0;AC=2;AN=2;DP4=0,0,7,4;MQ=55;EFF=DOWNSTREAM(MODIFIER||4127|||BnaA01g17080D|||BnaA01g17080D||1|WARNING_TRANSCRIPT_INCOMPLETE),DOWNSTREAM(MODIFIER||857|||BnaA01g17090D|||BnaA01g17090D||1|WARNING_TRANSCRIPT_INCOMPLETE),INTERGENIC(MODIFIER||||||||||1),UPSTREAM(MODIFIER||2233|||BnaA01g17100D|||BnaA01g17100D||1)	GT:PL	1/1:255,33,0
chrA01	9129904	chrA01:9129904_G/A	G	A	228	.	DP=27;VDB=0.858539;MQSB=0.981133;SGB=-0.693021;MQ0F=0;AC=2;AN=2;DP4=0,0,12,15;MQ=49;EFF=DOWNSTREAM(MODIFIER||580|||BnaA01g17340D|||BnaA01g17340D||1|WARNING_TRANSCRIPT_INCOMPLETE),NON_SYNONYMOUS_CODING(MODERATE|MISSENSE|gGa/gAa|G411E||BnaA01g17330D|||BnaA01g17330D|2|1|WARNING_TRANSCRIPT_INCOMPLETE)	GT:PL	1/1:255,81,0
chrA01	9238846	chrA01:9238846_G/A	G	A	228	.	DP=38;VDB=0.390962;MQSB=0.882901;SGB=-0.693143;MQ0F=0;AC=2;AN=2;DP4=0,0,21,17;MQ=59;EFF=DOWNSTREAM(MODIFIER||2587|||BnaA01g17500D|||BnaA01g17500D||1|WARNING_TRANSCRIPT_MULTIPLE_STOP_CODONS),DOWNSTREAM(MODIFIER||4546|||BnaA01g17490D|||BnaA01g17490D||1|WARNING_TRANSCRIPT_MULTIPLE_STOP_CODONS),INTRON(MODIFIER|||||BnaA01g17510D|||BnaA01g17510D|3|1|WARNING_TRANSCRIPT_MULTIPLE_STOP_CODONS)	GT:PL	1/1:255,114,0
chrA01	9241178	chrA01:9241178_G/A	G	A	228	.	DP=18;VDB=0.626322;MQSB=0.990815;SGB=-0.691153;MQ0F=0;AC=2;AN=2;DP4=0,0,7,11;MQ=57;EFF=DOWNSTREAM(MODIFIER||4919|||BnaA01g17500D|||BnaA01g17500D||1|WARNING_TRANSCRIPT_MULTIPLE_STOP_CODONS),NON_SYNONYMOUS_CODING(MODERATE|MISSENSE|Ggg/Agg|G347R||BnaA01g17510D|||BnaA01g17510D|9|1|WARNING_TRANSCRIPT_MULTIPLE_STOP_CODONS)	GT:PL	1/1:255,54,0
chrA01	9306580	chrA01:9306580_G/A	G	A	225	.	DP=11;VDB=0.552188;MQSB=0.763675;SGB=-0.676189;MQ0F=0;AC=2;AN=2;DP4=0,0,4,7;MQ=55;EFF=DOWNSTREAM(MODIFIER||1863|||BnaA01g17620D|||BnaA01g17620D||1|WARNING_TRANSCRIPT_MULTIPLE_STOP_CODONS),DOWNSTREAM(MODIFIER||4448|||BnaA01g17580D|||BnaA01g17580D||1|WARNING_TRANSCRIPT_INCOMPLETE),NON_SYNONYMOUS_CODING(MODERATE|MISSENSE|tCt/tTt|S3F||BnaA01g17610D|||BnaA01g17610D|1|1),UPSTREAM(MODIFIER||1089|||BnaA01g17600D|||BnaA01g17600D||1),UPSTREAM(MODIFIER||2886|||BnaA01g17590D|||BnaA01g17590D||1),UPSTREAM(MODIFIER||3531|||BnaA01g17630D|||BnaA01g17630D||1|WARNING_TRANSCRIPT_MULTIPLE_STOP_CODONS)	GT:PL	1/1:252,33,0
chrA01	9365139	chrA01:9365139_G/A	G	A	228	.	DP=22;VDB=0.260048;MQSB=1;SGB=-0.692562;MQ0F=0;AC=2;AN=2;DP4=0,0,8,14;MQ=60;EFF=INTRON(MODIFIER|||||BnaA01g17670D|||BnaA01g17670D|1|1|WARNING_TRANSCRIPT_MULTIPLE_STOP_CODONS),UPSTREAM(MODIFIER||4519|||BnaA01g17680D|||BnaA01g17680D||1|WARNING_TRANSCRIPT_MULTIPLE_STOP_CODONS)	GT:PL	1/1:255,66,0
chrA01	9422765	chrA01:9422765_T/C	T	C	228	.	DP=18;VDB=0.214472;MQSB=0.0408696;SGB=-0.691153;MQ0F=0;AC=2;AN=2;DP4=0,0,12,6;MQ=48;EFF=INTERGENIC(MODIFIER||||||||||1)	GT:PL	1/1:255,54,0
chrA01	9485446	chrA01:9485446_G/A	G	A	228	.	DP=21;VDB=0.931759;MQSB=0.780412;SGB=-0.692352;MQ0F=0;AC=2;AN=2;DP4=0,0,11,10;MQ=58;EFF=NON_SYNONYMOUS_CODING(MODERATE|MISSENSE|Gct/Act|A448T||BnaA01g17940D|||BnaA01g17940D|4|1|WARNING_TRANSCRIPT_MULTIPLE_STOP_CODONS)	GT:PL	1/1:255,63,0
chrA01	9498695	chrA01:9498695_G/A	G	A	228	.	DP=27;VDB=0.902087;MQSB=1;SGB=-0.693021;MQ0F=0;AC=2;AN=2;DP4=0,0,14,13;MQ=60;EFF=INTERGENIC(MODIFIER||||||||||1),UPSTREAM(MODIFIER||3512|||BnaA01g17960D|||BnaA01g17960D||1|WARNING_TRANSCRIPT_INCOMPLETE),UPSTREAM(MODIFIER||572|||BnaA01g17950D|||BnaA01g17950D||1)	GT:PL	1/1:255,81,0
chrA01	9571070	chrA01:9571070_G/A	G	A	228	.	DP=19;VDB=0.0593334;MQSB=0.879351;SGB=-0.69168;MQ0F=0;AC=2;AN=2;DP4=0,0,12,7;MQ=58;EFF=NON_SYNONYMOUS_CODING(MODERATE|MISSENSE|Ctt/Ttt|L49F||BnaA01g18100D|||BnaA01g18100D|1|1)	GT:PL	1/1:255,57,0
chrA01	9711839	chrA01:9711839_G/A	G	A	228	.	DP=26;VDB=0.636236;RPB=0.148858;MQB=0.00452855;BQB=0.19028;MQSB=0.495109;SGB=-0.692352;MQ0F=0.153846;AC=2;AN=2;DP4=2,3,7,14;MQ=41;EFF=SYNONYMOUS_CODING(LOW|SILENT|aaG/aaA|K10||BnaA01g18200D|||BnaA01g18200D|1|1|WARNING_TRANSCRIPT_INCOMPLETE),UPSTREAM(MODIFIER||111|||BnaA01g18190D|||BnaA01g18190D||1)	GT:PL	1/1:255,8,0
chrA01	9732024	chrA01:9732024_G/A	G	A	228	.	DP=34;VDB=0.845811;MQSB=0.0497871;SGB=-0.693132;MQ0F=0;AC=2;AN=2;DP4=0,0,14,20;MQ=52;EFF=INTERGENIC(MODIFIER||||||||||1)	GT:PL	1/1:255,102,0
chrA01	9750582	chrA01:9750582_G/A	G	A	228	.	DP=21;VDB=0.915214;MQSB=1;SGB=-0.692352;MQ0F=0;AC=2;AN=2;DP4=0,0,11,10;MQ=60;EFF=DOWNSTREAM(MODIFIER||3354|||BnaA01g18210D|||BnaA01g18210D||1),INTERGENIC(MODIFIER||||||||||1)	GT:PL	1/1:255,63,0
chrA01	9804195	chrA01:9804195_G/A	G	A	228	.	DP=23;VDB=0.901445;MQSB=1;SGB=-0.692717;MQ0F=0;AC=2;AN=2;DP4=0,0,11,12;MQ=60;EFF=INTRON(MODIFIER|||||BnaA01g18280D|||BnaA01g18280D|8|1|WARNING_TRANSCRIPT_INCOMPLETE),UPSTREAM(MODIFIER||4364|||BnaA01g18290D|||BnaA01g18290D||1)	GT:PL	1/1:255,69,0
chrA01	10068283	chrA01:10068283_G/A	G	A	196	.	DP=37;VDB=0.163008;RPB=0.222426;MQB=0.481538;BQB=0.268127;MQSB=0.88726;SGB=-0.692831;MQ0F=0.135135;ICB=1;HOB=0.5;AC=1;AN=2;DP4=13,0,20,4;MQ=30;EFF=DOWNSTREAM(MODIFIER||132|||BnaA01g18560D|||BnaA01g18560D||1|WARNING_TRANSCRIPT_INCOMPLETE),DOWNSTREAM(MODIFIER||4893|||BnaA01g18580D|||BnaA01g18580D||1|WARNING_TRANSCRIPT_MULTIPLE_STOP_CODONS),INTERGENIC(MODIFIER||||||||||1),UPSTREAM(MODIFIER||3274|||BnaA01g18570D|||BnaA01g18570D||1)	GT:PL	0/1:229,0,101
chrA01	10070765	chrA01:10070765_G/A	G	A	220	.	DP=18;VDB=0.328077;RPB=0.414323;MQB=0.0120216;BQB=0.913725;MQSB=0.984335;SGB=-0.686358;MQ0F=0;ICB=1;HOB=0.5;AC=1;AN=2;DP4=2,2,8,6;MQ=53;EFF=DOWNSTREAM(MODIFIER||2411|||BnaA01g18580D|||BnaA01g18580D||1|WARNING_TRANSCRIPT_MULTIPLE_STOP_CODONS),DOWNSTREAM(MODIFIER||2614|||BnaA01g18560D|||BnaA01g18560D||1|WARNING_TRANSCRIPT_INCOMPLETE),INTERGENIC(MODIFIER||||||||||1),UPSTREAM(MODIFIER||792|||BnaA01g18570D|||BnaA01g18570D||1)	GT:PL	0/1:255,0,55
chrA01	10089250	chrA01:10089250_G/A	G	A	228	.	DP=20;VDB=0.42291;MQSB=0.628116;SGB=-0.692067;MQ0F=0;AC=2;AN=2;DP4=0,0,12,8;MQ=47;EFF=DOWNSTREAM(MODIFIER||3324|||BnaA01g18590D|||BnaA01g18590D||1|WARNING_TRANSCRIPT_MULTIPLE_STOP_CODONS),INTERGENIC(MODIFIER||||||||||1),UPSTREAM(MODIFIER||1165|||BnaA01g18600D|||BnaA01g18600D||1)	GT:PL	1/1:255,60,0
chrA01	10112472	chrA01:10112472_G/A	G	A	185	.	DP=15;VDB=0.0324455;RPB=1;MQB=1;BQB=1;MQSB=1;SGB=-0.686358;MQ0F=0;AC=2;AN=2;DP4=1,0,13,1;MQ=52;EFF=DOWNSTREAM(MODIFIER||491|||BnaA01g18630D|||BnaA01g18630D||1),INTERGENIC(MODIFIER||||||||||1),UPSTREAM(MODIFIER||2521|||BnaA01g18620D|||BnaA01g18620D||1)	GT:PL	1/1:212,20,0
chrA01	10251080	chrA01:10251080_G/A	G	A	228	.	DP=28;VDB=0.61259;MQSB=1;SGB=-0.693054;MQ0F=0;AC=2;AN=2;DP4=0,0,19,9;MQ=60;EFF=DOWNSTREAM(MODIFIER||836|||BnaA01g18750D|||BnaA01g18750D||1|WARNING_TRANSCRIPT_MULTIPLE_STOP_CODONS),INTERGENIC(MODIFIER||||||||||1)	GT:PL	1/1:255,84,0
chrA01	10351781	chrA01:10351781_T/C	T	C	228	.	DP=18;VDB=0.234841;MQSB=1;SGB=-0.691153;MQ0F=0;AC=2;AN=2;DP4=0,0,8,10;MQ=60;EFF=DOWNSTREAM(MODIFIER||1450|||BnaA01g18870D|||BnaA01g18870D||1),DOWNSTREAM(MODIFIER||4884|||BnaA01g18890D|||BnaA01g18890D||1),INTRON(MODIFIER|||||BnaA01g18860D|||BnaA01g18860D|1|1),UPSTREAM(MODIFIER||2516|||BnaA01g18880D|||BnaA01g18880D||1|WARNING_TRANSCRIPT_MULTIPLE_STOP_CODONS)	GT:PL	1/1:255,54,0
chrA01	10369934	chrA01:10369934_G/A	G	A	187	.	DP=10;VDB=0.7858;MQSB=1;SGB=-0.670168;MQ0F=0;AC=2;AN=2;DP4=0,0,9,1;MQ=57;EFF=DOWNSTREAM(MODIFIER||1687|||BnaA01g18910D|||BnaA01g18910D||1),INTERGENIC(MODIFIER||||||||||1)	GT:PL	1/1:214,30,0
chrA01	10374735	chrA01:10374735_G/A	G	A	228	.	DP=31;VDB=0.596012;MQSB=0.962133;SGB=-0.69311;MQ0F=0;AC=2;AN=2;DP4=0,0,14,17;MQ=59;EFF=INTERGENIC(MODIFIER||||||||||1),UPSTREAM(MODIFIER||2794|||BnaA01g18910D|||BnaA01g18910D||1)	GT:PL	1/1:255,93,0
chrA01	10410585	chrA01:10410585_G/A	G	A	95	.	DP=16;VDB=0.417842;RPB=0.0337682;MQB=0.133556;BQB=0.998531;MQSB=0.978183;SGB=-0.616816;MQ0F=0;ICB=1;HOB=0.5;AC=1;AN=2;DP4=5,5,3,3;MQ=51;EFF=INTERGENIC(MODIFIER||||||||||1)	GT:PL	0/1:128,0,240
chrA01	10571700	chrA01:10571700_G/A	G	A	228	.	DP=21;VDB=0.95381;MQSB=0.845496;SGB=-0.692352;MQ0F=0.047619;AC=2;AN=2;DP4=0,0,8,13;MQ=34;EFF=INTERGENIC(MODIFIER||||||||||1)	GT:PL	1/1:255,63,0
chrA01	10841427	chrA01:10841427_G/A	G	A	228	.	DP=18;VDB=0.379795;MQSB=1;SGB=-0.691153;MQ0F=0;AC=2;AN=2;DP4=0,0,11,7;MQ=60;EFF=DOWNSTREAM(MODIFIER||2944|||BnaA01g19310D|||BnaA01g19310D||1|WARNING_TRANSCRIPT_INCOMPLETE),INTERGENIC(MODIFIER||||||||||1),UPSTREAM(MODIFIER||330|||BnaA01g19320D|||BnaA01g19320D||1|WARNING_TRANSCRIPT_INCOMPLETE)	GT:PL	1/1:255,54,0
chrA01	10878009	chrA01:10878009_G/A	G	A	228	.	DP=12;VDB=0.487101;MQSB=0.982603;SGB=-0.680642;MQ0F=0;AC=2;AN=2;DP4=0,0,6,6;MQ=60;EFF=DOWNSTREAM(MODIFIER||328|||BnaA01g19340D|||BnaA01g19340D||1|WARNING_TRANSCRIPT_INCOMPLETE),INTERGENIC(MODIFIER||||||||||1),UPSTREAM(MODIFIER||2400|||BnaA01g19350D|||BnaA01g19350D||1|WARNING_TRANSCRIPT_INCOMPLETE)	GT:PL	1/1:255,36,0
chrA01	10916123	chrA01:10916123_G/A	G	A	228	.	DP=20;VDB=0.484305;RPB=1;MQB=1;BQB=1;MQSB=0.659954;SGB=-0.69168;MQ0F=0.05;AC=2;AN=2;DP4=1,0,8,11;MQ=47;EFF=DOWNSTREAM(MODIFIER||2132|||BnaA01g19440D|||BnaA01g19440D||1),DOWNSTREAM(MODIFIER||4137|||BnaA01g19430D|||BnaA01g19430D||1|WARNING_TRANSCRIPT_INCOMPLETE),SYNONYMOUS_CODING(LOW|SILENT|cgC/cgT|R566||BnaA01g19450D|||BnaA01g19450D|20|1|WARNING_TRANSCRIPT_INCOMPLETE)	GT:PL	1/1:255,47,0
chrA01	11109325	chrA01:11109325_G/A	G	A	228	.	DP=11;VDB=0.197389;MQSB=1;SGB=-0.676189;MQ0F=0;AC=2;AN=2;DP4=0,0,3,8;MQ=60;EFF=DOWNSTREAM(MODIFIER||2456|||BnaA01g19700D|||BnaA01g19700D||1),INTERGENIC(MODIFIER||||||||||1),UPSTREAM(MODIFIER||2084|||BnaA01g19710D|||BnaA01g19710D||1|WARNING_TRANSCRIPT_INCOMPLETE)	GT:PL	1/1:255,33,0
chrA01	11112501	chrA01:11112501_G/A	G	A	227	.	DP=30;VDB=0.446721;RPB=0.88951;MQB=0.646952;BQB=0.874233;MQSB=0.088979;SGB=-0.693021;MQ0F=0.0666667;AC=2;AN=2;DP4=1,2,9,18;MQ=49;EFF=NON_SYNONYMOUS_CODING(MODERATE|MISSENSE|aGg/aAg|R277K||BnaA01g19710D|||BnaA01g19710D|4|1|WARNING_TRANSCRIPT_INCOMPLETE)	GT:PL	1/1:255,0,2
chrA01	11115438	chrA01:11115438_G/A	G	A	228	.	DP=29;VDB=0.754522;MQSB=0.693763;SGB=-0.693079;MQ0F=0;AC=2;AN=2;DP4=0,0,13,16;MQ=57;EFF=DOWNSTREAM(MODIFIER||2793|||BnaA01g19710D|||BnaA01g19710D||1|WARNING_TRANSCRIPT_INCOMPLETE),INTERGENIC(MODIFIER||||||||||1),UPSTREAM(MODIFIER||3141|||BnaA01g19720D|||BnaA01g19720D||1|WARNING_TRANSCRIPT_MULTIPLE_STOP_CODONS)	GT:PL	1/1:255,87,0
chrA01	11267272	chrA01:11267272_C/T	C	T	228	.	DP=25;VDB=0.701555;MQSB=0.195278;SGB=-0.692717;MQ0F=0;AC=2;AN=2;DP4=0,0,8,15;MQ=57;EFF=INTERGENIC(MODIFIER||||||||||1)	GT:PL	1/1:255,69,0
chrA01	11335501	chrA01:11335501_C/T	C	T	228	.	DP=24;VDB=0.0292086;MQSB=0.486669;SGB=-0.692717;MQ0F=0;AC=2;AN=2;DP4=0,0,11,12;MQ=53;EFF=NON_SYNONYMOUS_CODING(MODERATE|MISSENSE|Cat/Tat|H599Y||BnaA01g19810D|||BnaA01g19810D|1|1),UPSTREAM(MODIFIER||4055|||BnaA01g19820D|||BnaA01g19820D||1|WARNING_TRANSCRIPT_MULTIPLE_STOP_CODONS)	GT:PL	1/1:255,69,0
chrA01	11361442	chrA01:11361442_C/T	C	T	164	.	DP=12;VDB=0.566082;SGB=-0.680642;MQ0F=0;AC=2;AN=2;DP4=0,0,0,12;MQ=60;EFF=INTERGENIC(MODIFIER||||||||||1)	GT:PL	1/1:191,36,0
chrA01	11454187	chrA01:11454187_C/T	C	T	228	.	DP=40;VDB=0.90803;RPB=1;MQB=1;BQB=1;MQSB=1;SGB=-0.693144;MQ0F=0;AC=2;AN=2;DP4=0,1,24,15;MQ=60;EFF=INTERGENIC(MODIFIER||||||||||1)	GT:PL	1/1:255,91,0
chrA01	11500957	chrA01:11500957_C/G	C	G	228	.	DP=12;VDB=0.00826316;MQSB=0.0443614;SGB=-0.680642;MQ0F=0;AC=2;AN=2;DP4=0,0,9,3;MQ=49;EFF=INTERGENIC(MODIFIER||||||||||1)	GT:PL	1/1:255,36,0
chrA01	11500966	chrA01:11500966_T/C	T	C	228	.	DP=14;VDB=0.0172878;MQSB=0.0368832;SGB=-0.686358;MQ0F=0;AC=2;AN=2;DP4=0,0,11,3;MQ=50;EFF=INTERGENIC(MODIFIER||||||||||1)	GT:PL	1/1:255,42,0
chrA01	11507871	chrA01:11507871_C/T	C	T	228	.	DP=37;VDB=0.470668;MQSB=0.441172;SGB=-0.693141;MQ0F=0;AC=2;AN=2;DP4=0,0,11,26;MQ=55;EFF=INTERGENIC(MODIFIER||||||||||1),UPSTREAM(MODIFIER||4693|||BnaA01g19870D|||BnaA01g19870D||1)	GT:PL	1/1:255,111,0
chrA01	11520140	chrA01:11520140_C/T	C	T	228	.	DP=31;VDB=0.650661;MQSB=0.951229;SGB=-0.69311;MQ0F=0;AC=2;AN=2;DP4=0,0,16,15;MQ=59;EFF=INTERGENIC(MODIFIER||||||||||1)	GT:PL	1/1:255,93,0
chrA01	11728439	chrA01:11728439_C/T	C	T	228	.	DP=29;VDB=0.608233;MQSB=1;SGB=-0.693079;MQ0F=0;AC=2;AN=2;DP4=0,0,14,15;MQ=60;EFF=INTERGENIC(MODIFIER||||||||||1)	GT:PL	1/1:255,87,0
chrA01	11787483	chrA01:11787483_C/T	C	T	228	.	DP=31;VDB=0.69047;MQSB=0.928469;SGB=-0.69311;MQ0F=0;AC=2;AN=2;DP4=0,0,12,19;MQ=59;EFF=DOWNSTREAM(MODIFIER||3472|||BnaA01g20180D|||BnaA01g20180D||1|WARNING_TRANSCRIPT_INCOMPLETE),INTERGENIC(MODIFIER||||||||||1)	GT:PL	1/1:255,93,0
chrA01	12045696	chrA01:12045696_C/T	C	T	228	.	DP=20;VDB=0.00372876;MQSB=0.751477;SGB=-0.692067;MQ0F=0;AC=2;AN=2;DP4=0,0,4,16;MQ=59;EFF=INTERGENIC(MODIFIER||||||||||1),UPSTREAM(MODIFIER||3510|||BnaA01g20300D|||BnaA01g20300D||1|WARNING_TRANSCRIPT_MULTIPLE_STOP_CODONS)	GT:PL	1/1:255,60,0
chrA01	12067812	chrA01:12067812_C/T	C	T	228	.	DP=28;VDB=0.734611;MQSB=1;SGB=-0.693021;MQ0F=0;AC=2;AN=2;DP4=0,0,9,18;MQ=60;EFF=INTERGENIC(MODIFIER||||||||||1)	GT:PL	1/1:255,81,0
chrA01	12069136	chrA01:12069136_C/T	C	T	228	.	DP=27;VDB=0.0909125;MQSB=0.964629;SGB=-0.693021;MQ0F=0;AC=2;AN=2;DP4=0,0,15,12;MQ=58;EFF=INTERGENIC(MODIFIER||||||||||1)	GT:PL	1/1:255,81,0
chrA01	12220944	chrA01:12220944_C/T	C	T	113	.	DP=52;VDB=0.786841;RPB=0.691873;MQB=0.650974;BQB=0.982975;MQSB=0.65;SGB=-0.690438;MQ0F=0;ICB=1;HOB=0.5;AC=1;AN=2;DP4=2,33,0,17;MQ=55;EFF=INTERGENIC(MODIFIER||||||||||1)	GT:PL	0/1:146,0,237
chrA01	12299502	chrA01:12299502_C/T	C	T	228	.	DP=32;VDB=0.975234;MQSB=0.86813;SGB=-0.69312;MQ0F=0;AC=2;AN=2;DP4=0,0,18,14;MQ=58;EFF=INTERGENIC(MODIFIER||||||||||1)	GT:PL	1/1:255,96,0
chrA01	12320945	chrA01:12320945_C/T	C	T	228	.	DP=19;VDB=0.267371;MQSB=1;SGB=-0.69168;MQ0F=0;AC=2;AN=2;DP4=0,0,7,12;MQ=60;EFF=DOWNSTREAM(MODIFIER||3793|||BnaA01g20430D|||BnaA01g20430D||1),INTERGENIC(MODIFIER||||||||||1),UPSTREAM(MODIFIER||2219|||BnaA01g20440D|||BnaA01g20440D||1)	GT:PL	1/1:255,57,0
chrA01	12324141	chrA01:12324141_C/T	C	T	228	.	DP=26;VDB=0.962718;MQSB=1;SGB=-0.692914;MQ0F=0;AC=2;AN=2;DP4=0,0,12,13;MQ=60;EFF=DOWNSTREAM(MODIFIER||4108|||BnaA01g20450D|||BnaA01g20450D||1),INTERGENIC(MODIFIER||||||||||1)	GT:PL	1/1:255,75,0
chrA01	12511387	chrA01:12511387_C/T	C	T	228	.	DP=17;VDB=0.00209146;MQSB=0.664254;SGB=-0.690438;MQ0F=0;AC=2;AN=2;DP4=0,0,6,11;MQ=58;EFF=INTRON(MODIFIER|||||BnaA01g20660D|||BnaA01g20660D|2|1|WARNING_TRANSCRIPT_INCOMPLETE)	GT:PL	1/1:255,51,0
chrA01	12558386	chrA01:12558386_C/T	C	T	228	.	DP=10;VDB=0.0398324;MQSB=1.00775;SGB=-0.670168;MQ0F=0;AC=2;AN=2;DP4=0,0,4,6;MQ=60;EFF=DOWNSTREAM(MODIFIER||1332|||BnaA01g20710D|||BnaA01g20710D||1),INTERGENIC(MODIFIER||||||||||1)	GT:PL	1/1:255,30,0
chrA01	12583212	chrA01:12583212_A/T	A	T	109	.	DP=7;VDB=0.125998;RPB=0;MQB=0;BQB=0.6;MQSB=0.405132;SGB=-0.590765;MQ0F=0;ICB=1;HOB=0.5;AC=1;AN=2;DP4=0,2,3,2;MQ=47;EFF=DOWNSTREAM(MODIFIER||4150|||BnaA01g20720D|||BnaA01g20720D||1|WARNING_TRANSCRIPT_INCOMPLETE),INTERGENIC(MODIFIER||||||||||1)	GT:PL	0/1:143,0,33
chrA01	12586044	chrA01:12586044_C/T	C	T	219	.	DP=11;VDB=0.840211;MQSB=0.916482;SGB=-0.670168;MQ0F=0;AC=2;AN=2;DP4=0,0,7,3;MQ=60;EFF=INTERGENIC(MODIFIER||||||||||1)	GT:PL	1/1:246,30,0
chrA01	12593504	chrA01:12593504_C/T	C	T	126	.	DP=5;VDB=0.277213;MQSB=1;SGB=-0.590765;MQ0F=0;AC=2;AN=2;DP4=0,0,4,1;MQ=60;EFF=DOWNSTREAM(MODIFIER||3698|||BnaA01g20730D|||BnaA01g20730D||1|WARNING_TRANSCRIPT_INCOMPLETE),INTERGENIC(MODIFIER||||||||||1)	GT:PL	1/1:153,15,0
chrA01	12594260	chrA01:12594260_C/T	C	T	228	.	DP=11;VDB=0.496362;MQSB=0.924449;SGB=-0.676189;MQ0F=0;AC=2;AN=2;DP4=0,0,7,4;MQ=57;EFF=DOWNSTREAM(MODIFIER||2942|||BnaA01g20730D|||BnaA01g20730D||1|WARNING_TRANSCRIPT_INCOMPLETE),INTERGENIC(MODIFIER||||||||||1)	GT:PL	1/1:255,33,0
chrA01	12646169	chrA01:12646169_C/T	C	T	228	.	DP=24;VDB=0.71803;MQSB=0.872891;SGB=-0.692831;MQ0F=0;AC=2;AN=2;DP4=0,0,11,13;MQ=40;EFF=NON_SYNONYMOUS_CODING(MODERATE|MISSENSE|tGt/tAt|C328Y||BnaA01g20800D|||BnaA01g20800D|5|1|WARNING_TRANSCRIPT_INCOMPLETE)	GT:PL	1/1:255,72,0
chrA01	12717195	chrA01:12717195_C/T	C	T	177	.	DP=56;VDB=0.294154;RPB=0.174001;MQB=0.423083;BQB=0.28977;MQSB=0.649813;SGB=-0.692352;MQ0F=0;ICB=1;HOB=0.5;AC=1;AN=2;DP4=28,7,16,5;MQ=38;EFF=INTERGENIC(MODIFIER||||||||||1)	GT:PL	0/1:210,0,255
chrA01	12733793	chrA01:12733793_G/A	G	A	222	.	DP=55;VDB=0.575521;RPB=0.966484;MQB=0.872525;BQB=0.407248;MQSB=0.998637;SGB=-0.692831;MQ0F=0;ICB=1;HOB=0.5;AC=1;AN=2;DP4=15,15,9,15;MQ=59;EFF=DOWNSTREAM(MODIFIER||2851|||BnaA01g20820D|||BnaA01g20820D||1|WARNING_TRANSCRIPT_INCOMPLETE),INTERGENIC(MODIFIER||||||||||1),UPSTREAM(MODIFIER||4387|||BnaA01g20830D|||BnaA01g20830D||1|WARNING_TRANSCRIPT_INCOMPLETE)	GT:PL	0/1:255,0,255
chrA01	12733904	chrA01:12733904_G/A	G	A	222	.	DP=49;VDB=0.944526;RPB=0.629807;MQB=1;BQB=0.844709;MQSB=1;SGB=-0.692717;MQ0F=0;ICB=1;HOB=0.5;AC=1;AN=2;DP4=12,14,10,13;MQ=60;EFF=DOWNSTREAM(MODIFIER||2740|||BnaA01g20820D|||BnaA01g20820D||1|WARNING_TRANSCRIPT_INCOMPLETE),INTERGENIC(MODIFIER||||||||||1),UPSTREAM(MODIFIER||4276|||BnaA01g20830D|||BnaA01g20830D||1|WARNING_TRANSCRIPT_INCOMPLETE)	GT:PL	0/1:255,0,255
chrA01	12849367	chrA01:12849367_C/T	C	T	228	.	DP=30;VDB=0.953363;MQSB=1;SGB=-0.693079;MQ0F=0;AC=2;AN=2;DP4=0,0,21,8;MQ=60;EFF=INTERGENIC(MODIFIER||||||||||1),UPSTREAM(MODIFIER||3694|||BnaA01g20950D|||BnaA01g20950D||1)	GT:PL	1/1:255,87,0
chrA01	12862722	chrA01:12862722_C/T	C	T	228	.	DP=33;VDB=0.856464;MQSB=0.73431;SGB=-0.693127;MQ0F=0;AC=2;AN=2;DP4=0,0,21,12;MQ=58;EFF=INTERGENIC(MODIFIER||||||||||1)	GT:PL	1/1:255,99,0
chrA01	12906218	chrA01:12906218_C/T	C	T	228	.	DP=11;VDB=0.0220277;MQSB=0.8618;SGB=-0.676189;MQ0F=0;AC=2;AN=2;DP4=0,0,6,5;MQ=57;EFF=INTERGENIC(MODIFIER||||||||||1),UPSTREAM(MODIFIER||1681|||BnaA01g20990D|||BnaA01g20990D||1)	GT:PL	1/1:255,33,0
chrA01	12909435	chrA01:12909435_C/T	C	T	228	.	DP=21;VDB=0.940418;MQSB=0.950149;SGB=-0.692352;MQ0F=0;AC=2;AN=2;DP4=0,0,12,9;MQ=59;EFF=DOWNSTREAM(MODIFIER||1135|||BnaA01g20990D|||BnaA01g20990D||1),INTERGENIC(MODIFIER||||||||||1)	GT:PL	1/1:255,63,0
chrA01	12994645	chrA01:12994645_C/T	C	T	228	.	DP=30;VDB=0.973648;MQSB=1;SGB=-0.693097;MQ0F=0;AC=2;AN=2;DP4=0,0,10,20;MQ=60;EFF=DOWNSTREAM(MODIFIER||2004|||BnaA01g21140D|||BnaA01g21140D||1),NON_SYNONYMOUS_CODING(MODERATE|MISSENSE|Cgc/Tgc|R345C||BnaA01g21150D|||BnaA01g21150D|11|1)	GT:PL	1/1:255,90,0
chrA01	13125169	chrA01:13125169_C/T	C	T	228	.	DP=26;VDB=0.423793;MQSB=0.88901;SGB=-0.692976;MQ0F=0;AC=2;AN=2;DP4=0,0,9,17;MQ=58;EFF=INTERGENIC(MODIFIER||||||||||1),UPSTREAM(MODIFIER||2865|||BnaA01g21260D|||BnaA01g21260D||1|WARNING_TRANSCRIPT_INCOMPLETE)	GT:PL	1/1:255,78,0
chrA01	13232974	chrA01:13232974_G/A	G	A	228	.	DP=19;VDB=0.854895;MQSB=0.957193;SGB=-0.69168;MQ0F=0;AC=2;AN=2;DP4=0,0,12,7;MQ=59;EFF=DOWNSTREAM(MODIFIER||3790|||BnaA01g21370D|||BnaA01g21370D||1|WARNING_TRANSCRIPT_INCOMPLETE),INTERGENIC(MODIFIER||||||||||1),UPSTREAM(MODIFIER||2803|||BnaA01g21380D|||BnaA01g21380D||1|WARNING_TRANSCRIPT_INCOMPLETE)	GT:PL	1/1:255,57,0
chrA01	13241282	chrA01:13241282_G/A	G	A	228	.	DP=31;VDB=0.626715;MQSB=0.818731;SGB=-0.69311;MQ0F=0;AC=2;AN=2;DP4=0,0,16,15;MQ=58;EFF=DOWNSTREAM(MODIFIER||4375|||BnaA01g21380D|||BnaA01g21380D||1|WARNING_TRANSCRIPT_INCOMPLETE),INTERGENIC(MODIFIER||||||||||1)	GT:PL	1/1:255,93,0
chrA01	13246845	chrA01:13246845_G/A	G	A	228	.	DP=12;VDB=0.0270847;MQSB=0.94394;SGB=-0.680642;MQ0F=0;AC=2;AN=2;DP4=0,0,4,8;MQ=58;EFF=INTERGENIC(MODIFIER||||||||||1)	GT:PL	1/1:255,36,0
chrA01	13306408	chrA01:13306408_G/A	G	A	228	.	DP=24;VDB=0.902087;MQSB=0.96464;SGB=-0.692831;MQ0F=0;AC=2;AN=2;DP4=0,0,9,15;MQ=59;EFF=DOWNSTREAM(MODIFIER||3235|||BnaA01g21430D|||BnaA01g21430D||1|WARNING_TRANSCRIPT_INCOMPLETE),STOP_GAINED(HIGH|NONSENSE|tGg/tAg|W269*||BnaA01g21440D|||BnaA01g21440D|1|1)	GT:PL	1/1:255,72,0
chrA01	13332056	chrA01:13332056_G/A	G	A	228	.	DP=29;VDB=0.0708407;MQSB=0.816687;SGB=-0.693079;MQ0F=0;AC=2;AN=2;DP4=0,0,20,9;MQ=59;EFF=INTERGENIC(MODIFIER||||||||||1)	GT:PL	1/1:255,87,0
chrA01	13469370	chrA01:13469370_G/A	G	A	228	.	DP=37;VDB=0.855663;MQSB=0.967004;SGB=-0.693141;MQ0F=0;AC=2;AN=2;DP4=0,0,20,17;MQ=59;EFF=INTERGENIC(MODIFIER||||||||||1)	GT:PL	1/1:255,111,0
chrA01	13493513	chrA01:13493513_T/G	T	G	77	.	DP=39;VDB=0.382624;RPB=0.868785;MQB=0.00114795;BQB=0.88371;MQSB=0.781802;SGB=-0.670168;MQ0F=0;ICB=1;HOB=0.5;AC=1;AN=2;DP4=12,16,8,2;MQ=52;EFF=INTERGENIC(MODIFIER||||||||||1)	GT:PL	0/1:111,0,255
chrA01	13495556	chrA01:13495556_A/G	A	G	177	.	DP=33;VDB=0.00307572;RPB=0.00362251;MQB=0.00112798;BQB=0.64317;MQSB=0.76224;SGB=-0.683931;MQ0F=0;ICB=1;HOB=0.5;AC=1;AN=2;DP4=13,7,7,6;MQ=52;EFF=INTERGENIC(MODIFIER||||||||||1)	GT:PL	0/1:210,0,255
chrA01	13506083	chrA01:13506083_G/A	G	A	228	.	DP=28;VDB=0.963207;MQSB=1;SGB=-0.693054;MQ0F=0;AC=2;AN=2;DP4=0,0,11,17;MQ=60;EFF=INTERGENIC(MODIFIER||||||||||1)	GT:PL	1/1:255,84,0
chrA01	13574958	chrA01:13574958_G/A	G	A	228	.	DP=32;VDB=0.26014;MQSB=1;SGB=-0.69312;MQ0F=0;AC=2;AN=2;DP4=0,0,17,15;MQ=60;EFF=INTERGENIC(MODIFIER||||||||||1)	GT:PL	1/1:255,96,0
chrA01	13578025	chrA01:13578025_G/A	G	A	228	.	DP=43;VDB=0.29664;MQSB=0.997227;SGB=-0.693146;MQ0F=0;AC=2;AN=2;DP4=0,0,17,26;MQ=55;EFF=INTERGENIC(MODIFIER||||||||||1)	GT:PL	1/1:255,129,0
chrA01	13607299	chrA01:13607299_G/A	G	A	228	.	DP=23;VDB=0.543504;MQSB=0.978183;SGB=-0.692717;MQ0F=0;AC=2;AN=2;DP4=0,0,6,17;MQ=59;EFF=INTERGENIC(MODIFIER||||||||||1)	GT:PL	1/1:255,69,0
chrA01	13645760	chrA01:13645760_G/A	G	A	228	.	DP=21;VDB=0.602829;MQSB=0.637085;SGB=-0.692352;MQ0F=0.047619;AC=2;AN=2;DP4=0,0,16,5;MQ=49;EFF=INTERGENIC(MODIFIER||||||||||1)	GT:PL	1/1:255,63,0
chrA01	13741541	chrA01:13741541_G/A	G	A	217	.	DP=35;VDB=0.509035;RPB=0.778685;MQB=0.0201338;BQB=0.924298;MQSB=0.831761;SGB=-0.689466;MQ0F=0;ICB=1;HOB=0.5;AC=1;AN=2;DP4=8,10,7,9;MQ=53;EFF=INTERGENIC(MODIFIER||||||||||1)	GT:PL	0/1:250,0,255
chrA01	13741580	chrA01:13741580_C/T	C	T	198	.	DP=40;VDB=0.87967;RPB=0.939114;MQB=0.0866401;BQB=0.9999;MQSB=0.999175;SGB=-0.686358;MQ0F=0;ICB=1;HOB=0.5;AC=1;AN=2;DP4=11,15,8,6;MQ=57;EFF=INTERGENIC(MODIFIER||||||||||1)	GT:PL	0/1:231,0,255
chrA01	13741778	chrA01:13741778_G/T	G	T	222	.	DP=43;VDB=0.0835442;RPB=0.461714;MQB=0.0265717;BQB=0.600391;MQSB=0.380645;SGB=-0.689466;MQ0F=0;ICB=1;HOB=0.5;AC=1;AN=2;DP4=12,14,7,9;MQ=56;EFF=INTERGENIC(MODIFIER||||||||||1)	GT:PL	0/1:255,0,255
chrA01	13985761	chrA01:13985761_G/A	G	A	228	.	DP=25;VDB=0.797821;MQSB=1;SGB=-0.692914;MQ0F=0;AC=2;AN=2;DP4=0,0,13,12;MQ=60;EFF=DOWNSTREAM(MODIFIER||3378|||BnaA01g21640D|||BnaA01g21640D||1|WARNING_TRANSCRIPT_INCOMPLETE),DOWNSTREAM(MODIFIER||3824|||BnaA01g21650D|||BnaA01g21650D||1|WARNING_TRANSCRIPT_INCOMPLETE),INTRON(MODIFIER|||||BnaA01g21630D|||BnaA01g21630D|1|1|WARNING_TRANSCRIPT_MULTIPLE_STOP_CODONS)	GT:PL	1/1:255,75,0
chrA01	14044291	chrA01:14044291_G/A	G	A	228	.	DP=22;VDB=0.871561;MQSB=0.666074;SGB=-0.692562;MQ0F=0;AC=2;AN=2;DP4=0,0,9,13;MQ=53;EFF=DOWNSTREAM(MODIFIER||3744|||BnaA01g21700D|||BnaA01g21700D||1),DOWNSTREAM(MODIFIER||90|||BnaA01g21710D|||BnaA01g21710D||1|WARNING_TRANSCRIPT_INCOMPLETE),INTERGENIC(MODIFIER||||||||||1)	GT:PL	1/1:255,66,0
chrA01	14050066	chrA01:14050066_G/A	G	A	150	.	DP=37;VDB=0.173819;RPB=0.272906;MQB=0.083887;BQB=0.265659;MQSB=0.727844;SGB=-0.676189;MQ0F=0;ICB=1;HOB=0.5;AC=1;AN=2;DP4=11,15,5,6;MQ=55;EFF=DOWNSTREAM(MODIFIER||1729|||BnaA01g21720D|||BnaA01g21720D||1|WARNING_TRANSCRIPT_INCOMPLETE),DOWNSTREAM(MODIFIER||4230|||BnaA01g21730D|||BnaA01g21730D||1),INTERGENIC(MODIFIER||||||||||1)	GT:PL	0/1:183,0,255
chrA01	14135495	chrA01:14135495_G/A	G	A	228	.	DP=16;VDB=0.694045;MQSB=0.635221;SGB=-0.689466;MQ0F=0;AC=2;AN=2;DP4=0,0,7,9;MQ=57;EFF=NON_SYNONYMOUS_CODING(MODERATE|MISSENSE|gGg/gAg|G16E||BnaA01g21840D|||BnaA01g21840D|1|1),UPSTREAM(MODIFIER||4185|||BnaA01g21830D|||BnaA01g21830D||1|WARNING_TRANSCRIPT_MULTIPLE_STOP_CODONS)	GT:PL	1/1:255,48,0
chrA01	14135832	chrA01:14135832_G/A	G	A	228	.	DP=20;VDB=0.543167;MQSB=1;SGB=-0.69168;MQ0F=0;AC=2;AN=2;DP4=0,0,10,9;MQ=60;EFF=INTRON(MODIFIER|||||BnaA01g21840D|||BnaA01g21840D|1|1),UPSTREAM(MODIFIER||4522|||BnaA01g21830D|||BnaA01g21830D||1|WARNING_TRANSCRIPT_MULTIPLE_STOP_CODONS)	GT:PL	1/1:255,57,0
chrA01	14205073	chrA01:14205073_G/A	G	A	210	.	DP=17;VDB=0.945092;RPB=0.67781;MQB=0.0301974;BQB=0.931063;MQSB=0.959189;SGB=-0.686358;MQ0F=0.176471;AC=2;AN=2;DP4=0,3,8,6;MQ=24;EFF=INTERGENIC(MODIFIER||||||||||1)	GT:PL	1/1:237,23,0
chrA01	14233958	chrA01:14233958_G/A	G	A	228	.	DP=30;VDB=0.741759;MQSB=0.00428938;SGB=-0.693097;MQ0F=0.133333;AC=2;AN=2;DP4=0,0,18,12;MQ=36;EFF=NON_SYNONYMOUS_CODING(MODERATE|MISSENSE|Ggg/Agg|G122R||BnaA01g21890D|||BnaA01g21890D|4|1|WARNING_TRANSCRIPT_MULTIPLE_STOP_CODONS)	GT:PL	1/1:255,90,0
chrA01	14307415	chrA01:14307415_G/A	G	A	228	.	DP=19;VDB=0.637116;MQSB=0.885629;SGB=-0.691153;MQ0F=0;AC=2;AN=2;DP4=0,0,13,5;MQ=58;EFF=INTERGENIC(MODIFIER||||||||||1),UPSTREAM(MODIFIER||4022|||BnaA01g21970D|||BnaA01g21970D||1),UPSTREAM(MODIFIER||4137|||BnaA01g21960D|||BnaA01g21960D||1|WARNING_TRANSCRIPT_MULTIPLE_STOP_CODONS)	GT:PL	1/1:255,54,0
chrA01	14333905	chrA01:14333905_G/A	G	A	228	.	DP=37;VDB=0.977138;MQSB=0.805536;SGB=-0.693141;MQ0F=0;AC=2;AN=2;DP4=0,0,14,23;MQ=59;EFF=DOWNSTREAM(MODIFIER||3502|||BnaA01g22000D|||BnaA01g22000D||1),DOWNSTREAM(MODIFIER||4169|||BnaA01g21980D|||BnaA01g21980D||1|WARNING_TRANSCRIPT_INCOMPLETE),INTERGENIC(MODIFIER||||||||||1),UPSTREAM(MODIFIER||1930|||BnaA01g21990D|||BnaA01g21990D||1|WARNING_TRANSCRIPT_MULTIPLE_STOP_CODONS)	GT:PL	1/1:255,111,0
chrA01	14402418	chrA01:14402418_G/A	G	A	228	.	DP=20;VDB=0.906762;MQSB=1;SGB=-0.69168;MQ0F=0;AC=2;AN=2;DP4=0,0,13,6;MQ=60;EFF=DOWNSTREAM(MODIFIER||2187|||BnaA01g22090D|||BnaA01g22090D||1|WARNING_TRANSCRIPT_INCOMPLETE),INTERGENIC(MODIFIER||||||||||1)	GT:PL	1/1:255,57,0
chrA01	14408578	chrA01:14408578_G/A	G	A	228	.	DP=23;VDB=0.944813;MQSB=0.726094;SGB=-0.692717;MQ0F=0;AC=2;AN=2;DP4=0,0,12,11;MQ=39;EFF=NON_SYNONYMOUS_CODING(MODERATE|MISSENSE|Gaa/Aaa|E255K||BnaA01g22100D|||BnaA01g22100D|3|1),UPSTREAM(MODIFIER||3234|||BnaA01g22090D|||BnaA01g22090D||1|WARNING_TRANSCRIPT_INCOMPLETE)	GT:PL	1/1:255,69,0
chrA01	14460850	chrA01:14460850_G/A	G	A	177	.	DP=29;VDB=0.972671;RPB=0.911825;MQB=0.188755;BQB=0.66989;MQSB=0.0310726;SGB=-0.692976;MQ0F=0.137931;AC=2;AN=2;DP4=0,3,21,5;MQ=23;EFF=SPLICE_SITE_REGION(LOW|||||BnaA01g22120D|||BnaA01g22120D|9|1|WARNING_TRANSCRIPT_MULTIPLE_STOP_CODONS),STOP_GAINED(HIGH|NONSENSE|Cag/Tag|Q332*||BnaA01g22120D|||BnaA01g22120D|9|1|WARNING_TRANSCRIPT_MULTIPLE_STOP_CODONS)	GT:PL	1/1:204,35,0
chrA01	14513689	chrA01:14513689_G/A	G	A	141	.	DP=7;VDB=0.173752;SGB=-0.636426;MQ0F=0;AC=2;AN=2;DP4=0,0,7,0;MQ=60;EFF=INTERGENIC(MODIFIER||||||||||1),UPSTREAM(MODIFIER||498|||BnaA01g22150D|||BnaA01g22150D||1|WARNING_TRANSCRIPT_MULTIPLE_STOP_CODONS)	GT:PL	1/1:168,21,0
chrA01	14578448	chrA01:14578448_G/A	G	A	220	.	DP=24;VDB=0.660997;RPB=0.546074;MQB=0.0081887;BQB=0.506336;MQSB=0.0265845;SGB=-0.691153;MQ0F=0.125;ICB=1;HOB=0.5;AC=1;AN=2;DP4=4,2,10,8;MQ=41;EFF=INTERGENIC(MODIFIER||||||||||1)	GT:PL	0/1:255,0,48
chrA01	14590211	chrA01:14590211_G/A	G	A	228	.	DP=18;VDB=0.182591;MQSB=1;SGB=-0.691153;MQ0F=0;AC=2;AN=2;DP4=0,0,13,5;MQ=60;EFF=DOWNSTREAM(MODIFIER||2469|||BnaA01g22220D|||BnaA01g22220D||1|WARNING_TRANSCRIPT_INCOMPLETE),DOWNSTREAM(MODIFIER||2808|||BnaA01g22210D|||BnaA01g22210D||1|WARNING_TRANSCRIPT_INCOMPLETE),INTERGENIC(MODIFIER||||||||||1)	GT:PL	1/1:255,54,0
chrA01	14730859	chrA01:14730859_G/A	G	A	228	.	DP=17;VDB=0.986858;MQSB=1;SGB=-0.690438;MQ0F=0;AC=2;AN=2;DP4=0,0,5,12;MQ=60;EFF=INTERGENIC(MODIFIER||||||||||1),UPSTREAM(MODIFIER||4118|||BnaA01g22370D|||BnaA01g22370D||1|WARNING_TRANSCRIPT_INCOMPLETE)	GT:PL	1/1:255,51,0
chrA01	14749681	chrA01:14749681_G/A	G	A	118	.	DP=6;VDB=0.110342;SGB=-0.590765;MQ0F=0;AC=2;AN=2;DP4=0,0,5,0;MQ=54;EFF=INTERGENIC(MODIFIER||||||||||1)	GT:PL	1/1:145,15,0
chrA01	14881137	chrA01:14881137_G/A	G	A	222	.	DP=55;VDB=0.886419;RPB=0.913032;MQB=1;BQB=0.25418;MQSB=1;SGB=-0.692717;MQ0F=0;ICB=1;HOB=0.5;AC=1;AN=2;DP4=19,13,8,15;MQ=60;EFF=NON_SYNONYMOUS_CODING(MODERATE|MISSENSE|Gag/Aag|E124K||BnaA01g22550D|||BnaA01g22550D|1|1|WARNING_TRANSCRIPT_MULTIPLE_STOP_CODONS)	GT:PL	0/1:255,0,255
chrA01	14896325	chrA01:14896325_G/A	G	A	193	.	DP=8;VDB=0.950798;MQSB=0.992367;SGB=-0.651104;MQ0F=0;AC=2;AN=2;DP4=0,0,4,4;MQ=60;EFF=DOWNSTREAM(MODIFIER||785|||BnaA01g22560D|||BnaA01g22560D||1|WARNING_TRANSCRIPT_INCOMPLETE),INTERGENIC(MODIFIER||||||||||1),UPSTREAM(MODIFIER||2395|||BnaA01g22570D|||BnaA01g22570D||1),UPSTREAM(MODIFIER||3594|||BnaA01g22580D|||BnaA01g22580D||1)	GT:PL	1/1:220,24,0
chrA01	14931868	chrA01:14931868_G/A	G	A	141	.	DP=6;VDB=0.00324086;MQSB=0.75;SGB=-0.616816;MQ0F=0;AC=2;AN=2;DP4=0,0,4,2;MQ=49;EFF=DOWNSTREAM(MODIFIER||4356|||BnaA01g22590D|||BnaA01g22590D||1),INTRON(MODIFIER|||||BnaA01g22600D|||BnaA01g22600D|6|1|WARNING_TRANSCRIPT_MULTIPLE_STOP_CODONS)	GT:PL	1/1:168,18,0
chrA01	15154526	chrA01:15154526_G/A	G	A	228	.	DP=21;VDB=0.587808;RPB=0.980001;MQB=0.0867743;BQB=0.940006;MQSB=0.234991;SGB=-0.691153;MQ0F=0.142857;AC=2;AN=2;DP4=2,1,11,7;MQ=39;EFF=NON_SYNONYMOUS_CODING(MODERATE|MISSENSE|Gaa/Aaa|E99K||BnaA01g22840D|||BnaA01g22840D|2|1),SPLICE_SITE_REGION(LOW|||||BnaA01g22840D|||BnaA01g22840D|2|1),UPSTREAM(MODIFIER||2636|||BnaA01g22830D|||BnaA01g22830D||1|WARNING_TRANSCRIPT_MULTIPLE_STOP_CODONS)	GT:PL	1/1:255,5,0
chrA01	15265873	chrA01:15265873_T/A	T	A	135	.	DP=48;VDB=0.319087;RPB=0.734421;MQB=0.849366;BQB=0.996534;MQSB=0.566787;SGB=-0.680642;MQ0F=0;ICB=1;HOB=0.5;AC=1;AN=2;DP4=17,19,9,3;MQ=53;EFF=INTERGENIC(MODIFIER||||||||||1)	GT:PL	0/1:169,0,255
chrA01	15279728	chrA01:15279728_G/A	G	A	228	.	DP=19;VDB=0.977015;MQSB=1;SGB=-0.69168;MQ0F=0;AC=2;AN=2;DP4=0,0,2,17;MQ=60;EFF=INTERGENIC(MODIFIER||||||||||1)	GT:PL	1/1:255,57,0
chrA01	15327947	chrA01:15327947_G/A	G	A	228	.	DP=28;VDB=0.511199;MQSB=0.977696;SGB=-0.693021;MQ0F=0;AC=2;AN=2;DP4=0,0,8,19;MQ=59;EFF=DOWNSTREAM(MODIFIER||3035|||BnaA01g22950D|||BnaA01g22950D||1|WARNING_TRANSCRIPT_INCOMPLETE),DOWNSTREAM(MODIFIER||769|||BnaA01g22960D|||BnaA01g22960D||1),INTERGENIC(MODIFIER||||||||||1),UPSTREAM(MODIFIER||828|||BnaA01g22970D|||BnaA01g22970D||1|WARNING_TRANSCRIPT_INCOMPLETE)	GT:PL	1/1:255,81,0
chrA01	15329152	chrA01:15329152_G/A	G	A	228	.	DP=25;VDB=0.896293;MQSB=1;SGB=-0.692914;MQ0F=0;AC=2;AN=2;DP4=0,0,12,13;MQ=60;EFF=DOWNSTREAM(MODIFIER||1974|||BnaA01g22960D|||BnaA01g22960D||1),DOWNSTREAM(MODIFIER||4240|||BnaA01g22950D|||BnaA01g22950D||1|WARNING_TRANSCRIPT_INCOMPLETE),INTRON(MODIFIER|||||BnaA01g22970D|||BnaA01g22970D|1|1|WARNING_TRANSCRIPT_INCOMPLETE)	GT:PL	1/1:255,75,0
chrA01	15333960	chrA01:15333960_G/A	G	A	228	.	DP=35;VDB=0.196879;MQSB=0.632509;SGB=-0.693136;MQ0F=0.0285714;AC=2;AN=2;DP4=0,0,18,17;MQ=50;EFF=DOWNSTREAM(MODIFIER||4506|||BnaA01g22980D|||BnaA01g22980D||1|WARNING_TRANSCRIPT_INCOMPLETE),INTRON(MODIFIER|||||BnaA01g22970D|||BnaA01g22970D|16|1|WARNING_TRANSCRIPT_INCOMPLETE),SPLICE_SITE_ACCEPTOR(HIGH|||||BnaA01g22970D|||BnaA01g22970D|17|1|WARNING_TRANSCRIPT_INCOMPLETE)	GT:PL	1/1:255,105,0
chrA01	15578353	chrA01:15578353_A/C	A	C	48.3134	.	DP=9;VDB=0.0625499;RPB=0.730948;MQB=0.89338;BQB=0.89338;MQSB=0.89338;SGB=-0.556411;MQ0F=0;ICB=1;HOB=0.5;AC=1;AN=2;DP4=2,3,2,2;MQ=32;EFF=INTERGENIC(MODIFIER||||||||||1),UPSTREAM(MODIFIER||3058|||BnaA01g23180D|||BnaA01g23180D||1|WARNING_TRANSCRIPT_INCOMPLETE)	GT:PL	0/1:81,0,111
chrA01	15623764	chrA01:15623764_G/A	G	A	228	.	DP=15;VDB=0.354724;MQSB=0.941512;SGB=-0.688148;MQ0F=0;AC=2;AN=2;DP4=0,0,8,7;MQ=53;EFF=INTERGENIC(MODIFIER||||||||||1),UPSTREAM(MODIFIER||3938|||BnaA01g23220D|||BnaA01g23220D||1|WARNING_TRANSCRIPT_INCOMPLETE)	GT:PL	1/1:255,45,0
chrA01	15772456	chrA01:15772456_G/A	G	A	228	.	DP=16;VDB=0.0657187;MQSB=0.844114;SGB=-0.689466;MQ0F=0.0625;AC=2;AN=2;DP4=0,0,9,7;MQ=38;EFF=DOWNSTREAM(MODIFIER||3796|||BnaA01g23410D|||BnaA01g23410D||1|WARNING_TRANSCRIPT_INCOMPLETE),INTRON(MODIFIER|||||BnaA01g23390D|||BnaA01g23390D|4|1|WARNING_TRANSCRIPT_MULTIPLE_STOP_CODONS),SPLICE_SITE_REGION(LOW|||||BnaA01g23390D|||BnaA01g23390D|4|1|WARNING_TRANSCRIPT_MULTIPLE_STOP_CODONS),UPSTREAM(MODIFIER||2349|||BnaA01g23400D|||BnaA01g23400D||1)	GT:PL	1/1:255,48,0
chrA01	15795183	chrA01:15795183_G/A	G	A	228	.	DP=27;VDB=0.219565;MQSB=0.963419;SGB=-0.693021;MQ0F=0;AC=2;AN=2;DP4=0,0,4,23;MQ=58;EFF=INTERGENIC(MODIFIER||||||||||1)	GT:PL	1/1:255,81,0
chrA01	15911475	chrA01:15911475_T/A	T	A	74	.	DP=3;VDB=0.142856;MQSB=1;SGB=-0.511536;MQ0F=0;AC=2;AN=2;DP4=0,0,2,1;MQ=49;EFF=DOWNSTREAM(MODIFIER||2893|||BnaA01g23560D|||BnaA01g23560D||1),INTERGENIC(MODIFIER||||||||||1),UPSTREAM(MODIFIER||3999|||BnaA01g23540D|||BnaA01g23540D||1|WARNING_TRANSCRIPT_INCOMPLETE),UPSTREAM(MODIFIER||918|||BnaA01g23550D|||BnaA01g23550D||1)	GT:PL	1/1:102,9,0
chrA01	16020127	chrA01:16020127_G/A	G	A	228	.	DP=19;VDB=0.00516993;MQSB=1;SGB=-0.69168;MQ0F=0;AC=2;AN=2;DP4=0,0,10,9;MQ=60;EFF=INTERGENIC(MODIFIER||||||||||1),UPSTREAM(MODIFIER||3685|||BnaA01g23640D|||BnaA01g23640D||1)	GT:PL	1/1:255,57,0
chrA01	16023471	chrA01:16023471_C/A	C	A	181	.	DP=8;VDB=0.00631781;MQSB=0.450401;SGB=-0.651104;MQ0F=0;AC=2;AN=2;DP4=0,0,3,5;MQ=48;EFF=INTERGENIC(MODIFIER||||||||||1),UPSTREAM(MODIFIER||341|||BnaA01g23640D|||BnaA01g23640D||1)	GT:PL	1/1:208,24,0
chrA01	16081437	chrA01:16081437_C/T	C	T	146	.	DP=6;VDB=0.355086;MQSB=0.375;SGB=-0.616816;MQ0F=0;AC=2;AN=2;DP4=0,0,2,4;MQ=44;EFF=INTERGENIC(MODIFIER||||||||||1)	GT:PL	1/1:173,18,0
chrA01	16088701	chrA01:16088701_A/G	A	G	142	.	DP=45;VDB=0.525132;RPB=0.197043;MQB=0.0244795;BQB=0.329193;MQSB=0.984592;SGB=-0.676189;MQ0F=0;ICB=1;HOB=0.5;AC=1;AN=2;DP4=18,15,5,6;MQ=56;EFF=INTERGENIC(MODIFIER||||||||||1)	GT:PL	0/1:176,0,255
chrA01	16247527	chrA01:16247527_G/A	G	A	213	.	DP=11;VDB=0.671437;MQSB=0.655816;SGB=-0.676189;MQ0F=0;AC=2;AN=2;DP4=0,0,3,8;MQ=52;EFF=INTERGENIC(MODIFIER||||||||||1)	GT:PL	1/1:240,33,0
chrA01	16275485	chrA01:16275485_A/G	A	G	106	.	DP=5;VDB=0.0170667;SGB=-0.590765;MQ0F=0;AC=2;AN=2;DP4=0,0,0,5;MQ=60;EFF=DOWNSTREAM(MODIFIER||1646|||BnaA01g23840D|||BnaA01g23840D||1|WARNING_TRANSCRIPT_INCOMPLETE),INTRON(MODIFIER|||||BnaA01g23850D|||BnaA01g23850D|2|1)	GT:PL	1/1:133,15,0
chrA01	16339104	chrA01:16339104_G/A	G	A	228	.	DP=41;VDB=0.849534;MQSB=0.127398;SGB=-0.693145;MQ0F=0;AC=2;AN=2;DP4=0,0,26,15;MQ=56;EFF=INTERGENIC(MODIFIER||||||||||1),UPSTREAM(MODIFIER||3302|||BnaA01g23900D|||BnaA01g23900D||1|WARNING_TRANSCRIPT_MULTIPLE_STOP_CODONS)	GT:PL	1/1:255,123,0
chrA01	16529039	chrA01:16529039_C/T	C	T	212	.	DP=13;VDB=0.104098;MQSB=0.511891;SGB=-0.683931;MQ0F=0.153846;AC=2;AN=2;DP4=0,0,4,9;MQ=38;EFF=INTERGENIC(MODIFIER||||||||||1),UPSTREAM(MODIFIER||4217|||BnaA01g24110D|||BnaA01g24110D||1|WARNING_TRANSCRIPT_MULTIPLE_STOP_CODONS)	GT:PL	1/1:239,39,0
chrA01	16560985	chrA01:16560985_C/T	C	T	54	.	DP=5;VDB=0.336489;RPB=1;MQB=1;BQB=1;SGB=-0.511536;MQ0F=0.2;AC=2;AN=2;DP4=1,0,3,0;MQ=35;EFF=INTRON(MODIFIER|||||BnaA01g24150D|||BnaA01g24150D|3|1|WARNING_TRANSCRIPT_INCOMPLETE),UPSTREAM(MODIFIER||3593|||BnaA01g24160D|||BnaA01g24160D||1|WARNING_TRANSCRIPT_INCOMPLETE)	GT:PL	1/1:81,5,0
chrA01	16611747	chrA01:16611747_G/A	G	A	167	.	DP=7;VDB=0.203362;MQSB=0.28717;SGB=-0.616816;MQ0F=0;AC=2;AN=2;DP4=0,0,3,3;MQ=56;EFF=DOWNSTREAM(MODIFIER||963|||BnaA01g24190D|||BnaA01g24190D||1|WARNING_TRANSCRIPT_INCOMPLETE),INTERGENIC(MODIFIER||||||||||1)	GT:PL	1/1:194,18,0
chrA01	16762442	chrA01:16762442_G/A	G	A	228	.	DP=23;VDB=0.833412;MQSB=0.740047;SGB=-0.692717;MQ0F=0;AC=2;AN=2;DP4=0,0,20,3;MQ=58;EFF=DOWNSTREAM(MODIFIER||3440|||BnaA01g24400D|||BnaA01g24400D||1|WARNING_TRANSCRIPT_MULTIPLE_STOP_CODONS),DOWNSTREAM(MODIFIER||4239|||BnaA01g24360D|||BnaA01g24360D||1),NON_SYNONYMOUS_CODING(MODERATE|MISSENSE|gCa/gTa|A59V||BnaA01g24390D|||BnaA01g24390D|1|1|WARNING_TRANSCRIPT_INCOMPLETE),UPSTREAM(MODIFIER||2765|||BnaA01g24380D|||BnaA01g24380D||1|WARNING_TRANSCRIPT_INCOMPLETE),UPSTREAM(MODIFIER||3571|||BnaA01g24370D|||BnaA01g24370D||1)	GT:PL	1/1:255,69,0
chrA01	16907772	chrA01:16907772_G/A	G	A	228	.	DP=35;VDB=0.928939;MQSB=0.00030152;SGB=-0.693136;MQ0F=0;AC=2;AN=2;DP4=0,0,27,8;MQ=38;EFF=INTERGENIC(MODIFIER||||||||||1),UPSTREAM(MODIFIER||2953|||BnaA01g24510D|||BnaA01g24510D||1|WARNING_TRANSCRIPT_MULTIPLE_STOP_CODONS)	GT:PL	1/1:255,105,0
chrA01	17246767	chrA01:17246767_A/G	A	G	149	.	DP=6;VDB=0.427991;MQSB=1;SGB=-0.616816;MQ0F=0;AC=2;AN=2;DP4=0,0,1,5;MQ=60;EFF=INTERGENIC(MODIFIER||||||||||1),UPSTREAM(MODIFIER||2605|||BnaA01g24890D|||BnaA01g24890D||1)	GT:PL	1/1:176,18,0
chrA01	17420912	chrA01:17420912_T/C	T	C	141	.	DP=11;VDB=0.307759;SGB=-0.676189;MQ0F=0;AC=2;AN=2;DP4=0,0,11,0;MQ=40;EFF=INTERGENIC(MODIFIER||||||||||1)	GT:PL	1/1:168,33,0
chrA01	17493439	chrA01:17493439_C/T	C	T	211	.	DP=26;VDB=0.290566;RPB=0.906231;MQB=0.397142;BQB=0.427579;MQSB=0.990678;SGB=-0.688148;MQ0F=0;ICB=1;HOB=0.5;AC=1;AN=2;DP4=5,5,6,9;MQ=40;EFF=DOWNSTREAM(MODIFIER||1948|||BnaA01g25010D|||BnaA01g25010D||1),NON_SYNONYMOUS_CODING(MODERATE|MISSENSE|tCt/tTt|S99F||BnaA01g25000D|||BnaA01g25000D|1|1)	GT:PL	0/1:244,0,190
chrA01	17500023	chrA01:17500023_G/A	G	A	113	.	DP=20;VDB=0.650146;RPB=0.545102;MQB=0.993528;BQB=0.63703;MQSB=0.152834;SGB=-0.662043;MQ0F=0.1;ICB=1;HOB=0.5;AC=1;AN=2;DP4=8,3,6,3;MQ=32;EFF=INTRON(MODIFIER|||||BnaA01g25020D|||BnaA01g25020D|1|1|WARNING_TRANSCRIPT_MULTIPLE_STOP_CODONS),UPSTREAM(MODIFIER||4028|||BnaA01g25010D|||BnaA01g25010D||1)	GT:PL	0/1:146,0,170
chrA01	17515091	chrA01:17515091_G/A	G	A	186	.	DP=34;VDB=0.755912;RPB=0.953198;MQB=1;BQB=0.284972;MQSB=0.831657;SGB=-0.686358;MQ0F=0;ICB=1;HOB=0.5;AC=1;AN=2;DP4=7,12,3,11;MQ=48;EFF=DOWNSTREAM(MODIFIER||1740|||BnaA01g25080D|||BnaA01g25080D||1|WARNING_TRANSCRIPT_INCOMPLETE),DOWNSTREAM(MODIFIER||2178|||BnaA01g25050D|||BnaA01g25050D||1|WARNING_TRANSCRIPT_MULTIPLE_STOP_CODONS),DOWNSTREAM(MODIFIER||2806|||BnaA01g25040D|||BnaA01g25040D||1),DOWNSTREAM(MODIFIER||3437|||BnaA01g25030D|||BnaA01g25030D||1|WARNING_TRANSCRIPT_INCOMPLETE),NON_SYNONYMOUS_CODING(MODERATE|MISSENSE|gGa/gAa|G153E||BnaA01g25060D|||BnaA01g25060D|2|1|WARNING_TRANSCRIPT_INCOMPLETE),UPSTREAM(MODIFIER||4238|||BnaA01g25090D|||BnaA01g25090D||1|WARNING_TRANSCRIPT_INCOMPLETE),UPSTREAM(MODIFIER||785|||BnaA01g25070D|||BnaA01g25070D||1|WARNING_TRANSCRIPT_MULTIPLE_STOP_CODONS)	GT:PL	0/1:219,0,255
chrA01	17669726	chrA01:17669726_A/G	A	G	98	.	DP=27;VDB=0.115418;RPB=0.682307;MQB=0.000210588;BQB=0.247299;MQSB=0.41985;SGB=-0.662043;MQ0F=0;ICB=1;HOB=0.5;AC=1;AN=2;DP4=6,12,6,3;MQ=49;EFF=SYNONYMOUS_CODING(LOW|SILENT|caA/caG|Q216||BnaA01g25230D|||BnaA01g25230D|5|1|WARNING_TRANSCRIPT_MULTIPLE_STOP_CODONS)	GT:PL	0/1:131,0,255
chrA01	17683201	chrA01:17683201_G/A	G	A	228	.	DP=25;VDB=0.88385;MQSB=0.209611;SGB=-0.692914;MQ0F=0;AC=2;AN=2;DP4=0,0,12,13;MQ=55;EFF=DOWNSTREAM(MODIFIER||3325|||BnaA01g25240D|||BnaA01g25240D||1),NON_SYNONYMOUS_CODING(MODERATE|MISSENSE|Ggt/Agt|G380S||BnaA01g25250D|||BnaA01g25250D|3|1|WARNING_TRANSCRIPT_INCOMPLETE)	GT:PL	1/1:255,75,0
chrA01	17705043	chrA01:17705043_G/A	G	A	228	.	DP=30;VDB=0.740864;MQSB=1;SGB=-0.693079;MQ0F=0;AC=2;AN=2;DP4=0,0,12,17;MQ=60;EFF=INTERGENIC(MODIFIER||||||||||1),UPSTREAM(MODIFIER||3082|||BnaA01g25290D|||BnaA01g25290D||1),UPSTREAM(MODIFIER||4546|||BnaA01g25300D|||BnaA01g25300D||1|WARNING_TRANSCRIPT_MULTIPLE_STOP_CODONS)	GT:PL	1/1:255,87,0
chrA01	17730139	chrA01:17730139_G/A	G	A	228	.	DP=43;VDB=0.00773594;MQSB=1;SGB=-0.693146;MQ0F=0;AC=2;AN=2;DP4=0,0,23,20;MQ=60;EFF=DOWNSTREAM(MODIFIER||753|||BnaA01g25340D|||BnaA01g25340D||1|WARNING_TRANSCRIPT_MULTIPLE_STOP_CODONS),NON_SYNONYMOUS_CODING(MODERATE|MISSENSE|Gag/Aag|E318K||BnaA01g25330D|||BnaA01g25330D|8|1|WARNING_TRANSCRIPT_MULTIPLE_STOP_CODONS),UPSTREAM(MODIFIER||2892|||BnaA01g25350D|||BnaA01g25350D||1|WARNING_TRANSCRIPT_MULTIPLE_STOP_CODONS)	GT:PL	1/1:255,129,0
chrA01	17748328	chrA01:17748328_T/A	T	A	159	.	DP=7;VDB=0.707785;MQSB=0.6;SGB=-0.636426;MQ0F=0;AC=2;AN=2;DP4=0,0,5,2;MQ=54;EFF=INTERGENIC(MODIFIER||||||||||1),UPSTREAM(MODIFIER||2264|||BnaA01g25370D|||BnaA01g25370D||1)	GT:PL	1/1:186,21,0
chrA01	17888286	chrA01:17888286_G/A	G	A	228	.	DP=15;VDB=0.113877;MQSB=1;SGB=-0.688148;MQ0F=0;AC=2;AN=2;DP4=0,0,6,9;MQ=60;EFF=INTERGENIC(MODIFIER||||||||||1),UPSTREAM(MODIFIER||3385|||BnaA01g25640D|||BnaA01g25640D||1|WARNING_TRANSCRIPT_INCOMPLETE),UPSTREAM(MODIFIER||496|||BnaA01g25650D|||BnaA01g25650D||1),UPSTREAM(MODIFIER||88|||BnaA01g25660D|||BnaA01g25660D||1|WARNING_TRANSCRIPT_INCOMPLETE)	GT:PL	1/1:255,45,0
chrA01	17913461	chrA01:17913461_G/A	G	A	228	.	DP=23;VDB=0.877542;MQSB=1;SGB=-0.692717;MQ0F=0;AC=2;AN=2;DP4=0,0,8,15;MQ=60;EFF=INTRON(MODIFIER|||||BnaA01g25700D|||BnaA01g25700D|15|1|WARNING_TRANSCRIPT_INCOMPLETE)	GT:PL	1/1:255,69,0
chrA01	18044147	chrA01:18044147_A/T	A	T	228	.	DP=13;VDB=0.675449;MQSB=1;SGB=-0.683931;MQ0F=0;AC=2;AN=2;DP4=0,0,10,3;MQ=60;EFF=DOWNSTREAM(MODIFIER||712|||BnaA01g25860D|||BnaA01g25860D||1),INTERGENIC(MODIFIER||||||||||1),UPSTREAM(MODIFIER||2365|||BnaA01g25870D|||BnaA01g25870D||1|WARNING_TRANSCRIPT_MULTIPLE_STOP_CODONS),UPSTREAM(MODIFIER||4913|||BnaA01g25850D|||BnaA01g25850D||1)	GT:PL	1/1:255,39,0
chrA01	18136781	chrA01:18136781_G/A	G	A	228	.	DP=17;VDB=0.519602;MQSB=1;SGB=-0.690438;MQ0F=0;AC=2;AN=2;DP4=0,0,14,3;MQ=60;EFF=DOWNSTREAM(MODIFIER||300|||BnaA01g26000D|||BnaA01g26000D||1),DOWNSTREAM(MODIFIER||3032|||BnaA01g26020D|||BnaA01g26020D||1|WARNING_TRANSCRIPT_INCOMPLETE),INTERGENIC(MODIFIER||||||||||1),UPSTREAM(MODIFIER||1752|||BnaA01g26010D|||BnaA01g26010D||1),UPSTREAM(MODIFIER||3270|||BnaA01g25990D|||BnaA01g25990D||1|WARNING_TRANSCRIPT_MULTIPLE_STOP_CODONS)	GT:PL	1/1:255,51,0
chrA01	18220337	chrA01:18220337_T/C	T	C	228	.	DP=29;VDB=0.168086;RPB=0.351852;MQB=0.148148;BQB=0.888889;MQSB=0.997797;SGB=-0.693021;MQ0F=0.206897;AC=2;AN=2;DP4=1,1,11,16;MQ=28;EFF=INTERGENIC(MODIFIER||||||||||1),UPSTREAM(MODIFIER||2774|||BnaA01g26140D|||BnaA01g26140D||1|WARNING_TRANSCRIPT_MULTIPLE_STOP_CODONS)	GT:PL	1/1:255,61,0
chrA01	18398899	chrA01:18398899_G/A	G	A	228	.	DP=38;VDB=0.373499;MQSB=0.669424;SGB=-0.693143;MQ0F=0;AC=2;AN=2;DP4=0,0,15,23;MQ=57;EFF=INTERGENIC(MODIFIER||||||||||1),UPSTREAM(MODIFIER||3603|||BnaA01g26330D|||BnaA01g26330D||1|WARNING_TRANSCRIPT_MULTIPLE_STOP_CODONS)	GT:PL	1/1:255,114,0
chrA01	18451770	chrA01:18451770_C/G	C	G	59	.	DP=5;VDB=0.036923;RPB=1;MQB=1;BQB=1;MQSB=0.5;SGB=-0.511536;MQ0F=0;ICB=1;HOB=0.5;AC=1;AN=2;DP4=1,0,1,2;MQ=44;EFF=INTRON(MODIFIER|||||BnaA01g26400D|||BnaA01g26400D|1|1|WARNING_TRANSCRIPT_INCOMPLETE)	GT:PL	0/1:93,0,17
chrA01	18462832	chrA01:18462832_G/A	G	A	129	.	DP=13;VDB=0.936695;RPB=0.496585;MQB=0.127819;BQB=0.996435;SGB=-0.670168;MQ0F=0;ICB=1;HOB=0.5;AC=1;AN=2;DP4=3,0,10,0;MQ=56;EFF=INTERGENIC(MODIFIER||||||||||1)	GT:PL	0/1:163,0,60
chrA01	18462843	chrA01:18462843_C/T	C	T	124	.	DP=10;VDB=0.16689;RPB=0.375;MQB=0.25;BQB=0.8125;SGB=-0.651104;MQ0F=0;ICB=1;HOB=0.5;AC=1;AN=2;DP4=2,0,8,0;MQ=56;EFF=INTERGENIC(MODIFIER||||||||||1)	GT:PL	0/1:159,0,45
chrA01	18510080	chrA01:18510080_G/A	G	A	188	.	DP=11;VDB=0.97743;MQSB=0.964642;SGB=-0.676189;MQ0F=0;AC=2;AN=2;DP4=0,0,7,4;MQ=41;EFF=INTERGENIC(MODIFIER||||||||||1),UPSTREAM(MODIFIER||2331|||BnaA01g26430D|||BnaA01g26430D||1|WARNING_TRANSCRIPT_MULTIPLE_STOP_CODONS)	GT:PL	1/1:215,33,0
chrA01	18523617	chrA01:18523617_G/A	G	A	125	.	DP=8;VDB=0.111502;RPB=0;MQB=0;BQB=0;MQSB=1;SGB=-0.616816;MQ0F=0;ICB=1;HOB=0.5;AC=1;AN=2;DP4=2,0,5,1;MQ=51;EFF=DOWNSTREAM(MODIFIER||1734|||BnaA01g26450D|||BnaA01g26450D||1|WARNING_TRANSCRIPT_INCOMPLETE),INTERGENIC(MODIFIER||||||||||1),UPSTREAM(MODIFIER||2591|||BnaA01g26440D|||BnaA01g26440D||1|WARNING_TRANSCRIPT_MULTIPLE_STOP_CODONS),UPSTREAM(MODIFIER||3243|||BnaA01g26460D|||BnaA01g26460D||1|WARNING_TRANSCRIPT_INCOMPLETE)	GT:PL	0/1:160,0,30
chrA01	18541672	chrA01:18541672_C/T	C	T	157	.	DP=13;VDB=0.00148332;RPB=0.0137638;MQB=0.0137638;BQB=0.679965;MQSB=0.699673;SGB=-0.651104;MQ0F=0.384615;AC=2;AN=2;DP4=5,0,5,3;MQ=34;EFF=INTERGENIC(MODIFIER||||||||||1)	GT:PL	1/1:184,7,0
chrA01	18550974	chrA01:18550974_G/A	G	A	228	.	DP=18;VDB=0.284648;MQSB=0.0405082;SGB=-0.691153;MQ0F=0;AC=2;AN=2;DP4=0,0,10,8;MQ=40;EFF=DOWNSTREAM(MODIFIER||2706|||BnaA01g26490D|||BnaA01g26490D||1),SYNONYMOUS_CODING(LOW|SILENT|cgG/cgA|R291||BnaA01g26480D|||BnaA01g26480D|2|1|WARNING_TRANSCRIPT_MULTIPLE_STOP_CODONS),UPSTREAM(MODIFIER||2016|||BnaA01g26470D|||BnaA01g26470D||1|WARNING_TRANSCRIPT_INCOMPLETE)	GT:PL	1/1:255,54,0
chrA01	18594424	chrA01:18594424_G/A	G	A	228	.	DP=28;VDB=0.98447;MQSB=0.732404;SGB=-0.693054;MQ0F=0;AC=2;AN=2;DP4=0,0,16,12;MQ=55;EFF=DOWNSTREAM(MODIFIER||3863|||BnaA01g26540D|||BnaA01g26540D||1|WARNING_TRANSCRIPT_INCOMPLETE),DOWNSTREAM(MODIFIER||921|||BnaA01g26560D|||BnaA01g26560D||1|WARNING_TRANSCRIPT_INCOMPLETE),NON_SYNONYMOUS_CODING(MODERATE|MISSENSE|Gaa/Aaa|E417K||BnaA01g26550D|||BnaA01g26550D|7|1|WARNING_TRANSCRIPT_INCOMPLETE),UPSTREAM(MODIFIER||1749|||BnaA01g26570D|||BnaA01g26570D||1)	GT:PL	1/1:255,84,0
chrA01	18668723	chrA01:18668723_G/A	G	A	228	.	DP=19;VDB=0.532093;MQSB=0.924089;SGB=-0.691153;MQ0F=0;AC=2;AN=2;DP4=0,0,9,9;MQ=58;EFF=NON_SYNONYMOUS_CODING(MODERATE|MISSENSE|Gaa/Aaa|E182K||BnaA01g26670D|||BnaA01g26670D|3|1|WARNING_TRANSCRIPT_INCOMPLETE),UPSTREAM(MODIFIER||514|||BnaA01g26680D|||BnaA01g26680D||1)	GT:PL	1/1:255,54,0
chrA01	18890941	chrA01:18890941_G/A	G	A	228	.	DP=28;VDB=0.303638;MQSB=0.0303017;SGB=-0.693054;MQ0F=0;AC=2;AN=2;DP4=0,0,8,20;MQ=45;EFF=DOWNSTREAM(MODIFIER||1219|||BnaA01g26990D|||BnaA01g26990D||1|WARNING_TRANSCRIPT_INCOMPLETE),DOWNSTREAM(MODIFIER||3347|||BnaA01g27000D|||BnaA01g27000D||1|WARNING_TRANSCRIPT_INCOMPLETE),NON_SYNONYMOUS_CODING(MODERATE|MISSENSE|Gat/Aat|D150N||BnaA01g26980D|||BnaA01g26980D|1|1)	GT:PL	1/1:255,84,0
chrA01	18963583	chrA01:18963583_G/A	G	A	228	.	DP=22;VDB=0.702193;MQSB=1;SGB=-0.692562;MQ0F=0;AC=2;AN=2;DP4=0,0,8,14;MQ=60;EFF=DOWNSTREAM(MODIFIER||3294|||BnaA01g27160D|||BnaA01g27160D||1|WARNING_TRANSCRIPT_INCOMPLETE),DOWNSTREAM(MODIFIER||4769|||BnaA01g27130D|||BnaA01g27130D||1|WARNING_TRANSCRIPT_MULTIPLE_STOP_CODONS),DOWNSTREAM(MODIFIER||959|||BnaA01g27150D|||BnaA01g27150D||1|WARNING_TRANSCRIPT_INCOMPLETE),INTRON(MODIFIER|||||BnaA01g27140D|||BnaA01g27140D|2|1|WARNING_TRANSCRIPT_MULTIPLE_STOP_CODONS),SPLICE_SITE_DONOR(HIGH|||||BnaA01g27140D|||BnaA01g27140D|2|1|WARNING_TRANSCRIPT_MULTIPLE_STOP_CODONS)	GT:PL	1/1:255,66,0
chrA01	19309810	chrA01:19309810_G/A	G	A	228	.	DP=27;VDB=0.876293;MQSB=1;SGB=-0.693021;MQ0F=0;AC=2;AN=2;DP4=0,0,15,12;MQ=60;EFF=DOWNSTREAM(MODIFIER||2371|||BnaA01g27650D|||BnaA01g27650D||1),DOWNSTREAM(MODIFIER||4947|||BnaA01g27660D|||BnaA01g27660D||1|WARNING_TRANSCRIPT_INCOMPLETE),DOWNSTREAM(MODIFIER||880|||BnaA01g27640D|||BnaA01g27640D||1|WARNING_TRANSCRIPT_INCOMPLETE),SYNONYMOUS_CODING(LOW|SILENT|ctC/ctT|L40||BnaA01g27630D|||BnaA01g27630D|2|1|WARNING_TRANSCRIPT_INCOMPLETE),UPSTREAM(MODIFIER||952|||BnaA01g27620D|||BnaA01g27620D||1|WARNING_TRANSCRIPT_INCOMPLETE)	GT:PL	1/1:255,81,0
chrA01	19495823	chrA01:19495823_G/A	G	A	180	.	DP=9;VDB=0.668074;MQSB=1;SGB=-0.662043;MQ0F=0;AC=2;AN=2;DP4=0,0,1,8;MQ=60;EFF=DOWNSTREAM(MODIFIER||4816|||BnaA01g27980D|||BnaA01g27980D||1|WARNING_TRANSCRIPT_MULTIPLE_STOP_CODONS),INTERGENIC(MODIFIER||||||||||1),UPSTREAM(MODIFIER||1663|||BnaA01g27970D|||BnaA01g27970D||1|WARNING_TRANSCRIPT_INCOMPLETE)	GT:PL	1/1:207,27,0
chrA01	19964449	chrA01:19964449_C/T	C	T	228	.	DP=23;VDB=0.7954;MQSB=0.335911;SGB=-0.692717;MQ0F=0;AC=2;AN=2;DP4=0,0,12,11;MQ=54;EFF=DOWNSTREAM(MODIFIER||4273|||BnaA01g28730D|||BnaA01g28730D||1),NON_SYNONYMOUS_CODING(MODERATE|MISSENSE|gGg/gAg|G68E||BnaA01g28750D|||BnaA01g28750D|3|1|WARNING_TRANSCRIPT_INCOMPLETE),UPSTREAM(MODIFIER||2067|||BnaA01g28740D|||BnaA01g28740D||1|WARNING_TRANSCRIPT_INCOMPLETE)	GT:PL	1/1:255,69,0
chrA01	20005093	chrA01:20005093_C/T	C	T	228	.	DP=30;VDB=0.295973;MQSB=0.940016;SGB=-0.693097;MQ0F=0;AC=2;AN=2;DP4=0,0,8,22;MQ=58;EFF=DOWNSTREAM(MODIFIER||608|||BnaA01g28800D|||BnaA01g28800D||1|WARNING_TRANSCRIPT_MULTIPLE_STOP_CODONS),STOP_GAINED(HIGH|NONSENSE|Caa/Taa|Q345*||BnaA01g28790D|||BnaA01g28790D|5|1|WARNING_TRANSCRIPT_INCOMPLETE)	GT:PL	1/1:255,90,0
chrA01	20029821	chrA01:20029821_C/T	C	T	228	.	DP=20;VDB=0.666167;MQSB=1;SGB=-0.692067;MQ0F=0;AC=2;AN=2;DP4=0,0,9,11;MQ=60;EFF=DOWNSTREAM(MODIFIER||3060|||BnaA01g28870D|||BnaA01g28870D||1|WARNING_TRANSCRIPT_MULTIPLE_STOP_CODONS),INTRON(MODIFIER|||||BnaA01g28880D|||BnaA01g28880D|6|1|WARNING_TRANSCRIPT_MULTIPLE_STOP_CODONS),UPSTREAM(MODIFIER||2918|||BnaA01g28890D|||BnaA01g28890D||1|WARNING_TRANSCRIPT_MULTIPLE_STOP_CODONS)	GT:PL	1/1:255,60,0
chrA01	20209368	chrA01:20209368_G/A	G	A	228	.	DP=27;VDB=0.488913;MQSB=1;SGB=-0.693021;MQ0F=0;AC=2;AN=2;DP4=0,0,10,17;MQ=60;EFF=DOWNSTREAM(MODIFIER||2936|||BnaA01g29210D|||BnaA01g29210D||1),DOWNSTREAM(MODIFIER||892|||BnaA01g29230D|||BnaA01g29230D||1|WARNING_TRANSCRIPT_INCOMPLETE),SYNONYMOUS_CODING(LOW|SILENT|caG/caA|Q490||BnaA01g29220D|||BnaA01g29220D|1|1)	GT:PL	1/1:255,81,0
chrA01	20265699	chrA01:20265699_G/A	G	A	228	.	DP=35;VDB=0.502754;MQSB=0.457833;SGB=-0.693136;MQ0F=0;AC=2;AN=2;DP4=0,0,20,15;MQ=59;EFF=INTERGENIC(MODIFIER||||||||||1)	GT:PL	1/1:255,105,0
chrA01	20280128	chrA01:20280128_G/A	G	A	183	.	DP=17;VDB=0.957322;SGB=-0.690438;MQ0F=0;AC=2;AN=2;DP4=0,0,0,17;MQ=60;EFF=DOWNSTREAM(MODIFIER||2|||BnaA01g29340D|||BnaA01g29340D||1|WARNING_TRANSCRIPT_INCOMPLETE),DOWNSTREAM(MODIFIER||893|||BnaA01g29320D|||BnaA01g29320D||1|WARNING_TRANSCRIPT_MULTIPLE_STOP_CODONS),INTERGENIC(MODIFIER||||||||||1),UPSTREAM(MODIFIER||1393|||BnaA01g29350D|||BnaA01g29350D||1|WARNING_TRANSCRIPT_INCOMPLETE),UPSTREAM(MODIFIER||220|||BnaA01g29330D|||BnaA01g29330D||1)	GT:PL	1/1:210,51,0
chrA01	20333377	chrA01:20333377_A/G	A	G	110	.	DP=5;VDB=0.774933;MQSB=1;SGB=-0.590765;MQ0F=0;AC=2;AN=2;DP4=0,0,4,1;MQ=40;EFF=DOWNSTREAM(MODIFIER||2375|||BnaA01g29390D|||BnaA01g29390D||1|WARNING_TRANSCRIPT_INCOMPLETE),INTERGENIC(MODIFIER||||||||||1)	GT:PL	1/1:137,15,0
chrA01	20428749	chrA01:20428749_C/T	C	T	228	.	DP=25;VDB=0.565457;MQSB=1;SGB=-0.692914;MQ0F=0;AC=2;AN=2;DP4=0,0,15,10;MQ=60;EFF=INTERGENIC(MODIFIER||||||||||1),UPSTREAM(MODIFIER||4752|||BnaA01g29490D|||BnaA01g29490D||1|WARNING_TRANSCRIPT_MULTIPLE_STOP_CODONS)	GT:PL	1/1:255,75,0
chrA01	20495648	chrA01:20495648_C/T	C	T	222	.	DP=51;VDB=0.0714047;RPB=0.387861;MQB=0.99511;BQB=0.459216;MQSB=0.90218;SGB=-0.692067;MQ0F=0;ICB=1;HOB=0.5;AC=1;AN=2;DP4=24,6,12,8;MQ=58;EFF=DOWNSTREAM(MODIFIER||42|||BnaA01g29660D|||BnaA01g29660D||1|WARNING_TRANSCRIPT_INCOMPLETE),INTRAGENIC(MODIFIER|||||BnaA01g29660D|||||1),UPSTREAM(MODIFIER||2185|||BnaA01g29650D|||BnaA01g29650D||1|WARNING_TRANSCRIPT_MULTIPLE_STOP_CODONS),UPSTREAM(MODIFIER||4198|||BnaA01g29670D|||BnaA01g29670D||1)	GT:PL	0/1:255,0,255
chrA01	20602656	chrA01:20602656_C/T	C	T	109	.	DP=27;VDB=0.259914;RPB=0.860025;MQB=0.989612;BQB=0.461927;MQSB=0.558035;SGB=-0.636426;MQ0F=0;ICB=1;HOB=0.5;AC=1;AN=2;DP4=11,8,3,4;MQ=57;EFF=INTERGENIC(MODIFIER||||||||||1)	GT:PL	0/1:143,0,255
chrA01	20610522	chrA01:20610522_C/T	C	T	120	.	DP=44;VDB=0.491369;RPB=0.468033;MQB=0.945094;BQB=0.953657;MQSB=0.933359;SGB=-0.670168;MQ0F=0;ICB=1;HOB=0.5;AC=1;AN=2;DP4=23,11,6,4;MQ=58;EFF=NON_SYNONYMOUS_CODING(MODERATE|MISSENSE|aCt/aTt|T13I||BnaA01g29820D|||BnaA01g29820D|1|1|WARNING_TRANSCRIPT_MULTIPLE_STOP_CODONS)	GT:PL	0/1:154,0,255
chrA01	20684482	chrA01:20684482_C/T	C	T	210	.	DP=32;VDB=0.92;RPB=0.70028;MQB=0.755856;BQB=0.777297;MQSB=0.457952;SGB=-0.683931;MQ0F=0;ICB=1;HOB=0.5;AC=1;AN=2;DP4=14,5,7,6;MQ=57;EFF=DOWNSTREAM(MODIFIER||1631|||BnaA01g30010D|||BnaA01g30010D||1),DOWNSTREAM(MODIFIER||4069|||BnaA01g30000D|||BnaA01g30000D||1|WARNING_TRANSCRIPT_INCOMPLETE),NON_SYNONYMOUS_CODING(MODERATE|MISSENSE|tCt/tTt|S14F||BnaA01g30020D|||BnaA01g30020D|1|1),UPSTREAM(MODIFIER||1957|||BnaA01g30030D|||BnaA01g30030D||1|WARNING_TRANSCRIPT_INCOMPLETE),UPSTREAM(MODIFIER||2620|||BnaA01g30040D|||BnaA01g30040D||1|WARNING_TRANSCRIPT_INCOMPLETE)	GT:PL	0/1:243,0,255
chrA01	20692695	chrA01:20692695_G/A	G	A	127	.	DP=65;VDB=0.179577;RPB=0.815018;MQB=0.823501;BQB=0.983859;MQSB=0.86901;SGB=-0.683931;MQ0F=0;ICB=1;HOB=0.5;AC=1;AN=2;DP4=23,29,5,8;MQ=58;EFF=DOWNSTREAM(MODIFIER||1337|||BnaA01g30040D|||BnaA01g30040D||1|WARNING_TRANSCRIPT_INCOMPLETE),DOWNSTREAM(MODIFIER||4814|||BnaA01g30070D|||BnaA01g30070D||1|WARNING_TRANSCRIPT_MULTIPLE_STOP_CODONS),NON_SYNONYMOUS_CODING(MODERATE|MISSENSE|Gag/Aag|E174K||BnaA01g30050D|||BnaA01g30050D|1|1),UPSTREAM(MODIFIER||171|||BnaA01g30060D|||BnaA01g30060D||1|WARNING_TRANSCRIPT_INCOMPLETE)	GT:PL	0/1:162,0,255
chrA01	20699061	chrA01:20699061_G/T	G	T	222	.	DP=57;VDB=0.29674;RPB=0.586708;MQB=0.0163354;BQB=0.925534;MQSB=0.904945;SGB=-0.692562;MQ0F=0;ICB=1;HOB=0.5;AC=1;AN=2;DP4=19,16,9,13;MQ=55;EFF=DOWNSTREAM(MODIFIER||1884|||BnaA01g30060D|||BnaA01g30060D||1|WARNING_TRANSCRIPT_INCOMPLETE),DOWNSTREAM(MODIFIER||1894|||BnaA01g30080D|||BnaA01g30080D||1|WARNING_TRANSCRIPT_INCOMPLETE),SYNONYMOUS_CODING(LOW|SILENT|ctC/ctA|L297||BnaA01g30070D|||BnaA01g30070D|10|1|WARNING_TRANSCRIPT_MULTIPLE_STOP_CODONS)	GT:PL	0/1:255,0,255
chrA01	20699068	chrA01:20699068_G/C	G	C	222	.	DP=60;VDB=0.676513;RPB=0.98868;MQB=0.0115264;BQB=0.982369;MQSB=0.889938;SGB=-0.692831;MQ0F=0;ICB=1;HOB=0.5;AC=1;AN=2;DP4=20,16,13,11;MQ=54;EFF=DOWNSTREAM(MODIFIER||1887|||BnaA01g30080D|||BnaA01g30080D||1|WARNING_TRANSCRIPT_INCOMPLETE),DOWNSTREAM(MODIFIER||1891|||BnaA01g30060D|||BnaA01g30060D||1|WARNING_TRANSCRIPT_INCOMPLETE),NON_SYNONYMOUS_CODING(MODERATE|MISSENSE|tCt/tGt|S295C||BnaA01g30070D|||BnaA01g30070D|10|1|WARNING_TRANSCRIPT_MULTIPLE_STOP_CODONS)	GT:PL	0/1:255,0,255
chrA01	20708218	chrA01:20708218_G/A	G	A	222	.	DP=52;VDB=0.000180889;RPB=0.02832;MQB=0.0899376;BQB=0.450023;MQSB=0.938217;SGB=-0.69168;MQ0F=0;ICB=1;HOB=0.5;AC=1;AN=2;DP4=18,15,9,10;MQ=56;EFF=INTRON(MODIFIER|||||BnaA01g30100D|||BnaA01g30100D|3|1|WARNING_TRANSCRIPT_INCOMPLETE),UPSTREAM(MODIFIER||1151|||BnaA01g30090D|||BnaA01g30090D||1|WARNING_TRANSCRIPT_MULTIPLE_STOP_CODONS)	GT:PL	0/1:255,0,255
chrA01	20762573	chrA01:20762573_A/G	A	G	78	.	DP=26;VDB=0.0178597;RPB=0.494521;MQB=0.476761;BQB=0.97757;MQSB=0.998678;SGB=-0.616816;MQ0F=0;ICB=1;HOB=0.5;AC=1;AN=2;DP4=7,13,5,1;MQ=59;EFF=DOWNSTREAM(MODIFIER||391|||BnaA01g30200D|||BnaA01g30200D||1|WARNING_TRANSCRIPT_MULTIPLE_STOP_CODONS),INTERGENIC(MODIFIER||||||||||1),UPSTREAM(MODIFIER||4628|||BnaA01g30210D|||BnaA01g30210D||1|WARNING_TRANSCRIPT_MULTIPLE_STOP_CODONS)	GT:PL	0/1:112,0,255
chrA01	20781489	chrA01:20781489_T/C	T	C	153	.	DP=20;VDB=0.0666388;RPB=0.567987;MQB=0.614016;BQB=0.455794;MQSB=0.662703;SGB=-0.662043;MQ0F=0;ICB=1;HOB=0.5;AC=1;AN=2;DP4=6,5,4,5;MQ=51;EFF=NON_SYNONYMOUS_CODING(MODERATE|MISSENSE|Agc/Ggc|S223G||BnaA01g30230D|||BnaA01g30230D|3|1|WARNING_TRANSCRIPT_MULTIPLE_STOP_CODONS),UPSTREAM(MODIFIER||4903|||BnaA01g30220D|||BnaA01g30220D||1|WARNING_TRANSCRIPT_MULTIPLE_STOP_CODONS)	GT:PL	0/1:186,0,239
chrA01	20791109	chrA01:20791109_T/C	T	C	206	.	DP=20;VDB=0.443537;RPB=0.425373;MQB=0.151887;BQB=0.924509;MQSB=0.988166;SGB=-0.683931;MQ0F=0;ICB=1;HOB=0.5;AC=1;AN=2;DP4=4,3,4,9;MQ=50;EFF=DOWNSTREAM(MODIFIER||1874|||BnaA01g30240D|||BnaA01g30240D||1),INTERGENIC(MODIFIER||||||||||1)	GT:PL	0/1:239,0,165
chrA01	20791121	chrA01:20791121_A/C	A	C	209	.	DP=24;VDB=0.045602;RPB=0.395797;MQB=0.160784;BQB=0.941369;MQSB=0.786628;SGB=-0.683931;MQ0F=0;ICB=1;HOB=0.5;AC=1;AN=2;DP4=8,3,4,9;MQ=52;EFF=DOWNSTREAM(MODIFIER||1862|||BnaA01g30240D|||BnaA01g30240D||1),INTERGENIC(MODIFIER||||||||||1)	GT:PL	0/1:242,0,225
chrA01	20804732	chrA01:20804732_T/C	T	C	69	.	DP=21;VDB=0.0652132;RPB=0.947033;MQB=0.00247875;BQB=0.846482;MQSB=0.98752;SGB=-0.616816;MQ0F=0;ICB=1;HOB=0.5;AC=1;AN=2;DP4=9,5,4,2;MQ=51;EFF=DOWNSTREAM(MODIFIER||4409|||BnaA01g30270D|||BnaA01g30270D||1),SYNONYMOUS_CODING(LOW|SILENT|acA/acG|T957||BnaA01g30260D|||BnaA01g30260D|4|1|WARNING_TRANSCRIPT_INCOMPLETE)	GT:PL	0/1:103,0,255
chrA01	20959592	chrA01:20959592_T/C	T	C	130	.	DP=5;VDB=0.0942182;MQSB=1;SGB=-0.590765;MQ0F=0;AC=2;AN=2;DP4=0,0,1,4;MQ=55;EFF=DOWNSTREAM(MODIFIER||2161|||BnaA01g30600D|||BnaA01g30600D||1),NON_SYNONYMOUS_CODING(MODERATE|MISSENSE|Tca/Cca|S164P||BnaA01g30590D|||BnaA01g30590D|2|1|WARNING_TRANSCRIPT_NO_START_CODON)	GT:PL	1/1:157,15,0
chrA01	20992527	chrA01:20992527_C/T	C	T	228	.	DP=14;VDB=0.402361;MQSB=0.927743;SGB=-0.686358;MQ0F=0;AC=2;AN=2;DP4=0,0,8,6;MQ=58;EFF=DOWNSTREAM(MODIFIER||1867|||BnaA01g30710D|||BnaA01g30710D||1),NON_SYNONYMOUS_CODING(MODERATE|MISSENSE|aGt/aAt|S118N||BnaA01g30700D|||BnaA01g30700D|1|1),UPSTREAM(MODIFIER||1588|||BnaA01g30690D|||BnaA01g30690D||1),UPSTREAM(MODIFIER||3428|||BnaA01g30680D|||BnaA01g30680D||1)	GT:PL	1/1:255,42,0
chrA01	21005061	chrA01:21005061_T/A	T	A	117	.	DP=5;VDB=0.00721075;MQSB=0.333333;SGB=-0.590765;MQ0F=0;AC=2;AN=2;DP4=0,0,2,3;MQ=47;EFF=DOWNSTREAM(MODIFIER||1220|||BnaA01g30720D|||BnaA01g30720D||1),INTERGENIC(MODIFIER||||||||||1),UPSTREAM(MODIFIER||944|||BnaA01g30730D|||BnaA01g30730D||1|WARNING_TRANSCRIPT_INCOMPLETE)	GT:PL	1/1:144,15,0
chrA01	21180338	chrA01:21180338_C/A	C	A	134	.	DP=12;VDB=0.627244;RPB=0.8;MQB=0.2;BQB=0.6;MQSB=1;SGB=-0.670168;MQ0F=0.0833333;AC=2;AN=2;DP4=2,0,9,1;MQ=36;EFF=DOWNSTREAM(MODIFIER||4082|||BnaA01g31130D|||BnaA01g31130D||1|WARNING_TRANSCRIPT_MULTIPLE_STOP_CODONS),DOWNSTREAM(MODIFIER||577|||BnaA01g31150D|||BnaA01g31150D||1|WARNING_TRANSCRIPT_INCOMPLETE),INTERGENIC(MODIFIER||||||||||1),UPSTREAM(MODIFIER||1563|||BnaA01g31140D|||BnaA01g31140D||1),UPSTREAM(MODIFIER||3413|||BnaA01g31160D|||BnaA01g31160D||1|WARNING_TRANSCRIPT_MULTIPLE_STOP_CODONS)	GT:PL	1/1:161,0,0
chrA01	21280855	chrA01:21280855_C/T	C	T	228	.	DP=35;VDB=0.307719;MQSB=0.945959;SGB=-0.693136;MQ0F=0;AC=2;AN=2;DP4=0,0,15,20;MQ=59;EFF=NON_SYNONYMOUS_CODING(MODERATE|MISSENSE|Gat/Aat|D363N||BnaA01g31300D|||BnaA01g31300D|3|1|WARNING_TRANSCRIPT_MULTIPLE_STOP_CODONS),UPSTREAM(MODIFIER||1183|||BnaA01g31290D|||BnaA01g31290D||1|WARNING_TRANSCRIPT_INCOMPLETE),UPSTREAM(MODIFIER||2710|||BnaA01g31310D|||BnaA01g31310D||1)	GT:PL	1/1:255,105,0
chrA01	21286081	chrA01:21286081_C/T	C	T	159	.	DP=30;VDB=0.000439235;RPB=0.0293222;MQB=0.965321;BQB=0.714952;MQSB=0.976472;SGB=-0.680642;MQ0F=0;ICB=1;HOB=0.5;AC=1;AN=2;DP4=10,7,4,8;MQ=39;EFF=DOWNSTREAM(MODIFIER||2130|||BnaA01g31310D|||BnaA01g31310D||1),INTERGENIC(MODIFIER||||||||||1),UPSTREAM(MODIFIER||3549|||BnaA01g31300D|||BnaA01g31300D||1|WARNING_TRANSCRIPT_MULTIPLE_STOP_CODONS)	GT:PL	0/1:192,0,255
chrA01	21351966	chrA01:21351966_T/G	T	G	144	.	DP=15;VDB=0.228249;RPB=0.511891;MQB=0.651439;BQB=0.244651;MQSB=0.22313;SGB=-0.636426;MQ0F=0;ICB=1;HOB=0.5;AC=1;AN=2;DP4=0,8,3,4;MQ=57;EFF=DOWNSTREAM(MODIFIER||493|||BnaA01g31360D|||BnaA01g31360D||1|WARNING_TRANSCRIPT_INCOMPLETE),INTERGENIC(MODIFIER||||||||||1),UPSTREAM(MODIFIER||1839|||BnaA01g31370D|||BnaA01g31370D||1|WARNING_TRANSCRIPT_INCOMPLETE),UPSTREAM(MODIFIER||3889|||BnaA01g31350D|||BnaA01g31350D||1)	GT:PL	0/1:177,0,138
chrA01	21351967	chrA01:21351967_C/T	C	T	137	.	DP=15;VDB=0.228249;RPB=0.511891;MQB=0.651439;BQB=0.998327;MQSB=0.22313;SGB=-0.636426;MQ0F=0;ICB=1;HOB=0.5;AC=1;AN=2;DP4=0,8,3,4;MQ=57;EFF=DOWNSTREAM(MODIFIER||494|||BnaA01g31360D|||BnaA01g31360D||1|WARNING_TRANSCRIPT_INCOMPLETE),INTERGENIC(MODIFIER||||||||||1),UPSTREAM(MODIFIER||1838|||BnaA01g31370D|||BnaA01g31370D||1|WARNING_TRANSCRIPT_INCOMPLETE),UPSTREAM(MODIFIER||3890|||BnaA01g31350D|||BnaA01g31350D||1)	GT:PL	0/1:170,0,147
chrA01	21405166	chrA01:21405166_A/T	A	T	130	.	DP=7;VDB=0.42503;MQSB=1;SGB=-0.636426;MQ0F=0;AC=2;AN=2;DP4=0,0,1,6;MQ=33;EFF=DOWNSTREAM(MODIFIER||2749|||BnaA01g31470D|||BnaA01g31470D||1|WARNING_TRANSCRIPT_MULTIPLE_STOP_CODONS),DOWNSTREAM(MODIFIER||3511|||BnaA01g31490D|||BnaA01g31490D||1|WARNING_TRANSCRIPT_INCOMPLETE),INTRON(MODIFIER|||||BnaA01g31480D|||BnaA01g31480D|1|1|WARNING_TRANSCRIPT_INCOMPLETE)	GT:PL	1/1:157,21,0
chrA01	21414926	chrA01:21414926_C/T	C	T	228	.	DP=17;VDB=0.0322867;MQSB=0.928571;SGB=-0.689466;MQ0F=0;AC=2;AN=2;DP4=0,0,14,2;MQ=58;EFF=DOWNSTREAM(MODIFIER||1342|||BnaA01g31510D|||BnaA01g31510D||1|WARNING_TRANSCRIPT_INCOMPLETE),INTERGENIC(MODIFIER||||||||||1),UPSTREAM(MODIFIER||2605|||BnaA01g31500D|||BnaA01g31500D||1),UPSTREAM(MODIFIER||3819|||BnaA01g31490D|||BnaA01g31490D||1|WARNING_TRANSCRIPT_INCOMPLETE)	GT:PL	1/1:255,48,0
chrA01	21524427	chrA01:21524427_C/T	C	T	228	.	DP=17;VDB=0.489196;MQSB=1;SGB=-0.690438;MQ0F=0;AC=2;AN=2;DP4=0,0,11,6;MQ=60;EFF=DOWNSTREAM(MODIFIER||1596|||BnaA01g31760D|||BnaA01g31760D||1|WARNING_TRANSCRIPT_MULTIPLE_STOP_CODONS),NON_SYNONYMOUS_CODING(MODERATE|MISSENSE|Cgc/Tgc|R58C||BnaA01g31770D|||BnaA01g31770D|1|1),UPSTREAM(MODIFIER||1788|||BnaA01g31780D|||BnaA01g31780D||1),UPSTREAM(MODIFIER||1991|||BnaA01g31790D|||BnaA01g31790D||1|WARNING_TRANSCRIPT_INCOMPLETE)	GT:PL	1/1:255,51,0
chrA01	21621294	chrA01:21621294_C/T	C	T	141	.	DP=21;VDB=0.994323;RPB=0.488445;MQB=0.467995;BQB=0.853271;MQSB=0.0012535;SGB=-0.670168;MQ0F=0;ICB=1;HOB=0.5;AC=1;AN=2;DP4=5,6,2,8;MQ=41;EFF=INTERGENIC(MODIFIER||||||||||1)	GT:PL	0/1:174,0,215
chrA01	21718985	chrA01:21718985_C/T	C	T	228	.	DP=39;VDB=0.812291;MQSB=0.965002;SGB=-0.693144;MQ0F=0;AC=2;AN=2;DP4=0,0,19,20;MQ=59;EFF=DOWNSTREAM(MODIFIER||4194|||BnaA01g32220D|||BnaA01g32220D||1|WARNING_TRANSCRIPT_INCOMPLETE),SYNONYMOUS_CODING(LOW|SILENT|ctC/ctT|L540||BnaA01g32210D|||BnaA01g32210D|3|1|WARNING_TRANSCRIPT_MULTIPLE_STOP_CODONS)	GT:PL	1/1:255,117,0
chrA01	21841427	chrA01:21841427_G/A	G	A	74	.	DP=35;VDB=0.00266632;RPB=0.209611;MQB=0.105399;BQB=0.990592;MQSB=0.944888;SGB=-0.651104;MQ0F=0;ICB=1;HOB=0.5;AC=1;AN=2;DP4=14,13,7,1;MQ=57;EFF=NON_SYNONYMOUS_CODING(MODERATE|MISSENSE|gGa/gAa|G158E||BnaA01g32440D|||BnaA01g32440D|4|1|WARNING_TRANSCRIPT_MULTIPLE_STOP_CODONS),UPSTREAM(MODIFIER||1776|||BnaA01g32430D|||BnaA01g32430D||1),UPSTREAM(MODIFIER||2674|||BnaA01g32420D|||BnaA01g32420D||1|WARNING_TRANSCRIPT_MULTIPLE_STOP_CODONS)	GT:PL	0/1:108,0,255
chrA01	21957924	chrA01:21957924_C/T	C	T	199	.	DP=39;VDB=0.478;RPB=0.427987;MQB=0.00281707;BQB=0.913711;MQSB=0.804959;SGB=-0.690438;MQ0F=0;ICB=1;HOB=0.5;AC=1;AN=2;DP4=9,13,5,12;MQ=51;EFF=DOWNSTREAM(MODIFIER||326|||BnaA01g32520D|||BnaA01g32520D||1),INTERGENIC(MODIFIER||||||||||1)	GT:PL	0/1:232,0,255
chrA01	21966075	chrA01:21966075_A/G	A	G	90	.	DP=37;VDB=0.0270917;RPB=0.0448045;MQB=8.87095e-05;BQB=0.194016;MQSB=0.465796;SGB=-0.676189;MQ0F=0;ICB=1;HOB=0.5;AC=1;AN=2;DP4=21,5,10,1;MQ=53;EFF=DOWNSTREAM(MODIFIER||3949|||BnaA01g32550D|||BnaA01g32550D||1|WARNING_TRANSCRIPT_MULTIPLE_STOP_CODONS),SYNONYMOUS_CODING(LOW|SILENT|tcA/tcG|S39||BnaA01g32540D|||BnaA01g32540D|1|1),UPSTREAM(MODIFIER||202|||BnaA01g32530D|||BnaA01g32530D||1)	GT:PL	0/1:124,0,255
chrA01	21967283	chrA01:21967283_C/T	C	T	228	.	DP=17;VDB=0.357125;MQSB=0.955563;SGB=-0.690438;MQ0F=0;AC=2;AN=2;DP4=0,0,11,6;MQ=58;EFF=DOWNSTREAM(MODIFIER||2741|||BnaA01g32550D|||BnaA01g32550D||1|WARNING_TRANSCRIPT_MULTIPLE_STOP_CODONS),DOWNSTREAM(MODIFIER||578|||BnaA01g32540D|||BnaA01g32540D||1),INTERGENIC(MODIFIER||||||||||1),UPSTREAM(MODIFIER||1410|||BnaA01g32530D|||BnaA01g32530D||1)	GT:PL	1/1:255,51,0
chrA01	22123692	chrA01:22123692_C/T	C	T	228	.	DP=25;VDB=0.337024;MQSB=0.665001;SGB=-0.692914;MQ0F=0;AC=2;AN=2;DP4=0,0,14,11;MQ=56;EFF=DOWNSTREAM(MODIFIER||3187|||BnaA01g32730D|||BnaA01g32730D||1),INTERGENIC(MODIFIER||||||||||1),UPSTREAM(MODIFIER||4322|||BnaA01g32720D|||BnaA01g32720D||1),UPSTREAM(MODIFIER||4675|||BnaA01g32750D|||BnaA01g32750D||1|WARNING_TRANSCRIPT_MULTIPLE_STOP_CODONS),UPSTREAM(MODIFIER||698|||BnaA01g32740D|||BnaA01g32740D||1|WARNING_TRANSCRIPT_INCOMPLETE)	GT:PL	1/1:255,75,0
chrA01	22159570	chrA01:22159570_C/T	C	T	222	.	DP=26;VDB=0.641136;RPB=0.606531;MQB=0.135335;BQB=0.954391;MQSB=0.785785;SGB=-0.691153;MQ0F=0;ICB=1;HOB=0.5;AC=1;AN=2;DP4=3,5,9,9;MQ=57;EFF=INTERGENIC(MODIFIER||||||||||1)	GT:PL	0/1:255,0,172
chrA01	22163000	chrA01:22163000_C/G	C	G	150	.	DP=30;VDB=0.254982;RPB=0.675598;MQB=0.0310911;BQB=0.675598;MQSB=0.989796;SGB=-0.680642;MQ0F=0;ICB=1;HOB=0.5;AC=1;AN=2;DP4=15,2,11,1;MQ=54;EFF=DOWNSTREAM(MODIFIER||1688|||BnaA01g32810D|||BnaA01g32810D||1),INTERGENIC(MODIFIER||||||||||1)	GT:PL	0/1:183,0,255
chrA01	22163031	chrA01:22163031_T/G	T	G	178	.	DP=33;VDB=0.815149;RPB=0.969378;MQB=0.121612;BQB=1;MQSB=0.782349;SGB=-0.683931;MQ0F=0;ICB=1;HOB=0.5;AC=1;AN=2;DP4=16,3,11,2;MQ=56;EFF=DOWNSTREAM(MODIFIER||1657|||BnaA01g32810D|||BnaA01g32810D||1),INTERGENIC(MODIFIER||||||||||1)	GT:PL	0/1:211,0,255
chrA01	22208414	chrA01:22208414_G/A	G	A	222	.	DP=45;VDB=0.855328;RPB=0.996835;MQB=0.86151;BQB=0.667783;MQSB=0.882705;SGB=-0.692352;MQ0F=0;ICB=1;HOB=0.5;AC=1;AN=2;DP4=10,14,12,9;MQ=58;EFF=DOWNSTREAM(MODIFIER||2027|||BnaA01g32900D|||BnaA01g32900D||1),NON_SYNONYMOUS_CODING(MODERATE|MISSENSE|Cct/Tct|P726S||BnaA01g32910D|||BnaA01g32910D|4|1)	GT:PL	0/1:255,0,255
chrA01	22224278	chrA01:22224278_G/A	G	A	222	.	DP=42;VDB=0.968383;RPB=0.947468;MQB=1;BQB=0.990388;MQSB=1;SGB=-0.69168;MQ0F=0;ICB=1;HOB=0.5;AC=1;AN=2;DP4=14,9,11,8;MQ=60;EFF=DOWNSTREAM(MODIFIER||1709|||BnaA01g32920D|||BnaA01g32920D||1|WARNING_TRANSCRIPT_MULTIPLE_STOP_CODONS),INTERGENIC(MODIFIER||||||||||1),UPSTREAM(MODIFIER||761|||BnaA01g32930D|||BnaA01g32930D||1)	GT:PL	0/1:255,0,255
chrA01	22236005	chrA01:22236005_G/A	G	A	222	.	DP=41;VDB=0.692017;RPB=0.547152;MQB=1;BQB=0.991285;MQSB=1;SGB=-0.692831;MQ0F=0;ICB=1;HOB=0.5;AC=1;AN=2;DP4=9,8,7,17;MQ=60;EFF=INTERGENIC(MODIFIER||||||||||1)	GT:PL	0/1:255,0,255
chrA01	22356027	chrA01:22356027_C/T	C	T	228	.	DP=27;VDB=0.176402;MQSB=1;SGB=-0.693021;MQ0F=0;AC=2;AN=2;DP4=0,0,3,24;MQ=60;EFF=DOWNSTREAM(MODIFIER||622|||BnaA01g33020D|||BnaA01g33020D||1|WARNING_TRANSCRIPT_MULTIPLE_STOP_CODONS),INTRAGENIC(MODIFIER|||||BnaA01g33020D|||||1),UPSTREAM(MODIFIER||3077|||BnaA01g33000D|||BnaA01g33000D||1|WARNING_TRANSCRIPT_MULTIPLE_STOP_CODONS),UPSTREAM(MODIFIER||670|||BnaA01g33010D|||BnaA01g33010D||1|WARNING_TRANSCRIPT_INCOMPLETE)	GT:PL	1/1:255,81,0
chrA01	22528670	chrA01:22528670_C/T	C	T	82	.	DP=27;VDB=0.101802;RPB=0.975808;MQB=0.0863817;BQB=0.384184;MQSB=0.998823;SGB=-0.636426;MQ0F=0;ICB=1;HOB=0.5;AC=1;AN=2;DP4=9,11,4,3;MQ=55;EFF=NON_SYNONYMOUS_CODING(MODERATE|MISSENSE|Gac/Aac|D1390N||BnaA01g33140D|||BnaA01g33140D|13|1|WARNING_TRANSCRIPT_INCOMPLETE)	GT:PL	0/1:116,0,255
chrA01	22529150	chrA01:22529150_C/A	C	A	195	.	DP=30;VDB=0.0116319;RPB=0.121511;MQB=0.748022;BQB=0.648112;MQSB=0.985292;SGB=-0.680642;MQ0F=0;ICB=1;HOB=0.5;AC=1;AN=2;DP4=12,6,7,5;MQ=59;EFF=NON_SYNONYMOUS_CODING(MODERATE|MISSENSE|Gct/Tct|A1230S||BnaA01g33140D|||BnaA01g33140D|13|1|WARNING_TRANSCRIPT_INCOMPLETE)	GT:PL	0/1:228,0,255
chrA01	22530246	chrA01:22530246_G/A	G	A	222	.	DP=31;VDB=0.00587979;RPB=0.000436089;MQB=0.286269;BQB=0.69582;MQSB=0.243867;SGB=-0.69168;MQ0F=0;ICB=1;HOB=0.5;AC=1;AN=2;DP4=4,8,11,8;MQ=53;EFF=NON_SYNONYMOUS_CODING(MODERATE|MISSENSE|tCt/tTt|S906F||BnaA01g33140D|||BnaA01g33140D|12|1|WARNING_TRANSCRIPT_INCOMPLETE)	GT:PL	0/1:255,0,202
chrA01	22642889	chrA01:22642889_C/T	C	T	228	.	DP=29;VDB=0.570238;MQSB=0.997616;SGB=-0.693054;MQ0F=0;AC=2;AN=2;DP4=0,0,15,13;MQ=58;EFF=DOWNSTREAM(MODIFIER||1778|||BnaA01g33440D|||BnaA01g33440D||1|WARNING_TRANSCRIPT_INCOMPLETE),DOWNSTREAM(MODIFIER||1890|||BnaA01g33420D|||BnaA01g33420D||1|WARNING_TRANSCRIPT_INCOMPLETE),DOWNSTREAM(MODIFIER||3559|||BnaA01g33450D|||BnaA01g33450D||1),DOWNSTREAM(MODIFIER||3848|||BnaA01g33460D|||BnaA01g33460D||1|WARNING_TRANSCRIPT_INCOMPLETE),SYNONYMOUS_CODING(LOW|SILENT|gaG/gaA|E250||BnaA01g33430D|||BnaA01g33430D|6|1|WARNING_TRANSCRIPT_INCOMPLETE)	GT:PL	1/1:255,84,0
chrA01	22782784	chrA01:22782784_C/T	C	T	228	.	DP=20;VDB=0.875169;MQSB=0.583333;SGB=-0.692067;MQ0F=0;AC=2;AN=2;DP4=0,0,18,2;MQ=55;EFF=DOWNSTREAM(MODIFIER||2229|||BnaA01g33680D|||BnaA01g33680D||1|WARNING_TRANSCRIPT_INCOMPLETE),DOWNSTREAM(MODIFIER||4747|||BnaA01g33690D|||BnaA01g33690D||1),SYNONYMOUS_CODING(LOW|SILENT|gaG/gaA|E383||BnaA01g33670D|||BnaA01g33670D|2|1|WARNING_TRANSCRIPT_MULTIPLE_STOP_CODONS),UPSTREAM(MODIFIER||2493|||BnaA01g33660D|||BnaA01g33660D||1|WARNING_TRANSCRIPT_INCOMPLETE)	GT:PL	1/1:255,60,0
chrA01	22792022	chrA01:22792022_C/T	C	T	228	.	DP=23;VDB=0.00545275;MQSB=0.541379;SGB=-0.692717;MQ0F=0;AC=2;AN=2;DP4=0,0,11,12;MQ=54;EFF=INTRON(MODIFIER|||||BnaA01g33700D|||BnaA01g33700D|4|1|WARNING_TRANSCRIPT_INCOMPLETE),UPSTREAM(MODIFIER||3967|||BnaA01g33690D|||BnaA01g33690D||1)	GT:PL	1/1:255,69,0
chrA01	22875918	chrA01:22875918_A/G	A	G	228	.	DP=30;VDB=0.848197;MQSB=0.905933;SGB=-0.693097;MQ0F=0;AC=2;AN=2;DP4=0,0,18,12;MQ=57;EFF=DOWNSTREAM(MODIFIER||1199|||BnaA01g33740D|||BnaA01g33740D||1|WARNING_TRANSCRIPT_INCOMPLETE),DOWNSTREAM(MODIFIER||1398|||BnaA01g33710D|||BnaA01g33710D||1|WARNING_TRANSCRIPT_INCOMPLETE),NON_SYNONYMOUS_CODING(MODERATE|MISSENSE|Act/Gct|T255A||BnaA01g33720D|||BnaA01g33720D|5|1|WARNING_TRANSCRIPT_INCOMPLETE),UPSTREAM(MODIFIER||645|||BnaA01g33730D|||BnaA01g33730D||1)	GT:PL	1/1:255,90,0
chrA01	22918927	chrA01:22918927_C/T	C	T	228	.	DP=30;VDB=0.512025;MQSB=1;SGB=-0.693079;MQ0F=0;AC=2;AN=2;DP4=0,0,12,17;MQ=60;EFF=DOWNSTREAM(MODIFIER||2899|||BnaA01g33840D|||BnaA01g33840D||1|WARNING_TRANSCRIPT_MULTIPLE_STOP_CODONS),DOWNSTREAM(MODIFIER||712|||BnaA01g33820D|||BnaA01g33820D||1),INTERGENIC(MODIFIER||||||||||1),UPSTREAM(MODIFIER||1138|||BnaA01g33830D|||BnaA01g33830D||1|WARNING_TRANSCRIPT_INCOMPLETE)	GT:PL	1/1:255,87,0
chrA01	23050312	chrA01:23050312_C/T	C	T	184	.	DP=9;VDB=0.212008;RPB=1;MQB=1;BQB=1;MQSB=0.730948;SGB=-0.651104;MQ0F=0;AC=2;AN=2;DP4=1,0,3,5;MQ=56;EFF=DOWNSTREAM(MODIFIER||4144|||BnaA01g34080D|||BnaA01g34080D||1|WARNING_TRANSCRIPT_MULTIPLE_STOP_CODONS),INTERGENIC(MODIFIER||||||||||1),UPSTREAM(MODIFIER||1459|||BnaA01g34100D|||BnaA01g34100D||1|WARNING_TRANSCRIPT_INCOMPLETE),UPSTREAM(MODIFIER||2322|||BnaA01g34090D|||BnaA01g34090D||1|WARNING_TRANSCRIPT_MULTIPLE_STOP_CODONS),UPSTREAM(MODIFIER||2998|||BnaA01g34110D|||BnaA01g34110D||1),UPSTREAM(MODIFIER||3633|||BnaA01g34120D|||BnaA01g34120D||1)	GT:PL	1/1:212,0,2
chrA01	23245573	chrA01:23245573_A/G	A	G	131	.	DP=6;VDB=0.973026;MQSB=0.875;SGB=-0.616816;MQ0F=0;AC=2;AN=2;DP4=0,0,2,4;MQ=41;EFF=INTRON(MODIFIER|||||BnaA01g34420D|||BnaA01g34420D|8|1|WARNING_TRANSCRIPT_MULTIPLE_STOP_CODONS),UPSTREAM(MODIFIER||2560|||BnaA01g34430D|||BnaA01g34430D||1|WARNING_TRANSCRIPT_MULTIPLE_STOP_CODONS)	GT:PL	1/1:158,18,0
chrA01	23265232	chrA01:23265232_C/T	C	T	207	.	DP=27;VDB=0.922616;RPB=0.964629;MQB=0.84246;BQB=0.995249;MQSB=0.226625;SGB=-0.680642;MQ0F=0;ICB=1;HOB=0.5;AC=1;AN=2;DP4=11,4,7,5;MQ=54;EFF=DOWNSTREAM(MODIFIER||229|||BnaA01g34480D|||BnaA01g34480D||1|WARNING_TRANSCRIPT_MULTIPLE_STOP_CODONS),DOWNSTREAM(MODIFIER||254|||BnaA01g34470D|||BnaA01g34470D||1|WARNING_TRANSCRIPT_INCOMPLETE),INTERGENIC(MODIFIER||||||||||1)	GT:PL	0/1:240,0,255
chrA02	35119	chrA02:35119_A/G	A	G	53	.	DP=10;VDB=0.0257451;RPB=0.727822;MQB=0.783809;BQB=0.895781;MQSB=0.875;SGB=-0.556411;MQ0F=0;ICB=1;HOB=0.5;AC=1;AN=2;DP4=0,6,2,2;MQ=32;EFF=DOWNSTREAM(MODIFIER||1099|||BnaA02g00120D|||BnaA02g00120D||1|WARNING_TRANSCRIPT_INCOMPLETE),DOWNSTREAM(MODIFIER||2944|||BnaA02g00130D|||BnaA02g00130D||1|WARNING_TRANSCRIPT_MULTIPLE_STOP_CODONS),INTERGENIC(MODIFIER||||||||||1),UPSTREAM(MODIFIER||2252|||BnaA02g00100D|||BnaA02g00100D||1|WARNING_TRANSCRIPT_INCOMPLETE),UPSTREAM(MODIFIER||279|||BnaA02g00110D|||BnaA02g00110D||1)	GT:PL	0/1:86,0,90
chrA02	37488	chrA02:37488_G/A	G	A	185	.	DP=8;VDB=0.13615;MQSB=0.450401;SGB=-0.651104;MQ0F=0;AC=2;AN=2;DP4=0,0,5,3;MQ=52;EFF=DOWNSTREAM(MODIFIER||575|||BnaA02g00130D|||BnaA02g00130D||1|WARNING_TRANSCRIPT_MULTIPLE_STOP_CODONS),INTERGENIC(MODIFIER||||||||||1),UPSTREAM(MODIFIER||2648|||BnaA02g00110D|||BnaA02g00110D||1),UPSTREAM(MODIFIER||448|||BnaA02g00120D|||BnaA02g00120D||1|WARNING_TRANSCRIPT_INCOMPLETE),UPSTREAM(MODIFIER||4621|||BnaA02g00100D|||BnaA02g00100D||1|WARNING_TRANSCRIPT_INCOMPLETE)	GT:PL	1/1:212,24,0
chrA02	165936	chrA02:165936_C/T	C	T	228	.	DP=34;VDB=0.591359;MQSB=1;SGB=-0.693127;MQ0F=0;AC=2;AN=2;DP4=0,0,20,13;MQ=60;EFF=DOWNSTREAM(MODIFIER||3031|||BnaA02g00420D|||BnaA02g00420D||1|WARNING_TRANSCRIPT_INCOMPLETE),DOWNSTREAM(MODIFIER||745|||BnaA02g00430D|||BnaA02g00430D||1|WARNING_TRANSCRIPT_INCOMPLETE),INTERGENIC(MODIFIER||||||||||1)	GT:PL	1/1:255,99,0
chrA02	193432	chrA02:193432_C/T	C	T	228	.	DP=12;VDB=0.933675;MQSB=0.94394;SGB=-0.680642;MQ0F=0;AC=2;AN=2;DP4=0,0,4,8;MQ=58;EFF=DOWNSTREAM(MODIFIER||1443|||BnaA02g00520D|||BnaA02g00520D||1),DOWNSTREAM(MODIFIER||4348|||BnaA02g00530D|||BnaA02g00530D||1),DOWNSTREAM(MODIFIER||4983|||BnaA02g00540D|||BnaA02g00540D||1),INTERGENIC(MODIFIER||||||||||1),UPSTREAM(MODIFIER||1448|||BnaA02g00500D|||BnaA02g00500D||1|WARNING_TRANSCRIPT_MULTIPLE_STOP_CODONS),UPSTREAM(MODIFIER||4422|||BnaA02g00490D|||BnaA02g00490D||1|WARNING_TRANSCRIPT_MULTIPLE_STOP_CODONS),UPSTREAM(MODIFIER||466|||BnaA02g00510D|||BnaA02g00510D||1)	GT:PL	1/1:255,36,0
chrA02	315578	chrA02:315578_C/T	C	T	228	.	DP=17;VDB=0.0735894;MQSB=1;SGB=-0.690438;MQ0F=0;AC=2;AN=2;DP4=0,0,5,12;MQ=60;EFF=DOWNSTREAM(MODIFIER||848|||BnaA02g00830D|||BnaA02g00830D||1|WARNING_TRANSCRIPT_INCOMPLETE),INTERGENIC(MODIFIER||||||||||1),UPSTREAM(MODIFIER||4708|||BnaA02g00840D|||BnaA02g00840D||1|WARNING_TRANSCRIPT_MULTIPLE_STOP_CODONS)	GT:PL	1/1:255,51,0
chrA02	318282	chrA02:318282_C/T	C	T	228	.	DP=34;VDB=0.835027;MQSB=0.536292;SGB=-0.693132;MQ0F=0;AC=2;AN=2;DP4=0,0,21,13;MQ=57;EFF=DOWNSTREAM(MODIFIER||3552|||BnaA02g00830D|||BnaA02g00830D||1|WARNING_TRANSCRIPT_INCOMPLETE),INTERGENIC(MODIFIER||||||||||1),UPSTREAM(MODIFIER||2004|||BnaA02g00840D|||BnaA02g00840D||1|WARNING_TRANSCRIPT_MULTIPLE_STOP_CODONS)	GT:PL	1/1:255,102,0
chrA02	326778	chrA02:326778_C/T	C	T	228	.	DP=29;VDB=0.598589;MQSB=0.884952;SGB=-0.693079;MQ0F=0;AC=2;AN=2;DP4=0,0,18,11;MQ=58;EFF=DOWNSTREAM(MODIFIER||1245|||BnaA02g00860D|||BnaA02g00860D||1|WARNING_TRANSCRIPT_MULTIPLE_STOP_CODONS),DOWNSTREAM(MODIFIER||3379|||BnaA02g00840D|||BnaA02g00840D||1|WARNING_TRANSCRIPT_MULTIPLE_STOP_CODONS),DOWNSTREAM(MODIFIER||43|||BnaA02g00850D|||BnaA02g00850D||1|WARNING_TRANSCRIPT_MULTIPLE_STOP_CODONS),INTERGENIC(MODIFIER||||||||||1)	GT:PL	1/1:255,87,0
chrA02	337366	chrA02:337366_C/T	C	T	228	.	DP=21;VDB=0.675311;MQSB=0.913101;SGB=-0.692352;MQ0F=0;AC=2;AN=2;DP4=0,0,12,9;MQ=59;EFF=DOWNSTREAM(MODIFIER||3848|||BnaA02g00890D|||BnaA02g00890D||1|WARNING_TRANSCRIPT_MULTIPLE_STOP_CODONS),INTERGENIC(MODIFIER||||||||||1),UPSTREAM(MODIFIER||193|||BnaA02g00870D|||BnaA02g00870D||1|WARNING_TRANSCRIPT_INCOMPLETE),UPSTREAM(MODIFIER||451|||BnaA02g00880D|||BnaA02g00880D||1|WARNING_TRANSCRIPT_MULTIPLE_STOP_CODONS)	GT:PL	1/1:255,63,0
chrA02	484262	chrA02:484262_C/T	C	T	228	.	DP=17;VDB=0.927524;MQSB=1;SGB=-0.690438;MQ0F=0;AC=2;AN=2;DP4=0,0,2,15;MQ=60;EFF=DOWNSTREAM(MODIFIER||3403|||BnaA02g01100D|||BnaA02g01100D||1|WARNING_TRANSCRIPT_INCOMPLETE),DOWNSTREAM(MODIFIER||825|||BnaA02g01110D|||BnaA02g01110D||1|WARNING_TRANSCRIPT_INCOMPLETE),INTERGENIC(MODIFIER||||||||||1)	GT:PL	1/1:255,51,0
chrA02	542641	chrA02:542641_C/T	C	T	228	.	DP=25;VDB=0.239343;MQSB=0.927387;SGB=-0.692914;MQ0F=0;AC=2;AN=2;DP4=0,0,15,10;MQ=55;EFF=DOWNSTREAM(MODIFIER||4537|||BnaA02g01240D|||BnaA02g01240D||1|WARNING_TRANSCRIPT_INCOMPLETE),SYNONYMOUS_CODING(LOW|SILENT|taC/taT|Y27||BnaA02g01230D|||BnaA02g01230D|2|1|WARNING_TRANSCRIPT_INCOMPLETE),UPSTREAM(MODIFIER||2176|||BnaA02g01220D|||BnaA02g01220D||1)	GT:PL	1/1:255,75,0
chrA02	647355	chrA02:647355_C/T	C	T	228	.	DP=16;VDB=0.287158;MQSB=0.844114;SGB=-0.689466;MQ0F=0;AC=2;AN=2;DP4=0,0,7,9;MQ=47;EFF=DOWNSTREAM(MODIFIER||2036|||BnaA02g01420D|||BnaA02g01420D||1|WARNING_TRANSCRIPT_MULTIPLE_STOP_CODONS),INTERGENIC(MODIFIER||||||||||1),UPSTREAM(MODIFIER||1283|||BnaA02g01440D|||BnaA02g01440D||1|WARNING_TRANSCRIPT_INCOMPLETE),UPSTREAM(MODIFIER||385|||BnaA02g01430D|||BnaA02g01430D||1|WARNING_TRANSCRIPT_INCOMPLETE)	GT:PL	1/1:255,48,0
chrA02	659716	chrA02:659716_C/T	C	T	228	.	DP=16;VDB=0.154047;MQSB=0.88901;SGB=-0.689466;MQ0F=0;AC=2;AN=2;DP4=0,0,4,12;MQ=57;EFF=INTERGENIC(MODIFIER||||||||||1)	GT:PL	1/1:255,48,0
chrA02	666591	chrA02:666591_C/T	C	T	177	.	DP=22;VDB=0.173849;RPB=0.285883;MQB=0.731218;BQB=0.995121;MQSB=0.804615;SGB=-0.670168;MQ0F=0;ICB=1;HOB=0.5;AC=1;AN=2;DP4=6,6,4,6;MQ=59;EFF=INTERGENIC(MODIFIER||||||||||1)	GT:PL	0/1:210,0,245
chrA02	768055	chrA02:768055_G/A	G	A	120	.	DP=82;VDB=0.712842;RPB=0.360994;MQB=0.0948389;BQB=0.745506;MQSB=0.201333;SGB=-0.689466;MQ0F=0;ICB=1;HOB=0.5;AC=1;AN=2;DP4=33,33,7,9;MQ=52;EFF=DOWNSTREAM(MODIFIER||3064|||BnaA02g01650D|||BnaA02g01650D||1),INTERGENIC(MODIFIER||||||||||1),UPSTREAM(MODIFIER||4391|||BnaA02g01660D|||BnaA02g01660D||1|WARNING_TRANSCRIPT_INCOMPLETE)	GT:PL	0/1:155,0,255
chrA02	898237	chrA02:898237_C/T	C	T	228	.	DP=34;VDB=0.361926;MQSB=1;SGB=-0.693132;MQ0F=0;AC=2;AN=2;DP4=0,0,18,16;MQ=60;EFF=DOWNSTREAM(MODIFIER||2222|||BnaA02g01970D|||BnaA02g01970D||1|WARNING_TRANSCRIPT_MULTIPLE_STOP_CODONS),DOWNSTREAM(MODIFIER||4218|||BnaA02g01960D|||BnaA02g01960D||1),INTRON(MODIFIER|||||BnaA02g01980D|||BnaA02g01980D|2|1|WARNING_TRANSCRIPT_INCOMPLETE)	GT:PL	1/1:255,102,0
chrA02	940688	chrA02:940688_C/T	C	T	228	.	DP=11;VDB=0.299352;MQSB=0.200967;SGB=-0.676189;MQ0F=0;AC=2;AN=2;DP4=0,0,7,4;MQ=53;EFF=DOWNSTREAM(MODIFIER||4991|||BnaA02g02120D|||BnaA02g02120D||1|WARNING_TRANSCRIPT_INCOMPLETE),INTRON(MODIFIER|||||BnaA02g02140D|||BnaA02g02140D|3|1),UPSTREAM(MODIFIER||2800|||BnaA02g02130D|||BnaA02g02130D||1),UPSTREAM(MODIFIER||3982|||BnaA02g02150D|||BnaA02g02150D||1|WARNING_TRANSCRIPT_INCOMPLETE)	GT:PL	1/1:255,33,0
chrA02	947957	chrA02:947957_C/T	C	T	228	.	DP=30;VDB=0.156067;MQSB=0.780802;SGB=-0.693097;MQ0F=0;AC=2;AN=2;DP4=0,0,8,22;MQ=46;EFF=DOWNSTREAM(MODIFIER||346|||BnaA02g02150D|||BnaA02g02150D||1|WARNING_TRANSCRIPT_INCOMPLETE),DOWNSTREAM(MODIFIER||3714|||BnaA02g02170D|||BnaA02g02170D||1),DOWNSTREAM(MODIFIER||473|||BnaA02g02160D|||BnaA02g02160D||1|WARNING_TRANSCRIPT_MULTIPLE_STOP_CODONS),INTERGENIC(MODIFIER||||||||||1)	GT:PL	1/1:255,90,0
chrA02	1042758	chrA02:1042758_C/T	C	T	228	.	DP=25;VDB=0.920935;MQSB=1;SGB=-0.692831;MQ0F=0;AC=2;AN=2;DP4=0,0,8,16;MQ=60;EFF=DOWNSTREAM(MODIFIER||4155|||BnaA02g02360D|||BnaA02g02360D||1),NON_SYNONYMOUS_CODING(MODERATE|MISSENSE|Ccg/Tcg|P1054S||BnaA02g02340D|||BnaA02g02340D|17|1|WARNING_TRANSCRIPT_MULTIPLE_STOP_CODONS),UPSTREAM(MODIFIER||3023|||BnaA02g02350D|||BnaA02g02350D||1)	GT:PL	1/1:255,72,0
chrA02	1074617	chrA02:1074617_C/T	C	T	228	.	DP=18;VDB=0.390055;MQSB=1;SGB=-0.691153;MQ0F=0;AC=2;AN=2;DP4=0,0,9,9;MQ=60;EFF=DOWNSTREAM(MODIFIER||1368|||BnaA02g02430D|||BnaA02g02430D||1|WARNING_TRANSCRIPT_INCOMPLETE),DOWNSTREAM(MODIFIER||1753|||BnaA02g02450D|||BnaA02g02450D||1|WARNING_TRANSCRIPT_MULTIPLE_STOP_CODONS),SYNONYMOUS_CODING(LOW|SILENT|atC/atT|I137||BnaA02g02440D|||BnaA02g02440D|3|1|WARNING_TRANSCRIPT_INCOMPLETE)	GT:PL	1/1:255,54,0
chrA02	1128130	chrA02:1128130_C/T	C	T	228	.	DP=12;VDB=0.994037;MQSB=0.864013;SGB=-0.680642;MQ0F=0;AC=2;AN=2;DP4=0,0,6,6;MQ=57;EFF=DOWNSTREAM(MODIFIER||4958|||BnaA02g02530D|||BnaA02g02530D||1),INTERGENIC(MODIFIER||||||||||1),UPSTREAM(MODIFIER||1634|||BnaA02g02510D|||BnaA02g02510D||1),UPSTREAM(MODIFIER||2555|||BnaA02g02520D|||BnaA02g02520D||1|WARNING_TRANSCRIPT_INCOMPLETE)	GT:PL	1/1:255,36,0
chrA02	1132977	chrA02:1132977_C/T	C	T	228	.	DP=21;VDB=0.909527;RPB=1;MQB=1;BQB=1;MQSB=0.297544;SGB=-0.692067;MQ0F=0.047619;AC=2;AN=2;DP4=0,1,13,7;MQ=46;EFF=DOWNSTREAM(MODIFIER||111|||BnaA02g02530D|||BnaA02g02530D||1),DOWNSTREAM(MODIFIER||1978|||BnaA02g02540D|||BnaA02g02540D||1|WARNING_TRANSCRIPT_INCOMPLETE),DOWNSTREAM(MODIFIER||3976|||BnaA02g02550D|||BnaA02g02550D||1|WARNING_TRANSCRIPT_MULTIPLE_STOP_CODONS),DOWNSTREAM(MODIFIER||743|||BnaA02g02520D|||BnaA02g02520D||1|WARNING_TRANSCRIPT_INCOMPLETE),INTRAGENIC(MODIFIER|||||BnaA02g02530D|||||1)	GT:PL	1/1:255,50,0
chrA02	1147231	chrA02:1147231_C/T	C	T	228	.	DP=12;VDB=0.143863;MQSB=1;SGB=-0.680642;MQ0F=0;AC=2;AN=2;DP4=0,0,4,8;MQ=52;EFF=SYNONYMOUS_CODING(LOW|SILENT|ctC/ctT|L391||BnaA02g02570D|||BnaA02g02570D|3|1|WARNING_TRANSCRIPT_MULTIPLE_STOP_CODONS)	GT:PL	1/1:255,36,0
chrA02	1162050	chrA02:1162050_C/T	C	T	228	.	DP=16;VDB=0.442081;MQSB=0.966484;SGB=-0.688148;MQ0F=0;AC=2;AN=2;DP4=0,0,4,11;MQ=57;EFF=DOWNSTREAM(MODIFIER||3266|||BnaA02g02610D|||BnaA02g02610D||1),DOWNSTREAM(MODIFIER||4138|||BnaA02g02620D|||BnaA02g02620D||1|WARNING_TRANSCRIPT_INCOMPLETE),SYNONYMOUS_CODING(LOW|SILENT|gcG/gcA|A2||BnaA02g02590D|||BnaA02g02590D|1|1|WARNING_TRANSCRIPT_MULTIPLE_STOP_CODONS),UPSTREAM(MODIFIER||1021|||BnaA02g02600D|||BnaA02g02600D||1)	GT:PL	1/1:255,45,0
chrA02	1174928	chrA02:1174928_C/T	C	T	228	.	DP=11;VDB=0.273442;MQSB=0.361741;SGB=-0.676189;MQ0F=0;AC=2;AN=2;DP4=0,0,4,7;MQ=50;EFF=SYNONYMOUS_STOP(LOW|SILENT|tGa/tAa|*593||BnaA02g02640D|||BnaA02g02640D|5|1|WARNING_TRANSCRIPT_INCOMPLETE),UPSTREAM(MODIFIER||1381|||BnaA02g02630D|||BnaA02g02630D||1|WARNING_TRANSCRIPT_MULTIPLE_STOP_CODONS)	GT:PL	1/1:255,33,0
chrA02	1202900	chrA02:1202900_C/T	C	T	228	.	DP=29;VDB=0.313615;MQSB=0.478852;SGB=-0.693079;MQ0F=0;AC=2;AN=2;DP4=0,0,11,18;MQ=56;EFF=DOWNSTREAM(MODIFIER||2547|||BnaA02g02680D|||BnaA02g02680D||1|WARNING_TRANSCRIPT_INCOMPLETE),DOWNSTREAM(MODIFIER||3686|||BnaA02g02670D|||BnaA02g02670D||1|WARNING_TRANSCRIPT_INCOMPLETE),INTERGENIC(MODIFIER||||||||||1)	GT:PL	1/1:255,87,0
chrA02	1212634	chrA02:1212634_C/T	C	T	228	.	DP=30;VDB=0.27162;MQSB=0.991968;SGB=-0.693097;MQ0F=0;AC=2;AN=2;DP4=0,0,18,12;MQ=57;EFF=SYNONYMOUS_CODING(LOW|SILENT|tcC/tcT|S10||BnaA02g02690D|||BnaA02g02690D|1|1|WARNING_TRANSCRIPT_MULTIPLE_STOP_CODONS),UPSTREAM(MODIFIER||4078|||BnaA02g02680D|||BnaA02g02680D||1|WARNING_TRANSCRIPT_INCOMPLETE)	GT:PL	1/1:255,90,0
chrA02	1274440	chrA02:1274440_C/T	C	T	228	.	DP=20;VDB=0.018555;MQSB=0.953497;SGB=-0.692067;MQ0F=0;AC=2;AN=2;DP4=0,0,8,12;MQ=59;EFF=DOWNSTREAM(MODIFIER||2590|||BnaA02g02840D|||BnaA02g02840D||1),DOWNSTREAM(MODIFIER||4683|||BnaA02g02850D|||BnaA02g02850D||1|WARNING_TRANSCRIPT_MULTIPLE_STOP_CODONS),DOWNSTREAM(MODIFIER||74|||BnaA02g02830D|||BnaA02g02830D||1),INTERGENIC(MODIFIER||||||||||1)	GT:PL	1/1:255,60,0
chrA02	1277259	chrA02:1277259_C/T	C	T	228	.	DP=28;VDB=0.473215;MQSB=0.640255;SGB=-0.693054;MQ0F=0;AC=2;AN=2;DP4=0,0,15,13;MQ=55;EFF=DOWNSTREAM(MODIFIER||1864|||BnaA02g02850D|||BnaA02g02850D||1|WARNING_TRANSCRIPT_MULTIPLE_STOP_CODONS),DOWNSTREAM(MODIFIER||2893|||BnaA02g02830D|||BnaA02g02830D||1),NON_SYNONYMOUS_CODING(MODERATE|MISSENSE|aGt/aAt|S242N||BnaA02g02840D|||BnaA02g02840D|1|1)	GT:PL	1/1:255,84,0
chrA02	1302749	chrA02:1302749_C/T	C	T	228	.	DP=32;VDB=0.472986;MQSB=1;SGB=-0.69311;MQ0F=0;AC=2;AN=2;DP4=0,0,12,19;MQ=60;EFF=DOWNSTREAM(MODIFIER||1642|||BnaA02g02930D|||BnaA02g02930D||1),DOWNSTREAM(MODIFIER||2545|||BnaA02g02920D|||BnaA02g02920D||1|WARNING_TRANSCRIPT_INCOMPLETE),DOWNSTREAM(MODIFIER||4319|||BnaA02g02910D|||BnaA02g02910D||1),INTERGENIC(MODIFIER||||||||||1),UPSTREAM(MODIFIER||4765|||BnaA02g02940D|||BnaA02g02940D||1|WARNING_TRANSCRIPT_MULTIPLE_STOP_CODONS)	GT:PL	1/1:255,93,0
chrA02	1314485	chrA02:1314485_C/T	C	T	228	.	DP=11;VDB=0.157852;MQSB=0.564628;SGB=-0.676189;MQ0F=0;AC=2;AN=2;DP4=0,0,6,5;MQ=45;EFF=DOWNSTREAM(MODIFIER||1860|||BnaA02g02980D|||BnaA02g02980D||1),DOWNSTREAM(MODIFIER||2087|||BnaA02g02960D|||BnaA02g02960D||1),DOWNSTREAM(MODIFIER||2338|||BnaA02g02950D|||BnaA02g02950D||1|WARNING_TRANSCRIPT_INCOMPLETE),DOWNSTREAM(MODIFIER||4006|||BnaA02g02940D|||BnaA02g02940D||1|WARNING_TRANSCRIPT_MULTIPLE_STOP_CODONS),NON_SYNONYMOUS_CODING(MODERATE|MISSENSE|Gtt/Att|V113I||BnaA02g02970D|||BnaA02g02970D|2|1|WARNING_TRANSCRIPT_MULTIPLE_STOP_CODONS),UPSTREAM(MODIFIER||3321|||BnaA02g02990D|||BnaA02g02990D||1|WARNING_TRANSCRIPT_MULTIPLE_STOP_CODONS)	GT:PL	1/1:255,33,0
chrA02	1398538	chrA02:1398538_A/G	A	G	39.0043	.	DP=4;VDB=0.0681597;RPB=1;MQB=1;BQB=1;MQSB=1;SGB=-0.511536;MQ0F=0;ICB=1;HOB=0.5;AC=1;AN=2;DP4=0,1,2,1;MQ=35;EFF=SYNONYMOUS_CODING(LOW|SILENT|ctT/ctC|L169||BnaA02g03160D|||BnaA02g03160D|4|1|WARNING_TRANSCRIPT_INCOMPLETE),UPSTREAM(MODIFIER||1754|||BnaA02g03170D|||BnaA02g03170D||1|WARNING_TRANSCRIPT_INCOMPLETE)	GT:PL	0/1:72,0,11
chrA02	1512058	chrA02:1512058_A/G	A	G	111	.	DP=32;VDB=0.0298868;RPB=0.126677;MQB=0.00166156;BQB=0.1025;MQSB=0.740363;SGB=-0.670168;MQ0F=0;ICB=1;HOB=0.5;AC=1;AN=2;DP4=8,14,1,9;MQ=53;EFF=DOWNSTREAM(MODIFIER||1663|||BnaA02g03390D|||BnaA02g03390D||1|WARNING_TRANSCRIPT_INCOMPLETE),INTERGENIC(MODIFIER||||||||||1),UPSTREAM(MODIFIER||4298|||BnaA02g03380D|||BnaA02g03380D||1|WARNING_TRANSCRIPT_INCOMPLETE)	GT:PL	0/1:144,0,255
chrA02	1541134	chrA02:1541134_C/T	C	T	214	.	DP=9;VDB=0.000434772;MQSB=0.974597;SGB=-0.662043;MQ0F=0;AC=2;AN=2;DP4=0,0,4,5;MQ=60;EFF=DOWNSTREAM(MODIFIER||4534|||BnaA02g03460D|||BnaA02g03460D||1|WARNING_TRANSCRIPT_INCOMPLETE),NON_SYNONYMOUS_CODING(MODERATE|MISSENSE|Cac/Tac|H115Y||BnaA02g03470D|||BnaA02g03470D|2|1|WARNING_TRANSCRIPT_MULTIPLE_STOP_CODONS),UPSTREAM(MODIFIER||1916|||BnaA02g03480D|||BnaA02g03480D||1|WARNING_TRANSCRIPT_MULTIPLE_STOP_CODONS)	GT:PL	1/1:241,27,0
chrA02	1541135	chrA02:1541135_A/G	A	G	210	.	DP=9;VDB=0.000434772;MQSB=0.974597;SGB=-0.662043;MQ0F=0;AC=2;AN=2;DP4=0,0,4,5;MQ=60;EFF=DOWNSTREAM(MODIFIER||4535|||BnaA02g03460D|||BnaA02g03460D||1|WARNING_TRANSCRIPT_INCOMPLETE),NON_SYNONYMOUS_CODING(MODERATE|MISSENSE|cAc/cGc|H115R||BnaA02g03470D|||BnaA02g03470D|2|1|WARNING_TRANSCRIPT_MULTIPLE_STOP_CODONS),UPSTREAM(MODIFIER||1915|||BnaA02g03480D|||BnaA02g03480D||1|WARNING_TRANSCRIPT_MULTIPLE_STOP_CODONS)	GT:PL	1/1:237,27,0
chrA02	1715618	chrA02:1715618_C/T	C	T	228	.	DP=15;VDB=0.612797;MQSB=1;SGB=-0.688148;MQ0F=0;AC=2;AN=2;DP4=0,0,13,2;MQ=60;EFF=INTERGENIC(MODIFIER||||||||||1),UPSTREAM(MODIFIER||1132|||BnaA02g03730D|||BnaA02g03730D||1),UPSTREAM(MODIFIER||3869|||BnaA02g03740D|||BnaA02g03740D||1)	GT:PL	1/1:255,45,0
chrA02	1742121	chrA02:1742121_C/T	C	T	228	.	DP=17;VDB=0.559409;MQSB=0.958048;SGB=-0.690438;MQ0F=0;AC=2;AN=2;DP4=0,0,10,7;MQ=31;EFF=DOWNSTREAM(MODIFIER||2551|||BnaA02g03790D|||BnaA02g03790D||1|WARNING_TRANSCRIPT_MULTIPLE_STOP_CODONS),NON_SYNONYMOUS_CODING(MODERATE|MISSENSE|aGa/aAa|R381K||BnaA02g03780D|||BnaA02g03780D|2|1|WARNING_TRANSCRIPT_MULTIPLE_STOP_CODONS)	GT:PL	1/1:255,51,0
chrA02	1777276	chrA02:1777276_A/G	A	G	84	.	DP=27;VDB=0.15523;RPB=0.0576483;MQB=0.00386592;BQB=0.0355503;MQSB=0.0862936;SGB=-0.651104;MQ0F=0;ICB=1;HOB=0.5;AC=1;AN=2;DP4=10,8,0,8;MQ=42;EFF=DOWNSTREAM(MODIFIER||1310|||BnaA02g03870D|||BnaA02g03870D||1),DOWNSTREAM(MODIFIER||1877|||BnaA02g03900D|||BnaA02g03900D||1),INTERGENIC(MODIFIER||||||||||1),UPSTREAM(MODIFIER||140|||BnaA02g03880D|||BnaA02g03880D||1),UPSTREAM(MODIFIER||3039|||BnaA02g03910D|||BnaA02g03910D||1),UPSTREAM(MODIFIER||4038|||BnaA02g03860D|||BnaA02g03860D||1|WARNING_TRANSCRIPT_MULTIPLE_STOP_CODONS),UPSTREAM(MODIFIER||716|||BnaA02g03890D|||BnaA02g03890D||1)	GT:PL	0/1:117,0,248
chrA02	1777279	chrA02:1777279_A/T	A	T	119	.	DP=27;VDB=0.00402302;RPB=0.00153154;MQB=0.096972;BQB=0.171661;MQSB=0.0540977;SGB=-0.662043;MQ0F=0;ICB=1;HOB=0.5;AC=1;AN=2;DP4=10,8,2,7;MQ=40;EFF=DOWNSTREAM(MODIFIER||1313|||BnaA02g03870D|||BnaA02g03870D||1),DOWNSTREAM(MODIFIER||1874|||BnaA02g03900D|||BnaA02g03900D||1),INTERGENIC(MODIFIER||||||||||1),UPSTREAM(MODIFIER||143|||BnaA02g03880D|||BnaA02g03880D||1),UPSTREAM(MODIFIER||3036|||BnaA02g03910D|||BnaA02g03910D||1),UPSTREAM(MODIFIER||4041|||BnaA02g03860D|||BnaA02g03860D||1|WARNING_TRANSCRIPT_MULTIPLE_STOP_CODONS),UPSTREAM(MODIFIER||713|||BnaA02g03890D|||BnaA02g03890D||1)	GT:PL	0/1:152,0,245
chrA02	1802353	chrA02:1802353_C/T	C	T	228	.	DP=16;VDB=0.853356;MQSB=0.266194;SGB=-0.689466;MQ0F=0;AC=2;AN=2;DP4=0,0,10,6;MQ=54;EFF=DOWNSTREAM(MODIFIER||755|||BnaA02g04030D|||BnaA02g04030D||1|WARNING_TRANSCRIPT_INCOMPLETE),STOP_GAINED(HIGH|NONSENSE|tgG/tgA|W93*||BnaA02g04020D|||BnaA02g04020D|4|1|WARNING_TRANSCRIPT_MULTIPLE_STOP_CODONS),UPSTREAM(MODIFIER||456|||BnaA02g04010D|||BnaA02g04010D||1|WARNING_TRANSCRIPT_MULTIPLE_STOP_CODONS)	GT:PL	1/1:255,48,0
chrA02	1819069	chrA02:1819069_C/T	C	T	228	.	DP=18;VDB=0.013861;MQSB=0.673857;SGB=-0.691153;MQ0F=0;AC=2;AN=2;DP4=0,0,15,3;MQ=52;EFF=INTERGENIC(MODIFIER||||||||||1)	GT:PL	1/1:255,54,0
chrA02	1831135	chrA02:1831135_C/T	C	T	224	.	DP=26;VDB=0.335124;RPB=0.523895;MQB=0.0379029;BQB=0.138097;MQSB=0.559354;SGB=-0.692562;MQ0F=0.0384615;AC=2;AN=2;DP4=4,0,13,9;MQ=47;EFF=DOWNSTREAM(MODIFIER||1398|||BnaA02g04080D|||BnaA02g04080D||1|WARNING_TRANSCRIPT_MULTIPLE_STOP_CODONS),DOWNSTREAM(MODIFIER||1734|||BnaA02g04060D|||BnaA02g04060D||1),DOWNSTREAM(MODIFIER||2820|||BnaA02g04050D|||BnaA02g04050D||1),INTRON(MODIFIER|||||BnaA02g04070D|||BnaA02g04070D|4|1|WARNING_TRANSCRIPT_MULTIPLE_STOP_CODONS)	GT:PL	1/1:255,0,5
chrA02	1895456	chrA02:1895456_C/T	C	T	228	.	DP=31;VDB=0.940033;MQSB=0.521607;SGB=-0.69311;MQ0F=0;AC=2;AN=2;DP4=0,0,13,18;MQ=50;EFF=DOWNSTREAM(MODIFIER||2779|||BnaA02g04240D|||BnaA02g04240D||1|WARNING_TRANSCRIPT_MULTIPLE_STOP_CODONS),NON_SYNONYMOUS_CODING(MODERATE|MISSENSE|aGt/aAt|S309N||BnaA02g04230D|||BnaA02g04230D|4|1|WARNING_TRANSCRIPT_MULTIPLE_STOP_CODONS),UPSTREAM(MODIFIER||3342|||BnaA02g04220D|||BnaA02g04220D||1|WARNING_TRANSCRIPT_INCOMPLETE)	GT:PL	1/1:255,93,0
chrA02	1910197	chrA02:1910197_C/T	C	T	228	.	DP=23;VDB=0.345922;MQSB=0.936864;SGB=-0.692562;MQ0F=0;AC=2;AN=2;DP4=0,0,11,11;MQ=58;EFF=DOWNSTREAM(MODIFIER||741|||BnaA02g04250D|||BnaA02g04250D||1|WARNING_TRANSCRIPT_INCOMPLETE),SYNONYMOUS_CODING(LOW|SILENT|aaG/aaA|K128||BnaA02g04260D|||BnaA02g04260D|4|1|WARNING_TRANSCRIPT_INCOMPLETE),UPSTREAM(MODIFIER||3695|||BnaA02g04270D|||BnaA02g04270D||1|WARNING_TRANSCRIPT_INCOMPLETE)	GT:PL	1/1:255,66,0
chrA02	1985315	chrA02:1985315_C/T	C	T	218	.	DP=12;VDB=0.254982;MQSB=0.0443614;SGB=-0.680642;MQ0F=0.0833333;AC=2;AN=2;DP4=0,0,3,9;MQ=49;EFF=INTERGENIC(MODIFIER||||||||||1)	GT:PL	1/1:245,36,0
chrA02	2030500	chrA02:2030500_C/T	C	T	228	.	DP=20;VDB=0.61978;MQSB=0.944444;SGB=-0.692067;MQ0F=0;AC=2;AN=2;DP4=0,0,18,2;MQ=58;EFF=DOWNSTREAM(MODIFIER||2115|||BnaA02g04540D|||BnaA02g04540D||1),INTERGENIC(MODIFIER||||||||||1),UPSTREAM(MODIFIER||1700|||BnaA02g04520D|||BnaA02g04520D||1|WARNING_TRANSCRIPT_MULTIPLE_STOP_CODONS),UPSTREAM(MODIFIER||210|||BnaA02g04530D|||BnaA02g04530D||1)	GT:PL	1/1:255,60,0
chrA02	2050133	chrA02:2050133_C/T	C	T	228	.	DP=16;VDB=0.962483;MQSB=1;SGB=-0.689466;MQ0F=0;AC=2;AN=2;DP4=0,0,4,12;MQ=60;EFF=NON_SYNONYMOUS_CODING(MODERATE|MISSENSE|gGa/gAa|G580E||BnaA02g04590D|||BnaA02g04590D|7|1|WARNING_TRANSCRIPT_INCOMPLETE),UPSTREAM(MODIFIER||1065|||BnaA02g04580D|||BnaA02g04580D||1),UPSTREAM(MODIFIER||3773|||BnaA02g04570D|||BnaA02g04570D||1)	GT:PL	1/1:255,48,0
chrA02	2064779	chrA02:2064779_C/A	C	A	228	.	DP=13;VDB=0.668189;MQSB=1;SGB=-0.683931;MQ0F=0;AC=2;AN=2;DP4=0,0,9,4;MQ=60;EFF=DOWNSTREAM(MODIFIER||1178|||BnaA02g04610D|||BnaA02g04610D||1),DOWNSTREAM(MODIFIER||4059|||BnaA02g04600D|||BnaA02g04600D||1),DOWNSTREAM(MODIFIER||776|||BnaA02g04620D|||BnaA02g04620D||1),INTERGENIC(MODIFIER||||||||||1),UPSTREAM(MODIFIER||2652|||BnaA02g04630D|||BnaA02g04630D||1|WARNING_TRANSCRIPT_INCOMPLETE)	GT:PL	1/1:255,39,0
chrA02	2088533	chrA02:2088533_C/T	C	T	164	.	DP=32;VDB=0.0675484;RPB=0.408379;MQB=1;BQB=0.888322;MQSB=1;SGB=-0.680642;MQ0F=0;ICB=1;HOB=0.5;AC=1;AN=2;DP4=7,12,3,9;MQ=60;EFF=DOWNSTREAM(MODIFIER||2874|||BnaA02g04680D|||BnaA02g04680D||1|WARNING_TRANSCRIPT_INCOMPLETE),DOWNSTREAM(MODIFIER||4818|||BnaA02g04670D|||BnaA02g04670D||1|WARNING_TRANSCRIPT_INCOMPLETE),INTRON(MODIFIER|||||BnaA02g04700D|||BnaA02g04700D|1|1),UPSTREAM(MODIFIER||1777|||BnaA02g04690D|||BnaA02g04690D||1|WARNING_TRANSCRIPT_INCOMPLETE),UPSTREAM(MODIFIER||3733|||BnaA02g04710D|||BnaA02g04710D||1|WARNING_TRANSCRIPT_MULTIPLE_STOP_CODONS)	GT:PL	0/1:197,0,255
chrA02	2113755	chrA02:2113755_C/T	C	T	163	.	DP=25;VDB=0.0313847;RPB=0.206928;MQB=1;BQB=0.843989;MQSB=1;SGB=-0.670168;MQ0F=0;ICB=1;HOB=0.5;AC=1;AN=2;DP4=10,5,6,4;MQ=60;EFF=INTRON(MODIFIER|||||BnaA02g04760D|||BnaA02g04760D|2|1|WARNING_TRANSCRIPT_INCOMPLETE),UPSTREAM(MODIFIER||1955|||BnaA02g04770D|||BnaA02g04770D||1|WARNING_TRANSCRIPT_MULTIPLE_STOP_CODONS)	GT:PL	0/1:196,0,241
chrA02	2131179	chrA02:2131179_C/T	C	T	222	.	DP=51;VDB=0.893112;RPB=0.74132;MQB=1;BQB=0.998399;MQSB=1;SGB=-0.693021;MQ0F=0;ICB=1;HOB=0.5;AC=1;AN=2;DP4=9,15,13,14;MQ=60;EFF=INTRON(MODIFIER|||||BnaA02g04800D|||BnaA02g04800D|3|1|WARNING_TRANSCRIPT_INCOMPLETE)	GT:PL	0/1:255,0,255
chrA02	2157707	chrA02:2157707_C/T	C	T	189	.	DP=41;VDB=0.502058;RPB=0.597074;MQB=0.945725;BQB=0.998572;MQSB=0.5;SGB=-0.692914;MQ0F=0;ICB=1;HOB=0.5;AC=1;AN=2;DP4=1,15,1,24;MQ=59;EFF=DOWNSTREAM(MODIFIER||4541|||BnaA02g04890D|||BnaA02g04890D||1|WARNING_TRANSCRIPT_INCOMPLETE),DOWNSTREAM(MODIFIER||4971|||BnaA02g04850D|||BnaA02g04850D||1|WARNING_TRANSCRIPT_MULTIPLE_STOP_CODONS),INTRON(MODIFIER|||||BnaA02g04870D|||BnaA02g04870D|3|1|WARNING_TRANSCRIPT_MULTIPLE_STOP_CODONS),SPLICE_SITE_ACCEPTOR(HIGH|||||BnaA02g04870D|||BnaA02g04870D|4|1|WARNING_TRANSCRIPT_MULTIPLE_STOP_CODONS),UPSTREAM(MODIFIER||2639|||BnaA02g04880D|||BnaA02g04880D||1|WARNING_TRANSCRIPT_MULTIPLE_STOP_CODONS),UPSTREAM(MODIFIER||3393|||BnaA02g04860D|||BnaA02g04860D||1)	GT:PL	0/1:222,0,187
chrA02	2185334	chrA02:2185334_C/T	C	T	222	.	DP=41;VDB=0.563199;RPB=0.773192;MQB=1;BQB=0.794588;MQSB=1;SGB=-0.692352;MQ0F=0;ICB=1;HOB=0.5;AC=1;AN=2;DP4=13,7,10,11;MQ=60;EFF=INTRON(MODIFIER|||||BnaA02g04920D|||BnaA02g04920D|2|1|WARNING_TRANSCRIPT_INCOMPLETE),UPSTREAM(MODIFIER||3049|||BnaA02g04930D|||BnaA02g04930D||1),UPSTREAM(MODIFIER||4598|||BnaA02g04910D|||BnaA02g04910D||1)	GT:PL	0/1:255,0,255
chrA02	2239075	chrA02:2239075_C/T	C	T	127	.	DP=26;VDB=0.474469;RPB=0.689476;MQB=1;BQB=0.543142;MQSB=1;SGB=-0.662043;MQ0F=0;ICB=1;HOB=0.5;AC=1;AN=2;DP4=14,3,8,1;MQ=60;EFF=DOWNSTREAM(MODIFIER||2395|||BnaA02g05040D|||BnaA02g05040D||1|WARNING_TRANSCRIPT_INCOMPLETE),INTRON(MODIFIER|||||BnaA02g05030D|||BnaA02g05030D|1|1|WARNING_TRANSCRIPT_INCOMPLETE)	GT:PL	0/1:160,0,255
chrA02	2241964	chrA02:2241964_C/T	C	T	222	.	DP=36;VDB=0.138203;RPB=0.345647;MQB=0.64603;BQB=0.951034;MQSB=0.131727;SGB=-0.690438;MQ0F=0;ICB=1;HOB=0.5;AC=1;AN=2;DP4=16,3,8,9;MQ=55;EFF=DOWNSTREAM(MODIFIER||2325|||BnaA02g05030D|||BnaA02g05030D||1|WARNING_TRANSCRIPT_INCOMPLETE),NON_SYNONYMOUS_CODING(MODERATE|MISSENSE|Gac/Aac|D121N||BnaA02g05040D|||BnaA02g05040D|1|1|WARNING_TRANSCRIPT_INCOMPLETE)	GT:PL	0/1:255,0,255
chrA02	2256137	chrA02:2256137_T/C	T	C	43.335	.	DP=2;VDB=0.28;SGB=-0.453602;MQ0F=0;AC=2;AN=2;DP4=0,0,2,0;MQ=60;EFF=DOWNSTREAM(MODIFIER||3677|||BnaA02g05070D|||BnaA02g05070D||1|WARNING_TRANSCRIPT_INCOMPLETE),INTERGENIC(MODIFIER||||||||||1),UPSTREAM(MODIFIER||1135|||BnaA02g05060D|||BnaA02g05060D||1|WARNING_TRANSCRIPT_MULTIPLE_STOP_CODONS)	GT:PL	1/1:71,6,0
chrA02	2256139	chrA02:2256139_G/T	G	T	45.335	.	DP=2;VDB=0.28;SGB=-0.453602;MQ0F=0;AC=2;AN=2;DP4=0,0,2,0;MQ=60;EFF=DOWNSTREAM(MODIFIER||3675|||BnaA02g05070D|||BnaA02g05070D||1|WARNING_TRANSCRIPT_INCOMPLETE),INTERGENIC(MODIFIER||||||||||1),UPSTREAM(MODIFIER||1133|||BnaA02g05060D|||BnaA02g05060D||1|WARNING_TRANSCRIPT_MULTIPLE_STOP_CODONS)	GT:PL	1/1:73,6,0
chrA02	2283344	chrA02:2283344_C/T	C	T	202	.	DP=32;VDB=0.193624;RPB=0.76538;MQB=1;BQB=0.438149;MQSB=1;SGB=-0.688148;MQ0F=0;ICB=1;HOB=0.5;AC=1;AN=2;DP4=15,1,12,3;MQ=60;EFF=DOWNSTREAM(MODIFIER||2714|||BnaA02g05100D|||BnaA02g05100D||1),STOP_GAINED(HIGH|NONSENSE|Caa/Taa|Q26*||BnaA02g05090D|||BnaA02g05090D|1|1|WARNING_TRANSCRIPT_INCOMPLETE),UPSTREAM(MODIFIER||4353|||BnaA02g05080D|||BnaA02g05080D||1)	GT:PL	0/1:235,0,208
chrA02	2295670	chrA02:2295670_C/T	C	T	83	.	DP=48;VDB=0.65376;RPB=0.972138;MQB=0.636278;BQB=0.501162;MQSB=0.0502707;SGB=-0.662043;MQ0F=0;ICB=1;HOB=0.5;AC=1;AN=2;DP4=17,22,2,7;MQ=55;EFF=DOWNSTREAM(MODIFIER||2510|||BnaA02g05110D|||BnaA02g05110D||1|WARNING_TRANSCRIPT_MULTIPLE_STOP_CODONS),INTERGENIC(MODIFIER||||||||||1)	GT:PL	0/1:117,0,255
chrA02	2334138	chrA02:2334138_C/T	C	T	166	.	DP=26;VDB=0.360223;RPB=0.999653;MQB=0.99446;BQB=0.870325;MQSB=1;SGB=-0.689466;MQ0F=0;ICB=1;HOB=0.5;AC=1;AN=2;DP4=0,10,1,15;MQ=56;EFF=DOWNSTREAM(MODIFIER||3818|||BnaA02g05180D|||BnaA02g05180D||1|WARNING_TRANSCRIPT_INCOMPLETE),SYNONYMOUS_CODING(LOW|SILENT|cgC/cgT|R301||BnaA02g05190D|||BnaA02g05190D|3|1|WARNING_TRANSCRIPT_MULTIPLE_STOP_CODONS),UPSTREAM(MODIFIER||4445|||BnaA02g05200D|||BnaA02g05200D||1|WARNING_TRANSCRIPT_INCOMPLETE)	GT:PL	0/1:199,0,138
chrA02	2341209	chrA02:2341209_C/T	C	T	222	.	DP=58;VDB=0.599351;RPB=0.576025;MQB=0.976551;BQB=0.971333;MQSB=0.945069;SGB=-0.693097;MQ0F=0;ICB=1;HOB=0.5;AC=1;AN=2;DP4=12,16,6,24;MQ=59;EFF=DOWNSTREAM(MODIFIER||1213|||BnaA02g05200D|||BnaA02g05200D||1|WARNING_TRANSCRIPT_INCOMPLETE),INTERGENIC(MODIFIER||||||||||1)	GT:PL	0/1:255,0,255
chrA02	2362360	chrA02:2362360_C/T	C	T	222	.	DP=60;VDB=0.327838;RPB=0.716096;MQB=0.970393;BQB=0.618243;MQSB=0.97571;SGB=-0.693021;MQ0F=0;ICB=1;HOB=0.5;AC=1;AN=2;DP4=14,19,16,11;MQ=59;EFF=INTRON(MODIFIER|||||BnaA02g05210D|||BnaA02g05210D|13|1|WARNING_TRANSCRIPT_MULTIPLE_STOP_CODONS)	GT:PL	0/1:255,0,255
chrA02	2444623	chrA02:2444623_G/T	G	T	107	.	DP=31;VDB=0.0367379;RPB=0.94754;MQB=0.0178598;BQB=0.615715;MQSB=0.950846;SGB=-0.651104;MQ0F=0;ICB=1;HOB=0.5;AC=1;AN=2;DP4=13,9,5,3;MQ=54;EFF=DOWNSTREAM(MODIFIER||2178|||BnaA02g05370D|||BnaA02g05370D||1),DOWNSTREAM(MODIFIER||4275|||BnaA02g05380D|||BnaA02g05380D||1|WARNING_TRANSCRIPT_INCOMPLETE),NON_SYNONYMOUS_CODING(MODERATE|MISSENSE|gCt/gAt|A67D||BnaA02g05360D|||BnaA02g05360D|1|1|WARNING_TRANSCRIPT_INCOMPLETE),UPSTREAM(MODIFIER||3572|||BnaA02g05350D|||BnaA02g05350D||1)	GT:PL	0/1:141,0,255
chrA02	2468623	chrA02:2468623_A/G	A	G	169	.	DP=9;VDB=0.00368701;MQSB=1;SGB=-0.662043;MQ0F=0;AC=2;AN=2;DP4=0,0,8,1;MQ=49;EFF=INTERGENIC(MODIFIER||||||||||1),UPSTREAM(MODIFIER||4449|||BnaA02g05390D|||BnaA02g05390D||1|WARNING_TRANSCRIPT_INCOMPLETE)	GT:PL	1/1:196,27,0
chrA02	2474240	chrA02:2474240_C/A	C	A	71	.	DP=6;VDB=0.730433;RPB=1;MQB=0;BQB=0;MQSB=0.574341;SGB=-0.556411;MQ0F=0;ICB=1;HOB=0.5;AC=1;AN=2;DP4=0,2,3,1;MQ=49;EFF=INTERGENIC(MODIFIER||||||||||1),UPSTREAM(MODIFIER||4811|||BnaA02g05400D|||BnaA02g05400D||1|WARNING_TRANSCRIPT_INCOMPLETE)	GT:PL	0/1:104,0,36
chrA02	2553953	chrA02:2553953_C/T	C	T	168	.	DP=12;VDB=0.302434;SGB=-0.680642;MQ0F=0;AC=2;AN=2;DP4=0,0,12,0;MQ=47;EFF=DOWNSTREAM(MODIFIER||2807|||BnaA02g05550D|||BnaA02g05550D||1),DOWNSTREAM(MODIFIER||685|||BnaA02g05540D|||BnaA02g05540D||1|WARNING_TRANSCRIPT_MULTIPLE_STOP_CODONS),INTERGENIC(MODIFIER||||||||||1),UPSTREAM(MODIFIER||3001|||BnaA02g05530D|||BnaA02g05530D||1)	GT:PL	1/1:195,36,0
chrA02	2688694	chrA02:2688694_C/T	C	T	193	.	DP=31;VDB=0.352644;RPB=0.169059;MQB=0.996854;BQB=0.774721;MQSB=0.915448;SGB=-0.690438;MQ0F=0;ICB=1;HOB=0.5;AC=1;AN=2;DP4=7,7,6,11;MQ=36;EFF=DOWNSTREAM(MODIFIER||3882|||BnaA02g05810D|||BnaA02g05810D||1|WARNING_TRANSCRIPT_MULTIPLE_STOP_CODONS),DOWNSTREAM(MODIFIER||4900|||BnaA02g05850D|||BnaA02g05850D||1|WARNING_TRANSCRIPT_MULTIPLE_STOP_CODONS),NON_SYNONYMOUS_CODING(MODERATE|MISSENSE|aCt/aTt|T279I||BnaA02g05820D|||BnaA02g05820D|6|1|WARNING_TRANSCRIPT_MULTIPLE_STOP_CODONS),UPSTREAM(MODIFIER||1039|||BnaA02g05830D|||BnaA02g05830D||1),UPSTREAM(MODIFIER||1470|||BnaA02g05840D|||BnaA02g05840D||1|WARNING_TRANSCRIPT_INCOMPLETE)	GT:PL	0/1:226,0,206
chrA02	2747379	chrA02:2747379_C/T	C	T	228	.	DP=21;VDB=0.559971;RPB=1;MQB=1;BQB=1;MQSB=0.939898;SGB=-0.692067;MQ0F=0;AC=2;AN=2;DP4=0,1,10,10;MQ=58;EFF=DOWNSTREAM(MODIFIER||2779|||BnaA02g05960D|||BnaA02g05960D||1|WARNING_TRANSCRIPT_MULTIPLE_STOP_CODONS),INTERGENIC(MODIFIER||||||||||1),UPSTREAM(MODIFIER||309|||BnaA02g05950D|||BnaA02g05950D||1|WARNING_TRANSCRIPT_INCOMPLETE)	GT:PL	1/1:255,34,0
chrA02	2784756	chrA02:2784756_C/T	C	T	162	.	DP=16;VDB=0.575705;RPB=0.0693134;MQB=0.702619;BQB=0.0277107;MQSB=0.976745;SGB=-0.651104;MQ0F=0;ICB=1;HOB=0.5;AC=1;AN=2;DP4=1,7,5,3;MQ=56;EFF=INTRON(MODIFIER|||||BnaA02g06010D|||BnaA02g06010D|7|1|WARNING_TRANSCRIPT_INCOMPLETE)	GT:PL	0/1:195,0,141
chrA02	2796936	chrA02:2796936_C/T	C	T	151	.	DP=9;VDB=0.0158634;RPB=1;MQB=1;BQB=1;MQSB=0.89338;SGB=-0.651104;MQ0F=0;AC=2;AN=2;DP4=0,1,5,3;MQ=42;EFF=DOWNSTREAM(MODIFIER||1653|||BnaA02g06050D|||BnaA02g06050D||1),DOWNSTREAM(MODIFIER||3370|||BnaA02g06030D|||BnaA02g06030D||1|WARNING_TRANSCRIPT_INCOMPLETE),INTERGENIC(MODIFIER||||||||||1),UPSTREAM(MODIFIER||1721|||BnaA02g06040D|||BnaA02g06040D||1),UPSTREAM(MODIFIER||4629|||BnaA02g06020D|||BnaA02g06020D||1)	GT:PL	1/1:179,0,2
chrA02	2884116	chrA02:2884116_A/T	A	T	185	.	DP=15;VDB=0.0355294;RPB=0.112836;MQB=0.0330712;BQB=0.501405;MQSB=0.0521764;SGB=-0.676189;MQ0F=0;ICB=1;HOB=0.5;AC=1;AN=2;DP4=4,0,3,8;MQ=47;EFF=DOWNSTREAM(MODIFIER||2631|||BnaA02g06160D|||BnaA02g06160D||1|WARNING_TRANSCRIPT_INCOMPLETE),SYNONYMOUS_CODING(LOW|SILENT|tcT/tcA|S226||BnaA02g06170D|||BnaA02g06170D|6|1|WARNING_TRANSCRIPT_MULTIPLE_STOP_CODONS)	GT:PL	0/1:219,0,51
chrA02	2973310	chrA02:2973310_C/T	C	T	179	.	DP=8;VDB=0.679165;MQSB=0.333333;SGB=-0.651104;MQ0F=0;AC=2;AN=2;DP4=0,0,6,2;MQ=47;EFF=DOWNSTREAM(MODIFIER||3687|||BnaA02g06190D|||BnaA02g06190D||1|WARNING_TRANSCRIPT_MULTIPLE_STOP_CODONS),INTERGENIC(MODIFIER||||||||||1),UPSTREAM(MODIFIER||130|||BnaA02g06200D|||BnaA02g06200D||1|WARNING_TRANSCRIPT_MULTIPLE_STOP_CODONS)	GT:PL	1/1:206,24,0
chrA02	3015726	chrA02:3015726_C/T	C	T	228	.	DP=20;VDB=0.804247;RPB=1;MQB=1;BQB=1;MQSB=0.857404;SGB=-0.69168;MQ0F=0.05;AC=2;AN=2;DP4=1,0,12,7;MQ=51;EFF=DOWNSTREAM(MODIFIER||1079|||BnaA02g06300D|||BnaA02g06300D||1),DOWNSTREAM(MODIFIER||544|||BnaA02g06280D|||BnaA02g06280D||1|WARNING_TRANSCRIPT_INCOMPLETE),DOWNSTREAM(MODIFIER||74|||BnaA02g06290D|||BnaA02g06290D||1|WARNING_TRANSCRIPT_INCOMPLETE),INTERGENIC(MODIFIER||||||||||1),UPSTREAM(MODIFIER||4534|||BnaA02g06270D|||BnaA02g06270D||1|WARNING_TRANSCRIPT_INCOMPLETE)	GT:PL	1/1:255,47,0
chrA02	3080832	chrA02:3080832_T/G	T	G	121	.	DP=24;VDB=0.2421;RPB=0.938005;MQB=0.984127;BQB=0.999556;MQSB=0.573826;SGB=-0.662043;MQ0F=0;ICB=1;HOB=0.5;AC=1;AN=2;DP4=11,4,3,6;MQ=36;EFF=DOWNSTREAM(MODIFIER||1035|||BnaA02g06440D|||BnaA02g06440D||1|WARNING_TRANSCRIPT_INCOMPLETE),SYNONYMOUS_CODING(LOW|SILENT|acT/acG|T114||BnaA02g06430D|||BnaA02g06430D|1|1),UPSTREAM(MODIFIER||4541|||BnaA02g06450D|||BnaA02g06450D||1|WARNING_TRANSCRIPT_INCOMPLETE)	GT:PL	0/1:154,0,213
chrA02	3081710	chrA02:3081710_T/G	T	G	228	.	DP=18;VDB=2.85437e-05;RPB=1;MQB=1;BQB=1;MQSB=0.994135;SGB=-0.688148;MQ0F=0;AC=2;AN=2;DP4=0,1,6,9;MQ=38;EFF=DOWNSTREAM(MODIFIER||157|||BnaA02g06440D|||BnaA02g06440D||1|WARNING_TRANSCRIPT_INCOMPLETE),DOWNSTREAM(MODIFIER||767|||BnaA02g06430D|||BnaA02g06430D||1),INTERGENIC(MODIFIER||||||||||1),UPSTREAM(MODIFIER||3663|||BnaA02g06450D|||BnaA02g06450D||1|WARNING_TRANSCRIPT_INCOMPLETE)	GT:PL	1/1:255,19,0
chrA02	3082617	chrA02:3082617_G/A	G	A	97	.	DP=12;VDB=0.0702932;RPB=0.0974428;MQB=0.0584657;BQB=0.584657;MQSB=1;SGB=-0.590765;MQ0F=0;ICB=1;HOB=0.5;AC=1;AN=2;DP4=7,0,4,1;MQ=46;EFF=DOWNSTREAM(MODIFIER||1674|||BnaA02g06430D|||BnaA02g06430D||1),SYNONYMOUS_CODING(LOW|SILENT|taC/taT|Y407||BnaA02g06440D|||BnaA02g06440D|1|1|WARNING_TRANSCRIPT_INCOMPLETE),UPSTREAM(MODIFIER||2756|||BnaA02g06450D|||BnaA02g06450D||1|WARNING_TRANSCRIPT_INCOMPLETE)	GT:PL	0/1:130,0,129
chrA02	3082620	chrA02:3082620_C/A	C	A	79	.	DP=12;VDB=0.441597;RPB=0.0847072;MQB=0.372712;BQB=0.542126;MQSB=0.55;SGB=-0.616816;MQ0F=0;ICB=1;HOB=0.5;AC=1;AN=2;DP4=4,2,6,0;MQ=46;EFF=DOWNSTREAM(MODIFIER||1677|||BnaA02g06430D|||BnaA02g06430D||1),SYNONYMOUS_CODING(LOW|SILENT|ggG/ggT|G406||BnaA02g06440D|||BnaA02g06440D|1|1|WARNING_TRANSCRIPT_INCOMPLETE),UPSTREAM(MODIFIER||2753|||BnaA02g06450D|||BnaA02g06450D||1|WARNING_TRANSCRIPT_INCOMPLETE)	GT:PL	0/1:112,0,153
chrA02	3136219	chrA02:3136219_T/C	T	C	43.4208	.	DP=59;VDB=0.0110579;RPB=0.0140839;MQB=0.700784;BQB=0.761685;MQSB=0.155654;SGB=-0.662043;MQ0F=0;ICB=1;HOB=0.5;AC=1;AN=2;DP4=19,31,5,4;MQ=48;EFF=INTRON(MODIFIER|||||BnaA02g06560D|||BnaA02g06560D|11|1|WARNING_TRANSCRIPT_INCOMPLETE),UPSTREAM(MODIFIER||3604|||BnaA02g06570D|||BnaA02g06570D||1)	GT:PL	0/1:79,0,255
chrA02	3141743	chrA02:3141743_C/T	C	T	228	.	DP=13;VDB=0.173997;RPB=1;MQB=1;BQB=1;MQSB=0.765017;SGB=-0.680642;MQ0F=0;AC=2;AN=2;DP4=1,0,7,5;MQ=52;EFF=DOWNSTREAM(MODIFIER||1375|||BnaA02g06570D|||BnaA02g06570D||1),STOP_GAINED(HIGH|NONSENSE|tgG/tgA|W517*||BnaA02g06580D|||BnaA02g06580D|4|1|WARNING_TRANSCRIPT_INCOMPLETE),UPSTREAM(MODIFIER||2364|||BnaA02g06560D|||BnaA02g06560D||1|WARNING_TRANSCRIPT_INCOMPLETE)	GT:PL	1/1:255,10,0
chrA02	3494575	chrA02:3494575_C/T	C	T	228	.	DP=35;VDB=0.594563;MQSB=0.700125;SGB=-0.693136;MQ0F=0.0285714;AC=2;AN=2;DP4=0,0,16,19;MQ=38;EFF=DOWNSTREAM(MODIFIER||1258|||BnaA02g07360D|||BnaA02g07360D||1|WARNING_TRANSCRIPT_MULTIPLE_STOP_CODONS),DOWNSTREAM(MODIFIER||3702|||BnaA02g07350D|||BnaA02g07350D||1|WARNING_TRANSCRIPT_MULTIPLE_STOP_CODONS),INTRON(MODIFIER|||||BnaA02g07370D|||BnaA02g07370D|1|1|WARNING_TRANSCRIPT_INCOMPLETE),UPSTREAM(MODIFIER||4752|||BnaA02g07380D|||BnaA02g07380D||1)	GT:PL	1/1:255,105,0
chrA02	3582398	chrA02:3582398_C/T	C	T	228	.	DP=18;VDB=0.991431;MQSB=0.700298;SGB=-0.691153;MQ0F=0;AC=2;AN=2;DP4=0,0,8,10;MQ=54;EFF=DOWNSTREAM(MODIFIER||1186|||BnaA02g07530D|||BnaA02g07530D||1|WARNING_TRANSCRIPT_MULTIPLE_STOP_CODONS),INTERGENIC(MODIFIER||||||||||1),UPSTREAM(MODIFIER||2506|||BnaA02g07550D|||BnaA02g07550D||1|WARNING_TRANSCRIPT_INCOMPLETE),UPSTREAM(MODIFIER||579|||BnaA02g07540D|||BnaA02g07540D||1)	GT:PL	1/1:255,54,0
chrA02	3676016	chrA02:3676016_C/T	C	T	65	.	DP=3;VDB=0.121629;MQSB=1;SGB=-0.511536;MQ0F=0;AC=2;AN=2;DP4=0,0,1,2;MQ=39;EFF=DOWNSTREAM(MODIFIER||1160|||BnaA02g07750D|||BnaA02g07750D||1|WARNING_TRANSCRIPT_INCOMPLETE),DOWNSTREAM(MODIFIER||4255|||BnaA02g07730D|||BnaA02g07730D||1|WARNING_TRANSCRIPT_MULTIPLE_STOP_CODONS),DOWNSTREAM(MODIFIER||4971|||BnaA02g07760D|||BnaA02g07760D||1),SYNONYMOUS_CODING(LOW|SILENT|tgC/tgT|C18||BnaA02g07740D|||BnaA02g07740D|1|1)	GT:PL	1/1:93,9,0
chrA02	3747198	chrA02:3747198_C/T	C	T	228	.	DP=13;VDB=0.530074;MQSB=0.793923;SGB=-0.680642;MQ0F=0;AC=2;AN=2;DP4=0,0,8,4;MQ=59;EFF=DOWNSTREAM(MODIFIER||1694|||BnaA02g07890D|||BnaA02g07890D||1|WARNING_TRANSCRIPT_INCOMPLETE),DOWNSTREAM(MODIFIER||3715|||BnaA02g07880D|||BnaA02g07880D||1|WARNING_TRANSCRIPT_MULTIPLE_STOP_CODONS),DOWNSTREAM(MODIFIER||548|||BnaA02g07910D|||BnaA02g07910D||1|WARNING_TRANSCRIPT_MULTIPLE_STOP_CODONS),NON_SYNONYMOUS_CODING(MODERATE|MISSENSE|Cat/Tat|H133Y||BnaA02g07900D|||BnaA02g07900D|2|1),UPSTREAM(MODIFIER||3132|||BnaA02g07920D|||BnaA02g07920D||1|WARNING_TRANSCRIPT_INCOMPLETE)	GT:PL	1/1:255,36,0
chrA02	3748354	chrA02:3748354_C/T	C	T	228	.	DP=29;VDB=0.650291;MQSB=1;SGB=-0.693079;MQ0F=0;AC=2;AN=2;DP4=0,0,11,18;MQ=60;EFF=DOWNSTREAM(MODIFIER||2850|||BnaA02g07890D|||BnaA02g07890D||1|WARNING_TRANSCRIPT_INCOMPLETE),DOWNSTREAM(MODIFIER||4871|||BnaA02g07880D|||BnaA02g07880D||1|WARNING_TRANSCRIPT_MULTIPLE_STOP_CODONS),DOWNSTREAM(MODIFIER||989|||BnaA02g07900D|||BnaA02g07900D||1),INTRON(MODIFIER|||||BnaA02g07910D|||BnaA02g07910D|3|1|WARNING_TRANSCRIPT_MULTIPLE_STOP_CODONS),UPSTREAM(MODIFIER||1976|||BnaA02g07920D|||BnaA02g07920D||1|WARNING_TRANSCRIPT_INCOMPLETE)	GT:PL	1/1:255,87,0
chrA02	3812808	chrA02:3812808_C/G	C	G	142	.	DP=12;VDB=0.261569;RPB=1;MQB=1;BQB=1;MQSB=0.104279;SGB=-0.676189;MQ0F=0.25;AC=2;AN=2;DP4=0,1,3,8;MQ=20;EFF=DOWNSTREAM(MODIFIER||2050|||BnaA02g08080D|||BnaA02g08080D||1),SYNONYMOUS_CODING(LOW|SILENT|ggG/ggC|G381||BnaA02g08090D|||BnaA02g08090D|7|1|WARNING_TRANSCRIPT_MULTIPLE_STOP_CODONS)	GT:PL	1/1:169,25,0
chrA02	3851112	chrA02:3851112_C/T	C	T	228	.	DP=24;VDB=0.874654;MQSB=0.83771;SGB=-0.692717;MQ0F=0;AC=2;AN=2;DP4=0,0,17,6;MQ=59;EFF=INTERGENIC(MODIFIER||||||||||1),UPSTREAM(MODIFIER||395|||BnaA02g08130D|||BnaA02g08130D||1|WARNING_TRANSCRIPT_INCOMPLETE)	GT:PL	1/1:255,69,0
chrA02	3852782	chrA02:3852782_C/T	C	T	228	.	DP=21;VDB=0.25766;MQSB=1;SGB=-0.692352;MQ0F=0;AC=2;AN=2;DP4=0,0,10,11;MQ=60;EFF=INTRON(MODIFIER|||||BnaA02g08130D|||BnaA02g08130D|3|1|WARNING_TRANSCRIPT_INCOMPLETE)	GT:PL	1/1:255,63,0
chrA02	3866521	chrA02:3866521_C/T	C	T	195	.	DP=8;VDB=0.86385;MQSB=0.868321;SGB=-0.651104;MQ0F=0;AC=2;AN=2;DP4=0,0,4,4;MQ=56;EFF=DOWNSTREAM(MODIFIER||1827|||BnaA02g08140D|||BnaA02g08140D||1|WARNING_TRANSCRIPT_INCOMPLETE),INTERGENIC(MODIFIER||||||||||1),UPSTREAM(MODIFIER||2966|||BnaA02g08160D|||BnaA02g08160D||1|WARNING_TRANSCRIPT_INCOMPLETE),UPSTREAM(MODIFIER||328|||BnaA02g08150D|||BnaA02g08150D||1)	GT:PL	1/1:222,24,0
chrA02	4108482	chrA02:4108482_C/T	C	T	228	.	DP=19;VDB=0.0388208;MQSB=0.938795;SGB=-0.691153;MQ0F=0;AC=2;AN=2;DP4=0,0,8,10;MQ=52;EFF=DOWNSTREAM(MODIFIER||3801|||BnaA02g08460D|||BnaA02g08460D||1|WARNING_TRANSCRIPT_MULTIPLE_STOP_CODONS),SYNONYMOUS_CODING(LOW|SILENT|tgC/tgT|C377||BnaA02g08450D|||BnaA02g08450D|7|1|WARNING_TRANSCRIPT_MULTIPLE_STOP_CODONS),UPSTREAM(MODIFIER||1916|||BnaA02g08440D|||BnaA02g08440D||1|WARNING_TRANSCRIPT_INCOMPLETE)	GT:PL	1/1:255,54,0
chrA02	4117089	chrA02:4117089_A/G	A	G	116	.	DP=34;VDB=0.000290473;RPB=0.115243;MQB=0.0287195;BQB=0.869358;MQSB=0.773139;SGB=-0.670168;MQ0F=0;ICB=1;HOB=0.5;AC=1;AN=2;DP4=12,12,8,2;MQ=53;EFF=INTERGENIC(MODIFIER||||||||||1),UPSTREAM(MODIFIER||1917|||BnaA02g08460D|||BnaA02g08460D||1|WARNING_TRANSCRIPT_MULTIPLE_STOP_CODONS)	GT:PL	0/1:150,0,255
chrA02	4174939	chrA02:4174939_C/T	C	T	228	.	DP=15;VDB=0.731913;MQSB=0.282063;SGB=-0.688148;MQ0F=0;AC=2;AN=2;DP4=0,0,6,9;MQ=57;EFF=INTERGENIC(MODIFIER||||||||||1),UPSTREAM(MODIFIER||4165|||BnaA02g08500D|||BnaA02g08500D||1)	GT:PL	1/1:255,45,0
chrA02	4205188	chrA02:4205188_C/T	C	T	228	.	DP=26;VDB=0.868956;MQSB=1;SGB=-0.692831;MQ0F=0;AC=2;AN=2;DP4=0,0,13,11;MQ=60;EFF=INTERGENIC(MODIFIER||||||||||1)	GT:PL	1/1:255,72,0
chrA02	4209739	chrA02:4209739_C/T	C	T	228	.	DP=22;VDB=0.358403;MQSB=0.937845;SGB=-0.692352;MQ0F=0;AC=2;AN=2;DP4=0,0,17,4;MQ=57;EFF=INTERGENIC(MODIFIER||||||||||1)	GT:PL	1/1:255,63,0
chrA02	4278542	chrA02:4278542_C/G	C	G	164	.	DP=6;VDB=0.275478;MQSB=0.861511;SGB=-0.616816;MQ0F=0;AC=2;AN=2;DP4=0,0,3,3;MQ=60;EFF=DOWNSTREAM(MODIFIER||1634|||BnaA02g08650D|||BnaA02g08650D||1),DOWNSTREAM(MODIFIER||4206|||BnaA02g08640D|||BnaA02g08640D||1),DOWNSTREAM(MODIFIER||4969|||BnaA02g08630D|||BnaA02g08630D||1),INTERGENIC(MODIFIER||||||||||1),UPSTREAM(MODIFIER||3514|||BnaA02g08670D|||BnaA02g08670D||1),UPSTREAM(MODIFIER||621|||BnaA02g08660D|||BnaA02g08660D||1)	GT:PL	1/1:191,18,0
chrA02	4278543	chrA02:4278543_A/G	A	G	165	.	DP=6;VDB=0.275478;MQSB=0.861511;SGB=-0.616816;MQ0F=0;AC=2;AN=2;DP4=0,0,3,3;MQ=60;EFF=DOWNSTREAM(MODIFIER||1635|||BnaA02g08650D|||BnaA02g08650D||1),DOWNSTREAM(MODIFIER||4207|||BnaA02g08640D|||BnaA02g08640D||1),DOWNSTREAM(MODIFIER||4970|||BnaA02g08630D|||BnaA02g08630D||1),INTERGENIC(MODIFIER||||||||||1),UPSTREAM(MODIFIER||3513|||BnaA02g08670D|||BnaA02g08670D||1),UPSTREAM(MODIFIER||620|||BnaA02g08660D|||BnaA02g08660D||1)	GT:PL	1/1:192,18,0
chrA02	4484705	chrA02:4484705_C/T	C	T	228	.	DP=19;VDB=0.247106;MQSB=1;SGB=-0.691153;MQ0F=0;AC=2;AN=2;DP4=0,0,11,7;MQ=60;EFF=DOWNSTREAM(MODIFIER||2345|||BnaA02g09000D|||BnaA02g09000D||1|WARNING_TRANSCRIPT_MULTIPLE_STOP_CODONS),DOWNSTREAM(MODIFIER||3564|||BnaA02g09020D|||BnaA02g09020D||1),NON_SYNONYMOUS_CODING(MODERATE|MISSENSE|Cca/Tca|P110S||BnaA02g09010D|||BnaA02g09010D|3|1|WARNING_TRANSCRIPT_INCOMPLETE)	GT:PL	1/1:255,54,0
chrA02	4564463	chrA02:4564463_C/T	C	T	228	.	DP=20;VDB=0.951529;MQSB=0.953497;SGB=-0.692067;MQ0F=0;AC=2;AN=2;DP4=0,0,8,12;MQ=59;EFF=DOWNSTREAM(MODIFIER||2123|||BnaA02g09230D|||BnaA02g09230D||1),DOWNSTREAM(MODIFIER||3862|||BnaA02g09240D|||BnaA02g09240D||1),STOP_GAINED(HIGH|NONSENSE|Cag/Tag|Q72*||BnaA02g09210D|||BnaA02g09210D|2|1),UPSTREAM(MODIFIER||457|||BnaA02g09220D|||BnaA02g09220D||1)	GT:PL	1/1:255,60,0
chrA02	4618066	chrA02:4618066_C/T	C	T	228	.	DP=23;VDB=0.858356;MQSB=1;SGB=-0.692717;MQ0F=0;AC=2;AN=2;DP4=0,0,10,13;MQ=60;EFF=DOWNSTREAM(MODIFIER||351|||BnaA02g09350D|||BnaA02g09350D||1|WARNING_TRANSCRIPT_INCOMPLETE),DOWNSTREAM(MODIFIER||3523|||BnaA02g09330D|||BnaA02g09330D||1),DOWNSTREAM(MODIFIER||636|||BnaA02g09340D|||BnaA02g09340D||1|WARNING_TRANSCRIPT_INCOMPLETE),INTERGENIC(MODIFIER||||||||||1),UPSTREAM(MODIFIER||1925|||BnaA02g09360D|||BnaA02g09360D||1|WARNING_TRANSCRIPT_MULTIPLE_STOP_CODONS)	GT:PL	1/1:255,69,0
chrA02	4653372	chrA02:4653372_C/T	C	T	228	.	DP=22;VDB=0.743489;MQSB=0.358017;SGB=-0.692562;MQ0F=0;AC=2;AN=2;DP4=0,0,14,8;MQ=44;EFF=INTERGENIC(MODIFIER||||||||||1),UPSTREAM(MODIFIER||206|||BnaA02g09410D|||BnaA02g09410D||1|WARNING_TRANSCRIPT_INCOMPLETE)	GT:PL	1/1:255,66,0
chrA02	4705604	chrA02:4705604_C/T	C	T	228	.	DP=35;VDB=0.81689;MQSB=0.0622297;SGB=-0.693132;MQ0F=0;AC=2;AN=2;DP4=0,0,13,21;MQ=52;EFF=DOWNSTREAM(MODIFIER||2966|||BnaA02g09470D|||BnaA02g09470D||1),DOWNSTREAM(MODIFIER||3452|||BnaA02g09500D|||BnaA02g09500D||1|WARNING_TRANSCRIPT_MULTIPLE_STOP_CODONS),INTERGENIC(MODIFIER||||||||||1),UPSTREAM(MODIFIER||331|||BnaA02g09480D|||BnaA02g09480D||1|WARNING_TRANSCRIPT_MULTIPLE_STOP_CODONS),UPSTREAM(MODIFIER||933|||BnaA02g09490D|||BnaA02g09490D||1)	GT:PL	1/1:255,102,0
chrA02	4834191	chrA02:4834191_C/T	C	T	228	.	DP=17;VDB=0.692372;MQSB=0.637628;SGB=-0.690438;MQ0F=0;AC=2;AN=2;DP4=0,0,12,5;MQ=53;EFF=DOWNSTREAM(MODIFIER||2194|||BnaA02g09610D|||BnaA02g09610D||1|WARNING_TRANSCRIPT_MULTIPLE_STOP_CODONS),NON_SYNONYMOUS_CODING(MODERATE|MISSENSE|tCt/tTt|S128F||BnaA02g09620D|||BnaA02g09620D|2|1|WARNING_TRANSCRIPT_INCOMPLETE),UPSTREAM(MODIFIER||3162|||BnaA02g09630D|||BnaA02g09630D||1|WARNING_TRANSCRIPT_MULTIPLE_STOP_CODONS)	GT:PL	1/1:255,51,0
chrA02	4951259	chrA02:4951259_C/T	C	T	228	.	DP=26;VDB=0.14325;MQSB=0.478623;SGB=-0.692976;MQ0F=0;AC=2;AN=2;DP4=0,0,19,7;MQ=42;EFF=DOWNSTREAM(MODIFIER||3014|||BnaA02g09860D|||BnaA02g09860D||1|WARNING_TRANSCRIPT_MULTIPLE_STOP_CODONS),NON_SYNONYMOUS_CODING(MODERATE|MISSENSE|Cca/Tca|P139S||BnaA02g09870D|||BnaA02g09870D|3|1|WARNING_TRANSCRIPT_MULTIPLE_STOP_CODONS),UPSTREAM(MODIFIER||3222|||BnaA02g09880D|||BnaA02g09880D||1|WARNING_TRANSCRIPT_INCOMPLETE)	GT:PL	1/1:255,78,0
chrA02	4959349	chrA02:4959349_C/T	C	T	228	.	DP=21;VDB=0.738699;MQSB=0.0962848;SGB=-0.692352;MQ0F=0.0952381;AC=2;AN=2;DP4=0,0,14,7;MQ=48;EFF=DOWNSTREAM(MODIFIER||1050|||BnaA02g09880D|||BnaA02g09880D||1|WARNING_TRANSCRIPT_INCOMPLETE),STOP_GAINED(HIGH|NONSENSE|tgG/tgA|W252*||BnaA02g09890D|||BnaA02g09890D|5|1|WARNING_TRANSCRIPT_MULTIPLE_STOP_CODONS)	GT:PL	1/1:255,63,0
chrA02	5094398	chrA02:5094398_C/T	C	T	228	.	DP=13;VDB=0.977911;MQSB=0.95494;SGB=-0.680642;MQ0F=0;AC=2;AN=2;DP4=0,0,7,5;MQ=60;EFF=INTERGENIC(MODIFIER||||||||||1)	GT:PL	1/1:255,36,0
chrA02	5095269	chrA02:5095269_C/T	C	T	228	.	DP=14;VDB=0.707027;MQSB=1;SGB=-0.686358;MQ0F=0;AC=2;AN=2;DP4=0,0,8,6;MQ=60;EFF=INTERGENIC(MODIFIER||||||||||1)	GT:PL	1/1:255,42,0
chrA02	5401370	chrA02:5401370_C/T	C	T	216	.	DP=19;VDB=0.687038;MQSB=1;SGB=-0.69168;MQ0F=0;AC=2;AN=2;DP4=0,0,18,1;MQ=59;EFF=INTERGENIC(MODIFIER||||||||||1),UPSTREAM(MODIFIER||3461|||BnaA02g10510D|||BnaA02g10510D||1|WARNING_TRANSCRIPT_MULTIPLE_STOP_CODONS),UPSTREAM(MODIFIER||3684|||BnaA02g10530D|||BnaA02g10530D||1|WARNING_TRANSCRIPT_INCOMPLETE),UPSTREAM(MODIFIER||788|||BnaA02g10520D|||BnaA02g10520D||1|WARNING_TRANSCRIPT_INCOMPLETE)	GT:PL	1/1:243,57,0
chrA02	5562190	chrA02:5562190_C/A	C	A	147	.	DP=13;VDB=0.000803199;RPB=0.944459;MQB=0.0740088;BQB=0.127819;MQSB=0.105117;SGB=-0.670168;MQ0F=0.307692;AC=2;AN=2;DP4=3,0,2,8;MQ=23;EFF=DOWNSTREAM(MODIFIER||2390|||BnaA02g10740D|||BnaA02g10740D||1),DOWNSTREAM(MODIFIER||700|||BnaA02g10760D|||BnaA02g10760D||1|WARNING_TRANSCRIPT_INCOMPLETE),NON_SYNONYMOUS_CODING(MODERATE|MISSENSE|tCt/tAt|S84Y||BnaA02g10750D|||BnaA02g10750D|2|1|WARNING_TRANSCRIPT_INCOMPLETE)	GT:PL	1/1:174,14,0
chrA02	5562248	chrA02:5562248_C/G	C	G	135	.	DP=7;VDB=0.00194101;MQSB=1;SGB=-0.636426;MQ0F=0;AC=2;AN=2;DP4=0,0,6,1;MQ=48;EFF=DOWNSTREAM(MODIFIER||2448|||BnaA02g10740D|||BnaA02g10740D||1),DOWNSTREAM(MODIFIER||642|||BnaA02g10760D|||BnaA02g10760D||1|WARNING_TRANSCRIPT_INCOMPLETE),INTRON(MODIFIER|||||BnaA02g10750D|||BnaA02g10750D|2|1|WARNING_TRANSCRIPT_INCOMPLETE)	GT:PL	1/1:162,21,0
chrA02	5597226	chrA02:5597226_C/T	C	T	228	.	DP=17;VDB=0.354882;MQSB=0.851925;SGB=-0.690438;MQ0F=0.0588235;AC=2;AN=2;DP4=0,0,4,13;MQ=44;EFF=SYNONYMOUS_CODING(LOW|SILENT|acG/acA|T242||BnaA02g10840D|||BnaA02g10840D|8|1|WARNING_TRANSCRIPT_MULTIPLE_STOP_CODONS)	GT:PL	1/1:255,51,0
chrA02	5670763	chrA02:5670763_C/T	C	T	228	.	DP=25;VDB=0.915594;MQSB=0.983267;SGB=-0.692831;MQ0F=0.16;AC=2;AN=2;DP4=0,0,8,16;MQ=27;EFF=INTERGENIC(MODIFIER||||||||||1),UPSTREAM(MODIFIER||3091|||BnaA02g10940D|||BnaA02g10940D||1),UPSTREAM(MODIFIER||3997|||BnaA02g10930D|||BnaA02g10930D||1)	GT:PL	1/1:255,72,0
chrA02	5810698	chrA02:5810698_C/T	C	T	228	.	DP=21;VDB=0.283636;MQSB=1;SGB=-0.692352;MQ0F=0;AC=2;AN=2;DP4=0,0,11,10;MQ=60;EFF=INTERGENIC(MODIFIER||||||||||1),UPSTREAM(MODIFIER||3112|||BnaA02g11140D|||BnaA02g11140D||1|WARNING_TRANSCRIPT_INCOMPLETE)	GT:PL	1/1:255,63,0
chrA02	5815267	chrA02:5815267_C/T	C	T	228	.	DP=15;VDB=0.0602723;MQSB=1;SGB=-0.688148;MQ0F=0;AC=2;AN=2;DP4=0,0,4,11;MQ=60;EFF=INTERGENIC(MODIFIER||||||||||1),UPSTREAM(MODIFIER||1643|||BnaA02g11150D|||BnaA02g11150D||1),UPSTREAM(MODIFIER||4628|||BnaA02g11160D|||BnaA02g11160D||1|WARNING_TRANSCRIPT_INCOMPLETE)	GT:PL	1/1:255,45,0
chrA02	5817192	chrA02:5817192_C/T	C	T	228	.	DP=21;VDB=0.0646092;MQSB=1;SGB=-0.692352;MQ0F=0;AC=2;AN=2;DP4=0,0,14,7;MQ=60;EFF=NON_SYNONYMOUS_CODING(MODERATE|MISSENSE|Cgt/Tgt|R95C||BnaA02g11150D|||BnaA02g11150D|1|1),UPSTREAM(MODIFIER||2703|||BnaA02g11160D|||BnaA02g11160D||1|WARNING_TRANSCRIPT_INCOMPLETE)	GT:PL	1/1:255,63,0
chrA02	5851682	chrA02:5851682_C/T	C	T	218	.	DP=20;VDB=0.775148;RPB=0.581345;MQB=0.180092;BQB=0.304076;MQSB=0.751477;SGB=-0.680642;MQ0F=0;ICB=1;HOB=0.5;AC=1;AN=2;DP4=8,0,8,4;MQ=54;EFF=INTERGENIC(MODIFIER||||||||||1),UPSTREAM(MODIFIER||298|||BnaA02g11210D|||BnaA02g11210D||1|WARNING_TRANSCRIPT_MULTIPLE_STOP_CODONS)	GT:PL	0/1:251,0,120
chrA02	5864347	chrA02:5864347_G/A	G	A	228	.	DP=27;VDB=0.253615;MQSB=0.723562;SGB=-0.692976;MQ0F=0;AC=2;AN=2;DP4=0,0,11,15;MQ=51;EFF=NON_SYNONYMOUS_CODING(MODERATE|MISSENSE|tCc/tTc|S335F||BnaA02g11220D|||BnaA02g11220D|2|1|WARNING_TRANSCRIPT_INCOMPLETE)	GT:PL	1/1:255,78,0
chrA02	5996278	chrA02:5996278_C/T	C	T	106	.	DP=5;VDB=0.378928;MQSB=0.333333;SGB=-0.590765;MQ0F=0;AC=2;AN=2;DP4=0,0,2,3;MQ=31;EFF=DOWNSTREAM(MODIFIER||4095|||BnaA02g11440D|||BnaA02g11440D||1|WARNING_TRANSCRIPT_MULTIPLE_STOP_CODONS),NON_SYNONYMOUS_CODING(MODERATE|MISSENSE|gCa/gTa|A241V||BnaA02g11430D|||BnaA02g11430D|2|1|WARNING_TRANSCRIPT_INCOMPLETE)	GT:PL	1/1:133,15,0
chrA02	6264284	chrA02:6264284_C/T	C	T	228	.	DP=25;VDB=0.782495;MQSB=1;SGB=-0.692914;MQ0F=0;AC=2;AN=2;DP4=0,0,14,11;MQ=60;EFF=DOWNSTREAM(MODIFIER||1044|||BnaA02g11940D|||BnaA02g11940D||1),DOWNSTREAM(MODIFIER||4850|||BnaA02g11970D|||BnaA02g11970D||1|WARNING_TRANSCRIPT_MULTIPLE_STOP_CODONS),INTRON(MODIFIER|||||BnaA02g11950D|||BnaA02g11950D|2|1),UPSTREAM(MODIFIER||2519|||BnaA02g11960D|||BnaA02g11960D||1|WARNING_TRANSCRIPT_MULTIPLE_STOP_CODONS),UPSTREAM(MODIFIER||3518|||BnaA02g11930D|||BnaA02g11930D||1)	GT:PL	1/1:255,75,0
chrA02	6408163	chrA02:6408163_C/G	C	G	88	.	DP=17;VDB=0.0208662;RPB=0.708895;MQB=0.708895;BQB=0.532719;MQSB=0.0213275;SGB=-0.636426;MQ0F=0.0588235;ICB=1;HOB=0.5;AC=1;AN=2;DP4=8,2,5,2;MQ=32;EFF=INTRON(MODIFIER|||||BnaA02g12160D|||BnaA02g12160D|1|1|WARNING_TRANSCRIPT_INCOMPLETE),UPSTREAM(MODIFIER||4512|||BnaA02g12150D|||BnaA02g12150D||1|WARNING_TRANSCRIPT_INCOMPLETE)	GT:PL	0/1:121,0,147
chrA02	6442961	chrA02:6442961_C/T	C	T	228	.	DP=11;VDB=0.50116;MQSB=0.777778;SGB=-0.676189;MQ0F=0;AC=2;AN=2;DP4=0,0,2,9;MQ=58;EFF=DOWNSTREAM(MODIFIER||3297|||BnaA02g12190D|||BnaA02g12190D||1|WARNING_TRANSCRIPT_INCOMPLETE),INTERGENIC(MODIFIER||||||||||1)	GT:PL	1/1:255,33,0
chrA02	6474396	chrA02:6474396_C/T	C	T	228	.	DP=17;VDB=0.176723;MQSB=0.955563;SGB=-0.690438;MQ0F=0;AC=2;AN=2;DP4=0,0,6,11;MQ=58;EFF=DOWNSTREAM(MODIFIER||2577|||BnaA02g12230D|||BnaA02g12230D||1|WARNING_TRANSCRIPT_INCOMPLETE),INTERGENIC(MODIFIER||||||||||1),UPSTREAM(MODIFIER||344|||BnaA02g12220D|||BnaA02g12220D||1)	GT:PL	1/1:255,51,0
chrA02	6528561	chrA02:6528561_A/C	A	C	102	.	DP=6;VDB=0.0629862;RPB=1;MQB=1;BQB=1;MQSB=0.75;SGB=-0.590765;MQ0F=0;ICB=1;HOB=0.5;AC=1;AN=2;DP4=1,0,3,2;MQ=47;EFF=DOWNSTREAM(MODIFIER||4297|||BnaA02g12350D|||BnaA02g12350D||1|WARNING_TRANSCRIPT_INCOMPLETE),DOWNSTREAM(MODIFIER||4540|||BnaA02g12320D|||BnaA02g12320D||1|WARNING_TRANSCRIPT_INCOMPLETE),INTRON(MODIFIER|||||BnaA02g12340D|||BnaA02g12340D|4|1|WARNING_TRANSCRIPT_INCOMPLETE),UPSTREAM(MODIFIER||2486|||BnaA02g12330D|||BnaA02g12330D||1|WARNING_TRANSCRIPT_INCOMPLETE)	GT:PL	0/1:136,0,11
chrA02	6625210	chrA02:6625210_C/T	C	T	228	.	DP=20;VDB=0.739213;MQSB=1;SGB=-0.692067;MQ0F=0;AC=2;AN=2;DP4=0,0,10,10;MQ=60;EFF=INTERGENIC(MODIFIER||||||||||1)	GT:PL	1/1:255,60,0
chrA02	6671459	chrA02:6671459_C/T	C	T	228	.	DP=30;VDB=0.881628;MQSB=0.646952;SGB=-0.693097;MQ0F=0;AC=2;AN=2;DP4=0,0,15,15;MQ=58;EFF=SYNONYMOUS_CODING(LOW|SILENT|cgC/cgT|R149||BnaA02g12440D|||BnaA02g12440D|2|1|WARNING_TRANSCRIPT_INCOMPLETE)	GT:PL	1/1:255,90,0
chrA02	6671949	chrA02:6671949_C/T	C	T	228	.	DP=17;VDB=0.702872;MQSB=0.959189;SGB=-0.690438;MQ0F=0;AC=2;AN=2;DP4=0,0,8,9;MQ=55;EFF=NON_SYNONYMOUS_CODING(MODERATE|MISSENSE|Cgc/Tgc|R313C||BnaA02g12440D|||BnaA02g12440D|2|1|WARNING_TRANSCRIPT_INCOMPLETE)	GT:PL	1/1:255,51,0
chrA02	6730925	chrA02:6730925_C/T	C	T	228	.	DP=11;VDB=0.632941;MQSB=0.964642;SGB=-0.676189;MQ0F=0;AC=2;AN=2;DP4=0,0,7,4;MQ=60;EFF=DOWNSTREAM(MODIFIER||2941|||BnaA02g12540D|||BnaA02g12540D||1),INTERGENIC(MODIFIER||||||||||1),UPSTREAM(MODIFIER||1419|||BnaA02g12550D|||BnaA02g12550D||1|WARNING_TRANSCRIPT_MULTIPLE_STOP_CODONS)	GT:PL	1/1:255,33,0
chrA02	6742076	chrA02:6742076_C/T	C	T	228	.	DP=15;VDB=0.969763;MQSB=0.868815;SGB=-0.688148;MQ0F=0;AC=2;AN=2;DP4=0,0,9,6;MQ=59;EFF=INTERGENIC(MODIFIER||||||||||1)	GT:PL	1/1:255,45,0
chrA02	6753324	chrA02:6753324_C/T	C	T	215	.	DP=16;VDB=0.737168;RPB=0.997399;MQB=1;BQB=0.556584;MQSB=1;SGB=-0.680642;MQ0F=0;ICB=1;HOB=0.5;AC=1;AN=2;DP4=1,2,7,5;MQ=60;EFF=NON_SYNONYMOUS_CODING(MODERATE|MISSENSE|Gag/Aag|E43K||BnaA02g12560D|||BnaA02g12560D|2|1|WARNING_TRANSCRIPT_INCOMPLETE)	GT:PL	0/1:249,0,86
chrA02	6819469	chrA02:6819469_C/T	C	T	211	.	DP=15;VDB=0.183899;RPB=1;MQB=1;BQB=1;MQSB=0.188162;SGB=-0.686358;MQ0F=0.133333;AC=2;AN=2;DP4=1,0,3,11;MQ=33;EFF=DOWNSTREAM(MODIFIER||1873|||BnaA02g12670D|||BnaA02g12670D||1|WARNING_TRANSCRIPT_INCOMPLETE),NON_SYNONYMOUS_CODING(MODERATE|MISSENSE|Gga/Aga|G479R||BnaA02g12660D|||BnaA02g12660D|5|1|WARNING_TRANSCRIPT_INCOMPLETE),UPSTREAM(MODIFIER||4603|||BnaA02g12650D|||BnaA02g12650D||1|WARNING_TRANSCRIPT_INCOMPLETE)	GT:PL	1/1:238,33,0
chrA02	6875831	chrA02:6875831_C/T	C	T	179	.	DP=17;VDB=0.0643744;SGB=-0.688148;MQ0F=0;AC=2;AN=2;DP4=0,0,0,15;MQ=57;EFF=INTERGENIC(MODIFIER||||||||||1)	GT:PL	1/1:206,45,0
chrA02	6927664	chrA02:6927664_C/T	C	T	228	.	DP=23;VDB=0.372309;MQSB=0.95306;SGB=-0.692717;MQ0F=0;AC=2;AN=2;DP4=0,0,10,13;MQ=52;EFF=INTERGENIC(MODIFIER||||||||||1),UPSTREAM(MODIFIER||158|||BnaA02g12820D|||BnaA02g12820D||1|WARNING_TRANSCRIPT_INCOMPLETE),UPSTREAM(MODIFIER||2470|||BnaA02g12830D|||BnaA02g12830D||1),UPSTREAM(MODIFIER||3245|||BnaA02g12810D|||BnaA02g12810D||1),UPSTREAM(MODIFIER||4500|||BnaA02g12800D|||BnaA02g12800D||1)	GT:PL	1/1:255,69,0
chrA02	6931099	chrA02:6931099_C/T	C	T	228	.	DP=35;VDB=0.647887;MQSB=0.729213;SGB=-0.693136;MQ0F=0;AC=2;AN=2;DP4=0,0,19,16;MQ=54;EFF=DOWNSTREAM(MODIFIER||405|||BnaA02g12830D|||BnaA02g12830D||1),DOWNSTREAM(MODIFIER||4224|||BnaA02g12840D|||BnaA02g12840D||1),INTERGENIC(MODIFIER||||||||||1),UPSTREAM(MODIFIER||3593|||BnaA02g12820D|||BnaA02g12820D||1|WARNING_TRANSCRIPT_INCOMPLETE)	GT:PL	1/1:255,105,0
chrA02	6988749	chrA02:6988749_C/T	C	T	222	.	DP=38;VDB=0.472408;RPB=0.721717;MQB=0.703843;BQB=0.390471;MQSB=0.0043806;SGB=-0.690438;MQ0F=0;ICB=1;HOB=0.5;AC=1;AN=2;DP4=9,11,7,10;MQ=52;EFF=NON_SYNONYMOUS_CODING(MODERATE|MISSENSE|Ggt/Agt|G3391S||BnaA02g12880D|||BnaA02g12880D|36|1|WARNING_TRANSCRIPT_MULTIPLE_STOP_CODONS)	GT:PL	0/1:255,0,255
chrA02	6991677	chrA02:6991677_C/T	C	T	228	.	DP=30;VDB=0.147429;MQSB=0.790382;SGB=-0.693097;MQ0F=0;AC=2;AN=2;DP4=0,0,14,16;MQ=50;EFF=INTRON(MODIFIER|||||BnaA02g12880D|||BnaA02g12880D|24|1|WARNING_TRANSCRIPT_MULTIPLE_STOP_CODONS)	GT:PL	1/1:255,90,0
chrA02	7001178	chrA02:7001178_C/T	C	T	228	.	DP=26;VDB=0.188598;MQSB=0.697593;SGB=-0.692976;MQ0F=0;AC=2;AN=2;DP4=0,0,12,14;MQ=55;EFF=NON_SYNONYMOUS_CODING(MODERATE|MISSENSE|Gac/Aac|D427N||BnaA02g12880D|||BnaA02g12880D|8|1|WARNING_TRANSCRIPT_MULTIPLE_STOP_CODONS)	GT:PL	1/1:255,78,0
chrA02	7052139	chrA02:7052139_C/T	C	T	228	.	DP=27;VDB=0.674613;MQSB=0.00406736;SGB=-0.693021;MQ0F=0;AC=2;AN=2;DP4=0,0,15,12;MQ=51;EFF=DOWNSTREAM(MODIFIER||3049|||BnaA02g12980D|||BnaA02g12980D||1|WARNING_TRANSCRIPT_MULTIPLE_STOP_CODONS),SYNONYMOUS_CODING(LOW|SILENT|gaC/gaT|D447||BnaA02g12970D|||BnaA02g12970D|4|1|WARNING_TRANSCRIPT_INCOMPLETE)	GT:PL	1/1:255,81,0
chrA02	7093487	chrA02:7093487_C/T	C	T	228	.	DP=27;VDB=0.564455;MQSB=0.174566;SGB=-0.692976;MQ0F=0;AC=2;AN=2;DP4=0,0,11,15;MQ=44;EFF=INTERGENIC(MODIFIER||||||||||1)	GT:PL	1/1:255,78,0
chrA02	7096038	chrA02:7096038_T/G	T	G	119	.	DP=24;VDB=0.254481;RPB=0.416862;MQB=0.0255109;BQB=0.582644;MQSB=0.993769;SGB=-0.662043;MQ0F=0;ICB=1;HOB=0.5;AC=1;AN=2;DP4=11,3,7,2;MQ=50;EFF=DOWNSTREAM(MODIFIER||4973|||BnaA02g13030D|||BnaA02g13030D||1),INTERGENIC(MODIFIER||||||||||1)	GT:PL	0/1:152,0,255
chrA02	7130017	chrA02:7130017_C/T	C	T	228	.	DP=24;VDB=0.0162466;MQSB=0.998323;SGB=-0.692831;MQ0F=0;AC=2;AN=2;DP4=0,0,13,11;MQ=58;EFF=INTERGENIC(MODIFIER||||||||||1)	GT:PL	1/1:255,72,0
chrA02	7382342	chrA02:7382342_C/T	C	T	228	.	DP=30;VDB=0.235605;MQSB=0.947838;SGB=-0.693079;MQ0F=0;AC=2;AN=2;DP4=0,0,14,15;MQ=58;EFF=SYNONYMOUS_CODING(LOW|SILENT|tcC/tcT|S446||BnaA02g13400D|||BnaA02g13400D|16|1|WARNING_TRANSCRIPT_MULTIPLE_STOP_CODONS)	GT:PL	1/1:255,87,0
chrA02	7390507	chrA02:7390507_C/T	C	T	106	.	DP=5;VDB=0.427066;SGB=-0.590765;MQ0F=0;AC=2;AN=2;DP4=0,0,0,5;MQ=53;EFF=DOWNSTREAM(MODIFIER||4297|||BnaA02g13430D|||BnaA02g13430D||1|WARNING_TRANSCRIPT_INCOMPLETE),INTERGENIC(MODIFIER||||||||||1),UPSTREAM(MODIFIER||2749|||BnaA02g13420D|||BnaA02g13420D||1),UPSTREAM(MODIFIER||79|||BnaA02g13410D|||BnaA02g13410D||1)	GT:PL	1/1:133,15,0
chrA02	7392533	chrA02:7392533_C/T	C	T	220	.	DP=9;VDB=0.699372;MQSB=0.649731;SGB=-0.662043;MQ0F=0;AC=2;AN=2;DP4=0,0,5,4;MQ=55;EFF=DOWNSTREAM(MODIFIER||2271|||BnaA02g13430D|||BnaA02g13430D||1|WARNING_TRANSCRIPT_INCOMPLETE),DOWNSTREAM(MODIFIER||4870|||BnaA02g13440D|||BnaA02g13440D||1),INTERGENIC(MODIFIER||||||||||1),UPSTREAM(MODIFIER||2105|||BnaA02g13410D|||BnaA02g13410D||1),UPSTREAM(MODIFIER||723|||BnaA02g13420D|||BnaA02g13420D||1)	GT:PL	1/1:247,27,0
chrA02	7394317	chrA02:7394317_C/A	C	A	162	.	DP=8;VDB=0.00433074;MQSB=1;SGB=-0.651104;MQ0F=0;AC=2;AN=2;DP4=0,0,1,7;MQ=54;EFF=DOWNSTREAM(MODIFIER||3086|||BnaA02g13440D|||BnaA02g13440D||1),DOWNSTREAM(MODIFIER||487|||BnaA02g13430D|||BnaA02g13430D||1|WARNING_TRANSCRIPT_INCOMPLETE),DOWNSTREAM(MODIFIER||861|||BnaA02g13420D|||BnaA02g13420D||1),INTERGENIC(MODIFIER||||||||||1),UPSTREAM(MODIFIER||3889|||BnaA02g13410D|||BnaA02g13410D||1)	GT:PL	1/1:189,24,0
chrA02	7468079	chrA02:7468079_T/A	T	A	73	.	DP=30;VDB=0.00104;RPB=0.475494;MQB=0.118952;BQB=0.672338;MQSB=0.857143;SGB=-0.651104;MQ0F=0;ICB=1;HOB=0.5;AC=1;AN=2;DP4=2,20,0,8;MQ=56;EFF=INTRON(MODIFIER|||||BnaA02g13610D|||BnaA02g13610D|7|1|WARNING_TRANSCRIPT_MULTIPLE_STOP_CODONS)	GT:PL	0/1:107,0,248
chrA02	7624891	chrA02:7624891_C/T	C	T	171	.	DP=10;VDB=0.138695;MQSB=0.916482;SGB=-0.670168;MQ0F=0;AC=2;AN=2;DP4=0,0,3,7;MQ=29;EFF=DOWNSTREAM(MODIFIER||3105|||BnaA02g13850D|||BnaA02g13850D||1),INTERGENIC(MODIFIER||||||||||1)	GT:PL	1/1:198,30,0
chrA02	7740088	chrA02:7740088_C/T	C	T	228	.	DP=13;VDB=0.085717;MQSB=0.699673;SGB=-0.683931;MQ0F=0;AC=2;AN=2;DP4=0,0,3,10;MQ=57;EFF=DOWNSTREAM(MODIFIER||3952|||BnaA02g13920D|||BnaA02g13920D||1),INTERGENIC(MODIFIER||||||||||1)	GT:PL	1/1:255,39,0
chrA02	7833390	chrA02:7833390_C/T	C	T	228	.	DP=22;VDB=0.58732;MQSB=0.187115;SGB=-0.692352;MQ0F=0;AC=2;AN=2;DP4=0,0,11,10;MQ=53;EFF=INTERGENIC(MODIFIER||||||||||1),UPSTREAM(MODIFIER||270|||BnaA02g14010D|||BnaA02g14010D||1|WARNING_TRANSCRIPT_INCOMPLETE)	GT:PL	1/1:255,63,0
chrA02	7863303	chrA02:7863303_C/T	C	T	222	.	DP=33;VDB=0.593111;RPB=0.999838;MQB=0.421326;BQB=0.84697;MQSB=0.610009;SGB=-0.689466;MQ0F=0;ICB=1;HOB=0.5;AC=1;AN=2;DP4=9,8,6,10;MQ=44;EFF=DOWNSTREAM(MODIFIER||2681|||BnaA02g14030D|||BnaA02g14030D||1|WARNING_TRANSCRIPT_MULTIPLE_STOP_CODONS),INTERGENIC(MODIFIER||||||||||1)	GT:PL	0/1:255,0,255
chrA02	7995332	chrA02:7995332_C/T	C	T	228	.	DP=14;VDB=0.0169727;MQSB=1;SGB=-0.686358;MQ0F=0;AC=2;AN=2;DP4=0,0,9,5;MQ=47;EFF=INTERGENIC(MODIFIER||||||||||1)	GT:PL	1/1:255,42,0
chrA02	8208373	chrA02:8208373_C/T	C	T	228	.	DP=26;VDB=0.982326;MQSB=0.846128;SGB=-0.692976;MQ0F=0;AC=2;AN=2;DP4=0,0,7,19;MQ=45;EFF=DOWNSTREAM(MODIFIER||4|||BnaA02g14500D|||BnaA02g14500D||1|WARNING_TRANSCRIPT_INCOMPLETE),INTERGENIC(MODIFIER||||||||||1),UPSTREAM(MODIFIER||2108|||BnaA02g14510D|||BnaA02g14510D||1|WARNING_TRANSCRIPT_MULTIPLE_STOP_CODONS)	GT:PL	1/1:255,78,0
chrA02	8302637	chrA02:8302637_C/T	C	T	228	.	DP=19;VDB=0.343006;MQSB=1;SGB=-0.690438;MQ0F=0;AC=2;AN=2;DP4=0,0,7,10;MQ=60;EFF=DOWNSTREAM(MODIFIER||2737|||BnaA02g14640D|||BnaA02g14640D||1),DOWNSTREAM(MODIFIER||975|||BnaA02g14630D|||BnaA02g14630D||1|WARNING_TRANSCRIPT_INCOMPLETE),NON_SYNONYMOUS_CODING(MODERATE|MISSENSE|Gat/Aat|D87N||BnaA02g14620D|||BnaA02g14620D|1|1|WARNING_TRANSCRIPT_INCOMPLETE)	GT:PL	1/1:255,51,0
chrA02	8357887	chrA02:8357887_C/T	C	T	222	.	DP=42;VDB=0.127019;RPB=0.0550502;MQB=0.603142;BQB=0.824181;MQSB=0.106873;SGB=-0.690438;MQ0F=0;ICB=1;HOB=0.5;AC=1;AN=2;DP4=11,13,12,5;MQ=55;EFF=INTERGENIC(MODIFIER||||||||||1)	GT:PL	0/1:255,0,255
chrA02	8379014	chrA02:8379014_C/T	C	T	228	.	DP=14;VDB=0.875655;MQSB=1;SGB=-0.686358;MQ0F=0;AC=2;AN=2;DP4=0,0,10,4;MQ=60;EFF=INTERGENIC(MODIFIER||||||||||1)	GT:PL	1/1:255,42,0
chrA02	8401224	chrA02:8401224_C/T	C	T	136	.	DP=6;VDB=0.266887;MQSB=0.875;SGB=-0.616816;MQ0F=0;AC=2;AN=2;DP4=0,0,4,2;MQ=37;EFF=DOWNSTREAM(MODIFIER||2894|||BnaA02g14730D|||BnaA02g14730D||1|WARNING_TRANSCRIPT_MULTIPLE_STOP_CODONS),INTERGENIC(MODIFIER||||||||||1)	GT:PL	1/1:163,18,0
chrA02	8493668	chrA02:8493668_C/T	C	T	199	.	DP=15;VDB=0.404687;MQSB=1;SGB=-0.688148;MQ0F=0;AC=2;AN=2;DP4=0,0,14,1;MQ=55;EFF=STOP_GAINED(HIGH|NONSENSE|tgG/tgA|W587*||BnaA02g14820D|||BnaA02g14820D|6|1|WARNING_TRANSCRIPT_INCOMPLETE),UPSTREAM(MODIFIER||1675|||BnaA02g14800D|||BnaA02g14800D||1|WARNING_TRANSCRIPT_INCOMPLETE),UPSTREAM(MODIFIER||359|||BnaA02g14810D|||BnaA02g14810D||1)	GT:PL	1/1:226,45,0
chrA02	8651827	chrA02:8651827_C/T	C	T	228	.	DP=15;VDB=0.0111346;MQSB=0.269146;SGB=-0.688148;MQ0F=0;AC=2;AN=2;DP4=0,0,7,8;MQ=37;EFF=SYNONYMOUS_CODING(LOW|SILENT|caC/caT|H821||BnaA02g15050D|||BnaA02g15050D|12|1|WARNING_TRANSCRIPT_INCOMPLETE),UPSTREAM(MODIFIER||1205|||BnaA02g15060D|||BnaA02g15060D||1|WARNING_TRANSCRIPT_MULTIPLE_STOP_CODONS)	GT:PL	1/1:255,45,0
chrA02	8709487	chrA02:8709487_C/T	C	T	181	.	DP=11;VDB=0.892818;MQSB=0.124514;SGB=-0.676189;MQ0F=0.0909091;AC=2;AN=2;DP4=0,0,8,3;MQ=43;EFF=DOWNSTREAM(MODIFIER||2958|||BnaA02g15140D|||BnaA02g15140D||1|WARNING_TRANSCRIPT_INCOMPLETE),DOWNSTREAM(MODIFIER||4032|||BnaA02g15160D|||BnaA02g15160D||1|WARNING_TRANSCRIPT_INCOMPLETE),SYNONYMOUS_CODING(LOW|SILENT|gaG/gaA|E61||BnaA02g15150D|||BnaA02g15150D|1|1|WARNING_TRANSCRIPT_MULTIPLE_STOP_CODONS)	GT:PL	1/1:208,33,0
chrA02	8709593	chrA02:8709593_C/A	C	A	208	.	DP=11;VDB=0.638963;MQSB=0.200967;SGB=-0.676189;MQ0F=0;AC=2;AN=2;DP4=0,0,7,4;MQ=43;EFF=DOWNSTREAM(MODIFIER||3064|||BnaA02g15140D|||BnaA02g15140D||1|WARNING_TRANSCRIPT_INCOMPLETE),DOWNSTREAM(MODIFIER||3926|||BnaA02g15160D|||BnaA02g15160D||1|WARNING_TRANSCRIPT_INCOMPLETE),NON_SYNONYMOUS_CODING(MODERATE|MISSENSE|tGg/tTg|W26L||BnaA02g15150D|||BnaA02g15150D|1|1|WARNING_TRANSCRIPT_MULTIPLE_STOP_CODONS)	GT:PL	1/1:235,33,0
chrA02	8751102	chrA02:8751102_T/A	T	A	75	.	DP=28;VDB=0.160844;RPB=0.811004;MQB=0.0289983;BQB=0.689069;MQSB=0.91386;SGB=-0.670168;MQ0F=0.0357143;ICB=1;HOB=0.5;AC=1;AN=2;DP4=7,11,0,10;MQ=48;EFF=DOWNSTREAM(MODIFIER||1230|||BnaA02g15210D|||BnaA02g15210D||1|WARNING_TRANSCRIPT_INCOMPLETE),DOWNSTREAM(MODIFIER||4103|||BnaA02g15220D|||BnaA02g15220D||1),INTERGENIC(MODIFIER||||||||||1)	GT:PL	0/1:108,0,255
chrA02	8783272	chrA02:8783272_C/T	C	T	222	.	DP=64;VDB=0.33765;RPB=0.989973;MQB=0.958531;BQB=0.9413;MQSB=0.855693;SGB=-0.693021;MQ0F=0;ICB=1;HOB=0.5;AC=1;AN=2;DP4=3,32,15,12;MQ=58;EFF=INTERGENIC(MODIFIER||||||||||1),UPSTREAM(MODIFIER||3730|||BnaA02g15270D|||BnaA02g15270D||1|WARNING_TRANSCRIPT_INCOMPLETE)	GT:PL	0/1:255,0,255
chrA02	8803538	chrA02:8803538_C/T	C	T	228	.	DP=12;VDB=0.383964;MQSB=0.584657;SGB=-0.680642;MQ0F=0;AC=2;AN=2;DP4=0,0,7,5;MQ=54;EFF=INTERGENIC(MODIFIER||||||||||1)	GT:PL	1/1:255,36,0
chrA02	8837813	chrA02:8837813_C/T	C	T	228	.	DP=33;VDB=0.264234;MQSB=0.401224;SGB=-0.693127;MQ0F=0;AC=2;AN=2;DP4=0,0,10,23;MQ=57;EFF=DOWNSTREAM(MODIFIER||2115|||BnaA02g15330D|||BnaA02g15330D||1),DOWNSTREAM(MODIFIER||4441|||BnaA02g15340D|||BnaA02g15340D||1|WARNING_TRANSCRIPT_INCOMPLETE),INTERGENIC(MODIFIER||||||||||1),UPSTREAM(MODIFIER||3872|||BnaA02g15320D|||BnaA02g15320D||1|WARNING_TRANSCRIPT_INCOMPLETE)	GT:PL	1/1:255,99,0
chrA02	8842343	chrA02:8842343_C/T	C	T	228	.	DP=26;VDB=0.322645;MQSB=0.135837;SGB=-0.692976;MQ0F=0;AC=2;AN=2;DP4=0,0,15,11;MQ=56;EFF=NON_SYNONYMOUS_CODING(MODERATE|MISSENSE|gGt/gAt|G365D||BnaA02g15340D|||BnaA02g15340D|4|1|WARNING_TRANSCRIPT_INCOMPLETE),UPSTREAM(MODIFIER||4697|||BnaA02g15350D|||BnaA02g15350D||1),UPSTREAM(MODIFIER||895|||BnaA02g15330D|||BnaA02g15330D||1)	GT:PL	1/1:255,78,0
chrA02	9020792	chrA02:9020792_C/T	C	T	228	.	DP=24;VDB=0.425266;RPB=1;MQB=1;BQB=1;MQSB=0.865888;SGB=-0.692717;MQ0F=0.0416667;AC=2;AN=2;DP4=0,1,9,14;MQ=56;EFF=DOWNSTREAM(MODIFIER||836|||BnaA02g15600D|||BnaA02g15600D||1|WARNING_TRANSCRIPT_INCOMPLETE),NON_SYNONYMOUS_CODING(MODERATE|MISSENSE|cGc/cAc|R498H||BnaA02g15610D|||BnaA02g15610D|2|1)	GT:PL	1/1:255,58,0
chrA02	9067495	chrA02:9067495_C/T	C	T	228	.	DP=16;VDB=0.887629;MQSB=0.933674;SGB=-0.689466;MQ0F=0;AC=2;AN=2;DP4=0,0,9,7;MQ=58;EFF=INTERGENIC(MODIFIER||||||||||1)	GT:PL	1/1:255,48,0
chrA02	9156727	chrA02:9156727_C/T	C	T	228	.	DP=16;VDB=0.94853;MQSB=1;SGB=-0.689466;MQ0F=0;AC=2;AN=2;DP4=0,0,4,12;MQ=60;EFF=INTERGENIC(MODIFIER||||||||||1),UPSTREAM(MODIFIER||3158|||BnaA02g15700D|||BnaA02g15700D||1)	GT:PL	1/1:255,48,0
chrA02	9272000	chrA02:9272000_C/T	C	T	228	.	DP=18;VDB=0.283434;MQSB=0.601139;SGB=-0.691153;MQ0F=0;AC=2;AN=2;DP4=0,0,14,4;MQ=47;EFF=DOWNSTREAM(MODIFIER||4154|||BnaA02g15850D|||BnaA02g15850D||1),NON_SYNONYMOUS_CODING(MODERATE|MISSENSE|Ggt/Agt|G176S||BnaA02g15830D|||BnaA02g15830D|2|1|WARNING_TRANSCRIPT_MULTIPLE_STOP_CODONS),UPSTREAM(MODIFIER||2942|||BnaA02g15840D|||BnaA02g15840D||1)	GT:PL	1/1:255,54,0
chrA02	9556801	chrA02:9556801_C/T	C	T	228	.	DP=21;VDB=0.953361;MQSB=0.685489;SGB=-0.692352;MQ0F=0;AC=2;AN=2;DP4=0,0,13,8;MQ=58;EFF=INTERGENIC(MODIFIER||||||||||1)	GT:PL	1/1:255,63,0
chrA02	9623832	chrA02:9623832_T/C	T	C	54	.	DP=16;VDB=0.124686;RPB=0.444564;MQB=0.767432;BQB=0.998163;MQSB=0.933674;SGB=-0.556411;MQ0F=0;ICB=1;HOB=0.5;AC=1;AN=2;DP4=7,5,2,2;MQ=59;EFF=DOWNSTREAM(MODIFIER||4474|||BnaA02g16180D|||BnaA02g16180D||1|WARNING_TRANSCRIPT_MULTIPLE_STOP_CODONS),INTERGENIC(MODIFIER||||||||||1)	GT:PL	0/1:88,0,252
chrA02	9628343	chrA02:9628343_C/T	C	T	207	.	DP=11;VDB=0.0144098;MQSB=1;SGB=-0.676189;MQ0F=0;AC=2;AN=2;DP4=0,0,9,2;MQ=44;EFF=NON_SYNONYMOUS_CODING(MODERATE|MISSENSE|gGa/gAa|G279E||BnaA02g16180D|||BnaA02g16180D|4|1|WARNING_TRANSCRIPT_MULTIPLE_STOP_CODONS)	GT:PL	1/1:234,33,0
chrA02	9629131	chrA02:9629131_C/T	C	T	228	.	DP=18;VDB=0.0350653;MQSB=0.0854765;SGB=-0.691153;MQ0F=0.111111;AC=2;AN=2;DP4=0,0,5,13;MQ=41;EFF=NON_SYNONYMOUS_CODING(MODERATE|MISSENSE|aGg/aAg|R70K||BnaA02g16180D|||BnaA02g16180D|2|1|WARNING_TRANSCRIPT_MULTIPLE_STOP_CODONS)	GT:PL	1/1:255,54,0
chrA02	9655097	chrA02:9655097_G/A	G	A	222	.	DP=24;VDB=0.870055;RPB=0.75304;MQB=0.845496;BQB=0.668167;MQSB=0.652391;SGB=-0.683931;MQ0F=0;ICB=1;HOB=0.5;AC=1;AN=2;DP4=9,2,6,7;MQ=56;EFF=INTERGENIC(MODIFIER||||||||||1)	GT:PL	0/1:255,0,213
chrA02	9656214	chrA02:9656214_A/C	A	C	89	.	DP=36;VDB=0.121126;RPB=0.0427035;MQB=0.111926;BQB=0.780541;MQSB=0.276097;SGB=-0.651104;MQ0F=0;ICB=1;HOB=0.5;AC=1;AN=2;DP4=11,17,4,4;MQ=54;EFF=INTERGENIC(MODIFIER||||||||||1)	GT:PL	0/1:123,0,255
chrA02	9841381	chrA02:9841381_C/T	C	T	228	.	DP=33;VDB=0.884567;MQSB=0.746343;SGB=-0.693127;MQ0F=0;AC=2;AN=2;DP4=0,0,14,19;MQ=57;EFF=INTERGENIC(MODIFIER||||||||||1)	GT:PL	1/1:255,99,0
chrA02	9861380	chrA02:9861380_C/T	C	T	226	.	DP=26;VDB=0.948035;RPB=0.364041;MQB=0.0221993;BQB=0.862666;MQSB=0.783218;SGB=-0.692562;MQ0F=0;AC=2;AN=2;DP4=0,3,8,14;MQ=56;EFF=INTERGENIC(MODIFIER||||||||||1),UPSTREAM(MODIFIER||3071|||BnaA02g16520D|||BnaA02g16520D||1|WARNING_TRANSCRIPT_INCOMPLETE)	GT:PL	1/1:255,0,3
chrA02	9873334	chrA02:9873334_C/T	C	T	228	.	DP=32;VDB=0.791299;MQSB=1;SGB=-0.69312;MQ0F=0;AC=2;AN=2;DP4=0,0,24,8;MQ=60;EFF=DOWNSTREAM(MODIFIER||3015|||BnaA02g16550D|||BnaA02g16550D||1|WARNING_TRANSCRIPT_INCOMPLETE),DOWNSTREAM(MODIFIER||621|||BnaA02g16540D|||BnaA02g16540D||1),INTERGENIC(MODIFIER||||||||||1),UPSTREAM(MODIFIER||3053|||BnaA02g16530D|||BnaA02g16530D||1|WARNING_TRANSCRIPT_INCOMPLETE)	GT:PL	1/1:255,96,0
chrA02	9889279	chrA02:9889279_T/A	T	A	74	.	DP=36;VDB=0.00796861;RPB=0.00391613;MQB=0.087569;BQB=0.305001;MQSB=0.000720862;SGB=-0.651104;MQ0F=0;ICB=1;HOB=0.5;AC=1;AN=2;DP4=21,7,2,6;MQ=32;EFF=DOWNSTREAM(MODIFIER||4806|||BnaA02g16570D|||BnaA02g16570D||1),DOWNSTREAM(MODIFIER||606|||BnaA02g16580D|||BnaA02g16580D||1),INTERGENIC(MODIFIER||||||||||1)	GT:PL	0/1:108,0,240
chrA02	9916920	chrA02:9916920_C/T	C	T	228	.	DP=24;VDB=0.701895;MQSB=1;SGB=-0.692831;MQ0F=0;AC=2;AN=2;DP4=0,0,15,9;MQ=60;EFF=INTERGENIC(MODIFIER||||||||||1)	GT:PL	1/1:255,72,0
chrA02	10018212	chrA02:10018212_C/T	C	T	228	.	DP=39;VDB=0.346929;MQSB=1;SGB=-0.693144;MQ0F=0;AC=2;AN=2;DP4=0,0,17,22;MQ=60;EFF=DOWNSTREAM(MODIFIER||2477|||BnaA02g16760D|||BnaA02g16760D||1),DOWNSTREAM(MODIFIER||2989|||BnaA02g16780D|||BnaA02g16780D||1|WARNING_TRANSCRIPT_INCOMPLETE),NON_SYNONYMOUS_CODING(MODERATE|MISSENSE|Gag/Aag|E651K||BnaA02g16770D|||BnaA02g16770D|7|1|WARNING_TRANSCRIPT_INCOMPLETE)	GT:PL	1/1:255,117,0
chrA02	10033587	chrA02:10033587_C/A	C	A	141	.	DP=38;VDB=0.930786;RPB=0.772076;MQB=0.325993;BQB=0.855927;MQSB=0.910489;SGB=-0.690438;MQ0F=0.0526316;ICB=1;HOB=0.5;AC=1;AN=2;DP4=18,3,17,0;MQ=53;EFF=DOWNSTREAM(MODIFIER||764|||BnaA02g16810D|||BnaA02g16810D||1|WARNING_TRANSCRIPT_INCOMPLETE),INTRON(MODIFIER|||||BnaA02g16820D|||BnaA02g16820D|1|1|WARNING_TRANSCRIPT_INCOMPLETE),UPSTREAM(MODIFIER||1901|||BnaA02g16800D|||BnaA02g16800D||1|WARNING_TRANSCRIPT_INCOMPLETE),UPSTREAM(MODIFIER||3728|||BnaA02g16790D|||BnaA02g16790D||1|WARNING_TRANSCRIPT_INCOMPLETE)	GT:PL	0/1:174,0,244
chrA02	10053790	chrA02:10053790_C/T	C	T	221	.	DP=22;VDB=0.290907;RPB=0.106742;MQB=0.158468;BQB=0.411907;MQSB=0.98316;SGB=-0.690438;MQ0F=0;ICB=1;HOB=0.5;AC=1;AN=2;DP4=5,0,11,6;MQ=56;EFF=NON_SYNONYMOUS_CODING(MODERATE|MISSENSE|Gaa/Aaa|E58K||BnaA02g16880D|||BnaA02g16880D|2|1|WARNING_TRANSCRIPT_INCOMPLETE),UPSTREAM(MODIFIER||3655|||BnaA02g16870D|||BnaA02g16870D||1|WARNING_TRANSCRIPT_MULTIPLE_STOP_CODONS)	GT:PL	0/1:255,0,66
chrA02	10269154	chrA02:10269154_C/T	C	T	228	.	DP=27;VDB=0.797466;MQSB=1;SGB=-0.693021;MQ0F=0;AC=2;AN=2;DP4=0,0,8,19;MQ=60;EFF=DOWNSTREAM(MODIFIER||2514|||BnaA02g17100D|||BnaA02g17100D||1|WARNING_TRANSCRIPT_INCOMPLETE),DOWNSTREAM(MODIFIER||4302|||BnaA02g17090D|||BnaA02g17090D||1|WARNING_TRANSCRIPT_MULTIPLE_STOP_CODONS),INTRON(MODIFIER|||||BnaA02g17110D|||BnaA02g17110D|1|1|WARNING_TRANSCRIPT_MULTIPLE_STOP_CODONS),UPSTREAM(MODIFIER||3475|||BnaA02g17120D|||BnaA02g17120D||1),UPSTREAM(MODIFIER||3767|||BnaA02g17130D|||BnaA02g17130D||1|WARNING_TRANSCRIPT_INCOMPLETE)	GT:PL	1/1:255,81,0
chrA02	10289509	chrA02:10289509_C/T	C	T	228	.	DP=19;VDB=0.955898;MQSB=0.968368;SGB=-0.69168;MQ0F=0;AC=2;AN=2;DP4=0,0,12,7;MQ=38;EFF=DOWNSTREAM(MODIFIER||2081|||BnaA02g17160D|||BnaA02g17160D||1),INTRON(MODIFIER|||||BnaA02g17170D|||BnaA02g17170D|2|1|WARNING_TRANSCRIPT_INCOMPLETE)	GT:PL	1/1:255,57,0
chrA02	10523652	chrA02:10523652_C/T	C	T	228	.	DP=18;VDB=0.295676;MQSB=1;SGB=-0.691153;MQ0F=0;AC=2;AN=2;DP4=0,0,14,4;MQ=60;EFF=DOWNSTREAM(MODIFIER||1960|||BnaA02g17380D|||BnaA02g17380D||1),INTRON(MODIFIER|||||BnaA02g17400D|||BnaA02g17400D|1|1|WARNING_TRANSCRIPT_INCOMPLETE),UPSTREAM(MODIFIER||4879|||BnaA02g17370D|||BnaA02g17370D||1|WARNING_TRANSCRIPT_MULTIPLE_STOP_CODONS),UPSTREAM(MODIFIER||879|||BnaA02g17390D|||BnaA02g17390D||1|WARNING_TRANSCRIPT_INCOMPLETE)	GT:PL	1/1:255,54,0
chrA02	10560960	chrA02:10560960_C/T	C	T	228	.	DP=20;VDB=0.717629;RPB=1;MQB=1;BQB=1;MQSB=0.976472;SGB=-0.69168;MQ0F=0;AC=2;AN=2;DP4=0,1,15,4;MQ=58;EFF=NON_SYNONYMOUS_CODING(MODERATE|MISSENSE|Cgt/Tgt|R130C||BnaA02g17480D|||BnaA02g17480D|2|1|WARNING_TRANSCRIPT_INCOMPLETE),UPSTREAM(MODIFIER||1795|||BnaA02g17470D|||BnaA02g17470D||1|WARNING_TRANSCRIPT_MULTIPLE_STOP_CODONS),UPSTREAM(MODIFIER||2843|||BnaA02g17490D|||BnaA02g17490D||1)	GT:PL	1/1:255,38,0
chrA02	10590319	chrA02:10590319_C/T	C	T	228	.	DP=22;VDB=0.258231;MQSB=0.556017;SGB=-0.692562;MQ0F=0;AC=2;AN=2;DP4=0,0,11,11;MQ=55;EFF=DOWNSTREAM(MODIFIER||1056|||BnaA02g17550D|||BnaA02g17550D||1|WARNING_TRANSCRIPT_MULTIPLE_STOP_CODONS),SYNONYMOUS_CODING(LOW|SILENT|aaG/aaA|K157||BnaA02g17560D|||BnaA02g17560D|4|1|WARNING_TRANSCRIPT_INCOMPLETE),UPSTREAM(MODIFIER||2375|||BnaA02g17570D|||BnaA02g17570D||1),UPSTREAM(MODIFIER||4088|||BnaA02g17580D|||BnaA02g17580D||1|WARNING_TRANSCRIPT_INCOMPLETE)	GT:PL	1/1:255,66,0
chrA02	10617749	chrA02:10617749_C/T	C	T	228	.	DP=16;VDB=0.449535;MQSB=1;SGB=-0.689466;MQ0F=0;AC=2;AN=2;DP4=0,0,2,14;MQ=60;EFF=DOWNSTREAM(MODIFIER||1008|||BnaA02g17650D|||BnaA02g17650D||1),DOWNSTREAM(MODIFIER||2844|||BnaA02g17630D|||BnaA02g17630D||1),DOWNSTREAM(MODIFIER||4502|||BnaA02g17660D|||BnaA02g17660D||1),INTERGENIC(MODIFIER||||||||||1),UPSTREAM(MODIFIER||576|||BnaA02g17640D|||BnaA02g17640D||1)	GT:PL	1/1:255,48,0
chrA02	10647100	chrA02:10647100_C/T	C	T	226	.	DP=10;VDB=0.698224;MQSB=0.727822;SGB=-0.670168;MQ0F=0;AC=2;AN=2;DP4=0,0,4,6;MQ=50;EFF=INTERGENIC(MODIFIER||||||||||1),UPSTREAM(MODIFIER||2539|||BnaA02g17710D|||BnaA02g17710D||1|WARNING_TRANSCRIPT_INCOMPLETE)	GT:PL	1/1:253,30,0
chrA02	10655929	chrA02:10655929_C/T	C	T	222	.	DP=40;VDB=0.994556;RPB=0.349798;MQB=0.03094;BQB=0.0344799;MQSB=0.927251;SGB=-0.692831;MQ0F=0.1;ICB=1;HOB=0.5;AC=1;AN=2;DP4=3,13,6,18;MQ=43;EFF=STOP_GAINED(HIGH|NONSENSE|Cag/Tag|Q875*||BnaA02g17710D|||BnaA02g17710D|11|1|WARNING_TRANSCRIPT_INCOMPLETE)	GT:PL	0/1:255,0,174
chrA02	10656607	chrA02:10656607_C/T	C	T	228	.	DP=28;VDB=0.713921;MQSB=0.949591;SGB=-0.693054;MQ0F=0;AC=2;AN=2;DP4=0,0,14,14;MQ=50;EFF=STOP_GAINED(HIGH|NONSENSE|Cag/Tag|Q1101*||BnaA02g17710D|||BnaA02g17710D|11|1|WARNING_TRANSCRIPT_INCOMPLETE)	GT:PL	1/1:255,84,0
chrA02	10668269	chrA02:10668269_C/T	C	T	228	.	DP=12;VDB=0.980758;MQSB=0.707404;SGB=-0.680642;MQ0F=0;AC=2;AN=2;DP4=0,0,9,3;MQ=59;EFF=DOWNSTREAM(MODIFIER||3568|||BnaA02g17720D|||BnaA02g17720D||1),DOWNSTREAM(MODIFIER||437|||BnaA02g17730D|||BnaA02g17730D||1|WARNING_TRANSCRIPT_MULTIPLE_STOP_CODONS),INTERGENIC(MODIFIER||||||||||1)	GT:PL	1/1:255,36,0
chrA02	10836025	chrA02:10836025_C/T	C	T	220	.	DP=43;VDB=0.681593;RPB=0.432727;MQB=0.000129684;BQB=0.588401;MQSB=0.990362;SGB=-0.69312;MQ0F=0.0465116;ICB=1;HOB=0.5;AC=1;AN=2;DP4=9,2,23,9;MQ=42;EFF=DOWNSTREAM(MODIFIER||1837|||BnaA02g17910D|||BnaA02g17910D||1|WARNING_TRANSCRIPT_INCOMPLETE),DOWNSTREAM(MODIFIER||2902|||BnaA02g17930D|||BnaA02g17930D||1|WARNING_TRANSCRIPT_MULTIPLE_STOP_CODONS),DOWNSTREAM(MODIFIER||3977|||BnaA02g17900D|||BnaA02g17900D||1|WARNING_TRANSCRIPT_INCOMPLETE),INTERGENIC(MODIFIER||||||||||1),UPSTREAM(MODIFIER||389|||BnaA02g17920D|||BnaA02g17920D||1)	GT:PL	0/1:255,0,61
chrA02	10837838	chrA02:10837838_A/T	A	T	110	.	DP=40;VDB=0.199623;RPB=0.998054;MQB=0.0409546;BQB=0.781492;MQSB=0.998397;SGB=-0.676189;MQ0F=0.025;ICB=1;HOB=0.5;AC=1;AN=2;DP4=11,17,6,5;MQ=43;EFF=DOWNSTREAM(MODIFIER||1089|||BnaA02g17930D|||BnaA02g17930D||1|WARNING_TRANSCRIPT_MULTIPLE_STOP_CODONS),DOWNSTREAM(MODIFIER||3576|||BnaA02g17940D|||BnaA02g17940D||1),DOWNSTREAM(MODIFIER||3650|||BnaA02g17910D|||BnaA02g17910D||1|WARNING_TRANSCRIPT_INCOMPLETE),INTERGENIC(MODIFIER||||||||||1),UPSTREAM(MODIFIER||2202|||BnaA02g17920D|||BnaA02g17920D||1)	GT:PL	0/1:144,0,255
chrA02	10871661	chrA02:10871661_G/A	G	A	127	.	DP=99;VDB=0.776528;RPB=0.46805;MQB=0.829466;BQB=0.481371;MQSB=0.968701;SGB=-0.69168;MQ0F=0;ICB=1;HOB=0.5;AC=1;AN=2;DP4=47,30,12,7;MQ=57;EFF=DOWNSTREAM(MODIFIER||2130|||BnaA02g17980D|||BnaA02g17980D||1|WARNING_TRANSCRIPT_INCOMPLETE),INTERGENIC(MODIFIER||||||||||1),UPSTREAM(MODIFIER||3127|||BnaA02g17970D|||BnaA02g17970D||1|WARNING_TRANSCRIPT_MULTIPLE_STOP_CODONS)	GT:PL	0/1:162,0,255
chrA02	10904891	chrA02:10904891_C/T	C	T	228	.	DP=32;VDB=0.116463;MQSB=0.395471;SGB=-0.69312;MQ0F=0;AC=2;AN=2;DP4=0,0,19,13;MQ=41;EFF=SYNONYMOUS_CODING(LOW|SILENT|ccC/ccT|P152||BnaA02g18060D|||BnaA02g18060D|4|1|WARNING_TRANSCRIPT_INCOMPLETE)	GT:PL	1/1:255,96,0
chrA02	10905497	chrA02:10905497_T/C	T	C	117	.	DP=39;VDB=0.00850351;RPB=0.866072;MQB=0.0297408;BQB=0.956592;MQSB=0.0521558;SGB=-0.683931;MQ0F=0.0512821;ICB=1;HOB=0.5;AC=1;AN=2;DP4=14,12,5,8;MQ=39;EFF=DOWNSTREAM(MODIFIER||554|||BnaA02g18060D|||BnaA02g18060D||1|WARNING_TRANSCRIPT_INCOMPLETE),INTERGENIC(MODIFIER||||||||||1)	GT:PL	0/1:150,0,255
chrA02	10919928	chrA02:10919928_C/T	C	T	228	.	DP=25;VDB=0.603469;MQSB=0.958048;SGB=-0.692831;MQ0F=0;AC=2;AN=2;DP4=0,0,10,14;MQ=53;EFF=INTERGENIC(MODIFIER||||||||||1)	GT:PL	1/1:255,72,0
chrA02	10943991	chrA02:10943991_C/T	C	T	228	.	DP=23;VDB=0.964909;MQSB=0.843281;SGB=-0.692352;MQ0F=0;AC=2;AN=2;DP4=0,0,6,15;MQ=58;EFF=INTRON(MODIFIER|||||BnaA02g18100D|||BnaA02g18100D|2|1|WARNING_TRANSCRIPT_MULTIPLE_STOP_CODONS),UPSTREAM(MODIFIER||4545|||BnaA02g18090D|||BnaA02g18090D||1)	GT:PL	1/1:255,63,0
chrA02	10955006	chrA02:10955006_C/T	C	T	228	.	DP=24;VDB=0.0961332;MQSB=0.919431;SGB=-0.692831;MQ0F=0;AC=2;AN=2;DP4=0,0,14,10;MQ=59;EFF=INTERGENIC(MODIFIER||||||||||1),UPSTREAM(MODIFIER||1674|||BnaA02g18120D|||BnaA02g18120D||1|WARNING_TRANSCRIPT_INCOMPLETE),UPSTREAM(MODIFIER||4|||BnaA02g18110D|||BnaA02g18110D||1|WARNING_TRANSCRIPT_INCOMPLETE)	GT:PL	1/1:255,72,0
chrA02	10958758	chrA02:10958758_C/T	C	T	169	.	DP=11;VDB=4.77502e-05;SGB=-0.676189;MQ0F=0;AC=2;AN=2;DP4=0,0,0,11;MQ=60;EFF=DOWNSTREAM(MODIFIER||1840|||BnaA02g18120D|||BnaA02g18120D||1|WARNING_TRANSCRIPT_INCOMPLETE),INTERGENIC(MODIFIER||||||||||1),UPSTREAM(MODIFIER||3756|||BnaA02g18110D|||BnaA02g18110D||1|WARNING_TRANSCRIPT_INCOMPLETE)	GT:PL	1/1:196,33,0
chrA02	11080919	chrA02:11080919_G/A	G	A	221	.	DP=61;VDB=0.344437;RPB=0.231192;MQB=1.88693e-06;BQB=0.0137478;MQSB=0.977723;SGB=-0.693145;MQ0F=0.0491803;ICB=1;HOB=0.5;AC=1;AN=2;DP4=7,12,23,17;MQ=50;EFF=INTRON(MODIFIER|||||BnaA02g18280D|||BnaA02g18280D|17|1|WARNING_TRANSCRIPT_MULTIPLE_STOP_CODONS)	GT:PL	0/1:255,0,171
chrA02	11214600	chrA02:11214600_G/A	G	A	194	.	DP=10;VDB=0.0700156;MQSB=1;SGB=-0.670168;MQ0F=0;AC=2;AN=2;DP4=0,0,1,9;MQ=58;EFF=INTERGENIC(MODIFIER||||||||||1),UPSTREAM(MODIFIER||3217|||BnaA02g18500D|||BnaA02g18500D||1|WARNING_TRANSCRIPT_INCOMPLETE),UPSTREAM(MODIFIER||3613|||BnaA02g18490D|||BnaA02g18490D||1|WARNING_TRANSCRIPT_MULTIPLE_STOP_CODONS)	GT:PL	1/1:221,30,0
chrA02	11247782	chrA02:11247782_G/A	G	A	228	.	DP=28;VDB=0.557622;MQSB=0.369443;SGB=-0.693054;MQ0F=0;AC=2;AN=2;DP4=0,0,11,17;MQ=50;EFF=INTERGENIC(MODIFIER||||||||||1)	GT:PL	1/1:255,84,0
chrA02	11345155	chrA02:11345155_G/A	G	A	228	.	DP=31;VDB=0.409499;MQSB=0.924849;SGB=-0.69311;MQ0F=0.0322581;AC=2;AN=2;DP4=0,0,15,16;MQ=40;EFF=INTERGENIC(MODIFIER||||||||||1)	GT:PL	1/1:255,93,0
chrA02	11410345	chrA02:11410345_C/T	C	T	228	.	DP=16;VDB=0.000287941;MQSB=0.217575;SGB=-0.689466;MQ0F=0;AC=2;AN=2;DP4=0,0,9,7;MQ=49;EFF=INTRON(MODIFIER|||||BnaA02g18660D|||BnaA02g18660D|3|1|WARNING_TRANSCRIPT_MULTIPLE_STOP_CODONS)	GT:PL	1/1:255,48,0
chrA02	11428475	chrA02:11428475_C/T	C	T	228	.	DP=28;VDB=0.411752;MQSB=1;SGB=-0.693054;MQ0F=0;AC=2;AN=2;DP4=0,0,16,12;MQ=60;EFF=INTERGENIC(MODIFIER||||||||||1),UPSTREAM(MODIFIER||4469|||BnaA02g18680D|||BnaA02g18680D||1|WARNING_TRANSCRIPT_INCOMPLETE)	GT:PL	1/1:255,84,0
chrA02	11545949	chrA02:11545949_C/A	C	A	171	.	DP=17;VDB=0.00980943;RPB=0.992095;MQB=0.188501;BQB=0.907354;MQSB=0.928603;SGB=-0.686358;MQ0F=0.117647;AC=2;AN=2;DP4=2,1,6,8;MQ=25;EFF=SYNONYMOUS_CODING(LOW|SILENT|Cga/Aga|R159||BnaA02g18760D|||BnaA02g18760D|1|1)	GT:PL	1/1:200,0,3
chrA02	11548767	chrA02:11548767_C/T	C	T	228	.	DP=23;VDB=0.372126;RPB=1;MQB=1;BQB=1;MQSB=0.923099;SGB=-0.692562;MQ0F=0.0434783;AC=2;AN=2;DP4=1,0,10,12;MQ=42;EFF=DOWNSTREAM(MODIFIER||2348|||BnaA02g18760D|||BnaA02g18760D||1),INTERGENIC(MODIFIER||||||||||1),UPSTREAM(MODIFIER||3819|||BnaA02g18770D|||BnaA02g18770D||1|WARNING_TRANSCRIPT_INCOMPLETE)	GT:PL	1/1:255,56,0
chrA02	11550221	chrA02:11550221_C/T	C	T	228	.	DP=28;VDB=0.98006;MQSB=0.441355;SGB=-0.693054;MQ0F=0;AC=2;AN=2;DP4=0,0,9,19;MQ=55;EFF=DOWNSTREAM(MODIFIER||3802|||BnaA02g18760D|||BnaA02g18760D||1),DOWNSTREAM(MODIFIER||4037|||BnaA02g18780D|||BnaA02g18780D||1|WARNING_TRANSCRIPT_MULTIPLE_STOP_CODONS),INTERGENIC(MODIFIER||||||||||1),UPSTREAM(MODIFIER||2365|||BnaA02g18770D|||BnaA02g18770D||1|WARNING_TRANSCRIPT_INCOMPLETE)	GT:PL	1/1:255,84,0
chrA02	11562443	chrA02:11562443_C/T	C	T	222	.	DP=49;VDB=0.588533;RPB=0.903059;MQB=0.973662;BQB=0.318692;MQSB=0.864331;SGB=-0.69312;MQ0F=0;ICB=1;HOB=0.5;AC=1;AN=2;DP4=7,10,18,14;MQ=59;EFF=DOWNSTREAM(MODIFIER||3721|||BnaA02g18790D|||BnaA02g18790D||1|WARNING_TRANSCRIPT_MULTIPLE_STOP_CODONS),DOWNSTREAM(MODIFIER||492|||BnaA02g18800D|||BnaA02g18800D||1|WARNING_TRANSCRIPT_MULTIPLE_STOP_CODONS),INTERGENIC(MODIFIER||||||||||1),UPSTREAM(MODIFIER||3078|||BnaA02g18810D|||BnaA02g18810D||1|WARNING_TRANSCRIPT_MULTIPLE_STOP_CODONS)	GT:PL	0/1:255,0,255
chrA02	11610844	chrA02:11610844_C/T	C	T	228	.	DP=32;VDB=0.129745;RPB=0.433333;MQB=0.1;BQB=0.7;MQSB=0.50421;SGB=-0.693097;MQ0F=0.03125;AC=2;AN=2;DP4=1,1,18,12;MQ=50;EFF=DOWNSTREAM(MODIFIER||702|||BnaA02g18850D|||BnaA02g18850D||1),INTERGENIC(MODIFIER||||||||||1)	GT:PL	1/1:255,55,0
chrA02	11694033	chrA02:11694033_C/T	C	T	228	.	DP=34;VDB=0.869122;MQSB=1;SGB=-0.693132;MQ0F=0;AC=2;AN=2;DP4=0,0,15,19;MQ=60;EFF=DOWNSTREAM(MODIFIER||119|||BnaA02g18920D|||BnaA02g18920D||1|WARNING_TRANSCRIPT_INCOMPLETE),DOWNSTREAM(MODIFIER||4193|||BnaA02g18930D|||BnaA02g18930D||1),INTERGENIC(MODIFIER||||||||||1)	GT:PL	1/1:255,102,0
chrA02	11763731	chrA02:11763731_C/T	C	T	228	.	DP=22;VDB=0.94175;RPB=0.9;MQB=0.15;BQB=0.45;MQSB=0.0597616;SGB=-0.692067;MQ0F=0.136364;AC=2;AN=2;DP4=0,2,10,10;MQ=44;EFF=INTERGENIC(MODIFIER||||||||||1),UPSTREAM(MODIFIER||271|||BnaA02g19060D|||BnaA02g19060D||1),UPSTREAM(MODIFIER||2884|||BnaA02g19050D|||BnaA02g19050D||1|WARNING_TRANSCRIPT_INCOMPLETE),UPSTREAM(MODIFIER||4555|||BnaA02g19070D|||BnaA02g19070D||1|WARNING_TRANSCRIPT_INCOMPLETE)	GT:PL	1/1:255,33,0
chrA02	11865050	chrA02:11865050_C/T	C	T	228	.	DP=32;VDB=0.836349;MQSB=1;SGB=-0.69312;MQ0F=0;AC=2;AN=2;DP4=0,0,13,19;MQ=60;EFF=INTERGENIC(MODIFIER||||||||||1),UPSTREAM(MODIFIER||922|||BnaA02g19140D|||BnaA02g19140D||1)	GT:PL	1/1:255,96,0
chrA02	11879435	chrA02:11879435_C/T	C	T	228	.	DP=23;VDB=0.397301;RPB=0.84472;MQB=0.00101993;BQB=0.509156;MQSB=0.00492702;SGB=-0.688148;MQ0F=0.304348;AC=2;AN=2;DP4=0,8,8,7;MQ=28;EFF=INTERGENIC(MODIFIER||||||||||1),UPSTREAM(MODIFIER||3321|||BnaA02g19160D|||BnaA02g19160D||1|WARNING_TRANSCRIPT_MULTIPLE_STOP_CODONS)	GT:PL	1/1:255,0,0
chrA02	11897634	chrA02:11897634_T/C	T	C	159	.	DP=21;VDB=0.882403;RPB=0.756987;MQB=0.0129182;BQB=0.695144;MQSB=0.297565;SGB=-0.680642;MQ0F=0;ICB=1;HOB=0.5;AC=1;AN=2;DP4=3,6,3,9;MQ=42;EFF=INTERGENIC(MODIFIER||||||||||1),UPSTREAM(MODIFIER||1446|||BnaA02g19170D|||BnaA02g19170D||1|WARNING_TRANSCRIPT_INCOMPLETE)	GT:PL	0/1:192,0,173
chrA02	11906709	chrA02:11906709_G/A	G	A	149	.	DP=43;VDB=0.750458;RPB=0.924961;MQB=0.173084;BQB=0.971123;MQSB=0.00804049;SGB=-0.688148;MQ0F=0;ICB=1;HOB=0.5;AC=1;AN=2;DP4=14,14,5,10;MQ=45;EFF=DOWNSTREAM(MODIFIER||3529|||BnaA02g19190D|||BnaA02g19190D||1|WARNING_TRANSCRIPT_INCOMPLETE),SYNONYMOUS_CODING(LOW|SILENT|agG/agA|R558||BnaA02g19180D|||BnaA02g19180D|8|1|WARNING_TRANSCRIPT_MULTIPLE_STOP_CODONS)	GT:PL	0/1:182,0,255
chrA02	11912438	chrA02:11912438_C/T	C	T	228	.	DP=23;VDB=0.683514;MQSB=1;SGB=-0.692717;MQ0F=0;AC=2;AN=2;DP4=0,0,13,10;MQ=60;EFF=DOWNSTREAM(MODIFIER||2881|||BnaA02g19180D|||BnaA02g19180D||1|WARNING_TRANSCRIPT_MULTIPLE_STOP_CODONS),INTERGENIC(MODIFIER||||||||||1),UPSTREAM(MODIFIER||448|||BnaA02g19190D|||BnaA02g19190D||1|WARNING_TRANSCRIPT_INCOMPLETE),UPSTREAM(MODIFIER||570|||BnaA02g19200D|||BnaA02g19200D||1|WARNING_TRANSCRIPT_INCOMPLETE)	GT:PL	1/1:255,69,0
chrA02	11932739	chrA02:11932739_C/T	C	T	228	.	DP=29;VDB=0.467947;MQSB=0.925758;SGB=-0.693079;MQ0F=0;AC=2;AN=2;DP4=0,0,14,15;MQ=56;EFF=SYNONYMOUS_CODING(LOW|SILENT|aaC/aaT|N137||BnaA02g19220D|||BnaA02g19220D|4|1|WARNING_TRANSCRIPT_MULTIPLE_STOP_CODONS),UPSTREAM(MODIFIER||3770|||BnaA02g19210D|||BnaA02g19210D||1|WARNING_TRANSCRIPT_INCOMPLETE)	GT:PL	1/1:255,87,0
chrA02	11973658	chrA02:11973658_G/A	G	A	228	.	DP=28;VDB=0.765526;MQSB=1;SGB=-0.693054;MQ0F=0;AC=2;AN=2;DP4=0,0,18,10;MQ=60;EFF=INTERGENIC(MODIFIER||||||||||1)	GT:PL	1/1:255,84,0
chrA02	11982785	chrA02:11982785_T/G	T	G	228	.	DP=24;VDB=0.982531;MQSB=0.919431;SGB=-0.692831;MQ0F=0;AC=2;AN=2;DP4=0,0,10,14;MQ=59;EFF=DOWNSTREAM(MODIFIER||559|||BnaA02g19280D|||BnaA02g19280D||1|WARNING_TRANSCRIPT_INCOMPLETE),INTERGENIC(MODIFIER||||||||||1),UPSTREAM(MODIFIER||1788|||BnaA02g19270D|||BnaA02g19270D||1|WARNING_TRANSCRIPT_MULTIPLE_STOP_CODONS)	GT:PL	1/1:255,72,0
chrA02	11982788	chrA02:11982788_G/T	G	T	228	.	DP=24;VDB=0.943071;MQSB=0.919431;SGB=-0.692831;MQ0F=0;AC=2;AN=2;DP4=0,0,10,14;MQ=59;EFF=DOWNSTREAM(MODIFIER||556|||BnaA02g19280D|||BnaA02g19280D||1|WARNING_TRANSCRIPT_INCOMPLETE),INTERGENIC(MODIFIER||||||||||1),UPSTREAM(MODIFIER||1791|||BnaA02g19270D|||BnaA02g19270D||1|WARNING_TRANSCRIPT_MULTIPLE_STOP_CODONS)	GT:PL	1/1:255,72,0
chrA02	11997188	chrA02:11997188_C/T	C	T	228	.	DP=28;VDB=0.489776;MQSB=1;SGB=-0.693054;MQ0F=0;AC=2;AN=2;DP4=0,0,11,17;MQ=60;EFF=DOWNSTREAM(MODIFIER||4633|||BnaA02g19290D|||BnaA02g19290D||1|WARNING_TRANSCRIPT_MULTIPLE_STOP_CODONS),DOWNSTREAM(MODIFIER||985|||BnaA02g19320D|||BnaA02g19320D||1|WARNING_TRANSCRIPT_MULTIPLE_STOP_CODONS),INTERGENIC(MODIFIER||||||||||1),UPSTREAM(MODIFIER||1860|||BnaA02g19300D|||BnaA02g19300D||1),UPSTREAM(MODIFIER||319|||BnaA02g19310D|||BnaA02g19310D||1|WARNING_TRANSCRIPT_INCOMPLETE)	GT:PL	1/1:255,84,0
chrA02	12097360	chrA02:12097360_G/A	G	A	124	.	DP=26;VDB=0.331212;RPB=0.979058;MQB=0.928296;BQB=0.163516;MQSB=0.103031;SGB=-0.680642;MQ0F=0;ICB=1;HOB=0.5;AC=1;AN=2;DP4=10,4,12,0;MQ=45;EFF=INTERGENIC(MODIFIER||||||||||1)	GT:PL	0/1:157,0,230
chrA02	12201621	chrA02:12201621_A/G	A	G	109	.	DP=5;VDB=0.0385499;SGB=-0.590765;MQ0F=0;AC=2;AN=2;DP4=0,0,0,5;MQ=55;EFF=INTERGENIC(MODIFIER||||||||||1),UPSTREAM(MODIFIER||3430|||BnaA02g19640D|||BnaA02g19640D||1|WARNING_TRANSCRIPT_MULTIPLE_STOP_CODONS),UPSTREAM(MODIFIER||92|||BnaA02g19650D|||BnaA02g19650D||1|WARNING_TRANSCRIPT_MULTIPLE_STOP_CODONS)	GT:PL	1/1:136,15,0
chrA02	12212028	chrA02:12212028_C/T	C	T	228	.	DP=20;VDB=0.738201;MQSB=0.990006;SGB=-0.692067;MQ0F=0.05;AC=2;AN=2;DP4=0,0,4,16;MQ=36;EFF=DOWNSTREAM(MODIFIER||3237|||BnaA02g19680D|||BnaA02g19680D||1|WARNING_TRANSCRIPT_INCOMPLETE),INTRON(MODIFIER|||||BnaA02g19670D|||BnaA02g19670D|9|1|WARNING_TRANSCRIPT_MULTIPLE_STOP_CODONS)	GT:PL	1/1:255,60,0
chrA02	12303365	chrA02:12303365_C/T	C	T	228	.	DP=21;VDB=0.918974;MQSB=1;SGB=-0.692352;MQ0F=0;AC=2;AN=2;DP4=0,0,7,14;MQ=60;EFF=DOWNSTREAM(MODIFIER||3034|||BnaA02g19890D|||BnaA02g19890D||1|WARNING_TRANSCRIPT_INCOMPLETE),INTERGENIC(MODIFIER||||||||||1),UPSTREAM(MODIFIER||4227|||BnaA02g19880D|||BnaA02g19880D||1|WARNING_TRANSCRIPT_MULTIPLE_STOP_CODONS)	GT:PL	1/1:255,63,0
chrA02	12331817	chrA02:12331817_C/T	C	T	228	.	DP=26;VDB=0.0926007;MQSB=1;SGB=-0.692976;MQ0F=0;AC=2;AN=2;DP4=0,0,17,9;MQ=60;EFF=INTERGENIC(MODIFIER||||||||||1),UPSTREAM(MODIFIER||3085|||BnaA02g19950D|||BnaA02g19950D||1),UPSTREAM(MODIFIER||4947|||BnaA02g19960D|||BnaA02g19960D||1)	GT:PL	1/1:255,78,0
chrA02	12342855	chrA02:12342855_C/T	C	T	228	.	DP=25;VDB=0.970769;RPB=1;MQB=1;BQB=1;MQSB=0.58219;SGB=-0.692831;MQ0F=0.04;AC=2;AN=2;DP4=0,1,14,10;MQ=45;EFF=NON_SYNONYMOUS_CODING(MODERATE|MISSENSE|gGg/gAg|G7E||BnaA02g19990D|||BnaA02g19990D|1|1|WARNING_TRANSCRIPT_MULTIPLE_STOP_CODONS),UPSTREAM(MODIFIER||2265|||BnaA02g19980D|||BnaA02g19980D||1),UPSTREAM(MODIFIER||3681|||BnaA02g20000D|||BnaA02g20000D||1|WARNING_TRANSCRIPT_INCOMPLETE),UPSTREAM(MODIFIER||4602|||BnaA02g19970D|||BnaA02g19970D||1)	GT:PL	1/1:255,50,0
chrA02	12504239	chrA02:12504239_G/A	G	A	196	.	DP=10;VDB=0.364597;MQSB=0.503877;SGB=-0.670168;MQ0F=0;AC=2;AN=2;DP4=0,0,6,4;MQ=39;EFF=NON_SYNONYMOUS_CODING(MODERATE|MISSENSE|gCt/gTt|A105V||BnaA02g20230D|||BnaA02g20230D|1|1|WARNING_TRANSCRIPT_INCOMPLETE)	GT:PL	1/1:223,30,0
chrA02	12655883	chrA02:12655883_C/T	C	T	228	.	DP=23;VDB=0.835647;MQSB=1;SGB=-0.692717;MQ0F=0;AC=2;AN=2;DP4=0,0,3,20;MQ=60;EFF=INTERGENIC(MODIFIER||||||||||1)	GT:PL	1/1:255,69,0
chrA02	12774987	chrA02:12774987_C/T	C	T	228	.	DP=28;VDB=0.742486;MQSB=0.128697;SGB=-0.693021;MQ0F=0;AC=2;AN=2;DP4=0,0,12,15;MQ=45;EFF=DOWNSTREAM(MODIFIER||3678|||BnaA02g20460D|||BnaA02g20460D||1|WARNING_TRANSCRIPT_MULTIPLE_STOP_CODONS),NON_SYNONYMOUS_CODING(MODERATE|MISSENSE|gGg/gAg|G215E||BnaA02g20470D|||BnaA02g20470D|1|1)	GT:PL	1/1:255,81,0
chrA02	12871735	chrA02:12871735_C/T	C	T	220	.	DP=21;VDB=0.185218;RPB=0.999305;MQB=0.735784;BQB=0.777898;MQSB=0.990132;SGB=-0.686358;MQ0F=0;ICB=1;HOB=0.5;AC=1;AN=2;DP4=5,2,6,8;MQ=48;EFF=NON_SYNONYMOUS_CODING(MODERATE|MISSENSE|atG/atA|M177I||BnaA02g20530D|||BnaA02g20530D|2|1)	GT:PL	0/1:253,0,145
chrA02	12947172	chrA02:12947172_C/T	C	T	228	.	DP=26;VDB=0.928771;MQSB=1;SGB=-0.692976;MQ0F=0;AC=2;AN=2;DP4=0,0,12,14;MQ=60;EFF=INTERGENIC(MODIFIER||||||||||1),UPSTREAM(MODIFIER||272|||BnaA02g20570D|||BnaA02g20570D||1|WARNING_TRANSCRIPT_MULTIPLE_STOP_CODONS)	GT:PL	1/1:255,78,0
chrA02	12960855	chrA02:12960855_T/A	T	A	133	.	DP=30;VDB=0.0211989;RPB=0.00760928;MQB=0.088979;BQB=0.406471;MQSB=0.88473;SGB=-0.670168;MQ0F=0;ICB=1;HOB=0.5;AC=1;AN=2;DP4=11,9,8,2;MQ=56;EFF=INTRON(MODIFIER|||||BnaA02g20580D|||BnaA02g20580D|2|1|WARNING_TRANSCRIPT_MULTIPLE_STOP_CODONS)	GT:PL	0/1:166,0,255
chrA02	12978689	chrA02:12978689_C/T	C	T	165	.	DP=10;VDB=0.491369;SGB=-0.670168;MQ0F=0;AC=2;AN=2;DP4=0,0,0,10;MQ=60;EFF=INTERGENIC(MODIFIER||||||||||1),UPSTREAM(MODIFIER||2507|||BnaA02g20590D|||BnaA02g20590D||1|WARNING_TRANSCRIPT_INCOMPLETE),UPSTREAM(MODIFIER||3615|||BnaA02g20600D|||BnaA02g20600D||1),UPSTREAM(MODIFIER||3870|||BnaA02g20610D|||BnaA02g20610D||1)	GT:PL	1/1:192,30,0
chrA02	13034777	chrA02:13034777_C/T	C	T	209	.	DP=13;VDB=0.0431806;MQSB=1;SGB=-0.683931;MQ0F=0;AC=2;AN=2;DP4=0,0,1,12;MQ=55;EFF=INTRON(MODIFIER|||||BnaA02g20690D|||BnaA02g20690D|4|1),UPSTREAM(MODIFIER||2324|||BnaA02g20680D|||BnaA02g20680D||1|WARNING_TRANSCRIPT_MULTIPLE_STOP_CODONS)	GT:PL	1/1:236,39,0
chrA02	13114553	chrA02:13114553_C/T	C	T	220	.	DP=35;VDB=0.0722181;RPB=0.978966;MQB=0.00247875;BQB=0.274345;MQSB=0.472108;SGB=-0.693054;MQ0F=0;ICB=1;HOB=0.5;AC=1;AN=2;DP4=2,5,17,11;MQ=55;EFF=DOWNSTREAM(MODIFIER||2196|||BnaA02g20800D|||BnaA02g20800D||1|WARNING_TRANSCRIPT_INCOMPLETE),INTERGENIC(MODIFIER||||||||||1)	GT:PL	0/1:255,0,92
chrA02	13116455	chrA02:13116455_T/C	T	C	156	.	DP=51;VDB=0.000658755;RPB=0.38456;MQB=1.70728e-05;BQB=0.910637;MQSB=0.517192;SGB=-0.686358;MQ0F=0;ICB=1;HOB=0.5;AC=1;AN=2;DP4=17,20,4,10;MQ=54;EFF=DOWNSTREAM(MODIFIER||3735|||BnaA02g20810D|||BnaA02g20810D||1),DOWNSTREAM(MODIFIER||4098|||BnaA02g20800D|||BnaA02g20800D||1|WARNING_TRANSCRIPT_INCOMPLETE),INTERGENIC(MODIFIER||||||||||1)	GT:PL	0/1:190,0,255
chrA02	13117620	chrA02:13117620_C/T	C	T	222	.	DP=46;VDB=0.767846;RPB=0.369358;MQB=0.341189;BQB=0.893686;MQSB=0.973745;SGB=-0.692914;MQ0F=0;ICB=1;HOB=0.5;AC=1;AN=2;DP4=13,8,10,15;MQ=56;EFF=DOWNSTREAM(MODIFIER||2570|||BnaA02g20810D|||BnaA02g20810D||1),INTERGENIC(MODIFIER||||||||||1)	GT:PL	0/1:255,0,255
chrA02	13118912	chrA02:13118912_C/T	C	T	189	.	DP=65;VDB=0.75435;RPB=0.992513;MQB=0.713235;BQB=0.0674632;MQSB=0.710573;SGB=-0.69168;MQ0F=0;ICB=1;HOB=0.5;AC=1;AN=2;DP4=25,21,8,11;MQ=57;EFF=DOWNSTREAM(MODIFIER||1278|||BnaA02g20810D|||BnaA02g20810D||1),INTERGENIC(MODIFIER||||||||||1)	GT:PL	0/1:222,0,255
chrA02	13221139	chrA02:13221139_C/T	C	T	228	.	DP=18;VDB=0.899964;MQSB=0.495715;SGB=-0.691153;MQ0F=0;AC=2;AN=2;DP4=0,0,15,3;MQ=51;EFF=DOWNSTREAM(MODIFIER||4129|||BnaA02g20890D|||BnaA02g20890D||1|WARNING_TRANSCRIPT_INCOMPLETE),INTERGENIC(MODIFIER||||||||||1)	GT:PL	1/1:255,54,0
chrA02	13225637	chrA02:13225637_G/A	G	A	81	.	DP=41;VDB=0.168864;RPB=0.461195;MQB=0.366241;BQB=0.296591;MQSB=0.933674;SGB=-0.662043;MQ0F=0;ICB=1;HOB=0.5;AC=1;AN=2;DP4=11,21,6,3;MQ=56;EFF=SYNONYMOUS_CODING(LOW|SILENT|acC/acT|T350||BnaA02g20890D|||BnaA02g20890D|8|1|WARNING_TRANSCRIPT_INCOMPLETE)	GT:PL	0/1:116,0,255
chrA02	13226884	chrA02:13226884_G/C	G	C	135	.	DP=48;VDB=0.0175846;RPB=0.98481;MQB=3.20909e-05;BQB=0.299513;MQSB=0.31185;SGB=-0.689466;MQ0F=0;ICB=1;HOB=0.5;AC=1;AN=2;DP4=17,15,3,13;MQ=52;EFF=DOWNSTREAM(MODIFIER||4992|||BnaA02g20900D|||BnaA02g20900D||1|WARNING_TRANSCRIPT_MULTIPLE_STOP_CODONS),INTRON(MODIFIER|||||BnaA02g20890D|||BnaA02g20890D|2|1|WARNING_TRANSCRIPT_INCOMPLETE)	GT:PL	0/1:168,0,255
chrA02	13248632	chrA02:13248632_C/T	C	T	228	.	DP=28;VDB=0.890692;RPB=1;MQB=1;BQB=1;MQSB=0.87512;SGB=-0.693021;MQ0F=0;AC=2;AN=2;DP4=1,0,18,9;MQ=46;EFF=SYNONYMOUS_STOP(LOW|SILENT|tGa/tAa|*495||BnaA02g20930D|||BnaA02g20930D|3|1),UPSTREAM(MODIFIER||4478|||BnaA02g20920D|||BnaA02g20920D||1)	GT:PL	1/1:255,61,0
chrA02	13295419	chrA02:13295419_C/T	C	T	228	.	DP=18;VDB=0.487596;MQSB=0.982301;SGB=-0.690438;MQ0F=0;AC=2;AN=2;DP4=0,0,3,14;MQ=58;EFF=INTERGENIC(MODIFIER||||||||||1)	GT:PL	1/1:255,51,0
chrA02	13421451	chrA02:13421451_C/T	C	T	228	.	DP=30;VDB=0.0322807;MQSB=1;SGB=-0.693097;MQ0F=0;AC=2;AN=2;DP4=0,0,10,20;MQ=60;EFF=INTERGENIC(MODIFIER||||||||||1)	GT:PL	1/1:255,90,0
chrA02	13486484	chrA02:13486484_C/T	C	T	228	.	DP=17;VDB=0.245989;MQSB=0.621145;SGB=-0.690438;MQ0F=0;AC=2;AN=2;DP4=0,0,10,7;MQ=57;EFF=INTERGENIC(MODIFIER||||||||||1),UPSTREAM(MODIFIER||4807|||BnaA02g21170D|||BnaA02g21170D||1|WARNING_TRANSCRIPT_MULTIPLE_STOP_CODONS)	GT:PL	1/1:255,51,0
chrA02	13511363	chrA02:13511363_C/T	C	T	228	.	DP=34;VDB=0.938313;MQSB=1;SGB=-0.693132;MQ0F=0;AC=2;AN=2;DP4=0,0,19,15;MQ=60;EFF=INTERGENIC(MODIFIER||||||||||1)	GT:PL	1/1:255,102,0
chrA02	13514874	chrA02:13514874_C/T	C	T	228	.	DP=23;VDB=0.2495;MQSB=1;SGB=-0.692717;MQ0F=0;AC=2;AN=2;DP4=0,0,8,15;MQ=60;EFF=INTERGENIC(MODIFIER||||||||||1)	GT:PL	1/1:255,69,0
chrA02	13541060	chrA02:13541060_C/T	C	T	228	.	DP=26;VDB=0.742252;MQSB=0.937241;SGB=-0.692976;MQ0F=0;AC=2;AN=2;DP4=0,0,14,12;MQ=58;EFF=DOWNSTREAM(MODIFIER||2213|||BnaA02g21190D|||BnaA02g21190D||1),INTERGENIC(MODIFIER||||||||||1)	GT:PL	1/1:255,78,0
chrA02	13568086	chrA02:13568086_A/G	A	G	148	.	DP=14;VDB=0.134494;RPB=0.148617;MQB=0.428703;BQB=0.571605;MQSB=0.606531;SGB=-0.636426;MQ0F=0;ICB=1;HOB=0.5;AC=1;AN=2;DP4=5,2,4,3;MQ=54;EFF=DOWNSTREAM(MODIFIER||1941|||BnaA02g21210D|||BnaA02g21210D||1|WARNING_TRANSCRIPT_INCOMPLETE),INTERGENIC(MODIFIER||||||||||1)	GT:PL	0/1:181,0,149
chrA02	13595037	chrA02:13595037_C/T	C	T	228	.	DP=27;VDB=0.858121;MQSB=0.381255;SGB=-0.693021;MQ0F=0;AC=2;AN=2;DP4=0,0,9,18;MQ=54;EFF=INTERGENIC(MODIFIER||||||||||1),UPSTREAM(MODIFIER||3542|||BnaA02g21240D|||BnaA02g21240D||1|WARNING_TRANSCRIPT_INCOMPLETE)	GT:PL	1/1:255,81,0
chrA02	13599605	chrA02:13599605_C/T	C	T	228	.	DP=39;VDB=0.878681;RPB=1;MQB=1;BQB=1;MQSB=0.284613;SGB=-0.693141;MQ0F=0.025641;AC=2;AN=2;DP4=0,1,17,20;MQ=52;EFF=INTERGENIC(MODIFIER||||||||||1)	GT:PL	1/1:255,99,0
chrA02	13636861	chrA02:13636861_C/T	C	T	228	.	DP=37;VDB=0.761647;MQSB=1;SGB=-0.693141;MQ0F=0;AC=2;AN=2;DP4=0,0,17,20;MQ=60;EFF=INTERGENIC(MODIFIER||||||||||1)	GT:PL	1/1:255,111,0
chrA02	13746576	chrA02:13746576_C/T	C	T	228	.	DP=15;VDB=0.493331;MQSB=1;SGB=-0.688148;MQ0F=0;AC=2;AN=2;DP4=0,0,8,7;MQ=60;EFF=DOWNSTREAM(MODIFIER||1875|||BnaA02g21360D|||BnaA02g21360D||1|WARNING_TRANSCRIPT_INCOMPLETE),INTERGENIC(MODIFIER||||||||||1),UPSTREAM(MODIFIER||2097|||BnaA02g21370D|||BnaA02g21370D||1|WARNING_TRANSCRIPT_INCOMPLETE)	GT:PL	1/1:255,45,0
chrA02	13834030	chrA02:13834030_C/T	C	T	228	.	DP=30;VDB=0.914317;MQSB=1;SGB=-0.693097;MQ0F=0;AC=2;AN=2;DP4=0,0,8,22;MQ=60;EFF=DOWNSTREAM(MODIFIER||2040|||BnaA02g21480D|||BnaA02g21480D||1),DOWNSTREAM(MODIFIER||2717|||BnaA02g21460D|||BnaA02g21460D||1),DOWNSTREAM(MODIFIER||805|||BnaA02g21470D|||BnaA02g21470D||1),INTERGENIC(MODIFIER||||||||||1)	GT:PL	1/1:255,90,0
chrA02	13866839	chrA02:13866839_C/T	C	T	228	.	DP=19;VDB=0.465761;MQSB=1;SGB=-0.69168;MQ0F=0;AC=2;AN=2;DP4=0,0,12,7;MQ=39;EFF=DOWNSTREAM(MODIFIER||2514|||BnaA02g21500D|||BnaA02g21500D||1|WARNING_TRANSCRIPT_INCOMPLETE),SYNONYMOUS_CODING(LOW|SILENT|Cta/Tta|L50||BnaA02g21510D|||BnaA02g21510D|2|1|WARNING_TRANSCRIPT_INCOMPLETE),UPSTREAM(MODIFIER||4800|||BnaA02g21520D|||BnaA02g21520D||1)	GT:PL	1/1:255,57,0
chrA02	13943989	chrA02:13943989_C/T	C	T	207	.	DP=8;VDB=0.318702;MQSB=0.900802;SGB=-0.651104;MQ0F=0;AC=2;AN=2;DP4=0,0,5,3;MQ=60;EFF=DOWNSTREAM(MODIFIER||2149|||BnaA02g21570D|||BnaA02g21570D||1|WARNING_TRANSCRIPT_INCOMPLETE),INTERGENIC(MODIFIER||||||||||1)	GT:PL	1/1:234,24,0
chrA02	13968744	chrA02:13968744_C/T	C	T	228	.	DP=37;VDB=0.853456;MQSB=0.98605;SGB=-0.693141;MQ0F=0;AC=2;AN=2;DP4=0,0,20,17;MQ=57;EFF=DOWNSTREAM(MODIFIER||3592|||BnaA02g21600D|||BnaA02g21600D||1|WARNING_TRANSCRIPT_MULTIPLE_STOP_CODONS),NON_SYNONYMOUS_CODING(MODERATE|MISSENSE|tCt/tTt|S214F||BnaA02g21590D|||BnaA02g21590D|3|1|WARNING_TRANSCRIPT_MULTIPLE_STOP_CODONS)	GT:PL	1/1:255,111,0
chrA02	14225091	chrA02:14225091_C/T	C	T	228	.	DP=21;VDB=0.433288;MQSB=0.0121775;SGB=-0.692067;MQ0F=0;AC=2;AN=2;DP4=0,0,6,14;MQ=52;EFF=DOWNSTREAM(MODIFIER||3226|||BnaA02g21820D|||BnaA02g21820D||1|WARNING_TRANSCRIPT_MULTIPLE_STOP_CODONS),INTERGENIC(MODIFIER||||||||||1),UPSTREAM(MODIFIER||331|||BnaA02g21810D|||BnaA02g21810D||1|WARNING_TRANSCRIPT_INCOMPLETE)	GT:PL	1/1:255,60,0
chrA02	14251227	chrA02:14251227_C/T	C	T	228	.	DP=30;VDB=0.186561;MQSB=0.172126;SGB=-0.693097;MQ0F=0;AC=2;AN=2;DP4=0,0,8,22;MQ=52;EFF=STOP_GAINED(HIGH|NONSENSE|tgG/tgA|W492*||BnaA02g21860D|||BnaA02g21860D|17|1|WARNING_TRANSCRIPT_MULTIPLE_STOP_CODONS)	GT:PL	1/1:255,90,0
chrA02	14286939	chrA02:14286939_C/T	C	T	228	.	DP=28;VDB=0.0551423;RPB=0.0270171;MQB=0.00198725;BQB=0.935923;MQSB=0.982906;SGB=-0.692562;MQ0F=0.25;AC=2;AN=2;DP4=3,3,13,9;MQ=33;EFF=INTERGENIC(MODIFIER||||||||||1),UPSTREAM(MODIFIER||1681|||BnaA02g21880D|||BnaA02g21880D||1),UPSTREAM(MODIFIER||4089|||BnaA02g21890D|||BnaA02g21890D||1|WARNING_TRANSCRIPT_INCOMPLETE)	GT:PL	1/1:255,28,0
chrA02	14321448	chrA02:14321448_C/T	C	T	228	.	DP=15;VDB=0.996645;MQSB=0.655816;SGB=-0.688148;MQ0F=0;AC=2;AN=2;DP4=0,0,5,10;MQ=55;EFF=DOWNSTREAM(MODIFIER||1975|||BnaA02g21920D|||BnaA02g21920D||1),INTERGENIC(MODIFIER||||||||||1),UPSTREAM(MODIFIER||1213|||BnaA02g21930D|||BnaA02g21930D||1)	GT:PL	1/1:255,45,0
chrA02	14348047	chrA02:14348047_C/T	C	T	177	.	DP=13;VDB=0.056073;SGB=-0.683931;MQ0F=0;AC=2;AN=2;DP4=0,0,0,13;MQ=60;EFF=INTERGENIC(MODIFIER||||||||||1),UPSTREAM(MODIFIER||3107|||BnaA02g21960D|||BnaA02g21960D||1|WARNING_TRANSCRIPT_MULTIPLE_STOP_CODONS)	GT:PL	1/1:204,39,0
chrA02	14355302	chrA02:14355302_C/T	C	T	228	.	DP=15;VDB=0.265732;MQSB=0.954207;SGB=-0.688148;MQ0F=0;AC=2;AN=2;DP4=0,0,10,5;MQ=58;EFF=DOWNSTREAM(MODIFIER||571|||BnaA02g21960D|||BnaA02g21960D||1|WARNING_TRANSCRIPT_MULTIPLE_STOP_CODONS),INTERGENIC(MODIFIER||||||||||1)	GT:PL	1/1:255,45,0
chrA02	14355751	chrA02:14355751_C/T	C	T	228	.	DP=26;VDB=0.696186;MQSB=0.227988;SGB=-0.692914;MQ0F=0;AC=2;AN=2;DP4=0,0,10,15;MQ=50;EFF=DOWNSTREAM(MODIFIER||1020|||BnaA02g21960D|||BnaA02g21960D||1|WARNING_TRANSCRIPT_MULTIPLE_STOP_CODONS),INTERGENIC(MODIFIER||||||||||1)	GT:PL	1/1:255,75,0
chrA02	14355886	chrA02:14355886_C/T	C	T	228	.	DP=16;VDB=0.666526;MQSB=0.976745;SGB=-0.689466;MQ0F=0.0625;AC=2;AN=2;DP4=0,0,10,6;MQ=43;EFF=DOWNSTREAM(MODIFIER||1155|||BnaA02g21960D|||BnaA02g21960D||1|WARNING_TRANSCRIPT_MULTIPLE_STOP_CODONS),INTERGENIC(MODIFIER||||||||||1)	GT:PL	1/1:255,48,0
chrA02	14357317	chrA02:14357317_C/T	C	T	228	.	DP=43;VDB=0.736994;MQSB=0.00308996;SGB=-0.693146;MQ0F=0;AC=2;AN=2;DP4=0,0,20,22;MQ=49;EFF=DOWNSTREAM(MODIFIER||2586|||BnaA02g21960D|||BnaA02g21960D||1|WARNING_TRANSCRIPT_MULTIPLE_STOP_CODONS),INTERGENIC(MODIFIER||||||||||1)	GT:PL	1/1:255,126,0
chrA02	14385622	chrA02:14385622_C/T	C	T	228	.	DP=21;VDB=0.806889;MQSB=0.943233;SGB=-0.692067;MQ0F=0;AC=2;AN=2;DP4=0,0,9,11;MQ=59;EFF=DOWNSTREAM(MODIFIER||2972|||BnaA02g21990D|||BnaA02g21990D||1|WARNING_TRANSCRIPT_INCOMPLETE),INTERGENIC(MODIFIER||||||||||1)	GT:PL	1/1:255,60,0
chrA02	14406434	chrA02:14406434_C/T	C	T	228	.	DP=28;VDB=0.773163;MQSB=1;SGB=-0.693054;MQ0F=0;AC=2;AN=2;DP4=0,0,15,13;MQ=60;EFF=INTERGENIC(MODIFIER||||||||||1)	GT:PL	1/1:255,84,0
chrA02	14473069	chrA02:14473069_C/T	C	T	228	.	DP=38;VDB=0.251919;MQSB=1;SGB=-0.693141;MQ0F=0;AC=2;AN=2;DP4=0,0,19,18;MQ=60;EFF=DOWNSTREAM(MODIFIER||2294|||BnaA02g22040D|||BnaA02g22040D||1),INTERGENIC(MODIFIER||||||||||1),UPSTREAM(MODIFIER||2135|||BnaA02g22050D|||BnaA02g22050D||1|WARNING_TRANSCRIPT_INCOMPLETE)	GT:PL	1/1:255,111,0
chrA02	14546953	chrA02:14546953_C/T	C	T	228	.	DP=29;VDB=0.343068;MQSB=0.960189;SGB=-0.693079;MQ0F=0;AC=2;AN=2;DP4=0,0,13,16;MQ=59;EFF=DOWNSTREAM(MODIFIER||1208|||BnaA02g22100D|||BnaA02g22100D||1|WARNING_TRANSCRIPT_INCOMPLETE),INTERGENIC(MODIFIER||||||||||1),UPSTREAM(MODIFIER||4448|||BnaA02g22110D|||BnaA02g22110D||1|WARNING_TRANSCRIPT_MULTIPLE_STOP_CODONS)	GT:PL	1/1:255,87,0
chrA02	14568370	chrA02:14568370_C/T	C	T	228	.	DP=19;VDB=0.905956;MQSB=1;SGB=-0.69168;MQ0F=0;AC=2;AN=2;DP4=0,0,6,13;MQ=60;EFF=INTERGENIC(MODIFIER||||||||||1)	GT:PL	1/1:255,57,0
chrA02	14575703	chrA02:14575703_C/T	C	T	228	.	DP=25;VDB=0.867446;MQSB=0.83527;SGB=-0.692831;MQ0F=0;AC=2;AN=2;DP4=0,0,6,18;MQ=59;EFF=INTERGENIC(MODIFIER||||||||||1)	GT:PL	1/1:255,72,0
chrA02	14620691	chrA02:14620691_C/T	C	T	228	.	DP=15;VDB=0.315586;MQSB=0.538462;SGB=-0.688148;MQ0F=0;AC=2;AN=2;DP4=0,0,13,2;MQ=57;EFF=INTERGENIC(MODIFIER||||||||||1)	GT:PL	1/1:255,45,0
chrA02	14628804	chrA02:14628804_C/T	C	T	228	.	DP=32;VDB=0.781965;RPB=1;MQB=1;BQB=1;MQSB=0.727471;SGB=-0.69311;MQ0F=0;AC=2;AN=2;DP4=1,0,17,14;MQ=57;EFF=INTRON(MODIFIER|||||BnaA02g22140D|||BnaA02g22140D|10|1|WARNING_TRANSCRIPT_INCOMPLETE),SPLICE_SITE_ACCEPTOR(HIGH|||||BnaA02g22140D|||BnaA02g22140D|11|1|WARNING_TRANSCRIPT_INCOMPLETE)	GT:PL	1/1:255,71,0
chrA02	14646080	chrA02:14646080_C/T	C	T	228	.	DP=29;VDB=0.332741;MQSB=0.528612;SGB=-0.693079;MQ0F=0;AC=2;AN=2;DP4=0,0,17,12;MQ=57;EFF=INTERGENIC(MODIFIER||||||||||1)	GT:PL	1/1:255,87,0
chrA02	14677273	chrA02:14677273_C/T	C	T	228	.	DP=36;VDB=0.902202;MQSB=0.890626;SGB=-0.693139;MQ0F=0;AC=2;AN=2;DP4=0,0,21,15;MQ=58;EFF=INTERGENIC(MODIFIER||||||||||1),UPSTREAM(MODIFIER||4184|||BnaA02g22220D|||BnaA02g22220D||1),UPSTREAM(MODIFIER||4502|||BnaA02g22210D|||BnaA02g22210D||1|WARNING_TRANSCRIPT_INCOMPLETE)	GT:PL	1/1:255,108,0
chrA02	14736876	chrA02:14736876_C/T	C	T	228	.	DP=26;VDB=0.124209;MQSB=0.994207;SGB=-0.692976;MQ0F=0;AC=2;AN=2;DP4=0,0,17,9;MQ=57;EFF=SYNONYMOUS_CODING(LOW|SILENT|agG/agA|R468||BnaA02g22250D|||BnaA02g22250D|2|1|WARNING_TRANSCRIPT_INCOMPLETE)	GT:PL	1/1:255,78,0
chrA02	14805142	chrA02:14805142_C/T	C	T	228	.	DP=21;VDB=0.979558;MQSB=0.997381;SGB=-0.692352;MQ0F=0;AC=2;AN=2;DP4=0,0,13,8;MQ=55;EFF=INTERGENIC(MODIFIER||||||||||1),UPSTREAM(MODIFIER||1737|||BnaA02g22310D|||BnaA02g22310D||1|WARNING_TRANSCRIPT_MULTIPLE_STOP_CODONS)	GT:PL	1/1:255,63,0
chrA02	14827792	chrA02:14827792_C/T	C	T	225	.	DP=23;VDB=0.949421;RPB=0.593488;MQB=0.0151705;BQB=0.877714;MQSB=0.225079;SGB=-0.691153;MQ0F=0.0869565;AC=2;AN=2;DP4=4,0,11,7;MQ=48;EFF=DOWNSTREAM(MODIFIER||967|||BnaA02g22330D|||BnaA02g22330D||1),INTERGENIC(MODIFIER||||||||||1)	GT:PL	1/1:255,0,4
chrA02	14828090	chrA02:14828090_C/T	C	T	228	.	DP=25;VDB=0.225917;RPB=1;MQB=1;BQB=1;MQSB=0.929204;SGB=-0.692831;MQ0F=0;AC=2;AN=2;DP4=0,1,11,13;MQ=51;EFF=DOWNSTREAM(MODIFIER||1265|||BnaA02g22330D|||BnaA02g22330D||1),INTERGENIC(MODIFIER||||||||||1)	GT:PL	1/1:255,46,0
chrA02	14845657	chrA02:14845657_C/T	C	T	228	.	DP=28;VDB=0.584471;MQSB=0.971673;SGB=-0.693054;MQ0F=0;AC=2;AN=2;DP4=0,0,18,10;MQ=59;EFF=INTERGENIC(MODIFIER||||||||||1)	GT:PL	1/1:255,84,0
chrA02	14869581	chrA02:14869581_C/T	C	T	204	.	DP=13;VDB=0.338137;MQSB=1;SGB=-0.683931;MQ0F=0;AC=2;AN=2;DP4=0,0,1,12;MQ=60;EFF=DOWNSTREAM(MODIFIER||498|||BnaA02g22360D|||BnaA02g22360D||1|WARNING_TRANSCRIPT_MULTIPLE_STOP_CODONS),INTERGENIC(MODIFIER||||||||||1)	GT:PL	1/1:231,39,0
chrA02	14884653	chrA02:14884653_T/C	T	C	123	.	DP=9;VDB=0.0384294;RPB=0.571429;MQB=0.5;BQB=0.714286;MQSB=0.924584;SGB=-0.636426;MQ0F=0;ICB=1;HOB=0.5;AC=1;AN=2;DP4=2,0,1,6;MQ=40;EFF=INTERGENIC(MODIFIER||||||||||1),UPSTREAM(MODIFIER||1872|||BnaA02g22370D|||BnaA02g22370D||1|WARNING_TRANSCRIPT_INCOMPLETE)	GT:PL	0/1:157,0,34
chrA02	14973161	chrA02:14973161_C/T	C	T	228	.	DP=28;VDB=0.71949;MQSB=1;SGB=-0.693054;MQ0F=0;AC=2;AN=2;DP4=0,0,15,13;MQ=60;EFF=INTERGENIC(MODIFIER||||||||||1)	GT:PL	1/1:255,84,0
chrA02	14974433	chrA02:14974433_C/T	C	T	228	.	DP=23;VDB=0.148493;MQSB=1;SGB=-0.692562;MQ0F=0;AC=2;AN=2;DP4=0,0,14,8;MQ=60;EFF=INTERGENIC(MODIFIER||||||||||1)	GT:PL	1/1:255,66,0
chrA02	14985330	chrA02:14985330_C/T	C	T	228	.	DP=21;VDB=0.375208;MQSB=1;SGB=-0.692352;MQ0F=0;AC=2;AN=2;DP4=0,0,8,13;MQ=60;EFF=INTERGENIC(MODIFIER||||||||||1)	GT:PL	1/1:255,63,0
chrA02	15153703	chrA02:15153703_C/T	C	T	228	.	DP=33;VDB=0.0956514;MQSB=1;SGB=-0.693127;MQ0F=0;AC=2;AN=2;DP4=0,0,13,20;MQ=60;EFF=DOWNSTREAM(MODIFIER||1294|||BnaA02g22630D|||BnaA02g22630D||1),SYNONYMOUS_CODING(LOW|SILENT|ggG/ggA|G44||BnaA02g22620D|||BnaA02g22620D|2|1|WARNING_TRANSCRIPT_INCOMPLETE)	GT:PL	1/1:255,99,0
chrA02	15180023	chrA02:15180023_C/T	C	T	228	.	DP=33;VDB=0.995409;MQSB=0.959328;SGB=-0.693127;MQ0F=0;AC=2;AN=2;DP4=0,0,17,16;MQ=59;EFF=DOWNSTREAM(MODIFIER||1218|||BnaA02g22660D|||BnaA02g22660D||1|WARNING_TRANSCRIPT_INCOMPLETE),DOWNSTREAM(MODIFIER||375|||BnaA02g22640D|||BnaA02g22640D||1|WARNING_TRANSCRIPT_INCOMPLETE),NON_SYNONYMOUS_CODING(MODERATE|MISSENSE|Gaa/Aaa|E68K||BnaA02g22650D|||BnaA02g22650D|1|1)	GT:PL	1/1:255,99,0
chrA02	15193192	chrA02:15193192_C/T	C	T	228	.	DP=27;VDB=0.965309;MQSB=1;SGB=-0.693021;MQ0F=0;AC=2;AN=2;DP4=0,0,14,13;MQ=60;EFF=INTERGENIC(MODIFIER||||||||||1),UPSTREAM(MODIFIER||3471|||BnaA02g22670D|||BnaA02g22670D||1)	GT:PL	1/1:255,81,0
chrA02	15195203	chrA02:15195203_C/T	C	T	228	.	DP=21;VDB=0.207897;MQSB=1;SGB=-0.692352;MQ0F=0;AC=2;AN=2;DP4=0,0,6,15;MQ=60;EFF=INTERGENIC(MODIFIER||||||||||1),UPSTREAM(MODIFIER||1460|||BnaA02g22670D|||BnaA02g22670D||1)	GT:PL	1/1:255,63,0
chrA02	15320800	chrA02:15320800_C/T	C	T	228	.	DP=17;VDB=0.379816;MQSB=0.762744;SGB=-0.690438;MQ0F=0;AC=2;AN=2;DP4=0,0,4,13;MQ=58;EFF=DOWNSTREAM(MODIFIER||361|||BnaA02g22780D|||BnaA02g22780D||1),INTERGENIC(MODIFIER||||||||||1),UPSTREAM(MODIFIER||135|||BnaA02g22790D|||BnaA02g22790D||1|WARNING_TRANSCRIPT_INCOMPLETE),UPSTREAM(MODIFIER||807|||BnaA02g22800D|||BnaA02g22800D||1)	GT:PL	1/1:255,51,0
chrA02	15338503	chrA02:15338503_C/T	C	T	228	.	DP=27;VDB=0.0591012;MQSB=0.819567;SGB=-0.693021;MQ0F=0;AC=2;AN=2;DP4=0,0,14,13;MQ=56;EFF=DOWNSTREAM(MODIFIER||259|||BnaA02g22820D|||BnaA02g22820D||1|WARNING_TRANSCRIPT_INCOMPLETE),DOWNSTREAM(MODIFIER||3675|||BnaA02g22830D|||BnaA02g22830D||1|WARNING_TRANSCRIPT_MULTIPLE_STOP_CODONS),INTERGENIC(MODIFIER||||||||||1)	GT:PL	1/1:255,81,0
chrA02	15343208	chrA02:15343208_C/T	C	T	228	.	DP=25;VDB=0.495126;MQSB=1;SGB=-0.692914;MQ0F=0;AC=2;AN=2;DP4=0,0,16,9;MQ=60;EFF=DOWNSTREAM(MODIFIER||4964|||BnaA02g22820D|||BnaA02g22820D||1|WARNING_TRANSCRIPT_INCOMPLETE),NON_SYNONYMOUS_CODING(MODERATE|MISSENSE|Ggt/Agt|G365S||BnaA02g22830D|||BnaA02g22830D|3|1|WARNING_TRANSCRIPT_MULTIPLE_STOP_CODONS)	GT:PL	1/1:255,75,0
chrA02	15359571	chrA02:15359571_C/T	C	T	134	.	DP=15;VDB=0.727185;RPB=0.25;MQB=0.125;BQB=1;SGB=-0.680642;MQ0F=0;ICB=1;HOB=0.5;AC=1;AN=2;DP4=0,2,0,12;MQ=50;EFF=INTERGENIC(MODIFIER||||||||||1)	GT:PL	0/1:167,0,9
chrA02	15364566	chrA02:15364566_C/T	C	T	142	.	DP=23;VDB=0.706775;RPB=0.969699;MQB=0.758113;BQB=0.992337;MQSB=0.761905;SGB=-0.683931;MQ0F=0.0434783;ICB=1;HOB=0.5;AC=1;AN=2;DP4=1,9,1,12;MQ=44;EFF=INTERGENIC(MODIFIER||||||||||1),UPSTREAM(MODIFIER||4488|||BnaA02g22850D|||BnaA02g22850D||1|WARNING_TRANSCRIPT_INCOMPLETE)	GT:PL	0/1:175,0,163
chrA02	15406245	chrA02:15406245_C/T	C	T	228	.	DP=13;VDB=0.263425;MQSB=0.695312;SGB=-0.683931;MQ0F=0;AC=2;AN=2;DP4=0,0,6,7;MQ=59;EFF=INTERGENIC(MODIFIER||||||||||1)	GT:PL	1/1:255,39,0
chrA02	15410564	chrA02:15410564_C/T	C	T	211	.	DP=12;VDB=0.969608;RPB=1;MQB=1;BQB=1;MQSB=0.838008;SGB=-0.676189;MQ0F=0;AC=2;AN=2;DP4=0,1,7,4;MQ=54;EFF=INTERGENIC(MODIFIER||||||||||1)	GT:PL	1/1:238,7,0
chrA02	15486555	chrA02:15486555_C/T	C	T	228	.	DP=21;VDB=0.0135216;RPB=0.105263;MQB=0;BQB=0.368421;MQSB=0.566555;SGB=-0.69168;MQ0F=0.0952381;AC=2;AN=2;DP4=1,1,11,8;MQ=43;EFF=INTERGENIC(MODIFIER||||||||||1)	GT:PL	1/1:255,40,0
chrA02	15488264	chrA02:15488264_C/T	C	T	228	.	DP=29;VDB=0.766219;RPB=1;MQB=1;BQB=1;MQSB=0.809607;SGB=-0.693021;MQ0F=0.0344828;AC=2;AN=2;DP4=0,1,12,15;MQ=47;EFF=INTERGENIC(MODIFIER||||||||||1)	GT:PL	1/1:255,70,0
chrA02	15538726	chrA02:15538726_C/T	C	T	228	.	DP=44;VDB=0.923914;RPB=0.878311;MQB=6.73669e-07;BQB=0.756898;MQSB=0.000785351;SGB=-0.69168;MQ0F=0.590909;AC=2;AN=2;DP4=23,2,8,11;MQ=18;EFF=INTERGENIC(MODIFIER||||||||||1)	GT:PL	1/1:255,10,0
chrA02	15609274	chrA02:15609274_C/T	C	T	228	.	DP=29;VDB=0.95975;MQSB=1;SGB=-0.693079;MQ0F=0;AC=2;AN=2;DP4=0,0,12,17;MQ=60;EFF=DOWNSTREAM(MODIFIER||4174|||BnaA02g22930D|||BnaA02g22930D||1|WARNING_TRANSCRIPT_INCOMPLETE),INTERGENIC(MODIFIER||||||||||1)	GT:PL	1/1:255,87,0
chrA02	15632070	chrA02:15632070_G/C	G	C	142	.	DP=7;VDB=0.510342;RPB=1;MQB=1;BQB=1;MQSB=0.405132;SGB=-0.616816;MQ0F=0.142857;AC=2;AN=2;DP4=0,1,3,3;MQ=41;EFF=INTERGENIC(MODIFIER||||||||||1)	GT:PL	1/1:169,12,0
chrA02	15702508	chrA02:15702508_C/T	C	T	228	.	DP=30;VDB=0.28728;MQSB=0.946202;SGB=-0.693097;MQ0F=0;AC=2;AN=2;DP4=0,0,14,16;MQ=59;EFF=DOWNSTREAM(MODIFIER||2512|||BnaA02g22950D|||BnaA02g22950D||1|WARNING_TRANSCRIPT_INCOMPLETE),INTERGENIC(MODIFIER||||||||||1)	GT:PL	1/1:255,90,0
chrA02	15876697	chrA02:15876697_C/T	C	T	228	.	DP=20;VDB=0.7561;MQSB=1;SGB=-0.692067;MQ0F=0;AC=2;AN=2;DP4=0,0,9,11;MQ=60;EFF=INTERGENIC(MODIFIER||||||||||1)	GT:PL	1/1:255,60,0
chrA02	15929516	chrA02:15929516_C/T	C	T	228	.	DP=27;VDB=0.266704;MQSB=0.50373;SGB=-0.693021;MQ0F=0;AC=2;AN=2;DP4=0,0,15,12;MQ=57;EFF=INTERGENIC(MODIFIER||||||||||1)	GT:PL	1/1:255,81,0
chrA02	15966292	chrA02:15966292_C/T	C	T	228	.	DP=21;VDB=0.0127759;MQSB=1;SGB=-0.692352;MQ0F=0;AC=2;AN=2;DP4=0,0,14,7;MQ=60;EFF=SYNONYMOUS_CODING(LOW|SILENT|agG/agA|R171||BnaA02g23080D|||BnaA02g23080D|1|1|WARNING_TRANSCRIPT_MULTIPLE_STOP_CODONS),UPSTREAM(MODIFIER||3285|||BnaA02g23090D|||BnaA02g23090D||1),UPSTREAM(MODIFIER||3733|||BnaA02g23070D|||BnaA02g23070D||1|WARNING_TRANSCRIPT_INCOMPLETE)	GT:PL	1/1:255,63,0
chrA02	16013169	chrA02:16013169_C/T	C	T	228	.	DP=24;VDB=0.401172;MQSB=1;SGB=-0.692831;MQ0F=0;AC=2;AN=2;DP4=0,0,13,11;MQ=60;EFF=INTERGENIC(MODIFIER||||||||||1)	GT:PL	1/1:255,72,0
chrA02	16074527	chrA02:16074527_C/T	C	T	228	.	DP=18;VDB=0.0918141;MQSB=0.620251;SGB=-0.691153;MQ0F=0;AC=2;AN=2;DP4=0,0,10,8;MQ=54;EFF=INTERGENIC(MODIFIER||||||||||1)	GT:PL	1/1:255,54,0
chrA02	16127114	chrA02:16127114_C/T	C	T	228	.	DP=13;VDB=0.492586;MQSB=1;SGB=-0.683931;MQ0F=0;AC=2;AN=2;DP4=0,0,8,5;MQ=60;EFF=INTERGENIC(MODIFIER||||||||||1)	GT:PL	1/1:255,39,0
chrA02	16148472	chrA02:16148472_C/T	C	T	228	.	DP=24;VDB=0.713635;MQSB=1;SGB=-0.692831;MQ0F=0;AC=2;AN=2;DP4=0,0,10,14;MQ=60;EFF=INTRON(MODIFIER|||||BnaA02g23130D|||BnaA02g23130D|2|1|WARNING_TRANSCRIPT_INCOMPLETE),UPSTREAM(MODIFIER||4413|||BnaA02g23140D|||BnaA02g23140D||1|WARNING_TRANSCRIPT_INCOMPLETE)	GT:PL	1/1:255,72,0
chrA02	16159430	chrA02:16159430_C/T	C	T	228	.	DP=26;VDB=0.33426;MQSB=1;SGB=-0.692976;MQ0F=0;AC=2;AN=2;DP4=0,0,13,13;MQ=60;EFF=DOWNSTREAM(MODIFIER||3501|||BnaA02g23140D|||BnaA02g23140D||1|WARNING_TRANSCRIPT_INCOMPLETE),INTRON(MODIFIER|||||BnaA02g23150D|||BnaA02g23150D|6|1|WARNING_TRANSCRIPT_INCOMPLETE)	GT:PL	1/1:255,78,0
chrA02	16185942	chrA02:16185942_C/T	C	T	228	.	DP=31;VDB=0.748057;RPB=1;MQB=1;BQB=1;MQSB=0.998229;SGB=-0.693097;MQ0F=0.0322581;AC=2;AN=2;DP4=1,0,16,14;MQ=41;EFF=DOWNSTREAM(MODIFIER||4797|||BnaA02g23170D|||BnaA02g23170D||1|WARNING_TRANSCRIPT_INCOMPLETE),INTERGENIC(MODIFIER||||||||||1)	GT:PL	1/1:255,78,0
chrA02	16236312	chrA02:16236312_C/T	C	T	166	.	DP=11;VDB=0.888312;SGB=-0.676189;MQ0F=0;AC=2;AN=2;DP4=0,0,11,0;MQ=60;EFF=INTERGENIC(MODIFIER||||||||||1),UPSTREAM(MODIFIER||3398|||BnaA02g23220D|||BnaA02g23220D||1)	GT:PL	1/1:193,33,0
chrA02	16240696	chrA02:16240696_C/T	C	T	228	.	DP=26;VDB=0.379545;MQSB=0.90038;SGB=-0.692976;MQ0F=0;AC=2;AN=2;DP4=0,0,17,9;MQ=59;EFF=DOWNSTREAM(MODIFIER||779|||BnaA02g23230D|||BnaA02g23230D||1|WARNING_TRANSCRIPT_INCOMPLETE),INTERGENIC(MODIFIER||||||||||1)	GT:PL	1/1:255,78,0
chrA02	16324327	chrA02:16324327_C/T	C	T	75	.	DP=24;VDB=0.850153;RPB=0.448332;MQB=0.375311;BQB=0.0404015;MQSB=0.509156;SGB=-0.616816;MQ0F=0.0416667;ICB=1;HOB=0.5;AC=1;AN=2;DP4=2,16,2,4;MQ=51;EFF=INTERGENIC(MODIFIER||||||||||1),UPSTREAM(MODIFIER||773|||BnaA02g23250D|||BnaA02g23250D||1|WARNING_TRANSCRIPT_INCOMPLETE)	GT:PL	0/1:109,0,208
chrA02	16394555	chrA02:16394555_C/T	C	T	228	.	DP=25;VDB=0.729111;MQSB=1;SGB=-0.692914;MQ0F=0;AC=2;AN=2;DP4=0,0,6,19;MQ=60;EFF=INTERGENIC(MODIFIER||||||||||1)	GT:PL	1/1:255,75,0
chrA02	16396090	chrA02:16396090_C/T	C	T	228	.	DP=15;VDB=0.938287;MQSB=1;SGB=-0.688148;MQ0F=0;AC=2;AN=2;DP4=0,0,8,7;MQ=60;EFF=INTERGENIC(MODIFIER||||||||||1)	GT:PL	1/1:255,45,0
chrA02	16492624	chrA02:16492624_C/T	C	T	119	.	DP=36;VDB=0.0968037;RPB=0.843313;MQB=0.526154;BQB=0.371111;MQSB=0.979934;SGB=-0.676189;MQ0F=0;ICB=1;HOB=0.5;AC=1;AN=2;DP4=10,15,2,9;MQ=53;EFF=INTERGENIC(MODIFIER||||||||||1)	GT:PL	0/1:152,0,255
chrA02	16506608	chrA02:16506608_C/T	C	T	228	.	DP=29;VDB=0.400694;MQSB=0.574735;SGB=-0.693079;MQ0F=0;AC=2;AN=2;DP4=0,0,13,16;MQ=57;EFF=DOWNSTREAM(MODIFIER||469|||BnaA02g23370D|||BnaA02g23370D||1|WARNING_TRANSCRIPT_MULTIPLE_STOP_CODONS),INTERGENIC(MODIFIER||||||||||1)	GT:PL	1/1:255,87,0
chrA02	16519758	chrA02:16519758_C/T	C	T	228	.	DP=19;VDB=0.00608973;RPB=1;MQB=1;BQB=1;MQSB=0.620251;SGB=-0.690438;MQ0F=0;AC=2;AN=2;DP4=0,1,10,7;MQ=56;EFF=INTERGENIC(MODIFIER||||||||||1),UPSTREAM(MODIFIER||2197|||BnaA02g23400D|||BnaA02g23400D||1|WARNING_TRANSCRIPT_MULTIPLE_STOP_CODONS)	GT:PL	1/1:255,29,0
chrA02	16537531	chrA02:16537531_C/T	C	T	228	.	DP=18;VDB=0.390554;MQSB=0.995381;SGB=-0.690438;MQ0F=0.0555556;AC=2;AN=2;DP4=0,0,9,8;MQ=50;EFF=INTERGENIC(MODIFIER||||||||||1)	GT:PL	1/1:255,51,0
chrA02	16576629	chrA02:16576629_C/T	C	T	228	.	DP=24;VDB=0.885927;MQSB=0.171358;SGB=-0.692831;MQ0F=0;AC=2;AN=2;DP4=0,0,15,9;MQ=50;EFF=INTERGENIC(MODIFIER||||||||||1)	GT:PL	1/1:255,72,0
chrA02	16609578	chrA02:16609578_C/T	C	T	228	.	DP=30;VDB=0.236599;MQSB=1;SGB=-0.693079;MQ0F=0;AC=2;AN=2;DP4=0,0,12,17;MQ=60;EFF=INTERGENIC(MODIFIER||||||||||1)	GT:PL	1/1:255,87,0
chrA02	16702675	chrA02:16702675_C/T	C	T	228	.	DP=21;VDB=0.484252;MQSB=1;SGB=-0.692352;MQ0F=0;AC=2;AN=2;DP4=0,0,13,8;MQ=60;EFF=INTERGENIC(MODIFIER||||||||||1)	GT:PL	1/1:255,63,0
chrA02	16754404	chrA02:16754404_C/T	C	T	228	.	DP=19;VDB=0.326164;MQSB=0.946915;SGB=-0.69168;MQ0F=0;AC=2;AN=2;DP4=0,0,11,8;MQ=58;EFF=DOWNSTREAM(MODIFIER||4055|||BnaA02g23490D|||BnaA02g23490D||1|WARNING_TRANSCRIPT_INCOMPLETE),INTERGENIC(MODIFIER||||||||||1),UPSTREAM(MODIFIER||1456|||BnaA02g23470D|||BnaA02g23470D||1|WARNING_TRANSCRIPT_INCOMPLETE),UPSTREAM(MODIFIER||2585|||BnaA02g23480D|||BnaA02g23480D||1)	GT:PL	1/1:255,57,0
chrA02	16782399	chrA02:16782399_C/T	C	T	228	.	DP=17;VDB=0.436636;MQSB=0.91051;SGB=-0.690438;MQ0F=0;AC=2;AN=2;DP4=0,0,8,9;MQ=57;EFF=DOWNSTREAM(MODIFIER||3821|||BnaA02g23510D|||BnaA02g23510D||1),INTERGENIC(MODIFIER||||||||||1),UPSTREAM(MODIFIER||3016|||BnaA02g23520D|||BnaA02g23520D||1),UPSTREAM(MODIFIER||3201|||BnaA02g23530D|||BnaA02g23530D||1),UPSTREAM(MODIFIER||4129|||BnaA02g23540D|||BnaA02g23540D||1|WARNING_TRANSCRIPT_MULTIPLE_STOP_CODONS)	GT:PL	1/1:255,51,0
chrA02	16789082	chrA02:16789082_C/T	C	T	228	.	DP=25;VDB=0.9097;MQSB=0.955682;SGB=-0.692914;MQ0F=0;AC=2;AN=2;DP4=0,0,14,11;MQ=59;EFF=DOWNSTREAM(MODIFIER||1536|||BnaA02g23540D|||BnaA02g23540D||1|WARNING_TRANSCRIPT_MULTIPLE_STOP_CODONS),DOWNSTREAM(MODIFIER||3156|||BnaA02g23530D|||BnaA02g23530D||1),INTERGENIC(MODIFIER||||||||||1)	GT:PL	1/1:255,75,0
chrA02	16796529	chrA02:16796529_C/T	C	T	228	.	DP=26;VDB=0.940749;MQSB=0.937241;SGB=-0.692976;MQ0F=0;AC=2;AN=2;DP4=0,0,12,14;MQ=58;EFF=INTERGENIC(MODIFIER||||||||||1)	GT:PL	1/1:255,78,0
chrA02	16905863	chrA02:16905863_C/T	C	T	228	.	DP=21;VDB=0.220004;MQSB=0.579578;SGB=-0.692352;MQ0F=0;AC=2;AN=2;DP4=0,0,14,7;MQ=57;EFF=DOWNSTREAM(MODIFIER||2249|||BnaA02g23630D|||BnaA02g23630D||1),INTERGENIC(MODIFIER||||||||||1)	GT:PL	1/1:255,63,0
chrA02	16905933	chrA02:16905933_C/T	C	T	204	.	DP=9;VDB=0.868432;MQSB=1;SGB=-0.662043;MQ0F=0;AC=2;AN=2;DP4=0,0,7,2;MQ=60;EFF=DOWNSTREAM(MODIFIER||2179|||BnaA02g23630D|||BnaA02g23630D||1),INTERGENIC(MODIFIER||||||||||1)	GT:PL	1/1:231,27,0
chrA02	16993326	chrA02:16993326_C/T	C	T	228	.	DP=10;VDB=0.219282;MQSB=1.00775;SGB=-0.670168;MQ0F=0;AC=2;AN=2;DP4=0,0,4,6;MQ=60;EFF=DOWNSTREAM(MODIFIER||1856|||BnaA02g23700D|||BnaA02g23700D||1),DOWNSTREAM(MODIFIER||3168|||BnaA02g23710D|||BnaA02g23710D||1),INTERGENIC(MODIFIER||||||||||1)	GT:PL	1/1:255,30,0
chrA02	17075307	chrA02:17075307_C/T	C	T	228	.	DP=40;VDB=0.270234;MQSB=1;SGB=-0.693145;MQ0F=0;AC=2;AN=2;DP4=0,0,21,19;MQ=60;EFF=INTERGENIC(MODIFIER||||||||||1)	GT:PL	1/1:255,120,0
chrA02	17135311	chrA02:17135311_C/T	C	T	228	.	DP=24;VDB=0.784678;MQSB=0.855345;SGB=-0.692717;MQ0F=0;AC=2;AN=2;DP4=0,0,5,18;MQ=57;EFF=INTERGENIC(MODIFIER||||||||||1),UPSTREAM(MODIFIER||4150|||BnaA02g23820D|||BnaA02g23820D||1|WARNING_TRANSCRIPT_INCOMPLETE),UPSTREAM(MODIFIER||4396|||BnaA02g23840D|||BnaA02g23840D||1|WARNING_TRANSCRIPT_MULTIPLE_STOP_CODONS),UPSTREAM(MODIFIER||718|||BnaA02g23830D|||BnaA02g23830D||1|WARNING_TRANSCRIPT_INCOMPLETE)	GT:PL	1/1:255,69,0
chrA02	17145273	chrA02:17145273_C/T	C	T	228	.	DP=31;VDB=0.265844;MQSB=0.190357;SGB=-0.69311;MQ0F=0;AC=2;AN=2;DP4=0,0,13,18;MQ=53;EFF=DOWNSTREAM(MODIFIER||3902|||BnaA02g23850D|||BnaA02g23850D||1|WARNING_TRANSCRIPT_INCOMPLETE),INTRON(MODIFIER|||||BnaA02g23840D|||BnaA02g23840D|5|1|WARNING_TRANSCRIPT_MULTIPLE_STOP_CODONS),SPLICE_SITE_REGION(LOW|||||BnaA02g23840D|||BnaA02g23840D|5|1|WARNING_TRANSCRIPT_MULTIPLE_STOP_CODONS)	GT:PL	1/1:255,93,0
chrA02	17166594	chrA02:17166594_C/T	C	T	228	.	DP=16;VDB=0.463906;MQSB=0.30215;SGB=-0.689466;MQ0F=0;AC=2;AN=2;DP4=0,0,3,13;MQ=41;EFF=NON_SYNONYMOUS_CODING(MODERATE|MISSENSE|Cgg/Tgg|R348W||BnaA02g23870D|||BnaA02g23870D|11|1|WARNING_TRANSCRIPT_MULTIPLE_STOP_CODONS)	GT:PL	1/1:255,48,0
chrA02	17372770	chrA02:17372770_C/T	C	T	228	.	DP=20;VDB=0.209278;MQSB=0.86813;SGB=-0.692067;MQ0F=0;AC=2;AN=2;DP4=0,0,11,9;MQ=50;EFF=INTERGENIC(MODIFIER||||||||||1),UPSTREAM(MODIFIER||1967|||BnaA02g24050D|||BnaA02g24050D||1)	GT:PL	1/1:255,60,0
chrA02	17373074	chrA02:17373074_C/T	C	T	228	.	DP=16;VDB=0.0479824;MQSB=0.266194;SGB=-0.689466;MQ0F=0;AC=2;AN=2;DP4=0,0,6,10;MQ=55;EFF=INTERGENIC(MODIFIER||||||||||1),UPSTREAM(MODIFIER||2271|||BnaA02g24050D|||BnaA02g24050D||1)	GT:PL	1/1:255,48,0
chrA02	17436284	chrA02:17436284_C/T	C	T	228	.	DP=30;VDB=0.694357;MQSB=0.7675;SGB=-0.693097;MQ0F=0;AC=2;AN=2;DP4=0,0,14,16;MQ=42;EFF=DOWNSTREAM(MODIFIER||74|||BnaA02g24100D|||BnaA02g24100D||1|WARNING_TRANSCRIPT_INCOMPLETE),INTRAGENIC(MODIFIER|||||BnaA02g24100D|||||1)	GT:PL	1/1:255,90,0
chrA02	17447722	chrA02:17447722_C/T	C	T	228	.	DP=30;VDB=0.778779;MQSB=0.0345097;SGB=-0.693097;MQ0F=0;AC=2;AN=2;DP4=0,0,17,13;MQ=44;EFF=DOWNSTREAM(MODIFIER||97|||BnaA02g24110D|||BnaA02g24110D||1),INTERGENIC(MODIFIER||||||||||1),UPSTREAM(MODIFIER||4647|||BnaA02g24100D|||BnaA02g24100D||1|WARNING_TRANSCRIPT_INCOMPLETE)	GT:PL	1/1:255,90,0
chrA02	17464068	chrA02:17464068_C/T	C	T	216	.	DP=10;VDB=0.376036;MQSB=0.916482;SGB=-0.670168;MQ0F=0;AC=2;AN=2;DP4=0,0,7,3;MQ=52;EFF=INTERGENIC(MODIFIER||||||||||1),UPSTREAM(MODIFIER||1041|||BnaA02g24120D|||BnaA02g24120D||1|WARNING_TRANSCRIPT_MULTIPLE_STOP_CODONS)	GT:PL	1/1:243,30,0
chrA02	17464256	chrA02:17464256_C/T	C	T	134	.	DP=6;VDB=0.796638;MQSB=0.5;SGB=-0.616816;MQ0F=0;AC=2;AN=2;DP4=0,0,4,2;MQ=49;EFF=INTERGENIC(MODIFIER||||||||||1),UPSTREAM(MODIFIER||1229|||BnaA02g24120D|||BnaA02g24120D||1|WARNING_TRANSCRIPT_MULTIPLE_STOP_CODONS)	GT:PL	1/1:161,18,0
chrA02	17492217	chrA02:17492217_C/T	C	T	228	.	DP=15;VDB=0.722159;MQSB=1;SGB=-0.686358;MQ0F=0;AC=2;AN=2;DP4=0,0,11,3;MQ=60;EFF=DOWNSTREAM(MODIFIER||3546|||BnaA02g24140D|||BnaA02g24140D||1|WARNING_TRANSCRIPT_MULTIPLE_STOP_CODONS),DOWNSTREAM(MODIFIER||4689|||BnaA02g24160D|||BnaA02g24160D||1|WARNING_TRANSCRIPT_MULTIPLE_STOP_CODONS),INTERGENIC(MODIFIER||||||||||1),UPSTREAM(MODIFIER||3143|||BnaA02g24150D|||BnaA02g24150D||1|WARNING_TRANSCRIPT_INCOMPLETE)	GT:PL	1/1:255,42,0
chrA02	17518948	chrA02:17518948_C/T	C	T	228	.	DP=16;VDB=0.646535;MQSB=1;SGB=-0.689466;MQ0F=0;AC=2;AN=2;DP4=0,0,3,13;MQ=60;EFF=INTRON(MODIFIER|||||BnaA02g24170D|||BnaA02g24170D|3|1|WARNING_TRANSCRIPT_INCOMPLETE)	GT:PL	1/1:255,48,0
chrA02	17522043	chrA02:17522043_C/T	C	T	228	.	DP=22;VDB=0.0185987;MQSB=0.869574;SGB=-0.692562;MQ0F=0;AC=2;AN=2;DP4=0,0,15,7;MQ=59;EFF=DOWNSTREAM(MODIFIER||2451|||BnaA02g24170D|||BnaA02g24170D||1|WARNING_TRANSCRIPT_INCOMPLETE),INTERGENIC(MODIFIER||||||||||1)	GT:PL	1/1:255,66,0
chrA02	17553296	chrA02:17553296_C/T	C	T	228	.	DP=42;VDB=0.767636;MQSB=0.965718;SGB=-0.693146;MQ0F=0;AC=2;AN=2;DP4=0,0,21,21;MQ=59;EFF=INTERGENIC(MODIFIER||||||||||1)	GT:PL	1/1:255,126,0
chrA02	17577972	chrA02:17577972_C/T	C	T	228	.	DP=32;VDB=0.836349;MQSB=0.955563;SGB=-0.69312;MQ0F=0;AC=2;AN=2;DP4=0,0,16,16;MQ=59;EFF=DOWNSTREAM(MODIFIER||3666|||BnaA02g24200D|||BnaA02g24200D||1),INTERGENIC(MODIFIER||||||||||1)	GT:PL	1/1:255,96,0
chrA02	17799668	chrA02:17799668_C/T	C	T	228	.	DP=26;VDB=0.431673;MQSB=1;SGB=-0.692976;MQ0F=0;AC=2;AN=2;DP4=0,0,8,18;MQ=60;EFF=DOWNSTREAM(MODIFIER||1065|||BnaA02g24430D|||BnaA02g24430D||1|WARNING_TRANSCRIPT_INCOMPLETE),SYNONYMOUS_CODING(LOW|SILENT|caC/caT|H214||BnaA02g24440D|||BnaA02g24440D|1|1),UPSTREAM(MODIFIER||1731|||BnaA02g24460D|||BnaA02g24460D||1|WARNING_TRANSCRIPT_INCOMPLETE),UPSTREAM(MODIFIER||533|||BnaA02g24450D|||BnaA02g24450D||1|WARNING_TRANSCRIPT_INCOMPLETE)	GT:PL	1/1:255,78,0
chrA02	18056058	chrA02:18056058_C/T	C	T	141	.	DP=39;VDB=0.282858;RPB=0.607319;MQB=0.318041;BQB=0.861442;MQSB=0.849554;SGB=-0.676189;MQ0F=0;ICB=1;HOB=0.5;AC=1;AN=2;DP4=15,13,8,3;MQ=43;EFF=NON_SYNONYMOUS_CODING(MODERATE|MISSENSE|Gtt/Att|V105I||BnaA02g24760D|||BnaA02g24760D|5|1|WARNING_TRANSCRIPT_INCOMPLETE),SPLICE_SITE_REGION(LOW|||||BnaA02g24760D|||BnaA02g24760D|5|1|WARNING_TRANSCRIPT_INCOMPLETE)	GT:PL	0/1:174,0,255
chrA02	18178970	chrA02:18178970_C/T	C	T	228	.	DP=20;VDB=0.795168;MQSB=0.0474376;SGB=-0.692067;MQ0F=0.05;AC=2;AN=2;DP4=0,0,11,9;MQ=48;EFF=INTERGENIC(MODIFIER||||||||||1),UPSTREAM(MODIFIER||1977|||BnaA02g24850D|||BnaA02g24850D||1|WARNING_TRANSCRIPT_INCOMPLETE)	GT:PL	1/1:255,60,0
chrA02	18198234	chrA02:18198234_T/G	T	G	141	.	DP=6;VDB=0.0568748;MQSB=1;SGB=-0.616816;MQ0F=0;AC=2;AN=2;DP4=0,0,1,5;MQ=54;EFF=INTERGENIC(MODIFIER||||||||||1)	GT:PL	1/1:168,18,0
chrA02	18198238	chrA02:18198238_T/C	T	C	143	.	DP=6;VDB=0.0568748;MQSB=1;SGB=-0.616816;MQ0F=0;AC=2;AN=2;DP4=0,0,1,5;MQ=54;EFF=INTERGENIC(MODIFIER||||||||||1)	GT:PL	1/1:170,18,0
chrA02	18246100	chrA02:18246100_T/A	T	A	133	.	DP=16;VDB=0.0278522;RPB=0.214015;MQB=0.338073;BQB=0.492881;MQSB=0.48045;SGB=-0.676189;MQ0F=0.25;ICB=1;HOB=0.5;AC=1;AN=2;DP4=4,1,9,2;MQ=25;EFF=INTRON(MODIFIER|||||BnaA02g24890D|||BnaA02g24890D|5|1|WARNING_TRANSCRIPT_MULTIPLE_STOP_CODONS)	GT:PL	0/1:168,0,23
chrA02	18285713	chrA02:18285713_C/A	C	A	187	.	DP=7;VDB=0.100525;MQSB=0.4;SGB=-0.636426;MQ0F=0;AC=2;AN=2;DP4=0,0,2,5;MQ=55;EFF=DOWNSTREAM(MODIFIER||1176|||BnaA02g24930D|||BnaA02g24930D||1|WARNING_TRANSCRIPT_MULTIPLE_STOP_CODONS),INTERGENIC(MODIFIER||||||||||1),UPSTREAM(MODIFIER||2513|||BnaA02g24920D|||BnaA02g24920D||1|WARNING_TRANSCRIPT_INCOMPLETE)	GT:PL	1/1:214,21,0
chrA02	18336007	chrA02:18336007_G/A	G	A	224	.	DP=12;VDB=0.36862;MQSB=0.5;SGB=-0.680642;MQ0F=0;AC=2;AN=2;DP4=0,0,10,2;MQ=59;EFF=INTERGENIC(MODIFIER||||||||||1)	GT:PL	1/1:251,36,0
chrA02	18479289	chrA02:18479289_T/A	T	A	147	.	DP=9;VDB=0.067912;MQSB=0.730948;SGB=-0.662043;MQ0F=0;AC=2;AN=2;DP4=0,0,5,4;MQ=27;EFF=INTERGENIC(MODIFIER||||||||||1),UPSTREAM(MODIFIER||1504|||BnaA02g25150D|||BnaA02g25150D||1)	GT:PL	1/1:174,27,0
chrA02	18738177	chrA02:18738177_G/A	G	A	228	.	DP=23;VDB=0.00371577;MQSB=0.196829;SGB=-0.692562;MQ0F=0;AC=2;AN=2;DP4=0,0,13,9;MQ=52;EFF=DOWNSTREAM(MODIFIER||1882|||BnaA02g25510D|||BnaA02g25510D||1|WARNING_TRANSCRIPT_INCOMPLETE),INTERGENIC(MODIFIER||||||||||1),UPSTREAM(MODIFIER||3310|||BnaA02g25490D|||BnaA02g25490D||1|WARNING_TRANSCRIPT_INCOMPLETE),UPSTREAM(MODIFIER||550|||BnaA02g25500D|||BnaA02g25500D||1|WARNING_TRANSCRIPT_INCOMPLETE)	GT:PL	1/1:255,66,0
chrA02	18795358	chrA02:18795358_T/C	T	C	128	.	DP=5;VDB=0.0152419;MQSB=0.666667;SGB=-0.590765;MQ0F=0;AC=2;AN=2;DP4=0,0,3,2;MQ=58;EFF=DOWNSTREAM(MODIFIER||1966|||BnaA02g25630D|||BnaA02g25630D||1),SYNONYMOUS_CODING(LOW|SILENT|tgT/tgC|C186||BnaA02g25640D|||BnaA02g25640D|4|1|WARNING_TRANSCRIPT_MULTIPLE_STOP_CODONS)	GT:PL	1/1:155,15,0
chrA02	18860489	chrA02:18860489_C/T	C	T	228	.	DP=36;VDB=0.343448;MQSB=0.931135;SGB=-0.693139;MQ0F=0;AC=2;AN=2;DP4=0,0,11,25;MQ=58;EFF=NON_SYNONYMOUS_CODING(MODERATE|MISSENSE|aCt/aTt|T378I||BnaA02g25770D|||BnaA02g25770D|12|1|WARNING_TRANSCRIPT_MULTIPLE_STOP_CODONS)	GT:PL	1/1:255,108,0
chrA02	18916047	chrA02:18916047_C/T	C	T	207	.	DP=33;VDB=0.00905755;RPB=0.63703;MQB=0.183205;BQB=0.999279;MQSB=0.263407;SGB=-0.686358;MQ0F=0;ICB=1;HOB=0.5;AC=1;AN=2;DP4=8,10,10,4;MQ=48;EFF=INTERGENIC(MODIFIER||||||||||1),UPSTREAM(MODIFIER||2826|||BnaA02g25850D|||BnaA02g25850D||1|WARNING_TRANSCRIPT_MULTIPLE_STOP_CODONS)	GT:PL	0/1:240,0,255
chrA02	18936692	chrA02:18936692_C/T	C	T	228	.	DP=17;VDB=0.33566;MQSB=0.342519;SGB=-0.690438;MQ0F=0;AC=2;AN=2;DP4=0,0,7,10;MQ=56;EFF=INTERGENIC(MODIFIER||||||||||1)	GT:PL	1/1:255,51,0
chrA02	18965268	chrA02:18965268_C/T	C	T	228	.	DP=18;VDB=0.780269;MQSB=0.758573;SGB=-0.691153;MQ0F=0;AC=2;AN=2;DP4=0,0,14,4;MQ=51;EFF=DOWNSTREAM(MODIFIER||157|||BnaA02g25890D|||BnaA02g25890D||1|WARNING_TRANSCRIPT_MULTIPLE_STOP_CODONS),INTERGENIC(MODIFIER||||||||||1),UPSTREAM(MODIFIER||1068|||BnaA02g25900D|||BnaA02g25900D||1|WARNING_TRANSCRIPT_INCOMPLETE),UPSTREAM(MODIFIER||3588|||BnaA02g25880D|||BnaA02g25880D||1)	GT:PL	1/1:255,54,0
chrA02	19149455	chrA02:19149455_C/T	C	T	199	.	DP=8;VDB=0.0576189;MQSB=0.5;SGB=-0.651104;MQ0F=0;AC=2;AN=2;DP4=0,0,6,2;MQ=56;EFF=INTERGENIC(MODIFIER||||||||||1)	GT:PL	1/1:226,24,0
chrA02	19160671	chrA02:19160671_C/T	C	T	228	.	DP=31;VDB=0.406671;MQSB=0.948127;SGB=-0.69311;MQ0F=0;AC=2;AN=2;DP4=0,0,9,22;MQ=55;EFF=INTRON(MODIFIER|||||BnaA02g26090D|||BnaA02g26090D|3|1|WARNING_TRANSCRIPT_MULTIPLE_STOP_CODONS)	GT:PL	1/1:255,93,0
chrA02	19246594	chrA02:19246594_A/C	A	C	71	.	DP=9;VDB=0.0221621;RPB=0.0812164;MQB=0.0812164;BQB=0.243649;MQSB=1;SGB=-0.556411;MQ0F=0.111111;ICB=1;HOB=0.5;AC=1;AN=2;DP4=5,0,3,1;MQ=39;EFF=DOWNSTREAM(MODIFIER||1508|||BnaA02g26180D|||BnaA02g26180D||1|WARNING_TRANSCRIPT_MULTIPLE_STOP_CODONS),INTERGENIC(MODIFIER||||||||||1)	GT:PL	0/1:104,0,68
chrA02	19415521	chrA02:19415521_C/T	C	T	228	.	DP=26;VDB=0.400347;MQSB=0.510999;SGB=-0.692976;MQ0F=0;AC=2;AN=2;DP4=0,0,9,17;MQ=48;EFF=DOWNSTREAM(MODIFIER||363|||BnaA02g26310D|||BnaA02g26310D||1|WARNING_TRANSCRIPT_INCOMPLETE),DOWNSTREAM(MODIFIER||4193|||BnaA02g26320D|||BnaA02g26320D||1|WARNING_TRANSCRIPT_INCOMPLETE),INTERGENIC(MODIFIER||||||||||1)	GT:PL	1/1:255,78,0
chrA02	19442646	chrA02:19442646_C/T	C	T	228	.	DP=19;VDB=0.981566;MQSB=0.67032;SGB=-0.69168;MQ0F=0;AC=2;AN=2;DP4=0,0,3,16;MQ=59;EFF=DOWNSTREAM(MODIFIER||2884|||BnaA02g26370D|||BnaA02g26370D||1|WARNING_TRANSCRIPT_MULTIPLE_STOP_CODONS),DOWNSTREAM(MODIFIER||3034|||BnaA02g26390D|||BnaA02g26390D||1),NON_SYNONYMOUS_CODING(MODERATE|MISSENSE|Gag/Aag|E216K||BnaA02g26380D|||BnaA02g26380D|2|1),UPSTREAM(MODIFIER||3914|||BnaA02g26400D|||BnaA02g26400D||1)	GT:PL	1/1:255,57,0
chrA02	19449530	chrA02:19449530_C/T	C	T	228	.	DP=25;VDB=0.0883403;MQSB=1;SGB=-0.692831;MQ0F=0;AC=2;AN=2;DP4=0,0,12,12;MQ=60;EFF=DOWNSTREAM(MODIFIER||2581|||BnaA02g26400D|||BnaA02g26400D||1),INTRON(MODIFIER|||||BnaA02g26410D|||BnaA02g26410D|1|1|WARNING_TRANSCRIPT_INCOMPLETE),UPSTREAM(MODIFIER||3665|||BnaA02g26390D|||BnaA02g26390D||1)	GT:PL	1/1:255,72,0
chrA02	19495135	chrA02:19495135_C/T	C	T	228	.	DP=35;VDB=0.222455;MQSB=0.983335;SGB=-0.693136;MQ0F=0;AC=2;AN=2;DP4=0,0,15,20;MQ=56;EFF=INTERGENIC(MODIFIER||||||||||1)	GT:PL	1/1:255,105,0
chrA02	19564354	chrA02:19564354_C/T	C	T	228	.	DP=28;VDB=0.624471;MQSB=0.690363;SGB=-0.693054;MQ0F=0;AC=2;AN=2;DP4=0,0,19,9;MQ=49;EFF=INTRON(MODIFIER|||||BnaA02g26510D|||BnaA02g26510D|21|1|WARNING_TRANSCRIPT_INCOMPLETE)	GT:PL	1/1:255,84,0
chrA02	19592762	chrA02:19592762_C/T	C	T	228	.	DP=27;VDB=0.961505;MQSB=0.981425;SGB=-0.693021;MQ0F=0;AC=2;AN=2;DP4=0,0,7,20;MQ=59;EFF=DOWNSTREAM(MODIFIER||3199|||BnaA02g26540D|||BnaA02g26540D||1|WARNING_TRANSCRIPT_MULTIPLE_STOP_CODONS),DOWNSTREAM(MODIFIER||612|||BnaA02g26550D|||BnaA02g26550D||1|WARNING_TRANSCRIPT_MULTIPLE_STOP_CODONS),INTERGENIC(MODIFIER||||||||||1),UPSTREAM(MODIFIER||3529|||BnaA02g26560D|||BnaA02g26560D||1)	GT:PL	1/1:255,81,0
chrA02	19699711	chrA02:19699711_C/T	C	T	228	.	DP=32;VDB=0.0541805;MQSB=0.946202;SGB=-0.693097;MQ0F=0;AC=2;AN=2;DP4=0,0,14,16;MQ=59;EFF=DOWNSTREAM(MODIFIER||1993|||BnaA02g26690D|||BnaA02g26690D||1|WARNING_TRANSCRIPT_INCOMPLETE),DOWNSTREAM(MODIFIER||536|||BnaA02g26700D|||BnaA02g26700D||1),DOWNSTREAM(MODIFIER||54|||BnaA02g26710D|||BnaA02g26710D||1|WARNING_TRANSCRIPT_MULTIPLE_STOP_CODONS),INTRAGENIC(MODIFIER|||||BnaA02g26710D|||||1)	GT:PL	1/1:255,90,0
chrA02	19736877	chrA02:19736877_C/T	C	T	228	.	DP=29;VDB=0.743211;MQSB=0.843068;SGB=-0.693079;MQ0F=0;AC=2;AN=2;DP4=0,0,18,11;MQ=48;EFF=NON_SYNONYMOUS_CODING(MODERATE|MISSENSE|Gcc/Acc|A817T||BnaA02g26730D|||BnaA02g26730D|15|1|WARNING_TRANSCRIPT_INCOMPLETE)	GT:PL	1/1:255,87,0
chrA02	19784666	chrA02:19784666_G/A	G	A	222	.	DP=28;VDB=0.890648;RPB=0.93435;MQB=1;BQB=0.762145;MQSB=1;SGB=-0.683931;MQ0F=0;ICB=1;HOB=0.5;AC=1;AN=2;DP4=5,10,5,8;MQ=60;EFF=DOWNSTREAM(MODIFIER||4387|||BnaA02g26810D|||BnaA02g26810D||1|WARNING_TRANSCRIPT_INCOMPLETE),DOWNSTREAM(MODIFIER||4818|||BnaA02g26800D|||BnaA02g26800D||1|WARNING_TRANSCRIPT_INCOMPLETE),INTERGENIC(MODIFIER||||||||||1)	GT:PL	0/1:255,0,255
chrA02	19828593	chrA02:19828593_C/T	C	T	81	.	DP=5;VDB=0.0445763;MQSB=0.333333;SGB=-0.590765;MQ0F=0.2;AC=2;AN=2;DP4=0,0,3,2;MQ=24;EFF=DOWNSTREAM(MODIFIER||3578|||BnaA02g26890D|||BnaA02g26890D||1|WARNING_TRANSCRIPT_INCOMPLETE),NON_SYNONYMOUS_CODING(MODERATE|MISSENSE|Gca/Aca|A404T||BnaA02g26900D|||BnaA02g26900D|12|1|WARNING_TRANSCRIPT_MULTIPLE_STOP_CODONS)	GT:PL	1/1:108,15,0
chrA02	20036459	chrA02:20036459_C/G	C	G	141	.	DP=7;VDB=0.0520917;SGB=-0.636426;MQ0F=0;AC=2;AN=2;DP4=0,0,7,0;MQ=54;EFF=INTERGENIC(MODIFIER||||||||||1)	GT:PL	1/1:168,21,0
chrA02	20084501	chrA02:20084501_C/T	C	T	228	.	DP=28;VDB=0.657786;MQSB=0.990496;SGB=-0.693054;MQ0F=0;AC=2;AN=2;DP4=0,0,15,13;MQ=53;EFF=INTERGENIC(MODIFIER||||||||||1)	GT:PL	1/1:255,84,0
chrA02	20092444	chrA02:20092444_C/T	C	T	228	.	DP=33;VDB=0.999065;MQSB=0.000692867;SGB=-0.693127;MQ0F=0;AC=2;AN=2;DP4=0,0,18,15;MQ=48;EFF=INTRON(MODIFIER|||||BnaA02g27250D|||BnaA02g27250D|4|1|WARNING_TRANSCRIPT_INCOMPLETE)	GT:PL	1/1:255,99,0
chrA02	20092543	chrA02:20092543_C/T	C	T	228	.	DP=27;VDB=0.815599;MQSB=0.00927721;SGB=-0.693021;MQ0F=0;AC=2;AN=2;DP4=0,0,11,16;MQ=46;EFF=NON_SYNONYMOUS_CODING(MODERATE|MISSENSE|Cat/Tat|H95Y||BnaA02g27250D|||BnaA02g27250D|5|1|WARNING_TRANSCRIPT_INCOMPLETE)	GT:PL	1/1:255,81,0
chrA02	20167963	chrA02:20167963_C/T	C	T	228	.	DP=20;VDB=0.975279;MQSB=1;SGB=-0.692067;MQ0F=0;AC=2;AN=2;DP4=0,0,7,13;MQ=60;EFF=DOWNSTREAM(MODIFIER||4070|||BnaA02g27320D|||BnaA02g27320D||1),DOWNSTREAM(MODIFIER||749|||BnaA02g27330D|||BnaA02g27330D||1|WARNING_TRANSCRIPT_INCOMPLETE),INTERGENIC(MODIFIER||||||||||1),UPSTREAM(MODIFIER||1719|||BnaA02g27350D|||BnaA02g27350D||1),UPSTREAM(MODIFIER||2848|||BnaA02g27360D|||BnaA02g27360D||1|WARNING_TRANSCRIPT_MULTIPLE_STOP_CODONS),UPSTREAM(MODIFIER||897|||BnaA02g27340D|||BnaA02g27340D||1)	GT:PL	1/1:255,60,0
chrA02	20177135	chrA02:20177135_C/T	C	T	228	.	DP=40;VDB=0.774455;MQSB=0.684944;SGB=-0.693145;MQ0F=0;AC=2;AN=2;DP4=0,0,18,22;MQ=47;EFF=NON_SYNONYMOUS_CODING(MODERATE|MISSENSE|gGa/gAa|G195E||BnaA02g27370D|||BnaA02g27370D|1|1)	GT:PL	1/1:255,120,0
chrA02	20183318	chrA02:20183318_C/T	C	T	228	.	DP=36;VDB=0.943617;MQSB=0.878333;SGB=-0.693139;MQ0F=0;AC=2;AN=2;DP4=0,0,20,16;MQ=59;EFF=INTERGENIC(MODIFIER||||||||||1),UPSTREAM(MODIFIER||822|||BnaA02g27380D|||BnaA02g27380D||1|WARNING_TRANSCRIPT_MULTIPLE_STOP_CODONS)	GT:PL	1/1:255,108,0
chrA02	20197055	chrA02:20197055_C/T	C	T	228	.	DP=15;VDB=0.700181;MQSB=1;SGB=-0.686358;MQ0F=0;AC=2;AN=2;DP4=0,0,5,9;MQ=60;EFF=DOWNSTREAM(MODIFIER||2118|||BnaA02g27390D|||BnaA02g27390D||1|WARNING_TRANSCRIPT_MULTIPLE_STOP_CODONS),DOWNSTREAM(MODIFIER||389|||BnaA02g27410D|||BnaA02g27410D||1|WARNING_TRANSCRIPT_MULTIPLE_STOP_CODONS),INTERGENIC(MODIFIER||||||||||1),UPSTREAM(MODIFIER||313|||BnaA02g27400D|||BnaA02g27400D||1)	GT:PL	1/1:255,42,0
chrA02	20228984	chrA02:20228984_C/T	C	T	222	.	DP=48;VDB=0.63413;RPB=0.998651;MQB=0.00854516;BQB=0.738087;MQSB=0.639662;SGB=-0.693021;MQ0F=0;ICB=1;HOB=0.5;AC=1;AN=2;DP4=10,11,5,22;MQ=53;EFF=INTERGENIC(MODIFIER||||||||||1)	GT:PL	0/1:255,0,255
chrA02	20238302	chrA02:20238302_C/T	C	T	228	.	DP=15;VDB=0.661145;MQSB=0.939413;SGB=-0.688148;MQ0F=0;AC=2;AN=2;DP4=0,0,6,9;MQ=56;EFF=INTERGENIC(MODIFIER||||||||||1),UPSTREAM(MODIFIER||1760|||BnaA02g27460D|||BnaA02g27460D||1)	GT:PL	1/1:255,45,0
chrA02	20350766	chrA02:20350766_C/T	C	T	228	.	DP=34;VDB=0.47337;MQSB=1;SGB=-0.693127;MQ0F=0;AC=2;AN=2;DP4=0,0,12,21;MQ=60;EFF=DOWNSTREAM(MODIFIER||1702|||BnaA02g27580D|||BnaA02g27580D||1),DOWNSTREAM(MODIFIER||4266|||BnaA02g27570D|||BnaA02g27570D||1),INTERGENIC(MODIFIER||||||||||1)	GT:PL	1/1:255,99,0
chrA02	20352014	chrA02:20352014_C/T	C	T	228	.	DP=14;VDB=0.502073;MQSB=0.035674;SGB=-0.686358;MQ0F=0;AC=2;AN=2;DP4=0,0,6,8;MQ=48;EFF=DOWNSTREAM(MODIFIER||454|||BnaA02g27580D|||BnaA02g27580D||1),INTERGENIC(MODIFIER||||||||||1)	GT:PL	1/1:255,42,0
chrA02	20570515	chrA02:20570515_C/T	C	T	228	.	DP=37;VDB=0.617144;MQSB=0.959189;SGB=-0.693141;MQ0F=0;AC=2;AN=2;DP4=0,0,19,18;MQ=59;EFF=INTERGENIC(MODIFIER||||||||||1),UPSTREAM(MODIFIER||1009|||BnaA02g27850D|||BnaA02g27850D||1),UPSTREAM(MODIFIER||4397|||BnaA02g27860D|||BnaA02g27860D||1)	GT:PL	1/1:255,111,0
chrA02	20572833	chrA02:20572833_A/T	A	T	113	.	DP=9;VDB=0.301201;RPB=1;MQB=0.142857;BQB=0;MQSB=0.115573;SGB=-0.636426;MQ0F=0.333333;AC=2;AN=2;DP4=2,0,1,6;MQ=29;EFF=INTERGENIC(MODIFIER||||||||||1),UPSTREAM(MODIFIER||2079|||BnaA02g27860D|||BnaA02g27860D||1),UPSTREAM(MODIFIER||3327|||BnaA02g27850D|||BnaA02g27850D||1)	GT:PL	1/1:140,11,0
chrA02	20685168	chrA02:20685168_C/T	C	T	228	.	DP=21;VDB=0.873095;MQSB=0.027062;SGB=-0.692352;MQ0F=0;AC=2;AN=2;DP4=0,0,4,17;MQ=50;EFF=INTERGENIC(MODIFIER||||||||||1),UPSTREAM(MODIFIER||4861|||BnaA02g27990D|||BnaA02g27990D||1|WARNING_TRANSCRIPT_INCOMPLETE)	GT:PL	1/1:255,63,0
chrA02	20708018	chrA02:20708018_C/T	C	T	227	.	DP=20;VDB=0.452225;RPB=0.275222;MQB=0.0266194;BQB=0.894396;MQSB=0.016152;SGB=-0.689466;MQ0F=0.15;AC=2;AN=2;DP4=4,0,6,10;MQ=41;EFF=NON_SYNONYMOUS_CODING(MODERATE|MISSENSE|aGa/aAa|R82K||BnaA02g28000D|||BnaA02g28000D|1|1)	GT:PL	1/1:255,0,1
chrA02	20721854	chrA02:20721854_C/T	C	T	222	.	DP=39;VDB=0.678454;RPB=0.410399;MQB=1;BQB=0.860623;MQSB=1;SGB=-0.69168;MQ0F=0;ICB=1;HOB=0.5;AC=1;AN=2;DP4=8,12,6,13;MQ=60;EFF=DOWNSTREAM(MODIFIER||3248|||BnaA02g28010D|||BnaA02g28010D||1|WARNING_TRANSCRIPT_MULTIPLE_STOP_CODONS),INTERGENIC(MODIFIER||||||||||1),UPSTREAM(MODIFIER||1366|||BnaA02g28040D|||BnaA02g28040D||1|WARNING_TRANSCRIPT_MULTIPLE_STOP_CODONS),UPSTREAM(MODIFIER||1644|||BnaA02g28020D|||BnaA02g28020D||1),UPSTREAM(MODIFIER||17|||BnaA02g28030D|||BnaA02g28030D||1)	GT:PL	0/1:255,0,255
chrA02	20722805	chrA02:20722805_C/T	C	T	222	.	DP=80;VDB=0.473154;RPB=0.396284;MQB=0.998325;BQB=0.974616;MQSB=0.720734;SGB=-0.693141;MQ0F=0;ICB=1;HOB=0.5;AC=1;AN=2;DP4=26,17,12,25;MQ=58;EFF=DOWNSTREAM(MODIFIER||4199|||BnaA02g28010D|||BnaA02g28010D||1|WARNING_TRANSCRIPT_MULTIPLE_STOP_CODONS),INTERGENIC(MODIFIER||||||||||1),UPSTREAM(MODIFIER||2595|||BnaA02g28020D|||BnaA02g28020D||1),UPSTREAM(MODIFIER||415|||BnaA02g28040D|||BnaA02g28040D||1|WARNING_TRANSCRIPT_MULTIPLE_STOP_CODONS),UPSTREAM(MODIFIER||968|||BnaA02g28030D|||BnaA02g28030D||1)	GT:PL	0/1:255,0,255
chrA02	20759156	chrA02:20759156_C/T	C	T	228	.	DP=13;VDB=0.994254;MQSB=1;SGB=-0.683931;MQ0F=0;AC=2;AN=2;DP4=0,0,2,11;MQ=60;EFF=DOWNSTREAM(MODIFIER||3187|||BnaA02g28120D|||BnaA02g28120D||1),DOWNSTREAM(MODIFIER||3768|||BnaA02g28110D|||BnaA02g28110D||1),DOWNSTREAM(MODIFIER||4349|||BnaA02g28100D|||BnaA02g28100D||1),INTERGENIC(MODIFIER||||||||||1),UPSTREAM(MODIFIER||1102|||BnaA02g28130D|||BnaA02g28130D||1),UPSTREAM(MODIFIER||5000|||BnaA02g28140D|||BnaA02g28140D||1)	GT:PL	1/1:255,39,0
chrA02	20914819	chrA02:20914819_C/T	C	T	228	.	DP=30;VDB=0.882757;MQSB=0.91982;SGB=-0.693097;MQ0F=0;AC=2;AN=2;DP4=0,0,19,11;MQ=59;EFF=SYNONYMOUS_CODING(LOW|SILENT|ctG/ctA|L168||BnaA02g28400D|||BnaA02g28400D|7|1|WARNING_TRANSCRIPT_INCOMPLETE),UPSTREAM(MODIFIER||3736|||BnaA02g28390D|||BnaA02g28390D||1)	GT:PL	1/1:255,90,0
chrA02	20916480	chrA02:20916480_C/T	C	T	228	.	DP=17;VDB=0.112216;MQSB=0.0509867;SGB=-0.690438;MQ0F=0;AC=2;AN=2;DP4=0,0,7,10;MQ=51;EFF=INTERGENIC(MODIFIER||||||||||1),UPSTREAM(MODIFIER||541|||BnaA02g28400D|||BnaA02g28400D||1|WARNING_TRANSCRIPT_INCOMPLETE)	GT:PL	1/1:255,51,0
chrA02	20946103	chrA02:20946103_G/A	G	A	111	.	DP=16;VDB=0.171339;RPB=0.994413;MQB=0.729697;BQB=0.965592;MQSB=0.601066;SGB=-0.662043;MQ0F=0;ICB=1;HOB=0.5;AC=1;AN=2;DP4=2,5,1,8;MQ=37;EFF=DOWNSTREAM(MODIFIER||3419|||BnaA02g28440D|||BnaA02g28440D||1|WARNING_TRANSCRIPT_INCOMPLETE),INTERGENIC(MODIFIER||||||||||1)	GT:PL	0/1:144,0,147
chrA02	20979690	chrA02:20979690_T/C	T	C	79	.	DP=22;VDB=0.000288618;RPB=0.44713;MQB=0.0651328;BQB=0.143653;MQSB=0.0981781;SGB=-0.662043;MQ0F=0.0909091;ICB=1;HOB=0.5;AC=1;AN=2;DP4=9,4,8,1;MQ=41;EFF=INTERGENIC(MODIFIER||||||||||1)	GT:PL	0/1:112,0,235
chrA02	20986678	chrA02:20986678_C/T	C	T	228	.	DP=23;VDB=0.0073337;MQSB=1;SGB=-0.692717;MQ0F=0;AC=2;AN=2;DP4=0,0,11,12;MQ=60;EFF=DOWNSTREAM(MODIFIER||2677|||BnaA02g28510D|||BnaA02g28510D||1),INTERGENIC(MODIFIER||||||||||1)	GT:PL	1/1:255,69,0
chrA02	21049432	chrA02:21049432_C/T	C	T	228	.	DP=21;VDB=0.395806;MQSB=0.488445;SGB=-0.692352;MQ0F=0;AC=2;AN=2;DP4=0,0,10,11;MQ=56;EFF=DOWNSTREAM(MODIFIER||4915|||BnaA02g28650D|||BnaA02g28650D||1),INTRON(MODIFIER|||||BnaA02g28640D|||BnaA02g28640D|7|1|WARNING_TRANSCRIPT_MULTIPLE_STOP_CODONS),UPSTREAM(MODIFIER||4968|||BnaA02g28630D|||BnaA02g28630D||1)	GT:PL	1/1:255,63,0
chrA02	21079572	chrA02:21079572_C/T	C	T	228	.	DP=41;VDB=0.824644;MQSB=0.674896;SGB=-0.693145;MQ0F=0;AC=2;AN=2;DP4=0,0,21,20;MQ=57;EFF=DOWNSTREAM(MODIFIER||2147|||BnaA02g28670D|||BnaA02g28670D||1|WARNING_TRANSCRIPT_MULTIPLE_STOP_CODONS),DOWNSTREAM(MODIFIER||4628|||BnaA02g28690D|||BnaA02g28690D||1|WARNING_TRANSCRIPT_INCOMPLETE),NON_SYNONYMOUS_CODING(MODERATE|MISSENSE|tGc/tAc|C378Y||BnaA02g28680D|||BnaA02g28680D|11|1|WARNING_TRANSCRIPT_MULTIPLE_STOP_CODONS)	GT:PL	1/1:255,123,0
chrA02	21121736	chrA02:21121736_C/T	C	T	228	.	DP=17;VDB=0.533179;MQSB=0.79189;SGB=-0.690438;MQ0F=0;AC=2;AN=2;DP4=0,0,10,7;MQ=56;EFF=INTERGENIC(MODIFIER||||||||||1)	GT:PL	1/1:255,51,0
chrA02	21142455	chrA02:21142455_T/C	T	C	118	.	DP=8;VDB=0.977979;RPB=0.5;MQB=0.916667;BQB=1;MQSB=0.62023;SGB=-0.616816;MQ0F=0;ICB=1;HOB=0.5;AC=1;AN=2;DP4=2,0,2,4;MQ=48;EFF=DOWNSTREAM(MODIFIER||1856|||BnaA02g28760D|||BnaA02g28760D||1|WARNING_TRANSCRIPT_MULTIPLE_STOP_CODONS),DOWNSTREAM(MODIFIER||705|||BnaA02g28750D|||BnaA02g28750D||1|WARNING_TRANSCRIPT_INCOMPLETE),INTERGENIC(MODIFIER||||||||||1),UPSTREAM(MODIFIER||1918|||BnaA02g28740D|||BnaA02g28740D||1),UPSTREAM(MODIFIER||4811|||BnaA02g28770D|||BnaA02g28770D||1)	GT:PL	0/1:152,0,39
chrA02	21275482	chrA02:21275482_C/T	C	T	228	.	DP=35;VDB=0.489077;MQSB=0.956841;SGB=-0.693136;MQ0F=0;AC=2;AN=2;DP4=0,0,17,18;MQ=59;EFF=DOWNSTREAM(MODIFIER||1593|||BnaA02g29060D|||BnaA02g29060D||1|WARNING_TRANSCRIPT_INCOMPLETE),INTRON(MODIFIER|||||BnaA02g29050D|||BnaA02g29050D|2|1|WARNING_TRANSCRIPT_INCOMPLETE),UPSTREAM(MODIFIER||2397|||BnaA02g29040D|||BnaA02g29040D||1|WARNING_TRANSCRIPT_INCOMPLETE)	GT:PL	1/1:255,105,0
chrA02	21314984	chrA02:21314984_T/G	T	G	76	.	DP=6;VDB=0.277213;RPB=1;MQB=1;BQB=1;MQSB=0.28717;SGB=-0.590765;MQ0F=0.333333;AC=2;AN=2;DP4=1,0,2,3;MQ=23;EFF=DOWNSTREAM(MODIFIER||1071|||BnaA02g29130D|||BnaA02g29130D||1|WARNING_TRANSCRIPT_INCOMPLETE),INTERGENIC(MODIFIER||||||||||1),UPSTREAM(MODIFIER||3552|||BnaA02g29120D|||BnaA02g29120D||1),UPSTREAM(MODIFIER||4084|||BnaA02g29110D|||BnaA02g29110D||1|WARNING_TRANSCRIPT_MULTIPLE_STOP_CODONS)	GT:PL	1/1:103,10,0
chrA02	21332034	chrA02:21332034_C/T	C	T	228	.	DP=13;VDB=0.338137;MQSB=0.84246;SGB=-0.683931;MQ0F=0;AC=2;AN=2;DP4=0,0,5,8;MQ=59;EFF=DOWNSTREAM(MODIFIER||2467|||BnaA02g29160D|||BnaA02g29160D||1),INTERGENIC(MODIFIER||||||||||1),UPSTREAM(MODIFIER||2684|||BnaA02g29150D|||BnaA02g29150D||1|WARNING_TRANSCRIPT_MULTIPLE_STOP_CODONS)	GT:PL	1/1:255,39,0
chrA02	21409246	chrA02:21409246_C/T	C	T	222	.	DP=50;VDB=0.78212;RPB=0.630511;MQB=0.98246;BQB=0.920902;MQSB=0.996171;SGB=-0.692067;MQ0F=0;ICB=1;HOB=0.5;AC=1;AN=2;DP4=12,18,11,9;MQ=56;EFF=SYNONYMOUS_CODING(LOW|SILENT|tcC/tcT|S32||BnaA02g29280D|||BnaA02g29280D|1|1|WARNING_TRANSCRIPT_MULTIPLE_STOP_CODONS)	GT:PL	0/1:255,0,255
chrA02	21438716	chrA02:21438716_C/T	C	T	228	.	DP=29;VDB=0.111645;MQSB=0.547344;SGB=-0.693021;MQ0F=0;AC=2;AN=2;DP4=0,0,15,12;MQ=56;EFF=SYNONYMOUS_CODING(LOW|SILENT|agG/agA|R92||BnaA02g29290D|||BnaA02g29290D|1|1),UPSTREAM(MODIFIER||4396|||BnaA02g29300D|||BnaA02g29300D||1)	GT:PL	1/1:255,81,0
chrA02	21510477	chrA02:21510477_C/T	C	T	228	.	DP=10;VDB=0.22965;MQSB=1.00775;SGB=-0.670168;MQ0F=0;AC=2;AN=2;DP4=0,0,6,4;MQ=60;EFF=DOWNSTREAM(MODIFIER||3741|||BnaA02g29430D|||BnaA02g29430D||1),INTERGENIC(MODIFIER||||||||||1)	GT:PL	1/1:255,30,0
chrA02	21529145	chrA02:21529145_C/T	C	T	228	.	DP=17;VDB=0.999687;MQSB=0.0137638;SGB=-0.690438;MQ0F=0;AC=2;AN=2;DP4=0,0,7,10;MQ=48;EFF=DOWNSTREAM(MODIFIER||3058|||BnaA02g29460D|||BnaA02g29460D||1|WARNING_TRANSCRIPT_INCOMPLETE),INTRON(MODIFIER|||||BnaA02g29480D|||BnaA02g29480D|1|1|WARNING_TRANSCRIPT_MULTIPLE_STOP_CODONS),UPSTREAM(MODIFIER||906|||BnaA02g29470D|||BnaA02g29470D||1)	GT:PL	1/1:255,51,0
chrA02	21562796	chrA02:21562796_C/T	C	T	228	.	DP=20;VDB=0.79561;MQSB=1;SGB=-0.692067;MQ0F=0;AC=2;AN=2;DP4=0,0,9,11;MQ=60;EFF=INTRON(MODIFIER|||||BnaA02g29550D|||BnaA02g29550D|2|1|WARNING_TRANSCRIPT_INCOMPLETE),UPSTREAM(MODIFIER||2134|||BnaA02g29540D|||BnaA02g29540D||1)	GT:PL	1/1:255,60,0
chrA02	21580343	chrA02:21580343_C/T	C	T	228	.	DP=37;VDB=0.174912;MQSB=0.0150475;SGB=-0.693141;MQ0F=0;AC=2;AN=2;DP4=0,0,16,21;MQ=54;EFF=NON_SYNONYMOUS_CODING(MODERATE|MISSENSE|Gat/Aat|D2N||BnaA02g29600D|||BnaA02g29600D|1|1|WARNING_TRANSCRIPT_INCOMPLETE),UPSTREAM(MODIFIER||3525|||BnaA02g29580D|||BnaA02g29580D||1|WARNING_TRANSCRIPT_MULTIPLE_STOP_CODONS),UPSTREAM(MODIFIER||657|||BnaA02g29590D|||BnaA02g29590D||1|WARNING_TRANSCRIPT_INCOMPLETE)	GT:PL	1/1:255,111,0
chrA02	21672047	chrA02:21672047_C/T	C	T	228	.	DP=27;VDB=0.872251;MQSB=1;SGB=-0.693021;MQ0F=0;AC=2;AN=2;DP4=0,0,11,16;MQ=60;EFF=DOWNSTREAM(MODIFIER||4913|||BnaA02g29780D|||BnaA02g29780D||1),INTERGENIC(MODIFIER||||||||||1),UPSTREAM(MODIFIER||1505|||BnaA02g29820D|||BnaA02g29820D||1),UPSTREAM(MODIFIER||2356|||BnaA02g29790D|||BnaA02g29790D||1|WARNING_TRANSCRIPT_INCOMPLETE),UPSTREAM(MODIFIER||311|||BnaA02g29800D|||BnaA02g29800D||1|WARNING_TRANSCRIPT_INCOMPLETE),UPSTREAM(MODIFIER||344|||BnaA02g29810D|||BnaA02g29810D||1|WARNING_TRANSCRIPT_MULTIPLE_STOP_CODONS),UPSTREAM(MODIFIER||4331|||BnaA02g29830D|||BnaA02g29830D||1|WARNING_TRANSCRIPT_MULTIPLE_STOP_CODONS)	GT:PL	1/1:255,81,0
chrA02	21726414	chrA02:21726414_C/T	C	T	228	.	DP=19;VDB=0.958813;MQSB=1;SGB=-0.69168;MQ0F=0;AC=2;AN=2;DP4=0,0,10,9;MQ=60;EFF=DOWNSTREAM(MODIFIER||1896|||BnaA02g29890D|||BnaA02g29890D||1|WARNING_TRANSCRIPT_INCOMPLETE),DOWNSTREAM(MODIFIER||2898|||BnaA02g29880D|||BnaA02g29880D||1|WARNING_TRANSCRIPT_MULTIPLE_STOP_CODONS),SYNONYMOUS_CODING(LOW|SILENT|aaG/aaA|K61||BnaA02g29900D|||BnaA02g29900D|1|1)	GT:PL	1/1:255,57,0
chrA02	21736316	chrA02:21736316_C/T	C	T	228	.	DP=25;VDB=0.262149;MQSB=0.412238;SGB=-0.692914;MQ0F=0;AC=2;AN=2;DP4=0,0,15,10;MQ=57;EFF=DOWNSTREAM(MODIFIER||3731|||BnaA02g29930D|||BnaA02g29930D||1|WARNING_TRANSCRIPT_INCOMPLETE),NON_SYNONYMOUS_CODING(MODERATE|MISSENSE|gGg/gAg|G138E||BnaA02g29920D|||BnaA02g29920D|4|1|WARNING_TRANSCRIPT_INCOMPLETE),UPSTREAM(MODIFIER||2826|||BnaA02g29910D|||BnaA02g29910D||1|WARNING_TRANSCRIPT_INCOMPLETE)	GT:PL	1/1:255,75,0
chrA02	21741787	chrA02:21741787_C/T	C	T	225	.	DP=10;VDB=0.945331;MQSB=1.00775;SGB=-0.670168;MQ0F=0;AC=2;AN=2;DP4=0,0,4,6;MQ=60;EFF=DOWNSTREAM(MODIFIER||338|||BnaA02g29940D|||BnaA02g29940D||1|WARNING_TRANSCRIPT_INCOMPLETE),INTERGENIC(MODIFIER||||||||||1),UPSTREAM(MODIFIER||406|||BnaA02g29930D|||BnaA02g29930D||1|WARNING_TRANSCRIPT_INCOMPLETE),UPSTREAM(MODIFIER||4829|||BnaA02g29920D|||BnaA02g29920D||1|WARNING_TRANSCRIPT_INCOMPLETE)	GT:PL	1/1:252,30,0
chrA02	21818088	chrA02:21818088_C/T	C	T	228	.	DP=19;VDB=0.287277;MQSB=0.716531;SGB=-0.69168;MQ0F=0;AC=2;AN=2;DP4=0,0,10,9;MQ=58;EFF=NON_SYNONYMOUS_CODING(MODERATE|MISSENSE|Gtc/Atc|V42I||BnaA02g30050D|||BnaA02g30050D|1|1|WARNING_TRANSCRIPT_INCOMPLETE),UPSTREAM(MODIFIER||2806|||BnaA02g30040D|||BnaA02g30040D||1|WARNING_TRANSCRIPT_INCOMPLETE)	GT:PL	1/1:255,57,0
chrA02	21890008	chrA02:21890008_C/T	C	T	133	.	DP=7;VDB=0.155866;MQSB=1.01283;SGB=-0.636426;MQ0F=0;AC=2;AN=2;DP4=0,0,4,3;MQ=29;EFF=DOWNSTREAM(MODIFIER||1834|||BnaA02g30190D|||BnaA02g30190D||1),DOWNSTREAM(MODIFIER||2121|||BnaA02g30210D|||BnaA02g30210D||1),INTERGENIC(MODIFIER||||||||||1),UPSTREAM(MODIFIER||746|||BnaA02g30200D|||BnaA02g30200D||1|WARNING_TRANSCRIPT_INCOMPLETE)	GT:PL	1/1:160,21,0
chrA02	21893441	chrA02:21893441_C/T	C	T	228	.	DP=45;VDB=0.262358;MQSB=1;SGB=-0.693146;MQ0F=0;AC=2;AN=2;DP4=0,0,25,19;MQ=60;EFF=DOWNSTREAM(MODIFIER||1992|||BnaA02g30200D|||BnaA02g30200D||1|WARNING_TRANSCRIPT_INCOMPLETE),INTERGENIC(MODIFIER||||||||||1),UPSTREAM(MODIFIER||4521|||BnaA02g30220D|||BnaA02g30220D||1),UPSTREAM(MODIFIER||998|||BnaA02g30210D|||BnaA02g30210D||1)	GT:PL	1/1:255,132,0
chrA02	22109189	chrA02:22109189_C/T	C	T	216	.	DP=10;VDB=0.0735697;MQSB=0.916482;SGB=-0.670168;MQ0F=0;AC=2;AN=2;DP4=0,0,3,7;MQ=50;EFF=SYNONYMOUS_CODING(LOW|SILENT|atC/atT|I808||BnaA02g30590D|||BnaA02g30590D|10|1|WARNING_TRANSCRIPT_INCOMPLETE),UPSTREAM(MODIFIER||2430|||BnaA02g30600D|||BnaA02g30600D||1|WARNING_TRANSCRIPT_INCOMPLETE)	GT:PL	1/1:243,30,0
chrA02	22234486	chrA02:22234486_T/G	T	G	207	.	DP=10;VDB=5.18514e-05;MQSB=0.824834;SGB=-0.670168;MQ0F=0;AC=2;AN=2;DP4=0,0,7,3;MQ=44;EFF=INTRON(MODIFIER|||||BnaA02g30820D|||BnaA02g30820D|14|1|WARNING_TRANSCRIPT_INCOMPLETE),UPSTREAM(MODIFIER||2693|||BnaA02g30810D|||BnaA02g30810D||1|WARNING_TRANSCRIPT_INCOMPLETE),UPSTREAM(MODIFIER||4652|||BnaA02g30800D|||BnaA02g30800D||1)	GT:PL	1/1:234,30,0
chrA02	22274575	chrA02:22274575_C/T	C	T	228	.	DP=18;VDB=0.989366;MQSB=0.00842699;SGB=-0.691153;MQ0F=0.111111;AC=2;AN=2;DP4=0,0,12,6;MQ=33;EFF=DOWNSTREAM(MODIFIER||2238|||BnaA02g30890D|||BnaA02g30890D||1),INTRON(MODIFIER|||||BnaA02g30880D|||BnaA02g30880D|1|1|WARNING_TRANSCRIPT_INCOMPLETE)	GT:PL	1/1:255,54,0
chrA02	22359002	chrA02:22359002_C/T	C	T	228	.	DP=18;VDB=0.916722;MQSB=1;SGB=-0.691153;MQ0F=0;AC=2;AN=2;DP4=0,0,11,7;MQ=60;EFF=INTRON(MODIFIER|||||BnaA02g30930D|||BnaA02g30930D|2|1),SPLICE_SITE_REGION(LOW|||||BnaA02g30930D|||BnaA02g30930D|2|1)	GT:PL	1/1:255,54,0
chrA02	22423289	chrA02:22423289_C/T	C	T	228	.	DP=27;VDB=0.514659;MQSB=0.996974;SGB=-0.692976;MQ0F=0;AC=2;AN=2;DP4=0,0,11,15;MQ=57;EFF=DOWNSTREAM(MODIFIER||2384|||BnaA02g31050D|||BnaA02g31050D||1|WARNING_TRANSCRIPT_INCOMPLETE),SYNONYMOUS_CODING(LOW|SILENT|ctC/ctT|L75||BnaA02g31040D|||BnaA02g31040D|3|1|WARNING_TRANSCRIPT_MULTIPLE_STOP_CODONS),UPSTREAM(MODIFIER||4395|||BnaA02g31060D|||BnaA02g31060D||1)	GT:PL	1/1:255,78,0
chrA02	22482155	chrA02:22482155_C/T	C	T	228	.	DP=15;VDB=0.983037;MQSB=0.954207;SGB=-0.688148;MQ0F=0;AC=2;AN=2;DP4=0,0,5,10;MQ=58;EFF=INTRON(MODIFIER|||||BnaA02g31100D|||BnaA02g31100D|4|1|WARNING_TRANSCRIPT_INCOMPLETE)	GT:PL	1/1:255,45,0
chrA02	22563894	chrA02:22563894_C/T	C	T	228	.	DP=26;VDB=0.973972;MQSB=0.965874;SGB=-0.692976;MQ0F=0;AC=2;AN=2;DP4=0,0,16,10;MQ=59;EFF=DOWNSTREAM(MODIFIER||3647|||BnaA02g31210D|||BnaA02g31210D||1|WARNING_TRANSCRIPT_MULTIPLE_STOP_CODONS),SYNONYMOUS_CODING(LOW|SILENT|Ctg/Ttg|L141||BnaA02g31220D|||BnaA02g31220D|6|1|WARNING_TRANSCRIPT_INCOMPLETE),UPSTREAM(MODIFIER||2391|||BnaA02g31230D|||BnaA02g31230D||1|WARNING_TRANSCRIPT_MULTIPLE_STOP_CODONS)	GT:PL	1/1:255,78,0
chrA02	22586319	chrA02:22586319_C/T	C	T	228	.	DP=18;VDB=0.273819;MQSB=0.608815;SGB=-0.691153;MQ0F=0;AC=2;AN=2;DP4=0,0,7,11;MQ=57;EFF=DOWNSTREAM(MODIFIER||2685|||BnaA02g31270D|||BnaA02g31270D||1|WARNING_TRANSCRIPT_MULTIPLE_STOP_CODONS),INTRON(MODIFIER|||||BnaA02g31280D|||BnaA02g31280D|6|1|WARNING_TRANSCRIPT_INCOMPLETE),UPSTREAM(MODIFIER||2960|||BnaA02g31290D|||BnaA02g31290D||1|WARNING_TRANSCRIPT_INCOMPLETE)	GT:PL	1/1:255,54,0
chrA02	22701707	chrA02:22701707_C/T	C	T	228	.	DP=27;VDB=0.495834;MQSB=0.682307;SGB=-0.692976;MQ0F=0;AC=2;AN=2;DP4=0,0,12,14;MQ=52;EFF=DOWNSTREAM(MODIFIER||4365|||BnaA02g31440D|||BnaA02g31440D||1|WARNING_TRANSCRIPT_INCOMPLETE),SYNONYMOUS_CODING(LOW|SILENT|cgG/cgA|R885||BnaA02g31450D|||BnaA02g31450D|20|1|WARNING_TRANSCRIPT_MULTIPLE_STOP_CODONS)	GT:PL	1/1:255,78,0
chrA02	22704358	chrA02:22704358_C/T	C	T	228	.	DP=24;VDB=0.294925;MQSB=0.950498;SGB=-0.692831;MQ0F=0;AC=2;AN=2;DP4=0,0,13,11;MQ=59;EFF=NON_SYNONYMOUS_CODING(MODERATE|MISSENSE|Gga/Aga|G351R||BnaA02g31450D|||BnaA02g31450D|12|1|WARNING_TRANSCRIPT_MULTIPLE_STOP_CODONS)	GT:PL	1/1:255,72,0
chrA02	22770862	chrA02:22770862_C/T	C	T	228	.	DP=38;VDB=0.82832;MQSB=1;SGB=-0.693143;MQ0F=0;AC=2;AN=2;DP4=0,0,18,20;MQ=60;EFF=DOWNSTREAM(MODIFIER||1315|||BnaA02g31550D|||BnaA02g31550D||1|WARNING_TRANSCRIPT_INCOMPLETE),DOWNSTREAM(MODIFIER||169|||BnaA02g31560D|||BnaA02g31560D||1|WARNING_TRANSCRIPT_MULTIPLE_STOP_CODONS),INTRAGENIC(MODIFIER|||||BnaA02g31560D|||||1),UPSTREAM(MODIFIER||4293|||BnaA02g31570D|||BnaA02g31570D||1|WARNING_TRANSCRIPT_INCOMPLETE)	GT:PL	1/1:255,114,0
chrA02	22776659	chrA02:22776659_C/T	C	T	150	.	DP=6;VDB=0.434785;MQSB=1;SGB=-0.616816;MQ0F=0;AC=2;AN=2;DP4=0,0,5,1;MQ=60;EFF=INTRON(MODIFIER|||||BnaA02g31570D|||BnaA02g31570D|1|1|WARNING_TRANSCRIPT_INCOMPLETE),UPSTREAM(MODIFIER||2280|||BnaA02g31580D|||BnaA02g31580D||1|WARNING_TRANSCRIPT_INCOMPLETE),UPSTREAM(MODIFIER||4097|||BnaA02g31560D|||BnaA02g31560D||1|WARNING_TRANSCRIPT_MULTIPLE_STOP_CODONS)	GT:PL	1/1:177,18,0
chrA02	22777715	chrA02:22777715_C/T	C	T	228	.	DP=16;VDB=0.894396;MQSB=0.933674;SGB=-0.689466;MQ0F=0;AC=2;AN=2;DP4=0,0,9,7;MQ=59;EFF=INTRON(MODIFIER|||||BnaA02g31570D|||BnaA02g31570D|3|1|WARNING_TRANSCRIPT_INCOMPLETE),UPSTREAM(MODIFIER||1224|||BnaA02g31580D|||BnaA02g31580D||1|WARNING_TRANSCRIPT_INCOMPLETE),UPSTREAM(MODIFIER||4950|||BnaA02g31590D|||BnaA02g31590D||1|WARNING_TRANSCRIPT_INCOMPLETE)	GT:PL	1/1:255,48,0
chrA02	22832490	chrA02:22832490_C/T	C	T	228	.	DP=37;VDB=0.233563;MQSB=0.000923813;SGB=-0.693139;MQ0F=0;AC=2;AN=2;DP4=0,0,21,15;MQ=48;EFF=DOWNSTREAM(MODIFIER||2114|||BnaA02g31680D|||BnaA02g31680D||1|WARNING_TRANSCRIPT_MULTIPLE_STOP_CODONS),INTRON(MODIFIER|||||BnaA02g31690D|||BnaA02g31690D|1|1|WARNING_TRANSCRIPT_INCOMPLETE),UPSTREAM(MODIFIER||3611|||BnaA02g31700D|||BnaA02g31700D||1)	GT:PL	1/1:255,108,0
chrA02	22871514	chrA02:22871514_C/T	C	T	204	.	DP=8;VDB=0.450147;MQSB=0.900802;SGB=-0.651104;MQ0F=0;AC=2;AN=2;DP4=0,0,5,3;MQ=50;EFF=SYNONYMOUS_CODING(LOW|SILENT|gaC/gaT|D52||BnaA02g31760D|||BnaA02g31760D|1|1)	GT:PL	1/1:231,24,0
chrA02	22979935	chrA02:22979935_C/A	C	A	222	.	DP=43;VDB=0.0765579;RPB=0.939829;MQB=0.87795;BQB=0.967982;MQSB=0.922371;SGB=-0.692562;MQ0F=0;ICB=1;HOB=0.5;AC=1;AN=2;DP4=8,13,8,14;MQ=59;EFF=INTERGENIC(MODIFIER||||||||||1)	GT:PL	0/1:255,0,255
chrA02	23033412	chrA02:23033412_C/T	C	T	163	.	DP=7;VDB=0.00331955;MQSB=0.202566;SGB=-0.636426;MQ0F=0;AC=2;AN=2;DP4=0,0,4,3;MQ=43;EFF=DOWNSTREAM(MODIFIER||1796|||BnaA02g31970D|||BnaA02g31970D||1|WARNING_TRANSCRIPT_MULTIPLE_STOP_CODONS),INTRON(MODIFIER|||||BnaA02g31980D|||BnaA02g31980D|2|1|WARNING_TRANSCRIPT_INCOMPLETE)	GT:PL	1/1:190,21,0
chrA02	23149714	chrA02:23149714_C/T	C	T	228	.	DP=28;VDB=0.540108;MQSB=1;SGB=-0.693021;MQ0F=0;AC=2;AN=2;DP4=0,0,18,9;MQ=60;EFF=DOWNSTREAM(MODIFIER||1500|||BnaA02g32170D|||BnaA02g32170D||1),DOWNSTREAM(MODIFIER||3875|||BnaA02g32150D|||BnaA02g32150D||1),DOWNSTREAM(MODIFIER||4999|||BnaA02g32180D|||BnaA02g32180D||1|WARNING_TRANSCRIPT_MULTIPLE_STOP_CODONS),INTERGENIC(MODIFIER||||||||||1),UPSTREAM(MODIFIER||2750|||BnaA02g32160D|||BnaA02g32160D||1|WARNING_TRANSCRIPT_INCOMPLETE)	GT:PL	1/1:255,81,0
chrA02	23174380	chrA02:23174380_C/T	C	T	228	.	DP=20;VDB=0.657065;MQSB=1;SGB=-0.692067;MQ0F=0;AC=2;AN=2;DP4=0,0,7,13;MQ=60;EFF=SYNONYMOUS_CODING(LOW|SILENT|ttC/ttT|F125||BnaA02g32230D|||BnaA02g32230D|1|1|WARNING_TRANSCRIPT_MULTIPLE_STOP_CODONS),UPSTREAM(MODIFIER||2667|||BnaA02g32220D|||BnaA02g32220D||1)	GT:PL	1/1:255,60,0
chrA02	23218458	chrA02:23218458_C/T	C	T	228	.	DP=34;VDB=0.69693;RPB=0.755784;MQB=0.0281157;BQB=0.439175;MQSB=0.807237;SGB=-0.693097;MQ0F=0.264706;AC=2;AN=2;DP4=1,3,16,14;MQ=25;EFF=INTERGENIC(MODIFIER||||||||||1)	GT:PL	1/1:255,56,0
chrA02	23233221	chrA02:23233221_C/T	C	T	228	.	DP=24;VDB=0.408478;MQSB=0.562142;SGB=-0.692831;MQ0F=0;AC=2;AN=2;DP4=0,0,9,15;MQ=54;EFF=NON_SYNONYMOUS_CODING(MODERATE|MISSENSE|aGa/aAa|R160K||BnaA02g32300D|||BnaA02g32300D|3|1|WARNING_TRANSCRIPT_INCOMPLETE)	GT:PL	1/1:255,72,0
chrA02	23262372	chrA02:23262372_C/T	C	T	228	.	DP=20;VDB=0.763358;MQSB=0.332554;SGB=-0.692067;MQ0F=0;AC=2;AN=2;DP4=0,0,5,15;MQ=48;EFF=DOWNSTREAM(MODIFIER||2389|||BnaA02g32320D|||BnaA02g32320D||1|WARNING_TRANSCRIPT_INCOMPLETE),DOWNSTREAM(MODIFIER||3970|||BnaA02g32340D|||BnaA02g32340D||1|WARNING_TRANSCRIPT_INCOMPLETE),INTRON(MODIFIER|||||BnaA02g32330D|||BnaA02g32330D|2|1|WARNING_TRANSCRIPT_MULTIPLE_STOP_CODONS),SPLICE_SITE_REGION(LOW|||||BnaA02g32330D|||BnaA02g32330D|2|1|WARNING_TRANSCRIPT_MULTIPLE_STOP_CODONS)	GT:PL	1/1:255,60,0
chrA02	23307783	chrA02:23307783_T/A	T	A	118	.	DP=6;VDB=0.789228;SGB=-0.616816;MQ0F=0;AC=2;AN=2;DP4=0,0,0,6;MQ=49;EFF=INTERGENIC(MODIFIER||||||||||1),UPSTREAM(MODIFIER||3519|||BnaA02g32410D|||BnaA02g32410D||1),UPSTREAM(MODIFIER||712|||BnaA02g32420D|||BnaA02g32420D||1)	GT:PL	1/1:145,18,0
chrA02	23312988	chrA02:23312988_C/T	C	T	211	.	DP=9;VDB=0.931315;MQSB=0.924584;SGB=-0.662043;MQ0F=0;AC=2;AN=2;DP4=0,0,3,6;MQ=60;EFF=DOWNSTREAM(MODIFIER||2923|||BnaA02g32420D|||BnaA02g32420D||1),INTERGENIC(MODIFIER||||||||||1)	GT:PL	1/1:238,27,0
chrA02	23402233	chrA02:23402233_C/T	C	T	98	.	DP=5;VDB=0.784982;MQSB=0.5;SGB=-0.590765;MQ0F=0.2;AC=2;AN=2;DP4=0,0,3,2;MQ=37;EFF=DOWNSTREAM(MODIFIER||1623|||BnaA02g32520D|||BnaA02g32520D||1|WARNING_TRANSCRIPT_INCOMPLETE),SYNONYMOUS_CODING(LOW|SILENT|ttC/ttT|F165||BnaA02g32530D|||BnaA02g32530D|1|1|WARNING_TRANSCRIPT_INCOMPLETE),UPSTREAM(MODIFIER||4417|||BnaA02g32540D|||BnaA02g32540D||1)	GT:PL	1/1:125,15,0
chrA02	23450045	chrA02:23450045_T/C	T	C	136	.	DP=10;VDB=0.0404287;RPB=1;MQB=1;BQB=1;MQSB=0.952347;SGB=-0.662043;MQ0F=0;AC=2;AN=2;DP4=0,1,5,4;MQ=29;EFF=DOWNSTREAM(MODIFIER||443|||BnaA02g32600D|||BnaA02g32600D||1|WARNING_TRANSCRIPT_MULTIPLE_STOP_CODONS),NON_SYNONYMOUS_CODING(MODERATE|MISSENSE|gAt/gGt|D84G||BnaA02g32610D|||BnaA02g32610D|2|1),UPSTREAM(MODIFIER||2755|||BnaA02g32590D|||BnaA02g32590D||1|WARNING_TRANSCRIPT_MULTIPLE_STOP_CODONS)	GT:PL	1/1:163,1,0
chrA02	23685168	chrA02:23685168_C/T	C	T	222	.	DP=43;VDB=0.97658;RPB=0.970915;MQB=0.927223;BQB=0.888639;MQSB=0.556265;SGB=-0.692352;MQ0F=0;ICB=1;HOB=0.5;AC=1;AN=2;DP4=17,5,14,7;MQ=44;EFF=DOWNSTREAM(MODIFIER||1880|||BnaA02g33080D|||BnaA02g33080D||1|WARNING_TRANSCRIPT_MULTIPLE_STOP_CODONS),DOWNSTREAM(MODIFIER||4827|||BnaA02g33090D|||BnaA02g33090D||1|WARNING_TRANSCRIPT_MULTIPLE_STOP_CODONS),NON_SYNONYMOUS_CODING(MODERATE|MISSENSE|Ctt/Ttt|L753F||BnaA02g33070D|||BnaA02g33070D|15|1|WARNING_TRANSCRIPT_MULTIPLE_STOP_CODONS)	GT:PL	0/1:255,0,255
chrA02	23708622	chrA02:23708622_C/T	C	T	222	.	DP=42;VDB=0.825075;RPB=0.878678;MQB=1;BQB=0.921532;MQSB=1;SGB=-0.692352;MQ0F=0;ICB=1;HOB=0.5;AC=1;AN=2;DP4=6,14,5,16;MQ=60;EFF=DOWNSTREAM(MODIFIER||63|||BnaA02g33110D|||BnaA02g33110D||1|WARNING_TRANSCRIPT_INCOMPLETE),INTERGENIC(MODIFIER||||||||||1)	GT:PL	0/1:255,0,255
chrA02	23747465	chrA02:23747465_C/T	C	T	127	.	DP=33;VDB=0.744353;RPB=0.955393;MQB=0.730199;BQB=0.985665;MQSB=1;SGB=-0.688148;MQ0F=0;ICB=1;HOB=0.5;AC=1;AN=2;DP4=16,1,15,0;MQ=47;EFF=INTERGENIC(MODIFIER||||||||||1)	GT:PL	0/1:160,0,197
chrA02	23901242	chrA02:23901242_C/T	C	T	222	.	DP=57;VDB=0.832799;RPB=0.700184;MQB=1.04282e-08;BQB=0.549948;MQSB=0.0750172;SGB=-0.692914;MQ0F=0.0350877;ICB=1;HOB=0.5;AC=1;AN=2;DP4=32,0,16,9;MQ=35;EFF=DOWNSTREAM(MODIFIER||1487|||BnaA02g33340D|||BnaA02g33340D||1|WARNING_TRANSCRIPT_MULTIPLE_STOP_CODONS),INTERGENIC(MODIFIER||||||||||1),UPSTREAM(MODIFIER||4977|||BnaA02g33350D|||BnaA02g33350D||1)	GT:PL	0/1:255,0,110
chrA02	23915841	chrA02:23915841_A/G	A	G	100	.	DP=24;VDB=0.345209;RPB=0.864405;MQB=1;BQB=0.298022;MQSB=1;SGB=-0.636426;MQ0F=0;ICB=1;HOB=0.5;AC=1;AN=2;DP4=1,16,2,5;MQ=60;EFF=DOWNSTREAM(MODIFIER||4862|||BnaA02g33360D|||BnaA02g33360D||1|WARNING_TRANSCRIPT_MULTIPLE_STOP_CODONS),SYNONYMOUS_CODING(LOW|SILENT|tcA/tcG|S122||BnaA02g33370D|||BnaA02g33370D|1|1)	GT:PL	0/1:134,0,218
chrA02	23915847	chrA02:23915847_A/G	A	G	127	.	DP=26;VDB=0.784517;RPB=0.770433;MQB=0.882497;BQB=0.396012;MQSB=0.79189;SGB=-0.651104;MQ0F=0;ICB=1;HOB=0.5;AC=1;AN=2;DP4=2,16,3,5;MQ=58;EFF=DOWNSTREAM(MODIFIER||4868|||BnaA02g33360D|||BnaA02g33360D||1|WARNING_TRANSCRIPT_MULTIPLE_STOP_CODONS),SYNONYMOUS_CODING(LOW|SILENT|caA/caG|Q124||BnaA02g33370D|||BnaA02g33370D|1|1)	GT:PL	0/1:160,0,244
chrA02	23916438	chrA02:23916438_A/G	A	G	222	.	DP=32;VDB=0.244289;RPB=0.0497063;MQB=1;BQB=0.0811429;MQSB=1;SGB=-0.691153;MQ0F=0;ICB=1;HOB=0.5;AC=1;AN=2;DP4=12,2,15,3;MQ=60;EFF=DOWNSTREAM(MODIFIER||357|||BnaA02g33370D|||BnaA02g33370D||1),INTERGENIC(MODIFIER||||||||||1)	GT:PL	0/1:255,0,200
chrA02	23989860	chrA02:23989860_A/T	A	T	118	.	DP=30;VDB=0.712841;RPB=0.0734153;MQB=0.474002;BQB=0.568053;MQSB=0.864136;SGB=-0.662043;MQ0F=0;ICB=1;HOB=0.5;AC=1;AN=2;DP4=12,9,2,7;MQ=55;EFF=DOWNSTREAM(MODIFIER||1293|||BnaA02g33440D|||BnaA02g33440D||1),INTERGENIC(MODIFIER||||||||||1),UPSTREAM(MODIFIER||2700|||BnaA02g33450D|||BnaA02g33450D||1|WARNING_TRANSCRIPT_MULTIPLE_STOP_CODONS)	GT:PL	0/1:151,0,255
chrA02	24069254	chrA02:24069254_C/T	C	T	228	.	DP=20;VDB=0.0816816;MQSB=1;SGB=-0.692067;MQ0F=0;AC=2;AN=2;DP4=0,0,9,11;MQ=60;EFF=DOWNSTREAM(MODIFIER||720|||BnaA02g33550D|||BnaA02g33550D||1|WARNING_TRANSCRIPT_MULTIPLE_STOP_CODONS),INTRAGENIC(MODIFIER|||||BnaA02g33550D|||||1),UPSTREAM(MODIFIER||911|||BnaA02g33540D|||BnaA02g33540D||1|WARNING_TRANSCRIPT_MULTIPLE_STOP_CODONS)	GT:PL	1/1:255,60,0
chrA02	24069369	chrA02:24069369_C/T	C	T	228	.	DP=21;VDB=0.989239;MQSB=1;SGB=-0.692352;MQ0F=0;AC=2;AN=2;DP4=0,0,10,11;MQ=60;EFF=DOWNSTREAM(MODIFIER||605|||BnaA02g33550D|||BnaA02g33550D||1|WARNING_TRANSCRIPT_MULTIPLE_STOP_CODONS),INTRAGENIC(MODIFIER|||||BnaA02g33550D|||||1),UPSTREAM(MODIFIER||1026|||BnaA02g33540D|||BnaA02g33540D||1|WARNING_TRANSCRIPT_MULTIPLE_STOP_CODONS)	GT:PL	1/1:255,63,0
chrA02	24075877	chrA02:24075877_C/T	C	T	228	.	DP=23;VDB=0.560973;RPB=1;MQB=1;BQB=1;MQSB=0.889418;SGB=-0.692562;MQ0F=0.130435;AC=2;AN=2;DP4=1,0,14,8;MQ=39;EFF=DOWNSTREAM(MODIFIER||2572|||BnaA02g33560D|||BnaA02g33560D||1|WARNING_TRANSCRIPT_MULTIPLE_STOP_CODONS),INTERGENIC(MODIFIER||||||||||1),UPSTREAM(MODIFIER||4258|||BnaA02g33550D|||BnaA02g33550D||1|WARNING_TRANSCRIPT_MULTIPLE_STOP_CODONS)	GT:PL	1/1:255,56,0
chrA02	24265120	chrA02:24265120_A/G	A	G	76	.	DP=7;VDB=0.180561;RPB=0.607698;MQB=0.202566;BQB=0.810265;MQSB=0.810265;SGB=-0.556411;MQ0F=0.285714;ICB=1;HOB=0.5;AC=1;AN=2;DP4=2,1,1,3;MQ=34;EFF=NON_SYNONYMOUS_CODING(MODERATE|MISSENSE|Aca/Gca|T385A||BnaA02g33920D|||BnaA02g33920D|10|1|WARNING_TRANSCRIPT_INCOMPLETE)	GT:PL	0/1:109,0,11
chrA02	24286573	chrA02:24286573_C/T	C	T	111	.	DP=12;VDB=0.0674539;RPB=0.200967;MQB=0.964642;BQB=0.643095;MQSB=0.8618;SGB=-0.636426;MQ0F=0.166667;ICB=1;HOB=0.5;AC=1;AN=2;DP4=0,4,5,2;MQ=35;EFF=DOWNSTREAM(MODIFIER||2485|||BnaA02g33950D|||BnaA02g33950D||1|WARNING_TRANSCRIPT_INCOMPLETE),INTRON(MODIFIER|||||BnaA02g33940D|||BnaA02g33940D|8|1|WARNING_TRANSCRIPT_MULTIPLE_STOP_CODONS)	GT:PL	0/1:144,0,65
chrA02	24310529	chrA02:24310529_C/T	C	T	228	.	DP=20;VDB=0.755124;MQSB=1;SGB=-0.692067;MQ0F=0;AC=2;AN=2;DP4=0,0,15,5;MQ=60;EFF=DOWNSTREAM(MODIFIER||1580|||BnaA02g33970D|||BnaA02g33970D||1|WARNING_TRANSCRIPT_MULTIPLE_STOP_CODONS),SYNONYMOUS_CODING(LOW|SILENT|aaG/aaA|K124||BnaA02g33980D|||BnaA02g33980D|4|1|WARNING_TRANSCRIPT_MULTIPLE_STOP_CODONS),UPSTREAM(MODIFIER||4964|||BnaA02g33990D|||BnaA02g33990D||1)	GT:PL	1/1:255,60,0
chrA02	24324690	chrA02:24324690_C/T	C	T	228	.	DP=20;VDB=0.98116;MQSB=0.112755;SGB=-0.692067;MQ0F=0;AC=2;AN=2;DP4=0,0,9,11;MQ=54;EFF=DOWNSTREAM(MODIFIER||3792|||BnaA02g34000D|||BnaA02g34000D||1|WARNING_TRANSCRIPT_INCOMPLETE),INTERGENIC(MODIFIER||||||||||1),UPSTREAM(MODIFIER||1346|||BnaA02g34010D|||BnaA02g34010D||1|WARNING_TRANSCRIPT_INCOMPLETE),UPSTREAM(MODIFIER||2076|||BnaA02g34020D|||BnaA02g34020D||1|WARNING_TRANSCRIPT_INCOMPLETE)	GT:PL	1/1:255,60,0
chrA02	24392429	chrA02:24392429_C/T	C	T	222	.	DP=77;VDB=0.792236;RPB=0.856048;MQB=0.969078;BQB=0.939616;MQSB=0.859014;SGB=-0.693146;MQ0F=0;ICB=1;HOB=0.5;AC=1;AN=2;DP4=18,17,18,24;MQ=59;EFF=DOWNSTREAM(MODIFIER||3566|||BnaA02g34110D|||BnaA02g34110D||1|WARNING_TRANSCRIPT_MULTIPLE_STOP_CODONS),INTERGENIC(MODIFIER||||||||||1)	GT:PL	0/1:255,0,255
chrA02	24424225	chrA02:24424225_C/T	C	T	228	.	DP=38;VDB=0.519355;MQSB=0.975228;SGB=-0.693143;MQ0F=0;AC=2;AN=2;DP4=0,0,23,15;MQ=59;EFF=DOWNSTREAM(MODIFIER||1139|||BnaA02g34170D|||BnaA02g34170D||1),DOWNSTREAM(MODIFIER||178|||BnaA02g34160D|||BnaA02g34160D||1),DOWNSTREAM(MODIFIER||2141|||BnaA02g34180D|||BnaA02g34180D||1|WARNING_TRANSCRIPT_INCOMPLETE),DOWNSTREAM(MODIFIER||4312|||BnaA02g34140D|||BnaA02g34140D||1),INTRAGENIC(MODIFIER|||||BnaA02g34160D|||||1),UPSTREAM(MODIFIER||1398|||BnaA02g34150D|||BnaA02g34150D||1)	GT:PL	1/1:255,114,0
chrA02	24454229	chrA02:24454229_C/T	C	T	228	.	DP=12;VDB=0.358505;MQSB=0.896474;SGB=-0.680642;MQ0F=0;AC=2;AN=2;DP4=0,0,5,7;MQ=57;EFF=DOWNSTREAM(MODIFIER||3329|||BnaA02g34240D|||BnaA02g34240D||1),INTERGENIC(MODIFIER||||||||||1),UPSTREAM(MODIFIER||2998|||BnaA02g34250D|||BnaA02g34250D||1|WARNING_TRANSCRIPT_MULTIPLE_STOP_CODONS)	GT:PL	1/1:255,36,0
chrA02	24485211	chrA02:24485211_C/T	C	T	228	.	DP=44;VDB=0.0790078;MQSB=0.259067;SGB=-0.693146;MQ0F=0.0227273;AC=2;AN=2;DP4=0,0,23,20;MQ=31;EFF=NON_SYNONYMOUS_CODING(MODERATE|MISSENSE|gGa/gAa|G391E||BnaA02g34300D|||BnaA02g34300D|1|1),UPSTREAM(MODIFIER||1096|||BnaA02g34290D|||BnaA02g34290D||1|WARNING_TRANSCRIPT_INCOMPLETE),UPSTREAM(MODIFIER||1781|||BnaA02g34310D|||BnaA02g34310D||1|WARNING_TRANSCRIPT_INCOMPLETE),UPSTREAM(MODIFIER||3631|||BnaA02g34320D|||BnaA02g34320D||1)	GT:PL	1/1:255,129,0
chrA02	24490738	chrA02:24490738_C/T	C	T	228	.	DP=25;VDB=0.759476;MQSB=0.713793;SGB=-0.692914;MQ0F=0;AC=2;AN=2;DP4=0,0,11,14;MQ=57;EFF=DOWNSTREAM(MODIFIER||2914|||BnaA02g34310D|||BnaA02g34310D||1|WARNING_TRANSCRIPT_INCOMPLETE),DOWNSTREAM(MODIFIER||4762|||BnaA02g34340D|||BnaA02g34340D||1),SYNONYMOUS_CODING(LOW|SILENT|gtC/gtT|V219||BnaA02g34320D|||BnaA02g34320D|3|1),UPSTREAM(MODIFIER||1046|||BnaA02g34330D|||BnaA02g34330D||1|WARNING_TRANSCRIPT_INCOMPLETE),UPSTREAM(MODIFIER||4356|||BnaA02g34300D|||BnaA02g34300D||1)	GT:PL	1/1:255,75,0
chrA02	24528825	chrA02:24528825_C/T	C	T	228	.	DP=30;VDB=0.943351;MQSB=0.968257;SGB=-0.693097;MQ0F=0;AC=2;AN=2;DP4=0,0,12,18;MQ=59;EFF=DOWNSTREAM(MODIFIER||1119|||BnaA02g34380D|||BnaA02g34380D||1|WARNING_TRANSCRIPT_INCOMPLETE),DOWNSTREAM(MODIFIER||946|||BnaA02g34370D|||BnaA02g34370D||1|WARNING_TRANSCRIPT_INCOMPLETE),INTERGENIC(MODIFIER||||||||||1)	GT:PL	1/1:255,90,0
chrA02	24549588	chrA02:24549588_C/T	C	T	228	.	DP=16;VDB=0.12402;MQSB=0.863243;SGB=-0.689466;MQ0F=0;AC=2;AN=2;DP4=0,0,6,10;MQ=58;EFF=INTRON(MODIFIER|||||BnaA02g34420D|||BnaA02g34420D|1|1),UPSTREAM(MODIFIER||2614|||BnaA02g34430D|||BnaA02g34430D||1),UPSTREAM(MODIFIER||3429|||BnaA02g34410D|||BnaA02g34410D||1|WARNING_TRANSCRIPT_INCOMPLETE)	GT:PL	1/1:255,48,0
chrA02	24564932	chrA02:24564932_G/C	G	C	84	.	DP=11;VDB=0.000191588;RPB=0.0401934;MQB=0.803868;BQB=0.924449;MQSB=0.888889;SGB=-0.636426;MQ0F=0;ICB=1;HOB=0.5;AC=1;AN=2;DP4=1,3,1,6;MQ=31;EFF=DOWNSTREAM(MODIFIER||1237|||BnaA02g34470D|||BnaA02g34470D||1),DOWNSTREAM(MODIFIER||2406|||BnaA02g34450D|||BnaA02g34450D||1),NON_SYNONYMOUS_CODING(MODERATE|MISSENSE|Gag/Cag|E47Q||BnaA02g34460D|||BnaA02g34460D|1|1),UPSTREAM(MODIFIER||3027|||BnaA02g34480D|||BnaA02g34480D||1|WARNING_TRANSCRIPT_INCOMPLETE)	GT:PL	0/1:117,0,73
chrA02	24607676	chrA02:24607676_C/T	C	T	222	.	DP=29;VDB=0.307628;RPB=0.988062;MQB=0.21661;BQB=0.270867;MQSB=0.805456;SGB=-0.690438;MQ0F=0;ICB=1;HOB=0.5;AC=1;AN=2;DP4=7,5,9,8;MQ=50;EFF=DOWNSTREAM(MODIFIER||457|||BnaA02g34550D|||BnaA02g34550D||1|WARNING_TRANSCRIPT_MULTIPLE_STOP_CODONS),INTERGENIC(MODIFIER||||||||||1)	GT:PL	0/1:255,0,212
chrA02	24614962	chrA02:24614962_C/T	C	T	174	.	DP=30;VDB=0.864512;RPB=0.810254;MQB=0.916147;BQB=0.872109;MQSB=0.239099;SGB=-0.683931;MQ0F=0;ICB=1;HOB=0.5;AC=1;AN=2;DP4=5,12,2,11;MQ=58;EFF=SPLICE_SITE_REGION(LOW|||||BnaA02g34560D|||BnaA02g34560D|4|1|WARNING_TRANSCRIPT_INCOMPLETE),STOP_GAINED(HIGH|NONSENSE|Cag/Tag|Q106*||BnaA02g34560D|||BnaA02g34560D|4|1|WARNING_TRANSCRIPT_INCOMPLETE)	GT:PL	0/1:207,0,255
chrA02	24655133	chrA02:24655133_A/T	A	T	63	.	DP=7;VDB=0.0822145;RPB=0.607698;MQB=0.202566;BQB=0.202566;MQSB=1;SGB=-0.511536;MQ0F=0;ICB=1;HOB=0.5;AC=1;AN=2;DP4=4,0,2,1;MQ=46;EFF=INTERGENIC(MODIFIER||||||||||1),UPSTREAM(MODIFIER||2218|||BnaA02g34600D|||BnaA02g34600D||1),UPSTREAM(MODIFIER||2536|||BnaA02g34610D|||BnaA02g34610D||1|WARNING_TRANSCRIPT_INCOMPLETE)	GT:PL	0/1:96,0,77
chrA02	24692626	chrA02:24692626_C/T	C	T	224	.	DP=12;VDB=0.148495;MQSB=0.540433;SGB=-0.680642;MQ0F=0;AC=2;AN=2;DP4=0,0,9,3;MQ=51;EFF=DOWNSTREAM(MODIFIER||2211|||BnaA02g34670D|||BnaA02g34670D||1|WARNING_TRANSCRIPT_INCOMPLETE),NON_SYNONYMOUS_CODING(MODERATE|MISSENSE|Gaa/Aaa|E14K||BnaA02g34660D|||BnaA02g34660D|1|1),SPLICE_SITE_REGION(LOW|||||BnaA02g34660D|||BnaA02g34660D|1|1),UPSTREAM(MODIFIER||1016|||BnaA02g34650D|||BnaA02g34650D||1)	GT:PL	1/1:251,36,0
chrA02	24748199	chrA02:24748199_C/T	C	T	228	.	DP=24;VDB=0.26146;MQSB=1;SGB=-0.692717;MQ0F=0;AC=2;AN=2;DP4=0,0,10,13;MQ=60;EFF=INTERGENIC(MODIFIER||||||||||1),UPSTREAM(MODIFIER||1441|||BnaA02g34760D|||BnaA02g34760D||1),UPSTREAM(MODIFIER||3854|||BnaA02g34780D|||BnaA02g34780D||1),UPSTREAM(MODIFIER||880|||BnaA02g34770D|||BnaA02g34770D||1|WARNING_TRANSCRIPT_MULTIPLE_STOP_CODONS)	GT:PL	1/1:255,69,0
chrA02	24753636	chrA02:24753636_C/T	C	T	228	.	DP=19;VDB=0.761374;MQSB=0.965977;SGB=-0.69168;MQ0F=0;AC=2;AN=2;DP4=0,0,6,13;MQ=57;EFF=DOWNSTREAM(MODIFIER||3422|||BnaA02g34770D|||BnaA02g34770D||1|WARNING_TRANSCRIPT_MULTIPLE_STOP_CODONS),DOWNSTREAM(MODIFIER||38|||BnaA02g34790D|||BnaA02g34790D||1|WARNING_TRANSCRIPT_INCOMPLETE),DOWNSTREAM(MODIFIER||4692|||BnaA02g34800D|||BnaA02g34800D||1),DOWNSTREAM(MODIFIER||714|||BnaA02g34780D|||BnaA02g34780D||1),INTERGENIC(MODIFIER||||||||||1)	GT:PL	1/1:255,57,0
chrA02	24765572	chrA02:24765572_C/T	C	T	228	.	DP=51;VDB=0.786832;MQSB=0.293505;SGB=-0.693147;MQ0F=0.0196078;AC=2;AN=2;DP4=0,0,31,18;MQ=51;EFF=DOWNSTREAM(MODIFIER||1046|||BnaA02g34820D|||BnaA02g34820D||1),DOWNSTREAM(MODIFIER||1413|||BnaA02g34840D|||BnaA02g34840D||1|WARNING_TRANSCRIPT_INCOMPLETE),STOP_GAINED(HIGH|NONSENSE|Cag/Tag|Q126*||BnaA02g34830D|||BnaA02g34830D|4|1|WARNING_TRANSCRIPT_INCOMPLETE),UPSTREAM(MODIFIER||3837|||BnaA02g34810D|||BnaA02g34810D||1|WARNING_TRANSCRIPT_MULTIPLE_STOP_CODONS)	GT:PL	1/1:255,148,0
chrA02	24768015	chrA02:24768015_C/T	C	T	228	.	DP=25;VDB=0.0950764;MQSB=0.108484;SGB=-0.692914;MQ0F=0;AC=2;AN=2;DP4=0,0,11,14;MQ=54;EFF=DOWNSTREAM(MODIFIER||1365|||BnaA02g34830D|||BnaA02g34830D||1|WARNING_TRANSCRIPT_INCOMPLETE),DOWNSTREAM(MODIFIER||3346|||BnaA02g34850D|||BnaA02g34850D||1),DOWNSTREAM(MODIFIER||3489|||BnaA02g34820D|||BnaA02g34820D||1),INTRON(MODIFIER|||||BnaA02g34840D|||BnaA02g34840D|4|1|WARNING_TRANSCRIPT_INCOMPLETE)	GT:PL	1/1:255,75,0
chrA03	94484	chrA03:94484_C/T	C	T	175	.	DP=34;VDB=0.86052;RPB=0.930912;MQB=0.968683;BQB=0.0156726;MQSB=0.50373;SGB=-0.680642;MQ0F=0;ICB=1;HOB=0.5;AC=1;AN=2;DP4=11,11,6,6;MQ=57;EFF=DOWNSTREAM(MODIFIER||1954|||BnaA03g00240D|||BnaA03g00240D||1|WARNING_TRANSCRIPT_INCOMPLETE),DOWNSTREAM(MODIFIER||4466|||BnaA03g00250D|||BnaA03g00250D||1|WARNING_TRANSCRIPT_INCOMPLETE),NON_SYNONYMOUS_CODING(MODERATE|MISSENSE|tCc/tTc|S855F||BnaA03g00230D|||BnaA03g00230D|17|1|WARNING_TRANSCRIPT_MULTIPLE_STOP_CODONS)	GT:PL	0/1:208,0,255
chrA03	95292	chrA03:95292_C/T	C	T	222	.	DP=30;VDB=0.564771;RPB=0.989471;MQB=0.873708;BQB=0.595324;MQSB=0.665848;SGB=-0.689466;MQ0F=0.0666667;ICB=1;HOB=0.5;AC=1;AN=2;DP4=4,10,6,10;MQ=53;EFF=DOWNSTREAM(MODIFIER||1146|||BnaA03g00240D|||BnaA03g00240D||1|WARNING_TRANSCRIPT_INCOMPLETE),DOWNSTREAM(MODIFIER||3658|||BnaA03g00250D|||BnaA03g00250D||1|WARNING_TRANSCRIPT_INCOMPLETE),NON_SYNONYMOUS_CODING(MODERATE|MISSENSE|Ccc/Tcc|P989S||BnaA03g00230D|||BnaA03g00230D|20|1|WARNING_TRANSCRIPT_MULTIPLE_STOP_CODONS)	GT:PL	0/1:255,0,216
chrA03	110476	chrA03:110476_C/T	C	T	105	.	DP=6;VDB=0.00625083;MQSB=1;SGB=-0.616816;MQ0F=0;AC=2;AN=2;DP4=0,0,5,1;MQ=29;EFF=DOWNSTREAM(MODIFIER||677|||BnaA03g00290D|||BnaA03g00290D||1),INTERGENIC(MODIFIER||||||||||1),UPSTREAM(MODIFIER||179|||BnaA03g00300D|||BnaA03g00300D||1|WARNING_TRANSCRIPT_INCOMPLETE),UPSTREAM(MODIFIER||2061|||BnaA03g00280D|||BnaA03g00280D||1|WARNING_TRANSCRIPT_MULTIPLE_STOP_CODONS),UPSTREAM(MODIFIER||3202|||BnaA03g00310D|||BnaA03g00310D||1|WARNING_TRANSCRIPT_INCOMPLETE),UPSTREAM(MODIFIER||4657|||BnaA03g00270D|||BnaA03g00270D||1|WARNING_TRANSCRIPT_INCOMPLETE),UPSTREAM(MODIFIER||4948|||BnaA03g00320D|||BnaA03g00320D||1)	GT:PL	1/1:132,18,0
chrA03	114661	chrA03:114661_C/T	C	T	222	.	DP=25;VDB=0.48571;RPB=0.755493;MQB=0.990431;BQB=0.857404;MQSB=0.956238;SGB=-0.688148;MQ0F=0;ICB=1;HOB=0.5;AC=1;AN=2;DP4=5,5,8,7;MQ=56;EFF=DOWNSTREAM(MODIFIER||1534|||BnaA03g00330D|||BnaA03g00330D||1|WARNING_TRANSCRIPT_INCOMPLETE),DOWNSTREAM(MODIFIER||1940|||BnaA03g00300D|||BnaA03g00300D||1|WARNING_TRANSCRIPT_INCOMPLETE),DOWNSTREAM(MODIFIER||4651|||BnaA03g00340D|||BnaA03g00340D||1|WARNING_TRANSCRIPT_MULTIPLE_STOP_CODONS),DOWNSTREAM(MODIFIER||4862|||BnaA03g00290D|||BnaA03g00290D||1),SYNONYMOUS_CODING(LOW|SILENT|ctC/ctT|L310||BnaA03g00310D|||BnaA03g00310D|2|1|WARNING_TRANSCRIPT_INCOMPLETE),UPSTREAM(MODIFIER||763|||BnaA03g00320D|||BnaA03g00320D||1)	GT:PL	0/1:255,0,203
chrA03	281345	chrA03:281345_C/T	C	T	171	.	DP=14;VDB=0.333347;RPB=0.526122;MQB=0.83527;BQB=0.606531;MQSB=0.693041;SGB=-0.662043;MQ0F=0;ICB=1;HOB=0.5;AC=1;AN=2;DP4=4,1,7,2;MQ=57;EFF=DOWNSTREAM(MODIFIER||1919|||BnaA03g00600D|||BnaA03g00600D||1|WARNING_TRANSCRIPT_MULTIPLE_STOP_CODONS),DOWNSTREAM(MODIFIER||21|||BnaA03g00620D|||BnaA03g00620D||1),DOWNSTREAM(MODIFIER||62|||BnaA03g00610D|||BnaA03g00610D||1|WARNING_TRANSCRIPT_INCOMPLETE),INTERGENIC(MODIFIER||||||||||1)	GT:PL	0/1:204,0,113
chrA03	296226	chrA03:296226_C/T	C	T	222	.	DP=25;VDB=0.527592;RPB=0.973216;MQB=0.958466;BQB=0.908967;MQSB=0.998522;SGB=-0.690438;MQ0F=0;ICB=1;HOB=0.5;AC=1;AN=2;DP4=5,3,8,9;MQ=58;EFF=DOWNSTREAM(MODIFIER||1265|||BnaA03g00660D|||BnaA03g00660D||1),DOWNSTREAM(MODIFIER||1587|||BnaA03g00650D|||BnaA03g00650D||1|WARNING_TRANSCRIPT_INCOMPLETE),DOWNSTREAM(MODIFIER||3028|||BnaA03g00640D|||BnaA03g00640D||1|WARNING_TRANSCRIPT_MULTIPLE_STOP_CODONS),SYNONYMOUS_CODING(LOW|SILENT|gtC/gtT|V194||BnaA03g00670D|||BnaA03g00670D|2|1|WARNING_TRANSCRIPT_MULTIPLE_STOP_CODONS),UPSTREAM(MODIFIER||2645|||BnaA03g00680D|||BnaA03g00680D||1|WARNING_TRANSCRIPT_INCOMPLETE),UPSTREAM(MODIFIER||3119|||BnaA03g00690D|||BnaA03g00690D||1|WARNING_TRANSCRIPT_MULTIPLE_STOP_CODONS)	GT:PL	0/1:255,0,163
chrA03	296464	chrA03:296464_C/T	C	T	208	.	DP=20;VDB=0.59772;RPB=0.614016;MQB=0.943233;BQB=0.930391;MQSB=0.931063;SGB=-0.676189;MQ0F=0;ICB=1;HOB=0.5;AC=1;AN=2;DP4=5,4,5,6;MQ=57;EFF=DOWNSTREAM(MODIFIER||1503|||BnaA03g00660D|||BnaA03g00660D||1),DOWNSTREAM(MODIFIER||1825|||BnaA03g00650D|||BnaA03g00650D||1|WARNING_TRANSCRIPT_INCOMPLETE),DOWNSTREAM(MODIFIER||3266|||BnaA03g00640D|||BnaA03g00640D||1|WARNING_TRANSCRIPT_MULTIPLE_STOP_CODONS),STOP_GAINED(HIGH|NONSENSE|Cga/Tga|R274*||BnaA03g00670D|||BnaA03g00670D|2|1|WARNING_TRANSCRIPT_MULTIPLE_STOP_CODONS),UPSTREAM(MODIFIER||2407|||BnaA03g00680D|||BnaA03g00680D||1|WARNING_TRANSCRIPT_INCOMPLETE),UPSTREAM(MODIFIER||2881|||BnaA03g00690D|||BnaA03g00690D||1|WARNING_TRANSCRIPT_MULTIPLE_STOP_CODONS)	GT:PL	0/1:241,0,202
chrA03	300723	chrA03:300723_C/T	C	T	222	.	DP=35;VDB=0.671413;RPB=0.94699;MQB=1;BQB=0.99335;MQSB=1;SGB=-0.691153;MQ0F=0;ICB=1;HOB=0.5;AC=1;AN=2;DP4=9,8,6,12;MQ=60;EFF=DOWNSTREAM(MODIFIER||1581|||BnaA03g00680D|||BnaA03g00680D||1|WARNING_TRANSCRIPT_INCOMPLETE),DOWNSTREAM(MODIFIER||3702|||BnaA03g00670D|||BnaA03g00670D||1|WARNING_TRANSCRIPT_MULTIPLE_STOP_CODONS),DOWNSTREAM(MODIFIER||4712|||BnaA03g00700D|||BnaA03g00700D||1),NON_SYNONYMOUS_CODING(MODERATE|MISSENSE|Ctc/Ttc|L286F||BnaA03g00690D|||BnaA03g00690D|6|1|WARNING_TRANSCRIPT_MULTIPLE_STOP_CODONS)	GT:PL	0/1:255,0,255
chrA03	338033	chrA03:338033_C/T	C	T	126	.	DP=14;VDB=0.26936;RPB=0.360111;MQB=0.966012;BQB=0.966012;MQSB=1;SGB=-0.636426;MQ0F=0;ICB=1;HOB=0.5;AC=1;AN=2;DP4=3,4,5,2;MQ=60;EFF=DOWNSTREAM(MODIFIER||2283|||BnaA03g00790D|||BnaA03g00790D||1),DOWNSTREAM(MODIFIER||3924|||BnaA03g00770D|||BnaA03g00770D||1|WARNING_TRANSCRIPT_INCOMPLETE),NON_SYNONYMOUS_CODING(MODERATE|MISSENSE|aGc/aAc|S86N||BnaA03g00780D|||BnaA03g00780D|1|1)	GT:PL	0/1:159,0,165
chrA03	365475	chrA03:365475_C/T	C	T	199	.	DP=43;VDB=0.54274;RPB=0.803993;MQB=1;BQB=0.788213;MQSB=1;SGB=-0.690438;MQ0F=0;ICB=1;HOB=0.5;AC=1;AN=2;DP4=8,13,3,14;MQ=60;EFF=DOWNSTREAM(MODIFIER||1926|||BnaA03g00850D|||BnaA03g00850D||1|WARNING_TRANSCRIPT_INCOMPLETE),DOWNSTREAM(MODIFIER||4812|||BnaA03g00860D|||BnaA03g00860D||1|WARNING_TRANSCRIPT_INCOMPLETE),STOP_GAINED(HIGH|NONSENSE|Caa/Taa|Q116*||BnaA03g00840D|||BnaA03g00840D|1|1|WARNING_TRANSCRIPT_INCOMPLETE)	GT:PL	0/1:232,0,255
chrA03	371056	chrA03:371056_C/T	C	T	208	.	DP=23;VDB=0.212183;RPB=0.653027;MQB=0.944319;BQB=0.135271;MQSB=0.921963;SGB=-0.676189;MQ0F=0;ICB=1;HOB=0.5;AC=1;AN=2;DP4=6,6,4,7;MQ=58;EFF=DOWNSTREAM(MODIFIER||4110|||BnaA03g00840D|||BnaA03g00840D||1|WARNING_TRANSCRIPT_INCOMPLETE),INTRON(MODIFIER|||||BnaA03g00860D|||BnaA03g00860D|2|1|WARNING_TRANSCRIPT_INCOMPLETE),UPSTREAM(MODIFIER||900|||BnaA03g00850D|||BnaA03g00850D||1|WARNING_TRANSCRIPT_INCOMPLETE)	GT:PL	0/1:241,0,240
chrA03	448432	chrA03:448432_C/G	C	G	170	.	DP=9;VDB=4.14525e-05;MQSB=0.428571;SGB=-0.662043;MQ0F=0;AC=2;AN=2;DP4=0,0,2,7;MQ=40;EFF=DOWNSTREAM(MODIFIER||4309|||BnaA03g01020D|||BnaA03g01020D||1|WARNING_TRANSCRIPT_MULTIPLE_STOP_CODONS),DOWNSTREAM(MODIFIER||4731|||BnaA03g01040D|||BnaA03g01040D||1|WARNING_TRANSCRIPT_INCOMPLETE),INTRON(MODIFIER|||||BnaA03g01030D|||BnaA03g01030D|7|1|WARNING_TRANSCRIPT_INCOMPLETE)	GT:PL	1/1:197,27,0
chrA03	456050	chrA03:456050_C/T	C	T	74	.	DP=12;VDB=0.980122;RPB=0.760054;MQB=0.95494;BQB=0.838008;MQSB=1;SGB=-0.590765;MQ0F=0;ICB=1;HOB=0.5;AC=1;AN=2;DP4=6,1,5,0;MQ=56;EFF=INTRON(MODIFIER|||||BnaA03g01040D|||BnaA03g01040D|3|1|WARNING_TRANSCRIPT_INCOMPLETE),UPSTREAM(MODIFIER||4397|||BnaA03g01030D|||BnaA03g01030D||1|WARNING_TRANSCRIPT_INCOMPLETE)	GT:PL	0/1:107,0,164
chrA03	459708	chrA03:459708_C/T	C	T	222	.	DP=32;VDB=0.891565;RPB=0.837563;MQB=1;BQB=0.50379;MQSB=1;SGB=-0.690438;MQ0F=0;ICB=1;HOB=0.5;AC=1;AN=2;DP4=7,7,5,12;MQ=60;EFF=INTERGENIC(MODIFIER||||||||||1),UPSTREAM(MODIFIER||2383|||BnaA03g01040D|||BnaA03g01040D||1|WARNING_TRANSCRIPT_INCOMPLETE)	GT:PL	0/1:255,0,255
chrA03	475303	chrA03:475303_C/T	C	T	107	.	DP=11;VDB=0.383239;RPB=0.950952;MQB=0.950952;BQB=0.742931;MQSB=0.950952;SGB=-0.590765;MQ0F=0;ICB=1;HOB=0.5;AC=1;AN=2;DP4=3,3,2,3;MQ=60;EFF=INTERGENIC(MODIFIER||||||||||1),UPSTREAM(MODIFIER||2597|||BnaA03g01060D|||BnaA03g01060D||1|WARNING_TRANSCRIPT_MULTIPLE_STOP_CODONS),UPSTREAM(MODIFIER||261|||BnaA03g01070D|||BnaA03g01070D||1|WARNING_TRANSCRIPT_INCOMPLETE)	GT:PL	0/1:140,0,165
chrA03	560097	chrA03:560097_C/T	C	T	115	.	DP=20;VDB=0.933109;RPB=0.924509;MQB=1;BQB=0.797045;MQSB=1;SGB=-0.636426;MQ0F=0;ICB=1;HOB=0.5;AC=1;AN=2;DP4=11,2,5,2;MQ=60;EFF=DOWNSTREAM(MODIFIER||2333|||BnaA03g01170D|||BnaA03g01170D||1|WARNING_TRANSCRIPT_INCOMPLETE),INTRAGENIC(MODIFIER|||||BnaA03g01180D|||||1),UPSTREAM(MODIFIER||15|||BnaA03g01180D|||BnaA03g01180D||1|WARNING_TRANSCRIPT_INCOMPLETE),UPSTREAM(MODIFIER||3195|||BnaA03g01190D|||BnaA03g01190D||1|WARNING_TRANSCRIPT_INCOMPLETE),UPSTREAM(MODIFIER||4757|||BnaA03g01160D|||BnaA03g01160D||1)	GT:PL	0/1:148,0,210
chrA03	611774	chrA03:611774_C/T	C	T	197	.	DP=13;VDB=0.185364;RPB=0.423112;MQB=0.898397;BQB=0.304076;MQSB=0.695312;SGB=-0.662043;MQ0F=0;ICB=1;HOB=0.5;AC=1;AN=2;DP4=2,2,5,4;MQ=56;EFF=INTERGENIC(MODIFIER||||||||||1),UPSTREAM(MODIFIER||2308|||BnaA03g01290D|||BnaA03g01290D||1),UPSTREAM(MODIFIER||517|||BnaA03g01300D|||BnaA03g01300D||1|WARNING_TRANSCRIPT_INCOMPLETE)	GT:PL	0/1:230,0,95
chrA03	631706	chrA03:631706_C/T	C	T	179	.	DP=19;VDB=0.373295;RPB=0.114463;MQB=0.544711;BQB=0.569308;MQSB=0.544711;SGB=-0.662043;MQ0F=0;ICB=1;HOB=0.5;AC=1;AN=2;DP4=6,4,4,5;MQ=56;EFF=DOWNSTREAM(MODIFIER||2831|||BnaA03g01370D|||BnaA03g01370D||1|WARNING_TRANSCRIPT_INCOMPLETE),NON_SYNONYMOUS_CODING(MODERATE|MISSENSE|aGa/aAa|R407K||BnaA03g01360D|||BnaA03g01360D|6|1|WARNING_TRANSCRIPT_MULTIPLE_STOP_CODONS),UPSTREAM(MODIFIER||2554|||BnaA03g01350D|||BnaA03g01350D||1|WARNING_TRANSCRIPT_INCOMPLETE),UPSTREAM(MODIFIER||3631|||BnaA03g01340D|||BnaA03g01340D||1|WARNING_TRANSCRIPT_INCOMPLETE),UPSTREAM(MODIFIER||4969|||BnaA03g01380D|||BnaA03g01380D||1)	GT:PL	0/1:212,0,213
chrA03	654224	chrA03:654224_C/T	C	T	85	.	DP=22;VDB=0.397713;RPB=0.319185;MQB=0.182982;BQB=0.762053;MQSB=0.0866696;SGB=-0.616816;MQ0F=0.181818;ICB=1;HOB=0.5;AC=1;AN=2;DP4=12,4,4,2;MQ=38;EFF=DOWNSTREAM(MODIFIER||4770|||BnaA03g01410D|||BnaA03g01410D||1),INTERGENIC(MODIFIER||||||||||1),UPSTREAM(MODIFIER||316|||BnaA03g01430D|||BnaA03g01430D||1|WARNING_TRANSCRIPT_INCOMPLETE),UPSTREAM(MODIFIER||3381|||BnaA03g01440D|||BnaA03g01440D||1|WARNING_TRANSCRIPT_INCOMPLETE),UPSTREAM(MODIFIER||3604|||BnaA03g01420D|||BnaA03g01420D||1|WARNING_TRANSCRIPT_INCOMPLETE)	GT:PL	0/1:118,0,208
chrA03	666821	chrA03:666821_C/T	C	T	171	.	DP=20;VDB=0.392568;RPB=0.206417;MQB=1;BQB=0.525788;MQSB=0.791547;SGB=-0.670168;MQ0F=0;ICB=1;HOB=0.5;AC=1;AN=2;DP4=3,7,8,2;MQ=56;EFF=DOWNSTREAM(MODIFIER||2486|||BnaA03g01450D|||BnaA03g01450D||1),DOWNSTREAM(MODIFIER||281|||BnaA03g01470D|||BnaA03g01470D||1|WARNING_TRANSCRIPT_INCOMPLETE),DOWNSTREAM(MODIFIER||3025|||BnaA03g01480D|||BnaA03g01480D||1|WARNING_TRANSCRIPT_INCOMPLETE),DOWNSTREAM(MODIFIER||4721|||BnaA03g01490D|||BnaA03g01490D||1|WARNING_TRANSCRIPT_MULTIPLE_STOP_CODONS),NON_SYNONYMOUS_CODING(MODERATE|MISSENSE|Cct/Tct|P514S||BnaA03g01460D|||BnaA03g01460D|2|1|WARNING_TRANSCRIPT_INCOMPLETE)	GT:PL	0/1:204,0,202
chrA03	698872	chrA03:698872_C/T	C	T	222	.	DP=29;VDB=0.442967;RPB=0.208331;MQB=0.965321;BQB=0.378025;MQSB=0.921439;SGB=-0.690438;MQ0F=0;ICB=1;HOB=0.5;AC=1;AN=2;DP4=7,5,11,6;MQ=59;EFF=DOWNSTREAM(MODIFIER||2068|||BnaA03g01550D|||BnaA03g01550D||1),STOP_GAINED(HIGH|NONSENSE|Cga/Tga|R802*||BnaA03g01540D|||BnaA03g01540D|2|1|WARNING_TRANSCRIPT_INCOMPLETE)	GT:PL	0/1:255,0,232
chrA03	705195	chrA03:705195_G/A	G	A	124	.	DP=12;VDB=0.276556;RPB=0.40926;MQB=0.838008;BQB=0.40926;MQSB=1;SGB=-0.636426;MQ0F=0;ICB=1;HOB=0.5;AC=1;AN=2;DP4=5,0,6,1;MQ=45;EFF=DOWNSTREAM(MODIFIER||2438|||BnaA03g01570D|||BnaA03g01570D||1),DOWNSTREAM(MODIFIER||4951|||BnaA03g01540D|||BnaA03g01540D||1|WARNING_TRANSCRIPT_INCOMPLETE),INTERGENIC(MODIFIER||||||||||1),UPSTREAM(MODIFIER||2318|||BnaA03g01550D|||BnaA03g01550D||1),UPSTREAM(MODIFIER||271|||BnaA03g01560D|||BnaA03g01560D||1|WARNING_TRANSCRIPT_INCOMPLETE)	GT:PL	0/1:157,0,79
chrA03	796658	chrA03:796658_C/T	C	T	180	.	DP=20;VDB=0.486768;RPB=0.885207;MQB=0.999279;BQB=0.682718;MQSB=0.311403;SGB=-0.676189;MQ0F=0;ICB=1;HOB=0.5;AC=1;AN=2;DP4=7,2,8,3;MQ=49;EFF=DOWNSTREAM(MODIFIER||4899|||BnaA03g01620D|||BnaA03g01620D||1),INTERGENIC(MODIFIER||||||||||1),UPSTREAM(MODIFIER||2425|||BnaA03g01640D|||BnaA03g01640D||1),UPSTREAM(MODIFIER||3808|||BnaA03g01630D|||BnaA03g01630D||1)	GT:PL	0/1:213,0,183
chrA03	822207	chrA03:822207_C/T	C	T	149	.	DP=39;VDB=0.683076;RPB=0.990669;MQB=0.860708;BQB=0.974294;MQSB=0.00341511;SGB=-0.680642;MQ0F=0;ICB=1;HOB=0.5;AC=1;AN=2;DP4=15,12,7,5;MQ=48;EFF=DOWNSTREAM(MODIFIER||2761|||BnaA03g01750D|||BnaA03g01750D||1|WARNING_TRANSCRIPT_INCOMPLETE),INTRON(MODIFIER|||||BnaA03g01740D|||BnaA03g01740D|10|1|WARNING_TRANSCRIPT_MULTIPLE_STOP_CODONS),UPSTREAM(MODIFIER||1250|||BnaA03g01730D|||BnaA03g01730D||1),UPSTREAM(MODIFIER||1628|||BnaA03g01720D|||BnaA03g01720D||1),UPSTREAM(MODIFIER||1796|||BnaA03g01710D|||BnaA03g01710D||1),UPSTREAM(MODIFIER||1968|||BnaA03g01700D|||BnaA03g01700D||1),UPSTREAM(MODIFIER||3044|||BnaA03g01690D|||BnaA03g01690D||1|WARNING_TRANSCRIPT_MULTIPLE_STOP_CODONS)	GT:PL	0/1:182,0,255
chrA03	956308	chrA03:956308_C/T	C	T	118	.	DP=13;VDB=0.250121;RPB=0.961166;MQB=0.695312;BQB=0.695312;MQSB=0.239651;SGB=-0.616816;MQ0F=0;ICB=1;HOB=0.5;AC=1;AN=2;DP4=5,2,5,1;MQ=56;EFF=DOWNSTREAM(MODIFIER||1867|||BnaA03g02080D|||BnaA03g02080D||1|WARNING_TRANSCRIPT_INCOMPLETE),INTERGENIC(MODIFIER||||||||||1),UPSTREAM(MODIFIER||3957|||BnaA03g02090D|||BnaA03g02090D||1|WARNING_TRANSCRIPT_INCOMPLETE)	GT:PL	0/1:151,0,177
chrA03	958873	chrA03:958873_C/T	C	T	206	.	DP=19;VDB=0.552188;RPB=0.238671;MQB=0.129211;BQB=0.661993;MQSB=0.978919;SGB=-0.676189;MQ0F=0;ICB=1;HOB=0.5;AC=1;AN=2;DP4=5,3,6,5;MQ=51;EFF=DOWNSTREAM(MODIFIER||3441|||BnaA03g02100D|||BnaA03g02100D||1|WARNING_TRANSCRIPT_INCOMPLETE),NON_SYNONYMOUS_CODING(MODERATE|MISSENSE|cGa/cAa|R52Q||BnaA03g02080D|||BnaA03g02080D|1|1|WARNING_TRANSCRIPT_INCOMPLETE),UPSTREAM(MODIFIER||1392|||BnaA03g02090D|||BnaA03g02090D||1|WARNING_TRANSCRIPT_INCOMPLETE)	GT:PL	0/1:239,0,150
chrA03	964524	chrA03:964524_C/T	C	T	172	.	DP=17;VDB=0.300288;RPB=0.377804;MQB=1;BQB=0.928603;MQSB=1;SGB=-0.662043;MQ0F=0;ICB=1;HOB=0.5;AC=1;AN=2;DP4=1,7,5,4;MQ=60;EFF=DOWNSTREAM(MODIFIER||3611|||BnaA03g02120D|||BnaA03g02120D||1),DOWNSTREAM(MODIFIER||3623|||BnaA03g02090D|||BnaA03g02090D||1|WARNING_TRANSCRIPT_INCOMPLETE),DOWNSTREAM(MODIFIER||495|||BnaA03g02110D|||BnaA03g02110D||1|WARNING_TRANSCRIPT_INCOMPLETE),INTERGENIC(MODIFIER||||||||||1),UPSTREAM(MODIFIER||1211|||BnaA03g02100D|||BnaA03g02100D||1|WARNING_TRANSCRIPT_INCOMPLETE)	GT:PL	0/1:205,0,157
chrA03	997784	chrA03:997784_C/T	C	T	222	.	DP=31;VDB=0.709434;RPB=0.989518;MQB=1;BQB=0.994638;MQSB=1;SGB=-0.688148;MQ0F=0;ICB=1;HOB=0.5;AC=1;AN=2;DP4=10,5,7,8;MQ=60;EFF=SPLICE_SITE_REGION(LOW|||||BnaA03g02170D|||BnaA03g02170D|4|1|WARNING_TRANSCRIPT_INCOMPLETE),SYNONYMOUS_CODING(LOW|SILENT|gtC/gtT|V149||BnaA03g02170D|||BnaA03g02170D|4|1|WARNING_TRANSCRIPT_INCOMPLETE),UPSTREAM(MODIFIER||4985|||BnaA03g02180D|||BnaA03g02180D||1|WARNING_TRANSCRIPT_INCOMPLETE)	GT:PL	0/1:255,0,255
chrA03	1005851	chrA03:1005851_C/T	C	T	150	.	DP=17;VDB=0.5;RPB=0.792156;MQB=0.45198;BQB=0.915545;MQSB=0.686279;SGB=-0.651104;MQ0F=0;ICB=1;HOB=0.5;AC=1;AN=2;DP4=5,3,5,3;MQ=54;EFF=DOWNSTREAM(MODIFIER||166|||BnaA03g02210D|||BnaA03g02210D||1|WARNING_TRANSCRIPT_INCOMPLETE),DOWNSTREAM(MODIFIER||1908|||BnaA03g02190D|||BnaA03g02190D||1|WARNING_TRANSCRIPT_INCOMPLETE),DOWNSTREAM(MODIFIER||2599|||BnaA03g02180D|||BnaA03g02180D||1|WARNING_TRANSCRIPT_INCOMPLETE),INTRAGENIC(MODIFIER|||||BnaA03g02210D|||||1),UPSTREAM(MODIFIER||553|||BnaA03g02200D|||BnaA03g02200D||1)	GT:PL	0/1:183,0,187
chrA03	1021305	chrA03:1021305_C/T	C	T	110	.	DP=9;VDB=0.000311348;RPB=0;MQB=0.857143;BQB=0;MQSB=0.730948;SGB=-0.636426;MQ0F=0;ICB=1;HOB=0.5;AC=1;AN=2;DP4=2,0,3,4;MQ=34;EFF=DOWNSTREAM(MODIFIER||1695|||BnaA03g02230D|||BnaA03g02230D||1|WARNING_TRANSCRIPT_MULTIPLE_STOP_CODONS),NON_SYNONYMOUS_CODING(MODERATE|MISSENSE|Cct/Tct|P149S||BnaA03g02220D|||BnaA03g02220D|2|1|WARNING_TRANSCRIPT_INCOMPLETE)	GT:PL	0/1:144,0,36
chrA03	1125883	chrA03:1125883_C/T	C	T	176	.	DP=25;VDB=0.622197;RPB=0.537046;MQB=0.504695;BQB=0.996677;MQSB=0.0095249;SGB=-0.680642;MQ0F=0;ICB=1;HOB=0.5;AC=1;AN=2;DP4=7,6,8,4;MQ=48;EFF=DOWNSTREAM(MODIFIER||1908|||BnaA03g02470D|||BnaA03g02470D||1),DOWNSTREAM(MODIFIER||3519|||BnaA03g02500D|||BnaA03g02500D||1),INTRAGENIC(MODIFIER|||||BnaA03g02480D|||||1),UPSTREAM(MODIFIER||108|||BnaA03g02480D|||BnaA03g02480D||1),UPSTREAM(MODIFIER||1215|||BnaA03g02490D|||BnaA03g02490D||1|WARNING_TRANSCRIPT_INCOMPLETE),UPSTREAM(MODIFIER||4388|||BnaA03g02460D|||BnaA03g02460D||1)	GT:PL	0/1:209,0,254
chrA03	1135977	chrA03:1135977_C/T	C	T	167	.	DP=48;VDB=0.976295;RPB=0.729697;MQB=0.997687;BQB=0.152509;MQSB=0.776103;SGB=-0.686358;MQ0F=0;ICB=1;HOB=0.5;AC=1;AN=2;DP4=17,17,8,6;MQ=58;EFF=INTERGENIC(MODIFIER||||||||||1),UPSTREAM(MODIFIER||2236|||BnaA03g02510D|||BnaA03g02510D||1|WARNING_TRANSCRIPT_MULTIPLE_STOP_CODONS)	GT:PL	0/1:201,0,255
chrA03	1191954	chrA03:1191954_C/T	C	T	202	.	DP=31;VDB=0.959898;RPB=0.987261;MQB=1;BQB=0.922998;MQSB=1;SGB=-0.683931;MQ0F=0;ICB=1;HOB=0.5;AC=1;AN=2;DP4=10,8,9,4;MQ=60;EFF=DOWNSTREAM(MODIFIER||4955|||BnaA03g02550D|||BnaA03g02550D||1),DOWNSTREAM(MODIFIER||655|||BnaA03g02540D|||BnaA03g02540D||1|WARNING_TRANSCRIPT_INCOMPLETE),INTERGENIC(MODIFIER||||||||||1),UPSTREAM(MODIFIER||1827|||BnaA03g02530D|||BnaA03g02530D||1|WARNING_TRANSCRIPT_INCOMPLETE)	GT:PL	0/1:235,0,255
chrA03	1318157	chrA03:1318157_C/T	C	T	112	.	DP=21;VDB=0.862543;RPB=0.444739;MQB=0.651439;BQB=0.236815;MQSB=0.381255;SGB=-0.651104;MQ0F=0;ICB=1;HOB=0.5;AC=1;AN=2;DP4=6,6,2,6;MQ=39;EFF=DOWNSTREAM(MODIFIER||3414|||BnaA03g02720D|||BnaA03g02720D||1),INTRON(MODIFIER|||||BnaA03g02730D|||BnaA03g02730D|11|1|WARNING_TRANSCRIPT_MULTIPLE_STOP_CODONS)	GT:PL	0/1:145,0,228
chrA03	1326607	chrA03:1326607_G/A	G	A	222	.	DP=33;VDB=0.98879;RPB=0.290139;MQB=0.935725;BQB=0.70028;MQSB=0.943233;SGB=-0.69168;MQ0F=0;ICB=1;HOB=0.5;AC=1;AN=2;DP4=5,8,9,10;MQ=59;EFF=NON_SYNONYMOUS_CODING(MODERATE|MISSENSE|gGa/gAa|G879E||BnaA03g02740D|||BnaA03g02740D|4|1|WARNING_TRANSCRIPT_INCOMPLETE),UPSTREAM(MODIFIER||4175|||BnaA03g02750D|||BnaA03g02750D||1|WARNING_TRANSCRIPT_MULTIPLE_STOP_CODONS)	GT:PL	0/1:255,0,222
chrA03	1359195	chrA03:1359195_G/A	G	A	222	.	DP=26;VDB=0.384279;RPB=0.205401;MQB=0.996634;BQB=0.955682;MQSB=0.897092;SGB=-0.686358;MQ0F=0;ICB=1;HOB=0.5;AC=1;AN=2;DP4=3,8,5,9;MQ=57;EFF=DOWNSTREAM(MODIFIER||2130|||BnaA03g02820D|||BnaA03g02820D||1|WARNING_TRANSCRIPT_MULTIPLE_STOP_CODONS),INTERGENIC(MODIFIER||||||||||1),UPSTREAM(MODIFIER||163|||BnaA03g02810D|||BnaA03g02810D||1|WARNING_TRANSCRIPT_INCOMPLETE),UPSTREAM(MODIFIER||1725|||BnaA03g02800D|||BnaA03g02800D||1|WARNING_TRANSCRIPT_MULTIPLE_STOP_CODONS)	GT:PL	0/1:255,0,213
chrA03	1380115	chrA03:1380115_G/A	G	A	222	.	DP=21;VDB=0.0839333;RPB=0.808631;MQB=1;BQB=0.8274;MQSB=1;SGB=-0.683931;MQ0F=0;ICB=1;HOB=0.5;AC=1;AN=2;DP4=3,5,6,7;MQ=60;EFF=DOWNSTREAM(MODIFIER||2240|||BnaA03g02850D|||BnaA03g02850D||1|WARNING_TRANSCRIPT_MULTIPLE_STOP_CODONS),INTERGENIC(MODIFIER||||||||||1),UPSTREAM(MODIFIER||4439|||BnaA03g02860D|||BnaA03g02860D||1|WARNING_TRANSCRIPT_INCOMPLETE)	GT:PL	0/1:255,0,180
chrA03	1380938	chrA03:1380938_G/A	G	A	222	.	DP=29;VDB=0.214264;RPB=0.909156;MQB=1;BQB=0.900325;MQSB=1;SGB=-0.686358;MQ0F=0;ICB=1;HOB=0.5;AC=1;AN=2;DP4=8,7,5,9;MQ=60;EFF=DOWNSTREAM(MODIFIER||3063|||BnaA03g02850D|||BnaA03g02850D||1|WARNING_TRANSCRIPT_MULTIPLE_STOP_CODONS),INTERGENIC(MODIFIER||||||||||1),UPSTREAM(MODIFIER||3616|||BnaA03g02860D|||BnaA03g02860D||1|WARNING_TRANSCRIPT_INCOMPLETE)	GT:PL	0/1:255,0,255
chrA03	1449360	chrA03:1449360_G/A	G	A	148	.	DP=30;VDB=0.162982;RPB=0.144064;MQB=0.944266;BQB=0.41102;MQSB=0.457443;SGB=-0.680642;MQ0F=0;ICB=1;HOB=0.5;AC=1;AN=2;DP4=16,2,10,2;MQ=36;EFF=DOWNSTREAM(MODIFIER||1458|||BnaA03g03000D|||BnaA03g03000D||1),NON_SYNONYMOUS_CODING(MODERATE|MISSENSE|cGt/cAt|R275H||BnaA03g02990D|||BnaA03g02990D|9|1|WARNING_TRANSCRIPT_INCOMPLETE)	GT:PL	0/1:181,0,214
chrA03	1500374	chrA03:1500374_C/T	C	T	33.887	.	DP=9;VDB=0.764235;RPB=0.577865;MQB=0.924584;BQB=0.809011;MQSB=0.243649;SGB=-0.511536;MQ0F=0;ICB=1;HOB=0.5;AC=1;AN=2;DP4=4,2,1,2;MQ=41;EFF=DOWNSTREAM(MODIFIER||3787|||BnaA03g03130D|||BnaA03g03130D||1|WARNING_TRANSCRIPT_MULTIPLE_STOP_CODONS),SYNONYMOUS_CODING(LOW|SILENT|taC/taT|Y205||BnaA03g03110D|||BnaA03g03110D|1|1),UPSTREAM(MODIFIER||1701|||BnaA03g03120D|||BnaA03g03120D||1|WARNING_TRANSCRIPT_MULTIPLE_STOP_CODONS)	GT:PL	0/1:67,0,141
chrA03	1527121	chrA03:1527121_G/A	G	A	222	.	DP=24;VDB=0.63814;RPB=0.68813;MQB=0.865888;BQB=0.806452;MQSB=0.618783;SGB=-0.688148;MQ0F=0;ICB=1;HOB=0.5;AC=1;AN=2;DP4=1,8,7,8;MQ=58;EFF=DOWNSTREAM(MODIFIER||1829|||BnaA03g03170D|||BnaA03g03170D||1),INTERGENIC(MODIFIER||||||||||1),UPSTREAM(MODIFIER||711|||BnaA03g03180D|||BnaA03g03180D||1)	GT:PL	0/1:255,0,166
chrA03	1576393	chrA03:1576393_G/A	G	A	205	.	DP=21;VDB=0.065806;RPB=0.950149;MQB=0.913101;BQB=0.247939;MQSB=0.502832;SGB=-0.680642;MQ0F=0;ICB=1;HOB=0.5;AC=1;AN=2;DP4=5,4,7,5;MQ=51;EFF=DOWNSTREAM(MODIFIER||1156|||BnaA03g03240D|||BnaA03g03240D||1|WARNING_TRANSCRIPT_INCOMPLETE),SYNONYMOUS_CODING(LOW|SILENT|agG/agA|R911||BnaA03g03230D|||BnaA03g03230D|12|1|WARNING_TRANSCRIPT_INCOMPLETE)	GT:PL	0/1:238,0,205
chrA03	1626903	chrA03:1626903_G/A	G	A	221	.	DP=38;VDB=0.598376;RPB=0.760968;MQB=1;BQB=0.585434;MQSB=1;SGB=-0.689466;MQ0F=0;ICB=1;HOB=0.5;AC=1;AN=2;DP4=12,10,11,5;MQ=60;EFF=DOWNSTREAM(MODIFIER||331|||BnaA03g03370D|||BnaA03g03370D||1|WARNING_TRANSCRIPT_MULTIPLE_STOP_CODONS),INTERGENIC(MODIFIER||||||||||1),UPSTREAM(MODIFIER||169|||BnaA03g03380D|||BnaA03g03380D||1|WARNING_TRANSCRIPT_MULTIPLE_STOP_CODONS),UPSTREAM(MODIFIER||3378|||BnaA03g03390D|||BnaA03g03390D||1|WARNING_TRANSCRIPT_MULTIPLE_STOP_CODONS),UPSTREAM(MODIFIER||4759|||BnaA03g03360D|||BnaA03g03360D||1|WARNING_TRANSCRIPT_MULTIPLE_STOP_CODONS)	GT:PL	0/1:254,0,255
chrA03	1731824	chrA03:1731824_G/A	G	A	222	.	DP=35;VDB=0.0610677;RPB=0.84246;MQB=0.84246;BQB=0.586337;MQSB=0.00805527;SGB=-0.690438;MQ0F=0;ICB=1;HOB=0.5;AC=1;AN=2;DP4=10,7,8,9;MQ=50;EFF=DOWNSTREAM(MODIFIER||3666|||BnaA03g03630D|||BnaA03g03630D||1),DOWNSTREAM(MODIFIER||721|||BnaA03g03640D|||BnaA03g03640D||1|WARNING_TRANSCRIPT_MULTIPLE_STOP_CODONS),INTRON(MODIFIER|||||BnaA03g03650D|||BnaA03g03650D|5|1|WARNING_TRANSCRIPT_INCOMPLETE),UPSTREAM(MODIFIER||1980|||BnaA03g03660D|||BnaA03g03660D||1),UPSTREAM(MODIFIER||2815|||BnaA03g03670D|||BnaA03g03670D||1|WARNING_TRANSCRIPT_MULTIPLE_STOP_CODONS)	GT:PL	0/1:255,0,255
chrA03	1766840	chrA03:1766840_C/T	C	T	114	.	DP=8;VDB=0.080746;RPB=1;MQB=0.833333;BQB=0.583333;MQSB=0.900802;SGB=-0.616816;MQ0F=0;ICB=1;HOB=0.5;AC=1;AN=2;DP4=1,1,2,4;MQ=56;EFF=DOWNSTREAM(MODIFIER||572|||BnaA03g03750D|||BnaA03g03750D||1|WARNING_TRANSCRIPT_INCOMPLETE),INTERGENIC(MODIFIER||||||||||1),UPSTREAM(MODIFIER||3370|||BnaA03g03740D|||BnaA03g03740D||1),UPSTREAM(MODIFIER||4554|||BnaA03g03730D|||BnaA03g03730D||1|WARNING_TRANSCRIPT_MULTIPLE_STOP_CODONS),UPSTREAM(MODIFIER||832|||BnaA03g03760D|||BnaA03g03760D||1)	GT:PL	0/1:148,0,52
chrA03	1789668	chrA03:1789668_C/G	C	G	128	.	DP=7;VDB=0.145738;SGB=-0.636426;MQ0F=0;AC=2;AN=2;DP4=0,0,7,0;MQ=51;EFF=NON_SYNONYMOUS_CODING(MODERATE|MISSENSE|Gaa/Caa|E256Q||BnaA03g03790D|||BnaA03g03790D|1|1),UPSTREAM(MODIFIER||2238|||BnaA03g03780D|||BnaA03g03780D||1),UPSTREAM(MODIFIER||4180|||BnaA03g03800D|||BnaA03g03800D||1|WARNING_TRANSCRIPT_MULTIPLE_STOP_CODONS)	GT:PL	1/1:155,21,0
chrA03	1795654	chrA03:1795654_G/A	G	A	218	.	DP=32;VDB=0.748287;RPB=0.594648;MQB=0.978662;BQB=0.338073;MQSB=0.0393219;SGB=-0.690438;MQ0F=0;ICB=1;HOB=0.5;AC=1;AN=2;DP4=8,7,8,9;MQ=38;EFF=DOWNSTREAM(MODIFIER||911|||BnaA03g03810D|||BnaA03g03810D||1),NON_SYNONYMOUS_CODING(MODERATE|MISSENSE|Gag/Aag|E489K||BnaA03g03800D|||BnaA03g03800D|5|1|WARNING_TRANSCRIPT_MULTIPLE_STOP_CODONS),UPSTREAM(MODIFIER||2111|||BnaA03g03820D|||BnaA03g03820D||1|WARNING_TRANSCRIPT_INCOMPLETE),UPSTREAM(MODIFIER||3699|||BnaA03g03830D|||BnaA03g03830D||1|WARNING_TRANSCRIPT_INCOMPLETE)	GT:PL	0/1:251,0,213
chrA03	1799886	chrA03:1799886_C/T	C	T	126	.	DP=27;VDB=0.507605;RPB=0.999669;MQB=0.558035;BQB=0.258077;MQSB=0.393241;SGB=-0.662043;MQ0F=0;ICB=1;HOB=0.5;AC=1;AN=2;DP4=10,8,5,4;MQ=52;EFF=DOWNSTREAM(MODIFIER||1744|||BnaA03g03820D|||BnaA03g03820D||1|WARNING_TRANSCRIPT_INCOMPLETE),DOWNSTREAM(MODIFIER||4050|||BnaA03g03800D|||BnaA03g03800D||1|WARNING_TRANSCRIPT_MULTIPLE_STOP_CODONS),SYNONYMOUS_CODING(LOW|SILENT|tgC/tgT|C178||BnaA03g03830D|||BnaA03g03830D|1|1|WARNING_TRANSCRIPT_INCOMPLETE),UPSTREAM(MODIFIER||2947|||BnaA03g03810D|||BnaA03g03810D||1),UPSTREAM(MODIFIER||3818|||BnaA03g03840D|||BnaA03g03840D||1|WARNING_TRANSCRIPT_MULTIPLE_STOP_CODONS)	GT:PL	0/1:159,0,255
chrA03	1805405	chrA03:1805405_T/C	T	C	138	.	DP=5;VDB=0.00895694;MQSB=0;SGB=-0.590765;MQ0F=0;AC=2;AN=2;DP4=0,0,3,2;MQ=51;EFF=DOWNSTREAM(MODIFIER||1835|||BnaA03g03830D|||BnaA03g03830D||1|WARNING_TRANSCRIPT_INCOMPLETE),DOWNSTREAM(MODIFIER||4248|||BnaA03g03860D|||BnaA03g03860D||1|WARNING_TRANSCRIPT_MULTIPLE_STOP_CODONS),DOWNSTREAM(MODIFIER||92|||BnaA03g03840D|||BnaA03g03840D||1|WARNING_TRANSCRIPT_MULTIPLE_STOP_CODONS),INTERGENIC(MODIFIER||||||||||1),UPSTREAM(MODIFIER||826|||BnaA03g03850D|||BnaA03g03850D||1|WARNING_TRANSCRIPT_INCOMPLETE)	GT:PL	1/1:165,15,0
chrA03	1819377	chrA03:1819377_G/A	G	A	222	.	DP=35;VDB=0.780147;RPB=0.991734;MQB=1;BQB=0.499651;MQSB=1;SGB=-0.692717;MQ0F=0;ICB=1;HOB=0.5;AC=1;AN=2;DP4=6,5,7,16;MQ=60;EFF=DOWNSTREAM(MODIFIER||772|||BnaA03g03900D|||BnaA03g03900D||1|WARNING_TRANSCRIPT_INCOMPLETE),NON_SYNONYMOUS_CODING(MODERATE|MISSENSE|Gcg/Acg|A425T||BnaA03g03890D|||BnaA03g03890D|3|1|WARNING_TRANSCRIPT_MULTIPLE_STOP_CODONS),UPSTREAM(MODIFIER||3009|||BnaA03g03880D|||BnaA03g03880D||1|WARNING_TRANSCRIPT_MULTIPLE_STOP_CODONS)	GT:PL	0/1:255,0,234
chrA03	1848838	chrA03:1848838_A/G	A	G	98	.	DP=14;VDB=0.0456508;RPB=0.679965;MQB=0.122456;BQB=0.213769;MQSB=0.623736;SGB=-0.590765;MQ0F=0;ICB=1;HOB=0.5;AC=1;AN=2;DP4=2,6,5,0;MQ=48;EFF=SYNONYMOUS_CODING(LOW|SILENT|aaA/aaG|K10||BnaA03g03960D|||BnaA03g03960D|1|1|WARNING_TRANSCRIPT_INCOMPLETE),UPSTREAM(MODIFIER||3560|||BnaA03g03950D|||BnaA03g03950D||1|WARNING_TRANSCRIPT_INCOMPLETE)	GT:PL	0/1:131,0,177
chrA03	1903060	chrA03:1903060_C/T	C	T	122	.	DP=10;VDB=0.387746;RPB=0.335918;MQB=1.00775;BQB=0.279932;MQSB=0.916482;SGB=-0.616816;MQ0F=0;ICB=1;HOB=0.5;AC=1;AN=2;DP4=1,3,2,4;MQ=60;EFF=NON_SYNONYMOUS_CODING(MODERATE|MISSENSE|Gaa/Aaa|E77K||BnaA03g04070D|||BnaA03g04070D|1|1),UPSTREAM(MODIFIER||1222|||BnaA03g04080D|||BnaA03g04080D||1),UPSTREAM(MODIFIER||2421|||BnaA03g04060D|||BnaA03g04060D||1|WARNING_TRANSCRIPT_MULTIPLE_STOP_CODONS)	GT:PL	0/1:155,0,91
chrA03	1908895	chrA03:1908895_C/T	C	T	144	.	DP=18;VDB=0.362417;RPB=0.923177;MQB=0.800884;BQB=0.72634;MQSB=0.443956;SGB=-0.651104;MQ0F=0;ICB=1;HOB=0.5;AC=1;AN=2;DP4=1,9,3,5;MQ=55;EFF=DOWNSTREAM(MODIFIER||4410|||BnaA03g04080D|||BnaA03g04080D||1),INTERGENIC(MODIFIER||||||||||1),UPSTREAM(MODIFIER||1249|||BnaA03g04090D|||BnaA03g04090D||1|WARNING_TRANSCRIPT_INCOMPLETE)	GT:PL	0/1:177,0,190
chrA03	1910333	chrA03:1910333_G/A	G	A	182	.	DP=21;VDB=0.169891;RPB=0.918304;MQB=0.902014;BQB=1;MQSB=0.902014;SGB=-0.651104;MQ0F=0;ICB=1;HOB=0.5;AC=1;AN=2;DP4=7,4,4,4;MQ=58;EFF=NON_SYNONYMOUS_CODING(MODERATE|MISSENSE|Gac/Aac|D64N||BnaA03g04090D|||BnaA03g04090D|1|1|WARNING_TRANSCRIPT_INCOMPLETE)	GT:PL	0/1:215,0,247
chrA03	2083562	chrA03:2083562_G/A	G	A	222	.	DP=36;VDB=0.903655;RPB=0.952232;MQB=0.846966;BQB=0.936483;MQSB=0.195702;SGB=-0.692717;MQ0F=0;ICB=1;HOB=0.5;AC=1;AN=2;DP4=8,5,11,12;MQ=56;EFF=DOWNSTREAM(MODIFIER||1748|||BnaA03g04460D|||BnaA03g04460D||1|WARNING_TRANSCRIPT_MULTIPLE_STOP_CODONS),SYNONYMOUS_CODING(LOW|SILENT|gaG/gaA|E288||BnaA03g04450D|||BnaA03g04450D|1|1|WARNING_TRANSCRIPT_INCOMPLETE),UPSTREAM(MODIFIER||3291|||BnaA03g04440D|||BnaA03g04440D||1|WARNING_TRANSCRIPT_MULTIPLE_STOP_CODONS)	GT:PL	0/1:255,0,225
chrA03	2106162	chrA03:2106162_G/A	G	A	55	.	DP=15;VDB=0.730433;RPB=0.527292;MQB=0.816687;BQB=0.997503;MQSB=0.218985;SGB=-0.556411;MQ0F=0;ICB=1;HOB=0.5;AC=1;AN=2;DP4=5,5,1,3;MQ=47;EFF=DOWNSTREAM(MODIFIER||4540|||BnaA03g04480D|||BnaA03g04480D||1|WARNING_TRANSCRIPT_INCOMPLETE),STOP_GAINED(HIGH|NONSENSE|Caa/Taa|Q187*||BnaA03g04500D|||BnaA03g04500D|1|1|WARNING_TRANSCRIPT_MULTIPLE_STOP_CODONS),UPSTREAM(MODIFIER||1969|||BnaA03g04510D|||BnaA03g04510D||1),UPSTREAM(MODIFIER||2345|||BnaA03g04490D|||BnaA03g04490D||1|WARNING_TRANSCRIPT_INCOMPLETE)	GT:PL	0/1:88,0,202
chrA03	2150038	chrA03:2150038_G/A	G	A	169	.	DP=21;VDB=0.411244;RPB=0.815018;MQB=0.63114;BQB=0.328363;MQSB=0.865554;SGB=-0.680642;MQ0F=0;ICB=1;HOB=0.5;AC=1;AN=2;DP4=2,7,2,10;MQ=57;EFF=INTRON(MODIFIER|||||BnaA03g04610D|||BnaA03g04610D|7|1|WARNING_TRANSCRIPT_MULTIPLE_STOP_CODONS),UPSTREAM(MODIFIER||2518|||BnaA03g04620D|||BnaA03g04620D||1|WARNING_TRANSCRIPT_MULTIPLE_STOP_CODONS)	GT:PL	0/1:202,0,188
chrA03	2198094	chrA03:2198094_G/A	G	A	119	.	DP=21;VDB=0.125558;RPB=0.951033;MQB=0.939898;BQB=0.818054;MQSB=0.177544;SGB=-0.676189;MQ0F=0;ICB=1;HOB=0.5;AC=1;AN=2;DP4=7,3,11,0;MQ=44;EFF=DOWNSTREAM(MODIFIER||2314|||BnaA03g04710D|||BnaA03g04710D||1|WARNING_TRANSCRIPT_INCOMPLETE),INTERGENIC(MODIFIER||||||||||1)	GT:PL	0/1:152,0,190
chrA03	2377815	chrA03:2377815_G/A	G	A	62	.	DP=19;VDB=0.0385499;RPB=0.555518;MQB=0.989128;BQB=0.645028;MQSB=1;SGB=-0.590765;MQ0F=0;ICB=1;HOB=0.5;AC=1;AN=2;DP4=12,1,5,0;MQ=54;EFF=INTRON(MODIFIER|||||BnaA03g05170D|||BnaA03g05170D|1|1|WARNING_TRANSCRIPT_MULTIPLE_STOP_CODONS)	GT:PL	0/1:96,0,216
chrA03	2500212	chrA03:2500212_C/T	C	T	222	.	DP=40;VDB=0.461587;RPB=0.303723;MQB=1;BQB=0.531703;MQSB=1;SGB=-0.692352;MQ0F=0;ICB=1;HOB=0.5;AC=1;AN=2;DP4=9,10,10,11;MQ=60;EFF=DOWNSTREAM(MODIFIER||1531|||BnaA03g05470D|||BnaA03g05470D||1|WARNING_TRANSCRIPT_MULTIPLE_STOP_CODONS),INTERGENIC(MODIFIER||||||||||1),UPSTREAM(MODIFIER||3082|||BnaA03g05480D|||BnaA03g05480D||1|WARNING_TRANSCRIPT_INCOMPLETE),UPSTREAM(MODIFIER||4597|||BnaA03g05490D|||BnaA03g05490D||1|WARNING_TRANSCRIPT_INCOMPLETE),UPSTREAM(MODIFIER||4674|||BnaA03g05460D|||BnaA03g05460D||1|WARNING_TRANSCRIPT_INCOMPLETE)	GT:PL	0/1:255,0,255
chrA03	2520300	chrA03:2520300_G/A	G	A	153	.	DP=34;VDB=0.59362;RPB=0.990003;MQB=0.999843;BQB=0.347993;MQSB=0.793399;SGB=-0.683931;MQ0F=0;ICB=1;HOB=0.5;AC=1;AN=2;DP4=8,13,2,11;MQ=44;EFF=DOWNSTREAM(MODIFIER||184|||BnaA03g05540D|||BnaA03g05540D||1|WARNING_TRANSCRIPT_INCOMPLETE),DOWNSTREAM(MODIFIER||2611|||BnaA03g05530D|||BnaA03g05530D||1),DOWNSTREAM(MODIFIER||4749|||BnaA03g05520D|||BnaA03g05520D||1),INTERGENIC(MODIFIER||||||||||1),UPSTREAM(MODIFIER||3046|||BnaA03g05560D|||BnaA03g05560D||1|WARNING_TRANSCRIPT_INCOMPLETE),UPSTREAM(MODIFIER||541|||BnaA03g05550D|||BnaA03g05550D||1|WARNING_TRANSCRIPT_INCOMPLETE)	GT:PL	0/1:186,0,255
chrA03	2557288	chrA03:2557288_C/A	C	A	110	.	DP=37;VDB=0.979495;RPB=0.976945;MQB=0.0594649;BQB=0.929589;MQSB=0.86025;SGB=-0.676189;MQ0F=0;ICB=1;HOB=0.5;AC=1;AN=2;DP4=8,18,1,10;MQ=55;EFF=INTERGENIC(MODIFIER||||||||||1),UPSTREAM(MODIFIER||1394|||BnaA03g05630D|||BnaA03g05630D||1|WARNING_TRANSCRIPT_INCOMPLETE),UPSTREAM(MODIFIER||3635|||BnaA03g05640D|||BnaA03g05640D||1|WARNING_TRANSCRIPT_INCOMPLETE)	GT:PL	0/1:144,0,255
chrA03	2562404	chrA03:2562404_G/A	G	A	222	.	DP=38;VDB=0.863292;RPB=0.781802;MQB=0.781802;BQB=0.105794;MQSB=0.96607;SGB=-0.691153;MQ0F=0;ICB=1;HOB=0.5;AC=1;AN=2;DP4=13,7,6,12;MQ=56;EFF=DOWNSTREAM(MODIFIER||2408|||BnaA03g05630D|||BnaA03g05630D||1|WARNING_TRANSCRIPT_INCOMPLETE),DOWNSTREAM(MODIFIER||555|||BnaA03g05640D|||BnaA03g05640D||1|WARNING_TRANSCRIPT_INCOMPLETE),INTRON(MODIFIER|||||BnaA03g05650D|||BnaA03g05650D|7|1|WARNING_TRANSCRIPT_INCOMPLETE),UPSTREAM(MODIFIER||4285|||BnaA03g05660D|||BnaA03g05660D||1|WARNING_TRANSCRIPT_MULTIPLE_STOP_CODONS)	GT:PL	0/1:255,0,255
chrA03	2566534	chrA03:2566534_G/A	G	A	222	.	DP=22;VDB=0.580208;RPB=0.388028;MQB=1;BQB=0.314595;MQSB=1;SGB=-0.683931;MQ0F=0;ICB=1;HOB=0.5;AC=1;AN=2;DP4=7,1,7,6;MQ=60;EFF=DOWNSTREAM(MODIFIER||4685|||BnaA03g05640D|||BnaA03g05640D||1|WARNING_TRANSCRIPT_INCOMPLETE),INTRAGENIC(MODIFIER|||||BnaA03g05660D|||||1),UPSTREAM(MODIFIER||155|||BnaA03g05660D|||BnaA03g05660D||1|WARNING_TRANSCRIPT_MULTIPLE_STOP_CODONS),UPSTREAM(MODIFIER||1994|||BnaA03g05650D|||BnaA03g05650D||1|WARNING_TRANSCRIPT_INCOMPLETE)	GT:PL	0/1:255,0,162
chrA03	2571581	chrA03:2571581_C/T	C	T	211	.	DP=25;VDB=0.391706;RPB=0.0937743;MQB=0.635697;BQB=0.732699;MQSB=0.990034;SGB=-0.680642;MQ0F=0;ICB=1;HOB=0.5;AC=1;AN=2;DP4=4,9,5,7;MQ=57;EFF=DOWNSTREAM(MODIFIER||1996|||BnaA03g05660D|||BnaA03g05660D||1|WARNING_TRANSCRIPT_MULTIPLE_STOP_CODONS),INTERGENIC(MODIFIER||||||||||1),UPSTREAM(MODIFIER||2034|||BnaA03g05670D|||BnaA03g05670D||1)	GT:PL	0/1:244,0,254
chrA03	2576936	chrA03:2576936_C/T	C	T	222	.	DP=30;VDB=0.850759;RPB=0.401456;MQB=1;BQB=0.833878;MQSB=1;SGB=-0.686358;MQ0F=0;ICB=1;HOB=0.5;AC=1;AN=2;DP4=7,9,7,7;MQ=60;EFF=DOWNSTREAM(MODIFIER||2740|||BnaA03g05670D|||BnaA03g05670D||1),INTERGENIC(MODIFIER||||||||||1)	GT:PL	0/1:255,0,255
chrA03	2579133	chrA03:2579133_G/A	G	A	222	.	DP=32;VDB=0.666532;RPB=0.539212;MQB=1;BQB=0.972037;MQSB=1;SGB=-0.690438;MQ0F=0;ICB=1;HOB=0.5;AC=1;AN=2;DP4=5,9,8,9;MQ=60;EFF=DOWNSTREAM(MODIFIER||3618|||BnaA03g05680D|||BnaA03g05680D||1|WARNING_TRANSCRIPT_MULTIPLE_STOP_CODONS),DOWNSTREAM(MODIFIER||4937|||BnaA03g05670D|||BnaA03g05670D||1),INTERGENIC(MODIFIER||||||||||1)	GT:PL	0/1:255,0,255
chrA03	2590436	chrA03:2590436_G/A	G	A	222	.	DP=24;VDB=0.141446;RPB=0.50373;MQB=1;BQB=0.60931;MQSB=1;SGB=-0.686358;MQ0F=0;ICB=1;HOB=0.5;AC=1;AN=2;DP4=6,4,10,4;MQ=60;EFF=DOWNSTREAM(MODIFIER||2866|||BnaA03g05700D|||BnaA03g05700D||1|WARNING_TRANSCRIPT_INCOMPLETE),INTERGENIC(MODIFIER||||||||||1),UPSTREAM(MODIFIER||130|||BnaA03g05690D|||BnaA03g05690D||1|WARNING_TRANSCRIPT_INCOMPLETE)	GT:PL	0/1:255,0,229
chrA03	2603974	chrA03:2603974_C/T	C	T	132	.	DP=25;VDB=0.308129;RPB=0.814389;MQB=1;BQB=0.594726;MQSB=1;SGB=-0.651104;MQ0F=0;ICB=1;HOB=0.5;AC=1;AN=2;DP4=7,10,2,6;MQ=60;EFF=DOWNSTREAM(MODIFIER||2899|||BnaA03g05730D|||BnaA03g05730D||1|WARNING_TRANSCRIPT_MULTIPLE_STOP_CODONS),DOWNSTREAM(MODIFIER||3720|||BnaA03g05740D|||BnaA03g05740D||1),NON_SYNONYMOUS_CODING(MODERATE|MISSENSE|gCc/gTc|A270V||BnaA03g05720D|||BnaA03g05720D|1|1)	GT:PL	0/1:165,0,255
chrA03	2619215	chrA03:2619215_C/T	C	T	216	.	DP=28;VDB=0.984162;RPB=0.61235;MQB=0.99894;BQB=0.942064;MQSB=0.835846;SGB=-0.683931;MQ0F=0;ICB=1;HOB=0.5;AC=1;AN=2;DP4=7,8,8,5;MQ=58;EFF=DOWNSTREAM(MODIFIER||3482|||BnaA03g05760D|||BnaA03g05760D||1|WARNING_TRANSCRIPT_INCOMPLETE),DOWNSTREAM(MODIFIER||502|||BnaA03g05770D|||BnaA03g05770D||1),INTRON(MODIFIER|||||BnaA03g05780D|||BnaA03g05780D|1|1|WARNING_TRANSCRIPT_INCOMPLETE)	GT:PL	0/1:249,0,255
chrA03	2626818	chrA03:2626818_G/A	G	A	194	.	DP=62;VDB=0.945649;RPB=0.969395;MQB=0.978373;BQB=0.622786;MQSB=1;SGB=-0.690438;MQ0F=0;ICB=1;HOB=0.5;AC=1;AN=2;DP4=20,24,10,7;MQ=59;EFF=INTERGENIC(MODIFIER||||||||||1)	GT:PL	0/1:228,0,255
chrA03	2629739	chrA03:2629739_C/T	C	T	109	.	DP=44;VDB=0.976977;RPB=0.961543;MQB=0.880682;BQB=0.305357;MQSB=0.614494;SGB=-0.670168;MQ0F=0;ICB=1;HOB=0.5;AC=1;AN=2;DP4=17,17,6,4;MQ=53;EFF=INTERGENIC(MODIFIER||||||||||1),UPSTREAM(MODIFIER||4154|||BnaA03g05790D|||BnaA03g05790D||1|WARNING_TRANSCRIPT_MULTIPLE_STOP_CODONS)	GT:PL	0/1:143,0,255
chrA03	2630139	chrA03:2630139_C/T	C	T	176	.	DP=41;VDB=0.674416;RPB=0.443747;MQB=0.935825;BQB=0.861367;MQSB=0.440179;SGB=-0.683931;MQ0F=0;ICB=1;HOB=0.5;AC=1;AN=2;DP4=10,18,9,4;MQ=55;EFF=INTERGENIC(MODIFIER||||||||||1),UPSTREAM(MODIFIER||3754|||BnaA03g05790D|||BnaA03g05790D||1|WARNING_TRANSCRIPT_MULTIPLE_STOP_CODONS)	GT:PL	0/1:209,0,255
chrA03	2654363	chrA03:2654363_C/T	C	T	222	.	DP=21;VDB=0.841432;RPB=0.989565;MQB=0.936543;BQB=0.110204;MQSB=0.301194;SGB=-0.683931;MQ0F=0;ICB=1;HOB=0.5;AC=1;AN=2;DP4=4,4,6,7;MQ=57;EFF=SYNONYMOUS_CODING(LOW|SILENT|caG/caA|Q8||BnaA03g05830D|||BnaA03g05830D|1|1),UPSTREAM(MODIFIER||2558|||BnaA03g05820D|||BnaA03g05820D||1|WARNING_TRANSCRIPT_INCOMPLETE),UPSTREAM(MODIFIER||3801|||BnaA03g05840D|||BnaA03g05840D||1|WARNING_TRANSCRIPT_MULTIPLE_STOP_CODONS)	GT:PL	0/1:255,0,167
chrA03	2680516	chrA03:2680516_G/A	G	A	93	.	DP=12;VDB=0.0190313;RPB=0.542126;MQB=0.71154;BQB=0.542126;MQSB=0.253351;SGB=-0.616816;MQ0F=0;ICB=1;HOB=0.5;AC=1;AN=2;DP4=2,4,3,3;MQ=38;EFF=DOWNSTREAM(MODIFIER||1095|||BnaA03g05880D|||BnaA03g05880D||1|WARNING_TRANSCRIPT_INCOMPLETE),DOWNSTREAM(MODIFIER||4897|||BnaA03g05890D|||BnaA03g05890D||1),INTERGENIC(MODIFIER||||||||||1),UPSTREAM(MODIFIER||2194|||BnaA03g05870D|||BnaA03g05870D||1|WARNING_TRANSCRIPT_INCOMPLETE)	GT:PL	0/1:126,0,134
chrA03	2698391	chrA03:2698391_C/T	C	T	222	.	DP=36;VDB=0.745298;RPB=0.643896;MQB=0.902982;BQB=0.970844;MQSB=0.600492;SGB=-0.692717;MQ0F=0;ICB=1;HOB=0.5;AC=1;AN=2;DP4=3,9,16,7;MQ=56;EFF=STOP_GAINED(HIGH|NONSENSE|tgG/tgA|W309*||BnaA03g05910D|||BnaA03g05910D|9|1|WARNING_TRANSCRIPT_INCOMPLETE),UPSTREAM(MODIFIER||2514|||BnaA03g05920D|||BnaA03g05920D||1|WARNING_TRANSCRIPT_MULTIPLE_STOP_CODONS)	GT:PL	0/1:255,0,226
chrA03	2711204	chrA03:2711204_C/T	C	T	222	.	DP=23;VDB=0.505182;RPB=0.565078;MQB=1;BQB=0.391797;MQSB=1;SGB=-0.683931;MQ0F=0;ICB=1;HOB=0.5;AC=1;AN=2;DP4=0,9,8,5;MQ=60;EFF=DOWNSTREAM(MODIFIER||3436|||BnaA03g05960D|||BnaA03g05960D||1),DOWNSTREAM(MODIFIER||4996|||BnaA03g05970D|||BnaA03g05970D||1|WARNING_TRANSCRIPT_INCOMPLETE),INTERGENIC(MODIFIER||||||||||1),UPSTREAM(MODIFIER||1036|||BnaA03g05950D|||BnaA03g05950D||1|WARNING_TRANSCRIPT_MULTIPLE_STOP_CODONS),UPSTREAM(MODIFIER||3233|||BnaA03g05940D|||BnaA03g05940D||1|WARNING_TRANSCRIPT_MULTIPLE_STOP_CODONS),UPSTREAM(MODIFIER||4799|||BnaA03g05930D|||BnaA03g05930D||1|WARNING_TRANSCRIPT_MULTIPLE_STOP_CODONS)	GT:PL	0/1:255,0,148
chrA03	2737780	chrA03:2737780_G/A	G	A	222	.	DP=20;VDB=0.778595;RPB=0.612751;MQB=0.884751;BQB=0.19277;MQSB=0.826565;SGB=-0.686358;MQ0F=0;ICB=1;HOB=0.5;AC=1;AN=2;DP4=5,1,7,7;MQ=58;EFF=DOWNSTREAM(MODIFIER||2032|||BnaA03g06080D|||BnaA03g06080D||1|WARNING_TRANSCRIPT_INCOMPLETE),DOWNSTREAM(MODIFIER||2643|||BnaA03g06050D|||BnaA03g06050D||1),SYNONYMOUS_CODING(LOW|SILENT|tgC/tgT|C172||BnaA03g06060D|||BnaA03g06060D|4|1|WARNING_TRANSCRIPT_MULTIPLE_STOP_CODONS),UPSTREAM(MODIFIER||1481|||BnaA03g06070D|||BnaA03g06070D||1),UPSTREAM(MODIFIER||4014|||BnaA03g06040D|||BnaA03g06040D||1)	GT:PL	0/1:255,0,127
chrA03	2746934	chrA03:2746934_G/A	G	A	127	.	DP=16;VDB=0.0593842;RPB=0.9986;MQB=0.933674;BQB=0.729697;MQSB=0.928571;SGB=-0.636426;MQ0F=0;ICB=1;HOB=0.5;AC=1;AN=2;DP4=8,1,6,1;MQ=58;EFF=DOWNSTREAM(MODIFIER||4949|||BnaA03g06110D|||BnaA03g06110D||1|WARNING_TRANSCRIPT_MULTIPLE_STOP_CODONS),INTRON(MODIFIER|||||BnaA03g06090D|||BnaA03g06090D|1|1|WARNING_TRANSCRIPT_INCOMPLETE),UPSTREAM(MODIFIER||1409|||BnaA03g06100D|||BnaA03g06100D||1|WARNING_TRANSCRIPT_INCOMPLETE),UPSTREAM(MODIFIER||4007|||BnaA03g06080D|||BnaA03g06080D||1|WARNING_TRANSCRIPT_INCOMPLETE)	GT:PL	0/1:160,0,180
chrA03	2752149	chrA03:2752149_G/A	G	A	161	.	DP=17;VDB=0.194649;RPB=0.959189;MQB=1;BQB=0.600245;MQSB=1;SGB=-0.662043;MQ0F=0;ICB=1;HOB=0.5;AC=1;AN=2;DP4=5,3,7,2;MQ=60;EFF=DOWNSTREAM(MODIFIER||3931|||BnaA03g06090D|||BnaA03g06090D||1|WARNING_TRANSCRIPT_INCOMPLETE),DOWNSTREAM(MODIFIER||844|||BnaA03g06100D|||BnaA03g06100D||1|WARNING_TRANSCRIPT_INCOMPLETE),NON_SYNONYMOUS_CODING(MODERATE|MISSENSE|Cgg/Tgg|R329W||BnaA03g06110D|||BnaA03g06110D|5|1|WARNING_TRANSCRIPT_MULTIPLE_STOP_CODONS)	GT:PL	0/1:194,0,174
chrA03	2796897	chrA03:2796897_C/T	C	T	141	.	DP=18;VDB=0.480966;RPB=0.190352;MQB=0.436078;BQB=0.906029;MQSB=0.331124;SGB=-0.651104;MQ0F=0;ICB=1;HOB=0.5;AC=1;AN=2;DP4=8,2,6,2;MQ=50;EFF=NON_SYNONYMOUS_CODING(MODERATE|MISSENSE|cCt/cTt|P28L||BnaA03g06210D|||BnaA03g06210D|1|1|WARNING_TRANSCRIPT_INCOMPLETE),UPSTREAM(MODIFIER||1999|||BnaA03g06220D|||BnaA03g06220D||1|WARNING_TRANSCRIPT_INCOMPLETE),UPSTREAM(MODIFIER||3655|||BnaA03g06200D|||BnaA03g06200D||1|WARNING_TRANSCRIPT_INCOMPLETE),UPSTREAM(MODIFIER||4796|||BnaA03g06230D|||BnaA03g06230D||1|WARNING_TRANSCRIPT_INCOMPLETE)	GT:PL	0/1:174,0,195
chrA03	2831112	chrA03:2831112_C/T	C	T	188	.	DP=17;VDB=0.163983;RPB=0.283536;MQB=0.117649;BQB=0.82234;MQSB=0.869318;SGB=-0.662043;MQ0F=0;ICB=1;HOB=0.5;AC=1;AN=2;DP4=4,4,5,4;MQ=51;EFF=NON_SYNONYMOUS_CODING(MODERATE|MISSENSE|gCa/gTa|A261V||BnaA03g06340D|||BnaA03g06340D|9|1|WARNING_TRANSCRIPT_MULTIPLE_STOP_CODONS),UPSTREAM(MODIFIER||3844|||BnaA03g06330D|||BnaA03g06330D||1|WARNING_TRANSCRIPT_INCOMPLETE)	GT:PL	0/1:221,0,199
chrA03	2844138	chrA03:2844138_A/G	A	G	138	.	DP=6;VDB=0.00794932;MQSB=1;SGB=-0.616816;MQ0F=0;AC=2;AN=2;DP4=0,0,1,5;MQ=60;EFF=DOWNSTREAM(MODIFIER||4853|||BnaA03g06380D|||BnaA03g06380D||1|WARNING_TRANSCRIPT_INCOMPLETE),DOWNSTREAM(MODIFIER||868|||BnaA03g06360D|||BnaA03g06360D||1),INTERGENIC(MODIFIER||||||||||1),UPSTREAM(MODIFIER||3096|||BnaA03g06370D|||BnaA03g06370D||1|WARNING_TRANSCRIPT_INCOMPLETE)	GT:PL	1/1:165,18,0
chrA03	2867146	chrA03:2867146_C/T	C	T	222	.	DP=30;VDB=0.634553;RPB=0.721014;MQB=1;BQB=1;MQSB=1;SGB=-0.688148;MQ0F=0;ICB=1;HOB=0.5;AC=1;AN=2;DP4=5,10,9,6;MQ=60;EFF=INTRON(MODIFIER|||||BnaA03g06450D|||BnaA03g06450D|1|1|WARNING_TRANSCRIPT_MULTIPLE_STOP_CODONS),UPSTREAM(MODIFIER||2554|||BnaA03g06440D|||BnaA03g06440D||1|WARNING_TRANSCRIPT_INCOMPLETE)	GT:PL	0/1:255,0,255
chrA03	2905028	chrA03:2905028_C/T	C	T	210	.	DP=23;VDB=0.844212;RPB=0.842882;MQB=0.995748;BQB=0.911373;MQSB=0.373673;SGB=-0.680642;MQ0F=0;ICB=1;HOB=0.5;AC=1;AN=2;DP4=8,3,8,4;MQ=54;EFF=NON_SYNONYMOUS_CODING(MODERATE|MISSENSE|Gag/Aag|E463K||BnaA03g06500D|||BnaA03g06500D|19|1|WARNING_TRANSCRIPT_MULTIPLE_STOP_CODONS),UPSTREAM(MODIFIER||1760|||BnaA03g06490D|||BnaA03g06490D||1)	GT:PL	0/1:243,0,210
chrA03	2949738	chrA03:2949738_C/T	C	T	222	.	DP=35;VDB=0.760876;RPB=0.917903;MQB=0.951725;BQB=0.986387;MQSB=0.972604;SGB=-0.69168;MQ0F=0;ICB=1;HOB=0.5;AC=1;AN=2;DP4=6,10,8,11;MQ=59;EFF=DOWNSTREAM(MODIFIER||2542|||BnaA03g06610D|||BnaA03g06610D||1|WARNING_TRANSCRIPT_MULTIPLE_STOP_CODONS),NON_SYNONYMOUS_CODING(MODERATE|MISSENSE|Ccc/Tcc|P325S||BnaA03g06600D|||BnaA03g06600D|11|1|WARNING_TRANSCRIPT_INCOMPLETE),UPSTREAM(MODIFIER||3096|||BnaA03g06590D|||BnaA03g06590D||1|WARNING_TRANSCRIPT_INCOMPLETE)	GT:PL	0/1:255,0,255
chrA03	2964486	chrA03:2964486_C/T	C	T	222	.	DP=26;VDB=0.355613;RPB=0.183176;MQB=1;BQB=0.991618;MQSB=1;SGB=-0.688148;MQ0F=0;ICB=1;HOB=0.5;AC=1;AN=2;DP4=5,6,7,8;MQ=60;EFF=DOWNSTREAM(MODIFIER||1810|||BnaA03g06640D|||BnaA03g06640D||1),NON_SYNONYMOUS_CODING(MODERATE|MISSENSE|Ggt/Agt|G68S||BnaA03g06630D|||BnaA03g06630D|1|1),UPSTREAM(MODIFIER||2968|||BnaA03g06620D|||BnaA03g06620D||1|WARNING_TRANSCRIPT_INCOMPLETE)	GT:PL	0/1:255,0,227
chrA03	3017259	chrA03:3017259_G/A	G	A	96	.	DP=21;VDB=0.733113;RPB=0.201286;MQB=0.896649;BQB=0.912409;MQSB=0.99938;SGB=-0.616816;MQ0F=0;ICB=1;HOB=0.5;AC=1;AN=2;DP4=7,8,3,3;MQ=57;EFF=DOWNSTREAM(MODIFIER||1762|||BnaA03g06740D|||BnaA03g06740D||1|WARNING_TRANSCRIPT_INCOMPLETE),SYNONYMOUS_STOP(LOW|SILENT|tGa/tAa|*253||BnaA03g06730D|||BnaA03g06730D|2|1|WARNING_TRANSCRIPT_INCOMPLETE)	GT:PL	0/1:130,0,255
chrA03	3024757	chrA03:3024757_G/A	G	A	221	.	DP=23;VDB=0.876027;RPB=0.910073;MQB=1;BQB=0.792397;MQSB=1;SGB=-0.683931;MQ0F=0;ICB=1;HOB=0.5;AC=1;AN=2;DP4=8,2,4,9;MQ=60;EFF=NON_SYNONYMOUS_CODING(MODERATE|MISSENSE|gGa/gAa|G29E||BnaA03g06760D|||BnaA03g06760D|1|1),UPSTREAM(MODIFIER||1350|||BnaA03g06770D|||BnaA03g06770D||1|WARNING_TRANSCRIPT_INCOMPLETE),UPSTREAM(MODIFIER||3839|||BnaA03g06740D|||BnaA03g06740D||1|WARNING_TRANSCRIPT_INCOMPLETE),UPSTREAM(MODIFIER||426|||BnaA03g06750D|||BnaA03g06750D||1|WARNING_TRANSCRIPT_INCOMPLETE),UPSTREAM(MODIFIER||4392|||BnaA03g06780D|||BnaA03g06780D||1)	GT:PL	0/1:254,0,189
chrA03	3025144	chrA03:3025144_G/A	G	A	192	.	DP=37;VDB=0.514454;RPB=0.194795;MQB=0.985885;BQB=0.851435;MQSB=0.593895;SGB=-0.689466;MQ0F=0;ICB=1;HOB=0.5;AC=1;AN=2;DP4=8,13,14,2;MQ=58;EFF=DOWNSTREAM(MODIFIER||134|||BnaA03g06760D|||BnaA03g06760D||1),INTERGENIC(MODIFIER||||||||||1),UPSTREAM(MODIFIER||4005|||BnaA03g06780D|||BnaA03g06780D||1),UPSTREAM(MODIFIER||4226|||BnaA03g06740D|||BnaA03g06740D||1|WARNING_TRANSCRIPT_INCOMPLETE),UPSTREAM(MODIFIER||813|||BnaA03g06750D|||BnaA03g06750D||1|WARNING_TRANSCRIPT_INCOMPLETE),UPSTREAM(MODIFIER||963|||BnaA03g06770D|||BnaA03g06770D||1|WARNING_TRANSCRIPT_INCOMPLETE)	GT:PL	0/1:225,0,255
chrA03	3028105	chrA03:3028105_G/A	G	A	159	.	DP=16;VDB=0.0225004;RPB=0.576102;MQB=1;BQB=0.998622;MQSB=1;SGB=-0.651104;MQ0F=0;ICB=1;HOB=0.5;AC=1;AN=2;DP4=4,4,2,6;MQ=60;EFF=DOWNSTREAM(MODIFIER||3095|||BnaA03g06760D|||BnaA03g06760D||1),DOWNSTREAM(MODIFIER||381|||BnaA03g06770D|||BnaA03g06770D||1|WARNING_TRANSCRIPT_INCOMPLETE),INTERGENIC(MODIFIER||||||||||1),UPSTREAM(MODIFIER||1044|||BnaA03g06780D|||BnaA03g06780D||1),UPSTREAM(MODIFIER||3774|||BnaA03g06750D|||BnaA03g06750D||1|WARNING_TRANSCRIPT_INCOMPLETE)	GT:PL	0/1:192,0,198
chrA03	3045751	chrA03:3045751_C/T	C	T	222	.	DP=24;VDB=0.965802;RPB=0.705785;MQB=1;BQB=0.300659;MQSB=1;SGB=-0.688148;MQ0F=0;ICB=1;HOB=0.5;AC=1;AN=2;DP4=7,2,9,6;MQ=60;EFF=DOWNSTREAM(MODIFIER||222|||BnaA03g06830D|||BnaA03g06830D||1),DOWNSTREAM(MODIFIER||2240|||BnaA03g06810D|||BnaA03g06810D||1),DOWNSTREAM(MODIFIER||3073|||BnaA03g06860D|||BnaA03g06860D||1),DOWNSTREAM(MODIFIER||4536|||BnaA03g06790D|||BnaA03g06790D||1|WARNING_TRANSCRIPT_INCOMPLETE),DOWNSTREAM(MODIFIER||862|||BnaA03g06840D|||BnaA03g06840D||1),INTERGENIC(MODIFIER||||||||||1),UPSTREAM(MODIFIER||1194|||BnaA03g06820D|||BnaA03g06820D||1),UPSTREAM(MODIFIER||2013|||BnaA03g06850D|||BnaA03g06850D||1),UPSTREAM(MODIFIER||3348|||BnaA03g06800D|||BnaA03g06800D||1),UPSTREAM(MODIFIER||4276|||BnaA03g06870D|||BnaA03g06870D||1|WARNING_TRANSCRIPT_INCOMPLETE)	GT:PL	0/1:255,0,184
chrA03	3050975	chrA03:3050975_C/T	C	T	130	.	DP=17;VDB=0.380378;RPB=0.887766;MQB=0.79189;BQB=0.981133;MQSB=0.542747;SGB=-0.636426;MQ0F=0;ICB=1;HOB=0.5;AC=1;AN=2;DP4=4,6,2,5;MQ=56;EFF=DOWNSTREAM(MODIFIER||2933|||BnaA03g06850D|||BnaA03g06850D||1),DOWNSTREAM(MODIFIER||2953|||BnaA03g06890D|||BnaA03g06890D||1),SYNONYMOUS_CODING(LOW|SILENT|agC/agT|S269||BnaA03g06870D|||BnaA03g06870D|2|1|WARNING_TRANSCRIPT_INCOMPLETE),UPSTREAM(MODIFIER||1592|||BnaA03g06880D|||BnaA03g06880D||1),UPSTREAM(MODIFIER||1873|||BnaA03g06860D|||BnaA03g06860D||1),UPSTREAM(MODIFIER||4072|||BnaA03g06840D|||BnaA03g06840D||1),UPSTREAM(MODIFIER||4868|||BnaA03g06900D|||BnaA03g06900D||1|WARNING_TRANSCRIPT_INCOMPLETE)	GT:PL	0/1:163,0,211
chrA03	3075072	chrA03:3075072_G/A	G	A	222	.	DP=28;VDB=0.874637;RPB=0.775997;MQB=0.813104;BQB=0.284671;MQSB=1;SGB=-0.686358;MQ0F=0;ICB=1;HOB=0.5;AC=1;AN=2;DP4=7,7,7,7;MQ=58;EFF=DOWNSTREAM(MODIFIER||3628|||BnaA03g06960D|||BnaA03g06960D||1|WARNING_TRANSCRIPT_INCOMPLETE),NON_SYNONYMOUS_CODING(MODERATE|MISSENSE|aCt/aTt|T460I||BnaA03g06950D|||BnaA03g06950D|12|1|WARNING_TRANSCRIPT_MULTIPLE_STOP_CODONS),UPSTREAM(MODIFIER||1770|||BnaA03g06940D|||BnaA03g06940D||1),UPSTREAM(MODIFIER||3388|||BnaA03g06930D|||BnaA03g06930D||1|WARNING_TRANSCRIPT_INCOMPLETE)	GT:PL	0/1:255,0,255
chrA03	3076442	chrA03:3076442_G/A	G	A	140	.	DP=25;VDB=0.65376;RPB=0.938005;MQB=0.904837;BQB=0.998224;MQSB=0.83527;SGB=-0.662043;MQ0F=0;ICB=1;HOB=0.5;AC=1;AN=2;DP4=4,11,2,7;MQ=58;EFF=DOWNSTREAM(MODIFIER||2258|||BnaA03g06960D|||BnaA03g06960D||1|WARNING_TRANSCRIPT_INCOMPLETE),NON_SYNONYMOUS_CODING(MODERATE|MISSENSE|Ctt/Ttt|L208F||BnaA03g06950D|||BnaA03g06950D|5|1|WARNING_TRANSCRIPT_MULTIPLE_STOP_CODONS),UPSTREAM(MODIFIER||3140|||BnaA03g06940D|||BnaA03g06940D||1),UPSTREAM(MODIFIER||4758|||BnaA03g06930D|||BnaA03g06930D||1|WARNING_TRANSCRIPT_INCOMPLETE)	GT:PL	0/1:173,0,255
chrA03	3130375	chrA03:3130375_C/T	C	T	222	.	DP=35;VDB=0.685519;RPB=0.986476;MQB=1;BQB=0.786474;MQSB=1;SGB=-0.691153;MQ0F=0;ICB=1;HOB=0.5;AC=1;AN=2;DP4=8,9,8,10;MQ=60;EFF=DOWNSTREAM(MODIFIER||2638|||BnaA03g07100D|||BnaA03g07100D||1|WARNING_TRANSCRIPT_MULTIPLE_STOP_CODONS),DOWNSTREAM(MODIFIER||311|||BnaA03g07080D|||BnaA03g07080D||1),DOWNSTREAM(MODIFIER||330|||BnaA03g07090D|||BnaA03g07090D||1|WARNING_TRANSCRIPT_MULTIPLE_STOP_CODONS),DOWNSTREAM(MODIFIER||3480|||BnaA03g07050D|||BnaA03g07050D||1|WARNING_TRANSCRIPT_MULTIPLE_STOP_CODONS),DOWNSTREAM(MODIFIER||945|||BnaA03g07070D|||BnaA03g07070D||1|WARNING_TRANSCRIPT_INCOMPLETE),INTERGENIC(MODIFIER||||||||||1),UPSTREAM(MODIFIER||2025|||BnaA03g07060D|||BnaA03g07060D||1)	GT:PL	0/1:255,0,255
chrA03	3143372	chrA03:3143372_C/T	C	T	83	.	DP=15;VDB=0.292572;RPB=0.76338;MQB=0.76338;BQB=0.983267;MQSB=0.989637;SGB=-0.590765;MQ0F=0;ICB=1;HOB=0.5;AC=1;AN=2;DP4=1,9,2,3;MQ=53;EFF=DOWNSTREAM(MODIFIER||1258|||BnaA03g07120D|||BnaA03g07120D||1|WARNING_TRANSCRIPT_INCOMPLETE),DOWNSTREAM(MODIFIER||174|||BnaA03g07110D|||BnaA03g07110D||1|WARNING_TRANSCRIPT_INCOMPLETE),INTERGENIC(MODIFIER||||||||||1),UPSTREAM(MODIFIER||3349|||BnaA03g07100D|||BnaA03g07100D||1|WARNING_TRANSCRIPT_MULTIPLE_STOP_CODONS)	GT:PL	0/1:116,0,193
chrA03	3160762	chrA03:3160762_C/T	C	T	222	.	DP=38;VDB=0.560696;RPB=0.955245;MQB=0.936193;BQB=0.662266;MQSB=0.972416;SGB=-0.692831;MQ0F=0;ICB=1;HOB=0.5;AC=1;AN=2;DP4=4,10,12,12;MQ=59;EFF=DOWNSTREAM(MODIFIER||598|||BnaA03g07130D|||BnaA03g07130D||1),NON_SYNONYMOUS_CODING(MODERATE|MISSENSE|gGt/gAt|G464D||BnaA03g07140D|||BnaA03g07140D|8|1|WARNING_TRANSCRIPT_INCOMPLETE),UPSTREAM(MODIFIER||4002|||BnaA03g07150D|||BnaA03g07150D||1|WARNING_TRANSCRIPT_MULTIPLE_STOP_CODONS)	GT:PL	0/1:255,0,237
chrA03	3165599	chrA03:3165599_C/T	C	T	52	.	DP=17;VDB=0.610267;RPB=0.878264;MQB=1;BQB=0.998399;MQSB=1;SGB=-0.556411;MQ0F=0;ICB=1;HOB=0.5;AC=1;AN=2;DP4=7,6,1,3;MQ=60;EFF=SYNONYMOUS_CODING(LOW|SILENT|agC/agT|S253||BnaA03g07150D|||BnaA03g07150D|2|1|WARNING_TRANSCRIPT_MULTIPLE_STOP_CODONS),UPSTREAM(MODIFIER||1909|||BnaA03g07160D|||BnaA03g07160D||1),UPSTREAM(MODIFIER||2791|||BnaA03g07140D|||BnaA03g07140D||1|WARNING_TRANSCRIPT_INCOMPLETE)	GT:PL	0/1:86,0,255
chrA03	3183988	chrA03:3183988_C/T	C	T	222	.	DP=29;VDB=0.138575;RPB=1;MQB=1;BQB=0.976472;MQSB=1;SGB=-0.688148;MQ0F=0;ICB=1;HOB=0.5;AC=1;AN=2;DP4=7,7,7,8;MQ=60;EFF=DOWNSTREAM(MODIFIER||4114|||BnaA03g07200D|||BnaA03g07200D||1),INTERGENIC(MODIFIER||||||||||1),UPSTREAM(MODIFIER||788|||BnaA03g07190D|||BnaA03g07190D||1|WARNING_TRANSCRIPT_INCOMPLETE)	GT:PL	0/1:255,0,255
chrA03	3209870	chrA03:3209870_C/T	C	T	222	.	DP=35;VDB=0.820663;RPB=0.522942;MQB=1;BQB=0.552591;MQSB=1;SGB=-0.690438;MQ0F=0;ICB=1;HOB=0.5;AC=1;AN=2;DP4=12,6,11,6;MQ=60;EFF=DOWNSTREAM(MODIFIER||2781|||BnaA03g07220D|||BnaA03g07220D||1|WARNING_TRANSCRIPT_INCOMPLETE),NON_SYNONYMOUS_CODING(MODERATE|MISSENSE|aCt/aTt|T102I||BnaA03g07230D|||BnaA03g07230D|5|1|WARNING_TRANSCRIPT_MULTIPLE_STOP_CODONS),SPLICE_SITE_REGION(LOW|||||BnaA03g07230D|||BnaA03g07230D|5|1|WARNING_TRANSCRIPT_MULTIPLE_STOP_CODONS),UPSTREAM(MODIFIER||4193|||BnaA03g07240D|||BnaA03g07240D||1)	GT:PL	0/1:255,0,255
chrA03	3232899	chrA03:3232899_C/T	C	T	142	.	DP=21;VDB=0.362417;RPB=0.95891;MQB=0.685489;BQB=0.923738;MQSB=0.572438;SGB=-0.651104;MQ0F=0;ICB=1;HOB=0.5;AC=1;AN=2;DP4=5,8,5,3;MQ=56;EFF=NON_SYNONYMOUS_CODING(MODERATE|MISSENSE|Gag/Aag|E444K||BnaA03g07280D|||BnaA03g07280D|8|1|WARNING_TRANSCRIPT_MULTIPLE_STOP_CODONS),UPSTREAM(MODIFIER||3022|||BnaA03g07290D|||BnaA03g07290D||1),UPSTREAM(MODIFIER||3318|||BnaA03g07270D|||BnaA03g07270D||1|WARNING_TRANSCRIPT_INCOMPLETE)	GT:PL	0/1:175,0,255
chrA03	3233871	chrA03:3233871_G/A	G	A	222	.	DP=35;VDB=0.859495;RPB=0.951097;MQB=1;BQB=0.809572;MQSB=1;SGB=-0.692067;MQ0F=0;ICB=1;HOB=0.5;AC=1;AN=2;DP4=10,5,13,7;MQ=60;EFF=INTRON(MODIFIER|||||BnaA03g07280D|||BnaA03g07280D|7|1|WARNING_TRANSCRIPT_MULTIPLE_STOP_CODONS),UPSTREAM(MODIFIER||2050|||BnaA03g07290D|||BnaA03g07290D||1),UPSTREAM(MODIFIER||4290|||BnaA03g07270D|||BnaA03g07270D||1|WARNING_TRANSCRIPT_INCOMPLETE),UPSTREAM(MODIFIER||4766|||BnaA03g07300D|||BnaA03g07300D||1|WARNING_TRANSCRIPT_INCOMPLETE)	GT:PL	0/1:255,0,255
chrA03	3240882	chrA03:3240882_G/A	G	A	222	.	DP=23;VDB=0.287376;RPB=0.536292;MQB=1;BQB=0.999519;MQSB=1;SGB=-0.683931;MQ0F=0;ICB=1;HOB=0.5;AC=1;AN=2;DP4=7,3,4,9;MQ=60;EFF=DOWNSTREAM(MODIFIER||3195|||BnaA03g07290D|||BnaA03g07290D||1),INTRON(MODIFIER|||||BnaA03g07300D|||BnaA03g07300D|1|1|WARNING_TRANSCRIPT_INCOMPLETE),UPSTREAM(MODIFIER||4003|||BnaA03g07310D|||BnaA03g07310D||1|WARNING_TRANSCRIPT_INCOMPLETE)	GT:PL	0/1:255,0,215
chrA03	3339490	chrA03:3339490_G/A	G	A	107	.	DP=14;VDB=0.76204;RPB=0.428703;MQB=0.885987;BQB=0.571605;MQSB=0.583333;SGB=-0.636426;MQ0F=0;ICB=1;HOB=0.5;AC=1;AN=2;DP4=6,1,6,1;MQ=51;EFF=DOWNSTREAM(MODIFIER||2863|||BnaA03g07500D|||BnaA03g07500D||1|WARNING_TRANSCRIPT_INCOMPLETE),DOWNSTREAM(MODIFIER||3587|||BnaA03g07480D|||BnaA03g07480D||1),NON_SYNONYMOUS_CODING(MODERATE|MISSENSE|aGc/aAc|S6N||BnaA03g07490D|||BnaA03g07490D|1|1|WARNING_TRANSCRIPT_MULTIPLE_STOP_CODONS)	GT:PL	0/1:140,0,149
chrA03	3393312	chrA03:3393312_C/T	C	T	222	.	DP=31;VDB=0.759664;RPB=0.996854;MQB=1;BQB=0.611167;MQSB=1;SGB=-0.690438;MQ0F=0;ICB=1;HOB=0.5;AC=1;AN=2;DP4=5,9,9,8;MQ=60;EFF=NON_SYNONYMOUS_CODING(MODERATE|MISSENSE|tCc/tTc|S650F||BnaA03g07620D|||BnaA03g07620D|4|1|WARNING_TRANSCRIPT_INCOMPLETE),UPSTREAM(MODIFIER||1930|||BnaA03g07630D|||BnaA03g07630D||1|WARNING_TRANSCRIPT_INCOMPLETE)	GT:PL	0/1:255,0,245
chrA03	3397755	chrA03:3397755_C/T	C	T	217	.	DP=29;VDB=0.917907;RPB=0.604224;MQB=0.590992;BQB=0.988401;MQSB=0.214711;SGB=-0.686358;MQ0F=0;ICB=1;HOB=0.5;AC=1;AN=2;DP4=5,10,8,6;MQ=55;EFF=DOWNSTREAM(MODIFIER||2731|||BnaA03g07640D|||BnaA03g07640D||1),DOWNSTREAM(MODIFIER||4067|||BnaA03g07620D|||BnaA03g07620D||1|WARNING_TRANSCRIPT_INCOMPLETE),NON_SYNONYMOUS_CODING(MODERATE|MISSENSE|gCt/gTt|A643V||BnaA03g07630D|||BnaA03g07630D|4|1|WARNING_TRANSCRIPT_INCOMPLETE),UPSTREAM(MODIFIER||4082|||BnaA03g07650D|||BnaA03g07650D||1|WARNING_TRANSCRIPT_MULTIPLE_STOP_CODONS)	GT:PL	0/1:250,0,255
chrA03	3412390	chrA03:3412390_C/T	C	T	175	.	DP=22;VDB=0.713138;RPB=0.821851;MQB=1;BQB=0.0336464;MQSB=1;SGB=-0.670168;MQ0F=0;ICB=1;HOB=0.5;AC=1;AN=2;DP4=9,3,8,2;MQ=60;EFF=DOWNSTREAM(MODIFIER||1508|||BnaA03g07680D|||BnaA03g07680D||1|WARNING_TRANSCRIPT_INCOMPLETE),INTRON(MODIFIER|||||BnaA03g07670D|||BnaA03g07670D|1|1|WARNING_TRANSCRIPT_INCOMPLETE),UPSTREAM(MODIFIER||3143|||BnaA03g07660D|||BnaA03g07660D||1|WARNING_TRANSCRIPT_MULTIPLE_STOP_CODONS)	GT:PL	0/1:208,0,228
chrA03	3440525	chrA03:3440525_C/T	C	T	207	.	DP=23;VDB=0.622197;RPB=0.468802;MQB=0.923099;BQB=0.795196;MQSB=0.923099;SGB=-0.680642;MQ0F=0;ICB=1;HOB=0.5;AC=1;AN=2;DP4=6,5,5,7;MQ=58;EFF=DOWNSTREAM(MODIFIER||939|||BnaA03g07760D|||BnaA03g07760D||1|WARNING_TRANSCRIPT_MULTIPLE_STOP_CODONS),DOWNSTREAM(MODIFIER||971|||BnaA03g07740D|||BnaA03g07740D||1|WARNING_TRANSCRIPT_INCOMPLETE),NON_SYNONYMOUS_CODING(MODERATE|MISSENSE|Gtg/Atg|V36M||BnaA03g07750D|||BnaA03g07750D|1|1)	GT:PL	0/1:240,0,233
chrA03	3442844	chrA03:3442844_C/T	C	T	222	.	DP=38;VDB=0.856923;RPB=0.220264;MQB=0.999893;BQB=0.962166;MQSB=0.99466;SGB=-0.691153;MQ0F=0;ICB=1;HOB=0.5;AC=1;AN=2;DP4=11,9,11,7;MQ=58;EFF=DOWNSTREAM(MODIFIER||3290|||BnaA03g07740D|||BnaA03g07740D||1|WARNING_TRANSCRIPT_INCOMPLETE),INTRON(MODIFIER|||||BnaA03g07760D|||BnaA03g07760D|13|1|WARNING_TRANSCRIPT_MULTIPLE_STOP_CODONS),UPSTREAM(MODIFIER||2214|||BnaA03g07750D|||BnaA03g07750D||1)	GT:PL	0/1:255,0,255
chrA03	3453010	chrA03:3453010_C/T	C	T	222	.	DP=25;VDB=0.859771;RPB=0.986604;MQB=0.999625;BQB=0.549141;MQSB=0.0133851;SGB=-0.686358;MQ0F=0;ICB=1;HOB=0.5;AC=1;AN=2;DP4=5,6,7,7;MQ=48;EFF=INTRON(MODIFIER|||||BnaA03g07770D|||BnaA03g07770D|6|1|WARNING_TRANSCRIPT_MULTIPLE_STOP_CODONS),UPSTREAM(MODIFIER||3952|||BnaA03g07780D|||BnaA03g07780D||1)	GT:PL	0/1:255,0,201
chrA03	3525995	chrA03:3525995_C/T	C	T	191	.	DP=20;VDB=0.749658;RPB=0.165411;MQB=0.825863;BQB=0.396127;MQSB=0.965264;SGB=-0.686358;MQ0F=0;ICB=1;HOB=0.5;AC=1;AN=2;DP4=6,0,3,11;MQ=41;EFF=DOWNSTREAM(MODIFIER||299|||BnaA03g07880D|||BnaA03g07880D||1|WARNING_TRANSCRIPT_MULTIPLE_STOP_CODONS),DOWNSTREAM(MODIFIER||329|||BnaA03g07890D|||BnaA03g07890D||1|WARNING_TRANSCRIPT_INCOMPLETE),DOWNSTREAM(MODIFIER||3715|||BnaA03g07910D|||BnaA03g07910D||1),INTERGENIC(MODIFIER||||||||||1),UPSTREAM(MODIFIER||2232|||BnaA03g07900D|||BnaA03g07900D||1)	GT:PL	0/1:224,0,78
chrA03	3662663	chrA03:3662663_C/T	C	T	175	.	DP=28;VDB=0.00659507;RPB=0.94986;MQB=0.925036;BQB=0.942086;MQSB=0.0399931;SGB=-0.676189;MQ0F=0;ICB=1;HOB=0.5;AC=1;AN=2;DP4=9,7,6,5;MQ=44;EFF=INTERGENIC(MODIFIER||||||||||1)	GT:PL	0/1:208,0,255
chrA03	3727443	chrA03:3727443_C/T	C	T	171	.	DP=19;VDB=0.573495;RPB=0.996672;MQB=1;BQB=0.868634;MQSB=1;SGB=-0.662043;MQ0F=0;ICB=1;HOB=0.5;AC=1;AN=2;DP4=5,5,4,5;MQ=60;EFF=DOWNSTREAM(MODIFIER||1001|||BnaA03g08210D|||BnaA03g08210D||1|WARNING_TRANSCRIPT_INCOMPLETE),NON_SYNONYMOUS_CODING(MODERATE|MISSENSE|aCa/aTa|T48I||BnaA03g08220D|||BnaA03g08220D|1|1|WARNING_TRANSCRIPT_INCOMPLETE),UPSTREAM(MODIFIER||2062|||BnaA03g08230D|||BnaA03g08230D||1|WARNING_TRANSCRIPT_INCOMPLETE)	GT:PL	0/1:204,0,222
chrA03	3839114	chrA03:3839114_C/T	C	T	205	.	DP=26;VDB=0.309523;RPB=0.269146;MQB=0.953497;BQB=0.979058;MQSB=0.960078;SGB=-0.680642;MQ0F=0;ICB=1;HOB=0.5;AC=1;AN=2;DP4=7,7,4,8;MQ=59;EFF=NON_SYNONYMOUS_CODING(MODERATE|MISSENSE|Gat/Aat|D245N||BnaA03g08480D|||BnaA03g08480D|6|1|WARNING_TRANSCRIPT_MULTIPLE_STOP_CODONS)	GT:PL	0/1:238,0,255
chrA03	3852931	chrA03:3852931_C/T	C	T	54	.	DP=12;VDB=0.292086;RPB=0.968069;MQB=0.236382;BQB=0.793923;MQSB=0.13642;SGB=-0.556411;MQ0F=0;ICB=1;HOB=0.5;AC=1;AN=2;DP4=5,3,0,4;MQ=49;EFF=INTERGENIC(MODIFIER||||||||||1),UPSTREAM(MODIFIER||3685|||BnaA03g08500D|||BnaA03g08500D||1|WARNING_TRANSCRIPT_INCOMPLETE),UPSTREAM(MODIFIER||773|||BnaA03g08510D|||BnaA03g08510D||1|WARNING_TRANSCRIPT_MULTIPLE_STOP_CODONS)	GT:PL	0/1:87,0,176
chrA03	3867697	chrA03:3867697_C/T	C	T	173	.	DP=20;VDB=0.982462;RPB=0.54842;MQB=0.793399;BQB=0.917201;MQSB=0.0174491;SGB=-0.670168;MQ0F=0;ICB=1;HOB=0.5;AC=1;AN=2;DP4=8,2,6,4;MQ=52;EFF=DOWNSTREAM(MODIFIER||4678|||BnaA03g08520D|||BnaA03g08520D||1|WARNING_TRANSCRIPT_INCOMPLETE),NON_SYNONYMOUS_CODING(MODERATE|MISSENSE|Ggt/Agt|G1082S||BnaA03g08550D|||BnaA03g08550D|18|1|WARNING_TRANSCRIPT_INCOMPLETE),UPSTREAM(MODIFIER||2866|||BnaA03g08530D|||BnaA03g08530D||1),UPSTREAM(MODIFIER||401|||BnaA03g08540D|||BnaA03g08540D||1|WARNING_TRANSCRIPT_MULTIPLE_STOP_CODONS)	GT:PL	0/1:206,0,193
chrA03	3968719	chrA03:3968719_C/T	C	T	88	.	DP=15;VDB=0.108254;RPB=0.868815;MQB=1;BQB=0.972604;MQSB=1;SGB=-0.616816;MQ0F=0;ICB=1;HOB=0.5;AC=1;AN=2;DP4=1,8,0,6;MQ=60;EFF=NON_SYNONYMOUS_CODING(MODERATE|MISSENSE|gCc/gTc|A140V||BnaA03g08740D|||BnaA03g08740D|1|1|WARNING_TRANSCRIPT_INCOMPLETE),UPSTREAM(MODIFIER||2486|||BnaA03g08750D|||BnaA03g08750D||1|WARNING_TRANSCRIPT_MULTIPLE_STOP_CODONS)	GT:PL	0/1:121,0,186
chrA03	4011982	chrA03:4011982_C/T	C	T	71	.	DP=15;VDB=0.138089;RPB=0.281535;MQB=1;BQB=0.728422;MQSB=1;SGB=-0.590765;MQ0F=0;ICB=1;HOB=0.5;AC=1;AN=2;DP4=4,6,0,5;MQ=60;EFF=DOWNSTREAM(MODIFIER||1068|||BnaA03g08820D|||BnaA03g08820D||1),DOWNSTREAM(MODIFIER||3816|||BnaA03g08860D|||BnaA03g08860D||1|WARNING_TRANSCRIPT_INCOMPLETE),NON_SYNONYMOUS_CODING(MODERATE|MISSENSE|tCt/tTt|S116F||BnaA03g08830D|||BnaA03g08830D|1|1|WARNING_TRANSCRIPT_INCOMPLETE),UPSTREAM(MODIFIER||1602|||BnaA03g08840D|||BnaA03g08840D||1),UPSTREAM(MODIFIER||2894|||BnaA03g08850D|||BnaA03g08850D||1|WARNING_TRANSCRIPT_INCOMPLETE)	GT:PL	0/1:104,0,229
chrA03	4033176	chrA03:4033176_G/A	G	A	222	.	DP=52;VDB=0.638545;RPB=0.256145;MQB=0.979178;BQB=0.777938;MQSB=0.00064249;SGB=-0.692352;MQ0F=0;ICB=1;HOB=0.5;AC=1;AN=2;DP4=18,13,8,13;MQ=51;EFF=DOWNSTREAM(MODIFIER||3841|||BnaA03g08920D|||BnaA03g08920D||1),INTRON(MODIFIER|||||BnaA03g08910D|||BnaA03g08910D|2|1|WARNING_TRANSCRIPT_INCOMPLETE)	GT:PL	0/1:255,0,255
chrA03	4050955	chrA03:4050955_C/T	C	T	174	.	DP=17;VDB=0.524155;RPB=0.50373;MQB=0.447194;BQB=0.817757;MQSB=0.989637;SGB=-0.670168;MQ0F=0;ICB=1;HOB=0.5;AC=1;AN=2;DP4=3,4,5,5;MQ=49;EFF=DOWNSTREAM(MODIFIER||3095|||BnaA03g08960D|||BnaA03g08960D||1|WARNING_TRANSCRIPT_INCOMPLETE),INTERGENIC(MODIFIER||||||||||1),UPSTREAM(MODIFIER||1492|||BnaA03g08950D|||BnaA03g08950D||1),UPSTREAM(MODIFIER||3221|||BnaA03g08940D|||BnaA03g08940D||1|WARNING_TRANSCRIPT_INCOMPLETE)	GT:PL	0/1:207,0,134
chrA03	4070112	chrA03:4070112_C/T	C	T	222	.	DP=23;VDB=0.102038;RPB=0.995682;MQB=0.992337;BQB=0.840669;MQSB=0.851535;SGB=-0.683931;MQ0F=0;ICB=1;HOB=0.5;AC=1;AN=2;DP4=3,7,6,7;MQ=58;EFF=DOWNSTREAM(MODIFIER||1593|||BnaA03g09020D|||BnaA03g09020D||1),DOWNSTREAM(MODIFIER||4748|||BnaA03g09030D|||BnaA03g09030D||1|WARNING_TRANSCRIPT_INCOMPLETE),SYNONYMOUS_CODING(LOW|SILENT|ggG/ggA|G131||BnaA03g09010D|||BnaA03g09010D|1|1),UPSTREAM(MODIFIER||1047|||BnaA03g09000D|||BnaA03g09000D||1),UPSTREAM(MODIFIER||3279|||BnaA03g08990D|||BnaA03g08990D||1)	GT:PL	0/1:255,0,206
chrA03	4096385	chrA03:4096385_C/T	C	T	110	.	DP=12;VDB=0.025915;RPB=0.931779;MQB=0.931779;BQB=0.931779;MQSB=0.746718;SGB=-0.616816;MQ0F=0;ICB=1;HOB=0.5;AC=1;AN=2;DP4=0,6,4,2;MQ=45;EFF=DOWNSTREAM(MODIFIER||3433|||BnaA03g09100D|||BnaA03g09100D||1|WARNING_TRANSCRIPT_INCOMPLETE),INTERGENIC(MODIFIER||||||||||1),UPSTREAM(MODIFIER||1727|||BnaA03g09090D|||BnaA03g09090D||1),UPSTREAM(MODIFIER||386|||BnaA03g09080D|||BnaA03g09080D||1)	GT:PL	0/1:143,0,104
chrA03	4100511	chrA03:4100511_C/T	C	T	222	.	DP=30;VDB=0.492772;RPB=0.570152;MQB=0.982655;BQB=0.969373;MQSB=0.159798;SGB=-0.689466;MQ0F=0;ICB=1;HOB=0.5;AC=1;AN=2;DP4=10,4,9,7;MQ=56;EFF=DOWNSTREAM(MODIFIER||1443|||BnaA03g09090D|||BnaA03g09090D||1),SYNONYMOUS_CODING(LOW|SILENT|ggG/ggA|G765||BnaA03g09100D|||BnaA03g09100D|12|1|WARNING_TRANSCRIPT_INCOMPLETE),UPSTREAM(MODIFIER||4512|||BnaA03g09080D|||BnaA03g09080D||1)	GT:PL	0/1:255,0,239
chrA03	4138448	chrA03:4138448_C/T	C	T	103	.	DP=18;VDB=0.866441;RPB=0.532719;MQB=0.84246;BQB=0.562035;MQSB=0.541994;SGB=-0.636426;MQ0F=0;ICB=1;HOB=0.5;AC=1;AN=2;DP4=4,6,1,6;MQ=55;EFF=DOWNSTREAM(MODIFIER||1087|||BnaA03g09220D|||BnaA03g09220D||1|WARNING_TRANSCRIPT_INCOMPLETE),DOWNSTREAM(MODIFIER||2057|||BnaA03g09200D|||BnaA03g09200D||1),STOP_GAINED(HIGH|NONSENSE|Cag/Tag|Q169*||BnaA03g09210D|||BnaA03g09210D|6|1|WARNING_TRANSCRIPT_MULTIPLE_STOP_CODONS),UPSTREAM(MODIFIER||4088|||BnaA03g09190D|||BnaA03g09190D||1|WARNING_TRANSCRIPT_INCOMPLETE)	GT:PL	0/1:136,0,246
chrA03	4166116	chrA03:4166116_C/T	C	T	181	.	DP=32;VDB=0.168722;RPB=0.944719;MQB=0.984188;BQB=0.257801;MQSB=0.67032;SGB=-0.676189;MQ0F=0;ICB=1;HOB=0.5;AC=1;AN=2;DP4=14,7,8,3;MQ=58;EFF=DOWNSTREAM(MODIFIER||1179|||BnaA03g09270D|||BnaA03g09270D||1|WARNING_TRANSCRIPT_INCOMPLETE),INTERGENIC(MODIFIER||||||||||1),UPSTREAM(MODIFIER||1968|||BnaA03g09280D|||BnaA03g09280D||1|WARNING_TRANSCRIPT_MULTIPLE_STOP_CODONS)	GT:PL	0/1:214,0,255
chrA03	4264007	chrA03:4264007_C/T	C	T	150	.	DP=15;VDB=0.345209;RPB=0.885987;MQB=0.966012;BQB=0.360111;MQSB=1;SGB=-0.636426;MQ0F=0;ICB=1;HOB=0.5;AC=1;AN=2;DP4=3,4,3,4;MQ=60;EFF=DOWNSTREAM(MODIFIER||3747|||BnaA03g09520D|||BnaA03g09520D||1),SYNONYMOUS_CODING(LOW|SILENT|agG/agA|R373||BnaA03g09510D|||BnaA03g09510D|4|1|WARNING_TRANSCRIPT_MULTIPLE_STOP_CODONS),UPSTREAM(MODIFIER||1335|||BnaA03g09500D|||BnaA03g09500D||1),UPSTREAM(MODIFIER||4218|||BnaA03g09490D|||BnaA03g09490D||1|WARNING_TRANSCRIPT_INCOMPLETE)	GT:PL	0/1:183,0,170
chrA03	4309794	chrA03:4309794_C/T	C	T	222	.	DP=29;VDB=0.740702;RPB=0.996161;MQB=0.997839;BQB=0.329052;MQSB=0.997839;SGB=-0.689466;MQ0F=0;ICB=1;HOB=0.5;AC=1;AN=2;DP4=7,6,9,7;MQ=58;EFF=DOWNSTREAM(MODIFIER||2917|||BnaA03g09650D|||BnaA03g09650D||1|WARNING_TRANSCRIPT_INCOMPLETE),INTRON(MODIFIER|||||BnaA03g09640D|||BnaA03g09640D|6|1|WARNING_TRANSCRIPT_INCOMPLETE),SPLICE_SITE_DONOR(HIGH|||||BnaA03g09640D|||BnaA03g09640D|6|1|WARNING_TRANSCRIPT_INCOMPLETE),UPSTREAM(MODIFIER||2195|||BnaA03g09630D|||BnaA03g09630D||1|WARNING_TRANSCRIPT_INCOMPLETE)	GT:PL	0/1:255,0,255
chrA03	4415339	chrA03:4415339_C/T	C	T	179	.	DP=24;VDB=0.840644;RPB=0.443833;MQB=0.380331;BQB=0.633229;MQSB=0.0032031;SGB=-0.676189;MQ0F=0.0416667;ICB=1;HOB=0.5;AC=1;AN=2;DP4=9,4,4,7;MQ=49;EFF=INTERGENIC(MODIFIER||||||||||1)	GT:PL	0/1:212,0,255
chrA03	4437425	chrA03:4437425_C/A	C	A	98	.	DP=17;VDB=0.0178597;RPB=0.934676;MQB=0.819936;BQB=0.934676;MQSB=0.986852;SGB=-0.651104;MQ0F=0.117647;ICB=1;HOB=0.5;AC=1;AN=2;DP4=6,2,4,4;MQ=28;EFF=DOWNSTREAM(MODIFIER||3531|||BnaA03g09830D|||BnaA03g09830D||1),STOP_LOST(HIGH|MISSENSE|taG/taT|*590Y||BnaA03g09820D|||BnaA03g09820D|4|1|WARNING_TRANSCRIPT_INCOMPLETE),UPSTREAM(MODIFIER||495|||BnaA03g09810D|||BnaA03g09810D||1|WARNING_TRANSCRIPT_INCOMPLETE)	GT:PL	0/1:131,0,140
chrA03	4479466	chrA03:4479466_C/T	C	T	217	.	DP=20;VDB=0.977733;RPB=0.466776;MQB=0.651439;BQB=0.981571;MQSB=0.751477;SGB=-0.680642;MQ0F=0;ICB=1;HOB=0.5;AC=1;AN=2;DP4=3,5,7,5;MQ=57;EFF=DOWNSTREAM(MODIFIER||949|||BnaA03g09930D|||BnaA03g09930D||1|WARNING_TRANSCRIPT_INCOMPLETE),NON_SYNONYMOUS_CODING(MODERATE|MISSENSE|Gag/Aag|E961K||BnaA03g09940D|||BnaA03g09940D|8|1|WARNING_TRANSCRIPT_MULTIPLE_STOP_CODONS),UPSTREAM(MODIFIER||4338|||BnaA03g09950D|||BnaA03g09950D||1|WARNING_TRANSCRIPT_MULTIPLE_STOP_CODONS)	GT:PL	0/1:250,0,175
chrA03	4480708	chrA03:4480708_C/T	C	T	141	.	DP=25;VDB=0.409198;RPB=0.58219;MQB=0.226075;BQB=0.947483;MQSB=0.619223;SGB=-0.676189;MQ0F=0.08;ICB=1;HOB=0.5;AC=1;AN=2;DP4=7,7,5,6;MQ=48;EFF=DOWNSTREAM(MODIFIER||2191|||BnaA03g09930D|||BnaA03g09930D||1|WARNING_TRANSCRIPT_INCOMPLETE),NON_SYNONYMOUS_CODING(MODERATE|MISSENSE|aGg/aAg|R613K||BnaA03g09940D|||BnaA03g09940D|7|1|WARNING_TRANSCRIPT_MULTIPLE_STOP_CODONS),UPSTREAM(MODIFIER||3096|||BnaA03g09950D|||BnaA03g09950D||1|WARNING_TRANSCRIPT_MULTIPLE_STOP_CODONS)	GT:PL	0/1:174,0,255
chrA03	4494648	chrA03:4494648_C/T	C	T	221	.	DP=18;VDB=0.365514;RPB=0.868509;MQB=0.665361;BQB=0.537025;MQSB=0.244777;SGB=-0.686358;MQ0F=0;ICB=1;HOB=0.5;AC=1;AN=2;DP4=1,3,8,6;MQ=44;EFF=DOWNSTREAM(MODIFIER||2598|||BnaA03g10000D|||BnaA03g10000D||1|WARNING_TRANSCRIPT_INCOMPLETE),NON_SYNONYMOUS_CODING(MODERATE|MISSENSE|aCa/aTa|T633I||BnaA03g09980D|||BnaA03g09980D|7|1|WARNING_TRANSCRIPT_INCOMPLETE),UPSTREAM(MODIFIER||1455|||BnaA03g09990D|||BnaA03g09990D||1),UPSTREAM(MODIFIER||3071|||BnaA03g09970D|||BnaA03g09970D||1|WARNING_TRANSCRIPT_MULTIPLE_STOP_CODONS),UPSTREAM(MODIFIER||4305|||BnaA03g10010D|||BnaA03g10010D||1|WARNING_TRANSCRIPT_MULTIPLE_STOP_CODONS)	GT:PL	0/1:255,0,80
chrA03	4547228	chrA03:4547228_C/T	C	T	95	.	DP=15;VDB=0.995586;RPB=0.894839;MQB=0.745722;BQB=0.984496;MQSB=0.99308;SGB=-0.616816;MQ0F=0;ICB=1;HOB=0.5;AC=1;AN=2;DP4=2,7,4,2;MQ=47;EFF=INTRON(MODIFIER|||||BnaA03g10150D|||BnaA03g10150D|2|1|WARNING_TRANSCRIPT_MULTIPLE_STOP_CODONS),UPSTREAM(MODIFIER||1523|||BnaA03g10140D|||BnaA03g10140D||1|WARNING_TRANSCRIPT_MULTIPLE_STOP_CODONS)	GT:PL	0/1:128,0,168
chrA03	4584740	chrA03:4584740_C/T	C	T	157	.	DP=20;VDB=0.347684;RPB=0.682718;MQB=1;BQB=0.999279;MQSB=1;SGB=-0.662043;MQ0F=0;ICB=1;HOB=0.5;AC=1;AN=2;DP4=7,4,6,3;MQ=60;EFF=SYNONYMOUS_CODING(LOW|SILENT|caC/caT|H20||BnaA03g10210D|||BnaA03g10210D|1|1|WARNING_TRANSCRIPT_INCOMPLETE),UPSTREAM(MODIFIER||2890|||BnaA03g10200D|||BnaA03g10200D||1),UPSTREAM(MODIFIER||4853|||BnaA03g10220D|||BnaA03g10220D||1|WARNING_TRANSCRIPT_INCOMPLETE),UPSTREAM(MODIFIER||4935|||BnaA03g10190D|||BnaA03g10190D||1|WARNING_TRANSCRIPT_INCOMPLETE)	GT:PL	0/1:190,0,224
chrA03	4601947	chrA03:4601947_C/T	C	T	221	.	DP=26;VDB=0.652509;RPB=0.328758;MQB=1;BQB=0.620324;MQSB=1;SGB=-0.680642;MQ0F=0;ICB=1;HOB=0.5;AC=1;AN=2;DP4=3,11,5,7;MQ=60;EFF=INTERGENIC(MODIFIER||||||||||1),UPSTREAM(MODIFIER||3472|||BnaA03g10230D|||BnaA03g10230D||1|WARNING_TRANSCRIPT_INCOMPLETE)	GT:PL	0/1:254,0,255
chrA03	4638632	chrA03:4638632_C/T	C	T	220	.	DP=12;VDB=0.783668;MQSB=1;SGB=-0.676189;MQ0F=0;AC=2;AN=2;DP4=0,0,9,2;MQ=60;EFF=DOWNSTREAM(MODIFIER||3032|||BnaA03g10320D|||BnaA03g10320D||1|WARNING_TRANSCRIPT_INCOMPLETE),SYNONYMOUS_CODING(LOW|SILENT|tgC/tgT|C17||BnaA03g10310D|||BnaA03g10310D|1|1|WARNING_TRANSCRIPT_INCOMPLETE),UPSTREAM(MODIFIER||1024|||BnaA03g10300D|||BnaA03g10300D||1)	GT:PL	1/1:247,33,0
chrA03	4649154	chrA03:4649154_C/T	C	T	228	.	DP=24;VDB=0.875605;MQSB=0.786628;SGB=-0.692831;MQ0F=0;AC=2;AN=2;DP4=0,0,12,12;MQ=58;EFF=DOWNSTREAM(MODIFIER||4689|||BnaA03g10350D|||BnaA03g10350D||1|WARNING_TRANSCRIPT_MULTIPLE_STOP_CODONS),INTRON(MODIFIER|||||BnaA03g10330D|||BnaA03g10330D|5|1|WARNING_TRANSCRIPT_MULTIPLE_STOP_CODONS),UPSTREAM(MODIFIER||2304|||BnaA03g10340D|||BnaA03g10340D||1|WARNING_TRANSCRIPT_MULTIPLE_STOP_CODONS)	GT:PL	1/1:255,72,0
chrA03	4689763	chrA03:4689763_C/T	C	T	228	.	DP=15;VDB=0.543455;MQSB=0.966012;SGB=-0.686358;MQ0F=0;AC=2;AN=2;DP4=0,0,7,7;MQ=60;EFF=DOWNSTREAM(MODIFIER||4898|||BnaA03g10430D|||BnaA03g10430D||1|WARNING_TRANSCRIPT_INCOMPLETE),SYNONYMOUS_CODING(LOW|SILENT|caC/caT|H263||BnaA03g10420D|||BnaA03g10420D|6|1|WARNING_TRANSCRIPT_INCOMPLETE)	GT:PL	1/1:255,42,0
chrA03	4703747	chrA03:4703747_C/T	C	T	228	.	DP=27;VDB=0.0251633;MQSB=0.708895;SGB=-0.693021;MQ0F=0;AC=2;AN=2;DP4=0,0,12,15;MQ=55;EFF=DOWNSTREAM(MODIFIER||2109|||BnaA03g10440D|||BnaA03g10440D||1|WARNING_TRANSCRIPT_INCOMPLETE),DOWNSTREAM(MODIFIER||4199|||BnaA03g10470D|||BnaA03g10470D||1|WARNING_TRANSCRIPT_INCOMPLETE),INTRON(MODIFIER|||||BnaA03g10450D|||BnaA03g10450D|5|1|WARNING_TRANSCRIPT_MULTIPLE_STOP_CODONS),UPSTREAM(MODIFIER||2821|||BnaA03g10460D|||BnaA03g10460D||1)	GT:PL	1/1:255,81,0
chrA03	4852002	chrA03:4852002_C/T	C	T	228	.	DP=28;VDB=0.920818;RPB=0.471878;MQB=0.247449;BQB=0.856268;MQSB=0.705296;SGB=-0.692914;MQ0F=0;AC=2;AN=2;DP4=3,0,13,12;MQ=56;EFF=DOWNSTREAM(MODIFIER||1792|||BnaA03g10790D|||BnaA03g10790D||1|WARNING_TRANSCRIPT_INCOMPLETE),NON_SYNONYMOUS_CODING(MODERATE|MISSENSE|Ctt/Ttt|L154F||BnaA03g10780D|||BnaA03g10780D|2|1),UPSTREAM(MODIFIER||1272|||BnaA03g10770D|||BnaA03g10770D||1|WARNING_TRANSCRIPT_MULTIPLE_STOP_CODONS),UPSTREAM(MODIFIER||4994|||BnaA03g10800D|||BnaA03g10800D||1|WARNING_TRANSCRIPT_INCOMPLETE)	GT:PL	1/1:255,0,0
chrA03	4860756	chrA03:4860756_T/G	T	G	64	.	DP=34;VDB=0.207027;RPB=0.999093;MQB=0.00260318;BQB=0.118415;MQSB=0.950408;SGB=-0.636426;MQ0F=0;ICB=1;HOB=0.5;AC=1;AN=2;DP4=18,9,3,4;MQ=55;EFF=DOWNSTREAM(MODIFIER||178|||BnaA03g10820D|||BnaA03g10820D||1),DOWNSTREAM(MODIFIER||2446|||BnaA03g10810D|||BnaA03g10810D||1),DOWNSTREAM(MODIFIER||2665|||BnaA03g10800D|||BnaA03g10800D||1|WARNING_TRANSCRIPT_INCOMPLETE),INTERGENIC(MODIFIER||||||||||1),UPSTREAM(MODIFIER||2045|||BnaA03g10830D|||BnaA03g10830D||1|WARNING_TRANSCRIPT_INCOMPLETE),UPSTREAM(MODIFIER||4642|||BnaA03g10790D|||BnaA03g10790D||1|WARNING_TRANSCRIPT_INCOMPLETE),UPSTREAM(MODIFIER||4746|||BnaA03g10840D|||BnaA03g10840D||1)	GT:PL	0/1:99,0,255
chrA03	4869369	chrA03:4869369_C/T	C	T	228	.	DP=25;VDB=0.964536;MQSB=1;SGB=-0.692914;MQ0F=0;AC=2;AN=2;DP4=0,0,4,21;MQ=60;EFF=DOWNSTREAM(MODIFIER||2498|||BnaA03g10840D|||BnaA03g10840D||1),DOWNSTREAM(MODIFIER||4628|||BnaA03g10830D|||BnaA03g10830D||1|WARNING_TRANSCRIPT_INCOMPLETE),NON_SYNONYMOUS_CODING(MODERATE|MISSENSE|Ctt/Ttt|L267F||BnaA03g10850D|||BnaA03g10850D|1|1),UPSTREAM(MODIFIER||2594|||BnaA03g10860D|||BnaA03g10860D||1),UPSTREAM(MODIFIER||3085|||BnaA03g10870D|||BnaA03g10870D||1),UPSTREAM(MODIFIER||4647|||BnaA03g10880D|||BnaA03g10880D||1)	GT:PL	1/1:255,75,0
chrA03	4901562	chrA03:4901562_C/T	C	T	228	.	DP=32;VDB=0.362168;MQSB=0.000388443;SGB=-0.69311;MQ0F=0;AC=2;AN=2;DP4=0,0,13,18;MQ=51;EFF=DOWNSTREAM(MODIFIER||3470|||BnaA03g10910D|||BnaA03g10910D||1|WARNING_TRANSCRIPT_INCOMPLETE),INTRON(MODIFIER|||||BnaA03g10920D|||BnaA03g10920D|4|1|WARNING_TRANSCRIPT_MULTIPLE_STOP_CODONS),SPLICE_SITE_ACCEPTOR(HIGH|||||BnaA03g10920D|||BnaA03g10920D|5|1|WARNING_TRANSCRIPT_MULTIPLE_STOP_CODONS)	GT:PL	1/1:255,93,0
[truncated: 5,168,406 more chars]
