# Supplementary material for: FANCM Limits Meiotic Crossovers in Brassica Crops
Source: Front Plant Sci. 2018 Mar 23;9:368. doi: 10.3389/fpls.2018.00368 (PMC5876677; doi:10.3389/fpls.2018.00368)
Supplement: Supplementary file 1 [file DataSheet1.ZIP › N84A1_snpeff_filtered_for_ems.vcf]

##fileformat=VCFv4.2
##samtoolsVersion=1.3.1+htslib-1.3.1
##samtoolsCommand=samtools mpileup -B -Q 20 -u -g -o /work/project/ijpb/projects/CROC//N84A1/04_Analysis/N84A1.bcf -f /save/project/ijpb/bank/GENOME/Bna-Darmor-GenoscopeV5F-WG/Bna-Darmor-GenoscopeV5F-WG.fa /work/project/ijpb/projects/CROC//N84A1/03_Filter/N84A1.filtred.bam
##reference=file:///save/project/ijpb/bank/GENOME/Bna-Darmor-GenoscopeV5F-WG/Bna-Darmor-GenoscopeV5F-WG.fa
##SnpEffVersion="3.6c (build 2014-05-20), by Pablo Cingolani"
##SnpEffCmd="SnpEff  Bna-Darmor-GenoscopeV5F-WG -i vcf -o vcf /work/project/ijpb/projects/CROC//N84A1/04_Analysis/N84A1.raw.vcf "
##fileDate=20180130
##FILTER=<ID=PASS,Description="All filters passed">
##ALT=<ID=*,Description="Represents allele(s) other than observed.">
##INFO=<ID=INDEL,Number=0,Type=Flag,Description="Indicates that the variant is an INDEL.">
##INFO=<ID=IDV,Number=1,Type=Integer,Description="Maximum number of reads supporting an indel">
##INFO=<ID=IMF,Number=1,Type=Float,Description="Maximum fraction of reads supporting an indel">
##INFO=<ID=DP,Number=1,Type=Integer,Description="Raw read depth">
##INFO=<ID=VDB,Number=1,Type=Float,Description="Variant Distance Bias for filtering splice-site artefacts in RNA-seq data (bigger is better),Version">
##INFO=<ID=RPB,Number=1,Type=Float,Description="Mann-Whitney U test of Read Position Bias (bigger is better)">
##INFO=<ID=MQB,Number=1,Type=Float,Description="Mann-Whitney U test of Mapping Quality Bias (bigger is better)">
##INFO=<ID=BQB,Number=1,Type=Float,Description="Mann-Whitney U test of Base Quality Bias (bigger is better)">
##INFO=<ID=MQSB,Number=1,Type=Float,Description="Mann-Whitney U test of Mapping Quality vs Strand Bias (bigger is better)">
##INFO=<ID=SGB,Number=1,Type=Float,Description="Segregation based metric.">
##INFO=<ID=MQ0F,Number=1,Type=Float,Description="Fraction of MQ0 reads (smaller is better)">
##INFO=<ID=ICB,Number=1,Type=Float,Description="Inbreeding Coefficient Binomial test (bigger is better)">
##INFO=<ID=HOB,Number=1,Type=Float,Description="Bias in the number of HOMs number (smaller is better)">
##INFO=<ID=AC,Number=A,Type=Integer,Description="Allele count in genotypes for each ALT allele, in the same order as listed">
##INFO=<ID=AN,Number=1,Type=Integer,Description="Total number of alleles in called genotypes">
##INFO=<ID=DP4,Number=4,Type=Integer,Description="Number of high-quality ref-forward , ref-reverse, alt-forward and alt-reverse bases">
##INFO=<ID=MQ,Number=1,Type=Integer,Description="Average mapping quality">
##INFO=<ID=EFF,Number=.,Type=String,Description="Predicted effects for this variant.Format: 'Effect ( Effect_Impact | Functional_Class | Codon_Change | Amino_Acid_Change| Amino_Acid_length | Gene_Name | Transcript_BioType | Gene_Coding | Transcript_ID | Exon_Rank  | Genotype_Number [ | ERRORS | WARNINGS ] )' ">
##FORMAT=<ID=GT,Number=1,Type=String,Description="Genotype">
##FORMAT=<ID=PL,Number=G,Type=Integer,Description="List of Phred-scaled genotype likelihoods">
##contig=<ID=chrA01,length=23267856>
##contig=<ID=chrA02,length=24793737>
##contig=<ID=chrA03,length=29767490>
##contig=<ID=chrA04,length=19151660>
##contig=<ID=chrA05,length=23067598>
##contig=<ID=chrA06,length=24396386>
##contig=<ID=chrA07,length=24006521>
##contig=<ID=chrA08,length=18961941>
##contig=<ID=chrA09,length=33865340>
##contig=<ID=chrA10,length=17398227>
##contig=<ID=chrC01,length=38829317>
##contig=<ID=chrC02,length=46221804>
##contig=<ID=chrC03,length=60573394>
##contig=<ID=chrC04,length=48930237>
##contig=<ID=chrC05,length=43185227>
##contig=<ID=chrC06,length=37225952>
##contig=<ID=chrC07,length=44770477>
##contig=<ID=chrC08,length=38477087>
##contig=<ID=chrC09,length=48508220>
##contig=<ID=chrA01_random,length=2687285>
##contig=<ID=chrA02_random,length=1623597>
##contig=<ID=chrA03_random,length=6015112>
##contig=<ID=chrA04_random,length=1481564>
##contig=<ID=chrA05_random,length=3017581>
##contig=<ID=chrA06_random,length=2286780>
##contig=<ID=chrA07_random,length=2069713>
##contig=<ID=chrA08_random,length=2120946>
##contig=<ID=chrA09_random,length=4134372>
##contig=<ID=chrA10_random,length=2278402>
##contig=<ID=chrC01_random,length=4437620>
##contig=<ID=chrC02_random,length=5147596>
##contig=<ID=chrC03_random,length=6509817>
##contig=<ID=chrC04_random,length=4434705>
##contig=<ID=chrC05_random,length=3728275>
##contig=<ID=chrC06_random,length=3366307>
##contig=<ID=chrC07_random,length=2949052>
##contig=<ID=chrC08_random,length=4518928>
##contig=<ID=chrC09_random,length=4437882>
##contig=<ID=chrAnn_random,length=48658326>
##contig=<ID=chrCnn_random,length=80671874>
##contig=<ID=chrUnn_random,length=8317898>
#CHROM	POS	ID	REF	ALT	QUAL	FILTER	INFO	FORMAT	N84A1
chrA01	58257	chrA01:58257_G/A	G	A	222	.	DP=17;VDB=0.202124;RPB=0.951229;MQB=1;BQB=0.66939;MQSB=1;SGB=-0.680642;MQ0F=0;ICB=1;HOB=0.5;AC=1;AN=2;DP4=2,3,6,6;MQ=60;EFF=INTRON(MODIFIER|||||BnaA01g00160D|||BnaA01g00160D|1|1|WARNING_TRANSCRIPT_MULTIPLE_STOP_CODONS),UPSTREAM(MODIFIER||3381|||BnaA01g00170D|||BnaA01g00170D||1|WARNING_TRANSCRIPT_INCOMPLETE)	GT:PL	0/1:255,0,129
chrA01	63224	chrA01:63224_G/A	G	A	69	.	DP=12;VDB=0.428037;RPB=0.493254;MQB=0.94394;BQB=0.878264;MQSB=0.793923;SGB=-0.556411;MQ0F=0;ICB=1;HOB=0.5;AC=1;AN=2;DP4=3,5,1,3;MQ=56;EFF=DOWNSTREAM(MODIFIER||2178|||BnaA01g00160D|||BnaA01g00160D||1|WARNING_TRANSCRIPT_MULTIPLE_STOP_CODONS),NON_SYNONYMOUS_CODING(MODERATE|MISSENSE|gGa/gAa|G292E||BnaA01g00170D|||BnaA01g00170D|9|1|WARNING_TRANSCRIPT_INCOMPLETE),UPSTREAM(MODIFIER||1701|||BnaA01g00180D|||BnaA01g00180D||1|WARNING_TRANSCRIPT_INCOMPLETE),UPSTREAM(MODIFIER||3648|||BnaA01g00190D|||BnaA01g00190D||1|WARNING_TRANSCRIPT_MULTIPLE_STOP_CODONS)	GT:PL	0/1:102,0,202
chrA01	77426	chrA01:77426_G/A	G	A	93	.	DP=14;VDB=0.92553;RPB=1;MQB=0.875173;BQB=0.94925;MQSB=0.875173;SGB=-0.616816;MQ0F=0;ICB=1;HOB=0.5;AC=1;AN=2;DP4=3,5,5,1;MQ=57;EFF=NON_SYNONYMOUS_CODING(MODERATE|MISSENSE|tGt/tAt|C474Y||BnaA01g00210D|||BnaA01g00210D|8|1|WARNING_TRANSCRIPT_MULTIPLE_STOP_CODONS),UPSTREAM(MODIFIER||1661|||BnaA01g00220D|||BnaA01g00220D||1|WARNING_TRANSCRIPT_INCOMPLETE)	GT:PL	0/1:126,0,196
chrA01	116989	chrA01:116989_A/G	A	G	84	.	DP=17;VDB=0.0539735;RPB=0.922371;MQB=0.807846;BQB=0.0545253;MQSB=0.797039;SGB=-0.616816;MQ0F=0;ICB=1;HOB=0.5;AC=1;AN=2;DP4=4,7,5,1;MQ=42;EFF=INTERGENIC(MODIFIER||||||||||1)	GT:PL	0/1:117,0,220
chrA01	117053	chrA01:117053_G/A	G	A	31.0553	.	DP=12;VDB=0.382879;RPB=0.596251;MQB=0.811069;BQB=0.962269;MQSB=0.652235;SGB=-0.511536;MQ0F=0;ICB=1;HOB=0.5;AC=1;AN=2;DP4=2,7,1,2;MQ=43;EFF=INTERGENIC(MODIFIER||||||||||1)	GT:PL	0/1:65,0,194
chrA01	174271	chrA01:174271_G/A	G	A	134	.	DP=16;VDB=0.773058;RPB=0.789232;MQB=1;BQB=0.95083;MQSB=1;SGB=-0.636426;MQ0F=0;ICB=1;HOB=0.5;AC=1;AN=2;DP4=9,0,2,5;MQ=60;EFF=DOWNSTREAM(MODIFIER||3775|||BnaA01g00330D|||BnaA01g00330D||1),NON_SYNONYMOUS_CODING(MODERATE|MISSENSE|tCc/tTc|S79F||BnaA01g00320D|||BnaA01g00320D|2|1|WARNING_TRANSCRIPT_MULTIPLE_STOP_CODONS),UPSTREAM(MODIFIER||4517|||BnaA01g00340D|||BnaA01g00340D||1|WARNING_TRANSCRIPT_INCOMPLETE)	GT:PL	0/1:167,0,148
chrA01	214839	chrA01:214839_G/A	G	A	91	.	DP=11;VDB=0.810473;RPB=0.8618;MQB=0.950952;BQB=0.683497;MQSB=0.0891517;SGB=-0.590765;MQ0F=0;ICB=1;HOB=0.5;AC=1;AN=2;DP4=3,3,2,3;MQ=46;EFF=DOWNSTREAM(MODIFIER||120|||BnaA01g00390D|||BnaA01g00390D||1|WARNING_TRANSCRIPT_MULTIPLE_STOP_CODONS),INTRAGENIC(MODIFIER|||||BnaA01g00390D|||||1),UPSTREAM(MODIFIER||328|||BnaA01g00380D|||BnaA01g00380D||1|WARNING_TRANSCRIPT_MULTIPLE_STOP_CODONS)	GT:PL	0/1:124,0,149
chrA01	215412	chrA01:215412_A/C	A	C	108	.	DP=5;VDB=0.945612;MQSB=0.833333;SGB=-0.590765;MQ0F=0;AC=2;AN=2;DP4=0,0,3,2;MQ=47;EFF=NON_SYNONYMOUS_CODING(MODERATE|MISSENSE|tTg/tGg|L353W||BnaA01g00390D|||BnaA01g00390D|5|1|WARNING_TRANSCRIPT_MULTIPLE_STOP_CODONS),UPSTREAM(MODIFIER||901|||BnaA01g00380D|||BnaA01g00380D||1|WARNING_TRANSCRIPT_MULTIPLE_STOP_CODONS)	GT:PL	1/1:135,15,0
chrA01	225136	chrA01:225136_G/A	G	A	56	.	DP=8;VDB=0.259298;RPB=0.900802;MQB=0.900802;BQB=0.900802;MQSB=1;SGB=-0.511536;MQ0F=0;ICB=1;HOB=0.5;AC=1;AN=2;DP4=4,1,2,1;MQ=60;EFF=DOWNSTREAM(MODIFIER||3294|||BnaA01g00410D|||BnaA01g00410D||1|WARNING_TRANSCRIPT_INCOMPLETE),DOWNSTREAM(MODIFIER||3545|||BnaA01g00400D|||BnaA01g00400D||1|WARNING_TRANSCRIPT_INCOMPLETE),INTERGENIC(MODIFIER||||||||||1)	GT:PL	0/1:89,0,136
chrA01	264794	chrA01:264794_G/A	G	A	195	.	DP=14;VDB=0.167636;RPB=0.980199;MQB=0.945959;BQB=0.945959;MQSB=0.83527;SGB=-0.662043;MQ0F=0;ICB=1;HOB=0.5;AC=1;AN=2;DP4=4,1,5,4;MQ=58;EFF=DOWNSTREAM(MODIFIER||1431|||BnaA01g00480D|||BnaA01g00480D||1|WARNING_TRANSCRIPT_MULTIPLE_STOP_CODONS),DOWNSTREAM(MODIFIER||590|||BnaA01g00490D|||BnaA01g00490D||1),SYNONYMOUS_CODING(LOW|SILENT|acC/acT|T357||BnaA01g00500D|||BnaA01g00500D|4|1|WARNING_TRANSCRIPT_MULTIPLE_STOP_CODONS)	GT:PL	0/1:228,0,124
chrA01	351565	chrA01:351565_T/A	T	A	122	.	DP=5;VDB=0.943071;MQSB=0.333333;SGB=-0.590765;MQ0F=0;AC=2;AN=2;DP4=0,0,2,3;MQ=49;EFF=INTERGENIC(MODIFIER||||||||||1),UPSTREAM(MODIFIER||1575|||BnaA01g00650D|||BnaA01g00650D||1|WARNING_TRANSCRIPT_INCOMPLETE),UPSTREAM(MODIFIER||4436|||BnaA01g00660D|||BnaA01g00660D||1|WARNING_TRANSCRIPT_MULTIPLE_STOP_CODONS),UPSTREAM(MODIFIER||759|||BnaA01g00640D|||BnaA01g00640D||1)	GT:PL	1/1:149,15,0
chrA01	399061	chrA01:399061_G/A	G	A	72	.	DP=8;VDB=0.281254;RPB=0.248092;MQB=0.62023;BQB=0.248092;MQSB=0.62023;SGB=-0.556411;MQ0F=0;ICB=1;HOB=0.5;AC=1;AN=2;DP4=4,0,0,4;MQ=54;EFF=DOWNSTREAM(MODIFIER||2061|||BnaA01g00710D|||BnaA01g00710D||1),DOWNSTREAM(MODIFIER||2112|||BnaA01g00720D|||BnaA01g00720D||1|WARNING_TRANSCRIPT_MULTIPLE_STOP_CODONS),INTERGENIC(MODIFIER||||||||||1)	GT:PL	0/1:105,0,93
chrA01	431170	chrA01:431170_G/A	G	A	148	.	DP=18;VDB=0.528538;RPB=0.999014;MQB=1;BQB=0.776754;MQSB=1;SGB=-0.651104;MQ0F=0;ICB=1;HOB=0.5;AC=1;AN=2;DP4=4,6,5,3;MQ=60;EFF=DOWNSTREAM(MODIFIER||3498|||BnaA01g00740D|||BnaA01g00740D||1),SYNONYMOUS_CODING(LOW|SILENT|ttG/ttA|L104||BnaA01g00730D|||BnaA01g00730D|1|1|WARNING_TRANSCRIPT_INCOMPLETE)	GT:PL	0/1:181,0,205
chrA01	495648	chrA01:495648_G/A	G	A	113	.	DP=13;VDB=0.173752;RPB=0.0511259;MQB=0.961166;BQB=0.695312;MQSB=1;SGB=-0.636426;MQ0F=0;ICB=1;HOB=0.5;AC=1;AN=2;DP4=3,3,0,7;MQ=60;EFF=DOWNSTREAM(MODIFIER||738|||BnaA01g00880D|||BnaA01g00880D||1|WARNING_TRANSCRIPT_MULTIPLE_STOP_CODONS),INTERGENIC(MODIFIER||||||||||1),UPSTREAM(MODIFIER||1461|||BnaA01g00870D|||BnaA01g00870D||1|WARNING_TRANSCRIPT_INCOMPLETE),UPSTREAM(MODIFIER||3536|||BnaA01g00890D|||BnaA01g00890D||1|WARNING_TRANSCRIPT_MULTIPLE_STOP_CODONS)	GT:PL	0/1:146,0,166
chrA01	560659	chrA01:560659_A/G	A	G	111	.	DP=7;VDB=0.0549273;RPB=1;MQB=1;BQB=1;MQSB=0.607698;SGB=-0.616816;MQ0F=0;ICB=1;HOB=0.5;AC=1;AN=2;DP4=0,1,4,2;MQ=50;EFF=DOWNSTREAM(MODIFIER||3184|||BnaA01g01030D|||BnaA01g01030D||1|WARNING_TRANSCRIPT_INCOMPLETE),DOWNSTREAM(MODIFIER||4352|||BnaA01g01000D|||BnaA01g01000D||1|WARNING_TRANSCRIPT_MULTIPLE_STOP_CODONS),SYNONYMOUS_CODING(LOW|SILENT|gcT/gcC|A262||BnaA01g01020D|||BnaA01g01020D|1|1),UPSTREAM(MODIFIER||2517|||BnaA01g01010D|||BnaA01g01010D||1)	GT:PL	0/1:145,0,11
chrA01	560662	chrA01:560662_C/T	C	T	92	.	DP=6;VDB=0.100048;RPB=1;MQB=1;BQB=1;MQSB=0.861511;SGB=-0.590765;MQ0F=0;ICB=1;HOB=0.5;AC=1;AN=2;DP4=0,1,3,2;MQ=49;EFF=DOWNSTREAM(MODIFIER||3181|||BnaA01g01030D|||BnaA01g01030D||1|WARNING_TRANSCRIPT_INCOMPLETE),DOWNSTREAM(MODIFIER||4355|||BnaA01g01000D|||BnaA01g01000D||1|WARNING_TRANSCRIPT_MULTIPLE_STOP_CODONS),SYNONYMOUS_CODING(LOW|SILENT|gaG/gaA|E261||BnaA01g01020D|||BnaA01g01020D|1|1),UPSTREAM(MODIFIER||2520|||BnaA01g01010D|||BnaA01g01010D||1)	GT:PL	0/1:127,0,17
chrA01	638014	chrA01:638014_A/G	A	G	112	.	DP=6;VDB=0.23129;MQSB=1;SGB=-0.616816;MQ0F=0.166667;AC=2;AN=2;DP4=0,0,5,1;MQ=39;EFF=NON_SYNONYMOUS_CODING(MODERATE|MISSENSE|Aaa/Gaa|K570E||BnaA01g01210D|||BnaA01g01210D|4|1|WARNING_TRANSCRIPT_MULTIPLE_STOP_CODONS),UPSTREAM(MODIFIER||2649|||BnaA01g01220D|||BnaA01g01220D||1),UPSTREAM(MODIFIER||4281|||BnaA01g01230D|||BnaA01g01230D||1)	GT:PL	1/1:139,18,0
chrA01	701144	chrA01:701144_G/A	G	A	124	.	DP=11;VDB=0.76871;RPB=0.891517;MQB=0.891517;BQB=0.8618;MQSB=0.8618;SGB=-0.616816;MQ0F=0;ICB=1;HOB=0.5;AC=1;AN=2;DP4=3,2,3,3;MQ=57;EFF=NON_SYNONYMOUS_CODING(MODERATE|MISSENSE|aGa/aAa|R191K||BnaA01g01330D|||BnaA01g01330D|6|1|WARNING_TRANSCRIPT_MULTIPLE_STOP_CODONS)	GT:PL	0/1:157,0,137
chrA01	811114	chrA01:811114_A/G	A	G	105	.	DP=5;VDB=0.0729503;RPB=1;MQB=1;BQB=1;MQSB=0.666667;SGB=-0.556411;MQ0F=0.2;AC=2;AN=2;DP4=1,0,2,2;MQ=48;EFF=DOWNSTREAM(MODIFIER||3373|||BnaA01g01510D|||BnaA01g01510D||1|WARNING_TRANSCRIPT_INCOMPLETE),INTRON(MODIFIER|||||BnaA01g01520D|||BnaA01g01520D|4|1|WARNING_TRANSCRIPT_MULTIPLE_STOP_CODONS)	GT:PL	1/1:132,8,0
chrA01	822729	chrA01:822729_T/C	T	C	31.3155	.	DP=16;VDB=0.539429;RPB=0.902421;MQB=0.236017;BQB=0.993603;MQSB=0.943882;SGB=-0.590765;MQ0F=0;ICB=1;HOB=0.5;AC=1;AN=2;DP4=3,8,2,3;MQ=30;EFF=DOWNSTREAM(MODIFIER||4384|||BnaA01g01530D|||BnaA01g01530D||1),INTRON(MODIFIER|||||BnaA01g01520D|||BnaA01g01520D|27|1|WARNING_TRANSCRIPT_MULTIPLE_STOP_CODONS)	GT:PL	0/1:65,0,197
chrA01	900071	chrA01:900071_G/A	G	A	151	.	DP=15;VDB=0.960799;RPB=0.753577;MQB=0.97357;BQB=0.68614;MQSB=0.97357;SGB=-0.651104;MQ0F=0;ICB=1;HOB=0.5;AC=1;AN=2;DP4=3,4,5,3;MQ=54;EFF=DOWNSTREAM(MODIFIER||3979|||BnaA01g01710D|||BnaA01g01710D||1|WARNING_TRANSCRIPT_INCOMPLETE),NON_SYNONYMOUS_CODING(MODERATE|MISSENSE|gGa/gAa|G245E||BnaA01g01700D|||BnaA01g01700D|4|1|WARNING_TRANSCRIPT_MULTIPLE_STOP_CODONS),UPSTREAM(MODIFIER||4391|||BnaA01g01690D|||BnaA01g01690D||1|WARNING_TRANSCRIPT_MULTIPLE_STOP_CODONS)	GT:PL	0/1:184,0,168
chrA01	924891	chrA01:924891_G/A	G	A	19.6604	.	DP=7;VDB=0.74;RPB=0.6;MQB=0.8;BQB=0.6;MQSB=1;SGB=-0.453602;MQ0F=0;ICB=1;HOB=0.5;AC=1;AN=2;DP4=5,0,1,1;MQ=55;EFF=DOWNSTREAM(MODIFIER||1978|||BnaA01g01770D|||BnaA01g01770D||1),DOWNSTREAM(MODIFIER||633|||BnaA01g01750D|||BnaA01g01750D||1|WARNING_TRANSCRIPT_MULTIPLE_STOP_CODONS),INTRON(MODIFIER|||||BnaA01g01760D|||BnaA01g01760D|3|1)	GT:PL	0/1:53,0,110
chrA01	925529	chrA01:925529_G/A	G	A	42.335	.	DP=2;VDB=0.26;MQSB=1;SGB=-0.453602;MQ0F=0;AC=2;AN=2;DP4=0,0,1,1;MQ=60;EFF=DOWNSTREAM(MODIFIER||1271|||BnaA01g01750D|||BnaA01g01750D||1|WARNING_TRANSCRIPT_MULTIPLE_STOP_CODONS),DOWNSTREAM(MODIFIER||1340|||BnaA01g01770D|||BnaA01g01770D||1),DOWNSTREAM(MODIFIER||4707|||BnaA01g01780D|||BnaA01g01780D||1|WARNING_TRANSCRIPT_MULTIPLE_STOP_CODONS),INTRON(MODIFIER|||||BnaA01g01760D|||BnaA01g01760D|5|1)	GT:PL	1/1:70,6,0
chrA01	1025292	chrA01:1025292_G/A	G	A	70	.	DP=13;VDB=0.735663;RPB=0.898397;MQB=0.928296;BQB=0.928296;MQSB=0.879351;SGB=-0.556411;MQ0F=0;ICB=1;HOB=0.5;AC=1;AN=2;DP4=2,7,1,3;MQ=56;EFF=DOWNSTREAM(MODIFIER||3083|||BnaA01g02060D|||BnaA01g02060D||1|WARNING_TRANSCRIPT_MULTIPLE_STOP_CODONS),DOWNSTREAM(MODIFIER||4766|||BnaA01g02070D|||BnaA01g02070D||1|WARNING_TRANSCRIPT_INCOMPLETE),INTERGENIC(MODIFIER||||||||||1),UPSTREAM(MODIFIER||2256|||BnaA01g02040D|||BnaA01g02040D||1|WARNING_TRANSCRIPT_MULTIPLE_STOP_CODONS),UPSTREAM(MODIFIER||585|||BnaA01g02050D|||BnaA01g02050D||1)	GT:PL	0/1:103,0,207
chrA01	1214195	chrA01:1214195_C/T	C	T	173	.	DP=12;VDB=0.0663569;RPB=0.878264;MQB=1;BQB=0.968069;MQSB=1;SGB=-0.651104;MQ0F=0;ICB=1;HOB=0.5;AC=1;AN=2;DP4=1,3,2,6;MQ=60;EFF=DOWNSTREAM(MODIFIER||1874|||BnaA01g02410D|||BnaA01g02410D||1|WARNING_TRANSCRIPT_INCOMPLETE),INTERGENIC(MODIFIER||||||||||1),UPSTREAM(MODIFIER||1525|||BnaA01g02400D|||BnaA01g02400D||1),UPSTREAM(MODIFIER||3864|||BnaA01g02390D|||BnaA01g02390D||1)	GT:PL	0/1:206,0,110
chrA01	1253335	chrA01:1253335_G/A	G	A	121	.	DP=14;VDB=0.994759;RPB=0.997919;MQB=0.740818;BQB=0.509156;MQSB=0.714506;SGB=-0.651104;MQ0F=0;ICB=1;HOB=0.5;AC=1;AN=2;DP4=6,0,1,7;MQ=55;EFF=DOWNSTREAM(MODIFIER||1217|||BnaA01g02480D|||BnaA01g02480D||1),DOWNSTREAM(MODIFIER||1765|||BnaA01g02460D|||BnaA01g02460D||1|WARNING_TRANSCRIPT_INCOMPLETE),DOWNSTREAM(MODIFIER||4619|||BnaA01g02490D|||BnaA01g02490D||1),NON_SYNONYMOUS_CODING(MODERATE|MISSENSE|tCg/tTg|S6L||BnaA01g02470D|||BnaA01g02470D|1|1)	GT:PL	0/1:154,0,111
chrA01	1370338	chrA01:1370338_G/A	G	A	35.8752	.	DP=13;VDB=0.93184;RPB=0.985816;MQB=1;BQB=0.996435;MQSB=1;SGB=-0.511536;MQ0F=0;ICB=1;HOB=0.5;AC=1;AN=2;DP4=1,9,2,1;MQ=60;EFF=DOWNSTREAM(MODIFIER||4462|||BnaA01g02800D|||BnaA01g02800D||1|WARNING_TRANSCRIPT_MULTIPLE_STOP_CODONS),SYNONYMOUS_CODING(LOW|SILENT|gaG/gaA|E225||BnaA01g02780D|||BnaA01g02780D|3|1|WARNING_TRANSCRIPT_MULTIPLE_STOP_CODONS),UPSTREAM(MODIFIER||2976|||BnaA01g02790D|||BnaA01g02790D||1),UPSTREAM(MODIFIER||3755|||BnaA01g02770D|||BnaA01g02770D||1|WARNING_TRANSCRIPT_INCOMPLETE)	GT:PL	0/1:70,0,193
chrA01	1590919	chrA01:1590919_G/A	G	A	7.16095	.	DP=11;VDB=0.18;RPB=0.444444;MQB=1;BQB=0.777778;MQSB=0.950952;SGB=-0.453602;MQ0F=0;ICB=1;HOB=0.5;AC=1;AN=2;DP4=4,5,1,1;MQ=60;EFF=DOWNSTREAM(MODIFIER||2414|||BnaA01g03340D|||BnaA01g03340D||1|WARNING_TRANSCRIPT_INCOMPLETE),DOWNSTREAM(MODIFIER||4031|||BnaA01g03360D|||BnaA01g03360D||1|WARNING_TRANSCRIPT_MULTIPLE_STOP_CODONS),DOWNSTREAM(MODIFIER||4405|||BnaA01g03330D|||BnaA01g03330D||1),SYNONYMOUS_CODING(LOW|SILENT|aaC/aaT|N357||BnaA01g03350D|||BnaA01g03350D|11|1|WARNING_TRANSCRIPT_MULTIPLE_STOP_CODONS)	GT:PL	0/1:41,0,211
chrA01	1624596	chrA01:1624596_G/A	G	A	122	.	DP=12;VDB=0.5;RPB=0.372712;MQB=0.864013;BQB=0.304946;MQSB=0.838008;SGB=-0.616816;MQ0F=0;ICB=1;HOB=0.5;AC=1;AN=2;DP4=5,1,2,4;MQ=57;EFF=DOWNSTREAM(MODIFIER||2704|||BnaA01g03410D|||BnaA01g03410D||1|WARNING_TRANSCRIPT_MULTIPLE_STOP_CODONS),DOWNSTREAM(MODIFIER||498|||BnaA01g03420D|||BnaA01g03420D||1),NON_SYNONYMOUS_CODING(MODERATE|MISSENSE|Gca/Aca|A24T||BnaA01g03430D|||BnaA01g03430D|1|1|WARNING_TRANSCRIPT_MULTIPLE_STOP_CODONS),UPSTREAM(MODIFIER||2381|||BnaA01g03440D|||BnaA01g03440D||1|WARNING_TRANSCRIPT_INCOMPLETE),UPSTREAM(MODIFIER||3642|||BnaA01g03450D|||BnaA01g03450D||1|WARNING_TRANSCRIPT_MULTIPLE_STOP_CODONS)	GT:PL	0/1:155,0,137
chrA01	1688913	chrA01:1688913_G/A	G	A	122	.	DP=10;VDB=0.958207;RPB=0.916482;MQB=0.916482;BQB=0.641538;MQSB=1.00775;SGB=-0.636426;MQ0F=0;ICB=1;HOB=0.5;AC=1;AN=2;DP4=2,1,2,5;MQ=60;EFF=DOWNSTREAM(MODIFIER||4345|||BnaA01g03600D|||BnaA01g03600D||1|WARNING_TRANSCRIPT_MULTIPLE_STOP_CODONS),DOWNSTREAM(MODIFIER||4345|||BnaA01g03620D|||BnaA01g03620D||1|WARNING_TRANSCRIPT_INCOMPLETE),SYNONYMOUS_CODING(LOW|SILENT|caG/caA|Q751||BnaA01g03610D|||BnaA01g03610D|5|1|WARNING_TRANSCRIPT_MULTIPLE_STOP_CODONS)	GT:PL	0/1:155,0,79
chrA01	1723699	chrA01:1723699_G/A	G	A	111	.	DP=10;VDB=0.118204;RPB=0.335918;MQB=0.895781;BQB=0.335918;MQSB=0.5;SGB=-0.616816;MQ0F=0;ICB=1;HOB=0.5;AC=1;AN=2;DP4=1,3,1,5;MQ=57;EFF=DOWNSTREAM(MODIFIER||651|||BnaA01g03670D|||BnaA01g03670D||1),SYNONYMOUS_CODING(LOW|SILENT|aaG/aaA|K810||BnaA01g03660D|||BnaA01g03660D|1|1),UPSTREAM(MODIFIER||2887|||BnaA01g03650D|||BnaA01g03650D||1|WARNING_TRANSCRIPT_INCOMPLETE)	GT:PL	0/1:144,0,98
chrA01	1729852	chrA01:1729852_G/A	G	A	203	.	DP=13;VDB=0.148491;RPB=0.795669;MQB=1;BQB=0.914584;MQSB=1;SGB=-0.670168;MQ0F=0;ICB=1;HOB=0.5;AC=1;AN=2;DP4=2,1,6,4;MQ=60;EFF=SYNONYMOUS_CODING(LOW|SILENT|gaG/gaA|E9||BnaA01g03680D|||BnaA01g03680D|1|1|WARNING_TRANSCRIPT_INCOMPLETE),UPSTREAM(MODIFIER||4276|||BnaA01g03670D|||BnaA01g03670D||1)	GT:PL	0/1:237,0,73
chrA01	1752979	chrA01:1752979_G/A	G	A	74	.	DP=8;VDB=0.106137;RPB=0.868321;MQB=0.992367;BQB=0.868321;MQSB=0.750668;SGB=-0.556411;MQ0F=0;ICB=1;HOB=0.5;AC=1;AN=2;DP4=3,1,2,2;MQ=44;EFF=DOWNSTREAM(MODIFIER||1447|||BnaA01g03780D|||BnaA01g03780D||1),DOWNSTREAM(MODIFIER||3553|||BnaA01g03760D|||BnaA01g03760D||1),DOWNSTREAM(MODIFIER||4955|||BnaA01g03750D|||BnaA01g03750D||1|WARNING_TRANSCRIPT_MULTIPLE_STOP_CODONS),SYNONYMOUS_CODING(LOW|SILENT|aaG/aaA|K131||BnaA01g03770D|||BnaA01g03770D|2|1|WARNING_TRANSCRIPT_INCOMPLETE),UPSTREAM(MODIFIER||2689|||BnaA01g03790D|||BnaA01g03790D||1|WARNING_TRANSCRIPT_MULTIPLE_STOP_CODONS)	GT:PL	0/1:107,0,99
chrA01	1791409	chrA01:1791409_G/A	G	A	36.8087	.	DP=24;VDB=0.750478;RPB=0.219496;MQB=0.984335;BQB=0.994332;MQSB=0.0104291;SGB=-0.590765;MQ0F=0;ICB=1;HOB=0.5;AC=1;AN=2;DP4=16,3,3,2;MQ=34;EFF=DOWNSTREAM(MODIFIER||1451|||BnaA01g03880D|||BnaA01g03880D||1|WARNING_TRANSCRIPT_INCOMPLETE),DOWNSTREAM(MODIFIER||618|||BnaA01g03860D|||BnaA01g03860D||1|WARNING_TRANSCRIPT_INCOMPLETE),NON_SYNONYMOUS_CODING(MODERATE|MISSENSE|Gtc/Atc|V85I||BnaA01g03870D|||BnaA01g03870D|1|1)	GT:PL	0/1:71,0,191
chrA01	1846773	chrA01:1846773_G/A	G	A	65	.	DP=4;VDB=0.259298;RPB=1;MQB=1;BQB=1;SGB=-0.511536;MQ0F=0.25;AC=2;AN=2;DP4=0,1,0,3;MQ=45;EFF=DOWNSTREAM(MODIFIER||3681|||BnaA01g04030D|||BnaA01g04030D||1|WARNING_TRANSCRIPT_MULTIPLE_STOP_CODONS),NON_SYNONYMOUS_CODING(MODERATE|MISSENSE|Gga/Aga|G858R||BnaA01g04020D|||BnaA01g04020D|13|1|WARNING_TRANSCRIPT_INCOMPLETE)	GT:PL	1/1:92,5,0
chrA01	1998337	chrA01:1998337_T/C	T	C	23.674	.	DP=24;VDB=0.703527;RPB=0.963917;MQB=0.103441;BQB=0.625784;MQSB=0.60931;SGB=-0.556411;MQ0F=0;ICB=1;HOB=0.5;AC=1;AN=2;DP4=7,13,3,1;MQ=56;EFF=DOWNSTREAM(MODIFIER||3736|||BnaA01g04320D|||BnaA01g04320D||1|WARNING_TRANSCRIPT_MULTIPLE_STOP_CODONS),SYNONYMOUS_CODING(LOW|SILENT|tcT/tcC|S461||BnaA01g04330D|||BnaA01g04330D|5|1|WARNING_TRANSCRIPT_MULTIPLE_STOP_CODONS)	GT:PL	0/1:59,0,255
chrA01	2038614	chrA01:2038614_C/T	C	T	12.6675	.	DP=18;VDB=0.845642;RPB=0.638188;MQB=0.566419;BQB=0.776754;MQSB=0.700989;SGB=-0.511536;MQ0F=0.0555556;ICB=1;HOB=0.5;AC=1;AN=2;DP4=9,6,3,0;MQ=46;EFF=INTRON(MODIFIER|||||BnaA01g04400D|||BnaA01g04400D|6|1|WARNING_TRANSCRIPT_INCOMPLETE),UPSTREAM(MODIFIER||4064|||BnaA01g04390D|||BnaA01g04390D||1)	GT:PL	0/1:47,0,242
chrA01	2040199	chrA01:2040199_C/T	C	T	164	.	DP=17;VDB=0.679165;RPB=0.339296;MQB=0.915545;BQB=0.915545;MQSB=0.948436;SGB=-0.651104;MQ0F=0;ICB=1;HOB=0.5;AC=1;AN=2;DP4=6,2,4,4;MQ=59;EFF=INTRON(MODIFIER|||||BnaA01g04400D|||BnaA01g04400D|6|1|WARNING_TRANSCRIPT_INCOMPLETE)	GT:PL	0/1:197,0,204
chrA01	2113956	chrA01:2113956_C/T	C	T	22.986	.	DP=6;VDB=0.28;RPB=0.25;MQB=1;BQB=0.875;MQSB=0.861511;SGB=-0.453602;MQ0F=0;ICB=1;HOB=0.5;AC=1;AN=2;DP4=3,1,0,2;MQ=60;EFF=DOWNSTREAM(MODIFIER||1092|||BnaA01g04530D|||BnaA01g04530D||1|WARNING_TRANSCRIPT_INCOMPLETE),NON_SYNONYMOUS_CODING(MODERATE|MISSENSE|Cca/Tca|P1121S||BnaA01g04520D|||BnaA01g04520D|22|1|WARNING_TRANSCRIPT_MULTIPLE_STOP_CODONS)	GT:PL	0/1:56,0,118
chrA01	2134236	chrA01:2134236_C/T	C	T	71	.	DP=12;VDB=0.0550147;RPB=0.935451;MQB=0.95494;BQB=0.896474;MQSB=0.186356;SGB=-0.590765;MQ0F=0.0833333;ICB=1;HOB=0.5;AC=1;AN=2;DP4=3,4,3,2;MQ=35;EFF=DOWNSTREAM(MODIFIER||4950|||BnaA01g04580D|||BnaA01g04580D||1),SYNONYMOUS_CODING(LOW|SILENT|gaG/gaA|E251||BnaA01g04570D|||BnaA01g04570D|2|1),UPSTREAM(MODIFIER||3926|||BnaA01g04560D|||BnaA01g04560D||1)	GT:PL	0/1:104,0,137
chrA01	2168672	chrA01:2168672_C/T	C	T	149	.	DP=14;VDB=0.828595;RPB=0.991701;MQB=0.811936;BQB=0.740818;MQSB=0.411112;SGB=-0.651104;MQ0F=0;ICB=1;HOB=0.5;AC=1;AN=2;DP4=2,4,3,5;MQ=51;EFF=DOWNSTREAM(MODIFIER||75|||BnaA01g04660D|||BnaA01g04660D||1),DOWNSTREAM(MODIFIER||798|||BnaA01g04650D|||BnaA01g04650D||1|WARNING_TRANSCRIPT_INCOMPLETE),INTRAGENIC(MODIFIER|||||BnaA01g04660D|||||1),UPSTREAM(MODIFIER||3335|||BnaA01g04640D|||BnaA01g04640D||1|WARNING_TRANSCRIPT_MULTIPLE_STOP_CODONS)	GT:PL	0/1:182,0,139
chrA01	2242033	chrA01:2242033_C/T	C	T	120	.	DP=17;VDB=0.479322;RPB=0.881383;MQB=1;BQB=0.664254;MQSB=1;SGB=-0.616816;MQ0F=0;ICB=1;HOB=0.5;AC=1;AN=2;DP4=0,11,2,4;MQ=60;EFF=DOWNSTREAM(MODIFIER||3447|||BnaA01g04800D|||BnaA01g04800D||1|WARNING_TRANSCRIPT_INCOMPLETE),DOWNSTREAM(MODIFIER||436|||BnaA01g04810D|||BnaA01g04810D||1|WARNING_TRANSCRIPT_INCOMPLETE),INTERGENIC(MODIFIER||||||||||1),UPSTREAM(MODIFIER||2073|||BnaA01g04820D|||BnaA01g04820D||1|WARNING_TRANSCRIPT_INCOMPLETE),UPSTREAM(MODIFIER||3851|||BnaA01g04830D|||BnaA01g04830D||1|WARNING_TRANSCRIPT_INCOMPLETE)	GT:PL	0/1:153,0,168
chrA01	2251613	chrA01:2251613_C/T	C	T	93	.	DP=19;VDB=0.394382;RPB=0.890167;MQB=0.706724;BQB=0.781802;MQSB=0.976248;SGB=-0.616816;MQ0F=0.0526316;ICB=1;HOB=0.5;AC=1;AN=2;DP4=8,5,5,1;MQ=50;EFF=DOWNSTREAM(MODIFIER||1825|||BnaA01g04860D|||BnaA01g04860D||1|WARNING_TRANSCRIPT_INCOMPLETE),DOWNSTREAM(MODIFIER||1920|||BnaA01g04840D|||BnaA01g04840D||1|WARNING_TRANSCRIPT_INCOMPLETE),NON_SYNONYMOUS_CODING(MODERATE|MISSENSE|Gct/Act|A299T||BnaA01g04850D|||BnaA01g04850D|5|1|WARNING_TRANSCRIPT_MULTIPLE_STOP_CODONS)	GT:PL	0/1:126,0,240
chrA01	2255397	chrA01:2255397_C/T	C	T	110	.	DP=13;VDB=0.622148;RPB=0.828239;MQB=0.961166;BQB=0.920266;MQSB=1;SGB=-0.616816;MQ0F=0;ICB=1;HOB=0.5;AC=1;AN=2;DP4=4,3,5,1;MQ=60;EFF=DOWNSTREAM(MODIFIER||3350|||BnaA01g04870D|||BnaA01g04870D||1|WARNING_TRANSCRIPT_MULTIPLE_STOP_CODONS),NON_SYNONYMOUS_CODING(MODERATE|MISSENSE|atG/atA|M356I||BnaA01g04860D|||BnaA01g04860D|8|1|WARNING_TRANSCRIPT_INCOMPLETE),UPSTREAM(MODIFIER||2448|||BnaA01g04850D|||BnaA01g04850D||1|WARNING_TRANSCRIPT_MULTIPLE_STOP_CODONS)	GT:PL	0/1:143,0,177
chrA01	2256020	chrA01:2256020_C/T	C	T	57	.	DP=5;VDB=0.878371;RPB=0.333333;MQB=1;BQB=0.333333;MQSB=1;SGB=-0.511536;MQ0F=0;ICB=1;HOB=0.5;AC=1;AN=2;DP4=1,1,2,1;MQ=60;EFF=DOWNSTREAM(MODIFIER||2727|||BnaA01g04870D|||BnaA01g04870D||1|WARNING_TRANSCRIPT_MULTIPLE_STOP_CODONS),INTRON(MODIFIER|||||BnaA01g04860D|||BnaA01g04860D|6|1|WARNING_TRANSCRIPT_INCOMPLETE),UPSTREAM(MODIFIER||3071|||BnaA01g04850D|||BnaA01g04850D||1|WARNING_TRANSCRIPT_MULTIPLE_STOP_CODONS)	GT:PL	0/1:90,0,63
chrA01	2291625	chrA01:2291625_C/T	C	T	81	.	DP=13;VDB=0.904828;RPB=0.935229;MQB=0.935229;BQB=0.997325;MQSB=0.623736;SGB=-0.590765;MQ0F=0;ICB=1;HOB=0.5;AC=1;AN=2;DP4=3,5,3,2;MQ=43;EFF=SYNONYMOUS_CODING(LOW|SILENT|cgG/cgA|R366||BnaA01g04940D|||BnaA01g04940D|9|1|WARNING_TRANSCRIPT_MULTIPLE_STOP_CODONS)	GT:PL	0/1:114,0,164
chrA01	2508985	chrA01:2508985_G/A	G	A	156	.	DP=13;VDB=0.325119;RPB=0.84246;MQB=1;BQB=0.908075;MQSB=0.961166;SGB=-0.651104;MQ0F=0;ICB=1;HOB=0.5;AC=1;AN=2;DP4=4,1,3,5;MQ=60;EFF=DOWNSTREAM(MODIFIER||1894|||BnaA01g05360D|||BnaA01g05360D||1),DOWNSTREAM(MODIFIER||3273|||BnaA01g05370D|||BnaA01g05370D||1),DOWNSTREAM(MODIFIER||615|||BnaA01g05350D|||BnaA01g05350D||1|WARNING_TRANSCRIPT_INCOMPLETE),SYNONYMOUS_CODING(LOW|SILENT|gtC/gtT|V70||BnaA01g05340D|||BnaA01g05340D|1|1),UPSTREAM(MODIFIER||3446|||BnaA01g05330D|||BnaA01g05330D||1|WARNING_TRANSCRIPT_INCOMPLETE)	GT:PL	0/1:189,0,117
chrA01	2546653	chrA01:2546653_C/A	C	A	206	.	DP=15;VDB=0.180062;RPB=0.900862;MQB=0.872525;BQB=0.697617;MQSB=0.569783;SGB=-0.676189;MQ0F=0;ICB=1;HOB=0.5;AC=1;AN=2;DP4=3,1,6,5;MQ=55;EFF=DOWNSTREAM(MODIFIER||3863|||BnaA01g05470D|||BnaA01g05470D||1),DOWNSTREAM(MODIFIER||3982|||BnaA01g05460D|||BnaA01g05460D||1),INTRON(MODIFIER|||||BnaA01g05480D|||BnaA01g05480D|1|1|WARNING_TRANSCRIPT_MULTIPLE_STOP_CODONS)	GT:PL	0/1:240,0,86
chrA01	2672128	chrA01:2672128_G/A	G	A	15.8386	.	DP=10;VDB=0.82;RPB=0.25;MQB=0.625;BQB=0.8125;MQSB=0.366593;SGB=-0.453602;MQ0F=0;ICB=1;HOB=0.5;AC=1;AN=2;DP4=2,6,1,1;MQ=52;EFF=DOWNSTREAM(MODIFIER||904|||BnaA01g05750D|||BnaA01g05750D||1),INTERGENIC(MODIFIER||||||||||1),UPSTREAM(MODIFIER||2262|||BnaA01g05740D|||BnaA01g05740D||1|WARNING_TRANSCRIPT_INCOMPLETE)	GT:PL	0/1:50,0,181
chrA01	2681350	chrA01:2681350_G/A	G	A	190	.	DP=21;VDB=0.962701;RPB=0.818054;MQB=0.780412;BQB=0.997524;MQSB=0.997524;SGB=-0.670168;MQ0F=0;ICB=1;HOB=0.5;AC=1;AN=2;DP4=5,6,5,5;MQ=54;EFF=INTERGENIC(MODIFIER||||||||||1)	GT:PL	0/1:223,0,226
chrA01	2845006	chrA01:2845006_C/T	C	T	85	.	DP=5;VDB=0.634447;RPB=1;MQB=1;BQB=1;MQSB=1;SGB=-0.556411;MQ0F=0;ICB=1;HOB=0.5;AC=1;AN=2;DP4=1,0,2,2;MQ=60;EFF=DOWNSTREAM(MODIFIER||1101|||BnaA01g06170D|||BnaA01g06170D||1),INTERGENIC(MODIFIER||||||||||1)	GT:PL	0/1:119,0,26
chrA01	2888059	chrA01:2888059_C/T	C	T	186	.	DP=14;VDB=0.832119;RPB=0.686908;MQB=1;BQB=0.99115;MQSB=1;SGB=-0.662043;MQ0F=0;ICB=1;HOB=0.5;AC=1;AN=2;DP4=2,3,4,5;MQ=60;EFF=DOWNSTREAM(MODIFIER||3692|||BnaA01g06230D|||BnaA01g06230D||1|WARNING_TRANSCRIPT_INCOMPLETE),DOWNSTREAM(MODIFIER||3987|||BnaA01g06190D|||BnaA01g06190D||1|WARNING_TRANSCRIPT_MULTIPLE_STOP_CODONS),DOWNSTREAM(MODIFIER||4603|||BnaA01g06240D|||BnaA01g06240D||1|WARNING_TRANSCRIPT_MULTIPLE_STOP_CODONS),NON_SYNONYMOUS_CODING(MODERATE|MISSENSE|aCc/aTc|T228I||BnaA01g06210D|||BnaA01g06210D|5|1),UPSTREAM(MODIFIER||2760|||BnaA01g06200D|||BnaA01g06200D||1),UPSTREAM(MODIFIER||757|||BnaA01g06220D|||BnaA01g06220D||1|WARNING_TRANSCRIPT_MULTIPLE_STOP_CODONS)	GT:PL	0/1:219,0,128
chrA01	2935226	chrA01:2935226_C/T	C	T	21.7754	.	DP=13;VDB=0.921489;RPB=0.597928;MQB=0.795669;BQB=0.985816;MQSB=0.765017;SGB=-0.511536;MQ0F=0;ICB=1;HOB=0.5;AC=1;AN=2;DP4=5,5,0,3;MQ=55;EFF=DOWNSTREAM(MODIFIER||3543|||BnaA01g06360D|||BnaA01g06360D||1),INTERGENIC(MODIFIER||||||||||1),UPSTREAM(MODIFIER||1351|||BnaA01g06370D|||BnaA01g06370D||1|WARNING_TRANSCRIPT_INCOMPLETE)	GT:PL	0/1:56,0,240
chrA01	2946405	chrA01:2946405_C/T	C	T	137	.	DP=18;VDB=0.732068;RPB=0.951002;MQB=1;BQB=0.137386;MQSB=1;SGB=-0.636426;MQ0F=0;ICB=1;HOB=0.5;AC=1;AN=2;DP4=2,9,3,4;MQ=60;EFF=DOWNSTREAM(MODIFIER||1502|||BnaA01g06380D|||BnaA01g06380D||1|WARNING_TRANSCRIPT_MULTIPLE_STOP_CODONS),DOWNSTREAM(MODIFIER||4764|||BnaA01g06370D|||BnaA01g06370D||1|WARNING_TRANSCRIPT_INCOMPLETE),DOWNSTREAM(MODIFIER||838|||BnaA01g06390D|||BnaA01g06390D||1),INTERGENIC(MODIFIER||||||||||1)	GT:PL	0/1:170,0,195
chrA01	3001961	chrA01:3001961_C/T	C	T	5.68449	.	DP=10;VDB=0.56;RPB=1;MQB=1;BQB=0.75;MQSB=0.952347;SGB=-0.453602;MQ0F=0;ICB=1;HOB=0.5;AC=1;AN=2;DP4=3,5,2,0;MQ=60;EFF=DOWNSTREAM(MODIFIER||4394|||BnaA01g06490D|||BnaA01g06490D||1),INTERGENIC(MODIFIER||||||||||1),UPSTREAM(MODIFIER||1197|||BnaA01g06480D|||BnaA01g06480D||1)	GT:PL	0/1:39,0,209
chrA01	3030103	chrA01:3030103_C/T	C	T	54	.	DP=7;VDB=0.421281;RPB=0.810265;MQB=1.01283;BQB=0.810265;MQSB=0.6;SGB=-0.511536;MQ0F=0;ICB=1;HOB=0.5;AC=1;AN=2;DP4=4,0,1,2;MQ=53;EFF=DOWNSTREAM(MODIFIER||1656|||BnaA01g06530D|||BnaA01g06530D||1|WARNING_TRANSCRIPT_MULTIPLE_STOP_CODONS),INTRON(MODIFIER|||||BnaA01g06540D|||BnaA01g06540D|2|1),UPSTREAM(MODIFIER||3204|||BnaA01g06550D|||BnaA01g06550D||1|WARNING_TRANSCRIPT_MULTIPLE_STOP_CODONS)	GT:PL	0/1:87,0,100
chrA01	3105228	chrA01:3105228_C/T	C	T	92	.	DP=10;VDB=0.361296;RPB=0.458241;MQB=0.733186;BQB=0.824834;MQSB=0.5;SGB=-0.636426;MQ0F=0;ICB=1;HOB=0.5;AC=1;AN=2;DP4=2,1,0,7;MQ=57;EFF=DOWNSTREAM(MODIFIER||223|||BnaA01g06690D|||BnaA01g06690D||1|WARNING_TRANSCRIPT_INCOMPLETE),SYNONYMOUS_CODING(LOW|SILENT|cgG/cgA|R55||BnaA01g06680D|||BnaA01g06680D|1|1|WARNING_TRANSCRIPT_MULTIPLE_STOP_CODONS)	GT:PL	0/1:125,0,74
chrA01	3200779	chrA01:3200779_C/T	C	T	96	.	DP=14;VDB=0.923066;RPB=0.84472;MQB=0.991701;BQB=0.586646;MQSB=0.991701;SGB=-0.616816;MQ0F=0;ICB=1;HOB=0.5;AC=1;AN=2;DP4=4,4,4,2;MQ=33;EFF=DOWNSTREAM(MODIFIER||1092|||BnaA01g06830D|||BnaA01g06830D||1|WARNING_TRANSCRIPT_INCOMPLETE),INTERGENIC(MODIFIER||||||||||1)	GT:PL	0/1:129,0,174
chrA01	3220593	chrA01:3220593_C/T	C	T	65	.	DP=7;VDB=0.730433;RPB=0.810265;MQB=1.01283;BQB=0.202566;MQSB=1.01283;SGB=-0.556411;MQ0F=0;ICB=1;HOB=0.5;AC=1;AN=2;DP4=1,2,3,1;MQ=60;EFF=INTERGENIC(MODIFIER||||||||||1)	GT:PL	0/1:98,0,94
chrA01	3227548	chrA01:3227548_C/T	C	T	90	.	DP=16;VDB=0.0489998;RPB=0.960687;MQB=0.960687;BQB=0.174286;MQSB=0.892753;SGB=-0.590765;MQ0F=0;ICB=1;HOB=0.5;AC=1;AN=2;DP4=5,6,4,1;MQ=58;EFF=SYNONYMOUS_CODING(LOW|SILENT|tcG/tcA|S1445||BnaA01g06860D|||BnaA01g06860D|4|1|WARNING_TRANSCRIPT_INCOMPLETE)	GT:PL	0/1:123,0,249
chrA01	3266615	chrA01:3266615_C/T	C	T	97	.	DP=19;VDB=0.990263;RPB=0.974693;MQB=0.883327;BQB=0.0852879;MQSB=0.883327;SGB=-0.636426;MQ0F=0;ICB=1;HOB=0.5;AC=1;AN=2;DP4=6,5,1,6;MQ=58;EFF=DOWNSTREAM(MODIFIER||696|||BnaA01g06940D|||BnaA01g06940D||1|WARNING_TRANSCRIPT_INCOMPLETE),NON_SYNONYMOUS_CODING(MODERATE|MISSENSE|Ctt/Ttt|L282F||BnaA01g06930D|||BnaA01g06930D|1|1),UPSTREAM(MODIFIER||3188|||BnaA01g06920D|||BnaA01g06920D||1|WARNING_TRANSCRIPT_INCOMPLETE)	GT:PL	0/1:130,0,253
chrA01	3355898	chrA01:3355898_C/T	C	T	149	.	DP=15;VDB=0.479284;RPB=0.998327;MQB=1;BQB=0.511891;MQSB=1;SGB=-0.636426;MQ0F=0;ICB=1;HOB=0.5;AC=1;AN=2;DP4=4,4,3,4;MQ=60;EFF=DOWNSTREAM(MODIFIER||3963|||BnaA01g07100D|||BnaA01g07100D||1|WARNING_TRANSCRIPT_INCOMPLETE),DOWNSTREAM(MODIFIER||4165|||BnaA01g07150D|||BnaA01g07150D||1),INTRON(MODIFIER|||||BnaA01g07120D|||BnaA01g07120D|11|1|WARNING_TRANSCRIPT_MULTIPLE_STOP_CODONS),UPSTREAM(MODIFIER||2397|||BnaA01g07140D|||BnaA01g07140D||1),UPSTREAM(MODIFIER||2508|||BnaA01g07110D|||BnaA01g07110D||1),UPSTREAM(MODIFIER||700|||BnaA01g07130D|||BnaA01g07130D||1|WARNING_TRANSCRIPT_INCOMPLETE)	GT:PL	0/1:182,0,193
chrA01	3363623	chrA01:3363623_C/T	C	T	66	.	DP=15;VDB=0.138089;RPB=0.0477287;MQB=1;BQB=0.0657285;MQSB=1;SGB=-0.590765;MQ0F=0;ICB=1;HOB=0.5;AC=1;AN=2;DP4=3,6,3,2;MQ=60;EFF=DOWNSTREAM(MODIFIER||3751|||BnaA01g07140D|||BnaA01g07140D||1),DOWNSTREAM(MODIFIER||843|||BnaA01g07160D|||BnaA01g07160D||1|WARNING_TRANSCRIPT_MULTIPLE_STOP_CODONS),INTERGENIC(MODIFIER||||||||||1),UPSTREAM(MODIFIER||2413|||BnaA01g07150D|||BnaA01g07150D||1)	GT:PL	0/1:99,0,223
chrA01	3365573	chrA01:3365573_G/A	G	A	222	.	DP=36;VDB=0.907296;RPB=0.886373;MQB=0.964377;BQB=1;MQSB=0.96027;SGB=-0.69168;MQ0F=0;ICB=1;HOB=0.5;AC=1;AN=2;DP4=7,10,11,8;MQ=59;EFF=DOWNSTREAM(MODIFIER||2793|||BnaA01g07160D|||BnaA01g07160D||1|WARNING_TRANSCRIPT_MULTIPLE_STOP_CODONS),INTERGENIC(MODIFIER||||||||||1),UPSTREAM(MODIFIER||3511|||BnaA01g07170D|||BnaA01g07170D||1|WARNING_TRANSCRIPT_MULTIPLE_STOP_CODONS),UPSTREAM(MODIFIER||4363|||BnaA01g07150D|||BnaA01g07150D||1)	GT:PL	0/1:255,0,255
chrA01	3374549	chrA01:3374549_C/T	C	T	57	.	DP=12;VDB=0.510154;RPB=0.98568;MQB=0.838046;BQB=0.793923;MQSB=0.760054;SGB=-0.556411;MQ0F=0;ICB=1;HOB=0.5;AC=1;AN=2;DP4=5,3,2,2;MQ=44;EFF=DOWNSTREAM(MODIFIER||1050|||BnaA01g07180D|||BnaA01g07180D||1|WARNING_TRANSCRIPT_MULTIPLE_STOP_CODONS),DOWNSTREAM(MODIFIER||3595|||BnaA01g07170D|||BnaA01g07170D||1|WARNING_TRANSCRIPT_MULTIPLE_STOP_CODONS),DOWNSTREAM(MODIFIER||755|||BnaA01g07190D|||BnaA01g07190D||1|WARNING_TRANSCRIPT_MULTIPLE_STOP_CODONS),INTRAGENIC(MODIFIER|||||BnaA01g07190D|||||1)	GT:PL	0/1:90,0,171
chrA01	3392267	chrA01:3392267_C/T	C	T	90	.	DP=9;VDB=0.858134;RPB=0.974597;MQB=0.89338;BQB=0.649731;MQSB=0.924584;SGB=-0.590765;MQ0F=0;ICB=1;HOB=0.5;AC=1;AN=2;DP4=2,2,1,4;MQ=57;EFF=INTRON(MODIFIER|||||BnaA01g07200D|||BnaA01g07200D|4|1|WARNING_TRANSCRIPT_MULTIPLE_STOP_CODONS),UPSTREAM(MODIFIER||4350|||BnaA01g07210D|||BnaA01g07210D||1|WARNING_TRANSCRIPT_MULTIPLE_STOP_CODONS)	GT:PL	0/1:123,0,118
chrA01	3603852	chrA01:3603852_C/T	C	T	164	.	DP=17;VDB=0.0684329;RPB=0.66939;MQB=0.978023;BQB=0.541994;MQSB=0.526752;SGB=-0.680642;MQ0F=0.176471;ICB=1;HOB=0.5;AC=1;AN=2;DP4=4,1,9,3;MQ=31;EFF=INTERGENIC(MODIFIER||||||||||1),UPSTREAM(MODIFIER||983|||BnaA01g07660D|||BnaA01g07660D||1|WARNING_TRANSCRIPT_INCOMPLETE)	GT:PL	0/1:198,0,67
chrA01	3644583	chrA01:3644583_C/T	C	T	179	.	DP=19;VDB=0.622197;RPB=0.724465;MQB=0.957193;BQB=0.724465;MQSB=0.980199;SGB=-0.680642;MQ0F=0;ICB=1;HOB=0.5;AC=1;AN=2;DP4=2,5,2,10;MQ=58;EFF=INTERGENIC(MODIFIER||||||||||1),UPSTREAM(MODIFIER||1501|||BnaA01g07690D|||BnaA01g07690D||1|WARNING_TRANSCRIPT_MULTIPLE_STOP_CODONS)	GT:PL	0/1:212,0,160
chrA01	3644600	chrA01:3644600_C/T	C	T	165	.	DP=16;VDB=0.251355;RPB=0.994413;MQB=0.933674;BQB=0.86931;MQSB=0.971017;SGB=-0.662043;MQ0F=0;ICB=1;HOB=0.5;AC=1;AN=2;DP4=2,5,2,7;MQ=58;EFF=INTERGENIC(MODIFIER||||||||||1),UPSTREAM(MODIFIER||1518|||BnaA01g07690D|||BnaA01g07690D||1|WARNING_TRANSCRIPT_MULTIPLE_STOP_CODONS)	GT:PL	0/1:198,0,170
chrA01	3752932	chrA01:3752932_C/T	C	T	117	.	DP=12;VDB=0.0100411;RPB=0.542126;MQB=0.864013;BQB=0.542126;MQSB=0.935451;SGB=-0.616816;MQ0F=0;ICB=1;HOB=0.5;AC=1;AN=2;DP4=3,3,2,4;MQ=52;EFF=DOWNSTREAM(MODIFIER||21|||BnaA01g07960D|||BnaA01g07960D||1|WARNING_TRANSCRIPT_INCOMPLETE),INTRAGENIC(MODIFIER|||||BnaA01g07960D|||||1),UPSTREAM(MODIFIER||1146|||BnaA01g07950D|||BnaA01g07950D||1|WARNING_TRANSCRIPT_INCOMPLETE),UPSTREAM(MODIFIER||3283|||BnaA01g07940D|||BnaA01g07940D||1)	GT:PL	0/1:150,0,157
chrA01	4052726	chrA01:4052726_C/T	C	T	101	.	DP=13;VDB=0.946823;RPB=0.899815;MQB=0.695312;BQB=0.828239;MQSB=0.141893;SGB=-0.636426;MQ0F=0;ICB=1;HOB=0.5;AC=1;AN=2;DP4=4,2,4,3;MQ=38;EFF=DOWNSTREAM(MODIFIER||3660|||BnaA01g08500D|||BnaA01g08500D||1|WARNING_TRANSCRIPT_MULTIPLE_STOP_CODONS),NON_SYNONYMOUS_CODING(MODERATE|MISSENSE|gGt/gAt|G684D||BnaA01g08490D|||BnaA01g08490D|6|1|WARNING_TRANSCRIPT_MULTIPLE_STOP_CODONS)	GT:PL	0/1:134,0,140
chrA01	4095735	chrA01:4095735_G/A	G	A	56	.	DP=36;VDB=0.434784;RPB=0.996176;MQB=0.817594;BQB=0.976338;MQSB=0.969233;SGB=-0.616816;MQ0F=0;ICB=1;HOB=0.5;AC=1;AN=2;DP4=16,13,4,2;MQ=59;EFF=INTERGENIC(MODIFIER||||||||||1)	GT:PL	0/1:91,0,255
chrA01	4096314	chrA01:4096314_C/A	C	A	222	.	DP=23;VDB=0.680673;RPB=0.0697141;MQB=0.61579;BQB=0.778432;MQSB=0.999504;SGB=-0.680642;MQ0F=0;ICB=1;HOB=0.5;AC=1;AN=2;DP4=3,8,6,6;MQ=57;EFF=INTERGENIC(MODIFIER||||||||||1)	GT:PL	0/1:255,0,220
chrA01	4107795	chrA01:4107795_C/T	C	T	26.4137	.	DP=4;VDB=0.74;RPB=0;MQB=1;BQB=0.75;SGB=-0.453602;MQ0F=0;ICB=1;HOB=0.5;AC=1;AN=2;DP4=2,0,2,0;MQ=60;EFF=DOWNSTREAM(MODIFIER||1076|||BnaA01g08580D|||BnaA01g08580D||1|WARNING_TRANSCRIPT_INCOMPLETE),DOWNSTREAM(MODIFIER||1418|||BnaA01g08570D|||BnaA01g08570D||1|WARNING_TRANSCRIPT_MULTIPLE_STOP_CODONS),DOWNSTREAM(MODIFIER||2549|||BnaA01g08590D|||BnaA01g08590D||1|WARNING_TRANSCRIPT_INCOMPLETE),DOWNSTREAM(MODIFIER||4778|||BnaA01g08560D|||BnaA01g08560D||1|WARNING_TRANSCRIPT_INCOMPLETE),INTERGENIC(MODIFIER||||||||||1),UPSTREAM(MODIFIER||4224|||BnaA01g08600D|||BnaA01g08600D||1)	GT:PL	0/1:59,0,58
chrA01	4134835	chrA01:4134835_C/T	C	T	77	.	DP=15;VDB=0.575151;RPB=0.655816;MQB=0.829029;BQB=1;MQSB=0.997399;SGB=-0.590765;MQ0F=0;ICB=1;HOB=0.5;AC=1;AN=2;DP4=8,2,4,1;MQ=49;EFF=DOWNSTREAM(MODIFIER||4940|||BnaA01g08620D|||BnaA01g08620D||1),INTERGENIC(MODIFIER||||||||||1)	GT:PL	0/1:110,0,195
chrA01	4179120	chrA01:4179120_G/A	G	A	11.3609	.	DP=3;VDB=0.88;RPB=1;MQB=1;BQB=1;SGB=-0.453602;MQ0F=0;ICB=1;HOB=0.5;AC=1;AN=2;DP4=1,0,2,0;MQ=29;EFF=INTERGENIC(MODIFIER||||||||||1)	GT:PL	0/1:44,0,20
chrA01	4303399	chrA01:4303399_C/T	C	T	3.6169	.	DP=8;VDB=0.509904;RPB=0.150134;MQB=0.900802;BQB=0.600535;MQSB=1;SGB=-0.511536;MQ0F=0.375;ICB=1;HOB=0.5;AC=1;AN=2;DP4=4,1,3,0;MQ=19;EFF=INTERGENIC(MODIFIER||||||||||1),UPSTREAM(MODIFIER||3069|||BnaA01g08880D|||BnaA01g08880D||1|WARNING_TRANSCRIPT_INCOMPLETE)	GT:PL	0/1:34,0,69
chrA01	4342595	chrA01:4342595_C/T	C	T	125	.	DP=5;VDB=0.697632;MQSB=1;SGB=-0.590765;MQ0F=0;AC=2;AN=2;DP4=0,0,1,4;MQ=60;EFF=DOWNSTREAM(MODIFIER||3161|||BnaA01g08930D|||BnaA01g08930D||1|WARNING_TRANSCRIPT_MULTIPLE_STOP_CODONS),SYNONYMOUS_CODING(LOW|SILENT|caG/caA|Q181||BnaA01g08940D|||BnaA01g08940D|1|1|WARNING_TRANSCRIPT_INCOMPLETE),UPSTREAM(MODIFIER||3577|||BnaA01g08950D|||BnaA01g08950D||1|WARNING_TRANSCRIPT_MULTIPLE_STOP_CODONS)	GT:PL	1/1:152,15,0
chrA01	4354757	chrA01:4354757_C/T	C	T	102	.	DP=10;VDB=0.657065;RPB=0.952347;MQB=0.952347;BQB=0.666643;MQSB=0.916482;SGB=-0.590765;MQ0F=0;ICB=1;HOB=0.5;AC=1;AN=2;DP4=4,1,3,2;MQ=60;EFF=DOWNSTREAM(MODIFIER||1994|||BnaA01g08960D|||BnaA01g08960D||1|WARNING_TRANSCRIPT_INCOMPLETE),DOWNSTREAM(MODIFIER||947|||BnaA01g08970D|||BnaA01g08970D||1|WARNING_TRANSCRIPT_INCOMPLETE),NON_SYNONYMOUS_CODING(MODERATE|MISSENSE|aCa/aTa|T2I||BnaA01g08980D|||BnaA01g08980D|1|1|WARNING_TRANSCRIPT_INCOMPLETE)	GT:PL	0/1:135,0,133
chrA01	4390016	chrA01:4390016_C/T	C	T	138	.	DP=14;VDB=0.206858;RPB=0.967216;MQB=1;BQB=0.875173;MQSB=1;SGB=-0.651104;MQ0F=0;ICB=1;HOB=0.5;AC=1;AN=2;DP4=4,2,7,1;MQ=60;EFF=INTRON(MODIFIER|||||BnaA01g09040D|||BnaA01g09040D|2|1|WARNING_TRANSCRIPT_INCOMPLETE),SPLICE_SITE_REGION(LOW|||||BnaA01g09040D|||BnaA01g09040D|2|1|WARNING_TRANSCRIPT_INCOMPLETE)	GT:PL	0/1:171,0,146
chrA01	4396081	chrA01:4396081_C/T	C	T	39.9597	.	DP=19;VDB=0.703527;RPB=0.955997;MQB=0.486752;BQB=0.726149;MQSB=0.868634;SGB=-0.556411;MQ0F=0.0526316;ICB=1;HOB=0.5;AC=1;AN=2;DP4=7,8,2,2;MQ=40;EFF=DOWNSTREAM(MODIFIER||1379|||BnaA01g09050D|||BnaA01g09050D||1|WARNING_TRANSCRIPT_INCOMPLETE),INTRON(MODIFIER|||||BnaA01g09040D|||BnaA01g09040D|35|1|WARNING_TRANSCRIPT_INCOMPLETE)	GT:PL	0/1:74,0,241
chrA01	4414681	chrA01:4414681_C/T	C	T	100	.	DP=12;VDB=0.0718299;RPB=0.935451;MQB=0.95494;BQB=0.6821;MQSB=0.982603;SGB=-0.590765;MQ0F=0;ICB=1;HOB=0.5;AC=1;AN=2;DP4=5,2,1,4;MQ=60;EFF=INTERGENIC(MODIFIER||||||||||1),UPSTREAM(MODIFIER||3174|||BnaA01g09060D|||BnaA01g09060D||1|WARNING_TRANSCRIPT_INCOMPLETE)	GT:PL	0/1:133,0,178
chrA01	4556671	chrA01:4556671_C/T	C	T	109	.	DP=9;VDB=0.60156;RPB=0.487298;MQB=0.89338;BQB=0.406082;MQSB=0.928571;SGB=-0.590765;MQ0F=0;ICB=1;HOB=0.5;AC=1;AN=2;DP4=0,4,2,3;MQ=57;EFF=DOWNSTREAM(MODIFIER||2935|||BnaA01g09340D|||BnaA01g09340D||1|WARNING_TRANSCRIPT_INCOMPLETE),DOWNSTREAM(MODIFIER||4238|||BnaA01g09330D|||BnaA01g09330D||1|WARNING_TRANSCRIPT_MULTIPLE_STOP_CODONS),INTERGENIC(MODIFIER||||||||||1)	GT:PL	0/1:142,0,89
chrA01	4684003	chrA01:4684003_C/T	C	T	134	.	DP=15;VDB=0.990449;RPB=0.68614;MQB=1;BQB=0.546428;MQSB=1;SGB=-0.636426;MQ0F=0;ICB=1;HOB=0.5;AC=1;AN=2;DP4=5,3,3,4;MQ=60;EFF=DOWNSTREAM(MODIFIER||2493|||BnaA01g09530D|||BnaA01g09530D||1),DOWNSTREAM(MODIFIER||3908|||BnaA01g09570D|||BnaA01g09570D||1),DOWNSTREAM(MODIFIER||657|||BnaA01g09540D|||BnaA01g09540D||1|WARNING_TRANSCRIPT_INCOMPLETE),NON_SYNONYMOUS_CODING(MODERATE|MISSENSE|Gaa/Aaa|E106K||BnaA01g09550D|||BnaA01g09550D|2|1|WARNING_TRANSCRIPT_INCOMPLETE),UPSTREAM(MODIFIER||753|||BnaA01g09560D|||BnaA01g09560D||1)	GT:PL	0/1:167,0,195
chrA01	4734427	chrA01:4734427_G/T	G	T	33.932	.	DP=15;VDB=0.459448;RPB=0.146957;MQB=0.0161635;BQB=0.991513;MQSB=0.651439;SGB=-0.556411;MQ0F=0;ICB=1;HOB=0.5;AC=1;AN=2;DP4=5,6,3,1;MQ=52;EFF=NON_SYNONYMOUS_CODING(MODERATE|MISSENSE|Cct/Act|P119T||BnaA01g09640D|||BnaA01g09640D|3|1|WARNING_TRANSCRIPT_MULTIPLE_STOP_CODONS)	GT:PL	0/1:68,0,249
chrA01	4744143	chrA01:4744143_C/T	C	T	33.3936	.	DP=10;VDB=0.987274;RPB=0.366593;MQB=0.916482;BQB=0.0916482;MQSB=0.952347;SGB=-0.511536;MQ0F=0;ICB=1;HOB=0.5;AC=1;AN=2;DP4=4,3,1,2;MQ=60;EFF=STOP_GAINED(HIGH|NONSENSE|Cag/Tag|Q415*||BnaA01g09650D|||BnaA01g09650D|2|1|WARNING_TRANSCRIPT_MULTIPLE_STOP_CODONS)	GT:PL	0/1:67,0,192
chrA01	4786654	chrA01:4786654_C/T	C	T	75	.	DP=14;VDB=0.230191;RPB=0.569783;MQB=0.852144;BQB=0.939413;MQSB=0.740818;SGB=-0.556411;MQ0F=0;ICB=1;HOB=0.5;AC=1;AN=2;DP4=6,4,2,2;MQ=56;EFF=DOWNSTREAM(MODIFIER||1070|||BnaA01g09720D|||BnaA01g09720D||1|WARNING_TRANSCRIPT_INCOMPLETE),INTRON(MODIFIER|||||BnaA01g09730D|||BnaA01g09730D|1|1|WARNING_TRANSCRIPT_INCOMPLETE)	GT:PL	0/1:108,0,240
chrA01	4820434	chrA01:4820434_C/T	C	T	132	.	DP=11;VDB=0.915301;RPB=0.742931;MQB=0.950952;BQB=0.8618;MQSB=0.950952;SGB=-0.616816;MQ0F=0;ICB=1;HOB=0.5;AC=1;AN=2;DP4=2,3,3,3;MQ=60;EFF=DOWNSTREAM(MODIFIER||1899|||BnaA01g09810D|||BnaA01g09810D||1|WARNING_TRANSCRIPT_MULTIPLE_STOP_CODONS),DOWNSTREAM(MODIFIER||3974|||BnaA01g09780D|||BnaA01g09780D||1),DOWNSTREAM(MODIFIER||91|||BnaA01g09800D|||BnaA01g09800D||1|WARNING_TRANSCRIPT_INCOMPLETE),INTRAGENIC(MODIFIER|||||BnaA01g09800D|||||1),UPSTREAM(MODIFIER||878|||BnaA01g09790D|||BnaA01g09790D||1|WARNING_TRANSCRIPT_INCOMPLETE)	GT:PL	0/1:165,0,142
chrA01	4899210	chrA01:4899210_C/T	C	T	204	.	DP=15;VDB=0.957103;RPB=0.728422;MQB=0.954207;BQB=0.998127;MQSB=0.829029;SGB=-0.670168;MQ0F=0;ICB=1;HOB=0.5;AC=1;AN=2;DP4=5,0,5,5;MQ=56;EFF=DOWNSTREAM(MODIFIER||208|||BnaA01g09950D|||BnaA01g09950D||1|WARNING_TRANSCRIPT_INCOMPLETE),DOWNSTREAM(MODIFIER||277|||BnaA01g09940D|||BnaA01g09940D||1|WARNING_TRANSCRIPT_INCOMPLETE),DOWNSTREAM(MODIFIER||3317|||BnaA01g09930D|||BnaA01g09930D||1|WARNING_TRANSCRIPT_INCOMPLETE),INTERGENIC(MODIFIER||||||||||1),UPSTREAM(MODIFIER||3913|||BnaA01g09960D|||BnaA01g09960D||1)	GT:PL	0/1:237,0,101
chrA01	4902722	chrA01:4902722_C/T	C	T	149	.	DP=17;VDB=0.929713;RPB=1;MQB=1;BQB=0.890706;MQSB=1;SGB=-0.651104;MQ0F=0;ICB=1;HOB=0.5;AC=1;AN=2;DP4=3,6,4,4;MQ=60;EFF=DOWNSTREAM(MODIFIER||3789|||BnaA01g09940D|||BnaA01g09940D||1|WARNING_TRANSCRIPT_INCOMPLETE),INTERGENIC(MODIFIER||||||||||1),UPSTREAM(MODIFIER||401|||BnaA01g09960D|||BnaA01g09960D||1),UPSTREAM(MODIFIER||4957|||BnaA01g09970D|||BnaA01g09970D||1|WARNING_TRANSCRIPT_MULTIPLE_STOP_CODONS),UPSTREAM(MODIFIER||603|||BnaA01g09950D|||BnaA01g09950D||1|WARNING_TRANSCRIPT_INCOMPLETE)	GT:PL	0/1:182,0,202
chrA01	4914201	chrA01:4914201_C/T	C	T	46.2107	.	DP=8;VDB=0.756524;RPB=0.900802;MQB=0.750668;BQB=0.450401;MQSB=0.750668;SGB=-0.511536;MQ0F=0;ICB=1;HOB=0.5;AC=1;AN=2;DP4=1,4,2,1;MQ=57;EFF=DOWNSTREAM(MODIFIER||3828|||BnaA01g09970D|||BnaA01g09970D||1|WARNING_TRANSCRIPT_MULTIPLE_STOP_CODONS),INTERGENIC(MODIFIER||||||||||1)	GT:PL	0/1:79,0,115
chrA01	5040755	chrA01:5040755_C/T	C	T	64	.	DP=13;VDB=0.405004;RPB=0.635922;MQB=0.958048;BQB=0.997325;MQSB=0.826565;SGB=-0.590765;MQ0F=0;ICB=1;HOB=0.5;AC=1;AN=2;DP4=4,4,5,0;MQ=54;EFF=DOWNSTREAM(MODIFIER||2674|||BnaA01g10140D|||BnaA01g10140D||1),DOWNSTREAM(MODIFIER||28|||BnaA01g10120D|||BnaA01g10120D||1|WARNING_TRANSCRIPT_INCOMPLETE),DOWNSTREAM(MODIFIER||3808|||BnaA01g10100D|||BnaA01g10100D||1|WARNING_TRANSCRIPT_MULTIPLE_STOP_CODONS),INTERGENIC(MODIFIER||||||||||1),UPSTREAM(MODIFIER||1951|||BnaA01g10110D|||BnaA01g10110D||1),UPSTREAM(MODIFIER||629|||BnaA01g10130D|||BnaA01g10130D||1)	GT:PL	0/1:97,0,193
chrA01	5042413	chrA01:5042413_A/C	A	C	64	.	DP=3;VDB=0.0279572;MQSB=1;SGB=-0.511536;MQ0F=0;AC=2;AN=2;DP4=0,0,2,1;MQ=49;EFF=DOWNSTREAM(MODIFIER||1016|||BnaA01g10140D|||BnaA01g10140D||1),DOWNSTREAM(MODIFIER||1686|||BnaA01g10120D|||BnaA01g10120D||1|WARNING_TRANSCRIPT_INCOMPLETE),DOWNSTREAM(MODIFIER||301|||BnaA01g10130D|||BnaA01g10130D||1),INTERGENIC(MODIFIER||||||||||1),UPSTREAM(MODIFIER||3609|||BnaA01g10110D|||BnaA01g10110D||1)	GT:PL	1/1:92,9,0
chrA01	5199725	chrA01:5199725_C/T	C	T	152	.	DP=18;VDB=0.14548;RPB=1;MQB=0.906029;BQB=0.700298;MQSB=0.906029;SGB=-0.651104;MQ0F=0;ICB=1;HOB=0.5;AC=1;AN=2;DP4=6,4,4,4;MQ=59;EFF=NON_SYNONYMOUS_CODING(MODERATE|MISSENSE|Ctt/Ttt|L104F||BnaA01g10420D|||BnaA01g10420D|2|1|WARNING_TRANSCRIPT_MULTIPLE_STOP_CODONS),UPSTREAM(MODIFIER||2106|||BnaA01g10410D|||BnaA01g10410D||1),UPSTREAM(MODIFIER||4830|||BnaA01g10400D|||BnaA01g10400D||1|WARNING_TRANSCRIPT_INCOMPLETE)	GT:PL	0/1:185,0,218
chrA01	5309684	chrA01:5309684_C/T	C	T	57	.	DP=6;VDB=0.663511;RPB=0.861511;MQB=0.574341;BQB=0.861511;MQSB=1;SGB=-0.511536;MQ0F=0;ICB=1;HOB=0.5;AC=1;AN=2;DP4=0,3,1,2;MQ=46;EFF=NON_SYNONYMOUS_CODING(MODERATE|MISSENSE|gGa/gAa|G78E||BnaA01g10650D|||BnaA01g10650D|3|1|WARNING_TRANSCRIPT_INCOMPLETE),UPSTREAM(MODIFIER||1652|||BnaA01g10640D|||BnaA01g10640D||1|WARNING_TRANSCRIPT_INCOMPLETE),UPSTREAM(MODIFIER||3664|||BnaA01g10630D|||BnaA01g10630D||1)	GT:PL	0/1:90,0,72
chrA01	5322591	chrA01:5322591_C/T	C	T	117	.	DP=12;VDB=0.0732611;RPB=0.891517;MQB=0.950952;BQB=0.356607;MQSB=1;SGB=-0.616816;MQ0F=0;ICB=1;HOB=0.5;AC=1;AN=2;DP4=1,4,1,5;MQ=60;EFF=DOWNSTREAM(MODIFIER||2154|||BnaA01g10680D|||BnaA01g10680D||1|WARNING_TRANSCRIPT_INCOMPLETE),INTRON(MODIFIER|||||BnaA01g10660D|||BnaA01g10660D|1|1|WARNING_TRANSCRIPT_INCOMPLETE),UPSTREAM(MODIFIER||531|||BnaA01g10670D|||BnaA01g10670D||1|WARNING_TRANSCRIPT_INCOMPLETE)	GT:PL	0/1:150,0,115
chrA01	5409299	chrA01:5409299_C/T	C	T	129	.	DP=11;VDB=0.789228;RPB=0.950952;MQB=0.475476;BQB=0.8618;MQSB=0.950952;SGB=-0.616816;MQ0F=0;ICB=1;HOB=0.5;AC=1;AN=2;DP4=2,3,4,2;MQ=51;EFF=DOWNSTREAM(MODIFIER||2619|||BnaA01g10830D|||BnaA01g10830D||1|WARNING_TRANSCRIPT_MULTIPLE_STOP_CODONS),STOP_GAINED(HIGH|NONSENSE|tgG/tgA|W546*||BnaA01g10820D|||BnaA01g10820D|4|1|WARNING_TRANSCRIPT_INCOMPLETE),UPSTREAM(MODIFIER||1747|||BnaA01g10810D|||BnaA01g10810D||1|WARNING_TRANSCRIPT_MULTIPLE_STOP_CODONS)	GT:PL	0/1:162,0,125
chrA01	5452094	chrA01:5452094_C/T	C	T	134	.	DP=9;VDB=0.773942;RPB=0.809011;MQB=0.924584;BQB=0.809011;MQSB=0.974597;SGB=-0.616816;MQ0F=0;ICB=1;HOB=0.5;AC=1;AN=2;DP4=2,1,2,4;MQ=60;EFF=INTERGENIC(MODIFIER||||||||||1),UPSTREAM(MODIFIER||4034|||BnaA01g10930D|||BnaA01g10930D||1),UPSTREAM(MODIFIER||744|||BnaA01g10920D|||BnaA01g10920D||1)	GT:PL	0/1:167,0,85
chrA01	5560002	chrA01:5560002_C/T	C	T	17.2468	.	DP=8;VDB=0.32;RPB=0.5;MQB=1;BQB=0.916667;MQSB=0.900802;SGB=-0.453602;MQ0F=0;ICB=1;HOB=0.5;AC=1;AN=2;DP4=4,2,1,1;MQ=60;EFF=SYNONYMOUS_STOP(LOW|SILENT|taG/taA|*64||BnaA01g11170D|||BnaA01g11170D|2|1|WARNING_TRANSCRIPT_INCOMPLETE),UPSTREAM(MODIFIER||1210|||BnaA01g11160D|||BnaA01g11160D||1|WARNING_TRANSCRIPT_INCOMPLETE),UPSTREAM(MODIFIER||1799|||BnaA01g11180D|||BnaA01g11180D||1|WARNING_TRANSCRIPT_MULTIPLE_STOP_CODONS),UPSTREAM(MODIFIER||1937|||BnaA01g11150D|||BnaA01g11150D||1|WARNING_TRANSCRIPT_INCOMPLETE)	GT:PL	0/1:51,0,162
chrA01	5597725	chrA01:5597725_C/T	C	T	148	.	DP=10;VDB=0.332011;RPB=0.916482;MQB=0.916482;BQB=0.916482;MQSB=0.857112;SGB=-0.636426;MQ0F=0;ICB=1;HOB=0.5;AC=1;AN=2;DP4=2,1,3,4;MQ=56;EFF=DOWNSTREAM(MODIFIER||215|||BnaA01g11240D|||BnaA01g11240D||1),DOWNSTREAM(MODIFIER||2181|||BnaA01g11250D|||BnaA01g11250D||1|WARNING_TRANSCRIPT_MULTIPLE_STOP_CODONS),SYNONYMOUS_CODING(LOW|SILENT|acG/acA|T49||BnaA01g11230D|||BnaA01g11230D|1|1|WARNING_TRANSCRIPT_MULTIPLE_STOP_CODONS)	GT:PL	0/1:181,0,77
chrA01	5605760	chrA01:5605760_C/T	C	T	89	.	DP=13;VDB=0.990847;RPB=0.899815;MQB=0.961166;BQB=0.194278;MQSB=1;SGB=-0.616816;MQ0F=0;ICB=1;HOB=0.5;AC=1;AN=2;DP4=1,6,1,5;MQ=60;EFF=DOWNSTREAM(MODIFIER||413|||BnaA01g11260D|||BnaA01g11260D||1),NON_SYNONYMOUS_CODING(MODERATE|MISSENSE|Ggt/Agt|G909S||BnaA01g11270D|||BnaA01g11270D|13|1|WARNING_TRANSCRIPT_MULTIPLE_STOP_CODONS),UPSTREAM(MODIFIER||2562|||BnaA01g11250D|||BnaA01g11250D||1|WARNING_TRANSCRIPT_MULTIPLE_STOP_CODONS)	GT:PL	0/1:122,0,155
chrA01	5621255	chrA01:5621255_A/G	A	G	40.4108	.	DP=19;VDB=0.230191;RPB=0.0710054;MQB=0.324652;BQB=0.969233;MQSB=0.977926;SGB=-0.556411;MQ0F=0;ICB=1;HOB=0.5;AC=1;AN=2;DP4=5,10,2,2;MQ=56;EFF=INTERGENIC(MODIFIER||||||||||1),UPSTREAM(MODIFIER||4695|||BnaA01g11290D|||BnaA01g11290D||1),UPSTREAM(MODIFIER||833|||BnaA01g11280D|||BnaA01g11280D||1|WARNING_TRANSCRIPT_INCOMPLETE)	GT:PL	0/1:75,0,255
chrA01	5677089	chrA01:5677089_C/T	C	T	228	.	DP=11;VDB=0.900735;MQSB=0.964642;SGB=-0.676189;MQ0F=0;AC=2;AN=2;DP4=0,0,4,7;MQ=60;EFF=DOWNSTREAM(MODIFIER||1701|||BnaA01g11420D|||BnaA01g11420D||1|WARNING_TRANSCRIPT_MULTIPLE_STOP_CODONS),NON_SYNONYMOUS_CODING(MODERATE|MISSENSE|Cct/Tct|P143S||BnaA01g11410D|||BnaA01g11410D|1|1),UPSTREAM(MODIFIER||4890|||BnaA01g11400D|||BnaA01g11400D||1)	GT:PL	1/1:255,33,0
chrA01	5697229	chrA01:5697229_C/T	C	T	228	.	DP=16;VDB=0.207427;MQSB=0.986852;SGB=-0.689466;MQ0F=0;AC=2;AN=2;DP4=0,0,10,6;MQ=55;EFF=DOWNSTREAM(MODIFIER||2249|||BnaA01g11470D|||BnaA01g11470D||1|WARNING_TRANSCRIPT_INCOMPLETE),DOWNSTREAM(MODIFIER||3157|||BnaA01g11490D|||BnaA01g11490D||1),DOWNSTREAM(MODIFIER||4134|||BnaA01g11460D|||BnaA01g11460D||1|WARNING_TRANSCRIPT_INCOMPLETE),SYNONYMOUS_CODING(LOW|SILENT|agG/agA|R335||BnaA01g11480D|||BnaA01g11480D|6|1|WARNING_TRANSCRIPT_INCOMPLETE)	GT:PL	1/1:255,48,0
chrA01	5742902	chrA01:5742902_C/T	C	T	228	.	DP=12;VDB=0.933675;MQSB=0.982603;SGB=-0.680642;MQ0F=0;AC=2;AN=2;DP4=0,0,6,6;MQ=60;EFF=DOWNSTREAM(MODIFIER||2941|||BnaA01g11520D|||BnaA01g11520D||1|WARNING_TRANSCRIPT_INCOMPLETE),INTERGENIC(MODIFIER||||||||||1)	GT:PL	1/1:255,36,0
chrA01	5818181	chrA01:5818181_C/T	C	T	228	.	DP=19;VDB=0.614673;MQSB=1;SGB=-0.69168;MQ0F=0;AC=2;AN=2;DP4=0,0,12,7;MQ=60;EFF=DOWNSTREAM(MODIFIER||1529|||BnaA01g11630D|||BnaA01g11630D||1|WARNING_TRANSCRIPT_INCOMPLETE),DOWNSTREAM(MODIFIER||3865|||BnaA01g11620D|||BnaA01g11620D||1|WARNING_TRANSCRIPT_MULTIPLE_STOP_CODONS),INTRON(MODIFIER|||||BnaA01g11640D|||BnaA01g11640D|1|1|WARNING_TRANSCRIPT_MULTIPLE_STOP_CODONS),UPSTREAM(MODIFIER||2380|||BnaA01g11650D|||BnaA01g11650D||1|WARNING_TRANSCRIPT_INCOMPLETE)	GT:PL	1/1:255,57,0
chrA01	5827424	chrA01:5827424_C/T	C	T	228	.	DP=16;VDB=0.5;MQSB=1;SGB=-0.689466;MQ0F=0;AC=2;AN=2;DP4=0,0,9,7;MQ=60;EFF=DOWNSTREAM(MODIFIER||1288|||BnaA01g11670D|||BnaA01g11670D||1|WARNING_TRANSCRIPT_INCOMPLETE),DOWNSTREAM(MODIFIER||980|||BnaA01g11650D|||BnaA01g11650D||1|WARNING_TRANSCRIPT_INCOMPLETE),SYNONYMOUS_CODING(LOW|SILENT|caG/caA|Q104||BnaA01g11660D|||BnaA01g11660D|1|1),UPSTREAM(MODIFIER||2751|||BnaA01g11680D|||BnaA01g11680D||1|WARNING_TRANSCRIPT_MULTIPLE_STOP_CODONS)	GT:PL	1/1:255,48,0
chrA01	5887938	chrA01:5887938_C/T	C	T	220	.	DP=18;VDB=0.662891;RPB=0.566419;MQB=0.743422;BQB=0.86753;MQSB=0.906029;SGB=-0.688148;MQ0F=0;ICB=1;HOB=0.5;AC=1;AN=2;DP4=3,0,5,10;MQ=48;EFF=DOWNSTREAM(MODIFIER||3885|||BnaA01g11780D|||BnaA01g11780D||1|WARNING_TRANSCRIPT_MULTIPLE_STOP_CODONS),INTRON(MODIFIER|||||BnaA01g11790D|||BnaA01g11790D|8|1|WARNING_TRANSCRIPT_MULTIPLE_STOP_CODONS)	GT:PL	0/1:255,0,31
chrA01	5967165	chrA01:5967165_C/T	C	T	228	.	DP=14;VDB=0.308651;MQSB=1;SGB=-0.686358;MQ0F=0;AC=2;AN=2;DP4=0,0,8,6;MQ=60;EFF=DOWNSTREAM(MODIFIER||3221|||BnaA01g11920D|||BnaA01g11920D||1|WARNING_TRANSCRIPT_INCOMPLETE),SYNONYMOUS_CODING(LOW|SILENT|aaG/aaA|K99||BnaA01g11910D|||BnaA01g11910D|4|1|WARNING_TRANSCRIPT_MULTIPLE_STOP_CODONS),UPSTREAM(MODIFIER||2821|||BnaA01g11900D|||BnaA01g11900D||1|WARNING_TRANSCRIPT_INCOMPLETE)	GT:PL	1/1:255,42,0
chrA01	6001951	chrA01:6001951_C/T	C	T	228	.	DP=13;VDB=0.926609;MQSB=0.742584;SGB=-0.683931;MQ0F=0;AC=2;AN=2;DP4=0,0,9,4;MQ=52;EFF=DOWNSTREAM(MODIFIER||1161|||BnaA01g11970D|||BnaA01g11970D||1|WARNING_TRANSCRIPT_MULTIPLE_STOP_CODONS),NON_SYNONYMOUS_CODING(MODERATE|MISSENSE|Cac/Tac|H8Y||BnaA01g11960D|||BnaA01g11960D|1|1|WARNING_TRANSCRIPT_INCOMPLETE),UPSTREAM(MODIFIER||1146|||BnaA01g11950D|||BnaA01g11950D||1|WARNING_TRANSCRIPT_MULTIPLE_STOP_CODONS),UPSTREAM(MODIFIER||3688|||BnaA01g11980D|||BnaA01g11980D||1),UPSTREAM(MODIFIER||4245|||BnaA01g11940D|||BnaA01g11940D||1|WARNING_TRANSCRIPT_MULTIPLE_STOP_CODONS)	GT:PL	1/1:255,39,0
chrA01	6061755	chrA01:6061755_C/T	C	T	221	.	DP=10;VDB=0.422799;MQSB=0.727822;SGB=-0.670168;MQ0F=0;AC=2;AN=2;DP4=0,0,6,4;MQ=55;EFF=INTERGENIC(MODIFIER||||||||||1),UPSTREAM(MODIFIER||2583|||BnaA01g12110D|||BnaA01g12110D||1|WARNING_TRANSCRIPT_INCOMPLETE),UPSTREAM(MODIFIER||4426|||BnaA01g12100D|||BnaA01g12100D||1|WARNING_TRANSCRIPT_INCOMPLETE)	GT:PL	1/1:248,30,0
chrA01	6169079	chrA01:6169079_C/T	C	T	151	.	DP=21;VDB=0.976977;RPB=0.437922;MQB=1;BQB=0.902256;MQSB=0.951005;SGB=-0.670168;MQ0F=0;ICB=1;HOB=0.5;AC=1;AN=2;DP4=5,5,2,8;MQ=53;EFF=DOWNSTREAM(MODIFIER||2519|||BnaA01g12340D|||BnaA01g12340D||1),INTERGENIC(MODIFIER||||||||||1),UPSTREAM(MODIFIER||1568|||BnaA01g12350D|||BnaA01g12350D||1|WARNING_TRANSCRIPT_INCOMPLETE),UPSTREAM(MODIFIER||4088|||BnaA01g12360D|||BnaA01g12360D||1|WARNING_TRANSCRIPT_INCOMPLETE)	GT:PL	0/1:184,0,217
chrA01	6188823	chrA01:6188823_C/T	C	T	218	.	DP=10;VDB=0.350064;MQSB=0.916482;SGB=-0.670168;MQ0F=0;AC=2;AN=2;DP4=0,0,7,3;MQ=60;EFF=DOWNSTREAM(MODIFIER||1196|||BnaA01g12380D|||BnaA01g12380D||1|WARNING_TRANSCRIPT_INCOMPLETE),INTERGENIC(MODIFIER||||||||||1),UPSTREAM(MODIFIER||733|||BnaA01g12390D|||BnaA01g12390D||1|WARNING_TRANSCRIPT_MULTIPLE_STOP_CODONS)	GT:PL	1/1:245,30,0
chrA01	6325641	chrA01:6325641_C/G	C	G	125	.	DP=23;VDB=0.842929;RPB=0.951607;MQB=0.0301974;BQB=0.931063;MQSB=0.982841;SGB=-0.662043;MQ0F=0;ICB=1;HOB=0.5;AC=1;AN=2;DP4=7,7,3,6;MQ=52;EFF=DOWNSTREAM(MODIFIER||4324|||BnaA01g12640D|||BnaA01g12640D||1|WARNING_TRANSCRIPT_MULTIPLE_STOP_CODONS),INTRON(MODIFIER|||||BnaA01g12650D|||BnaA01g12650D|2|1|WARNING_TRANSCRIPT_MULTIPLE_STOP_CODONS)	GT:PL	0/1:158,0,255
chrA01	6335925	chrA01:6335925_C/T	C	T	228	.	DP=12;VDB=0.0993177;MQSB=1;SGB=-0.680642;MQ0F=0;AC=2;AN=2;DP4=0,0,4,8;MQ=60;EFF=DOWNSTREAM(MODIFIER||4790|||BnaA01g12690D|||BnaA01g12690D||1|WARNING_TRANSCRIPT_MULTIPLE_STOP_CODONS),DOWNSTREAM(MODIFIER||539|||BnaA01g12660D|||BnaA01g12660D||1|WARNING_TRANSCRIPT_MULTIPLE_STOP_CODONS),SYNONYMOUS_CODING(LOW|SILENT|aaC/aaT|N154||BnaA01g12670D|||BnaA01g12670D|1|1|WARNING_TRANSCRIPT_MULTIPLE_STOP_CODONS),UPSTREAM(MODIFIER||2956|||BnaA01g12680D|||BnaA01g12680D||1|WARNING_TRANSCRIPT_INCOMPLETE)	GT:PL	1/1:255,36,0
chrA01	6500116	chrA01:6500116_C/T	C	T	228	.	DP=13;VDB=0.323915;RPB=1;MQB=1;BQB=1;MQSB=0.899815;SGB=-0.680642;MQ0F=0;AC=2;AN=2;DP4=0,1,6,6;MQ=56;EFF=DOWNSTREAM(MODIFIER||1557|||BnaA01g12980D|||BnaA01g12980D||1|WARNING_TRANSCRIPT_MULTIPLE_STOP_CODONS),NON_SYNONYMOUS_CODING(MODERATE|MISSENSE|Gat/Aat|D63N||BnaA01g12970D|||BnaA01g12970D|1|1|WARNING_TRANSCRIPT_MULTIPLE_STOP_CODONS),UPSTREAM(MODIFIER||4703|||BnaA01g12960D|||BnaA01g12960D||1|WARNING_TRANSCRIPT_MULTIPLE_STOP_CODONS)	GT:PL	1/1:255,19,0
chrA01	6607693	chrA01:6607693_C/T	C	T	228	.	DP=20;VDB=0.987049;MQSB=1;SGB=-0.692067;MQ0F=0;AC=2;AN=2;DP4=0,0,7,13;MQ=60;EFF=INTERGENIC(MODIFIER||||||||||1),UPSTREAM(MODIFIER||1012|||BnaA01g13170D|||BnaA01g13170D||1|WARNING_TRANSCRIPT_INCOMPLETE)	GT:PL	1/1:255,60,0
chrA01	6679999	chrA01:6679999_C/T	C	T	221	.	DP=9;VDB=0.79551;MQSB=0.924584;SGB=-0.662043;MQ0F=0;AC=2;AN=2;DP4=0,0,3,6;MQ=60;EFF=DOWNSTREAM(MODIFIER||3409|||BnaA01g13240D|||BnaA01g13240D||1|WARNING_TRANSCRIPT_MULTIPLE_STOP_CODONS),SYNONYMOUS_CODING(LOW|SILENT|Cta/Tta|L208||BnaA01g13230D|||BnaA01g13230D|3|1|WARNING_TRANSCRIPT_INCOMPLETE)	GT:PL	1/1:248,27,0
chrA01	6698790	chrA01:6698790_C/A	C	A	133	.	DP=6;VDB=0.986828;MQSB=0.625;SGB=-0.616816;MQ0F=0;AC=2;AN=2;DP4=0,0,2,4;MQ=51;EFF=INTERGENIC(MODIFIER||||||||||1),UPSTREAM(MODIFIER||697|||BnaA01g13260D|||BnaA01g13260D||1|WARNING_TRANSCRIPT_MULTIPLE_STOP_CODONS)	GT:PL	1/1:160,18,0
chrA01	6768291	chrA01:6768291_C/T	C	T	228	.	DP=18;VDB=0.895495;MQSB=1;SGB=-0.691153;MQ0F=0;AC=2;AN=2;DP4=0,0,13,5;MQ=60;EFF=INTERGENIC(MODIFIER||||||||||1)	GT:PL	1/1:255,54,0
chrA01	6973306	chrA01:6973306_C/T	C	T	208	.	DP=9;VDB=0.860992;MQSB=0.974597;SGB=-0.662043;MQ0F=0;AC=2;AN=2;DP4=0,0,4,5;MQ=60;EFF=DOWNSTREAM(MODIFIER||3060|||BnaA01g13710D|||BnaA01g13710D||1|WARNING_TRANSCRIPT_INCOMPLETE),NON_SYNONYMOUS_CODING(MODERATE|MISSENSE|tCg/tTg|S104L||BnaA01g13690D|||BnaA01g13690D|1|1),UPSTREAM(MODIFIER||1060|||BnaA01g13700D|||BnaA01g13700D||1),UPSTREAM(MODIFIER||2059|||BnaA01g13680D|||BnaA01g13680D||1|WARNING_TRANSCRIPT_INCOMPLETE)	GT:PL	1/1:235,27,0
chrA01	6979306	chrA01:6979306_C/T	C	T	101	.	DP=4;VDB=0.692431;MQSB=1;SGB=-0.556411;MQ0F=0;AC=2;AN=2;DP4=0,0,1,3;MQ=60;EFF=DOWNSTREAM(MODIFIER||1588|||BnaA01g13730D|||BnaA01g13730D||1|WARNING_TRANSCRIPT_MULTIPLE_STOP_CODONS),DOWNSTREAM(MODIFIER||3691|||BnaA01g13700D|||BnaA01g13700D||1),NON_SYNONYMOUS_CODING(MODERATE|MISSENSE|cCt/cTt|P141L||BnaA01g13720D|||BnaA01g13720D|1|1|WARNING_TRANSCRIPT_MULTIPLE_STOP_CODONS),UPSTREAM(MODIFIER||1273|||BnaA01g13710D|||BnaA01g13710D||1|WARNING_TRANSCRIPT_INCOMPLETE)	GT:PL	1/1:128,12,0
chrA01	6995574	chrA01:6995574_C/T	C	T	202	.	DP=8;VDB=0.868994;MQSB=0.868321;SGB=-0.651104;MQ0F=0;AC=2;AN=2;DP4=0,0,4,4;MQ=57;EFF=DOWNSTREAM(MODIFIER||505|||BnaA01g13760D|||BnaA01g13760D||1|WARNING_TRANSCRIPT_INCOMPLETE),INTRAGENIC(MODIFIER|||||BnaA01g13760D|||||1),UPSTREAM(MODIFIER||3756|||BnaA01g13750D|||BnaA01g13750D||1),UPSTREAM(MODIFIER||4493|||BnaA01g13740D|||BnaA01g13740D||1|WARNING_TRANSCRIPT_MULTIPLE_STOP_CODONS)	GT:PL	1/1:229,24,0
chrA01	7017852	chrA01:7017852_C/T	C	T	228	.	DP=16;VDB=0.104779;MQSB=1;SGB=-0.689466;MQ0F=0;AC=2;AN=2;DP4=0,0,6,10;MQ=60;EFF=DOWNSTREAM(MODIFIER||3883|||BnaA01g13770D|||BnaA01g13770D||1),INTRON(MODIFIER|||||BnaA01g13780D|||BnaA01g13780D|6|1|WARNING_TRANSCRIPT_INCOMPLETE),UPSTREAM(MODIFIER||4251|||BnaA01g13790D|||BnaA01g13790D||1)	GT:PL	1/1:255,48,0
chrA01	7035072	chrA01:7035072_C/T	C	T	228	.	DP=17;VDB=0.838942;MQSB=1;SGB=-0.690438;MQ0F=0;AC=2;AN=2;DP4=0,0,9,8;MQ=60;EFF=DOWNSTREAM(MODIFIER||3995|||BnaA01g13810D|||BnaA01g13810D||1),NON_SYNONYMOUS_CODING(MODERATE|MISSENSE|Gcc/Acc|A174T||BnaA01g13830D|||BnaA01g13830D|1|1),UPSTREAM(MODIFIER||2355|||BnaA01g13820D|||BnaA01g13820D||1),UPSTREAM(MODIFIER||3333|||BnaA01g13840D|||BnaA01g13840D||1|WARNING_TRANSCRIPT_INCOMPLETE)	GT:PL	1/1:255,51,0
chrA01	7064670	chrA01:7064670_C/T	C	T	228	.	DP=12;VDB=0.591114;MQSB=0.506703;SGB=-0.680642;MQ0F=0;AC=2;AN=2;DP4=0,0,5,7;MQ=54;EFF=DOWNSTREAM(MODIFIER||4299|||BnaA01g13900D|||BnaA01g13900D||1|WARNING_TRANSCRIPT_MULTIPLE_STOP_CODONS),DOWNSTREAM(MODIFIER||875|||BnaA01g13920D|||BnaA01g13920D||1|WARNING_TRANSCRIPT_MULTIPLE_STOP_CODONS),NON_SYNONYMOUS_CODING(MODERATE|MISSENSE|Gat/Aat|D80N||BnaA01g13910D|||BnaA01g13910D|1|1|WARNING_TRANSCRIPT_MULTIPLE_STOP_CODONS)	GT:PL	1/1:255,36,0
chrA01	7108169	chrA01:7108169_C/T	C	T	228	.	DP=10;VDB=0.702734;MQSB=1.00775;SGB=-0.670168;MQ0F=0;AC=2;AN=2;DP4=0,0,6,4;MQ=60;EFF=INTERGENIC(MODIFIER||||||||||1),UPSTREAM(MODIFIER||3394|||BnaA01g14000D|||BnaA01g14000D||1),UPSTREAM(MODIFIER||4627|||BnaA01g13980D|||BnaA01g13980D||1|WARNING_TRANSCRIPT_INCOMPLETE),UPSTREAM(MODIFIER||487|||BnaA01g13990D|||BnaA01g13990D||1|WARNING_TRANSCRIPT_MULTIPLE_STOP_CODONS)	GT:PL	1/1:255,30,0
chrA01	7153437	chrA01:7153437_C/T	C	T	222	.	DP=17;VDB=0.0675485;RPB=0.818731;MQB=1;BQB=0.573753;MQSB=1;SGB=-0.680642;MQ0F=0;ICB=1;HOB=0.5;AC=1;AN=2;DP4=2,3,7,5;MQ=60;EFF=DOWNSTREAM(MODIFIER||1708|||BnaA01g14070D|||BnaA01g14070D||1|WARNING_TRANSCRIPT_MULTIPLE_STOP_CODONS),INTERGENIC(MODIFIER||||||||||1)	GT:PL	0/1:255,0,118
chrA01	7169276	chrA01:7169276_C/T	C	T	228	.	DP=17;VDB=0.697292;MQSB=0.928603;SGB=-0.690438;MQ0F=0;AC=2;AN=2;DP4=0,0,9,8;MQ=59;EFF=DOWNSTREAM(MODIFIER||2221|||BnaA01g14110D|||BnaA01g14110D||1),NON_SYNONYMOUS_CODING(MODERATE|MISSENSE|atG/atA|M69I||BnaA01g14100D|||BnaA01g14100D|2|1|WARNING_TRANSCRIPT_MULTIPLE_STOP_CODONS)	GT:PL	1/1:255,51,0
chrA01	7249647	chrA01:7249647_T/A	T	A	37.3355	.	DP=2;VDB=0.42;SGB=-0.453602;MQ0F=0;AC=2;AN=2;DP4=0,0,2,0;MQ=44;EFF=DOWNSTREAM(MODIFIER||4507|||BnaA01g14360D|||BnaA01g14360D||1|WARNING_TRANSCRIPT_MULTIPLE_STOP_CODONS),DOWNSTREAM(MODIFIER||4583|||BnaA01g14330D|||BnaA01g14330D||1|WARNING_TRANSCRIPT_MULTIPLE_STOP_CODONS),DOWNSTREAM(MODIFIER||516|||BnaA01g14350D|||BnaA01g14350D||1|WARNING_TRANSCRIPT_INCOMPLETE),DOWNSTREAM(MODIFIER||871|||BnaA01g14340D|||BnaA01g14340D||1|WARNING_TRANSCRIPT_INCOMPLETE),INTERGENIC(MODIFIER||||||||||1)	GT:PL	1/1:65,6,0
chrA01	7306824	chrA01:7306824_C/T	C	T	228	.	DP=19;VDB=0.557628;RPB=1;MQB=1;BQB=1;MQSB=0.934728;SGB=-0.691153;MQ0F=0.0526316;AC=2;AN=2;DP4=0,1,9,9;MQ=56;EFF=DOWNSTREAM(MODIFIER||1372|||BnaA01g14500D|||BnaA01g14500D||1|WARNING_TRANSCRIPT_MULTIPLE_STOP_CODONS),DOWNSTREAM(MODIFIER||821|||BnaA01g14480D|||BnaA01g14480D||1|WARNING_TRANSCRIPT_INCOMPLETE),INTRON(MODIFIER|||||BnaA01g14490D|||BnaA01g14490D|2|1|WARNING_TRANSCRIPT_INCOMPLETE),UPSTREAM(MODIFIER||2073|||BnaA01g14470D|||BnaA01g14470D||1),UPSTREAM(MODIFIER||3870|||BnaA01g14460D|||BnaA01g14460D||1|WARNING_TRANSCRIPT_MULTIPLE_STOP_CODONS)	GT:PL	1/1:255,44,0
chrA01	7358860	chrA01:7358860_G/A	G	A	44.1562	.	DP=10;VDB=0.0435222;RPB=0.428556;MQB=0.0476173;BQB=0.428556;MQSB=0.641538;SGB=-0.590765;MQ0F=0.1;ICB=1;HOB=0.5;AC=1;AN=2;DP4=1,4,2,3;MQ=41;EFF=INTRON(MODIFIER|||||BnaA01g14580D|||BnaA01g14580D|1|1|WARNING_TRANSCRIPT_INCOMPLETE),UPSTREAM(MODIFIER||2993|||BnaA01g14590D|||BnaA01g14590D||1|WARNING_TRANSCRIPT_INCOMPLETE)	GT:PL	0/1:77,0,133
chrA01	7362302	chrA01:7362302_G/C	G	C	83	.	DP=21;VDB=0.00675542;RPB=0.576169;MQB=0.00083264;BQB=0.789252;MQSB=0.872525;SGB=-0.651104;MQ0F=0;ICB=1;HOB=0.5;AC=1;AN=2;DP4=8,5,6,2;MQ=48;EFF=DOWNSTREAM(MODIFIER||2856|||BnaA01g14580D|||BnaA01g14580D||1|WARNING_TRANSCRIPT_INCOMPLETE),NON_SYNONYMOUS_CODING(MODERATE|MISSENSE|tgG/tgC|W97C||BnaA01g14590D|||BnaA01g14590D|2|1|WARNING_TRANSCRIPT_INCOMPLETE)	GT:PL	0/1:116,0,250
chrA01	7395761	chrA01:7395761_C/T	C	T	228	.	DP=16;VDB=0.857478;MQSB=0.697005;SGB=-0.689466;MQ0F=0;AC=2;AN=2;DP4=0,0,5,11;MQ=58;EFF=DOWNSTREAM(MODIFIER||2686|||BnaA01g14680D|||BnaA01g14680D||1),DOWNSTREAM(MODIFIER||3453|||BnaA01g14670D|||BnaA01g14670D||1),DOWNSTREAM(MODIFIER||353|||BnaA01g14700D|||BnaA01g14700D||1|WARNING_TRANSCRIPT_MULTIPLE_STOP_CODONS),DOWNSTREAM(MODIFIER||49|||BnaA01g14690D|||BnaA01g14690D||1|WARNING_TRANSCRIPT_MULTIPLE_STOP_CODONS),INTERGENIC(MODIFIER||||||||||1)	GT:PL	1/1:255,48,0
chrA01	7651286	chrA01:7651286_C/T	C	T	228	.	DP=9;VDB=0.397591;MQSB=0.974597;SGB=-0.662043;MQ0F=0;AC=2;AN=2;DP4=0,0,4,5;MQ=60;EFF=INTRON(MODIFIER|||||BnaA01g15030D|||BnaA01g15030D|3|1|WARNING_TRANSCRIPT_INCOMPLETE),UPSTREAM(MODIFIER||3039|||BnaA01g15040D|||BnaA01g15040D||1|WARNING_TRANSCRIPT_MULTIPLE_STOP_CODONS)	GT:PL	1/1:255,27,0
chrA01	7739024	chrA01:7739024_C/T	C	T	228	.	DP=15;VDB=0.867348;MQSB=1;SGB=-0.686358;MQ0F=0;AC=2;AN=2;DP4=0,0,5,9;MQ=60;EFF=INTERGENIC(MODIFIER||||||||||1),UPSTREAM(MODIFIER||3369|||BnaA01g15180D|||BnaA01g15180D||1|WARNING_TRANSCRIPT_INCOMPLETE)	GT:PL	1/1:255,42,0
chrA01	7770612	chrA01:7770612_C/T	C	T	214	.	DP=14;VDB=0.268133;RPB=0.166667;MQB=0;BQB=0.166667;MQSB=0.0561348;SGB=-0.680642;MQ0F=0;ICB=1;HOB=0.5;AC=1;AN=2;DP4=0,2,9,3;MQ=52;EFF=DOWNSTREAM(MODIFIER||2076|||BnaA01g15220D|||BnaA01g15220D||1|WARNING_TRANSCRIPT_INCOMPLETE),DOWNSTREAM(MODIFIER||4591|||BnaA01g15210D|||BnaA01g15210D||1),SYNONYMOUS_CODING(LOW|SILENT|Ctg/Ttg|L225||BnaA01g15230D|||BnaA01g15230D|3|1|WARNING_TRANSCRIPT_INCOMPLETE)	GT:PL	0/1:247,0,9
chrA01	7799552	chrA01:7799552_C/T	C	T	164	.	DP=6;VDB=0.0630446;MQSB=0.75;SGB=-0.616816;MQ0F=0;AC=2;AN=2;DP4=0,0,2,4;MQ=57;EFF=DOWNSTREAM(MODIFIER||983|||BnaA01g15240D|||BnaA01g15240D||1|WARNING_TRANSCRIPT_MULTIPLE_STOP_CODONS),NON_SYNONYMOUS_CODING(MODERATE|MISSENSE|Gtg/Atg|V350M||BnaA01g15250D|||BnaA01g15250D|4|1|WARNING_TRANSCRIPT_INCOMPLETE),UPSTREAM(MODIFIER||4273|||BnaA01g15260D|||BnaA01g15260D||1|WARNING_TRANSCRIPT_INCOMPLETE)	GT:PL	1/1:191,18,0
chrA01	7839075	chrA01:7839075_C/T	C	T	228	.	DP=10;VDB=0.150505;MQSB=0.952347;SGB=-0.670168;MQ0F=0;AC=2;AN=2;DP4=0,0,5,5;MQ=60;EFF=NON_SYNONYMOUS_CODING(MODERATE|MISSENSE|gGt/gAt|G545D||BnaA01g15330D|||BnaA01g15330D|15|1|WARNING_TRANSCRIPT_INCOMPLETE),UPSTREAM(MODIFIER||4290|||BnaA01g15320D|||BnaA01g15320D||1)	GT:PL	1/1:255,30,0
chrA01	7852159	chrA01:7852159_C/T	C	T	228	.	DP=16;VDB=0.17304;MQSB=0.749585;SGB=-0.689466;MQ0F=0;AC=2;AN=2;DP4=0,0,6,10;MQ=46;EFF=DOWNSTREAM(MODIFIER||2653|||BnaA01g15340D|||BnaA01g15340D||1),DOWNSTREAM(MODIFIER||872|||BnaA01g15350D|||BnaA01g15350D||1),INTERGENIC(MODIFIER||||||||||1),UPSTREAM(MODIFIER||4936|||BnaA01g15360D|||BnaA01g15360D||1)	GT:PL	1/1:255,48,0
chrA01	7898534	chrA01:7898534_C/T	C	T	228	.	DP=13;VDB=0.0995058;MQSB=0.953497;SGB=-0.683931;MQ0F=0;AC=2;AN=2;DP4=0,0,4,9;MQ=59;EFF=NON_SYNONYMOUS_CODING(MODERATE|MISSENSE|Gag/Aag|E313K||BnaA01g15410D|||BnaA01g15410D|7|1|WARNING_TRANSCRIPT_MULTIPLE_STOP_CODONS),UPSTREAM(MODIFIER||2330|||BnaA01g15400D|||BnaA01g15400D||1),UPSTREAM(MODIFIER||4054|||BnaA01g15390D|||BnaA01g15390D||1|WARNING_TRANSCRIPT_INCOMPLETE)	GT:PL	1/1:255,39,0
chrA01	8037973	chrA01:8037973_C/T	C	T	160	.	DP=7;VDB=0.814142;MQSB=0.8;SGB=-0.636426;MQ0F=0;AC=2;AN=2;DP4=0,0,5,2;MQ=55;EFF=INTERGENIC(MODIFIER||||||||||1),UPSTREAM(MODIFIER||351|||BnaA01g15670D|||BnaA01g15670D||1|WARNING_TRANSCRIPT_MULTIPLE_STOP_CODONS)	GT:PL	1/1:187,21,0
chrA01	8042318	chrA01:8042318_C/T	C	T	228	.	DP=12;VDB=0.840151;MQSB=0.793923;SGB=-0.680642;MQ0F=0;AC=2;AN=2;DP4=0,0,8,4;MQ=56;EFF=DOWNSTREAM(MODIFIER||1111|||BnaA01g15680D|||BnaA01g15680D||1|WARNING_TRANSCRIPT_INCOMPLETE),DOWNSTREAM(MODIFIER||4569|||BnaA01g15690D|||BnaA01g15690D||1|WARNING_TRANSCRIPT_INCOMPLETE),INTERGENIC(MODIFIER||||||||||1),UPSTREAM(MODIFIER||4696|||BnaA01g15670D|||BnaA01g15670D||1|WARNING_TRANSCRIPT_MULTIPLE_STOP_CODONS)	GT:PL	1/1:255,36,0
chrA01	8051023	chrA01:8051023_C/T	C	T	228	.	DP=10;VDB=0.590705;MQSB=0.523791;SGB=-0.670168;MQ0F=0;AC=2;AN=2;DP4=0,0,5,5;MQ=55;EFF=DOWNSTREAM(MODIFIER||2168|||BnaA01g15710D|||BnaA01g15710D||1|WARNING_TRANSCRIPT_INCOMPLETE),INTERGENIC(MODIFIER||||||||||1),UPSTREAM(MODIFIER||193|||BnaA01g15700D|||BnaA01g15700D||1),UPSTREAM(MODIFIER||2789|||BnaA01g15690D|||BnaA01g15690D||1|WARNING_TRANSCRIPT_INCOMPLETE)	GT:PL	1/1:255,30,0
chrA01	8148661	chrA01:8148661_C/T	C	T	203	.	DP=10;VDB=0.956308;MQSB=0.335918;SGB=-0.670168;MQ0F=0;AC=2;AN=2;DP4=0,0,6,4;MQ=51;EFF=DOWNSTREAM(MODIFIER||1614|||BnaA01g15840D|||BnaA01g15840D||1|WARNING_TRANSCRIPT_MULTIPLE_STOP_CODONS),DOWNSTREAM(MODIFIER||1698|||BnaA01g15870D|||BnaA01g15870D||1|WARNING_TRANSCRIPT_MULTIPLE_STOP_CODONS),DOWNSTREAM(MODIFIER||4666|||BnaA01g15880D|||BnaA01g15880D||1|WARNING_TRANSCRIPT_MULTIPLE_STOP_CODONS),NON_SYNONYMOUS_CODING(MODERATE|MISSENSE|Ggt/Agt|G191S||BnaA01g15860D|||BnaA01g15860D|5|1|WARNING_TRANSCRIPT_INCOMPLETE),SPLICE_SITE_REGION(LOW|||||BnaA01g15860D|||BnaA01g15860D|5|1|WARNING_TRANSCRIPT_INCOMPLETE),UPSTREAM(MODIFIER||550|||BnaA01g15850D|||BnaA01g15850D||1|WARNING_TRANSCRIPT_INCOMPLETE)	GT:PL	1/1:230,30,0
chrA01	8263122	chrA01:8263122_C/T	C	T	155	.	DP=13;VDB=0.939575;RPB=0.908075;MQB=0.958048;BQB=0.547344;MQSB=0.342519;SGB=-0.651104;MQ0F=0;ICB=1;HOB=0.5;AC=1;AN=2;DP4=4,1,4,4;MQ=55;EFF=DOWNSTREAM(MODIFIER||3815|||BnaA01g16160D|||BnaA01g16160D||1|WARNING_TRANSCRIPT_INCOMPLETE),INTERGENIC(MODIFIER||||||||||1),UPSTREAM(MODIFIER||3118|||BnaA01g16150D|||BnaA01g16150D||1|WARNING_TRANSCRIPT_MULTIPLE_STOP_CODONS)	GT:PL	0/1:188,0,113
chrA01	8353771	chrA01:8353771_C/T	C	T	228	.	DP=13;VDB=0.720447;MQSB=0.953497;SGB=-0.683931;MQ0F=0;AC=2;AN=2;DP4=0,0,9,4;MQ=57;EFF=DOWNSTREAM(MODIFIER||1|||BnaA01g16290D|||BnaA01g16290D||1|WARNING_TRANSCRIPT_INCOMPLETE),DOWNSTREAM(MODIFIER||3021|||BnaA01g16280D|||BnaA01g16280D||1|WARNING_TRANSCRIPT_INCOMPLETE),INTERGENIC(MODIFIER||||||||||1)	GT:PL	1/1:255,39,0
chrA01	8365459	chrA01:8365459_C/T	C	T	228	.	DP=14;VDB=0.151759;MQSB=1;SGB=-0.683931;MQ0F=0;AC=2;AN=2;DP4=0,0,5,8;MQ=60;EFF=INTERGENIC(MODIFIER||||||||||1)	GT:PL	1/1:255,39,0
chrA01	8443568	chrA01:8443568_C/T	C	T	228	.	DP=14;VDB=0.474446;MQSB=0.83527;SGB=-0.686358;MQ0F=0;AC=2;AN=2;DP4=0,0,5,9;MQ=58;EFF=INTRON(MODIFIER|||||BnaA01g16370D|||BnaA01g16370D|1|1),UPSTREAM(MODIFIER||1848|||BnaA01g16360D|||BnaA01g16360D||1|WARNING_TRANSCRIPT_MULTIPLE_STOP_CODONS),UPSTREAM(MODIFIER||3336|||BnaA01g16380D|||BnaA01g16380D||1)	GT:PL	1/1:255,42,0
chrA01	8480222	chrA01:8480222_C/T	C	T	176	.	DP=7;VDB=0.034401;MQSB=0.607698;SGB=-0.636426;MQ0F=0;AC=2;AN=2;DP4=0,0,4,3;MQ=53;EFF=INTERGENIC(MODIFIER||||||||||1)	GT:PL	1/1:203,21,0
chrA01	8553886	chrA01:8553886_C/T	C	T	228	.	DP=17;VDB=0.282031;MQSB=0.980001;SGB=-0.690438;MQ0F=0;AC=2;AN=2;DP4=0,0,6,11;MQ=57;EFF=NON_SYNONYMOUS_CODING(MODERATE|MISSENSE|gGa/gAa|G583E||BnaA01g16520D|||BnaA01g16520D|4|1|WARNING_TRANSCRIPT_INCOMPLETE)	GT:PL	1/1:255,51,0
chrA01	8560768	chrA01:8560768_C/T	C	T	228	.	DP=21;VDB=0.39818;MQSB=0.961107;SGB=-0.692352;MQ0F=0.047619;AC=2;AN=2;DP4=0,0,10,11;MQ=47;EFF=DOWNSTREAM(MODIFIER||584|||BnaA01g16530D|||BnaA01g16530D||1|WARNING_TRANSCRIPT_INCOMPLETE),INTERGENIC(MODIFIER||||||||||1),UPSTREAM(MODIFIER||4734|||BnaA01g16520D|||BnaA01g16520D||1|WARNING_TRANSCRIPT_INCOMPLETE)	GT:PL	1/1:255,63,0
chrA01	8587651	chrA01:8587651_T/C	T	C	80	.	DP=16;VDB=0.173131;RPB=0.943882;MQB=0.310516;BQB=0.284292;MQSB=0.342303;SGB=-0.590765;MQ0F=0;ICB=1;HOB=0.5;AC=1;AN=2;DP4=7,4,3,2;MQ=54;EFF=DOWNSTREAM(MODIFIER||1360|||BnaA01g16590D|||BnaA01g16590D||1|WARNING_TRANSCRIPT_MULTIPLE_STOP_CODONS),DOWNSTREAM(MODIFIER||4380|||BnaA01g16600D|||BnaA01g16600D||1|WARNING_TRANSCRIPT_INCOMPLETE),INTERGENIC(MODIFIER||||||||||1)	GT:PL	0/1:113,0,227
chrA01	8592417	chrA01:8592417_C/T	C	T	228	.	DP=13;VDB=0.491441;MQSB=0.961166;SGB=-0.683931;MQ0F=0;AC=2;AN=2;DP4=0,0,7,6;MQ=60;EFF=DOWNSTREAM(MODIFIER||2380|||BnaA01g16610D|||BnaA01g16610D||1|WARNING_TRANSCRIPT_INCOMPLETE),SYNONYMOUS_CODING(LOW|SILENT|aaG/aaA|K331||BnaA01g16600D|||BnaA01g16600D|5|1|WARNING_TRANSCRIPT_INCOMPLETE)	GT:PL	1/1:255,39,0
chrA01	8683977	chrA01:8683977_C/T	C	T	228	.	DP=15;VDB=0.260277;MQSB=1;SGB=-0.688148;MQ0F=0;AC=2;AN=2;DP4=0,0,7,8;MQ=60;EFF=DOWNSTREAM(MODIFIER||1666|||BnaA01g16620D|||BnaA01g16620D||1),INTRON(MODIFIER|||||BnaA01g16630D|||BnaA01g16630D|1|1),UPSTREAM(MODIFIER||3284|||BnaA01g16650D|||BnaA01g16650D||1|WARNING_TRANSCRIPT_MULTIPLE_STOP_CODONS),UPSTREAM(MODIFIER||723|||BnaA01g16640D|||BnaA01g16640D||1|WARNING_TRANSCRIPT_INCOMPLETE)	GT:PL	1/1:255,45,0
chrA01	8723891	chrA01:8723891_A/G	A	G	70	.	DP=7;VDB=0.026713;RPB=0.202566;MQB=0.405132;BQB=0.810265;MQSB=1;SGB=-0.556411;MQ0F=0;ICB=1;HOB=0.5;AC=1;AN=2;DP4=3,0,3,1;MQ=40;EFF=DOWNSTREAM(MODIFIER||1677|||BnaA01g16710D|||BnaA01g16710D||1|WARNING_TRANSCRIPT_MULTIPLE_STOP_CODONS),SYNONYMOUS_CODING(LOW|SILENT|gaA/gaG|E216||BnaA01g16720D|||BnaA01g16720D|3|1),UPSTREAM(MODIFIER||1228|||BnaA01g16730D|||BnaA01g16730D||1|WARNING_TRANSCRIPT_INCOMPLETE)	GT:PL	0/1:103,0,54
chrA01	8788849	chrA01:8788849_T/G	T	G	82	.	DP=6;VDB=0.202231;RPB=0;MQB=0;BQB=0;MQSB=1;SGB=-0.556411;MQ0F=0.333333;AC=2;AN=2;DP4=0,2,1,3;MQ=27;EFF=INTERGENIC(MODIFIER||||||||||1),UPSTREAM(MODIFIER||1994|||BnaA01g16790D|||BnaA01g16790D||1|WARNING_TRANSCRIPT_MULTIPLE_STOP_CODONS),UPSTREAM(MODIFIER||3125|||BnaA01g16780D|||BnaA01g16780D||1|WARNING_TRANSCRIPT_MULTIPLE_STOP_CODONS)	GT:PL	1/1:109,5,0
chrA01	8927198	chrA01:8927198_C/T	C	T	228	.	DP=18;VDB=0.253938;MQSB=0.995907;SGB=-0.691153;MQ0F=0;AC=2;AN=2;DP4=0,0,7,11;MQ=54;EFF=DOWNSTREAM(MODIFIER||2288|||BnaA01g17060D|||BnaA01g17060D||1|WARNING_TRANSCRIPT_INCOMPLETE),INTERGENIC(MODIFIER||||||||||1)	GT:PL	1/1:255,54,0
chrA01	9163528	chrA01:9163528_C/T	C	T	228	.	DP=19;VDB=0.0227089;RPB=1;MQB=1;BQB=1;MQSB=0.537242;SGB=-0.691153;MQ0F=0;AC=2;AN=2;DP4=0,1,8,10;MQ=49;EFF=INTRON(MODIFIER|||||BnaA01g17380D|||BnaA01g17380D|1|1|WARNING_TRANSCRIPT_INCOMPLETE),UPSTREAM(MODIFIER||3699|||BnaA01g17360D|||BnaA01g17360D||1),UPSTREAM(MODIFIER||383|||BnaA01g17370D|||BnaA01g17370D||1)	GT:PL	1/1:255,32,0
chrA01	9334279	chrA01:9334279_C/T	C	T	131	.	DP=5;VDB=0.57958;MQSB=1;SGB=-0.590765;MQ0F=0;AC=2;AN=2;DP4=0,0,1,4;MQ=55;EFF=DOWNSTREAM(MODIFIER||1576|||BnaA01g17650D|||BnaA01g17650D||1|WARNING_TRANSCRIPT_MULTIPLE_STOP_CODONS),INTERGENIC(MODIFIER||||||||||1)	GT:PL	1/1:158,15,0
chrA01	9499604	chrA01:9499604_C/T	C	T	228	.	DP=14;VDB=0.715481;MQSB=1;SGB=-0.686358;MQ0F=0;AC=2;AN=2;DP4=0,0,8,6;MQ=60;EFF=DOWNSTREAM(MODIFIER||4481|||BnaA01g17970D|||BnaA01g17970D||1|WARNING_TRANSCRIPT_MULTIPLE_STOP_CODONS),NON_SYNONYMOUS_CODING(MODERATE|MISSENSE|aCg/aTg|T113M||BnaA01g17950D|||BnaA01g17950D|1|1),UPSTREAM(MODIFIER||2603|||BnaA01g17960D|||BnaA01g17960D||1|WARNING_TRANSCRIPT_INCOMPLETE)	GT:PL	1/1:255,42,0
chrA01	9500809	chrA01:9500809_C/T	C	T	228	.	DP=19;VDB=0.201574;MQSB=1;SGB=-0.69168;MQ0F=0;AC=2;AN=2;DP4=0,0,8,11;MQ=60;EFF=DOWNSTREAM(MODIFIER||3276|||BnaA01g17970D|||BnaA01g17970D||1|WARNING_TRANSCRIPT_MULTIPLE_STOP_CODONS),INTRON(MODIFIER|||||BnaA01g17950D|||BnaA01g17950D|4|1),UPSTREAM(MODIFIER||1398|||BnaA01g17960D|||BnaA01g17960D||1|WARNING_TRANSCRIPT_INCOMPLETE)	GT:PL	1/1:255,57,0
chrA01	9644788	chrA01:9644788_C/T	C	T	228	.	DP=11;VDB=0.593059;MQSB=1;SGB=-0.676189;MQ0F=0;AC=2;AN=2;DP4=0,0,3,8;MQ=60;EFF=NON_SYNONYMOUS_CODING(MODERATE|MISSENSE|aCc/aTc|T242I||BnaA01g18150D|||BnaA01g18150D|10|1|WARNING_TRANSCRIPT_INCOMPLETE),UPSTREAM(MODIFIER||3038|||BnaA01g18140D|||BnaA01g18140D||1|WARNING_TRANSCRIPT_INCOMPLETE)	GT:PL	1/1:255,33,0
chrA01	9722385	chrA01:9722385_C/T	C	T	228	.	DP=15;VDB=0.372984;MQSB=0.966012;SGB=-0.686358;MQ0F=0;AC=2;AN=2;DP4=0,0,7,7;MQ=60;EFF=INTERGENIC(MODIFIER||||||||||1)	GT:PL	1/1:255,42,0
chrA01	9779414	chrA01:9779414_C/T	C	T	228	.	DP=15;VDB=0.855535;MQSB=1;SGB=-0.688148;MQ0F=0;AC=2;AN=2;DP4=0,0,8,7;MQ=60;EFF=DOWNSTREAM(MODIFIER||2777|||BnaA01g18250D|||BnaA01g18250D||1),DOWNSTREAM(MODIFIER||3213|||BnaA01g18240D|||BnaA01g18240D||1|WARNING_TRANSCRIPT_INCOMPLETE),NON_SYNONYMOUS_CODING(MODERATE|MISSENSE|Gca/Aca|A64T||BnaA01g18260D|||BnaA01g18260D|2|1)	GT:PL	1/1:255,45,0
chrA01	9983274	chrA01:9983274_C/T	C	T	228	.	DP=12;VDB=0.065806;MQSB=0.94394;SGB=-0.680642;MQ0F=0;AC=2;AN=2;DP4=0,0,4,8;MQ=59;EFF=INTERGENIC(MODIFIER||||||||||1),UPSTREAM(MODIFIER||1609|||BnaA01g18430D|||BnaA01g18430D||1)	GT:PL	1/1:255,36,0
chrA01	10372547	chrA01:10372547_C/T	C	T	228	.	DP=12;VDB=0.248536;MQSB=0.793923;SGB=-0.680642;MQ0F=0;AC=2;AN=2;DP4=0,0,8,4;MQ=58;EFF=INTERGENIC(MODIFIER||||||||||1),UPSTREAM(MODIFIER||606|||BnaA01g18910D|||BnaA01g18910D||1)	GT:PL	1/1:255,36,0
chrA01	10390129	chrA01:10390129_C/T	C	T	228	.	DP=17;VDB=0.438217;MQSB=0.931063;SGB=-0.690438;MQ0F=0;AC=2;AN=2;DP4=0,0,14,3;MQ=57;EFF=DOWNSTREAM(MODIFIER||3311|||BnaA01g18940D|||BnaA01g18940D||1),INTRON(MODIFIER|||||BnaA01g18930D|||BnaA01g18930D|9|1|WARNING_TRANSCRIPT_INCOMPLETE),UPSTREAM(MODIFIER||2837|||BnaA01g18920D|||BnaA01g18920D||1)	GT:PL	1/1:255,51,0
chrA01	10410585	chrA01:10410585_G/A	G	A	89	.	DP=17;VDB=0.243804;RPB=0.765017;MQB=0.00406736;BQB=0.765017;MQSB=0.951229;SGB=-0.636426;MQ0F=0;ICB=1;HOB=0.5;AC=1;AN=2;DP4=7,3,5,2;MQ=46;EFF=INTERGENIC(MODIFIER||||||||||1)	GT:PL	0/1:122,0,227
chrA01	10475309	chrA01:10475309_C/T	C	T	228	.	DP=10;VDB=0.583965;MQSB=1.00775;SGB=-0.670168;MQ0F=0;AC=2;AN=2;DP4=0,0,6,4;MQ=60;EFF=INTERGENIC(MODIFIER||||||||||1)	GT:PL	1/1:255,30,0
chrA01	10569536	chrA01:10569536_C/T	C	T	228	.	DP=14;VDB=0.672102;MQSB=1;SGB=-0.686358;MQ0F=0;AC=2;AN=2;DP4=0,0,6,8;MQ=60;EFF=INTERGENIC(MODIFIER||||||||||1)	GT:PL	1/1:255,42,0
chrA01	10627792	chrA01:10627792_C/T	C	T	228	.	DP=11;VDB=0.284216;MQSB=0.964642;SGB=-0.676189;MQ0F=0;AC=2;AN=2;DP4=0,0,7,4;MQ=60;EFF=DOWNSTREAM(MODIFIER||3815|||BnaA01g19120D|||BnaA01g19120D||1|WARNING_TRANSCRIPT_MULTIPLE_STOP_CODONS),INTERGENIC(MODIFIER||||||||||1)	GT:PL	1/1:255,33,0
chrA01	10862366	chrA01:10862366_C/T	C	T	228	.	DP=19;VDB=0.897901;MQSB=1;SGB=-0.69168;MQ0F=0;AC=2;AN=2;DP4=0,0,10,9;MQ=60;EFF=DOWNSTREAM(MODIFIER||2573|||BnaA01g19330D|||BnaA01g19330D||1|WARNING_TRANSCRIPT_INCOMPLETE),INTERGENIC(MODIFIER||||||||||1)	GT:PL	1/1:255,57,0
chrA01	10990161	chrA01:10990161_C/T	C	T	228	.	DP=16;VDB=0.773964;MQSB=1;SGB=-0.689466;MQ0F=0;AC=2;AN=2;DP4=0,0,7,9;MQ=60;EFF=DOWNSTREAM(MODIFIER||1226|||BnaA01g19560D|||BnaA01g19560D||1|WARNING_TRANSCRIPT_MULTIPLE_STOP_CODONS),DOWNSTREAM(MODIFIER||4540|||BnaA01g19550D|||BnaA01g19550D||1|WARNING_TRANSCRIPT_MULTIPLE_STOP_CODONS),NON_SYNONYMOUS_CODING(MODERATE|MISSENSE|gGc/gAc|G216D||BnaA01g19570D|||BnaA01g19570D|1|1),UPSTREAM(MODIFIER||2862|||BnaA01g19580D|||BnaA01g19580D||1|WARNING_TRANSCRIPT_INCOMPLETE)	GT:PL	1/1:255,48,0
chrA01	11069799	chrA01:11069799_C/T	C	T	228	.	DP=14;VDB=0.281338;MQSB=1;SGB=-0.686358;MQ0F=0;AC=2;AN=2;DP4=0,0,5,9;MQ=60;EFF=INTERGENIC(MODIFIER||||||||||1),UPSTREAM(MODIFIER||3628|||BnaA01g19680D|||BnaA01g19680D||1)	GT:PL	1/1:255,42,0
chrA01	11224124	chrA01:11224124_C/T	C	T	228	.	DP=12;VDB=0.449605;MQSB=0.982603;SGB=-0.680642;MQ0F=0;AC=2;AN=2;DP4=0,0,6,6;MQ=60;EFF=INTERGENIC(MODIFIER||||||||||1)	GT:PL	1/1:255,36,0
chrA01	11299311	chrA01:11299311_G/A	G	A	228	.	DP=15;VDB=0.600856;MQSB=1;SGB=-0.688148;MQ0F=0;AC=2;AN=2;DP4=0,0,2,13;MQ=60;EFF=INTERGENIC(MODIFIER||||||||||1),UPSTREAM(MODIFIER||3622|||BnaA01g19800D|||BnaA01g19800D||1)	GT:PL	1/1:255,45,0
chrA01	11350381	chrA01:11350381_G/A	G	A	228	.	DP=14;VDB=0.688029;MQSB=1;SGB=-0.686358;MQ0F=0;AC=2;AN=2;DP4=0,0,8,6;MQ=60;EFF=INTERGENIC(MODIFIER||||||||||1),UPSTREAM(MODIFIER||4038|||BnaA01g19830D|||BnaA01g19830D||1|WARNING_TRANSCRIPT_INCOMPLETE)	GT:PL	1/1:255,42,0
chrA01	11361008	chrA01:11361008_G/A	G	A	210	.	DP=9;VDB=0.782803;MQSB=0.974597;SGB=-0.662043;MQ0F=0;AC=2;AN=2;DP4=0,0,4,5;MQ=60;EFF=INTERGENIC(MODIFIER||||||||||1)	GT:PL	1/1:237,27,0
chrA01	11500957	chrA01:11500957_C/G	C	G	87	.	DP=5;VDB=0.847973;RPB=1;MQB=1;BQB=1;MQSB=1;SGB=-0.556411;MQ0F=0;ICB=1;HOB=0.5;AC=1;AN=2;DP4=0,1,1,3;MQ=54;EFF=INTERGENIC(MODIFIER||||||||||1)	GT:PL	0/1:121,0,25
chrA01	11500966	chrA01:11500966_T/C	T	C	64	.	DP=4;VDB=0.292464;RPB=1;MQB=1;BQB=1;MQSB=1;SGB=-0.511536;MQ0F=0;ICB=1;HOB=0.5;AC=1;AN=2;DP4=0,1,1,2;MQ=52;EFF=INTERGENIC(MODIFIER||||||||||1)	GT:PL	0/1:98,0,23
chrA01	11525341	chrA01:11525341_G/A	G	A	228	.	DP=12;VDB=0.44694;MQSB=0.896474;SGB=-0.680642;MQ0F=0;AC=2;AN=2;DP4=0,0,5,7;MQ=59;EFF=INTERGENIC(MODIFIER||||||||||1)	GT:PL	1/1:255,36,0
chrA01	11571897	chrA01:11571897_G/A	G	A	227	.	DP=9;VDB=0.315765;MQSB=0.924584;SGB=-0.662043;MQ0F=0;AC=2;AN=2;DP4=0,0,3,6;MQ=60;EFF=DOWNSTREAM(MODIFIER||3699|||BnaA01g19910D|||BnaA01g19910D||1),DOWNSTREAM(MODIFIER||4980|||BnaA01g19920D|||BnaA01g19920D||1|WARNING_TRANSCRIPT_INCOMPLETE),DOWNSTREAM(MODIFIER||578|||BnaA01g19880D|||BnaA01g19880D||1),DOWNSTREAM(MODIFIER||779|||BnaA01g19890D|||BnaA01g19890D||1|WARNING_TRANSCRIPT_INCOMPLETE),INTERGENIC(MODIFIER||||||||||1),UPSTREAM(MODIFIER||3083|||BnaA01g19900D|||BnaA01g19900D||1)	GT:PL	1/1:254,27,0
chrA01	11673908	chrA01:11673908_G/A	G	A	228	.	DP=21;VDB=0.915213;MQSB=0.95891;SGB=-0.692352;MQ0F=0;AC=2;AN=2;DP4=0,0,8,13;MQ=59;EFF=INTRON(MODIFIER|||||BnaA01g20090D|||BnaA01g20090D|2|1)	GT:PL	1/1:255,63,0
chrA01	11820983	chrA01:11820983_G/A	G	A	228	.	DP=11;VDB=0.015625;MQSB=0.950952;SGB=-0.676189;MQ0F=0;AC=2;AN=2;DP4=0,0,5,6;MQ=60;EFF=INTERGENIC(MODIFIER||||||||||1)	GT:PL	1/1:255,33,0
chrA01	11866670	chrA01:11866670_G/A	G	A	228	.	DP=20;VDB=0.0617704;MQSB=1;SGB=-0.692067;MQ0F=0;AC=2;AN=2;DP4=0,0,11,9;MQ=60;EFF=DOWNSTREAM(MODIFIER||4546|||BnaA01g20230D|||BnaA01g20230D||1|WARNING_TRANSCRIPT_INCOMPLETE),INTERGENIC(MODIFIER||||||||||1)	GT:PL	1/1:255,60,0
chrA01	12052469	chrA01:12052469_G/A	G	A	228	.	DP=15;VDB=0.683564;MQSB=1;SGB=-0.688148;MQ0F=0;AC=2;AN=2;DP4=0,0,9,6;MQ=60;EFF=DOWNSTREAM(MODIFIER||1083|||BnaA01g20300D|||BnaA01g20300D||1|WARNING_TRANSCRIPT_MULTIPLE_STOP_CODONS),DOWNSTREAM(MODIFIER||3879|||BnaA01g20320D|||BnaA01g20320D||1),INTERGENIC(MODIFIER||||||||||1),UPSTREAM(MODIFIER||1353|||BnaA01g20310D|||BnaA01g20310D||1)	GT:PL	1/1:255,45,0
chrA01	12220944	chrA01:12220944_C/T	C	T	123	.	DP=22;VDB=0.350064;RPB=0.768708;MQB=0.999457;BQB=0.912244;SGB=-0.670168;MQ0F=0;ICB=1;HOB=0.5;AC=1;AN=2;DP4=0,12,0,10;MQ=57;EFF=INTERGENIC(MODIFIER||||||||||1)	GT:PL	0/1:156,0,165
chrA01	12318734	chrA01:12318734_G/A	G	A	224	.	DP=10;VDB=0.245704;MQSB=0.916482;SGB=-0.670168;MQ0F=0;AC=2;AN=2;DP4=0,0,3,7;MQ=57;EFF=DOWNSTREAM(MODIFIER||1582|||BnaA01g20430D|||BnaA01g20430D||1),INTERGENIC(MODIFIER||||||||||1),UPSTREAM(MODIFIER||8|||BnaA01g20440D|||BnaA01g20440D||1)	GT:PL	1/1:251,30,0
chrA01	12376984	chrA01:12376984_G/A	G	A	228	.	DP=17;VDB=0.887401;MQSB=1;SGB=-0.690438;MQ0F=0;AC=2;AN=2;DP4=0,0,8,9;MQ=60;EFF=INTERGENIC(MODIFIER||||||||||1)	GT:PL	1/1:255,51,0
chrA01	12467806	chrA01:12467806_G/A	G	A	191	.	DP=9;VDB=0.513454;MQSB=1;SGB=-0.662043;MQ0F=0;AC=2;AN=2;DP4=0,0,1,8;MQ=60;EFF=INTERGENIC(MODIFIER||||||||||1),UPSTREAM(MODIFIER||3927|||BnaA01g20600D|||BnaA01g20600D||1|WARNING_TRANSCRIPT_INCOMPLETE),UPSTREAM(MODIFIER||4871|||BnaA01g20610D|||BnaA01g20610D||1)	GT:PL	1/1:218,27,0
chrA01	12525120	chrA01:12525120_G/A	G	A	228	.	DP=17;VDB=0.83796;MQSB=0.664254;SGB=-0.690438;MQ0F=0;AC=2;AN=2;DP4=0,0,6,11;MQ=56;EFF=STOP_GAINED(HIGH|NONSENSE|Cga/Tga|R70*||BnaA01g20670D|||BnaA01g20670D|1|1)	GT:PL	1/1:255,51,0
chrA01	12583212	chrA01:12583212_A/T	A	T	54	.	DP=4;VDB=0.663511;RPB=1;MQB=1;BQB=1;MQSB=0.75;SGB=-0.511536;MQ0F=0;ICB=1;HOB=0.5;AC=1;AN=2;DP4=0,1,2,1;MQ=51;EFF=DOWNSTREAM(MODIFIER||4150|||BnaA01g20720D|||BnaA01g20720D||1|WARNING_TRANSCRIPT_INCOMPLETE),INTERGENIC(MODIFIER||||||||||1)	GT:PL	0/1:88,0,17
chrA01	12631384	chrA01:12631384_G/A	G	A	146	.	DP=6;VDB=0.592253;MQSB=0.28717;SGB=-0.616816;MQ0F=0;AC=2;AN=2;DP4=0,0,3,3;MQ=49;EFF=INTERGENIC(MODIFIER||||||||||1),UPSTREAM(MODIFIER||710|||BnaA01g20780D|||BnaA01g20780D||1|WARNING_TRANSCRIPT_MULTIPLE_STOP_CODONS)	GT:PL	1/1:173,18,0
chrA01	12717195	chrA01:12717195_C/T	C	T	5.76636	.	DP=31;VDB=0.539429;RPB=0.738418;MQB=0.335966;BQB=0.594121;MQSB=0.982301;SGB=-0.590765;MQ0F=0.0322581;ICB=1;HOB=0.5;AC=1;AN=2;DP4=21,5,3,2;MQ=42;EFF=INTERGENIC(MODIFIER||||||||||1)	GT:PL	0/1:40,0,255
chrA01	12733793	chrA01:12733793_G/A	G	A	199	.	DP=23;VDB=0.885234;RPB=0.970151;MQB=0.934091;BQB=0.842882;MQSB=0.889418;SGB=-0.676189;MQ0F=0;ICB=1;HOB=0.5;AC=1;AN=2;DP4=9,3,6,5;MQ=59;EFF=DOWNSTREAM(MODIFIER||2851|||BnaA01g20820D|||BnaA01g20820D||1|WARNING_TRANSCRIPT_INCOMPLETE),INTERGENIC(MODIFIER||||||||||1),UPSTREAM(MODIFIER||4387|||BnaA01g20830D|||BnaA01g20830D||1|WARNING_TRANSCRIPT_INCOMPLETE)	GT:PL	0/1:232,0,238
chrA01	12733904	chrA01:12733904_G/A	G	A	222	.	DP=23;VDB=0.580208;RPB=0.95306;MQB=1;BQB=0.992337;MQSB=1;SGB=-0.683931;MQ0F=0;ICB=1;HOB=0.5;AC=1;AN=2;DP4=5,5,6,7;MQ=60;EFF=DOWNSTREAM(MODIFIER||2740|||BnaA01g20820D|||BnaA01g20820D||1|WARNING_TRANSCRIPT_INCOMPLETE),INTERGENIC(MODIFIER||||||||||1),UPSTREAM(MODIFIER||4276|||BnaA01g20830D|||BnaA01g20830D||1|WARNING_TRANSCRIPT_INCOMPLETE)	GT:PL	0/1:255,0,219
chrA01	12841895	chrA01:12841895_G/A	G	A	109	.	DP=4;VDB=0.0871199;MQSB=0.5;SGB=-0.556411;MQ0F=0;AC=2;AN=2;DP4=0,0,2,2;MQ=54;EFF=INTERGENIC(MODIFIER||||||||||1)	GT:PL	1/1:136,12,0
chrA01	13067109	chrA01:13067109_G/A	G	A	228	.	DP=11;VDB=0.252521;MQSB=0.950952;SGB=-0.676189;MQ0F=0;AC=2;AN=2;DP4=0,0,6,5;MQ=60;EFF=INTERGENIC(MODIFIER||||||||||1)	GT:PL	1/1:255,33,0
chrA01	13104233	chrA01:13104233_G/A	G	A	228	.	DP=10;VDB=0.379326;MQSB=0.916482;SGB=-0.670168;MQ0F=0;AC=2;AN=2;DP4=0,0,7,3;MQ=60;EFF=DOWNSTREAM(MODIFIER||3108|||BnaA01g21230D|||BnaA01g21230D||1|WARNING_TRANSCRIPT_INCOMPLETE),INTRON(MODIFIER|||||BnaA01g21250D|||BnaA01g21250D|36|1|WARNING_TRANSCRIPT_MULTIPLE_STOP_CODONS),UPSTREAM(MODIFIER||1738|||BnaA01g21240D|||BnaA01g21240D||1)	GT:PL	1/1:255,30,0
chrA01	13116417	chrA01:13116417_G/A	G	A	228	.	DP=19;VDB=0.922525;MQSB=0.0028799;SGB=-0.69168;MQ0F=0;AC=2;AN=2;DP4=0,0,6,13;MQ=44;EFF=NON_SYNONYMOUS_CODING(MODERATE|MISSENSE|tCt/tTt|S287F||BnaA01g21250D|||BnaA01g21250D|3|1|WARNING_TRANSCRIPT_MULTIPLE_STOP_CODONS)	GT:PL	1/1:255,57,0
chrA01	13238199	chrA01:13238199_C/T	C	T	228	.	DP=10;VDB=0.965433;MQSB=0.952347;SGB=-0.670168;MQ0F=0;AC=2;AN=2;DP4=0,0,5,5;MQ=60;EFF=DOWNSTREAM(MODIFIER||1292|||BnaA01g21380D|||BnaA01g21380D||1|WARNING_TRANSCRIPT_INCOMPLETE),INTERGENIC(MODIFIER||||||||||1)	GT:PL	1/1:255,30,0
chrA01	13255784	chrA01:13255784_C/T	C	T	228	.	DP=12;VDB=0.548795;MQSB=1;SGB=-0.680642;MQ0F=0;AC=2;AN=2;DP4=0,0,8,4;MQ=60;EFF=DOWNSTREAM(MODIFIER||4147|||BnaA01g21390D|||BnaA01g21390D||1|WARNING_TRANSCRIPT_INCOMPLETE),INTERGENIC(MODIFIER||||||||||1)	GT:PL	1/1:255,36,0
chrA01	13330530	chrA01:13330530_C/T	C	T	228	.	DP=12;VDB=0.610621;MQSB=0.793923;SGB=-0.680642;MQ0F=0;AC=2;AN=2;DP4=0,0,8,4;MQ=56;EFF=INTERGENIC(MODIFIER||||||||||1)	GT:PL	1/1:255,36,0
chrA01	13331539	chrA01:13331539_C/T	C	T	228	.	DP=11;VDB=0.0190538;MQSB=1;SGB=-0.676189;MQ0F=0;AC=2;AN=2;DP4=0,0,8,3;MQ=60;EFF=INTERGENIC(MODIFIER||||||||||1)	GT:PL	1/1:255,33,0
chrA01	13367016	chrA01:13367016_C/T	C	T	228	.	DP=17;VDB=0.834491;MQSB=0.982301;SGB=-0.690438;MQ0F=0;AC=2;AN=2;DP4=0,0,14,3;MQ=58;EFF=INTERGENIC(MODIFIER||||||||||1)	GT:PL	1/1:255,51,0
chrA01	13493513	chrA01:13493513_T/G	T	G	37.5612	.	DP=18;VDB=0.0221621;RPB=0.236074;MQB=0.019062;BQB=0.913725;MQSB=0.373326;SGB=-0.556411;MQ0F=0;ICB=1;HOB=0.5;AC=1;AN=2;DP4=6,8,1,3;MQ=52;EFF=INTERGENIC(MODIFIER||||||||||1)	GT:PL	0/1:72,0,255
chrA01	13741541	chrA01:13741541_G/A	G	A	74	.	DP=15;VDB=0.025915;RPB=0.169013;MQB=0.0297292;BQB=0.209611;MQSB=0.829029;SGB=-0.616816;MQ0F=0;ICB=1;HOB=0.5;AC=1;AN=2;DP4=4,5,1,5;MQ=49;EFF=INTERGENIC(MODIFIER||||||||||1)	GT:PL	0/1:107,0,203
chrA01	13741580	chrA01:13741580_C/T	C	T	36.9628	.	DP=13;VDB=0.549396;RPB=0.314383;MQB=0.699673;BQB=0.944459;MQSB=0.968368;SGB=-0.511536;MQ0F=0;ICB=1;HOB=0.5;AC=1;AN=2;DP4=2,8,1,2;MQ=59;EFF=INTERGENIC(MODIFIER||||||||||1)	GT:PL	0/1:71,0,212
chrA01	13985383	chrA01:13985383_C/T	C	T	228	.	DP=18;VDB=0.855049;RPB=1;MQB=1;BQB=1;MQSB=0.906029;SGB=-0.690438;MQ0F=0;AC=2;AN=2;DP4=1,0,7,10;MQ=58;EFF=DOWNSTREAM(MODIFIER||3756|||BnaA01g21640D|||BnaA01g21640D||1|WARNING_TRANSCRIPT_INCOMPLETE),DOWNSTREAM(MODIFIER||4202|||BnaA01g21650D|||BnaA01g21650D||1|WARNING_TRANSCRIPT_INCOMPLETE),NON_SYNONYMOUS_CODING(MODERATE|MISSENSE|aCt/aTt|T156I||BnaA01g21630D|||BnaA01g21630D|1|1|WARNING_TRANSCRIPT_MULTIPLE_STOP_CODONS)	GT:PL	1/1:255,19,0
chrA01	14206687	chrA01:14206687_C/T	C	T	228	.	DP=12;VDB=0.809805;MQSB=0.864013;SGB=-0.680642;MQ0F=0;AC=2;AN=2;DP4=0,0,6,6;MQ=50;EFF=INTERGENIC(MODIFIER||||||||||1)	GT:PL	1/1:255,36,0
chrA01	14342145	chrA01:14342145_C/T	C	T	228	.	DP=15;VDB=0.723986;MQSB=0.269146;SGB=-0.688148;MQ0F=0;AC=2;AN=2;DP4=0,0,7,8;MQ=56;EFF=DOWNSTREAM(MODIFIER||4932|||BnaA01g21990D|||BnaA01g21990D||1|WARNING_TRANSCRIPT_MULTIPLE_STOP_CODONS),INTERGENIC(MODIFIER||||||||||1),UPSTREAM(MODIFIER||3344|||BnaA01g22000D|||BnaA01g22000D||1)	GT:PL	1/1:255,45,0
chrA01	14403856	chrA01:14403856_C/T	C	T	228	.	DP=9;VDB=0.2098;MQSB=0.89338;SGB=-0.662043;MQ0F=0;AC=2;AN=2;DP4=0,0,5,4;MQ=57;EFF=DOWNSTREAM(MODIFIER||749|||BnaA01g22090D|||BnaA01g22090D||1|WARNING_TRANSCRIPT_INCOMPLETE),INTERGENIC(MODIFIER||||||||||1),UPSTREAM(MODIFIER||3820|||BnaA01g22100D|||BnaA01g22100D||1)	GT:PL	1/1:255,27,0
chrA01	14521896	chrA01:14521896_C/T	C	T	202	.	DP=8;VDB=0.887079;MQSB=0.992367;SGB=-0.651104;MQ0F=0;AC=2;AN=2;DP4=0,0,4,4;MQ=54;EFF=INTERGENIC(MODIFIER||||||||||1),UPSTREAM(MODIFIER||243|||BnaA01g22160D|||BnaA01g22160D||1)	GT:PL	1/1:229,24,0
chrA01	14638327	chrA01:14638327_C/T	C	T	160	.	DP=6;VDB=0.927933;MQSB=0.861511;SGB=-0.616816;MQ0F=0;AC=2;AN=2;DP4=0,0,3,3;MQ=60;EFF=INTERGENIC(MODIFIER||||||||||1),UPSTREAM(MODIFIER||1924|||BnaA01g22290D|||BnaA01g22290D||1|WARNING_TRANSCRIPT_MULTIPLE_STOP_CODONS),UPSTREAM(MODIFIER||3263|||BnaA01g22280D|||BnaA01g22280D||1)	GT:PL	1/1:187,18,0
chrA01	14732498	chrA01:14732498_C/T	C	T	207	.	DP=8;VDB=0.804867;MQSB=0.900802;SGB=-0.651104;MQ0F=0;AC=2;AN=2;DP4=0,0,5,3;MQ=60;EFF=INTERGENIC(MODIFIER||||||||||1),UPSTREAM(MODIFIER||2479|||BnaA01g22370D|||BnaA01g22370D||1|WARNING_TRANSCRIPT_INCOMPLETE)	GT:PL	1/1:234,24,0
chrA01	14785283	chrA01:14785283_C/T	C	T	228	.	DP=18;VDB=0.700604;MQSB=0.938795;SGB=-0.691153;MQ0F=0;AC=2;AN=2;DP4=0,0,8,10;MQ=58;EFF=INTERGENIC(MODIFIER||||||||||1),UPSTREAM(MODIFIER||2971|||BnaA01g22400D|||BnaA01g22400D||1|WARNING_TRANSCRIPT_INCOMPLETE)	GT:PL	1/1:255,54,0
chrA01	14840305	chrA01:14840305_C/T	C	T	228	.	DP=17;VDB=0.762774;MQSB=0.156946;SGB=-0.690438;MQ0F=0;AC=2;AN=2;DP4=0,0,9,8;MQ=53;EFF=DOWNSTREAM(MODIFIER||1634|||BnaA01g22470D|||BnaA01g22470D||1|WARNING_TRANSCRIPT_MULTIPLE_STOP_CODONS),NON_SYNONYMOUS_CODING(MODERATE|MISSENSE|Ctt/Ttt|L172F||BnaA01g22480D|||BnaA01g22480D|4|1|WARNING_TRANSCRIPT_INCOMPLETE)	GT:PL	1/1:255,51,0
chrA01	14872314	chrA01:14872314_C/T	C	T	228	.	DP=14;VDB=0.467552;MQSB=0.99005;SGB=-0.686358;MQ0F=0;AC=2;AN=2;DP4=0,0,10,4;MQ=49;EFF=INTERGENIC(MODIFIER||||||||||1)	GT:PL	1/1:255,42,0
chrA01	15265873	chrA01:15265873_T/A	T	A	143	.	DP=30;VDB=0.28539;RPB=0.898801;MQB=0.519861;BQB=0.0933677;MQSB=0.942454;SGB=-0.670168;MQ0F=0;ICB=1;HOB=0.5;AC=1;AN=2;DP4=14,6,5,5;MQ=56;EFF=INTERGENIC(MODIFIER||||||||||1)	GT:PL	0/1:176,0,255
chrA01	15431057	chrA01:15431057_C/T	C	T	228	.	DP=13;VDB=0.87894;MQSB=0.679965;SGB=-0.683931;MQ0F=0;AC=2;AN=2;DP4=0,0,5,8;MQ=51;EFF=STOP_GAINED(HIGH|NONSENSE|tGg/tAg|W410*||BnaA01g23070D|||BnaA01g23070D|10|1|WARNING_TRANSCRIPT_MULTIPLE_STOP_CODONS)	GT:PL	1/1:255,39,0
chrA01	15574412	chrA01:15574412_A/G	A	G	21.3664	.	DP=2;VDB=0.22;SGB=-0.453602;MQ0F=0;AC=2;AN=2;DP4=0,0,2,0;MQ=44;EFF=INTRON(MODIFIER|||||BnaA01g23180D|||BnaA01g23180D|3|1|WARNING_TRANSCRIPT_INCOMPLETE)	GT:PL	1/1:49,6,0
chrA01	15578353	chrA01:15578353_A/C	A	C	26.3628	.	DP=5;VDB=0.235765;RPB=0.666667;MQB=0.5;BQB=0.333333;MQSB=1;SGB=-0.511536;MQ0F=0;ICB=1;HOB=0.5;AC=1;AN=2;DP4=1,1,3,0;MQ=35;EFF=INTERGENIC(MODIFIER||||||||||1),UPSTREAM(MODIFIER||3058|||BnaA01g23180D|||BnaA01g23180D||1|WARNING_TRANSCRIPT_INCOMPLETE)	GT:PL	0/1:59,0,55
chrA01	15911475	chrA01:15911475_T/A	T	A	156	.	DP=7;VDB=0.205815;MQSB=1;SGB=-0.616816;MQ0F=0;AC=2;AN=2;DP4=0,0,1,5;MQ=60;EFF=DOWNSTREAM(MODIFIER||2893|||BnaA01g23560D|||BnaA01g23560D||1),INTERGENIC(MODIFIER||||||||||1),UPSTREAM(MODIFIER||3999|||BnaA01g23540D|||BnaA01g23540D||1|WARNING_TRANSCRIPT_INCOMPLETE),UPSTREAM(MODIFIER||918|||BnaA01g23550D|||BnaA01g23550D||1)	GT:PL	1/1:183,18,0
chrA01	16088701	chrA01:16088701_A/G	A	G	81	.	DP=19;VDB=0.0277561;RPB=0.103608;MQB=0.916874;BQB=0.431711;MQSB=0.716531;SGB=-0.590765;MQ0F=0;ICB=1;HOB=0.5;AC=1;AN=2;DP4=8,6,2,3;MQ=58;EFF=INTERGENIC(MODIFIER||||||||||1)	GT:PL	0/1:115,0,255
chrA01	16141118	chrA01:16141118_C/G	C	G	11.4963	.	DP=1;SGB=-0.379885;MQ0F=0;ICB=1;HOB=0.5;AC=1;AN=2;DP4=0,0,1,0;MQ=60;EFF=DOWNSTREAM(MODIFIER||52|||BnaA01g23760D|||BnaA01g23760D||1|WARNING_TRANSCRIPT_MULTIPLE_STOP_CODONS),INTERGENIC(MODIFIER||||||||||1),UPSTREAM(MODIFIER||2908|||BnaA01g23740D|||BnaA01g23740D||1),UPSTREAM(MODIFIER||3077|||BnaA01g23730D|||BnaA01g23730D||1),UPSTREAM(MODIFIER||39|||BnaA01g23750D|||BnaA01g23750D||1|WARNING_TRANSCRIPT_MULTIPLE_STOP_CODONS)	GT:PL	0/1:39,3,0
chrA01	16241707	chrA01:16241707_C/T	C	T	227	.	DP=11;VDB=0.787177;MQSB=1;SGB=-0.676189;MQ0F=0;AC=2;AN=2;DP4=0,0,2,9;MQ=60;EFF=INTERGENIC(MODIFIER||||||||||1),UPSTREAM(MODIFIER||4505|||BnaA01g23830D|||BnaA01g23830D||1|WARNING_TRANSCRIPT_INCOMPLETE)	GT:PL	1/1:254,33,0
chrA01	16370334	chrA01:16370334_C/T	C	T	228	.	DP=12;VDB=0.0827962;MQSB=0.896474;SGB=-0.680642;MQ0F=0;AC=2;AN=2;DP4=0,0,5,7;MQ=57;EFF=INTRON(MODIFIER|||||BnaA01g23920D|||BnaA01g23920D|5|1|WARNING_TRANSCRIPT_MULTIPLE_STOP_CODONS)	GT:PL	1/1:255,36,0
chrA01	16443442	chrA01:16443442_C/T	C	T	228	.	DP=13;VDB=0.367989;MQSB=1;SGB=-0.683931;MQ0F=0;AC=2;AN=2;DP4=0,0,2,11;MQ=60;EFF=DOWNSTREAM(MODIFIER||3551|||BnaA01g23980D|||BnaA01g23980D||1),DOWNSTREAM(MODIFIER||4342|||BnaA01g23990D|||BnaA01g23990D||1|WARNING_TRANSCRIPT_INCOMPLETE),INTERGENIC(MODIFIER||||||||||1)	GT:PL	1/1:255,39,0
chrA01	16508052	chrA01:16508052_T/C	T	C	48.3349	.	DP=2;VDB=0.36;MQSB=1;SGB=-0.453602;MQ0F=0;AC=2;AN=2;DP4=0,0,1,1;MQ=60;EFF=INTERGENIC(MODIFIER||||||||||1)	GT:PL	1/1:76,6,0
chrA01	16560985	chrA01:16560985_C/T	C	T	116	.	DP=6;VDB=0.374572;SGB=-0.616816;MQ0F=0;AC=2;AN=2;DP4=0,0,6,0;MQ=49;EFF=INTRON(MODIFIER|||||BnaA01g24150D|||BnaA01g24150D|3|1|WARNING_TRANSCRIPT_INCOMPLETE),UPSTREAM(MODIFIER||3593|||BnaA01g24160D|||BnaA01g24160D||1|WARNING_TRANSCRIPT_INCOMPLETE)	GT:PL	1/1:143,18,0
chrA01	16796439	chrA01:16796439_C/T	C	T	228	.	DP=17;VDB=0.220821;MQSB=1;SGB=-0.690438;MQ0F=0;AC=2;AN=2;DP4=0,0,7,10;MQ=60;EFF=DOWNSTREAM(MODIFIER||3497|||BnaA01g24420D|||BnaA01g24420D||1|WARNING_TRANSCRIPT_INCOMPLETE),INTERGENIC(MODIFIER||||||||||1),UPSTREAM(MODIFIER||1592|||BnaA01g24430D|||BnaA01g24430D||1|WARNING_TRANSCRIPT_INCOMPLETE),UPSTREAM(MODIFIER||3212|||BnaA01g24440D|||BnaA01g24440D||1)	GT:PL	1/1:255,51,0
chrA01	16844465	chrA01:16844465_C/T	C	T	228	.	DP=17;VDB=0.732686;MQSB=0.928603;SGB=-0.690438;MQ0F=0;AC=2;AN=2;DP4=0,0,8,9;MQ=50;EFF=DOWNSTREAM(MODIFIER||344|||BnaA01g24470D|||BnaA01g24470D||1|WARNING_TRANSCRIPT_INCOMPLETE),INTERGENIC(MODIFIER||||||||||1),UPSTREAM(MODIFIER||733|||BnaA01g24480D|||BnaA01g24480D||1)	GT:PL	1/1:255,51,0
chrA01	16870541	chrA01:16870541_C/T	C	T	164	.	DP=7;VDB=0.785892;MQSB=0.607698;SGB=-0.636426;MQ0F=0;AC=2;AN=2;DP4=0,0,4,3;MQ=37;EFF=INTERGENIC(MODIFIER||||||||||1),UPSTREAM(MODIFIER||3108|||BnaA01g24490D|||BnaA01g24490D||1|WARNING_TRANSCRIPT_MULTIPLE_STOP_CODONS)	GT:PL	1/1:191,21,0
chrA01	16915639	chrA01:16915639_C/T	C	T	228	.	DP=17;VDB=0.83796;MQSB=1;SGB=-0.690438;MQ0F=0;AC=2;AN=2;DP4=0,0,7,10;MQ=60;EFF=DOWNSTREAM(MODIFIER||702|||BnaA01g24520D|||BnaA01g24520D||1|WARNING_TRANSCRIPT_INCOMPLETE),NON_SYNONYMOUS_CODING(MODERATE|MISSENSE|Ccc/Tcc|P1445S||BnaA01g24510D|||BnaA01g24510D|6|1|WARNING_TRANSCRIPT_MULTIPLE_STOP_CODONS)	GT:PL	1/1:255,51,0
chrA01	16994353	chrA01:16994353_C/T	C	T	228	.	DP=14;VDB=0.383333;MQSB=1;SGB=-0.686358;MQ0F=0;AC=2;AN=2;DP4=0,0,11,3;MQ=60;EFF=DOWNSTREAM(MODIFIER||2288|||BnaA01g24640D|||BnaA01g24640D||1),NON_SYNONYMOUS_CODING(MODERATE|MISSENSE|gGg/gAg|G64E||BnaA01g24650D|||BnaA01g24650D|2|1|WARNING_TRANSCRIPT_INCOMPLETE)	GT:PL	1/1:255,42,0
chrA01	17185959	chrA01:17185959_C/T	C	T	228	.	DP=16;VDB=0.629558;MQSB=1;SGB=-0.689466;MQ0F=0;AC=2;AN=2;DP4=0,0,7,9;MQ=60;EFF=DOWNSTREAM(MODIFIER||4260|||BnaA01g24840D|||BnaA01g24840D||1),INTRON(MODIFIER|||||BnaA01g24820D|||BnaA01g24820D|5|1|WARNING_TRANSCRIPT_MULTIPLE_STOP_CODONS),UPSTREAM(MODIFIER||2113|||BnaA01g24830D|||BnaA01g24830D||1|WARNING_TRANSCRIPT_INCOMPLETE),UPSTREAM(MODIFIER||4839|||BnaA01g24810D|||BnaA01g24810D||1|WARNING_TRANSCRIPT_MULTIPLE_STOP_CODONS)	GT:PL	1/1:255,48,0
chrA01	17246767	chrA01:17246767_A/G	A	G	125	.	DP=5;VDB=0.210092;MQSB=1;SGB=-0.590765;MQ0F=0;AC=2;AN=2;DP4=0,0,1,4;MQ=60;EFF=INTERGENIC(MODIFIER||||||||||1),UPSTREAM(MODIFIER||2605|||BnaA01g24890D|||BnaA01g24890D||1)	GT:PL	1/1:152,15,0
chrA01	17399987	chrA01:17399987_G/T	G	T	105	.	DP=5;VDB=0.45384;MQSB=1;SGB=-0.590765;MQ0F=0;AC=2;AN=2;DP4=0,0,4,1;MQ=39;EFF=INTERGENIC(MODIFIER||||||||||1),UPSTREAM(MODIFIER||4991|||BnaA01g24950D|||BnaA01g24950D||1|WARNING_TRANSCRIPT_MULTIPLE_STOP_CODONS)	GT:PL	1/1:132,15,0
chrA01	17420912	chrA01:17420912_T/C	T	C	71	.	DP=5;VDB=0.89072;SGB=-0.590765;MQ0F=0;AC=2;AN=2;DP4=0,0,5,0;MQ=35;EFF=INTERGENIC(MODIFIER||||||||||1)	GT:PL	1/1:98,15,0
chrA01	17493439	chrA01:17493439_C/T	C	T	206	.	DP=18;VDB=0.479045;RPB=0.119695;MQB=0.372752;BQB=0.875749;MQSB=0.325365;SGB=-0.680642;MQ0F=0;ICB=1;HOB=0.5;AC=1;AN=2;DP4=5,1,7,5;MQ=41;EFF=DOWNSTREAM(MODIFIER||1948|||BnaA01g25010D|||BnaA01g25010D||1),NON_SYNONYMOUS_CODING(MODERATE|MISSENSE|tCt/tTt|S99F||BnaA01g25000D|||BnaA01g25000D|1|1)	GT:PL	0/1:239,0,107
chrA01	17500023	chrA01:17500023_G/A	G	A	49.3069	.	DP=10;VDB=0.964647;RPB=0.406082;MQB=0.89338;BQB=0.162433;MQSB=1;SGB=-0.556411;MQ0F=0;ICB=1;HOB=0.5;AC=1;AN=2;DP4=5,0,3,1;MQ=38;EFF=INTRON(MODIFIER|||||BnaA01g25020D|||BnaA01g25020D|1|1|WARNING_TRANSCRIPT_MULTIPLE_STOP_CODONS),UPSTREAM(MODIFIER||4028|||BnaA01g25010D|||BnaA01g25010D||1)	GT:PL	0/1:82,0,99
chrA01	17669726	chrA01:17669726_A/G	A	G	4.80118	.	DP=12;VDB=0.460446;RPB=0.829029;MQB=0.0497871;BQB=0.472367;MQSB=0.964642;SGB=-0.511536;MQ0F=0.0833333;ICB=1;HOB=0.5;AC=1;AN=2;DP4=3,5,1,2;MQ=49;EFF=SYNONYMOUS_CODING(LOW|SILENT|caA/caG|Q216||BnaA01g25230D|||BnaA01g25230D|5|1|WARNING_TRANSCRIPT_MULTIPLE_STOP_CODONS)	GT:PL	0/1:38,0,225
chrA01	17722263	chrA01:17722263_C/T	C	T	228	.	DP=14;VDB=0.814253;MQSB=0.966012;SGB=-0.686358;MQ0F=0;AC=2;AN=2;DP4=0,0,7,7;MQ=60;EFF=INTRON(MODIFIER|||||BnaA01g25320D|||BnaA01g25320D|1|1|WARNING_TRANSCRIPT_MULTIPLE_STOP_CODONS),UPSTREAM(MODIFIER||4254|||BnaA01g25310D|||BnaA01g25310D||1|WARNING_TRANSCRIPT_INCOMPLETE)	GT:PL	1/1:255,42,0
chrA01	17733782	chrA01:17733782_C/T	C	T	228	.	DP=22;VDB=0.652421;MQSB=1;SGB=-0.692562;MQ0F=0;AC=2;AN=2;DP4=0,0,11,11;MQ=60;EFF=DOWNSTREAM(MODIFIER||2379|||BnaA01g25360D|||BnaA01g25360D||1|WARNING_TRANSCRIPT_INCOMPLETE),DOWNSTREAM(MODIFIER||3354|||BnaA01g25330D|||BnaA01g25330D||1|WARNING_TRANSCRIPT_MULTIPLE_STOP_CODONS),INTRON(MODIFIER|||||BnaA01g25350D|||BnaA01g25350D|3|1|WARNING_TRANSCRIPT_MULTIPLE_STOP_CODONS),UPSTREAM(MODIFIER||1171|||BnaA01g25340D|||BnaA01g25340D||1|WARNING_TRANSCRIPT_MULTIPLE_STOP_CODONS)	GT:PL	1/1:255,66,0
chrA01	17849388	chrA01:17849388_C/T	C	T	228	.	DP=17;VDB=0.401376;MQSB=0.449329;SGB=-0.690438;MQ0F=0;AC=2;AN=2;DP4=0,0,5,12;MQ=55;EFF=INTRON(MODIFIER|||||BnaA01g25580D|||BnaA01g25580D|5|1|WARNING_TRANSCRIPT_INCOMPLETE)	GT:PL	1/1:255,51,0
chrA01	17925837	chrA01:17925837_C/T	C	T	228	.	DP=11;VDB=0.866362;MQSB=0.716531;SGB=-0.676189;MQ0F=0;AC=2;AN=2;DP4=0,0,8,3;MQ=57;EFF=INTRON(MODIFIER|||||BnaA01g25720D|||BnaA01g25720D|2|1|WARNING_TRANSCRIPT_MULTIPLE_STOP_CODONS)	GT:PL	1/1:255,33,0
chrA01	18014223	chrA01:18014223_C/T	C	T	228	.	DP=13;VDB=0.265917;MQSB=0.982603;SGB=-0.680642;MQ0F=0;AC=2;AN=2;DP4=0,0,6,6;MQ=60;EFF=DOWNSTREAM(MODIFIER||4731|||BnaA01g25800D|||BnaA01g25800D||1|WARNING_TRANSCRIPT_INCOMPLETE),DOWNSTREAM(MODIFIER||4829|||BnaA01g25780D|||BnaA01g25780D||1),SYNONYMOUS_CODING(LOW|SILENT|Ctg/Ttg|L165||BnaA01g25790D|||BnaA01g25790D|3|1|WARNING_TRANSCRIPT_INCOMPLETE)	GT:PL	1/1:255,36,0
chrA01	18049833	chrA01:18049833_C/T	C	T	228	.	DP=16;VDB=0.239887;MQSB=1;SGB=-0.689466;MQ0F=0;AC=2;AN=2;DP4=0,0,9,7;MQ=60;EFF=DOWNSTREAM(MODIFIER||630|||BnaA01g25870D|||BnaA01g25870D||1|WARNING_TRANSCRIPT_MULTIPLE_STOP_CODONS),INTERGENIC(MODIFIER||||||||||1)	GT:PL	1/1:255,48,0
chrA01	18130754	chrA01:18130754_C/T	C	T	228	.	DP=13;VDB=0.752318;RPB=1;MQB=1;BQB=1;MQSB=1;SGB=-0.680642;MQ0F=0;AC=2;AN=2;DP4=0,1,8,4;MQ=60;EFF=DOWNSTREAM(MODIFIER||600|||BnaA01g25990D|||BnaA01g25990D||1|WARNING_TRANSCRIPT_MULTIPLE_STOP_CODONS),INTERGENIC(MODIFIER||||||||||1)	GT:PL	1/1:255,12,0
chrA01	18271975	chrA01:18271975_C/T	C	T	228	.	DP=16;VDB=0.0526763;MQSB=0.767432;SGB=-0.689466;MQ0F=0;AC=2;AN=2;DP4=0,0,12,4;MQ=54;EFF=DOWNSTREAM(MODIFIER||293|||BnaA01g26200D|||BnaA01g26200D||1|WARNING_TRANSCRIPT_MULTIPLE_STOP_CODONS),INTERGENIC(MODIFIER||||||||||1)	GT:PL	1/1:255,48,0
chrA01	18319455	chrA01:18319455_A/C	A	C	136	.	DP=6;VDB=0.0275165;MQSB=0.875;SGB=-0.616816;MQ0F=0;AC=2;AN=2;DP4=0,0,2,4;MQ=40;EFF=DOWNSTREAM(MODIFIER||1732|||BnaA01g26270D|||BnaA01g26270D||1|WARNING_TRANSCRIPT_MULTIPLE_STOP_CODONS),DOWNSTREAM(MODIFIER||577|||BnaA01g26250D|||BnaA01g26250D||1|WARNING_TRANSCRIPT_MULTIPLE_STOP_CODONS),INTRON(MODIFIER|||||BnaA01g26260D|||BnaA01g26260D|1|1)	GT:PL	1/1:163,18,0
chrA01	18451770	chrA01:18451770_C/G	C	G	8.98828	.	DP=4;VDB=0.18;RPB=0;MQB=1;BQB=0.5;MQSB=1;SGB=-0.453602;MQ0F=0;ICB=1;HOB=0.5;AC=1;AN=2;DP4=2,0,0,2;MQ=29;EFF=INTRON(MODIFIER|||||BnaA01g26400D|||BnaA01g26400D|1|1|WARNING_TRANSCRIPT_INCOMPLETE)	GT:PL	0/1:41,0,39
chrA01	18462832	chrA01:18462832_G/A	G	A	121	.	DP=6;VDB=0.025915;SGB=-0.616816;MQ0F=0;AC=2;AN=2;DP4=0,0,6,0;MQ=53;EFF=INTERGENIC(MODIFIER||||||||||1)	GT:PL	1/1:148,18,0
chrA01	18462843	chrA01:18462843_C/T	C	T	122	.	DP=6;VDB=0.025915;SGB=-0.616816;MQ0F=0;AC=2;AN=2;DP4=0,0,6,0;MQ=53;EFF=INTERGENIC(MODIFIER||||||||||1)	GT:PL	1/1:149,18,0
chrA01	18523617	chrA01:18523617_G/A	G	A	82	.	DP=4;VDB=0.646346;SGB=-0.556411;MQ0F=0;AC=2;AN=2;DP4=0,0,4,0;MQ=60;EFF=DOWNSTREAM(MODIFIER||1734|||BnaA01g26450D|||BnaA01g26450D||1|WARNING_TRANSCRIPT_INCOMPLETE),INTERGENIC(MODIFIER||||||||||1),UPSTREAM(MODIFIER||2591|||BnaA01g26440D|||BnaA01g26440D||1|WARNING_TRANSCRIPT_MULTIPLE_STOP_CODONS),UPSTREAM(MODIFIER||3243|||BnaA01g26460D|||BnaA01g26460D||1|WARNING_TRANSCRIPT_INCOMPLETE)	GT:PL	1/1:109,12,0
chrA01	18541672	chrA01:18541672_C/T	C	T	78	.	DP=3;VDB=0.0822145;MQSB=1;SGB=-0.511536;MQ0F=0;AC=2;AN=2;DP4=0,0,1,2;MQ=60;EFF=INTERGENIC(MODIFIER||||||||||1)	GT:PL	1/1:106,9,0
chrA01	18658687	chrA01:18658687_C/T	C	T	228	.	DP=18;VDB=0.982335;MQSB=0.885629;SGB=-0.691153;MQ0F=0;AC=2;AN=2;DP4=0,0,5,13;MQ=57;EFF=DOWNSTREAM(MODIFIER||1188|||BnaA01g26660D|||BnaA01g26660D||1|WARNING_TRANSCRIPT_INCOMPLETE),DOWNSTREAM(MODIFIER||3450|||BnaA01g26640D|||BnaA01g26640D||1|WARNING_TRANSCRIPT_INCOMPLETE),NON_SYNONYMOUS_CODING(MODERATE|MISSENSE|Cca/Tca|P414S||BnaA01g26650D|||BnaA01g26650D|8|1)	GT:PL	1/1:255,54,0
chrA01	18668313	chrA01:18668313_C/T	C	T	228	.	DP=12;VDB=0.391706;MQSB=0.793923;SGB=-0.680642;MQ0F=0;AC=2;AN=2;DP4=0,0,8,4;MQ=59;EFF=NON_SYNONYMOUS_CODING(MODERATE|MISSENSE|Cct/Tct|P93S||BnaA01g26670D|||BnaA01g26670D|2|1|WARNING_TRANSCRIPT_INCOMPLETE),UPSTREAM(MODIFIER||924|||BnaA01g26680D|||BnaA01g26680D||1)	GT:PL	1/1:255,36,0
chrA01	18684293	chrA01:18684293_C/T	C	T	222	.	DP=34;VDB=0.468537;RPB=0.139383;MQB=1;BQB=0.649605;MQSB=1;SGB=-0.686358;MQ0F=0;ICB=1;HOB=0.5;AC=1;AN=2;DP4=10,9,5,9;MQ=60;EFF=INTERGENIC(MODIFIER||||||||||1)	GT:PL	0/1:255,0,255
chrA01	18839416	chrA01:18839416_C/T	C	T	228	.	DP=10;VDB=0.775568;MQSB=0.895781;SGB=-0.670168;MQ0F=0;AC=2;AN=2;DP4=0,0,6,4;MQ=57;EFF=DOWNSTREAM(MODIFIER||4576|||BnaA01g26870D|||BnaA01g26870D||1),DOWNSTREAM(MODIFIER||629|||BnaA01g26850D|||BnaA01g26850D||1|WARNING_TRANSCRIPT_INCOMPLETE),SYNONYMOUS_CODING(LOW|SILENT|ttG/ttA|L522||BnaA01g26860D|||BnaA01g26860D|1|1),UPSTREAM(MODIFIER||4440|||BnaA01g26840D|||BnaA01g26840D||1)	GT:PL	1/1:255,30,0
chrA01	19131067	chrA01:19131067_C/T	C	T	228	.	DP=12;VDB=0.223992;MQSB=0.0891517;SGB=-0.676189;MQ0F=0;AC=2;AN=2;DP4=0,0,6,5;MQ=50;EFF=INTERGENIC(MODIFIER||||||||||1)	GT:PL	1/1:255,33,0
chrA01	19146629	chrA01:19146629_C/T	C	T	228	.	DP=14;VDB=0.223026;MQSB=1;SGB=-0.686358;MQ0F=0;AC=2;AN=2;DP4=0,0,8,6;MQ=60;EFF=DOWNSTREAM(MODIFIER||2386|||BnaA01g27390D|||BnaA01g27390D||1),INTERGENIC(MODIFIER||||||||||1)	GT:PL	1/1:255,42,0
chrA01	19834017	chrA01:19834017_C/T	C	T	228	.	DP=15;VDB=0.297974;MQSB=1;SGB=-0.688148;MQ0F=0;AC=2;AN=2;DP4=0,0,9,6;MQ=60;EFF=DOWNSTREAM(MODIFIER||1380|||BnaA01g28450D|||BnaA01g28450D||1|WARNING_TRANSCRIPT_MULTIPLE_STOP_CODONS),NON_SYNONYMOUS_CODING(MODERATE|MISSENSE|tCa/tTa|S39L||BnaA01g28440D|||BnaA01g28440D|2|1|WARNING_TRANSCRIPT_INCOMPLETE),UPSTREAM(MODIFIER||4745|||BnaA01g28460D|||BnaA01g28460D||1),UPSTREAM(MODIFIER||4977|||BnaA01g28430D|||BnaA01g28430D||1|WARNING_TRANSCRIPT_INCOMPLETE)	GT:PL	1/1:255,45,0
chrA01	19860714	chrA01:19860714_C/T	C	T	187	.	DP=8;VDB=0.385012;MQSB=0.992367;SGB=-0.651104;MQ0F=0;AC=2;AN=2;DP4=0,0,4,4;MQ=54;EFF=DOWNSTREAM(MODIFIER||1417|||BnaA01g28530D|||BnaA01g28530D||1|WARNING_TRANSCRIPT_INCOMPLETE),DOWNSTREAM(MODIFIER||3056|||BnaA01g28540D|||BnaA01g28540D||1),INTRON(MODIFIER|||||BnaA01g28520D|||BnaA01g28520D|1|1|WARNING_TRANSCRIPT_INCOMPLETE),UPSTREAM(MODIFIER||1181|||BnaA01g28510D|||BnaA01g28510D||1|WARNING_TRANSCRIPT_INCOMPLETE),UPSTREAM(MODIFIER||2865|||BnaA01g28500D|||BnaA01g28500D||1),UPSTREAM(MODIFIER||4589|||BnaA01g28490D|||BnaA01g28490D||1)	GT:PL	1/1:214,24,0
chrA01	20005131	chrA01:20005131_G/A	G	A	228	.	DP=12;VDB=0.288307;RPB=1;MQB=1;BQB=1;MQSB=0.838008;SGB=-0.676189;MQ0F=0;AC=2;AN=2;DP4=0,1,7,4;MQ=57;EFF=DOWNSTREAM(MODIFIER||570|||BnaA01g28800D|||BnaA01g28800D||1|WARNING_TRANSCRIPT_MULTIPLE_STOP_CODONS),SYNONYMOUS_CODING(LOW|SILENT|acG/acA|T357||BnaA01g28790D|||BnaA01g28790D|5|1|WARNING_TRANSCRIPT_INCOMPLETE)	GT:PL	1/1:255,11,0
chrA01	20092560	chrA01:20092560_G/A	G	A	96	.	DP=15;VDB=0.551097;RPB=0.651439;MQB=0.921243;BQB=0.720273;MQSB=0.948127;SGB=-0.636426;MQ0F=0;ICB=1;HOB=0.5;AC=1;AN=2;DP4=4,4,0,7;MQ=54;EFF=INTERGENIC(MODIFIER||||||||||1)	GT:PL	0/1:129,0,197
chrA01	20171859	chrA01:20171859_C/T	C	T	222	.	DP=27;VDB=0.664919;RPB=0.981338;MQB=0.125315;BQB=0.697274;MQSB=0.927743;SGB=-0.686358;MQ0F=0;ICB=1;HOB=0.5;AC=1;AN=2;DP4=2,11,5,9;MQ=53;EFF=DOWNSTREAM(MODIFIER||3578|||BnaA01g29150D|||BnaA01g29150D||1),INTRON(MODIFIER|||||BnaA01g29140D|||BnaA01g29140D|4|1|WARNING_TRANSCRIPT_MULTIPLE_STOP_CODONS)	GT:PL	0/1:255,0,212
chrA01	20427220	chrA01:20427220_C/T	C	T	200	.	DP=8;VDB=0.784517;MQSB=0.992367;SGB=-0.651104;MQ0F=0;AC=2;AN=2;DP4=0,0,4,4;MQ=60;EFF=INTERGENIC(MODIFIER||||||||||1)	GT:PL	1/1:227,24,0
chrA01	20495648	chrA01:20495648_C/T	C	T	218	.	DP=27;VDB=0.73002;RPB=0.521933;MQB=1;BQB=0.697274;MQSB=1;SGB=-0.683931;MQ0F=0;ICB=1;HOB=0.5;AC=1;AN=2;DP4=9,5,8,5;MQ=60;EFF=DOWNSTREAM(MODIFIER||42|||BnaA01g29660D|||BnaA01g29660D||1|WARNING_TRANSCRIPT_INCOMPLETE),INTRAGENIC(MODIFIER|||||BnaA01g29660D|||||1),UPSTREAM(MODIFIER||2185|||BnaA01g29650D|||BnaA01g29650D||1|WARNING_TRANSCRIPT_MULTIPLE_STOP_CODONS),UPSTREAM(MODIFIER||4198|||BnaA01g29670D|||BnaA01g29670D||1)	GT:PL	0/1:251,0,255
chrA01	20692695	chrA01:20692695_G/A	G	A	222	.	DP=42;VDB=0.0730322;RPB=0.993481;MQB=0.991958;BQB=0.475121;MQSB=0.999644;SGB=-0.692831;MQ0F=0;ICB=1;HOB=0.5;AC=1;AN=2;DP4=12,6,16,8;MQ=58;EFF=DOWNSTREAM(MODIFIER||1337|||BnaA01g30040D|||BnaA01g30040D||1|WARNING_TRANSCRIPT_INCOMPLETE),DOWNSTREAM(MODIFIER||4814|||BnaA01g30070D|||BnaA01g30070D||1|WARNING_TRANSCRIPT_MULTIPLE_STOP_CODONS),NON_SYNONYMOUS_CODING(MODERATE|MISSENSE|Gag/Aag|E174K||BnaA01g30050D|||BnaA01g30050D|1|1),UPSTREAM(MODIFIER||171|||BnaA01g30060D|||BnaA01g30060D||1|WARNING_TRANSCRIPT_INCOMPLETE)	GT:PL	0/1:255,0,255
chrA01	20708218	chrA01:20708218_G/A	G	A	41.7829	.	DP=28;VDB=0.011693;RPB=0.0578382;MQB=0.293804;BQB=0.281756;MQSB=0.964062;SGB=-0.636426;MQ0F=0;ICB=1;HOB=0.5;AC=1;AN=2;DP4=12,9,7,0;MQ=55;EFF=INTRON(MODIFIER|||||BnaA01g30100D|||BnaA01g30100D|3|1|WARNING_TRANSCRIPT_INCOMPLETE),UPSTREAM(MODIFIER||1151|||BnaA01g30090D|||BnaA01g30090D||1|WARNING_TRANSCRIPT_MULTIPLE_STOP_CODONS)	GT:PL	0/1:76,0,255
chrA01	20762573	chrA01:20762573_A/G	A	G	39.0502	.	DP=15;VDB=0.036866;RPB=0.0330712;MQB=0.77274;BQB=0.579578;MQSB=0.966484;SGB=-0.556411;MQ0F=0;ICB=1;HOB=0.5;AC=1;AN=2;DP4=3,8,1,3;MQ=57;EFF=DOWNSTREAM(MODIFIER||391|||BnaA01g30200D|||BnaA01g30200D||1|WARNING_TRANSCRIPT_MULTIPLE_STOP_CODONS),INTERGENIC(MODIFIER||||||||||1),UPSTREAM(MODIFIER||4628|||BnaA01g30210D|||BnaA01g30210D||1|WARNING_TRANSCRIPT_MULTIPLE_STOP_CODONS)	GT:PL	0/1:73,0,231
chrA01	20781489	chrA01:20781489_T/C	T	C	75	.	DP=15;VDB=0.293058;RPB=0.778801;MQB=0.745722;BQB=0.998265;MQSB=0.209611;SGB=-0.616816;MQ0F=0.0666667;ICB=1;HOB=0.5;AC=1;AN=2;DP4=6,3,3,3;MQ=47;EFF=NON_SYNONYMOUS_CODING(MODERATE|MISSENSE|Agc/Ggc|S223G||BnaA01g30230D|||BnaA01g30230D|3|1|WARNING_TRANSCRIPT_MULTIPLE_STOP_CODONS),UPSTREAM(MODIFIER||4903|||BnaA01g30220D|||BnaA01g30220D||1|WARNING_TRANSCRIPT_MULTIPLE_STOP_CODONS)	GT:PL	0/1:108,0,188
chrA01	20791109	chrA01:20791109_T/C	T	C	120	.	DP=12;VDB=0.181258;RPB=0.0194886;MQB=0.0584657;BQB=0.896474;MQSB=0.71154;SGB=-0.636426;MQ0F=0;ICB=1;HOB=0.5;AC=1;AN=2;DP4=2,3,4,3;MQ=46;EFF=DOWNSTREAM(MODIFIER||1874|||BnaA01g30240D|||BnaA01g30240D||1),INTERGENIC(MODIFIER||||||||||1)	GT:PL	0/1:153,0,127
chrA01	20791121	chrA01:20791121_A/C	A	C	134	.	DP=15;VDB=0.75368;RPB=0.0521764;MQB=0.0521764;BQB=0.651439;MQSB=0.845852;SGB=-0.651104;MQ0F=0;ICB=1;HOB=0.5;AC=1;AN=2;DP4=3,4,5,3;MQ=49;EFF=DOWNSTREAM(MODIFIER||1862|||BnaA01g30240D|||BnaA01g30240D||1),INTERGENIC(MODIFIER||||||||||1)	GT:PL	0/1:167,0,178
chrA01	20891400	chrA01:20891400_C/T	C	T	228	.	DP=12;VDB=0.391706;MQSB=0.95494;SGB=-0.680642;MQ0F=0;AC=2;AN=2;DP4=0,0,5,7;MQ=60;EFF=DOWNSTREAM(MODIFIER||3829|||BnaA01g30440D|||BnaA01g30440D||1),SYNONYMOUS_CODING(LOW|SILENT|gtG/gtA|V470||BnaA01g30430D|||BnaA01g30430D|7|1|WARNING_TRANSCRIPT_MULTIPLE_STOP_CODONS),UPSTREAM(MODIFIER||2240|||BnaA01g30420D|||BnaA01g30420D||1)	GT:PL	1/1:255,36,0
chrA01	21005061	chrA01:21005061_T/A	T	A	65	.	DP=3;VDB=0.0249187;MQSB=1;SGB=-0.511536;MQ0F=0;AC=2;AN=2;DP4=0,0,2,1;MQ=49;EFF=DOWNSTREAM(MODIFIER||1220|||BnaA01g30720D|||BnaA01g30720D||1),INTERGENIC(MODIFIER||||||||||1),UPSTREAM(MODIFIER||944|||BnaA01g30730D|||BnaA01g30730D||1|WARNING_TRANSCRIPT_INCOMPLETE)	GT:PL	1/1:93,9,0
chrA01	21011068	chrA01:21011068_C/T	C	T	169	.	DP=7;VDB=0.0154313;MQSB=1;SGB=-0.636426;MQ0F=0;AC=2;AN=2;DP4=0,0,6,1;MQ=60;EFF=DOWNSTREAM(MODIFIER||1795|||BnaA01g30760D|||BnaA01g30760D||1|WARNING_TRANSCRIPT_MULTIPLE_STOP_CODONS),DOWNSTREAM(MODIFIER||523|||BnaA01g30730D|||BnaA01g30730D||1|WARNING_TRANSCRIPT_INCOMPLETE),INTERGENIC(MODIFIER||||||||||1),UPSTREAM(MODIFIER||209|||BnaA01g30740D|||BnaA01g30740D||1),UPSTREAM(MODIFIER||687|||BnaA01g30750D|||BnaA01g30750D||1)	GT:PL	1/1:196,21,0
chrA01	21180338	chrA01:21180338_C/A	C	A	121	.	DP=8;VDB=0.385886;RPB=1;MQB=1;BQB=1;MQSB=0.900802;SGB=-0.636426;MQ0F=0;AC=2;AN=2;DP4=1,0,4,3;MQ=29;EFF=DOWNSTREAM(MODIFIER||4082|||BnaA01g31130D|||BnaA01g31130D||1|WARNING_TRANSCRIPT_MULTIPLE_STOP_CODONS),DOWNSTREAM(MODIFIER||577|||BnaA01g31150D|||BnaA01g31150D||1|WARNING_TRANSCRIPT_INCOMPLETE),INTERGENIC(MODIFIER||||||||||1),UPSTREAM(MODIFIER||1563|||BnaA01g31140D|||BnaA01g31140D||1),UPSTREAM(MODIFIER||3413|||BnaA01g31160D|||BnaA01g31160D||1|WARNING_TRANSCRIPT_MULTIPLE_STOP_CODONS)	GT:PL	1/1:148,0,1
chrA01	21286081	chrA01:21286081_C/T	C	T	26.4504	.	DP=20;VDB=0.100421;RPB=0.0685846;MQB=0.982301;BQB=0.639909;MQSB=0.511891;SGB=-0.556411;MQ0F=0;ICB=1;HOB=0.5;AC=1;AN=2;DP4=6,10,2,2;MQ=36;EFF=DOWNSTREAM(MODIFIER||2130|||BnaA01g31310D|||BnaA01g31310D||1),INTERGENIC(MODIFIER||||||||||1),UPSTREAM(MODIFIER||3549|||BnaA01g31300D|||BnaA01g31300D||1|WARNING_TRANSCRIPT_MULTIPLE_STOP_CODONS)	GT:PL	0/1:61,0,251
chrA01	21332825	chrA01:21332825_C/T	C	T	189	.	DP=12;VDB=0.826644;RPB=1;MQB=1;BQB=1;MQSB=0.493254;SGB=-0.676189;MQ0F=0;AC=2;AN=2;DP4=1,0,7,4;MQ=54;EFF=INTERGENIC(MODIFIER||||||||||1)	GT:PL	1/1:219,0,4
chrA01	21351966	chrA01:21351966_T/G	T	G	54	.	DP=10;VDB=0.185719;RPB=0.824834;MQB=0.916482;BQB=0.0916482;MQSB=1;SGB=-0.511536;MQ0F=0;ICB=1;HOB=0.5;AC=1;AN=2;DP4=1,6,1,2;MQ=60;EFF=DOWNSTREAM(MODIFIER||493|||BnaA01g31360D|||BnaA01g31360D||1|WARNING_TRANSCRIPT_INCOMPLETE),INTERGENIC(MODIFIER||||||||||1),UPSTREAM(MODIFIER||1839|||BnaA01g31370D|||BnaA01g31370D||1|WARNING_TRANSCRIPT_INCOMPLETE),UPSTREAM(MODIFIER||3889|||BnaA01g31350D|||BnaA01g31350D||1)	GT:PL	0/1:87,0,157
chrA01	21351967	chrA01:21351967_C/T	C	T	51	.	DP=10;VDB=0.185719;RPB=0.824834;MQB=0.916482;BQB=0.274945;MQSB=1;SGB=-0.511536;MQ0F=0;ICB=1;HOB=0.5;AC=1;AN=2;DP4=1,6,1,2;MQ=60;EFF=DOWNSTREAM(MODIFIER||494|||BnaA01g31360D|||BnaA01g31360D||1|WARNING_TRANSCRIPT_INCOMPLETE),INTERGENIC(MODIFIER||||||||||1),UPSTREAM(MODIFIER||1838|||BnaA01g31370D|||BnaA01g31370D||1|WARNING_TRANSCRIPT_INCOMPLETE),UPSTREAM(MODIFIER||3890|||BnaA01g31350D|||BnaA01g31350D||1)	GT:PL	0/1:84,0,157
chrA01	21434949	chrA01:21434949_C/T	C	T	228	.	DP=12;VDB=0.00406822;MQSB=1;SGB=-0.680642;MQ0F=0;AC=2;AN=2;DP4=0,0,8,4;MQ=44;EFF=DOWNSTREAM(MODIFIER||2682|||BnaA01g31540D|||BnaA01g31540D||1|WARNING_TRANSCRIPT_INCOMPLETE),INTERGENIC(MODIFIER||||||||||1),UPSTREAM(MODIFIER||3924|||BnaA01g31530D|||BnaA01g31530D||1|WARNING_TRANSCRIPT_MULTIPLE_STOP_CODONS)	GT:PL	1/1:255,36,0
chrA01	21523236	chrA01:21523236_C/T	C	T	228	.	DP=16;VDB=0.919902;RPB=1;MQB=1;BQB=1;MQSB=0.971017;SGB=-0.688148;MQ0F=0;AC=2;AN=2;DP4=1,0,11,4;MQ=58;EFF=DOWNSTREAM(MODIFIER||405|||BnaA01g31760D|||BnaA01g31760D||1|WARNING_TRANSCRIPT_MULTIPLE_STOP_CODONS),INTERGENIC(MODIFIER||||||||||1),UPSTREAM(MODIFIER||1020|||BnaA01g31770D|||BnaA01g31770D||1),UPSTREAM(MODIFIER||2979|||BnaA01g31780D|||BnaA01g31780D||1),UPSTREAM(MODIFIER||3182|||BnaA01g31790D|||BnaA01g31790D||1|WARNING_TRANSCRIPT_INCOMPLETE)	GT:PL	1/1:255,19,0
chrA01	21550305	chrA01:21550305_C/T	C	T	197	.	DP=10;VDB=0.144519;MQSB=1;SGB=-0.670168;MQ0F=0;AC=2;AN=2;DP4=0,0,1,9;MQ=58;EFF=DOWNSTREAM(MODIFIER||872|||BnaA01g31820D|||BnaA01g31820D||1|WARNING_TRANSCRIPT_MULTIPLE_STOP_CODONS),INTRON(MODIFIER|||||BnaA01g31810D|||BnaA01g31810D|26|1|WARNING_TRANSCRIPT_INCOMPLETE)	GT:PL	1/1:224,30,0
chrA01	21559504	chrA01:21559504_C/T	C	T	228	.	DP=11;VDB=0.188603;MQSB=0.964642;SGB=-0.676189;MQ0F=0;AC=2;AN=2;DP4=0,0,7,4;MQ=60;EFF=DOWNSTREAM(MODIFIER||2009|||BnaA01g31850D|||BnaA01g31850D||1),NON_SYNONYMOUS_CODING(MODERATE|MISSENSE|Gag/Aag|E122K||BnaA01g31840D|||BnaA01g31840D|2|1|WARNING_TRANSCRIPT_MULTIPLE_STOP_CODONS),UPSTREAM(MODIFIER||2376|||BnaA01g31830D|||BnaA01g31830D||1|WARNING_TRANSCRIPT_INCOMPLETE),UPSTREAM(MODIFIER||4875|||BnaA01g31820D|||BnaA01g31820D||1|WARNING_TRANSCRIPT_MULTIPLE_STOP_CODONS)	GT:PL	1/1:255,33,0
chrA01	21621294	chrA01:21621294_C/T	C	T	192	.	DP=9;VDB=0.697669;MQSB=0;SGB=-0.662043;MQ0F=0;AC=2;AN=2;DP4=0,0,7,2;MQ=51;EFF=INTERGENIC(MODIFIER||||||||||1)	GT:PL	1/1:219,27,0
chrA01	21685400	chrA01:21685400_C/T	C	T	228	.	DP=14;VDB=0.816233;MQSB=0.875173;SGB=-0.686358;MQ0F=0;AC=2;AN=2;DP4=0,0,8,6;MQ=53;EFF=DOWNSTREAM(MODIFIER||853|||BnaA01g32110D|||BnaA01g32110D||1|WARNING_TRANSCRIPT_INCOMPLETE),INTERGENIC(MODIFIER||||||||||1),UPSTREAM(MODIFIER||283|||BnaA01g32120D|||BnaA01g32120D||1|WARNING_TRANSCRIPT_INCOMPLETE),UPSTREAM(MODIFIER||4290|||BnaA01g32100D|||BnaA01g32100D||1|WARNING_TRANSCRIPT_INCOMPLETE),UPSTREAM(MODIFIER||4486|||BnaA01g32130D|||BnaA01g32130D||1|WARNING_TRANSCRIPT_MULTIPLE_STOP_CODONS)	GT:PL	1/1:255,42,0
chrA01	21720980	chrA01:21720980_C/T	C	T	228	.	DP=10;VDB=0.487917;MQSB=0.952347;SGB=-0.670168;MQ0F=0;AC=2;AN=2;DP4=0,0,5,5;MQ=60;EFF=DOWNSTREAM(MODIFIER||2199|||BnaA01g32220D|||BnaA01g32220D||1|WARNING_TRANSCRIPT_INCOMPLETE),DOWNSTREAM(MODIFIER||245|||BnaA01g32210D|||BnaA01g32210D||1|WARNING_TRANSCRIPT_MULTIPLE_STOP_CODONS),INTERGENIC(MODIFIER||||||||||1)	GT:PL	1/1:255,30,0
chrA01	21841427	chrA01:21841427_G/A	G	A	11.9544	.	DP=20;VDB=0.0506481;RPB=0.104743;MQB=1;BQB=0.97531;MQSB=1;SGB=-0.511536;MQ0F=0;ICB=1;HOB=0.5;AC=1;AN=2;DP4=10,6,3,0;MQ=60;EFF=NON_SYNONYMOUS_CODING(MODERATE|MISSENSE|gGa/gAa|G158E||BnaA01g32440D|||BnaA01g32440D|4|1|WARNING_TRANSCRIPT_MULTIPLE_STOP_CODONS),UPSTREAM(MODIFIER||1776|||BnaA01g32430D|||BnaA01g32430D||1),UPSTREAM(MODIFIER||2674|||BnaA01g32420D|||BnaA01g32420D||1|WARNING_TRANSCRIPT_MULTIPLE_STOP_CODONS)	GT:PL	0/1:47,0,255
chrA01	22163000	chrA01:22163000_C/G	C	G	25.6842	.	DP=8;VDB=0.126715;RPB=0.900802;MQB=0.150134;BQB=0.450401;MQSB=0.166667;SGB=-0.511536;MQ0F=0;ICB=1;HOB=0.5;AC=1;AN=2;DP4=5,0,1,2;MQ=48;EFF=DOWNSTREAM(MODIFIER||1688|||BnaA01g32810D|||BnaA01g32810D||1),INTERGENIC(MODIFIER||||||||||1)	GT:PL	0/1:59,0,123
chrA01	22163031	chrA01:22163031_T/G	T	G	100	.	DP=10;VDB=0.961777;RPB=0.783809;MQB=0.503877;BQB=0.727822;MQSB=0.727822;SGB=-0.616816;MQ0F=0;ICB=1;HOB=0.5;AC=1;AN=2;DP4=3,1,3,3;MQ=50;EFF=DOWNSTREAM(MODIFIER||1657|||BnaA01g32810D|||BnaA01g32810D||1),INTERGENIC(MODIFIER||||||||||1)	GT:PL	0/1:133,0,97
chrA01	22208414	chrA01:22208414_G/A	G	A	163	.	DP=29;VDB=0.261569;RPB=0.206799;MQB=1;BQB=0.999748;MQSB=1;SGB=-0.676189;MQ0F=0;ICB=1;HOB=0.5;AC=1;AN=2;DP4=9,9,3,8;MQ=60;EFF=DOWNSTREAM(MODIFIER||2027|||BnaA01g32900D|||BnaA01g32900D||1),NON_SYNONYMOUS_CODING(MODERATE|MISSENSE|Cct/Tct|P726S||BnaA01g32910D|||BnaA01g32910D|4|1)	GT:PL	0/1:196,0,255
chrA01	22224278	chrA01:22224278_G/A	G	A	180	.	DP=12;VDB=0.746772;RPB=0.898672;MQB=1;BQB=0.151887;MQSB=0.95494;SGB=-0.662043;MQ0F=0;ICB=1;HOB=0.5;AC=1;AN=2;DP4=2,1,3,6;MQ=60;EFF=DOWNSTREAM(MODIFIER||1709|||BnaA01g32920D|||BnaA01g32920D||1|WARNING_TRANSCRIPT_MULTIPLE_STOP_CODONS),INTERGENIC(MODIFIER||||||||||1),UPSTREAM(MODIFIER||761|||BnaA01g32930D|||BnaA01g32930D||1)	GT:PL	0/1:214,0,81
chrA01	22236005	chrA01:22236005_G/A	G	A	123	.	DP=17;VDB=0.479284;RPB=0.650664;MQB=1;BQB=0.995249;MQSB=1;SGB=-0.636426;MQ0F=0;ICB=1;HOB=0.5;AC=1;AN=2;DP4=6,4,5,2;MQ=60;EFF=INTERGENIC(MODIFIER||||||||||1)	GT:PL	0/1:156,0,218
chrA01	22528670	chrA01:22528670_C/T	C	T	48.1142	.	DP=22;VDB=0.749879;RPB=0.182982;MQB=0.209043;BQB=0.762053;MQSB=0.760398;SGB=-0.616816;MQ0F=0;ICB=1;HOB=0.5;AC=1;AN=2;DP4=9,7,6,0;MQ=55;EFF=NON_SYNONYMOUS_CODING(MODERATE|MISSENSE|Gac/Aac|D1390N||BnaA01g33140D|||BnaA01g33140D|13|1|WARNING_TRANSCRIPT_INCOMPLETE)	GT:PL	0/1:82,0,255
chrA01	22529150	chrA01:22529150_C/A	C	A	135	.	DP=21;VDB=0.0861031;RPB=0.88907;MQB=0.872525;BQB=0.328515;MQSB=0.927743;SGB=-0.636426;MQ0F=0;ICB=1;HOB=0.5;AC=1;AN=2;DP4=6,8,4,3;MQ=59;EFF=NON_SYNONYMOUS_CODING(MODERATE|MISSENSE|Gct/Tct|A1230S||BnaA01g33140D|||BnaA01g33140D|13|1|WARNING_TRANSCRIPT_INCOMPLETE)	GT:PL	0/1:168,0,255
chrA01	22530246	chrA01:22530246_G/A	G	A	158	.	DP=11;VDB=0.0542566;RPB=0.0497871;MQB=0.472367;BQB=0.655816;MQSB=0.891517;SGB=-0.651104;MQ0F=0;ICB=1;HOB=0.5;AC=1;AN=2;DP4=2,1,3,5;MQ=50;EFF=NON_SYNONYMOUS_CODING(MODERATE|MISSENSE|tCt/tTt|S906F||BnaA01g33140D|||BnaA01g33140D|12|1|WARNING_TRANSCRIPT_INCOMPLETE)	GT:PL	0/1:192,0,56
chrA01	22876401	chrA01:22876401_C/T	C	T	228	.	DP=13;VDB=0.169243;MQSB=0.765017;SGB=-0.683931;MQ0F=0;AC=2;AN=2;DP4=0,0,5,8;MQ=56;EFF=DOWNSTREAM(MODIFIER||1881|||BnaA01g33710D|||BnaA01g33710D||1|WARNING_TRANSCRIPT_INCOMPLETE),DOWNSTREAM(MODIFIER||716|||BnaA01g33740D|||BnaA01g33740D||1|WARNING_TRANSCRIPT_INCOMPLETE),SYNONYMOUS_CODING(LOW|SILENT|Cta/Tta|L406||BnaA01g33720D|||BnaA01g33720D|6|1|WARNING_TRANSCRIPT_INCOMPLETE),UPSTREAM(MODIFIER||162|||BnaA01g33730D|||BnaA01g33730D||1)	GT:PL	1/1:255,39,0
chrA01	22877800	chrA01:22877800_C/T	C	T	228	.	DP=13;VDB=0.165646;MQSB=0.623736;SGB=-0.683931;MQ0F=0;AC=2;AN=2;DP4=0,0,7,6;MQ=57;EFF=DOWNSTREAM(MODIFIER||1380|||BnaA01g33720D|||BnaA01g33720D||1|WARNING_TRANSCRIPT_INCOMPLETE),DOWNSTREAM(MODIFIER||3280|||BnaA01g33710D|||BnaA01g33710D||1|WARNING_TRANSCRIPT_INCOMPLETE),DOWNSTREAM(MODIFIER||881|||BnaA01g33730D|||BnaA01g33730D||1),INTRON(MODIFIER|||||BnaA01g33740D|||BnaA01g33740D|4|1|WARNING_TRANSCRIPT_INCOMPLETE)	GT:PL	1/1:255,39,0
chrA01	22961808	chrA01:22961808_C/T	C	T	159	.	DP=16;VDB=0.905336;RPB=0.393771;MQB=0.702619;BQB=0.915545;MQSB=0.759945;SGB=-0.651104;MQ0F=0;ICB=1;HOB=0.5;AC=1;AN=2;DP4=2,6,5,3;MQ=58;EFF=DOWNSTREAM(MODIFIER||2080|||BnaA01g33930D|||BnaA01g33930D||1|WARNING_TRANSCRIPT_MULTIPLE_STOP_CODONS),DOWNSTREAM(MODIFIER||4388|||BnaA01g33960D|||BnaA01g33960D||1|WARNING_TRANSCRIPT_INCOMPLETE),INTRON(MODIFIER|||||BnaA01g33940D|||BnaA01g33940D|2|1|WARNING_TRANSCRIPT_INCOMPLETE),UPSTREAM(MODIFIER||1911|||BnaA01g33950D|||BnaA01g33950D||1)	GT:PL	0/1:192,0,184
chrA01	23265232	chrA01:23265232_C/T	C	T	195	.	DP=28;VDB=0.840969;RPB=0.96195;MQB=0.379148;BQB=0.982906;MQSB=0.58442;SGB=-0.680642;MQ0F=0;ICB=1;HOB=0.5;AC=1;AN=2;DP4=10,6,5,7;MQ=53;EFF=DOWNSTREAM(MODIFIER||229|||BnaA01g34480D|||BnaA01g34480D||1|WARNING_TRANSCRIPT_MULTIPLE_STOP_CODONS),DOWNSTREAM(MODIFIER||254|||BnaA01g34470D|||BnaA01g34470D||1|WARNING_TRANSCRIPT_INCOMPLETE),INTERGENIC(MODIFIER||||||||||1)	GT:PL	0/1:228,0,255
chrA02	35119	chrA02:35119_A/G	A	G	62	.	DP=5;VDB=0.92749;RPB=1;MQB=1;BQB=1;MQSB=1;SGB=-0.556411;MQ0F=0;ICB=1;HOB=0.5;AC=1;AN=2;DP4=0,1,1,3;MQ=35;EFF=DOWNSTREAM(MODIFIER||1099|||BnaA02g00120D|||BnaA02g00120D||1|WARNING_TRANSCRIPT_INCOMPLETE),DOWNSTREAM(MODIFIER||2944|||BnaA02g00130D|||BnaA02g00130D||1|WARNING_TRANSCRIPT_MULTIPLE_STOP_CODONS),INTERGENIC(MODIFIER||||||||||1),UPSTREAM(MODIFIER||2252|||BnaA02g00100D|||BnaA02g00100D||1|WARNING_TRANSCRIPT_INCOMPLETE),UPSTREAM(MODIFIER||279|||BnaA02g00110D|||BnaA02g00110D||1)	GT:PL	0/1:96,0,14
chrA02	37488	chrA02:37488_G/A	G	A	136	.	DP=5;VDB=0.24773;MQSB=1;SGB=-0.590765;MQ0F=0;AC=2;AN=2;DP4=0,0,4,1;MQ=60;EFF=DOWNSTREAM(MODIFIER||575|||BnaA02g00130D|||BnaA02g00130D||1|WARNING_TRANSCRIPT_MULTIPLE_STOP_CODONS),INTERGENIC(MODIFIER||||||||||1),UPSTREAM(MODIFIER||2648|||BnaA02g00110D|||BnaA02g00110D||1),UPSTREAM(MODIFIER||448|||BnaA02g00120D|||BnaA02g00120D||1|WARNING_TRANSCRIPT_INCOMPLETE),UPSTREAM(MODIFIER||4621|||BnaA02g00100D|||BnaA02g00100D||1|WARNING_TRANSCRIPT_INCOMPLETE)	GT:PL	1/1:163,15,0
chrA02	165936	chrA02:165936_C/T	C	T	228	.	DP=20;VDB=0.303849;MQSB=1;SGB=-0.692067;MQ0F=0;AC=2;AN=2;DP4=0,0,12,8;MQ=60;EFF=DOWNSTREAM(MODIFIER||3031|||BnaA02g00420D|||BnaA02g00420D||1|WARNING_TRANSCRIPT_INCOMPLETE),DOWNSTREAM(MODIFIER||745|||BnaA02g00430D|||BnaA02g00430D||1|WARNING_TRANSCRIPT_INCOMPLETE),INTERGENIC(MODIFIER||||||||||1)	GT:PL	1/1:255,60,0
chrA02	193432	chrA02:193432_C/T	C	T	224	.	DP=12;VDB=0.877004;MQSB=1;SGB=-0.680642;MQ0F=0;AC=2;AN=2;DP4=0,0,2,10;MQ=60;EFF=DOWNSTREAM(MODIFIER||1443|||BnaA02g00520D|||BnaA02g00520D||1),DOWNSTREAM(MODIFIER||4348|||BnaA02g00530D|||BnaA02g00530D||1),DOWNSTREAM(MODIFIER||4983|||BnaA02g00540D|||BnaA02g00540D||1),INTERGENIC(MODIFIER||||||||||1),UPSTREAM(MODIFIER||1448|||BnaA02g00500D|||BnaA02g00500D||1|WARNING_TRANSCRIPT_MULTIPLE_STOP_CODONS),UPSTREAM(MODIFIER||4422|||BnaA02g00490D|||BnaA02g00490D||1|WARNING_TRANSCRIPT_MULTIPLE_STOP_CODONS),UPSTREAM(MODIFIER||466|||BnaA02g00510D|||BnaA02g00510D||1)	GT:PL	1/1:251,36,0
chrA02	315578	chrA02:315578_C/T	C	T	228	.	DP=11;VDB=0.0467892;MQSB=0.950952;SGB=-0.676189;MQ0F=0;AC=2;AN=2;DP4=0,0,5,6;MQ=60;EFF=DOWNSTREAM(MODIFIER||848|||BnaA02g00830D|||BnaA02g00830D||1|WARNING_TRANSCRIPT_INCOMPLETE),INTERGENIC(MODIFIER||||||||||1),UPSTREAM(MODIFIER||4708|||BnaA02g00840D|||BnaA02g00840D||1|WARNING_TRANSCRIPT_MULTIPLE_STOP_CODONS)	GT:PL	1/1:255,33,0
chrA02	318282	chrA02:318282_C/T	C	T	228	.	DP=16;VDB=0.563879;MQSB=1;SGB=-0.689466;MQ0F=0;AC=2;AN=2;DP4=0,0,9,7;MQ=60;EFF=DOWNSTREAM(MODIFIER||3552|||BnaA02g00830D|||BnaA02g00830D||1|WARNING_TRANSCRIPT_INCOMPLETE),INTERGENIC(MODIFIER||||||||||1),UPSTREAM(MODIFIER||2004|||BnaA02g00840D|||BnaA02g00840D||1|WARNING_TRANSCRIPT_MULTIPLE_STOP_CODONS)	GT:PL	1/1:255,48,0
chrA02	326778	chrA02:326778_C/T	C	T	228	.	DP=18;VDB=0.969391;MQSB=0.951002;SGB=-0.691153;MQ0F=0;AC=2;AN=2;DP4=0,0,11,7;MQ=58;EFF=DOWNSTREAM(MODIFIER||1245|||BnaA02g00860D|||BnaA02g00860D||1|WARNING_TRANSCRIPT_MULTIPLE_STOP_CODONS),DOWNSTREAM(MODIFIER||3379|||BnaA02g00840D|||BnaA02g00840D||1|WARNING_TRANSCRIPT_MULTIPLE_STOP_CODONS),DOWNSTREAM(MODIFIER||43|||BnaA02g00850D|||BnaA02g00850D||1|WARNING_TRANSCRIPT_MULTIPLE_STOP_CODONS),INTERGENIC(MODIFIER||||||||||1)	GT:PL	1/1:255,54,0
chrA02	337366	chrA02:337366_C/T	C	T	228	.	DP=15;VDB=0.990679;MQSB=1;SGB=-0.688148;MQ0F=0;AC=2;AN=2;DP4=0,0,7,8;MQ=60;EFF=DOWNSTREAM(MODIFIER||3848|||BnaA02g00890D|||BnaA02g00890D||1|WARNING_TRANSCRIPT_MULTIPLE_STOP_CODONS),INTERGENIC(MODIFIER||||||||||1),UPSTREAM(MODIFIER||193|||BnaA02g00870D|||BnaA02g00870D||1|WARNING_TRANSCRIPT_INCOMPLETE),UPSTREAM(MODIFIER||451|||BnaA02g00880D|||BnaA02g00880D||1|WARNING_TRANSCRIPT_MULTIPLE_STOP_CODONS)	GT:PL	1/1:255,45,0
chrA02	354511	chrA02:354511_C/A	C	A	118	.	DP=6;VDB=0.631962;SGB=-0.616816;MQ0F=0;AC=2;AN=2;DP4=0,0,0,6;MQ=54;EFF=DOWNSTREAM(MODIFIER||2157|||BnaA02g00930D|||BnaA02g00930D||1),DOWNSTREAM(MODIFIER||2616|||BnaA02g00910D|||BnaA02g00910D||1|WARNING_TRANSCRIPT_INCOMPLETE),INTERGENIC(MODIFIER||||||||||1),UPSTREAM(MODIFIER||1357|||BnaA02g00920D|||BnaA02g00920D||1|WARNING_TRANSCRIPT_MULTIPLE_STOP_CODONS)	GT:PL	1/1:145,18,0
chrA02	360929	chrA02:360929_G/A	G	A	40.3352	.	DP=2;VDB=0.1;MQSB=1;SGB=-0.453602;MQ0F=0;AC=2;AN=2;DP4=0,0,1,1;MQ=44;EFF=INTERGENIC(MODIFIER||||||||||1),UPSTREAM(MODIFIER||2182|||BnaA02g00930D|||BnaA02g00930D||1),UPSTREAM(MODIFIER||3725|||BnaA02g00940D|||BnaA02g00940D||1)	GT:PL	1/1:68,6,0
chrA02	484262	chrA02:484262_C/T	C	T	228	.	DP=12;VDB=0.703185;MQSB=1;SGB=-0.680642;MQ0F=0;AC=2;AN=2;DP4=0,0,2,10;MQ=60;EFF=DOWNSTREAM(MODIFIER||3403|||BnaA02g01100D|||BnaA02g01100D||1|WARNING_TRANSCRIPT_INCOMPLETE),DOWNSTREAM(MODIFIER||825|||BnaA02g01110D|||BnaA02g01110D||1|WARNING_TRANSCRIPT_INCOMPLETE),INTERGENIC(MODIFIER||||||||||1)	GT:PL	1/1:255,36,0
chrA02	542641	chrA02:542641_C/T	C	T	228	.	DP=22;VDB=0.170611;MQSB=0.731218;SGB=-0.692562;MQ0F=0;AC=2;AN=2;DP4=0,0,12,10;MQ=54;EFF=DOWNSTREAM(MODIFIER||4537|||BnaA02g01240D|||BnaA02g01240D||1|WARNING_TRANSCRIPT_INCOMPLETE),SYNONYMOUS_CODING(LOW|SILENT|taC/taT|Y27||BnaA02g01230D|||BnaA02g01230D|2|1|WARNING_TRANSCRIPT_INCOMPLETE),UPSTREAM(MODIFIER||2176|||BnaA02g01220D|||BnaA02g01220D||1)	GT:PL	1/1:255,66,0
chrA02	647355	chrA02:647355_C/T	C	T	213	.	DP=9;VDB=0.880536;MQSB=0.649731;SGB=-0.662043;MQ0F=0;AC=2;AN=2;DP4=0,0,5,4;MQ=48;EFF=DOWNSTREAM(MODIFIER||2036|||BnaA02g01420D|||BnaA02g01420D||1|WARNING_TRANSCRIPT_MULTIPLE_STOP_CODONS),INTERGENIC(MODIFIER||||||||||1),UPSTREAM(MODIFIER||1283|||BnaA02g01440D|||BnaA02g01440D||1|WARNING_TRANSCRIPT_INCOMPLETE),UPSTREAM(MODIFIER||385|||BnaA02g01430D|||BnaA02g01430D||1|WARNING_TRANSCRIPT_INCOMPLETE)	GT:PL	1/1:240,27,0
chrA02	659716	chrA02:659716_C/T	C	T	185	.	DP=8;VDB=0.740326;MQSB=0.868321;SGB=-0.651104;MQ0F=0;AC=2;AN=2;DP4=0,0,4,4;MQ=50;EFF=INTERGENIC(MODIFIER||||||||||1)	GT:PL	1/1:212,24,0
chrA02	666591	chrA02:666591_C/T	C	T	228	.	DP=11;VDB=0.119856;MQSB=0.829029;SGB=-0.676189;MQ0F=0;AC=2;AN=2;DP4=0,0,3,8;MQ=57;EFF=INTERGENIC(MODIFIER||||||||||1)	GT:PL	1/1:255,33,0
chrA02	768055	chrA02:768055_G/A	G	A	209	.	DP=38;VDB=0.413893;RPB=0.144493;MQB=0.902107;BQB=0.999542;MQSB=0.16983;SGB=-0.686358;MQ0F=0;ICB=1;HOB=0.5;AC=1;AN=2;DP4=12,12,7,7;MQ=53;EFF=DOWNSTREAM(MODIFIER||3064|||BnaA02g01650D|||BnaA02g01650D||1),INTERGENIC(MODIFIER||||||||||1),UPSTREAM(MODIFIER||4391|||BnaA02g01660D|||BnaA02g01660D||1|WARNING_TRANSCRIPT_INCOMPLETE)	GT:PL	0/1:242,0,255
chrA02	898237	chrA02:898237_C/T	C	T	228	.	DP=13;VDB=0.448075;MQSB=1;SGB=-0.683931;MQ0F=0;AC=2;AN=2;DP4=0,0,9,4;MQ=60;EFF=DOWNSTREAM(MODIFIER||2222|||BnaA02g01970D|||BnaA02g01970D||1|WARNING_TRANSCRIPT_MULTIPLE_STOP_CODONS),DOWNSTREAM(MODIFIER||4218|||BnaA02g01960D|||BnaA02g01960D||1),INTRON(MODIFIER|||||BnaA02g01980D|||BnaA02g01980D|2|1|WARNING_TRANSCRIPT_INCOMPLETE)	GT:PL	1/1:255,39,0
chrA02	940688	chrA02:940688_C/T	C	T	204	.	DP=9;VDB=0.968358;MQSB=0.5;SGB=-0.662043;MQ0F=0;AC=2;AN=2;DP4=0,0,7,2;MQ=57;EFF=DOWNSTREAM(MODIFIER||4991|||BnaA02g02120D|||BnaA02g02120D||1|WARNING_TRANSCRIPT_INCOMPLETE),INTRON(MODIFIER|||||BnaA02g02140D|||BnaA02g02140D|3|1),UPSTREAM(MODIFIER||2800|||BnaA02g02130D|||BnaA02g02130D||1),UPSTREAM(MODIFIER||3982|||BnaA02g02150D|||BnaA02g02150D||1|WARNING_TRANSCRIPT_INCOMPLETE)	GT:PL	1/1:231,27,0
chrA02	947957	chrA02:947957_C/T	C	T	228	.	DP=21;VDB=0.99181;RPB=1;MQB=1;BQB=1;MQSB=0.426445;SGB=-0.692067;MQ0F=0.047619;AC=2;AN=2;DP4=0,1,7,13;MQ=52;EFF=DOWNSTREAM(MODIFIER||346|||BnaA02g02150D|||BnaA02g02150D||1|WARNING_TRANSCRIPT_INCOMPLETE),DOWNSTREAM(MODIFIER||3714|||BnaA02g02170D|||BnaA02g02170D||1),DOWNSTREAM(MODIFIER||473|||BnaA02g02160D|||BnaA02g02160D||1|WARNING_TRANSCRIPT_MULTIPLE_STOP_CODONS),INTERGENIC(MODIFIER||||||||||1)	GT:PL	1/1:255,50,0
chrA02	1042758	chrA02:1042758_C/T	C	T	228	.	DP=15;VDB=0.0752388;MQSB=1;SGB=-0.688148;MQ0F=0;AC=2;AN=2;DP4=0,0,5,10;MQ=60;EFF=DOWNSTREAM(MODIFIER||4155|||BnaA02g02360D|||BnaA02g02360D||1),NON_SYNONYMOUS_CODING(MODERATE|MISSENSE|Ccg/Tcg|P1054S||BnaA02g02340D|||BnaA02g02340D|17|1|WARNING_TRANSCRIPT_MULTIPLE_STOP_CODONS),UPSTREAM(MODIFIER||3023|||BnaA02g02350D|||BnaA02g02350D||1)	GT:PL	1/1:255,45,0
chrA02	1074617	chrA02:1074617_C/T	C	T	110	.	DP=4;VDB=0.421803;MQSB=1;SGB=-0.556411;MQ0F=0;AC=2;AN=2;DP4=0,0,1,3;MQ=60;EFF=DOWNSTREAM(MODIFIER||1368|||BnaA02g02430D|||BnaA02g02430D||1|WARNING_TRANSCRIPT_INCOMPLETE),DOWNSTREAM(MODIFIER||1753|||BnaA02g02450D|||BnaA02g02450D||1|WARNING_TRANSCRIPT_MULTIPLE_STOP_CODONS),SYNONYMOUS_CODING(LOW|SILENT|atC/atT|I137||BnaA02g02440D|||BnaA02g02440D|3|1|WARNING_TRANSCRIPT_INCOMPLETE)	GT:PL	1/1:137,12,0
chrA02	1128130	chrA02:1128130_C/T	C	T	176	.	DP=7;VDB=0.413752;MQSB=1;SGB=-0.636426;MQ0F=0;AC=2;AN=2;DP4=0,0,2,5;MQ=60;EFF=DOWNSTREAM(MODIFIER||4958|||BnaA02g02530D|||BnaA02g02530D||1),INTERGENIC(MODIFIER||||||||||1),UPSTREAM(MODIFIER||1634|||BnaA02g02510D|||BnaA02g02510D||1),UPSTREAM(MODIFIER||2555|||BnaA02g02520D|||BnaA02g02520D||1|WARNING_TRANSCRIPT_INCOMPLETE)	GT:PL	1/1:203,21,0
chrA02	1132977	chrA02:1132977_C/T	C	T	177	.	DP=8;VDB=0.566336;MQSB=0.5;SGB=-0.651104;MQ0F=0;AC=2;AN=2;DP4=0,0,2,6;MQ=55;EFF=DOWNSTREAM(MODIFIER||111|||BnaA02g02530D|||BnaA02g02530D||1),DOWNSTREAM(MODIFIER||1978|||BnaA02g02540D|||BnaA02g02540D||1|WARNING_TRANSCRIPT_INCOMPLETE),DOWNSTREAM(MODIFIER||3976|||BnaA02g02550D|||BnaA02g02550D||1|WARNING_TRANSCRIPT_MULTIPLE_STOP_CODONS),DOWNSTREAM(MODIFIER||743|||BnaA02g02520D|||BnaA02g02520D||1|WARNING_TRANSCRIPT_INCOMPLETE),INTRAGENIC(MODIFIER|||||BnaA02g02530D|||||1)	GT:PL	1/1:204,24,0
chrA02	1147231	chrA02:1147231_C/T	C	T	216	.	DP=9;VDB=0.310568;MQSB=0.974597;SGB=-0.662043;MQ0F=0;AC=2;AN=2;DP4=0,0,4,5;MQ=51;EFF=SYNONYMOUS_CODING(LOW|SILENT|ctC/ctT|L391||BnaA02g02570D|||BnaA02g02570D|3|1|WARNING_TRANSCRIPT_MULTIPLE_STOP_CODONS)	GT:PL	1/1:243,27,0
chrA02	1162050	chrA02:1162050_C/T	C	T	228	.	DP=11;VDB=0.778936;MQSB=0.964642;SGB=-0.676189;MQ0F=0;AC=2;AN=2;DP4=0,0,4,7;MQ=60;EFF=DOWNSTREAM(MODIFIER||3266|||BnaA02g02610D|||BnaA02g02610D||1),DOWNSTREAM(MODIFIER||4138|||BnaA02g02620D|||BnaA02g02620D||1|WARNING_TRANSCRIPT_INCOMPLETE),SYNONYMOUS_CODING(LOW|SILENT|gcG/gcA|A2||BnaA02g02590D|||BnaA02g02590D|1|1|WARNING_TRANSCRIPT_MULTIPLE_STOP_CODONS),UPSTREAM(MODIFIER||1021|||BnaA02g02600D|||BnaA02g02600D||1)	GT:PL	1/1:255,33,0
chrA02	1174928	chrA02:1174928_C/T	C	T	220	.	DP=9;VDB=0.992535;MQSB=0.974597;SGB=-0.662043;MQ0F=0;AC=2;AN=2;DP4=0,0,5,4;MQ=60;EFF=SYNONYMOUS_STOP(LOW|SILENT|tGa/tAa|*593||BnaA02g02640D|||BnaA02g02640D|5|1|WARNING_TRANSCRIPT_INCOMPLETE),UPSTREAM(MODIFIER||1381|||BnaA02g02630D|||BnaA02g02630D||1|WARNING_TRANSCRIPT_MULTIPLE_STOP_CODONS)	GT:PL	1/1:247,27,0
chrA02	1202900	chrA02:1202900_C/T	C	T	228	.	DP=15;VDB=0.124446;MQSB=0.875173;SGB=-0.686358;MQ0F=0;AC=2;AN=2;DP4=0,0,6,8;MQ=57;EFF=DOWNSTREAM(MODIFIER||2547|||BnaA02g02680D|||BnaA02g02680D||1|WARNING_TRANSCRIPT_INCOMPLETE),DOWNSTREAM(MODIFIER||3686|||BnaA02g02670D|||BnaA02g02670D||1|WARNING_TRANSCRIPT_INCOMPLETE),INTERGENIC(MODIFIER||||||||||1)	GT:PL	1/1:255,42,0
chrA02	1212634	chrA02:1212634_C/T	C	T	228	.	DP=11;VDB=0.333578;MQSB=0.8618;SGB=-0.676189;MQ0F=0;AC=2;AN=2;DP4=0,0,5,6;MQ=57;EFF=SYNONYMOUS_CODING(LOW|SILENT|tcC/tcT|S10||BnaA02g02690D|||BnaA02g02690D|1|1|WARNING_TRANSCRIPT_MULTIPLE_STOP_CODONS),UPSTREAM(MODIFIER||4078|||BnaA02g02680D|||BnaA02g02680D||1|WARNING_TRANSCRIPT_INCOMPLETE)	GT:PL	1/1:255,33,0
chrA02	1274440	chrA02:1274440_C/T	C	T	228	.	DP=12;VDB=0.10843;MQSB=0.793923;SGB=-0.680642;MQ0F=0;AC=2;AN=2;DP4=0,0,8,4;MQ=59;EFF=DOWNSTREAM(MODIFIER||2590|||BnaA02g02840D|||BnaA02g02840D||1),DOWNSTREAM(MODIFIER||4683|||BnaA02g02850D|||BnaA02g02850D||1|WARNING_TRANSCRIPT_MULTIPLE_STOP_CODONS),DOWNSTREAM(MODIFIER||74|||BnaA02g02830D|||BnaA02g02830D||1),INTERGENIC(MODIFIER||||||||||1)	GT:PL	1/1:255,36,0
chrA02	1277259	chrA02:1277259_C/T	C	T	228	.	DP=13;VDB=0.884062;MQSB=0.84246;SGB=-0.683931;MQ0F=0;AC=2;AN=2;DP4=0,0,5,8;MQ=58;EFF=DOWNSTREAM(MODIFIER||1864|||BnaA02g02850D|||BnaA02g02850D||1|WARNING_TRANSCRIPT_MULTIPLE_STOP_CODONS),DOWNSTREAM(MODIFIER||2893|||BnaA02g02830D|||BnaA02g02830D||1),NON_SYNONYMOUS_CODING(MODERATE|MISSENSE|aGt/aAt|S242N||BnaA02g02840D|||BnaA02g02840D|1|1)	GT:PL	1/1:255,39,0
chrA02	1302749	chrA02:1302749_C/T	C	T	228	.	DP=19;VDB=0.416988;MQSB=1;SGB=-0.69168;MQ0F=0;AC=2;AN=2;DP4=0,0,8,11;MQ=60;EFF=DOWNSTREAM(MODIFIER||1642|||BnaA02g02930D|||BnaA02g02930D||1),DOWNSTREAM(MODIFIER||2545|||BnaA02g02920D|||BnaA02g02920D||1|WARNING_TRANSCRIPT_INCOMPLETE),DOWNSTREAM(MODIFIER||4319|||BnaA02g02910D|||BnaA02g02910D||1),INTERGENIC(MODIFIER||||||||||1),UPSTREAM(MODIFIER||4765|||BnaA02g02940D|||BnaA02g02940D||1|WARNING_TRANSCRIPT_MULTIPLE_STOP_CODONS)	GT:PL	1/1:255,57,0
chrA02	1314485	chrA02:1314485_C/T	C	T	199	.	DP=8;VDB=0.49524;MQSB=0.5;SGB=-0.651104;MQ0F=0;AC=2;AN=2;DP4=0,0,6,2;MQ=58;EFF=DOWNSTREAM(MODIFIER||1860|||BnaA02g02980D|||BnaA02g02980D||1),DOWNSTREAM(MODIFIER||2087|||BnaA02g02960D|||BnaA02g02960D||1),DOWNSTREAM(MODIFIER||2338|||BnaA02g02950D|||BnaA02g02950D||1|WARNING_TRANSCRIPT_INCOMPLETE),DOWNSTREAM(MODIFIER||4006|||BnaA02g02940D|||BnaA02g02940D||1|WARNING_TRANSCRIPT_MULTIPLE_STOP_CODONS),NON_SYNONYMOUS_CODING(MODERATE|MISSENSE|Gtt/Att|V113I||BnaA02g02970D|||BnaA02g02970D|2|1|WARNING_TRANSCRIPT_MULTIPLE_STOP_CODONS),UPSTREAM(MODIFIER||3321|||BnaA02g02990D|||BnaA02g02990D||1|WARNING_TRANSCRIPT_MULTIPLE_STOP_CODONS)	GT:PL	1/1:226,24,0
chrA02	1398538	chrA02:1398538_A/G	A	G	94	.	DP=4;VDB=0.0117389;MQSB=1;SGB=-0.556411;MQ0F=0;AC=2;AN=2;DP4=0,0,1,3;MQ=44;EFF=SYNONYMOUS_CODING(LOW|SILENT|ctT/ctC|L169||BnaA02g03160D|||BnaA02g03160D|4|1|WARNING_TRANSCRIPT_INCOMPLETE),UPSTREAM(MODIFIER||1754|||BnaA02g03170D|||BnaA02g03170D||1|WARNING_TRANSCRIPT_INCOMPLETE)	GT:PL	1/1:121,12,0
chrA02	1414042	chrA02:1414042_A/G	A	G	129	.	DP=5;VDB=0.797968;MQSB=0.333333;SGB=-0.590765;MQ0F=0;AC=2;AN=2;DP4=0,0,2,3;MQ=51;EFF=DOWNSTREAM(MODIFIER||2595|||BnaA02g03180D|||BnaA02g03180D||1|WARNING_TRANSCRIPT_MULTIPLE_STOP_CODONS),NON_SYNONYMOUS_CODING(MODERATE|MISSENSE|cAa/cGa|Q368R||BnaA02g03190D|||BnaA02g03190D|7|1|WARNING_TRANSCRIPT_INCOMPLETE),UPSTREAM(MODIFIER||2849|||BnaA02g03200D|||BnaA02g03200D||1|WARNING_TRANSCRIPT_INCOMPLETE)	GT:PL	1/1:156,15,0
chrA02	1414046	chrA02:1414046_G/A	G	A	82	.	DP=3;VDB=0.354794;MQSB=1;SGB=-0.511536;MQ0F=0;AC=2;AN=2;DP4=0,0,2,1;MQ=56;EFF=DOWNSTREAM(MODIFIER||2599|||BnaA02g03180D|||BnaA02g03180D||1|WARNING_TRANSCRIPT_MULTIPLE_STOP_CODONS),SYNONYMOUS_CODING(LOW|SILENT|aaG/aaA|K369||BnaA02g03190D|||BnaA02g03190D|7|1|WARNING_TRANSCRIPT_INCOMPLETE),UPSTREAM(MODIFIER||2845|||BnaA02g03200D|||BnaA02g03200D||1|WARNING_TRANSCRIPT_INCOMPLETE)	GT:PL	1/1:110,9,0
chrA02	1512058	chrA02:1512058_A/G	A	G	56	.	DP=25;VDB=0.132453;RPB=0.975507;MQB=0.00139213;BQB=0.929717;MQSB=0.843932;SGB=-0.616816;MQ0F=0;ICB=1;HOB=0.5;AC=1;AN=2;DP4=7,12,1,5;MQ=54;EFF=DOWNSTREAM(MODIFIER||1663|||BnaA02g03390D|||BnaA02g03390D||1|WARNING_TRANSCRIPT_INCOMPLETE),INTERGENIC(MODIFIER||||||||||1),UPSTREAM(MODIFIER||4298|||BnaA02g03380D|||BnaA02g03380D||1|WARNING_TRANSCRIPT_INCOMPLETE)	GT:PL	0/1:90,0,255
chrA02	1541134	chrA02:1541134_C/T	C	T	49.3349	.	DP=2;VDB=0.26;MQSB=1;SGB=-0.453602;MQ0F=0;AC=2;AN=2;DP4=0,0,1,1;MQ=60;EFF=DOWNSTREAM(MODIFIER||4534|||BnaA02g03460D|||BnaA02g03460D||1|WARNING_TRANSCRIPT_INCOMPLETE),NON_SYNONYMOUS_CODING(MODERATE|MISSENSE|Cac/Tac|H115Y||BnaA02g03470D|||BnaA02g03470D|2|1|WARNING_TRANSCRIPT_MULTIPLE_STOP_CODONS),UPSTREAM(MODIFIER||1916|||BnaA02g03480D|||BnaA02g03480D||1|WARNING_TRANSCRIPT_MULTIPLE_STOP_CODONS)	GT:PL	1/1:77,6,0
chrA02	1541135	chrA02:1541135_A/G	A	G	46.3349	.	DP=2;VDB=0.26;MQSB=1;SGB=-0.453602;MQ0F=0;AC=2;AN=2;DP4=0,0,1,1;MQ=60;EFF=DOWNSTREAM(MODIFIER||4535|||BnaA02g03460D|||BnaA02g03460D||1|WARNING_TRANSCRIPT_INCOMPLETE),NON_SYNONYMOUS_CODING(MODERATE|MISSENSE|cAc/cGc|H115R||BnaA02g03470D|||BnaA02g03470D|2|1|WARNING_TRANSCRIPT_MULTIPLE_STOP_CODONS),UPSTREAM(MODIFIER||1915|||BnaA02g03480D|||BnaA02g03480D||1|WARNING_TRANSCRIPT_MULTIPLE_STOP_CODONS)	GT:PL	1/1:74,6,0
chrA02	1715618	chrA02:1715618_C/T	C	T	228	.	DP=13;VDB=0.404209;MQSB=1;SGB=-0.683931;MQ0F=0;AC=2;AN=2;DP4=0,0,5,8;MQ=60;EFF=INTERGENIC(MODIFIER||||||||||1),UPSTREAM(MODIFIER||1132|||BnaA02g03730D|||BnaA02g03730D||1),UPSTREAM(MODIFIER||3869|||BnaA02g03740D|||BnaA02g03740D||1)	GT:PL	1/1:255,39,0
chrA02	1742121	chrA02:1742121_C/T	C	T	182	.	DP=9;VDB=0.353119;MQSB=0.89338;SGB=-0.662043;MQ0F=0;AC=2;AN=2;DP4=0,0,4,5;MQ=31;EFF=DOWNSTREAM(MODIFIER||2551|||BnaA02g03790D|||BnaA02g03790D||1|WARNING_TRANSCRIPT_MULTIPLE_STOP_CODONS),NON_SYNONYMOUS_CODING(MODERATE|MISSENSE|aGa/aAa|R381K||BnaA02g03780D|||BnaA02g03780D|2|1|WARNING_TRANSCRIPT_MULTIPLE_STOP_CODONS)	GT:PL	1/1:209,27,0
chrA02	1802353	chrA02:1802353_C/T	C	T	228	.	DP=12;VDB=0.664869;MQSB=1;SGB=-0.680642;MQ0F=0;AC=2;AN=2;DP4=0,0,9,3;MQ=60;EFF=DOWNSTREAM(MODIFIER||755|||BnaA02g04030D|||BnaA02g04030D||1|WARNING_TRANSCRIPT_INCOMPLETE),STOP_GAINED(HIGH|NONSENSE|tgG/tgA|W93*||BnaA02g04020D|||BnaA02g04020D|4|1|WARNING_TRANSCRIPT_MULTIPLE_STOP_CODONS),UPSTREAM(MODIFIER||456|||BnaA02g04010D|||BnaA02g04010D||1|WARNING_TRANSCRIPT_MULTIPLE_STOP_CODONS)	GT:PL	1/1:255,36,0
chrA02	1819069	chrA02:1819069_C/T	C	T	174	.	DP=10;VDB=0.0611369;SGB=-0.662043;MQ0F=0;AC=2;AN=2;DP4=0,0,9,0;MQ=57;EFF=INTERGENIC(MODIFIER||||||||||1)	GT:PL	1/1:201,27,0
chrA02	1831135	chrA02:1831135_C/T	C	T	221	.	DP=21;VDB=0.00828034;RPB=0.0153577;MQB=0.758709;BQB=0.946915;MQSB=0.593759;SGB=-0.689466;MQ0F=0.047619;ICB=1;HOB=0.5;AC=1;AN=2;DP4=4,1,6,10;MQ=45;EFF=DOWNSTREAM(MODIFIER||1398|||BnaA02g04080D|||BnaA02g04080D||1|WARNING_TRANSCRIPT_MULTIPLE_STOP_CODONS),DOWNSTREAM(MODIFIER||1734|||BnaA02g04060D|||BnaA02g04060D||1),DOWNSTREAM(MODIFIER||2820|||BnaA02g04050D|||BnaA02g04050D||1),INTRON(MODIFIER|||||BnaA02g04070D|||BnaA02g04070D|4|1|WARNING_TRANSCRIPT_MULTIPLE_STOP_CODONS)	GT:PL	0/1:255,0,87
chrA02	1895456	chrA02:1895456_C/T	C	T	228	.	DP=11;VDB=0.873154;MQSB=0.924449;SGB=-0.676189;MQ0F=0;AC=2;AN=2;DP4=0,0,4,7;MQ=46;EFF=DOWNSTREAM(MODIFIER||2779|||BnaA02g04240D|||BnaA02g04240D||1|WARNING_TRANSCRIPT_MULTIPLE_STOP_CODONS),NON_SYNONYMOUS_CODING(MODERATE|MISSENSE|aGt/aAt|S309N||BnaA02g04230D|||BnaA02g04230D|4|1|WARNING_TRANSCRIPT_MULTIPLE_STOP_CODONS),UPSTREAM(MODIFIER||3342|||BnaA02g04220D|||BnaA02g04220D||1|WARNING_TRANSCRIPT_INCOMPLETE)	GT:PL	1/1:255,33,0
chrA02	1910197	chrA02:1910197_C/T	C	T	228	.	DP=19;VDB=0.222992;MQSB=1;SGB=-0.69168;MQ0F=0;AC=2;AN=2;DP4=0,0,11,8;MQ=60;EFF=DOWNSTREAM(MODIFIER||741|||BnaA02g04250D|||BnaA02g04250D||1|WARNING_TRANSCRIPT_INCOMPLETE),SYNONYMOUS_CODING(LOW|SILENT|aaG/aaA|K128||BnaA02g04260D|||BnaA02g04260D|4|1|WARNING_TRANSCRIPT_INCOMPLETE),UPSTREAM(MODIFIER||3695|||BnaA02g04270D|||BnaA02g04270D||1|WARNING_TRANSCRIPT_INCOMPLETE)	GT:PL	1/1:255,57,0
chrA02	1985315	chrA02:1985315_C/T	C	T	131	.	DP=6;VDB=0.883497;MQSB=0.28717;SGB=-0.616816;MQ0F=0.166667;AC=2;AN=2;DP4=0,0,3,3;MQ=44;EFF=INTERGENIC(MODIFIER||||||||||1)	GT:PL	1/1:158,18,0
chrA02	2030500	chrA02:2030500_C/T	C	T	227	.	DP=12;VDB=0.268133;MQSB=0.9;SGB=-0.680642;MQ0F=0;AC=2;AN=2;DP4=0,0,10,2;MQ=58;EFF=DOWNSTREAM(MODIFIER||2115|||BnaA02g04540D|||BnaA02g04540D||1),INTERGENIC(MODIFIER||||||||||1),UPSTREAM(MODIFIER||1700|||BnaA02g04520D|||BnaA02g04520D||1|WARNING_TRANSCRIPT_MULTIPLE_STOP_CODONS),UPSTREAM(MODIFIER||210|||BnaA02g04530D|||BnaA02g04530D||1)	GT:PL	1/1:254,36,0
chrA02	2050133	chrA02:2050133_C/T	C	T	228	.	DP=17;VDB=0.261407;MQSB=1;SGB=-0.690438;MQ0F=0;AC=2;AN=2;DP4=0,0,3,14;MQ=60;EFF=NON_SYNONYMOUS_CODING(MODERATE|MISSENSE|gGa/gAa|G580E||BnaA02g04590D|||BnaA02g04590D|7|1|WARNING_TRANSCRIPT_INCOMPLETE),UPSTREAM(MODIFIER||1065|||BnaA02g04580D|||BnaA02g04580D||1),UPSTREAM(MODIFIER||3773|||BnaA02g04570D|||BnaA02g04570D||1)	GT:PL	1/1:255,51,0
chrA02	2064779	chrA02:2064779_C/A	C	A	228	.	DP=15;VDB=0.937409;MQSB=0.939413;SGB=-0.688148;MQ0F=0;AC=2;AN=2;DP4=0,0,6,9;MQ=59;EFF=DOWNSTREAM(MODIFIER||1178|||BnaA02g04610D|||BnaA02g04610D||1),DOWNSTREAM(MODIFIER||4059|||BnaA02g04600D|||BnaA02g04600D||1),DOWNSTREAM(MODIFIER||776|||BnaA02g04620D|||BnaA02g04620D||1),INTERGENIC(MODIFIER||||||||||1),UPSTREAM(MODIFIER||2652|||BnaA02g04630D|||BnaA02g04630D||1|WARNING_TRANSCRIPT_INCOMPLETE)	GT:PL	1/1:255,45,0
chrA02	2088533	chrA02:2088533_C/T	C	T	163	.	DP=29;VDB=0.242177;RPB=0.29215;MQB=1;BQB=0.997028;MQSB=1;SGB=-0.680642;MQ0F=0;ICB=1;HOB=0.5;AC=1;AN=2;DP4=8,6,2,10;MQ=60;EFF=DOWNSTREAM(MODIFIER||2874|||BnaA02g04680D|||BnaA02g04680D||1|WARNING_TRANSCRIPT_INCOMPLETE),DOWNSTREAM(MODIFIER||4818|||BnaA02g04670D|||BnaA02g04670D||1|WARNING_TRANSCRIPT_INCOMPLETE),INTRON(MODIFIER|||||BnaA02g04700D|||BnaA02g04700D|1|1),UPSTREAM(MODIFIER||1777|||BnaA02g04690D|||BnaA02g04690D||1|WARNING_TRANSCRIPT_INCOMPLETE),UPSTREAM(MODIFIER||3733|||BnaA02g04710D|||BnaA02g04710D||1|WARNING_TRANSCRIPT_MULTIPLE_STOP_CODONS)	GT:PL	0/1:196,0,255
chrA02	2113755	chrA02:2113755_C/T	C	T	107	.	DP=25;VDB=0.0611086;RPB=0.615982;MQB=1;BQB=0.864405;MQSB=1;SGB=-0.636426;MQ0F=0;ICB=1;HOB=0.5;AC=1;AN=2;DP4=10,7,2,5;MQ=60;EFF=INTRON(MODIFIER|||||BnaA02g04760D|||BnaA02g04760D|2|1|WARNING_TRANSCRIPT_INCOMPLETE),UPSTREAM(MODIFIER||1955|||BnaA02g04770D|||BnaA02g04770D||1|WARNING_TRANSCRIPT_MULTIPLE_STOP_CODONS)	GT:PL	0/1:141,0,255
chrA02	2131179	chrA02:2131179_C/T	C	T	222	.	DP=30;VDB=0.627798;RPB=0.916147;MQB=1;BQB=0.994541;MQSB=1;SGB=-0.690438;MQ0F=0;ICB=1;HOB=0.5;AC=1;AN=2;DP4=5,8,7,10;MQ=60;EFF=INTRON(MODIFIER|||||BnaA02g04800D|||BnaA02g04800D|3|1|WARNING_TRANSCRIPT_INCOMPLETE)	GT:PL	0/1:255,0,255
chrA02	2157707	chrA02:2157707_C/T	C	T	167	.	DP=31;VDB=0.666526;RPB=0.75425;MQB=0.999805;BQB=0.885086;MQSB=0;SGB=-0.689466;MQ0F=0;ICB=1;HOB=0.5;AC=1;AN=2;DP4=1,14,1,15;MQ=58;EFF=DOWNSTREAM(MODIFIER||4541|||BnaA02g04890D|||BnaA02g04890D||1|WARNING_TRANSCRIPT_INCOMPLETE),DOWNSTREAM(MODIFIER||4971|||BnaA02g04850D|||BnaA02g04850D||1|WARNING_TRANSCRIPT_MULTIPLE_STOP_CODONS),INTRON(MODIFIER|||||BnaA02g04870D|||BnaA02g04870D|3|1|WARNING_TRANSCRIPT_MULTIPLE_STOP_CODONS),SPLICE_SITE_ACCEPTOR(HIGH|||||BnaA02g04870D|||BnaA02g04870D|4|1|WARNING_TRANSCRIPT_MULTIPLE_STOP_CODONS),UPSTREAM(MODIFIER||2639|||BnaA02g04880D|||BnaA02g04880D||1|WARNING_TRANSCRIPT_MULTIPLE_STOP_CODONS),UPSTREAM(MODIFIER||3393|||BnaA02g04860D|||BnaA02g04860D||1)	GT:PL	0/1:200,0,199
chrA02	2185334	chrA02:2185334_C/T	C	T	222	.	DP=23;VDB=0.385251;RPB=0.944319;MQB=1;BQB=0.671527;MQSB=1;SGB=-0.680642;MQ0F=0;ICB=1;HOB=0.5;AC=1;AN=2;DP4=5,6,7,5;MQ=60;EFF=INTRON(MODIFIER|||||BnaA02g04920D|||BnaA02g04920D|2|1|WARNING_TRANSCRIPT_INCOMPLETE),UPSTREAM(MODIFIER||3049|||BnaA02g04930D|||BnaA02g04930D||1),UPSTREAM(MODIFIER||4598|||BnaA02g04910D|||BnaA02g04910D||1)	GT:PL	0/1:255,0,232
chrA02	2239075	chrA02:2239075_C/T	C	T	190	.	DP=22;VDB=0.0179158;RPB=0.973721;MQB=0.947103;BQB=0.593165;MQSB=0.801124;SGB=-0.670168;MQ0F=0;ICB=1;HOB=0.5;AC=1;AN=2;DP4=10,2,7,3;MQ=58;EFF=DOWNSTREAM(MODIFIER||2395|||BnaA02g05040D|||BnaA02g05040D||1|WARNING_TRANSCRIPT_INCOMPLETE),INTRON(MODIFIER|||||BnaA02g05030D|||BnaA02g05030D|1|1|WARNING_TRANSCRIPT_INCOMPLETE)	GT:PL	0/1:223,0,216
chrA02	2241964	chrA02:2241964_C/T	C	T	170	.	DP=23;VDB=0.98946;RPB=0.999519;MQB=0.921963;BQB=0.64876;MQSB=0.866878;SGB=-0.670168;MQ0F=0;ICB=1;HOB=0.5;AC=1;AN=2;DP4=10,3,6,4;MQ=58;EFF=DOWNSTREAM(MODIFIER||2325|||BnaA02g05030D|||BnaA02g05030D||1|WARNING_TRANSCRIPT_INCOMPLETE),NON_SYNONYMOUS_CODING(MODERATE|MISSENSE|Gac/Aac|D121N||BnaA02g05040D|||BnaA02g05040D|1|1|WARNING_TRANSCRIPT_INCOMPLETE)	GT:PL	0/1:203,0,240
chrA02	2256137	chrA02:2256137_T/C	T	C	41.3351	.	DP=2;VDB=0.32;SGB=-0.453602;MQ0F=0;AC=2;AN=2;DP4=0,0,2,0;MQ=60;EFF=DOWNSTREAM(MODIFIER||3677|||BnaA02g05070D|||BnaA02g05070D||1|WARNING_TRANSCRIPT_INCOMPLETE),INTERGENIC(MODIFIER||||||||||1),UPSTREAM(MODIFIER||1135|||BnaA02g05060D|||BnaA02g05060D||1|WARNING_TRANSCRIPT_MULTIPLE_STOP_CODONS)	GT:PL	1/1:69,6,0
chrA02	2256139	chrA02:2256139_G/T	G	T	43.335	.	DP=2;VDB=0.32;SGB=-0.453602;MQ0F=0;AC=2;AN=2;DP4=0,0,2,0;MQ=60;EFF=DOWNSTREAM(MODIFIER||3675|||BnaA02g05070D|||BnaA02g05070D||1|WARNING_TRANSCRIPT_INCOMPLETE),INTERGENIC(MODIFIER||||||||||1),UPSTREAM(MODIFIER||1133|||BnaA02g05060D|||BnaA02g05060D||1|WARNING_TRANSCRIPT_MULTIPLE_STOP_CODONS)	GT:PL	1/1:71,6,0
chrA02	2283344	chrA02:2283344_C/T	C	T	9.41545	.	DP=12;VDB=0.72;RPB=0.7;MQB=1;BQB=0.9;MQSB=1;SGB=-0.453602;MQ0F=0;ICB=1;HOB=0.5;AC=1;AN=2;DP4=9,1,1,1;MQ=60;EFF=DOWNSTREAM(MODIFIER||2714|||BnaA02g05100D|||BnaA02g05100D||1),STOP_GAINED(HIGH|NONSENSE|Caa/Taa|Q26*||BnaA02g05090D|||BnaA02g05090D|1|1|WARNING_TRANSCRIPT_INCOMPLETE),UPSTREAM(MODIFIER||4353|||BnaA02g05080D|||BnaA02g05080D||1)	GT:PL	0/1:44,0,196
chrA02	2295670	chrA02:2295670_C/T	C	T	57	.	DP=36;VDB=0.482766;RPB=0.816521;MQB=1;BQB=0.468763;MQSB=1;SGB=-0.616816;MQ0F=0;ICB=1;HOB=0.5;AC=1;AN=2;DP4=9,21,2,4;MQ=60;EFF=DOWNSTREAM(MODIFIER||2510|||BnaA02g05110D|||BnaA02g05110D||1|WARNING_TRANSCRIPT_MULTIPLE_STOP_CODONS),INTERGENIC(MODIFIER||||||||||1)	GT:PL	0/1:92,0,255
chrA02	2334138	chrA02:2334138_C/T	C	T	129	.	DP=20;VDB=0.528538;RPB=0.758709;MQB=0.846161;BQB=0.758709;MQSB=0.855345;SGB=-0.651104;MQ0F=0;ICB=1;HOB=0.5;AC=1;AN=2;DP4=1,10,2,6;MQ=55;EFF=DOWNSTREAM(MODIFIER||3818|||BnaA02g05180D|||BnaA02g05180D||1|WARNING_TRANSCRIPT_INCOMPLETE),SYNONYMOUS_CODING(LOW|SILENT|cgC/cgT|R301||BnaA02g05190D|||BnaA02g05190D|3|1|WARNING_TRANSCRIPT_MULTIPLE_STOP_CODONS),UPSTREAM(MODIFIER||4445|||BnaA02g05200D|||BnaA02g05200D||1|WARNING_TRANSCRIPT_INCOMPLETE)	GT:PL	0/1:162,0,206
chrA02	2341209	chrA02:2341209_C/T	C	T	149	.	DP=34;VDB=0.610755;RPB=0.970272;MQB=0.902256;BQB=0.978625;MQSB=0.914287;SGB=-0.670168;MQ0F=0;ICB=1;HOB=0.5;AC=1;AN=2;DP4=8,16,3,7;MQ=59;EFF=DOWNSTREAM(MODIFIER||1213|||BnaA02g05200D|||BnaA02g05200D||1|WARNING_TRANSCRIPT_INCOMPLETE),INTERGENIC(MODIFIER||||||||||1)	GT:PL	0/1:182,0,255
chrA02	2362360	chrA02:2362360_C/T	C	T	222	.	DP=46;VDB=0.765708;RPB=0.973755;MQB=0.941915;BQB=0.965438;MQSB=0.951567;SGB=-0.689466;MQ0F=0;ICB=1;HOB=0.5;AC=1;AN=2;DP4=18,12,10,6;MQ=59;EFF=INTRON(MODIFIER|||||BnaA02g05210D|||BnaA02g05210D|13|1|WARNING_TRANSCRIPT_MULTIPLE_STOP_CODONS)	GT:PL	0/1:255,0,255
chrA02	2444623	chrA02:2444623_G/T	G	T	127	.	DP=23;VDB=0.303286;RPB=0.272532;MQB=0.00138612;BQB=0.286367;MQSB=0.704349;SGB=-0.670168;MQ0F=0;ICB=1;HOB=0.5;AC=1;AN=2;DP4=6,7,4,6;MQ=48;EFF=DOWNSTREAM(MODIFIER||2178|||BnaA02g05370D|||BnaA02g05370D||1),DOWNSTREAM(MODIFIER||4275|||BnaA02g05380D|||BnaA02g05380D||1|WARNING_TRANSCRIPT_INCOMPLETE),NON_SYNONYMOUS_CODING(MODERATE|MISSENSE|gCt/gAt|A67D||BnaA02g05360D|||BnaA02g05360D|1|1|WARNING_TRANSCRIPT_INCOMPLETE),UPSTREAM(MODIFIER||3572|||BnaA02g05350D|||BnaA02g05350D||1)	GT:PL	0/1:160,0,255
chrA02	2468623	chrA02:2468623_A/G	A	G	40.3352	.	DP=2;VDB=0.22;MQSB=1;SGB=-0.453602;MQ0F=0;AC=2;AN=2;DP4=0,0,1,1;MQ=44;EFF=INTERGENIC(MODIFIER||||||||||1),UPSTREAM(MODIFIER||4449|||BnaA02g05390D|||BnaA02g05390D||1|WARNING_TRANSCRIPT_INCOMPLETE)	GT:PL	1/1:68,6,0
chrA02	2474240	chrA02:2474240_C/A	C	A	87	.	DP=7;VDB=0.535497;RPB=0.607698;MQB=0.607698;BQB=0.810265;MQSB=0.810265;SGB=-0.556411;MQ0F=0;ICB=1;HOB=0.5;AC=1;AN=2;DP4=0,3,3,1;MQ=57;EFF=INTERGENIC(MODIFIER||||||||||1),UPSTREAM(MODIFIER||4811|||BnaA02g05400D|||BnaA02g05400D||1|WARNING_TRANSCRIPT_INCOMPLETE)	GT:PL	0/1:120,0,83
chrA02	2553953	chrA02:2553953_C/T	C	T	228	.	DP=14;VDB=0.366444;MQSB=0.197899;SGB=-0.686358;MQ0F=0;AC=2;AN=2;DP4=0,0,5,9;MQ=55;EFF=DOWNSTREAM(MODIFIER||2807|||BnaA02g05550D|||BnaA02g05550D||1),DOWNSTREAM(MODIFIER||685|||BnaA02g05540D|||BnaA02g05540D||1|WARNING_TRANSCRIPT_MULTIPLE_STOP_CODONS),INTERGENIC(MODIFIER||||||||||1),UPSTREAM(MODIFIER||3001|||BnaA02g05530D|||BnaA02g05530D||1)	GT:PL	1/1:255,42,0
chrA02	2688694	chrA02:2688694_C/T	C	T	131	.	DP=22;VDB=0.0711853;RPB=0.00909034;MQB=0.692539;BQB=0.301031;MQSB=0.692539;SGB=-0.670168;MQ0F=0;ICB=1;HOB=0.5;AC=1;AN=2;DP4=10,2,2,8;MQ=34;EFF=DOWNSTREAM(MODIFIER||3882|||BnaA02g05810D|||BnaA02g05810D||1|WARNING_TRANSCRIPT_MULTIPLE_STOP_CODONS),DOWNSTREAM(MODIFIER||4900|||BnaA02g05850D|||BnaA02g05850D||1|WARNING_TRANSCRIPT_MULTIPLE_STOP_CODONS),NON_SYNONYMOUS_CODING(MODERATE|MISSENSE|aCt/aTt|T279I||BnaA02g05820D|||BnaA02g05820D|6|1|WARNING_TRANSCRIPT_MULTIPLE_STOP_CODONS),UPSTREAM(MODIFIER||1039|||BnaA02g05830D|||BnaA02g05830D||1),UPSTREAM(MODIFIER||1470|||BnaA02g05840D|||BnaA02g05840D||1|WARNING_TRANSCRIPT_INCOMPLETE)	GT:PL	0/1:164,0,156
chrA02	2747379	chrA02:2747379_C/T	C	T	228	.	DP=14;VDB=0.570811;MQSB=1;SGB=-0.686358;MQ0F=0;AC=2;AN=2;DP4=0,0,10,4;MQ=60;EFF=DOWNSTREAM(MODIFIER||2779|||BnaA02g05960D|||BnaA02g05960D||1|WARNING_TRANSCRIPT_MULTIPLE_STOP_CODONS),INTERGENIC(MODIFIER||||||||||1),UPSTREAM(MODIFIER||309|||BnaA02g05950D|||BnaA02g05950D||1|WARNING_TRANSCRIPT_INCOMPLETE)	GT:PL	1/1:255,42,0
chrA02	2784756	chrA02:2784756_C/T	C	T	221	.	DP=18;VDB=0.4255;RPB=0.0338821;MQB=1;BQB=0.236074;MQSB=1;SGB=-0.686358;MQ0F=0;ICB=1;HOB=0.5;AC=1;AN=2;DP4=0,4,5,9;MQ=60;EFF=INTRON(MODIFIER|||||BnaA02g06010D|||BnaA02g06010D|7|1|WARNING_TRANSCRIPT_INCOMPLETE)	GT:PL	0/1:255,0,61
chrA02	2884116	chrA02:2884116_A/T	A	T	104	.	DP=5;VDB=0.010738;MQSB=0.5;SGB=-0.590765;MQ0F=0;AC=2;AN=2;DP4=0,0,3,2;MQ=35;EFF=DOWNSTREAM(MODIFIER||2631|||BnaA02g06160D|||BnaA02g06160D||1|WARNING_TRANSCRIPT_INCOMPLETE),SYNONYMOUS_CODING(LOW|SILENT|tcT/tcA|S226||BnaA02g06170D|||BnaA02g06170D|6|1|WARNING_TRANSCRIPT_MULTIPLE_STOP_CODONS)	GT:PL	1/1:131,15,0
chrA02	2973310	chrA02:2973310_C/T	C	T	21.7944	.	DP=3;VDB=0.66;RPB=1;MQB=1;BQB=1;MQSB=1;SGB=-0.453602;MQ0F=0;ICB=1;HOB=0.5;AC=1;AN=2;DP4=0,1,2,0;MQ=49;EFF=DOWNSTREAM(MODIFIER||3687|||BnaA02g06190D|||BnaA02g06190D||1|WARNING_TRANSCRIPT_MULTIPLE_STOP_CODONS),INTERGENIC(MODIFIER||||||||||1),UPSTREAM(MODIFIER||130|||BnaA02g06200D|||BnaA02g06200D||1|WARNING_TRANSCRIPT_MULTIPLE_STOP_CODONS)	GT:PL	0/1:55,0,20
chrA02	3015726	chrA02:3015726_C/T	C	T	88	.	DP=6;VDB=0.427066;RPB=1;MQB=1;BQB=1;MQSB=1;SGB=-0.590765;MQ0F=0;ICB=1;HOB=0.5;AC=1;AN=2;DP4=0,1,5,0;MQ=54;EFF=DOWNSTREAM(MODIFIER||1079|||BnaA02g06300D|||BnaA02g06300D||1),DOWNSTREAM(MODIFIER||544|||BnaA02g06280D|||BnaA02g06280D||1|WARNING_TRANSCRIPT_INCOMPLETE),DOWNSTREAM(MODIFIER||74|||BnaA02g06290D|||BnaA02g06290D||1|WARNING_TRANSCRIPT_INCOMPLETE),INTERGENIC(MODIFIER||||||||||1),UPSTREAM(MODIFIER||4534|||BnaA02g06270D|||BnaA02g06270D||1|WARNING_TRANSCRIPT_INCOMPLETE)	GT:PL	0/1:122,0,11
chrA02	3080832	chrA02:3080832_T/G	T	G	150	.	DP=18;VDB=0.105532;RPB=0.908075;MQB=0.213769;BQB=0.943335;MQSB=0.107822;SGB=-0.670168;MQ0F=0;ICB=1;HOB=0.5;AC=1;AN=2;DP4=7,0,4,6;MQ=41;EFF=DOWNSTREAM(MODIFIER||1035|||BnaA02g06440D|||BnaA02g06440D||1|WARNING_TRANSCRIPT_INCOMPLETE),SYNONYMOUS_CODING(LOW|SILENT|acT/acG|T114||BnaA02g06430D|||BnaA02g06430D|1|1),UPSTREAM(MODIFIER||4541|||BnaA02g06450D|||BnaA02g06450D||1|WARNING_TRANSCRIPT_INCOMPLETE)	GT:PL	0/1:183,0,140
chrA02	3081710	chrA02:3081710_T/G	T	G	201	.	DP=16;VDB=0.000281416;RPB=1;MQB=1;BQB=1;MQSB=0.892753;SGB=-0.688148;MQ0F=0;AC=2;AN=2;DP4=1,0,8,7;MQ=30;EFF=DOWNSTREAM(MODIFIER||157|||BnaA02g06440D|||BnaA02g06440D||1|WARNING_TRANSCRIPT_INCOMPLETE),DOWNSTREAM(MODIFIER||767|||BnaA02g06430D|||BnaA02g06430D||1),INTERGENIC(MODIFIER||||||||||1),UPSTREAM(MODIFIER||3663|||BnaA02g06450D|||BnaA02g06450D||1|WARNING_TRANSCRIPT_INCOMPLETE)	GT:PL	1/1:228,19,0
chrA02	3082617	chrA02:3082617_G/A	G	A	84	.	DP=9;VDB=0.459448;RPB=0.89338;MQB=0.406082;BQB=0.89338;MQSB=0.577865;SGB=-0.556411;MQ0F=0;ICB=1;HOB=0.5;AC=1;AN=2;DP4=4,1,2,2;MQ=54;EFF=DOWNSTREAM(MODIFIER||1674|||BnaA02g06430D|||BnaA02g06430D||1),SYNONYMOUS_CODING(LOW|SILENT|taC/taT|Y407||BnaA02g06440D|||BnaA02g06440D|1|1|WARNING_TRANSCRIPT_INCOMPLETE),UPSTREAM(MODIFIER||2756|||BnaA02g06450D|||BnaA02g06450D||1|WARNING_TRANSCRIPT_INCOMPLETE)	GT:PL	0/1:117,0,136
chrA02	3082620	chrA02:3082620_C/A	C	A	101	.	DP=9;VDB=0.292572;RPB=0.89338;MQB=0.406082;BQB=0.730948;MQSB=0.577865;SGB=-0.590765;MQ0F=0;ICB=1;HOB=0.5;AC=1;AN=2;DP4=2,2,4,1;MQ=54;EFF=DOWNSTREAM(MODIFIER||1677|||BnaA02g06430D|||BnaA02g06430D||1),SYNONYMOUS_CODING(LOW|SILENT|ggG/ggT|G406||BnaA02g06440D|||BnaA02g06440D|1|1|WARNING_TRANSCRIPT_INCOMPLETE),UPSTREAM(MODIFIER||2753|||BnaA02g06450D|||BnaA02g06450D||1|WARNING_TRANSCRIPT_INCOMPLETE)	GT:PL	0/1:134,0,112
chrA02	3136219	chrA02:3136219_T/C	T	C	36.5796	.	DP=19;VDB=0.106137;RPB=0.149382;MQB=0.782705;BQB=0.235746;MQSB=0.668089;SGB=-0.556411;MQ0F=0;ICB=1;HOB=0.5;AC=1;AN=2;DP4=9,6,1,3;MQ=50;EFF=INTRON(MODIFIER|||||BnaA02g06560D|||BnaA02g06560D|11|1|WARNING_TRANSCRIPT_INCOMPLETE),UPSTREAM(MODIFIER||3604|||BnaA02g06570D|||BnaA02g06570D||1)	GT:PL	0/1:71,0,255
chrA02	3141743	chrA02:3141743_C/T	C	T	112	.	DP=5;VDB=0.173131;MQSB=0;SGB=-0.590765;MQ0F=0;AC=2;AN=2;DP4=0,0,3,2;MQ=41;EFF=DOWNSTREAM(MODIFIER||1375|||BnaA02g06570D|||BnaA02g06570D||1),STOP_GAINED(HIGH|NONSENSE|tgG/tgA|W517*||BnaA02g06580D|||BnaA02g06580D|4|1|WARNING_TRANSCRIPT_INCOMPLETE),UPSTREAM(MODIFIER||2364|||BnaA02g06560D|||BnaA02g06560D||1|WARNING_TRANSCRIPT_INCOMPLETE)	GT:PL	1/1:139,15,0
chrA02	3494575	chrA02:3494575_C/T	C	T	61	.	DP=7;VDB=0.0707707;RPB=0.810265;MQB=1.01283;BQB=0.810265;MQSB=0;SGB=-0.556411;MQ0F=0;ICB=1;HOB=0.5;AC=1;AN=2;DP4=1,2,1,3;MQ=37;EFF=DOWNSTREAM(MODIFIER||1258|||BnaA02g07360D|||BnaA02g07360D||1|WARNING_TRANSCRIPT_MULTIPLE_STOP_CODONS),DOWNSTREAM(MODIFIER||3702|||BnaA02g07350D|||BnaA02g07350D||1|WARNING_TRANSCRIPT_MULTIPLE_STOP_CODONS),INTRON(MODIFIER|||||BnaA02g07370D|||BnaA02g07370D|1|1|WARNING_TRANSCRIPT_INCOMPLETE),UPSTREAM(MODIFIER||4752|||BnaA02g07380D|||BnaA02g07380D||1)	GT:PL	0/1:94,0,74
chrA02	3582398	chrA02:3582398_C/T	C	T	196	.	DP=16;VDB=0.0622373;RPB=0.148691;MQB=0.994135;BQB=0.998531;MQSB=0.915545;SGB=-0.670168;MQ0F=0;ICB=1;HOB=0.5;AC=1;AN=2;DP4=5,1,3,7;MQ=55;EFF=DOWNSTREAM(MODIFIER||1186|||BnaA02g07530D|||BnaA02g07530D||1|WARNING_TRANSCRIPT_MULTIPLE_STOP_CODONS),INTERGENIC(MODIFIER||||||||||1),UPSTREAM(MODIFIER||2506|||BnaA02g07550D|||BnaA02g07550D||1|WARNING_TRANSCRIPT_INCOMPLETE),UPSTREAM(MODIFIER||579|||BnaA02g07540D|||BnaA02g07540D||1)	GT:PL	0/1:229,0,139
chrA02	3676016	chrA02:3676016_C/T	C	T	65	.	DP=3;VDB=0.814281;MQSB=1;SGB=-0.511536;MQ0F=0;AC=2;AN=2;DP4=0,0,2,1;MQ=45;EFF=DOWNSTREAM(MODIFIER||1160|||BnaA02g07750D|||BnaA02g07750D||1|WARNING_TRANSCRIPT_INCOMPLETE),DOWNSTREAM(MODIFIER||4255|||BnaA02g07730D|||BnaA02g07730D||1|WARNING_TRANSCRIPT_MULTIPLE_STOP_CODONS),DOWNSTREAM(MODIFIER||4971|||BnaA02g07760D|||BnaA02g07760D||1),SYNONYMOUS_CODING(LOW|SILENT|tgC/tgT|C18||BnaA02g07740D|||BnaA02g07740D|1|1)	GT:PL	1/1:93,9,0
chrA02	3747198	chrA02:3747198_C/T	C	T	95	.	DP=9;VDB=0.640281;RPB=0.89338;MQB=0.89338;BQB=0.89338;MQSB=0.89338;SGB=-0.590765;MQ0F=0;ICB=1;HOB=0.5;AC=1;AN=2;DP4=3,1,1,4;MQ=56;EFF=DOWNSTREAM(MODIFIER||1694|||BnaA02g07890D|||BnaA02g07890D||1|WARNING_TRANSCRIPT_INCOMPLETE),DOWNSTREAM(MODIFIER||3715|||BnaA02g07880D|||BnaA02g07880D||1|WARNING_TRANSCRIPT_MULTIPLE_STOP_CODONS),DOWNSTREAM(MODIFIER||548|||BnaA02g07910D|||BnaA02g07910D||1|WARNING_TRANSCRIPT_MULTIPLE_STOP_CODONS),NON_SYNONYMOUS_CODING(MODERATE|MISSENSE|Cat/Tat|H133Y||BnaA02g07900D|||BnaA02g07900D|2|1),UPSTREAM(MODIFIER||3132|||BnaA02g07920D|||BnaA02g07920D||1|WARNING_TRANSCRIPT_INCOMPLETE)	GT:PL	0/1:128,0,113
chrA02	3748354	chrA02:3748354_C/T	C	T	136	.	DP=16;VDB=0.863306;RPB=0.759945;MQB=1;BQB=0.476686;MQSB=1;SGB=-0.636426;MQ0F=0;ICB=1;HOB=0.5;AC=1;AN=2;DP4=2,7,4,3;MQ=60;EFF=DOWNSTREAM(MODIFIER||2850|||BnaA02g07890D|||BnaA02g07890D||1|WARNING_TRANSCRIPT_INCOMPLETE),DOWNSTREAM(MODIFIER||4871|||BnaA02g07880D|||BnaA02g07880D||1|WARNING_TRANSCRIPT_MULTIPLE_STOP_CODONS),DOWNSTREAM(MODIFIER||989|||BnaA02g07900D|||BnaA02g07900D||1),INTRON(MODIFIER|||||BnaA02g07910D|||BnaA02g07910D|3|1|WARNING_TRANSCRIPT_MULTIPLE_STOP_CODONS),UPSTREAM(MODIFIER||1976|||BnaA02g07920D|||BnaA02g07920D||1|WARNING_TRANSCRIPT_INCOMPLETE)	GT:PL	0/1:169,0,198
chrA02	3812808	chrA02:3812808_C/G	C	G	44.4821	.	DP=3;VDB=0.645206;MQSB=1;SGB=-0.511536;MQ0F=0;AC=2;AN=2;DP4=0,0,1,2;MQ=25;EFF=DOWNSTREAM(MODIFIER||2050|||BnaA02g08080D|||BnaA02g08080D||1),SYNONYMOUS_CODING(LOW|SILENT|ggG/ggC|G381||BnaA02g08090D|||BnaA02g08090D|7|1|WARNING_TRANSCRIPT_MULTIPLE_STOP_CODONS)	GT:PL	1/1:72,9,0
chrA02	3851112	chrA02:3851112_C/T	C	T	145	.	DP=10;VDB=0.288755;RPB=0.641538;MQB=0.916482;BQB=0.458241;MQSB=1;SGB=-0.636426;MQ0F=0;ICB=1;HOB=0.5;AC=1;AN=2;DP4=3,0,5,2;MQ=60;EFF=INTERGENIC(MODIFIER||||||||||1),UPSTREAM(MODIFIER||395|||BnaA02g08130D|||BnaA02g08130D||1|WARNING_TRANSCRIPT_INCOMPLETE)	GT:PL	0/1:178,0,75
chrA02	3852782	chrA02:3852782_C/T	C	T	75	.	DP=13;VDB=0.915813;RPB=0.997325;MQB=1;BQB=0.242449;MQSB=1;SGB=-0.590765;MQ0F=0;ICB=1;HOB=0.5;AC=1;AN=2;DP4=3,5,2,3;MQ=60;EFF=INTRON(MODIFIER|||||BnaA02g08130D|||BnaA02g08130D|3|1|WARNING_TRANSCRIPT_INCOMPLETE)	GT:PL	0/1:108,0,197
chrA02	3866521	chrA02:3866521_C/T	C	T	81	.	DP=10;VDB=0.810473;RPB=0.428556;MQB=0.857112;BQB=0.952347;MQSB=0.783809;SGB=-0.590765;MQ0F=0;ICB=1;HOB=0.5;AC=1;AN=2;DP4=4,1,0,5;MQ=56;EFF=DOWNSTREAM(MODIFIER||1827|||BnaA02g08140D|||BnaA02g08140D||1|WARNING_TRANSCRIPT_INCOMPLETE),INTERGENIC(MODIFIER||||||||||1),UPSTREAM(MODIFIER||2966|||BnaA02g08160D|||BnaA02g08160D||1|WARNING_TRANSCRIPT_INCOMPLETE),UPSTREAM(MODIFIER||328|||BnaA02g08150D|||BnaA02g08150D||1)	GT:PL	0/1:114,0,126
chrA02	4032863	chrA02:4032863_G/A	G	A	76	.	DP=3;VDB=0.137328;MQSB=1;SGB=-0.511536;MQ0F=0;AC=2;AN=2;DP4=0,0,2,1;MQ=56;EFF=INTERGENIC(MODIFIER||||||||||1)	GT:PL	1/1:104,9,0
chrA02	4108482	chrA02:4108482_C/T	C	T	203	.	DP=15;VDB=0.857441;RPB=0.934728;MQB=0.79702;BQB=0.339596;MQSB=0.993326;SGB=-0.670168;MQ0F=0;ICB=1;HOB=0.5;AC=1;AN=2;DP4=3,2,5,5;MQ=54;EFF=DOWNSTREAM(MODIFIER||3801|||BnaA02g08460D|||BnaA02g08460D||1|WARNING_TRANSCRIPT_MULTIPLE_STOP_CODONS),SYNONYMOUS_CODING(LOW|SILENT|tgC/tgT|C377||BnaA02g08450D|||BnaA02g08450D|7|1|WARNING_TRANSCRIPT_MULTIPLE_STOP_CODONS),UPSTREAM(MODIFIER||1916|||BnaA02g08440D|||BnaA02g08440D||1|WARNING_TRANSCRIPT_INCOMPLETE)	GT:PL	0/1:236,0,129
chrA02	4117089	chrA02:4117089_A/G	A	G	106	.	DP=22;VDB=0.01488;RPB=0.0138581;MQB=0.571777;BQB=0.997519;MQSB=0.530401;SGB=-0.636426;MQ0F=0;ICB=1;HOB=0.5;AC=1;AN=2;DP4=3,12,5,2;MQ=51;EFF=INTERGENIC(MODIFIER||||||||||1),UPSTREAM(MODIFIER||1917|||BnaA02g08460D|||BnaA02g08460D||1|WARNING_TRANSCRIPT_MULTIPLE_STOP_CODONS)	GT:PL	0/1:139,0,247
chrA02	4174939	chrA02:4174939_C/T	C	T	118	.	DP=12;VDB=0.133561;RPB=0.838046;MQB=0.94394;BQB=0.697274;MQSB=0.9;SGB=-0.651104;MQ0F=0;ICB=1;HOB=0.5;AC=1;AN=2;DP4=2,2,0,8;MQ=58;EFF=INTERGENIC(MODIFIER||||||||||1),UPSTREAM(MODIFIER||4165|||BnaA02g08500D|||BnaA02g08500D||1)	GT:PL	0/1:151,0,106
chrA02	4205188	chrA02:4205188_C/T	C	T	123	.	DP=10;VDB=0.155969;RPB=0.0559863;MQB=1.00775;BQB=0.167959;MQSB=1;SGB=-0.616816;MQ0F=0;ICB=1;HOB=0.5;AC=1;AN=2;DP4=4,0,4,2;MQ=60;EFF=INTERGENIC(MODIFIER||||||||||1)	GT:PL	0/1:156,0,101
chrA02	4209739	chrA02:4209739_C/T	C	T	134	.	DP=13;VDB=0.0568748;RPB=0.828239;MQB=0.899815;BQB=0.961166;MQSB=0.899815;SGB=-0.616816;MQ0F=0;ICB=1;HOB=0.5;AC=1;AN=2;DP4=4,3,3,3;MQ=58;EFF=INTERGENIC(MODIFIER||||||||||1)	GT:PL	0/1:167,0,191
chrA02	4278542	chrA02:4278542_C/G	C	G	141	.	DP=5;VDB=0.13561;MQSB=1;SGB=-0.590765;MQ0F=0;AC=2;AN=2;DP4=0,0,2,3;MQ=60;EFF=DOWNSTREAM(MODIFIER||1634|||BnaA02g08650D|||BnaA02g08650D||1),DOWNSTREAM(MODIFIER||4206|||BnaA02g08640D|||BnaA02g08640D||1),DOWNSTREAM(MODIFIER||4969|||BnaA02g08630D|||BnaA02g08630D||1),INTERGENIC(MODIFIER||||||||||1),UPSTREAM(MODIFIER||3514|||BnaA02g08670D|||BnaA02g08670D||1),UPSTREAM(MODIFIER||621|||BnaA02g08660D|||BnaA02g08660D||1)	GT:PL	1/1:168,15,0
chrA02	4278543	chrA02:4278543_A/G	A	G	141	.	DP=5;VDB=0.13561;MQSB=1;SGB=-0.590765;MQ0F=0;AC=2;AN=2;DP4=0,0,2,3;MQ=60;EFF=DOWNSTREAM(MODIFIER||1635|||BnaA02g08650D|||BnaA02g08650D||1),DOWNSTREAM(MODIFIER||4207|||BnaA02g08640D|||BnaA02g08640D||1),DOWNSTREAM(MODIFIER||4970|||BnaA02g08630D|||BnaA02g08630D||1),INTERGENIC(MODIFIER||||||||||1),UPSTREAM(MODIFIER||3513|||BnaA02g08670D|||BnaA02g08670D||1),UPSTREAM(MODIFIER||620|||BnaA02g08660D|||BnaA02g08660D||1)	GT:PL	1/1:168,15,0
chrA02	4484705	chrA02:4484705_C/T	C	T	84	.	DP=11;VDB=0.900941;RPB=0.950952;MQB=0.950952;BQB=0.891517;MQSB=1;SGB=-0.590765;MQ0F=0;ICB=1;HOB=0.5;AC=1;AN=2;DP4=2,4,1,4;MQ=60;EFF=DOWNSTREAM(MODIFIER||2345|||BnaA02g09000D|||BnaA02g09000D||1|WARNING_TRANSCRIPT_MULTIPLE_STOP_CODONS),DOWNSTREAM(MODIFIER||3564|||BnaA02g09020D|||BnaA02g09020D||1),NON_SYNONYMOUS_CODING(MODERATE|MISSENSE|Cca/Tca|P110S||BnaA02g09010D|||BnaA02g09010D|3|1|WARNING_TRANSCRIPT_INCOMPLETE)	GT:PL	0/1:117,0,146
chrA02	4564463	chrA02:4564463_C/T	C	T	94	.	DP=24;VDB=0.706942;RPB=0.980199;MQB=0.980199;BQB=0.686908;MQSB=0.958048;SGB=-0.616816;MQ0F=0;ICB=1;HOB=0.5;AC=1;AN=2;DP4=8,10,2,4;MQ=58;EFF=DOWNSTREAM(MODIFIER||2123|||BnaA02g09230D|||BnaA02g09230D||1),DOWNSTREAM(MODIFIER||3862|||BnaA02g09240D|||BnaA02g09240D||1),STOP_GAINED(HIGH|NONSENSE|Cag/Tag|Q72*||BnaA02g09210D|||BnaA02g09210D|2|1),UPSTREAM(MODIFIER||457|||BnaA02g09220D|||BnaA02g09220D||1)	GT:PL	0/1:128,0,255
chrA02	4618066	chrA02:4618066_C/T	C	T	75	.	DP=10;VDB=0.43429;RPB=1.00775;MQB=1.00775;BQB=0.279932;MQSB=0.952347;SGB=-0.556411;MQ0F=0;ICB=1;HOB=0.5;AC=1;AN=2;DP4=3,3,2,2;MQ=60;EFF=DOWNSTREAM(MODIFIER||351|||BnaA02g09350D|||BnaA02g09350D||1|WARNING_TRANSCRIPT_INCOMPLETE),DOWNSTREAM(MODIFIER||3523|||BnaA02g09330D|||BnaA02g09330D||1),DOWNSTREAM(MODIFIER||636|||BnaA02g09340D|||BnaA02g09340D||1|WARNING_TRANSCRIPT_INCOMPLETE),INTERGENIC(MODIFIER||||||||||1),UPSTREAM(MODIFIER||1925|||BnaA02g09360D|||BnaA02g09360D||1|WARNING_TRANSCRIPT_MULTIPLE_STOP_CODONS)	GT:PL	0/1:108,0,173
chrA02	4653372	chrA02:4653372_C/T	C	T	58	.	DP=5;VDB=0.845642;RPB=0.666667;MQB=0.5;BQB=0;MQSB=0.666667;SGB=-0.511536;MQ0F=0;ICB=1;HOB=0.5;AC=1;AN=2;DP4=1,1,2,1;MQ=53;EFF=INTERGENIC(MODIFIER||||||||||1),UPSTREAM(MODIFIER||206|||BnaA02g09410D|||BnaA02g09410D||1|WARNING_TRANSCRIPT_INCOMPLETE)	GT:PL	0/1:91,0,54
chrA02	4705604	chrA02:4705604_C/T	C	T	222	.	DP=17;VDB=0.558117;RPB=0.99446;MQB=0.870325;BQB=0.700784;MQSB=0.132629;SGB=-0.680642;MQ0F=0;ICB=1;HOB=0.5;AC=1;AN=2;DP4=1,4,5,7;MQ=51;EFF=DOWNSTREAM(MODIFIER||2966|||BnaA02g09470D|||BnaA02g09470D||1),DOWNSTREAM(MODIFIER||3452|||BnaA02g09500D|||BnaA02g09500D||1|WARNING_TRANSCRIPT_MULTIPLE_STOP_CODONS),INTERGENIC(MODIFIER||||||||||1),UPSTREAM(MODIFIER||331|||BnaA02g09480D|||BnaA02g09480D||1|WARNING_TRANSCRIPT_MULTIPLE_STOP_CODONS),UPSTREAM(MODIFIER||933|||BnaA02g09490D|||BnaA02g09490D||1)	GT:PL	0/1:255,0,108
chrA02	4834191	chrA02:4834191_C/T	C	T	14.6053	.	DP=7;VDB=0.6;RPB=0.2;MQB=0.8;BQB=0;MQSB=0.5;SGB=-0.453602;MQ0F=0;ICB=1;HOB=0.5;AC=1;AN=2;DP4=3,2,2,0;MQ=55;EFF=DOWNSTREAM(MODIFIER||2194|||BnaA02g09610D|||BnaA02g09610D||1|WARNING_TRANSCRIPT_MULTIPLE_STOP_CODONS),NON_SYNONYMOUS_CODING(MODERATE|MISSENSE|tCt/tTt|S128F||BnaA02g09620D|||BnaA02g09620D|2|1|WARNING_TRANSCRIPT_INCOMPLETE),UPSTREAM(MODIFIER||3162|||BnaA02g09630D|||BnaA02g09630D||1|WARNING_TRANSCRIPT_MULTIPLE_STOP_CODONS)	GT:PL	0/1:48,0,147
chrA02	4951259	chrA02:4951259_C/T	C	T	9.47925	.	DP=6;VDB=0.8;RPB=0.125;MQB=0.75;BQB=0.75;MQSB=0.5;SGB=-0.453602;MQ0F=0;ICB=1;HOB=0.5;AC=1;AN=2;DP4=2,2,2,0;MQ=39;EFF=DOWNSTREAM(MODIFIER||3014|||BnaA02g09860D|||BnaA02g09860D||1|WARNING_TRANSCRIPT_MULTIPLE_STOP_CODONS),NON_SYNONYMOUS_CODING(MODERATE|MISSENSE|Cca/Tca|P139S||BnaA02g09870D|||BnaA02g09870D|3|1|WARNING_TRANSCRIPT_MULTIPLE_STOP_CODONS),UPSTREAM(MODIFIER||3222|||BnaA02g09880D|||BnaA02g09880D||1|WARNING_TRANSCRIPT_INCOMPLETE)	GT:PL	0/1:42,0,94
chrA02	4959349	chrA02:4959349_C/T	C	T	109	.	DP=11;VDB=0.162254;RPB=0.8618;MQB=0.208021;BQB=0.8618;MQSB=0.803868;SGB=-0.616816;MQ0F=0;ICB=1;HOB=0.5;AC=1;AN=2;DP4=3,2,4,2;MQ=52;EFF=DOWNSTREAM(MODIFIER||1050|||BnaA02g09880D|||BnaA02g09880D||1|WARNING_TRANSCRIPT_INCOMPLETE),STOP_GAINED(HIGH|NONSENSE|tgG/tgA|W252*||BnaA02g09890D|||BnaA02g09890D|5|1|WARNING_TRANSCRIPT_MULTIPLE_STOP_CODONS)	GT:PL	0/1:142,0,131
chrA02	5094398	chrA02:5094398_C/T	C	T	41.5523	.	DP=4;VDB=0.228191;RPB=1;MQB=1;BQB=1;MQSB=1;SGB=-0.511536;MQ0F=0;ICB=1;HOB=0.5;AC=1;AN=2;DP4=0,1,3,0;MQ=60;EFF=INTERGENIC(MODIFIER||||||||||1)	GT:PL	0/1:75,0,29
chrA02	5095269	chrA02:5095269_C/T	C	T	35.8872	.	DP=9;VDB=0.958887;RPB=0.577865;MQB=0.924584;BQB=0.924584;MQSB=0.974597;SGB=-0.511536;MQ0F=0;ICB=1;HOB=0.5;AC=1;AN=2;DP4=2,4,3,0;MQ=60;EFF=INTERGENIC(MODIFIER||||||||||1)	GT:PL	0/1:69,0,161
chrA02	5401370	chrA02:5401370_C/T	C	T	144	.	DP=13;VDB=0.666245;RPB=0.958048;MQB=1;BQB=0.876998;MQSB=1;SGB=-0.651104;MQ0F=0;ICB=1;HOB=0.5;AC=1;AN=2;DP4=4,1,7,1;MQ=60;EFF=INTERGENIC(MODIFIER||||||||||1),UPSTREAM(MODIFIER||3461|||BnaA02g10510D|||BnaA02g10510D||1|WARNING_TRANSCRIPT_MULTIPLE_STOP_CODONS),UPSTREAM(MODIFIER||3684|||BnaA02g10530D|||BnaA02g10530D||1|WARNING_TRANSCRIPT_INCOMPLETE),UPSTREAM(MODIFIER||788|||BnaA02g10520D|||BnaA02g10520D||1|WARNING_TRANSCRIPT_INCOMPLETE)	GT:PL	0/1:177,0,123
chrA02	5562190	chrA02:5562190_C/A	C	A	85	.	DP=6;VDB=0.118267;RPB=0.875;MQB=0;BQB=0.875;MQSB=0.75;SGB=-0.556411;MQ0F=0.333333;AC=2;AN=2;DP4=1,1,1,3;MQ=24;EFF=DOWNSTREAM(MODIFIER||2390|||BnaA02g10740D|||BnaA02g10740D||1),DOWNSTREAM(MODIFIER||700|||BnaA02g10760D|||BnaA02g10760D||1|WARNING_TRANSCRIPT_INCOMPLETE),NON_SYNONYMOUS_CODING(MODERATE|MISSENSE|tCt/tAt|S84Y||BnaA02g10750D|||BnaA02g10750D|2|1|WARNING_TRANSCRIPT_INCOMPLETE)	GT:PL	1/1:112,5,0
chrA02	5562248	chrA02:5562248_C/G	C	G	78	.	DP=3;VDB=0.074936;MQSB=1;SGB=-0.511536;MQ0F=0;AC=2;AN=2;DP4=0,0,2,1;MQ=60;EFF=DOWNSTREAM(MODIFIER||2448|||BnaA02g10740D|||BnaA02g10740D||1),DOWNSTREAM(MODIFIER||642|||BnaA02g10760D|||BnaA02g10760D||1|WARNING_TRANSCRIPT_INCOMPLETE),INTRON(MODIFIER|||||BnaA02g10750D|||BnaA02g10750D|2|1|WARNING_TRANSCRIPT_INCOMPLETE)	GT:PL	1/1:106,9,0
chrA02	5670763	chrA02:5670763_C/T	C	T	76	.	DP=11;VDB=0.582158;RPB=0.891517;MQB=0.891517;BQB=0.950952;MQSB=0.924449;SGB=-0.616816;MQ0F=0.272727;ICB=1;HOB=0.5;AC=1;AN=2;DP4=3,2,4,2;MQ=23;EFF=INTERGENIC(MODIFIER||||||||||1),UPSTREAM(MODIFIER||3091|||BnaA02g10940D|||BnaA02g10940D||1),UPSTREAM(MODIFIER||3997|||BnaA02g10930D|||BnaA02g10930D||1)	GT:PL	0/1:109,0,66
chrA02	5810698	chrA02:5810698_C/T	C	T	56	.	DP=14;VDB=0.0587288;RPB=0.852144;MQB=1;BQB=0.0773047;MQSB=1;SGB=-0.556411;MQ0F=0;ICB=1;HOB=0.5;AC=1;AN=2;DP4=8,2,4,0;MQ=60;EFF=INTERGENIC(MODIFIER||||||||||1),UPSTREAM(MODIFIER||3112|||BnaA02g11140D|||BnaA02g11140D||1|WARNING_TRANSCRIPT_INCOMPLETE)	GT:PL	0/1:89,0,206
chrA02	5815267	chrA02:5815267_C/T	C	T	164	.	DP=14;VDB=0.326267;RPB=0.375311;MQB=1;BQB=0.375311;MQSB=1;SGB=-0.662043;MQ0F=0;ICB=1;HOB=0.5;AC=1;AN=2;DP4=2,3,2,7;MQ=60;EFF=INTERGENIC(MODIFIER||||||||||1),UPSTREAM(MODIFIER||1643|||BnaA02g11150D|||BnaA02g11150D||1),UPSTREAM(MODIFIER||4628|||BnaA02g11160D|||BnaA02g11160D||1|WARNING_TRANSCRIPT_INCOMPLETE)	GT:PL	0/1:197,0,133
chrA02	5817192	chrA02:5817192_C/T	C	T	68	.	DP=12;VDB=0.891512;RPB=0.98568;MQB=1;BQB=0.913799;MQSB=1;SGB=-0.556411;MQ0F=0;ICB=1;HOB=0.5;AC=1;AN=2;DP4=5,3,3,1;MQ=60;EFF=NON_SYNONYMOUS_CODING(MODERATE|MISSENSE|Cgt/Tgt|R95C||BnaA02g11150D|||BnaA02g11150D|1|1),UPSTREAM(MODIFIER||2703|||BnaA02g11160D|||BnaA02g11160D||1|WARNING_TRANSCRIPT_INCOMPLETE)	GT:PL	0/1:101,0,202
chrA02	5851682	chrA02:5851682_C/T	C	T	106	.	DP=12;VDB=0.396258;RPB=0.760054;MQB=0.896474;BQB=0.584657;MQSB=0.94394;SGB=-0.590765;MQ0F=0;ICB=1;HOB=0.5;AC=1;AN=2;DP4=5,2,3,2;MQ=57;EFF=INTERGENIC(MODIFIER||||||||||1),UPSTREAM(MODIFIER||298|||BnaA02g11210D|||BnaA02g11210D||1|WARNING_TRANSCRIPT_MULTIPLE_STOP_CODONS)	GT:PL	0/1:139,0,165
chrA02	5864347	chrA02:5864347_G/A	G	A	219	.	DP=22;VDB=0.977191;RPB=0.513882;MQB=0.999457;BQB=0.256996;MQSB=0.963419;SGB=-0.680642;MQ0F=0;ICB=1;HOB=0.5;AC=1;AN=2;DP4=3,7,5,7;MQ=54;EFF=NON_SYNONYMOUS_CODING(MODERATE|MISSENSE|tCc/tTc|S335F||BnaA02g11220D|||BnaA02g11220D|2|1|WARNING_TRANSCRIPT_INCOMPLETE)	GT:PL	0/1:252,0,219
chrA02	5996278	chrA02:5996278_C/T	C	T	104	.	DP=5;VDB=0.548401;MQSB=1;SGB=-0.590765;MQ0F=0;AC=2;AN=2;DP4=0,0,4,1;MQ=36;EFF=DOWNSTREAM(MODIFIER||4095|||BnaA02g11440D|||BnaA02g11440D||1|WARNING_TRANSCRIPT_MULTIPLE_STOP_CODONS),NON_SYNONYMOUS_CODING(MODERATE|MISSENSE|gCa/gTa|A241V||BnaA02g11430D|||BnaA02g11430D|2|1|WARNING_TRANSCRIPT_INCOMPLETE)	GT:PL	1/1:131,15,0
chrA02	6264284	chrA02:6264284_C/T	C	T	133	.	DP=16;VDB=0.610244;RPB=0.571081;MQB=1;BQB=0.118807;MQSB=1;SGB=-0.636426;MQ0F=0;ICB=1;HOB=0.5;AC=1;AN=2;DP4=9,0,5,2;MQ=60;EFF=DOWNSTREAM(MODIFIER||1044|||BnaA02g11940D|||BnaA02g11940D||1),DOWNSTREAM(MODIFIER||4850|||BnaA02g11970D|||BnaA02g11970D||1|WARNING_TRANSCRIPT_MULTIPLE_STOP_CODONS),INTRON(MODIFIER|||||BnaA02g11950D|||BnaA02g11950D|2|1),UPSTREAM(MODIFIER||2519|||BnaA02g11960D|||BnaA02g11960D||1|WARNING_TRANSCRIPT_MULTIPLE_STOP_CODONS),UPSTREAM(MODIFIER||3518|||BnaA02g11930D|||BnaA02g11930D||1)	GT:PL	0/1:166,0,161
chrA02	6442961	chrA02:6442961_C/T	C	T	17.3039	.	DP=8;VDB=0.98;RPB=0.916667;MQB=0.666667;BQB=0.666667;MQSB=0.75;SGB=-0.453602;MQ0F=0;ICB=1;HOB=0.5;AC=1;AN=2;DP4=5,1,1,1;MQ=54;EFF=DOWNSTREAM(MODIFIER||3297|||BnaA02g12190D|||BnaA02g12190D||1|WARNING_TRANSCRIPT_INCOMPLETE),INTERGENIC(MODIFIER||||||||||1)	GT:PL	0/1:51,0,148
chrA02	6474396	chrA02:6474396_C/T	C	T	172	.	DP=17;VDB=0.987082;RPB=0.958048;MQB=0.981133;BQB=0.318527;MQSB=0.833753;SGB=-0.670168;MQ0F=0;ICB=1;HOB=0.5;AC=1;AN=2;DP4=4,3,7,3;MQ=57;EFF=DOWNSTREAM(MODIFIER||2577|||BnaA02g12230D|||BnaA02g12230D||1|WARNING_TRANSCRIPT_INCOMPLETE),INTERGENIC(MODIFIER||||||||||1),UPSTREAM(MODIFIER||344|||BnaA02g12220D|||BnaA02g12220D||1)	GT:PL	0/1:205,0,163
chrA02	6528561	chrA02:6528561_A/C	A	C	50	.	DP=2;VDB=0.02;MQSB=1;SGB=-0.453602;MQ0F=0;AC=2;AN=2;DP4=0,0,1,1;MQ=60;EFF=DOWNSTREAM(MODIFIER||4297|||BnaA02g12350D|||BnaA02g12350D||1|WARNING_TRANSCRIPT_INCOMPLETE),DOWNSTREAM(MODIFIER||4540|||BnaA02g12320D|||BnaA02g12320D||1|WARNING_TRANSCRIPT_INCOMPLETE),INTRON(MODIFIER|||||BnaA02g12340D|||BnaA02g12340D|4|1|WARNING_TRANSCRIPT_INCOMPLETE),UPSTREAM(MODIFIER||2486|||BnaA02g12330D|||BnaA02g12330D||1|WARNING_TRANSCRIPT_INCOMPLETE)	GT:PL	1/1:78,6,0
chrA02	6625210	chrA02:6625210_C/T	C	T	68	.	DP=11;VDB=0.761018;RPB=0.200967;MQB=0.964642;BQB=0.562708;MQSB=0.964642;SGB=-0.556411;MQ0F=0;ICB=1;HOB=0.5;AC=1;AN=2;DP4=3,4,1,3;MQ=60;EFF=INTERGENIC(MODIFIER||||||||||1)	GT:PL	0/1:101,0,189
chrA02	6671459	chrA02:6671459_C/T	C	T	93	.	DP=12;VDB=0.427066;RPB=0.891517;MQB=0.950952;BQB=0.564628;MQSB=0.950952;SGB=-0.590765;MQ0F=0;ICB=1;HOB=0.5;AC=1;AN=2;DP4=2,4,3,2;MQ=55;EFF=SYNONYMOUS_CODING(LOW|SILENT|cgC/cgT|R149||BnaA02g12440D|||BnaA02g12440D|2|1|WARNING_TRANSCRIPT_INCOMPLETE)	GT:PL	0/1:126,0,153
chrA02	6671949	chrA02:6671949_C/T	C	T	131	.	DP=11;VDB=0.12166;RPB=0.335918;MQB=1.00775;BQB=0.895781;MQSB=0.952347;SGB=-0.616816;MQ0F=0;ICB=1;HOB=0.5;AC=1;AN=2;DP4=0,4,5,1;MQ=60;EFF=NON_SYNONYMOUS_CODING(MODERATE|MISSENSE|Cgc/Tgc|R313C||BnaA02g12440D|||BnaA02g12440D|2|1|WARNING_TRANSCRIPT_INCOMPLETE)	GT:PL	0/1:164,0,92
chrA02	6730925	chrA02:6730925_C/T	C	T	37.5813	.	DP=10;VDB=0.301053;RPB=0.458241;MQB=0.916482;BQB=0.458241;SGB=-0.511536;MQ0F=0;ICB=1;HOB=0.5;AC=1;AN=2;DP4=7,0,3,0;MQ=60;EFF=DOWNSTREAM(MODIFIER||2941|||BnaA02g12540D|||BnaA02g12540D||1),INTERGENIC(MODIFIER||||||||||1),UPSTREAM(MODIFIER||1419|||BnaA02g12550D|||BnaA02g12550D||1|WARNING_TRANSCRIPT_MULTIPLE_STOP_CODONS)	GT:PL	0/1:71,0,148
chrA02	6742076	chrA02:6742076_C/T	C	T	73	.	DP=9;VDB=0.693673;RPB=0.974597;MQB=0.406082;BQB=0.487298;MQSB=0.406082;SGB=-0.590765;MQ0F=0;ICB=1;HOB=0.5;AC=1;AN=2;DP4=1,3,4,1;MQ=52;EFF=INTERGENIC(MODIFIER||||||||||1)	GT:PL	0/1:106,0,115
chrA02	6753324	chrA02:6753324_C/T	C	T	154	.	DP=18;VDB=0.988181;RPB=0.991266;MQB=1;BQB=0.939528;MQSB=1;SGB=-0.662043;MQ0F=0;ICB=1;HOB=0.5;AC=1;AN=2;DP4=3,6,7,2;MQ=60;EFF=NON_SYNONYMOUS_CODING(MODERATE|MISSENSE|Gag/Aag|E43K||BnaA02g12560D|||BnaA02g12560D|2|1|WARNING_TRANSCRIPT_INCOMPLETE)	GT:PL	0/1:187,0,198
chrA02	6875831	chrA02:6875831_C/T	C	T	67	.	DP=8;VDB=0.337235;RPB=0.868321;MQB=0.992367;BQB=0.372138;SGB=-0.556411;MQ0F=0;ICB=1;HOB=0.5;AC=1;AN=2;DP4=0,4,0,4;MQ=60;EFF=INTERGENIC(MODIFIER||||||||||1)	GT:PL	0/1:100,0,104
chrA02	6927664	chrA02:6927664_C/T	C	T	91	.	DP=13;VDB=0.503385;RPB=0.997325;MQB=0.84246;BQB=0.635922;MQSB=0.899815;SGB=-0.590765;MQ0F=0;ICB=1;HOB=0.5;AC=1;AN=2;DP4=5,3,2,3;MQ=57;EFF=INTERGENIC(MODIFIER||||||||||1),UPSTREAM(MODIFIER||158|||BnaA02g12820D|||BnaA02g12820D||1|WARNING_TRANSCRIPT_INCOMPLETE),UPSTREAM(MODIFIER||2470|||BnaA02g12830D|||BnaA02g12830D||1),UPSTREAM(MODIFIER||3245|||BnaA02g12810D|||BnaA02g12810D||1),UPSTREAM(MODIFIER||4500|||BnaA02g12800D|||BnaA02g12800D||1)	GT:PL	0/1:124,0,194
chrA02	6931099	chrA02:6931099_C/T	C	T	118	.	DP=14;VDB=0.810983;RPB=1;MQB=0.875173;BQB=0.902954;MQSB=0.875173;SGB=-0.616816;MQ0F=0;ICB=1;HOB=0.5;AC=1;AN=2;DP4=6,2,2,4;MQ=57;EFF=DOWNSTREAM(MODIFIER||405|||BnaA02g12830D|||BnaA02g12830D||1),DOWNSTREAM(MODIFIER||4224|||BnaA02g12840D|||BnaA02g12840D||1),INTERGENIC(MODIFIER||||||||||1),UPSTREAM(MODIFIER||3593|||BnaA02g12820D|||BnaA02g12820D||1|WARNING_TRANSCRIPT_INCOMPLETE)	GT:PL	0/1:151,0,196
chrA02	6988749	chrA02:6988749_C/T	C	T	4.63609	.	DP=12;VDB=0.14;RPB=0.7;MQB=0.7;BQB=0.7;MQSB=0.506703;SGB=-0.453602;MQ0F=0;ICB=1;HOB=0.5;AC=1;AN=2;DP4=6,4,1,1;MQ=54;EFF=NON_SYNONYMOUS_CODING(MODERATE|MISSENSE|Ggt/Agt|G3391S||BnaA02g12880D|||BnaA02g12880D|36|1|WARNING_TRANSCRIPT_MULTIPLE_STOP_CODONS)	GT:PL	0/1:38,0,234
chrA02	6991677	chrA02:6991677_C/T	C	T	185	.	DP=18;VDB=0.405936;RPB=0.938795;MQB=0.566419;BQB=0.566419;MQSB=0.939528;SGB=-0.670168;MQ0F=0;ICB=1;HOB=0.5;AC=1;AN=2;DP4=4,4,5,5;MQ=48;EFF=INTRON(MODIFIER|||||BnaA02g12880D|||BnaA02g12880D|24|1|WARNING_TRANSCRIPT_MULTIPLE_STOP_CODONS)	GT:PL	0/1:218,0,190
chrA02	7001178	chrA02:7001178_C/T	C	T	190	.	DP=14;VDB=0.762398;RPB=0.236928;MQB=1;BQB=0.99005;MQSB=1;SGB=-0.670168;MQ0F=0;ICB=1;HOB=0.5;AC=1;AN=2;DP4=2,2,3,7;MQ=60;EFF=NON_SYNONYMOUS_CODING(MODERATE|MISSENSE|Gac/Aac|D427N||BnaA02g12880D|||BnaA02g12880D|8|1|WARNING_TRANSCRIPT_MULTIPLE_STOP_CODONS)	GT:PL	0/1:223,0,99
chrA02	7052139	chrA02:7052139_C/T	C	T	116	.	DP=12;VDB=0.377852;RPB=0.372712;MQB=0.372712;BQB=0.47436;MQSB=0.253351;SGB=-0.616816;MQ0F=0;ICB=1;HOB=0.5;AC=1;AN=2;DP4=2,4,5,1;MQ=55;EFF=DOWNSTREAM(MODIFIER||3049|||BnaA02g12980D|||BnaA02g12980D||1|WARNING_TRANSCRIPT_MULTIPLE_STOP_CODONS),SYNONYMOUS_CODING(LOW|SILENT|gaC/gaT|D447||BnaA02g12970D|||BnaA02g12970D|4|1|WARNING_TRANSCRIPT_INCOMPLETE)	GT:PL	0/1:149,0,147
chrA02	7093487	chrA02:7093487_C/T	C	T	9.15913	.	DP=6;VDB=0.82;RPB=1;MQB=1;BQB=0;MQSB=0.861511;SGB=-0.453602;MQ0F=0;ICB=1;HOB=0.5;AC=1;AN=2;DP4=2,2,1,1;MQ=40;EFF=INTERGENIC(MODIFIER||||||||||1)	GT:PL	0/1:42,0,116
chrA02	7096038	chrA02:7096038_T/G	T	G	114	.	DP=22;VDB=0.185182;RPB=0.924723;MQB=0.030861;BQB=0.838545;MQSB=0.877714;SGB=-0.670168;MQ0F=0;ICB=1;HOB=0.5;AC=1;AN=2;DP4=8,4,10,0;MQ=48;EFF=DOWNSTREAM(MODIFIER||4973|||BnaA02g13030D|||BnaA02g13030D||1),INTERGENIC(MODIFIER||||||||||1)	GT:PL	0/1:147,0,240
chrA02	7130017	chrA02:7130017_C/T	C	T	77	.	DP=9;VDB=0.92749;RPB=0.974597;MQB=0.974597;BQB=0.89338;MQSB=0.649731;SGB=-0.556411;MQ0F=0;ICB=1;HOB=0.5;AC=1;AN=2;DP4=3,2,2,2;MQ=54;EFF=INTERGENIC(MODIFIER||||||||||1)	GT:PL	0/1:110,0,137
chrA02	7382342	chrA02:7382342_C/T	C	T	41.4015	.	DP=11;VDB=0.988067;RPB=0.979382;MQB=1;BQB=0.774755;MQSB=1;SGB=-0.511536;MQ0F=0;ICB=1;HOB=0.5;AC=1;AN=2;DP4=8,0,1,2;MQ=60;EFF=SYNONYMOUS_CODING(LOW|SILENT|tcC/tcT|S446||BnaA02g13400D|||BnaA02g13400D|16|1|WARNING_TRANSCRIPT_MULTIPLE_STOP_CODONS)	GT:PL	0/1:75,0,150
chrA02	7390507	chrA02:7390507_C/T	C	T	25.2785	.	DP=5;VDB=0.5;RPB=0.5;MQB=0.666667;BQB=0.166667;SGB=-0.453602;MQ0F=0;ICB=1;HOB=0.5;AC=1;AN=2;DP4=0,3,0,2;MQ=55;EFF=DOWNSTREAM(MODIFIER||4297|||BnaA02g13430D|||BnaA02g13430D||1|WARNING_TRANSCRIPT_INCOMPLETE),INTERGENIC(MODIFIER||||||||||1),UPSTREAM(MODIFIER||2749|||BnaA02g13420D|||BnaA02g13420D||1),UPSTREAM(MODIFIER||79|||BnaA02g13410D|||BnaA02g13410D||1)	GT:PL	0/1:58,0,81
chrA02	7392533	chrA02:7392533_C/T	C	T	21.6793	.	DP=7;VDB=0.48;RPB=0.8;MQB=1;BQB=0.4;MQSB=1.01283;SGB=-0.453602;MQ0F=0;ICB=1;HOB=0.5;AC=1;AN=2;DP4=3,2,0,2;MQ=60;EFF=DOWNSTREAM(MODIFIER||2271|||BnaA02g13430D|||BnaA02g13430D||1|WARNING_TRANSCRIPT_INCOMPLETE),DOWNSTREAM(MODIFIER||4870|||BnaA02g13440D|||BnaA02g13440D||1),INTERGENIC(MODIFIER||||||||||1),UPSTREAM(MODIFIER||2105|||BnaA02g13410D|||BnaA02g13410D||1),UPSTREAM(MODIFIER||723|||BnaA02g13420D|||BnaA02g13420D||1)	GT:PL	0/1:55,0,147
chrA02	7624891	chrA02:7624891_C/T	C	T	63	.	DP=11;VDB=0.41821;RPB=0.8618;MQB=0.891517;BQB=0.564628;MQSB=0.803868;SGB=-0.590765;MQ0F=0;ICB=1;HOB=0.5;AC=1;AN=2;DP4=2,4,2,3;MQ=31;EFF=DOWNSTREAM(MODIFIER||3105|||BnaA02g13850D|||BnaA02g13850D||1),INTERGENIC(MODIFIER||||||||||1)	GT:PL	0/1:96,0,119
chrA02	7740088	chrA02:7740088_C/T	C	T	31.0766	.	DP=12;VDB=0.345596;RPB=0.382304;MQB=0.962269;BQB=0.707404;MQSB=0.5;SGB=-0.511536;MQ0F=0;ICB=1;HOB=0.5;AC=1;AN=2;DP4=2,7,0,3;MQ=59;EFF=DOWNSTREAM(MODIFIER||3952|||BnaA02g13920D|||BnaA02g13920D||1),INTERGENIC(MODIFIER||||||||||1)	GT:PL	0/1:65,0,215
chrA02	8208373	chrA02:8208373_C/T	C	T	90	.	DP=6;VDB=0.480825;RPB=1;MQB=1;BQB=1;MQSB=1;SGB=-0.590765;MQ0F=0;ICB=1;HOB=0.5;AC=1;AN=2;DP4=0,1,1,4;MQ=43;EFF=DOWNSTREAM(MODIFIER||4|||BnaA02g14500D|||BnaA02g14500D||1|WARNING_TRANSCRIPT_INCOMPLETE),INTERGENIC(MODIFIER||||||||||1),UPSTREAM(MODIFIER||2108|||BnaA02g14510D|||BnaA02g14510D||1|WARNING_TRANSCRIPT_MULTIPLE_STOP_CODONS)	GT:PL	0/1:125,0,21
chrA02	8302637	chrA02:8302637_C/T	C	T	160	.	DP=12;VDB=0.105289;RPB=1;MQB=1;BQB=0.898672;MQSB=1;SGB=-0.662043;MQ0F=0;ICB=1;HOB=0.5;AC=1;AN=2;DP4=3,0,6,3;MQ=60;EFF=DOWNSTREAM(MODIFIER||2737|||BnaA02g14640D|||BnaA02g14640D||1),DOWNSTREAM(MODIFIER||975|||BnaA02g14630D|||BnaA02g14630D||1|WARNING_TRANSCRIPT_INCOMPLETE),NON_SYNONYMOUS_CODING(MODERATE|MISSENSE|Gat/Aat|D87N||BnaA02g14620D|||BnaA02g14620D|1|1|WARNING_TRANSCRIPT_INCOMPLETE)	GT:PL	0/1:194,0,55
chrA02	8357887	chrA02:8357887_C/T	C	T	130	.	DP=32;VDB=0.55693;RPB=0.976604;MQB=0.684691;BQB=0.991513;MQSB=0.50421;SGB=-0.651104;MQ0F=0;ICB=1;HOB=0.5;AC=1;AN=2;DP4=15,9,4,4;MQ=56;EFF=INTERGENIC(MODIFIER||||||||||1)	GT:PL	0/1:164,0,255
chrA02	8379014	chrA02:8379014_C/T	C	T	69	.	DP=9;VDB=0.118267;RPB=0.487298;MQB=0.974597;BQB=0.487298;MQSB=1;SGB=-0.556411;MQ0F=0;ICB=1;HOB=0.5;AC=1;AN=2;DP4=4,1,4,0;MQ=60;EFF=INTERGENIC(MODIFIER||||||||||1)	GT:PL	0/1:102,0,129
chrA02	8401224	chrA02:8401224_C/T	C	T	9.26756	.	DP=6;VDB=0.7;RPB=0.75;MQB=0.5;BQB=0.625;MQSB=1;SGB=-0.453602;MQ0F=0;ICB=1;HOB=0.5;AC=1;AN=2;DP4=3,1,2,0;MQ=54;EFF=DOWNSTREAM(MODIFIER||2894|||BnaA02g14730D|||BnaA02g14730D||1|WARNING_TRANSCRIPT_MULTIPLE_STOP_CODONS),INTERGENIC(MODIFIER||||||||||1)	GT:PL	0/1:42,0,109
chrA02	8493668	chrA02:8493668_C/T	C	T	89	.	DP=10;VDB=0.954032;RPB=1.00775;MQB=0.895781;BQB=1.00775;MQSB=0.0916482;SGB=-0.616816;MQ0F=0.1;ICB=1;HOB=0.5;AC=1;AN=2;DP4=3,1,4,2;MQ=46;EFF=STOP_GAINED(HIGH|NONSENSE|tgG/tgA|W587*||BnaA02g14820D|||BnaA02g14820D|6|1|WARNING_TRANSCRIPT_INCOMPLETE),UPSTREAM(MODIFIER||1675|||BnaA02g14800D|||BnaA02g14800D||1|WARNING_TRANSCRIPT_INCOMPLETE),UPSTREAM(MODIFIER||359|||BnaA02g14810D|||BnaA02g14810D||1)	GT:PL	0/1:122,0,95
chrA02	8651827	chrA02:8651827_C/T	C	T	27.097	.	DP=6;VDB=0.72;RPB=0.666667;MQB=0.666667;BQB=0.5;MQSB=0.666667;SGB=-0.453602;MQ0F=0;ICB=1;HOB=0.5;AC=1;AN=2;DP4=2,1,1,1;MQ=53;EFF=SYNONYMOUS_CODING(LOW|SILENT|caC/caT|H821||BnaA02g15050D|||BnaA02g15050D|12|1|WARNING_TRANSCRIPT_INCOMPLETE),UPSTREAM(MODIFIER||1205|||BnaA02g15060D|||BnaA02g15060D||1|WARNING_TRANSCRIPT_MULTIPLE_STOP_CODONS)	GT:PL	0/1:60,0,109
chrA02	8709487	chrA02:8709487_C/T	C	T	53	.	DP=11;VDB=0.703527;RPB=0.361741;MQB=0.643095;BQB=0.763675;MQSB=0.0891517;SGB=-0.556411;MQ0F=0;ICB=1;HOB=0.5;AC=1;AN=2;DP4=4,3,1,3;MQ=45;EFF=DOWNSTREAM(MODIFIER||2958|||BnaA02g15140D|||BnaA02g15140D||1|WARNING_TRANSCRIPT_INCOMPLETE),DOWNSTREAM(MODIFIER||4032|||BnaA02g15160D|||BnaA02g15160D||1|WARNING_TRANSCRIPT_INCOMPLETE),SYNONYMOUS_CODING(LOW|SILENT|gaG/gaA|E61||BnaA02g15150D|||BnaA02g15150D|1|1|WARNING_TRANSCRIPT_MULTIPLE_STOP_CODONS)	GT:PL	0/1:86,0,150
chrA02	8709593	chrA02:8709593_C/A	C	A	114	.	DP=13;VDB=0.168702;RPB=0.623736;MQB=0.378331;BQB=0.623736;MQSB=0.163537;SGB=-0.616816;MQ0F=0;ICB=1;HOB=0.5;AC=1;AN=2;DP4=4,3,4,2;MQ=44;EFF=DOWNSTREAM(MODIFIER||3064|||BnaA02g15140D|||BnaA02g15140D||1|WARNING_TRANSCRIPT_INCOMPLETE),DOWNSTREAM(MODIFIER||3926|||BnaA02g15160D|||BnaA02g15160D||1|WARNING_TRANSCRIPT_INCOMPLETE),NON_SYNONYMOUS_CODING(MODERATE|MISSENSE|tGg/tTg|W26L||BnaA02g15150D|||BnaA02g15150D|1|1|WARNING_TRANSCRIPT_MULTIPLE_STOP_CODONS)	GT:PL	0/1:147,0,153
chrA02	8751102	chrA02:8751102_T/A	T	A	4.46073	.	DP=17;VDB=0.549396;RPB=0.982301;MQB=0.382771;BQB=0.416862;MQSB=0.94394;SGB=-0.511536;MQ0F=0;ICB=1;HOB=0.5;AC=1;AN=2;DP4=4,10,0,3;MQ=51;EFF=DOWNSTREAM(MODIFIER||1230|||BnaA02g15210D|||BnaA02g15210D||1|WARNING_TRANSCRIPT_INCOMPLETE),DOWNSTREAM(MODIFIER||4103|||BnaA02g15220D|||BnaA02g15220D||1),INTERGENIC(MODIFIER||||||||||1)	GT:PL	0/1:38,0,255
chrA02	8783272	chrA02:8783272_C/T	C	T	38.8969	.	DP=39;VDB=0.510937;RPB=0.972104;MQB=0.814584;BQB=0.181272;MQSB=0.187475;SGB=-0.636426;MQ0F=0;ICB=1;HOB=0.5;AC=1;AN=2;DP4=13,19,1,6;MQ=56;EFF=INTERGENIC(MODIFIER||||||||||1),UPSTREAM(MODIFIER||3730|||BnaA02g15270D|||BnaA02g15270D||1|WARNING_TRANSCRIPT_INCOMPLETE)	GT:PL	0/1:74,0,255
chrA02	8803538	chrA02:8803538_C/T	C	T	30.2158	.	DP=5;VDB=0.5;RPB=0.666667;MQB=1;BQB=0.833333;MQSB=1;SGB=-0.453602;MQ0F=0;ICB=1;HOB=0.5;AC=1;AN=2;DP4=3,0,1,1;MQ=60;EFF=INTERGENIC(MODIFIER||||||||||1)	GT:PL	0/1:63,0,87
chrA02	8837813	chrA02:8837813_C/T	C	T	105	.	DP=13;VDB=0.150948;RPB=0.804959;MQB=0.765017;BQB=0.306895;MQSB=0.50373;SGB=-0.590765;MQ0F=0;ICB=1;HOB=0.5;AC=1;AN=2;DP4=2,6,3,2;MQ=55;EFF=DOWNSTREAM(MODIFIER||2115|||BnaA02g15330D|||BnaA02g15330D||1),DOWNSTREAM(MODIFIER||4441|||BnaA02g15340D|||BnaA02g15340D||1|WARNING_TRANSCRIPT_INCOMPLETE),INTERGENIC(MODIFIER||||||||||1),UPSTREAM(MODIFIER||3872|||BnaA02g15320D|||BnaA02g15320D||1|WARNING_TRANSCRIPT_INCOMPLETE)	GT:PL	0/1:138,0,170
chrA02	8842343	chrA02:8842343_C/T	C	T	49.8802	.	DP=10;VDB=0.779245;RPB=0.809011;MQB=0.924584;BQB=0.924584;MQSB=0.974597;SGB=-0.511536;MQ0F=0;ICB=1;HOB=0.5;AC=1;AN=2;DP4=4,2,1,2;MQ=60;EFF=NON_SYNONYMOUS_CODING(MODERATE|MISSENSE|gGt/gAt|G365D||BnaA02g15340D|||BnaA02g15340D|4|1|WARNING_TRANSCRIPT_INCOMPLETE),UPSTREAM(MODIFIER||4697|||BnaA02g15350D|||BnaA02g15350D||1),UPSTREAM(MODIFIER||895|||BnaA02g15330D|||BnaA02g15330D||1)	GT:PL	0/1:83,0,166
chrA02	9067495	chrA02:9067495_C/T	C	T	125	.	DP=11;VDB=0.712859;RPB=0.950952;MQB=0.950952;BQB=0.564628;MQSB=0.950952;SGB=-0.616816;MQ0F=0;ICB=1;HOB=0.5;AC=1;AN=2;DP4=3,2,2,4;MQ=60;EFF=INTERGENIC(MODIFIER||||||||||1)	GT:PL	0/1:158,0,144
chrA02	9156727	chrA02:9156727_C/T	C	T	47.2935	.	DP=7;VDB=0.979117;RPB=0.810265;MQB=1.01283;BQB=0.810265;MQSB=1;SGB=-0.511536;MQ0F=0;ICB=1;HOB=0.5;AC=1;AN=2;DP4=1,3,1,2;MQ=60;EFF=INTERGENIC(MODIFIER||||||||||1),UPSTREAM(MODIFIER||3158|||BnaA02g15700D|||BnaA02g15700D||1)	GT:PL	0/1:80,0,111
chrA02	9272000	chrA02:9272000_C/T	C	T	29.2647	.	DP=5;VDB=0.78;RPB=0.333333;MQB=1;BQB=0.5;MQSB=1;SGB=-0.453602;MQ0F=0;ICB=1;HOB=0.5;AC=1;AN=2;DP4=3,0,1,1;MQ=49;EFF=DOWNSTREAM(MODIFIER||4154|||BnaA02g15850D|||BnaA02g15850D||1),NON_SYNONYMOUS_CODING(MODERATE|MISSENSE|Ggt/Agt|G176S||BnaA02g15830D|||BnaA02g15830D|2|1|WARNING_TRANSCRIPT_MULTIPLE_STOP_CODONS),UPSTREAM(MODIFIER||2942|||BnaA02g15840D|||BnaA02g15840D||1)	GT:PL	0/1:62,0,81
chrA02	9556801	chrA02:9556801_C/T	C	T	86	.	DP=11;VDB=0.0658347;RPB=0.564628;MQB=0.8618;BQB=0.297172;MQSB=1;SGB=-0.590765;MQ0F=0;ICB=1;HOB=0.5;AC=1;AN=2;DP4=5,1,5,0;MQ=57;EFF=INTERGENIC(MODIFIER||||||||||1)	GT:PL	0/1:119,0,150
chrA02	9623832	chrA02:9623832_T/C	T	C	34.8766	.	DP=14;VDB=0.107235;RPB=0.505697;MQB=0.693041;BQB=0.460355;MQSB=0.927743;SGB=-0.511536;MQ0F=0;ICB=1;HOB=0.5;AC=1;AN=2;DP4=7,4,1,2;MQ=59;EFF=DOWNSTREAM(MODIFIER||4474|||BnaA02g16180D|||BnaA02g16180D||1|WARNING_TRANSCRIPT_MULTIPLE_STOP_CODONS),INTERGENIC(MODIFIER||||||||||1)	GT:PL	0/1:69,0,232
chrA02	9628343	chrA02:9628343_C/T	C	T	71	.	DP=4;VDB=0.267404;RPB=1;MQB=1;BQB=1;MQSB=1;SGB=-0.511536;MQ0F=0.25;AC=2;AN=2;DP4=1,0,2,1;MQ=37;EFF=NON_SYNONYMOUS_CODING(MODERATE|MISSENSE|gGa/gAa|G279E||BnaA02g16180D|||BnaA02g16180D|4|1|WARNING_TRANSCRIPT_MULTIPLE_STOP_CODONS)	GT:PL	1/1:98,5,0
chrA02	9629131	chrA02:9629131_C/T	C	T	37.2269	.	DP=12;VDB=0.690245;RPB=0.707404;MQB=0.995736;BQB=0.995736;MQSB=0.896474;SGB=-0.511536;MQ0F=0;ICB=1;HOB=0.5;AC=1;AN=2;DP4=3,6,2,1;MQ=53;EFF=NON_SYNONYMOUS_CODING(MODERATE|MISSENSE|aGg/aAg|R70K||BnaA02g16180D|||BnaA02g16180D|2|1|WARNING_TRANSCRIPT_MULTIPLE_STOP_CODONS)	GT:PL	0/1:71,0,207
chrA02	9655097	chrA02:9655097_G/A	G	A	160	.	DP=20;VDB=0.768162;RPB=0.659954;MQB=0.997118;BQB=0.176873;MQSB=0.972138;SGB=-0.662043;MQ0F=0;ICB=1;HOB=0.5;AC=1;AN=2;DP4=9,2,4,5;MQ=59;EFF=INTERGENIC(MODIFIER||||||||||1)	GT:PL	0/1:193,0,216
chrA02	9656214	chrA02:9656214_A/C	A	C	37.4163	.	DP=27;VDB=0.0323762;RPB=0.112343;MQB=0.90896;BQB=0.325603;MQSB=0.573566;SGB=-0.590765;MQ0F=0;ICB=1;HOB=0.5;AC=1;AN=2;DP4=10,12,0,5;MQ=52;EFF=INTERGENIC(MODIFIER||||||||||1)	GT:PL	0/1:72,0,255
chrA02	9656224	chrA02:9656224_C/T	C	T	18.9668	.	DP=25;VDB=0.0395055;RPB=0.0501991;MQB=0.989071;BQB=0.997257;MQSB=0.474917;SGB=-0.556411;MQ0F=0;ICB=1;HOB=0.5;AC=1;AN=2;DP4=10,11,0,4;MQ=53;EFF=INTERGENIC(MODIFIER||||||||||1)	GT:PL	0/1:54,0,255
chrA02	9841381	chrA02:9841381_C/T	C	T	180	.	DP=17;VDB=0.943893;RPB=0.971479;MQB=0.687289;BQB=0.959189;MQSB=0.687289;SGB=-0.662043;MQ0F=0;ICB=1;HOB=0.5;AC=1;AN=2;DP4=4,4,5,4;MQ=56;EFF=INTERGENIC(MODIFIER||||||||||1)	GT:PL	0/1:213,0,181
chrA02	9861380	chrA02:9861380_C/T	C	T	30.7847	.	DP=17;VDB=0.337235;RPB=0.960728;MQB=0.90252;BQB=0.259823;MQSB=0.998843;SGB=-0.556411;MQ0F=0;ICB=1;HOB=0.5;AC=1;AN=2;DP4=5,8,4,0;MQ=56;EFF=INTERGENIC(MODIFIER||||||||||1),UPSTREAM(MODIFIER||3071|||BnaA02g16520D|||BnaA02g16520D||1|WARNING_TRANSCRIPT_INCOMPLETE)	GT:PL	0/1:65,0,255
chrA02	9873334	chrA02:9873334_C/T	C	T	204	.	DP=15;VDB=0.815111;RPB=0.808101;MQB=1;BQB=0.997872;MQSB=1;SGB=-0.676189;MQ0F=0;ICB=1;HOB=0.5;AC=1;AN=2;DP4=2,2,8,3;MQ=60;EFF=DOWNSTREAM(MODIFIER||3015|||BnaA02g16550D|||BnaA02g16550D||1|WARNING_TRANSCRIPT_INCOMPLETE),DOWNSTREAM(MODIFIER||621|||BnaA02g16540D|||BnaA02g16540D||1),INTERGENIC(MODIFIER||||||||||1),UPSTREAM(MODIFIER||3053|||BnaA02g16530D|||BnaA02g16530D||1|WARNING_TRANSCRIPT_INCOMPLETE)	GT:PL	0/1:238,0,100
chrA02	9916920	chrA02:9916920_C/T	C	T	172	.	DP=17;VDB=0.880536;RPB=0.658478;MQB=0.928603;BQB=0.981652;MQSB=0.928603;SGB=-0.662043;MQ0F=0;ICB=1;HOB=0.5;AC=1;AN=2;DP4=5,3,4,5;MQ=59;EFF=INTERGENIC(MODIFIER||||||||||1)	GT:PL	0/1:205,0,185
chrA02	10018212	chrA02:10018212_C/T	C	T	84	.	DP=16;VDB=0.534935;RPB=0.427987;MQB=1;BQB=0.697005;MQSB=1;SGB=-0.590765;MQ0F=0;ICB=1;HOB=0.5;AC=1;AN=2;DP4=6,5,3,2;MQ=60;EFF=DOWNSTREAM(MODIFIER||2477|||BnaA02g16760D|||BnaA02g16760D||1),DOWNSTREAM(MODIFIER||2989|||BnaA02g16780D|||BnaA02g16780D||1|WARNING_TRANSCRIPT_INCOMPLETE),NON_SYNONYMOUS_CODING(MODERATE|MISSENSE|Gag/Aag|E651K||BnaA02g16770D|||BnaA02g16770D|7|1|WARNING_TRANSCRIPT_INCOMPLETE)	GT:PL	0/1:117,0,255
chrA02	10033587	chrA02:10033587_C/A	C	A	77	.	DP=20;VDB=0.0901919;RPB=0.612751;MQB=1;BQB=0.825863;MQSB=1;SGB=-0.616816;MQ0F=0;ICB=1;HOB=0.5;AC=1;AN=2;DP4=5,9,6,0;MQ=60;EFF=DOWNSTREAM(MODIFIER||764|||BnaA02g16810D|||BnaA02g16810D||1|WARNING_TRANSCRIPT_INCOMPLETE),INTRON(MODIFIER|||||BnaA02g16820D|||BnaA02g16820D|1|1|WARNING_TRANSCRIPT_INCOMPLETE),UPSTREAM(MODIFIER||1901|||BnaA02g16800D|||BnaA02g16800D||1|WARNING_TRANSCRIPT_INCOMPLETE),UPSTREAM(MODIFIER||3728|||BnaA02g16790D|||BnaA02g16790D||1|WARNING_TRANSCRIPT_INCOMPLETE)	GT:PL	0/1:110,0,255
chrA02	10053790	chrA02:10053790_C/T	C	T	40.564	.	DP=20;VDB=0.92749;RPB=0.318907;MQB=0.416862;BQB=0.696556;MQSB=0.885207;SGB=-0.556411;MQ0F=0;ICB=1;HOB=0.5;AC=1;AN=2;DP4=8,8,3,1;MQ=51;EFF=NON_SYNONYMOUS_CODING(MODERATE|MISSENSE|Gaa/Aaa|E58K||BnaA02g16880D|||BnaA02g16880D|2|1|WARNING_TRANSCRIPT_INCOMPLETE),UPSTREAM(MODIFIER||3655|||BnaA02g16870D|||BnaA02g16870D||1|WARNING_TRANSCRIPT_MULTIPLE_STOP_CODONS)	GT:PL	0/1:75,0,255
chrA02	10269154	chrA02:10269154_C/T	C	T	162	.	DP=10;VDB=0.482159;RPB=0.916482;MQB=0.916482;BQB=0.733186;MQSB=0.916482;SGB=-0.636426;MQ0F=0;ICB=1;HOB=0.5;AC=1;AN=2;DP4=0,3,3,4;MQ=60;EFF=DOWNSTREAM(MODIFIER||2514|||BnaA02g17100D|||BnaA02g17100D||1|WARNING_TRANSCRIPT_INCOMPLETE),DOWNSTREAM(MODIFIER||4302|||BnaA02g17090D|||BnaA02g17090D||1|WARNING_TRANSCRIPT_MULTIPLE_STOP_CODONS),INTRON(MODIFIER|||||BnaA02g17110D|||BnaA02g17110D|1|1|WARNING_TRANSCRIPT_MULTIPLE_STOP_CODONS),UPSTREAM(MODIFIER||3475|||BnaA02g17120D|||BnaA02g17120D||1),UPSTREAM(MODIFIER||3767|||BnaA02g17130D|||BnaA02g17130D||1|WARNING_TRANSCRIPT_INCOMPLETE)	GT:PL	0/1:195,0,74
chrA02	10289509	chrA02:10289509_C/T	C	T	23.3534	.	DP=11;VDB=0.185719;RPB=0.0803926;MQB=0.877913;BQB=0.184981;MQSB=0.924449;SGB=-0.511536;MQ0F=0;ICB=1;HOB=0.5;AC=1;AN=2;DP4=2,6,2,1;MQ=34;EFF=DOWNSTREAM(MODIFIER||2081|||BnaA02g17160D|||BnaA02g17160D||1),INTRON(MODIFIER|||||BnaA02g17170D|||BnaA02g17170D|2|1|WARNING_TRANSCRIPT_INCOMPLETE)	GT:PL	0/1:57,0,162
chrA02	10523652	chrA02:10523652_C/T	C	T	165	.	DP=17;VDB=0.744202;RPB=0.723806;MQB=1;BQB=0.807846;MQSB=1;SGB=-0.676189;MQ0F=0;ICB=1;HOB=0.5;AC=1;AN=2;DP4=3,3,10,1;MQ=60;EFF=DOWNSTREAM(MODIFIER||1960|||BnaA02g17380D|||BnaA02g17380D||1),INTRON(MODIFIER|||||BnaA02g17400D|||BnaA02g17400D|1|1|WARNING_TRANSCRIPT_INCOMPLETE),UPSTREAM(MODIFIER||4879|||BnaA02g17370D|||BnaA02g17370D||1|WARNING_TRANSCRIPT_MULTIPLE_STOP_CODONS),UPSTREAM(MODIFIER||879|||BnaA02g17390D|||BnaA02g17390D||1|WARNING_TRANSCRIPT_INCOMPLETE)	GT:PL	0/1:198,0,155
chrA02	10590319	chrA02:10590319_C/T	C	T	148	.	DP=14;VDB=0.306246;RPB=0.30295;MQB=0.925999;BQB=0.640197;MQSB=0.606531;SGB=-0.636426;MQ0F=0;ICB=1;HOB=0.5;AC=1;AN=2;DP4=2,5,3,4;MQ=56;EFF=DOWNSTREAM(MODIFIER||1056|||BnaA02g17550D|||BnaA02g17550D||1|WARNING_TRANSCRIPT_MULTIPLE_STOP_CODONS),SYNONYMOUS_CODING(LOW|SILENT|aaG/aaA|K157||BnaA02g17560D|||BnaA02g17560D|4|1|WARNING_TRANSCRIPT_INCOMPLETE),UPSTREAM(MODIFIER||2375|||BnaA02g17570D|||BnaA02g17570D||1),UPSTREAM(MODIFIER||4088|||BnaA02g17580D|||BnaA02g17580D||1|WARNING_TRANSCRIPT_INCOMPLETE)	GT:PL	0/1:181,0,178
chrA02	10617749	chrA02:10617749_C/T	C	T	56	.	DP=7;VDB=0.663927;RPB=0.202566;MQB=0.810265;BQB=0.202566;SGB=-0.556411;MQ0F=0;ICB=1;HOB=0.5;AC=1;AN=2;DP4=0,3,0,4;MQ=53;EFF=DOWNSTREAM(MODIFIER||1008|||BnaA02g17650D|||BnaA02g17650D||1),DOWNSTREAM(MODIFIER||2844|||BnaA02g17630D|||BnaA02g17630D||1),DOWNSTREAM(MODIFIER||4502|||BnaA02g17660D|||BnaA02g17660D||1),INTERGENIC(MODIFIER||||||||||1),UPSTREAM(MODIFIER||576|||BnaA02g17640D|||BnaA02g17640D||1)	GT:PL	0/1:89,0,81
chrA02	10647100	chrA02:10647100_C/T	C	T	25.3275	.	DP=4;VDB=0.72;RPB=1;MQB=0;BQB=0.75;MQSB=1;SGB=-0.453602;MQ0F=0;ICB=1;HOB=0.5;AC=1;AN=2;DP4=1,1,0,2;MQ=44;EFF=INTERGENIC(MODIFIER||||||||||1),UPSTREAM(MODIFIER||2539|||BnaA02g17710D|||BnaA02g17710D||1|WARNING_TRANSCRIPT_INCOMPLETE)	GT:PL	0/1:58,0,45
chrA02	10655929	chrA02:10655929_C/T	C	T	151	.	DP=15;VDB=0.482159;RPB=0.97357;MQB=0.0686612;BQB=0.444739;MQSB=0.959011;SGB=-0.636426;MQ0F=0.0666667;ICB=1;HOB=0.5;AC=1;AN=2;DP4=5,3,3,4;MQ=45;EFF=STOP_GAINED(HIGH|NONSENSE|Cag/Tag|Q875*||BnaA02g17710D|||BnaA02g17710D|11|1|WARNING_TRANSCRIPT_INCOMPLETE)	GT:PL	0/1:184,0,146
chrA02	10656607	chrA02:10656607_C/T	C	T	141	.	DP=13;VDB=0.168254;RPB=0.0204503;MQB=0.194278;BQB=0.194278;MQSB=0.920266;SGB=-0.636426;MQ0F=0;ICB=1;HOB=0.5;AC=1;AN=2;DP4=3,3,4,3;MQ=53;EFF=STOP_GAINED(HIGH|NONSENSE|Cag/Tag|Q1101*||BnaA02g17710D|||BnaA02g17710D|11|1|WARNING_TRANSCRIPT_INCOMPLETE)	GT:PL	0/1:174,0,156
chrA02	10668269	chrA02:10668269_C/T	C	T	123	.	DP=8;VDB=0.150948;RPB=0.150134;MQB=0.900802;BQB=0.750668;MQSB=0.900802;SGB=-0.590765;MQ0F=0;ICB=1;HOB=0.5;AC=1;AN=2;DP4=2,1,3,2;MQ=60;EFF=DOWNSTREAM(MODIFIER||3568|||BnaA02g17720D|||BnaA02g17720D||1),DOWNSTREAM(MODIFIER||437|||BnaA02g17730D|||BnaA02g17730D||1|WARNING_TRANSCRIPT_MULTIPLE_STOP_CODONS),INTERGENIC(MODIFIER||||||||||1)	GT:PL	0/1:156,0,88
chrA02	10836025	chrA02:10836025_C/T	C	T	85	.	DP=23;VDB=0.4587;RPB=0.0948563;MQB=0.203162;BQB=0.854821;MQSB=0.584925;SGB=-0.616816;MQ0F=0;ICB=1;HOB=0.5;AC=1;AN=2;DP4=13,4,3,3;MQ=40;EFF=DOWNSTREAM(MODIFIER||1837|||BnaA02g17910D|||BnaA02g17910D||1|WARNING_TRANSCRIPT_INCOMPLETE),DOWNSTREAM(MODIFIER||2902|||BnaA02g17930D|||BnaA02g17930D||1|WARNING_TRANSCRIPT_MULTIPLE_STOP_CODONS),DOWNSTREAM(MODIFIER||3977|||BnaA02g17900D|||BnaA02g17900D||1|WARNING_TRANSCRIPT_INCOMPLETE),INTERGENIC(MODIFIER||||||||||1),UPSTREAM(MODIFIER||389|||BnaA02g17920D|||BnaA02g17920D||1)	GT:PL	0/1:119,0,232
chrA02	10837838	chrA02:10837838_A/T	A	T	47.9144	.	DP=23;VDB=0.387746;RPB=0.901627;MQB=0.375164;BQB=0.951579;MQSB=0.214735;SGB=-0.616816;MQ0F=0.130435;ICB=1;HOB=0.5;AC=1;AN=2;DP4=8,9,3,3;MQ=41;EFF=DOWNSTREAM(MODIFIER||1089|||BnaA02g17930D|||BnaA02g17930D||1|WARNING_TRANSCRIPT_MULTIPLE_STOP_CODONS),DOWNSTREAM(MODIFIER||3576|||BnaA02g17940D|||BnaA02g17940D||1),DOWNSTREAM(MODIFIER||3650|||BnaA02g17910D|||BnaA02g17910D||1|WARNING_TRANSCRIPT_INCOMPLETE),INTERGENIC(MODIFIER||||||||||1),UPSTREAM(MODIFIER||2202|||BnaA02g17920D|||BnaA02g17920D||1)	GT:PL	0/1:82,0,255
chrA02	10871661	chrA02:10871661_G/A	G	A	217	.	DP=68;VDB=0.217505;RPB=0.441831;MQB=0.833753;BQB=0.683873;MQSB=0.994917;SGB=-0.692562;MQ0F=0;ICB=1;HOB=0.5;AC=1;AN=2;DP4=27,19,15,7;MQ=59;EFF=DOWNSTREAM(MODIFIER||2130|||BnaA02g17980D|||BnaA02g17980D||1|WARNING_TRANSCRIPT_INCOMPLETE),INTERGENIC(MODIFIER||||||||||1),UPSTREAM(MODIFIER||3127|||BnaA02g17970D|||BnaA02g17970D||1|WARNING_TRANSCRIPT_MULTIPLE_STOP_CODONS)	GT:PL	0/1:250,0,255
chrA02	10904891	chrA02:10904891_C/T	C	T	43.3757	.	DP=7;VDB=0.78654;RPB=1.01283;MQB=0.607698;BQB=0.607698;MQSB=0.3;SGB=-0.511536;MQ0F=0;ICB=1;HOB=0.5;AC=1;AN=2;DP4=4,0,1,2;MQ=37;EFF=SYNONYMOUS_CODING(LOW|SILENT|ccC/ccT|P152||BnaA02g18060D|||BnaA02g18060D|4|1|WARNING_TRANSCRIPT_INCOMPLETE)	GT:PL	0/1:76,0,78
chrA02	10905497	chrA02:10905497_T/C	T	C	9.84342	.	DP=17;VDB=0.166456;RPB=0.601736;MQB=0.992095;BQB=0.563599;MQSB=0.0203735;SGB=-0.511536;MQ0F=0.117647;ICB=1;HOB=0.5;AC=1;AN=2;DP4=7,7,2,1;MQ=38;EFF=DOWNSTREAM(MODIFIER||554|||BnaA02g18060D|||BnaA02g18060D||1|WARNING_TRANSCRIPT_INCOMPLETE),INTERGENIC(MODIFIER||||||||||1)	GT:PL	0/1:44,0,223
chrA02	10919928	chrA02:10919928_C/T	C	T	48.9181	.	DP=9;VDB=0.905887;RPB=0.924584;MQB=0.924584;BQB=0.924584;MQSB=0.974597;SGB=-0.511536;MQ0F=0;ICB=1;HOB=0.5;AC=1;AN=2;DP4=2,4,2,1;MQ=60;EFF=INTERGENIC(MODIFIER||||||||||1)	GT:PL	0/1:82,0,160
chrA02	10943991	chrA02:10943991_C/T	C	T	124	.	DP=9;VDB=0.30506;RPB=0.924584;MQB=0.924584;BQB=0.809011;MQSB=0.89338;SGB=-0.616816;MQ0F=0;ICB=1;HOB=0.5;AC=1;AN=2;DP4=3,0,2,4;MQ=57;EFF=INTRON(MODIFIER|||||BnaA02g18100D|||BnaA02g18100D|2|1|WARNING_TRANSCRIPT_MULTIPLE_STOP_CODONS),UPSTREAM(MODIFIER||4545|||BnaA02g18090D|||BnaA02g18090D||1)	GT:PL	0/1:157,0,70
chrA02	10955006	chrA02:10955006_C/T	C	T	106	.	DP=13;VDB=0.977979;RPB=0.777113;MQB=0.961166;BQB=0.143152;MQSB=1;SGB=-0.616816;MQ0F=0;ICB=1;HOB=0.5;AC=1;AN=2;DP4=1,6,2,4;MQ=60;EFF=INTERGENIC(MODIFIER||||||||||1),UPSTREAM(MODIFIER||1674|||BnaA02g18120D|||BnaA02g18120D||1|WARNING_TRANSCRIPT_INCOMPLETE),UPSTREAM(MODIFIER||4|||BnaA02g18110D|||BnaA02g18110D||1|WARNING_TRANSCRIPT_INCOMPLETE)	GT:PL	0/1:139,0,158
chrA02	10958758	chrA02:10958758_C/T	C	T	17.5706	.	DP=7;VDB=0.5;RPB=0.4;MQB=1;BQB=0.7;SGB=-0.453602;MQ0F=0;ICB=1;HOB=0.5;AC=1;AN=2;DP4=0,5,0,2;MQ=60;EFF=DOWNSTREAM(MODIFIER||1840|||BnaA02g18120D|||BnaA02g18120D||1|WARNING_TRANSCRIPT_INCOMPLETE),INTERGENIC(MODIFIER||||||||||1),UPSTREAM(MODIFIER||3756|||BnaA02g18110D|||BnaA02g18110D||1|WARNING_TRANSCRIPT_INCOMPLETE)	GT:PL	0/1:51,0,123
chrA02	11080919	chrA02:11080919_G/A	G	A	154	.	DP=31;VDB=0.356497;RPB=0.962979;MQB=0.275467;BQB=0.400803;MQSB=0.743137;SGB=-0.670168;MQ0F=0.0322581;ICB=1;HOB=0.5;AC=1;AN=2;DP4=6,15,6,4;MQ=49;EFF=INTRON(MODIFIER|||||BnaA02g18280D|||BnaA02g18280D|17|1|WARNING_TRANSCRIPT_MULTIPLE_STOP_CODONS)	GT:PL	0/1:187,0,255
chrA02	11214600	chrA02:11214600_G/A	G	A	54	.	DP=6;VDB=0.17915;RPB=0.861511;MQB=0.861511;BQB=0.28717;MQSB=1;SGB=-0.511536;MQ0F=0;ICB=1;HOB=0.5;AC=1;AN=2;DP4=1,2,0,3;MQ=60;EFF=INTERGENIC(MODIFIER||||||||||1),UPSTREAM(MODIFIER||3217|||BnaA02g18500D|||BnaA02g18500D||1|WARNING_TRANSCRIPT_INCOMPLETE),UPSTREAM(MODIFIER||3613|||BnaA02g18490D|||BnaA02g18490D||1|WARNING_TRANSCRIPT_MULTIPLE_STOP_CODONS)	GT:PL	0/1:87,0,89
chrA02	11247782	chrA02:11247782_G/A	G	A	174	.	DP=16;VDB=0.498274;RPB=0.976745;MQB=0.555306;BQB=0.910176;MQSB=0.730199;SGB=-0.670168;MQ0F=0;ICB=1;HOB=0.5;AC=1;AN=2;DP4=3,3,2,8;MQ=56;EFF=INTERGENIC(MODIFIER||||||||||1)	GT:PL	0/1:207,0,143
chrA02	11345155	chrA02:11345155_G/A	G	A	24.3932	.	DP=10;VDB=0.549396;RPB=0.458241;MQB=0.824834;BQB=0.733186;MQSB=0.279932;SGB=-0.511536;MQ0F=0;ICB=1;HOB=0.5;AC=1;AN=2;DP4=4,3,2,1;MQ=46;EFF=INTERGENIC(MODIFIER||||||||||1)	GT:PL	0/1:58,0,174
chrA02	11410345	chrA02:11410345_C/T	C	T	88	.	DP=11;VDB=0.164385;RPB=0.8618;MQB=0.475476;BQB=0.950952;MQSB=0.532481;SGB=-0.616816;MQ0F=0;ICB=1;HOB=0.5;AC=1;AN=2;DP4=2,3,1,5;MQ=39;EFF=INTRON(MODIFIER|||||BnaA02g18660D|||BnaA02g18660D|3|1|WARNING_TRANSCRIPT_MULTIPLE_STOP_CODONS)	GT:PL	0/1:121,0,123
chrA02	11428475	chrA02:11428475_C/T	C	T	147	.	DP=12;VDB=0.288754;RPB=0.760054;MQB=0.95494;BQB=0.896474;MQSB=0.95494;SGB=-0.636426;MQ0F=0;ICB=1;HOB=0.5;AC=1;AN=2;DP4=0,5,5,2;MQ=60;EFF=INTERGENIC(MODIFIER||||||||||1),UPSTREAM(MODIFIER||4469|||BnaA02g18680D|||BnaA02g18680D||1|WARNING_TRANSCRIPT_INCOMPLETE)	GT:PL	0/1:180,0,107
chrA02	11545949	chrA02:11545949_C/A	C	A	138	.	DP=9;VDB=0.299782;RPB=1;MQB=1;BQB=1;MQSB=0.406082;SGB=-0.651104;MQ0F=0;AC=2;AN=2;DP4=1,0,3,5;MQ=30;EFF=SYNONYMOUS_CODING(LOW|SILENT|Cga/Aga|R159||BnaA02g18760D|||BnaA02g18760D|1|1)	GT:PL	1/1:165,2,0
chrA02	11548767	chrA02:11548767_C/T	C	T	136	.	DP=13;VDB=0.084975;RPB=0.695312;MQB=0.961166;BQB=0.961166;MQSB=0.470358;SGB=-0.636426;MQ0F=0;ICB=1;HOB=0.5;AC=1;AN=2;DP4=3,3,3,4;MQ=48;EFF=DOWNSTREAM(MODIFIER||2348|||BnaA02g18760D|||BnaA02g18760D||1),INTERGENIC(MODIFIER||||||||||1),UPSTREAM(MODIFIER||3819|||BnaA02g18770D|||BnaA02g18770D||1|WARNING_TRANSCRIPT_INCOMPLETE)	GT:PL	0/1:169,0,147
chrA02	11550221	chrA02:11550221_C/T	C	T	156	.	DP=8;VDB=0.822449;RPB=1;MQB=1;BQB=1;MQSB=0.6;SGB=-0.616816;MQ0F=0;ICB=1;HOB=0.5;AC=1;AN=2;DP4=1,0,4,2;MQ=56;EFF=DOWNSTREAM(MODIFIER||3802|||BnaA02g18760D|||BnaA02g18760D||1),DOWNSTREAM(MODIFIER||4037|||BnaA02g18780D|||BnaA02g18780D||1|WARNING_TRANSCRIPT_MULTIPLE_STOP_CODONS),INTERGENIC(MODIFIER||||||||||1),UPSTREAM(MODIFIER||2365|||BnaA02g18770D|||BnaA02g18770D||1|WARNING_TRANSCRIPT_INCOMPLETE)	GT:PL	0/1:191,0,20
chrA02	11562443	chrA02:11562443_C/T	C	T	121	.	DP=21;VDB=0.992602;RPB=0.872525;MQB=0.798183;BQB=0.579578;MQSB=0.999345;SGB=-0.636426;MQ0F=0.047619;ICB=1;HOB=0.5;AC=1;AN=2;DP4=6,8,2,5;MQ=54;EFF=DOWNSTREAM(MODIFIER||3721|||BnaA02g18790D|||BnaA02g18790D||1|WARNING_TRANSCRIPT_MULTIPLE_STOP_CODONS),DOWNSTREAM(MODIFIER||492|||BnaA02g18800D|||BnaA02g18800D||1|WARNING_TRANSCRIPT_MULTIPLE_STOP_CODONS),INTERGENIC(MODIFIER||||||||||1),UPSTREAM(MODIFIER||3078|||BnaA02g18810D|||BnaA02g18810D||1|WARNING_TRANSCRIPT_MULTIPLE_STOP_CODONS)	GT:PL	0/1:154,0,255
chrA02	11610844	chrA02:11610844_C/T	C	T	111	.	DP=14;VDB=0.177551;RPB=0.195278;MQB=0.703221;BQB=0.811936;MQSB=0.571605;SGB=-0.616816;MQ0F=0;ICB=1;HOB=0.5;AC=1;AN=2;DP4=5,3,2,4;MQ=51;EFF=DOWNSTREAM(MODIFIER||702|||BnaA02g18850D|||BnaA02g18850D||1),INTERGENIC(MODIFIER||||||||||1)	GT:PL	0/1:144,0,185
chrA02	11694033	chrA02:11694033_C/T	C	T	221	.	DP=17;VDB=0.060414;RPB=0.99361;MQB=0.762744;BQB=0.66348;MQSB=0.887766;SGB=-0.683931;MQ0F=0;ICB=1;HOB=0.5;AC=1;AN=2;DP4=3,1,4,9;MQ=58;EFF=DOWNSTREAM(MODIFIER||119|||BnaA02g18920D|||BnaA02g18920D||1|WARNING_TRANSCRIPT_INCOMPLETE),DOWNSTREAM(MODIFIER||4193|||BnaA02g18930D|||BnaA02g18930D||1),INTERGENIC(MODIFIER||||||||||1)	GT:PL	0/1:255,0,88
chrA02	11763731	chrA02:11763731_C/T	C	T	82	.	DP=11;VDB=0.41821;RPB=0.950952;MQB=0.356607;BQB=0.950952;MQSB=0.0594345;SGB=-0.590765;MQ0F=0;ICB=1;HOB=0.5;AC=1;AN=2;DP4=2,4,4,1;MQ=43;EFF=INTERGENIC(MODIFIER||||||||||1),UPSTREAM(MODIFIER||271|||BnaA02g19060D|||BnaA02g19060D||1),UPSTREAM(MODIFIER||2884|||BnaA02g19050D|||BnaA02g19050D||1|WARNING_TRANSCRIPT_INCOMPLETE),UPSTREAM(MODIFIER||4555|||BnaA02g19070D|||BnaA02g19070D||1|WARNING_TRANSCRIPT_INCOMPLETE)	GT:PL	0/1:115,0,136
chrA02	11865050	chrA02:11865050_C/T	C	T	64	.	DP=14;VDB=0.0277111;RPB=0.298197;MQB=1;BQB=1;MQSB=1;SGB=-0.556411;MQ0F=0;ICB=1;HOB=0.5;AC=1;AN=2;DP4=8,2,1,3;MQ=60;EFF=INTERGENIC(MODIFIER||||||||||1),UPSTREAM(MODIFIER||922|||BnaA02g19140D|||BnaA02g19140D||1)	GT:PL	0/1:97,0,212
chrA02	11879435	chrA02:11879435_C/T	C	T	32.4051	.	DP=10;VDB=0.92749;RPB=0.559863;MQB=0.727822;BQB=0.895781;MQSB=0.125;SGB=-0.556411;MQ0F=0.3;ICB=1;HOB=0.5;AC=1;AN=2;DP4=2,4,0,4;MQ=25;EFF=INTERGENIC(MODIFIER||||||||||1),UPSTREAM(MODIFIER||3321|||BnaA02g19160D|||BnaA02g19160D||1|WARNING_TRANSCRIPT_MULTIPLE_STOP_CODONS)	GT:PL	0/1:65,0,70
chrA02	11906709	chrA02:11906709_G/A	G	A	41.8094	.	DP=24;VDB=0.706942;RPB=0.940565;MQB=0.618541;BQB=0.782628;MQSB=0.634436;SGB=-0.616816;MQ0F=0;ICB=1;HOB=0.5;AC=1;AN=2;DP4=11,6,1,5;MQ=45;EFF=DOWNSTREAM(MODIFIER||3529|||BnaA02g19190D|||BnaA02g19190D||1|WARNING_TRANSCRIPT_INCOMPLETE),SYNONYMOUS_CODING(LOW|SILENT|agG/agA|R558||BnaA02g19180D|||BnaA02g19180D|8|1|WARNING_TRANSCRIPT_MULTIPLE_STOP_CODONS)	GT:PL	0/1:76,0,255
chrA02	11912438	chrA02:11912438_C/T	C	T	133	.	DP=10;VDB=0.479322;RPB=0.335918;MQB=1.00775;BQB=0.895781;MQSB=1.00775;SGB=-0.616816;MQ0F=0;ICB=1;HOB=0.5;AC=1;AN=2;DP4=1,3,3,3;MQ=60;EFF=DOWNSTREAM(MODIFIER||2881|||BnaA02g19180D|||BnaA02g19180D||1|WARNING_TRANSCRIPT_MULTIPLE_STOP_CODONS),INTERGENIC(MODIFIER||||||||||1),UPSTREAM(MODIFIER||448|||BnaA02g19190D|||BnaA02g19190D||1|WARNING_TRANSCRIPT_INCOMPLETE),UPSTREAM(MODIFIER||570|||BnaA02g19200D|||BnaA02g19200D||1|WARNING_TRANSCRIPT_INCOMPLETE)	GT:PL	0/1:166,0,111
chrA02	11932739	chrA02:11932739_C/T	C	T	12.0788	.	DP=9;VDB=0.84;RPB=0.285714;MQB=0.857143;BQB=1;MQSB=0.730948;SGB=-0.453602;MQ0F=0;ICB=1;HOB=0.5;AC=1;AN=2;DP4=4,3,0,2;MQ=57;EFF=SYNONYMOUS_CODING(LOW|SILENT|aaC/aaT|N137||BnaA02g19220D|||BnaA02g19220D|4|1|WARNING_TRANSCRIPT_MULTIPLE_STOP_CODONS),UPSTREAM(MODIFIER||3770|||BnaA02g19210D|||BnaA02g19210D||1|WARNING_TRANSCRIPT_INCOMPLETE)	GT:PL	0/1:46,0,195
chrA02	11973658	chrA02:11973658_G/A	G	A	49.402	.	DP=6;VDB=0.309755;RPB=0.28717;MQB=0.861511;BQB=0.861511;MQSB=1;SGB=-0.511536;MQ0F=0;ICB=1;HOB=0.5;AC=1;AN=2;DP4=3,0,1,2;MQ=60;EFF=INTERGENIC(MODIFIER||||||||||1)	GT:PL	0/1:82,0,77
chrA02	11982785	chrA02:11982785_T/G	T	G	114	.	DP=9;VDB=0.963191;RPB=0.924584;MQB=0.924584;BQB=0.346719;MQSB=0.924584;SGB=-0.616816;MQ0F=0;ICB=1;HOB=0.5;AC=1;AN=2;DP4=2,1,1,5;MQ=60;EFF=DOWNSTREAM(MODIFIER||559|||BnaA02g19280D|||BnaA02g19280D||1|WARNING_TRANSCRIPT_INCOMPLETE),INTERGENIC(MODIFIER||||||||||1),UPSTREAM(MODIFIER||1788|||BnaA02g19270D|||BnaA02g19270D||1|WARNING_TRANSCRIPT_MULTIPLE_STOP_CODONS)	GT:PL	0/1:147,0,88
chrA02	11982788	chrA02:11982788_G/T	G	T	117	.	DP=9;VDB=0.963191;RPB=0.924584;MQB=0.924584;BQB=0.346719;MQSB=0.924584;SGB=-0.616816;MQ0F=0;ICB=1;HOB=0.5;AC=1;AN=2;DP4=2,1,1,5;MQ=60;EFF=DOWNSTREAM(MODIFIER||556|||BnaA02g19280D|||BnaA02g19280D||1|WARNING_TRANSCRIPT_INCOMPLETE),INTERGENIC(MODIFIER||||||||||1),UPSTREAM(MODIFIER||1791|||BnaA02g19270D|||BnaA02g19270D||1|WARNING_TRANSCRIPT_MULTIPLE_STOP_CODONS)	GT:PL	0/1:150,0,88
chrA02	11997188	chrA02:11997188_C/T	C	T	161	.	DP=16;VDB=0.308129;RPB=0.951579;MQB=1;BQB=0.576102;MQSB=1;SGB=-0.651104;MQ0F=0;ICB=1;HOB=0.5;AC=1;AN=2;DP4=3,5,3,5;MQ=60;EFF=DOWNSTREAM(MODIFIER||4633|||BnaA02g19290D|||BnaA02g19290D||1|WARNING_TRANSCRIPT_MULTIPLE_STOP_CODONS),DOWNSTREAM(MODIFIER||985|||BnaA02g19320D|||BnaA02g19320D||1|WARNING_TRANSCRIPT_MULTIPLE_STOP_CODONS),INTERGENIC(MODIFIER||||||||||1),UPSTREAM(MODIFIER||1860|||BnaA02g19300D|||BnaA02g19300D||1),UPSTREAM(MODIFIER||319|||BnaA02g19310D|||BnaA02g19310D||1|WARNING_TRANSCRIPT_INCOMPLETE)	GT:PL	0/1:194,0,185
chrA02	12097360	chrA02:12097360_G/A	G	A	65	.	DP=16;VDB=0.14314;RPB=0.851779;MQB=0.427987;BQB=0.993603;MQSB=0.0284723;SGB=-0.590765;MQ0F=0;ICB=1;HOB=0.5;AC=1;AN=2;DP4=7,4,5,0;MQ=45;EFF=INTERGENIC(MODIFIER||||||||||1)	GT:PL	0/1:98,0,218
chrA02	12201621	chrA02:12201621_A/G	A	G	76	.	DP=3;VDB=0.0481132;MQSB=1;SGB=-0.511536;MQ0F=0;AC=2;AN=2;DP4=0,0,1,2;MQ=60;EFF=INTERGENIC(MODIFIER||||||||||1),UPSTREAM(MODIFIER||3430|||BnaA02g19640D|||BnaA02g19640D||1|WARNING_TRANSCRIPT_MULTIPLE_STOP_CODONS),UPSTREAM(MODIFIER||92|||BnaA02g19650D|||BnaA02g19650D||1|WARNING_TRANSCRIPT_MULTIPLE_STOP_CODONS)	GT:PL	1/1:104,9,0
chrA02	12212028	chrA02:12212028_C/T	C	T	90	.	DP=10;VDB=0.0139857;RPB=0.0476173;MQB=0.142852;BQB=0.952347;MQSB=0.761877;SGB=-0.590765;MQ0F=0.2;ICB=1;HOB=0.5;AC=1;AN=2;DP4=2,3,3,2;MQ=28;EFF=DOWNSTREAM(MODIFIER||3237|||BnaA02g19680D|||BnaA02g19680D||1|WARNING_TRANSCRIPT_INCOMPLETE),INTRON(MODIFIER|||||BnaA02g19670D|||BnaA02g19670D|9|1|WARNING_TRANSCRIPT_MULTIPLE_STOP_CODONS)	GT:PL	0/1:123,0,51
chrA02	12303365	chrA02:12303365_C/T	C	T	103	.	DP=13;VDB=0.789228;RPB=0.920266;MQB=0.961166;BQB=0.695312;MQSB=0.961166;SGB=-0.616816;MQ0F=0;ICB=1;HOB=0.5;AC=1;AN=2;DP4=3,4,4,2;MQ=60;EFF=DOWNSTREAM(MODIFIER||3034|||BnaA02g19890D|||BnaA02g19890D||1|WARNING_TRANSCRIPT_INCOMPLETE),INTERGENIC(MODIFIER||||||||||1),UPSTREAM(MODIFIER||4227|||BnaA02g19880D|||BnaA02g19880D||1|WARNING_TRANSCRIPT_MULTIPLE_STOP_CODONS)	GT:PL	0/1:136,0,173
chrA02	12331817	chrA02:12331817_C/T	C	T	162	.	DP=18;VDB=0.454873;RPB=0.46131;MQB=1;BQB=0.965097;MQSB=1;SGB=-0.651104;MQ0F=0;ICB=1;HOB=0.5;AC=1;AN=2;DP4=6,4,3,5;MQ=60;EFF=INTERGENIC(MODIFIER||||||||||1),UPSTREAM(MODIFIER||3085|||BnaA02g19950D|||BnaA02g19950D||1),UPSTREAM(MODIFIER||4947|||BnaA02g19960D|||BnaA02g19960D||1)	GT:PL	0/1:195,0,235
chrA02	12342855	chrA02:12342855_C/T	C	T	135	.	DP=10;VDB=0.953496;RPB=0.916482;MQB=0.824834;BQB=0.916482;MQSB=0.783809;SGB=-0.636426;MQ0F=0;ICB=1;HOB=0.5;AC=1;AN=2;DP4=1,2,5,2;MQ=47;EFF=NON_SYNONYMOUS_CODING(MODERATE|MISSENSE|gGg/gAg|G7E||BnaA02g19990D|||BnaA02g19990D|1|1|WARNING_TRANSCRIPT_MULTIPLE_STOP_CODONS),UPSTREAM(MODIFIER||2265|||BnaA02g19980D|||BnaA02g19980D||1),UPSTREAM(MODIFIER||3681|||BnaA02g20000D|||BnaA02g20000D||1|WARNING_TRANSCRIPT_INCOMPLETE),UPSTREAM(MODIFIER||4602|||BnaA02g19970D|||BnaA02g19970D||1)	GT:PL	0/1:168,0,78
chrA02	12655883	chrA02:12655883_C/T	C	T	125	.	DP=10;VDB=0.5;RPB=0.167959;MQB=1.00775;BQB=0.783809;MQSB=1.00775;SGB=-0.616816;MQ0F=0;ICB=1;HOB=0.5;AC=1;AN=2;DP4=2,2,2,4;MQ=60;EFF=INTERGENIC(MODIFIER||||||||||1)	GT:PL	0/1:158,0,106
chrA02	12774987	chrA02:12774987_C/T	C	T	92	.	DP=10;VDB=0.761128;RPB=0.857112;MQB=0.952347;BQB=0.666643;MQSB=0.895781;SGB=-0.590765;MQ0F=0;ICB=1;HOB=0.5;AC=1;AN=2;DP4=1,4,3,2;MQ=50;EFF=DOWNSTREAM(MODIFIER||3678|||BnaA02g20460D|||BnaA02g20460D||1|WARNING_TRANSCRIPT_MULTIPLE_STOP_CODONS),NON_SYNONYMOUS_CODING(MODERATE|MISSENSE|gGg/gAg|G215E||BnaA02g20470D|||BnaA02g20470D|1|1)	GT:PL	0/1:125,0,114
chrA02	12871735	chrA02:12871735_C/T	C	T	14.059	.	DP=12;VDB=0.732596;RPB=0.382304;MQB=0.962269;BQB=0.760709;MQSB=1;SGB=-0.511536;MQ0F=0;ICB=1;HOB=0.5;AC=1;AN=2;DP4=2,7,0,3;MQ=41;EFF=NON_SYNONYMOUS_CODING(MODERATE|MISSENSE|atG/atA|M177I||BnaA02g20530D|||BnaA02g20530D|2|1)	GT:PL	0/1:48,0,187
chrA02	12947172	chrA02:12947172_C/T	C	T	221	.	DP=18;VDB=0.153225;RPB=0.700784;MQB=1;BQB=0.33659;MQSB=1;SGB=-0.680642;MQ0F=0;ICB=1;HOB=0.5;AC=1;AN=2;DP4=2,3,6,6;MQ=60;EFF=INTERGENIC(MODIFIER||||||||||1),UPSTREAM(MODIFIER||272|||BnaA02g20570D|||BnaA02g20570D||1|WARNING_TRANSCRIPT_MULTIPLE_STOP_CODONS)	GT:PL	0/1:255,0,106
chrA02	12978689	chrA02:12978689_C/T	C	T	54	.	DP=6;VDB=0.228191;RPB=0.861511;MQB=0.861511;BQB=0.861511;SGB=-0.511536;MQ0F=0;ICB=1;HOB=0.5;AC=1;AN=2;DP4=0,3,0,3;MQ=60;EFF=INTERGENIC(MODIFIER||||||||||1),UPSTREAM(MODIFIER||2507|||BnaA02g20590D|||BnaA02g20590D||1|WARNING_TRANSCRIPT_INCOMPLETE),UPSTREAM(MODIFIER||3615|||BnaA02g20600D|||BnaA02g20600D||1),UPSTREAM(MODIFIER||3870|||BnaA02g20610D|||BnaA02g20610D||1)	GT:PL	0/1:87,0,87
chrA02	13034777	chrA02:13034777_C/T	C	T	98	.	DP=9;VDB=0.431509;RPB=0.974597;MQB=0.649731;BQB=0.649731;MQSB=1;SGB=-0.590765;MQ0F=0;ICB=1;HOB=0.5;AC=1;AN=2;DP4=0,4,1,4;MQ=55;EFF=INTRON(MODIFIER|||||BnaA02g20690D|||BnaA02g20690D|4|1),UPSTREAM(MODIFIER||2324|||BnaA02g20680D|||BnaA02g20680D||1|WARNING_TRANSCRIPT_MULTIPLE_STOP_CODONS)	GT:PL	0/1:131,0,98
chrA02	13114553	chrA02:13114553_C/T	C	T	91	.	DP=15;VDB=0.37035;RPB=0.309786;MQB=1;BQB=0.472367;MQSB=0.655816;SGB=-0.590765;MQ0F=0;ICB=1;HOB=0.5;AC=1;AN=2;DP4=6,4,4,1;MQ=55;EFF=DOWNSTREAM(MODIFIER||2196|||BnaA02g20800D|||BnaA02g20800D||1|WARNING_TRANSCRIPT_INCOMPLETE),INTERGENIC(MODIFIER||||||||||1)	GT:PL	0/1:124,0,234
chrA02	13116455	chrA02:13116455_T/C	T	C	193	.	DP=24;VDB=5.18635e-05;RPB=0.365163;MQB=0.077869;BQB=0.563039;MQSB=1;SGB=-0.676189;MQ0F=0;ICB=1;HOB=0.5;AC=1;AN=2;DP4=8,5,7,4;MQ=54;EFF=DOWNSTREAM(MODIFIER||3735|||BnaA02g20810D|||BnaA02g20810D||1),DOWNSTREAM(MODIFIER||4098|||BnaA02g20800D|||BnaA02g20800D||1|WARNING_TRANSCRIPT_INCOMPLETE),INTERGENIC(MODIFIER||||||||||1)	GT:PL	0/1:226,0,255
chrA02	13117620	chrA02:13117620_C/T	C	T	110	.	DP=26;VDB=0.215372;RPB=0.192367;MQB=0.914166;BQB=0.914166;MQSB=0.99963;SGB=-0.636426;MQ0F=0;ICB=1;HOB=0.5;AC=1;AN=2;DP4=8,10,5,2;MQ=59;EFF=DOWNSTREAM(MODIFIER||2570|||BnaA02g20810D|||BnaA02g20810D||1),INTERGENIC(MODIFIER||||||||||1)	GT:PL	0/1:143,0,255
chrA02	13118912	chrA02:13118912_C/T	C	T	171	.	DP=34;VDB=0.0833113;RPB=0.677211;MQB=0.910732;BQB=0.855554;MQSB=0.998662;SGB=-0.680642;MQ0F=0;ICB=1;HOB=0.5;AC=1;AN=2;DP4=11,11,5,7;MQ=58;EFF=DOWNSTREAM(MODIFIER||1278|||BnaA02g20810D|||BnaA02g20810D||1),INTERGENIC(MODIFIER||||||||||1)	GT:PL	0/1:204,0,255
chrA02	13221139	chrA02:13221139_C/T	C	T	73	.	DP=8;VDB=0.803107;RPB=0.62023;MQB=0.248092;BQB=0.62023;MQSB=0.450401;SGB=-0.556411;MQ0F=0;ICB=1;HOB=0.5;AC=1;AN=2;DP4=2,2,3,1;MQ=49;EFF=DOWNSTREAM(MODIFIER||4129|||BnaA02g20890D|||BnaA02g20890D||1|WARNING_TRANSCRIPT_INCOMPLETE),INTERGENIC(MODIFIER||||||||||1)	GT:PL	0/1:106,0,110
chrA02	13226884	chrA02:13226884_G/C	G	C	3.70642	.	DP=19;VDB=0.0714862;RPB=1;MQB=0.201897;BQB=0.855345;MQSB=0.933727;SGB=-0.511536;MQ0F=0;ICB=1;HOB=0.5;AC=1;AN=2;DP4=4,12,1,2;MQ=57;EFF=DOWNSTREAM(MODIFIER||4992|||BnaA02g20900D|||BnaA02g20900D||1|WARNING_TRANSCRIPT_MULTIPLE_STOP_CODONS),INTRON(MODIFIER|||||BnaA02g20890D|||BnaA02g20890D|2|1|WARNING_TRANSCRIPT_INCOMPLETE)	GT:PL	0/1:37,0,255
chrA02	13248632	chrA02:13248632_C/T	C	T	131	.	DP=13;VDB=0.442059;RPB=0.623736;MQB=0.531709;BQB=0.899815;MQSB=0.180092;SGB=-0.636426;MQ0F=0;ICB=1;HOB=0.5;AC=1;AN=2;DP4=4,2,5,2;MQ=45;EFF=SYNONYMOUS_STOP(LOW|SILENT|tGa/tAa|*495||BnaA02g20930D|||BnaA02g20930D|3|1),UPSTREAM(MODIFIER||4478|||BnaA02g20920D|||BnaA02g20920D||1)	GT:PL	0/1:164,0,130
chrA02	13295419	chrA02:13295419_C/T	C	T	55	.	DP=8;VDB=0.21346;RPB=0.450401;MQB=0.900802;BQB=0.900802;MQSB=0.900802;SGB=-0.511536;MQ0F=0;ICB=1;HOB=0.5;AC=1;AN=2;DP4=2,3,1,2;MQ=60;EFF=INTERGENIC(MODIFIER||||||||||1)	GT:PL	0/1:88,0,154
chrA02	13421451	chrA02:13421451_C/T	C	T	70	.	DP=13;VDB=0.292086;RPB=0.953497;MQB=1;BQB=1;MQSB=0.961166;SGB=-0.556411;MQ0F=0;ICB=1;HOB=0.5;AC=1;AN=2;DP4=4,5,2,2;MQ=60;EFF=INTERGENIC(MODIFIER||||||||||1)	GT:PL	0/1:103,0,220
chrA02	13486484	chrA02:13486484_C/T	C	T	161	.	DP=13;VDB=0.752987;RPB=1;MQB=0.826565;BQB=0.826565;MQSB=0.623736;SGB=-0.662043;MQ0F=0;ICB=1;HOB=0.5;AC=1;AN=2;DP4=3,1,4,5;MQ=55;EFF=INTERGENIC(MODIFIER||||||||||1),UPSTREAM(MODIFIER||4807|||BnaA02g21170D|||BnaA02g21170D||1|WARNING_TRANSCRIPT_MULTIPLE_STOP_CODONS)	GT:PL	0/1:194,0,94
chrA02	13511363	chrA02:13511363_C/T	C	T	213	.	DP=20;VDB=0.475586;RPB=0.930391;MQB=1;BQB=0.97436;MQSB=1;SGB=-0.676189;MQ0F=0;ICB=1;HOB=0.5;AC=1;AN=2;DP4=5,4,5,6;MQ=60;EFF=INTERGENIC(MODIFIER||||||||||1)	GT:PL	0/1:246,0,205
chrA02	13514874	chrA02:13514874_C/T	C	T	141	.	DP=18;VDB=0.342554;RPB=0.50373;MQB=1;BQB=0.708895;MQSB=1;SGB=-0.636426;MQ0F=0;ICB=1;HOB=0.5;AC=1;AN=2;DP4=9,1,4,3;MQ=60;EFF=INTERGENIC(MODIFIER||||||||||1)	GT:PL	0/1:174,0,186
chrA02	13541060	chrA02:13541060_C/T	C	T	108	.	DP=11;VDB=0.377852;RPB=0.950952;MQB=0.950952;BQB=0.950952;MQSB=0.964642;SGB=-0.616816;MQ0F=0;ICB=1;HOB=0.5;AC=1;AN=2;DP4=3,2,1,5;MQ=60;EFF=DOWNSTREAM(MODIFIER||2213|||BnaA02g21190D|||BnaA02g21190D||1),INTERGENIC(MODIFIER||||||||||1)	GT:PL	0/1:141,0,123
chrA02	13595037	chrA02:13595037_C/T	C	T	5.60705	.	DP=11;VDB=0.18;RPB=0.666667;MQB=0.611111;BQB=0.5;MQSB=0.829029;SGB=-0.453602;MQ0F=0;ICB=1;HOB=0.5;AC=1;AN=2;DP4=3,6,0,2;MQ=55;EFF=INTERGENIC(MODIFIER||||||||||1),UPSTREAM(MODIFIER||3542|||BnaA02g21240D|||BnaA02g21240D||1|WARNING_TRANSCRIPT_INCOMPLETE)	GT:PL	0/1:39,0,216
chrA02	13599605	chrA02:13599605_C/T	C	T	145	.	DP=14;VDB=0.774083;RPB=0.764228;MQB=0.800737;BQB=0.606531;MQSB=0.416667;SGB=-0.662043;MQ0F=0;ICB=1;HOB=0.5;AC=1;AN=2;DP4=1,4,1,8;MQ=50;EFF=INTERGENIC(MODIFIER||||||||||1)	GT:PL	0/1:178,0,110
chrA02	13636861	chrA02:13636861_C/T	C	T	109	.	DP=16;VDB=0.631962;RPB=0.779947;MQB=1;BQB=0.998531;MQSB=1;SGB=-0.616816;MQ0F=0;ICB=1;HOB=0.5;AC=1;AN=2;DP4=4,6,2,4;MQ=60;EFF=INTERGENIC(MODIFIER||||||||||1)	GT:PL	0/1:142,0,224
chrA02	13746576	chrA02:13746576_C/T	C	T	133	.	DP=8;VDB=0.275478;RPB=0.666667;MQB=1;BQB=1;MQSB=0.900802;SGB=-0.616816;MQ0F=0;ICB=1;HOB=0.5;AC=1;AN=2;DP4=1,1,4,2;MQ=60;EFF=DOWNSTREAM(MODIFIER||1875|||BnaA02g21360D|||BnaA02g21360D||1|WARNING_TRANSCRIPT_INCOMPLETE),INTERGENIC(MODIFIER||||||||||1),UPSTREAM(MODIFIER||2097|||BnaA02g21370D|||BnaA02g21370D||1|WARNING_TRANSCRIPT_INCOMPLETE)	GT:PL	0/1:167,0,52
chrA02	13834030	chrA02:13834030_C/T	C	T	14.0004	.	DP=9;VDB=0.14;RPB=0.571429;MQB=1;BQB=1;MQSB=1;SGB=-0.453602;MQ0F=0;ICB=1;HOB=0.5;AC=1;AN=2;DP4=6,1,1,1;MQ=60;EFF=DOWNSTREAM(MODIFIER||2040|||BnaA02g21480D|||BnaA02g21480D||1),DOWNSTREAM(MODIFIER||2717|||BnaA02g21460D|||BnaA02g21460D||1),DOWNSTREAM(MODIFIER||805|||BnaA02g21470D|||BnaA02g21470D||1),INTERGENIC(MODIFIER||||||||||1)	GT:PL	0/1:48,0,161
chrA02	13866839	chrA02:13866839_C/T	C	T	118	.	DP=14;VDB=0.537869;RPB=0.740818;MQB=0.434598;BQB=0.811936;MQSB=0.135054;SGB=-0.616816;MQ0F=0;ICB=1;HOB=0.5;AC=1;AN=2;DP4=6,2,2,4;MQ=45;EFF=DOWNSTREAM(MODIFIER||2514|||BnaA02g21500D|||BnaA02g21500D||1|WARNING_TRANSCRIPT_INCOMPLETE),SYNONYMOUS_CODING(LOW|SILENT|Cta/Tta|L50||BnaA02g21510D|||BnaA02g21510D|2|1|WARNING_TRANSCRIPT_INCOMPLETE),UPSTREAM(MODIFIER||4800|||BnaA02g21520D|||BnaA02g21520D||1)	GT:PL	0/1:151,0,159
chrA02	13968744	chrA02:13968744_C/T	C	T	75	.	DP=17;VDB=0.953804;RPB=0.934209;MQB=0.449329;BQB=0.241177;MQSB=0.980001;SGB=-0.590765;MQ0F=0;ICB=1;HOB=0.5;AC=1;AN=2;DP4=8,4,3,2;MQ=57;EFF=DOWNSTREAM(MODIFIER||3592|||BnaA02g21600D|||BnaA02g21600D||1|WARNING_TRANSCRIPT_MULTIPLE_STOP_CODONS),NON_SYNONYMOUS_CODING(MODERATE|MISSENSE|tCt/tTt|S214F||BnaA02g21590D|||BnaA02g21590D|3|1|WARNING_TRANSCRIPT_MULTIPLE_STOP_CODONS)	GT:PL	0/1:109,0,252
chrA02	14225091	chrA02:14225091_C/T	C	T	175	.	DP=15;VDB=0.455044;RPB=0.923116;MQB=0.411112;BQB=0.800737;MQSB=0.118442;SGB=-0.662043;MQ0F=0;ICB=1;HOB=0.5;AC=1;AN=2;DP4=4,1,4,5;MQ=56;EFF=DOWNSTREAM(MODIFIER||3226|||BnaA02g21820D|||BnaA02g21820D||1|WARNING_TRANSCRIPT_MULTIPLE_STOP_CODONS),INTERGENIC(MODIFIER||||||||||1),UPSTREAM(MODIFIER||331|||BnaA02g21810D|||BnaA02g21810D||1|WARNING_TRANSCRIPT_INCOMPLETE)	GT:PL	0/1:208,0,110
chrA02	14251227	chrA02:14251227_C/T	C	T	195	.	DP=15;VDB=0.312418;RPB=0.934728;MQB=0.544711;BQB=0.403532;MQSB=0.221641;SGB=-0.670168;MQ0F=0;ICB=1;HOB=0.5;AC=1;AN=2;DP4=1,4,7,3;MQ=48;EFF=STOP_GAINED(HIGH|NONSENSE|tgG/tgA|W492*||BnaA02g21860D|||BnaA02g21860D|17|1|WARNING_TRANSCRIPT_MULTIPLE_STOP_CODONS)	GT:PL	0/1:228,0,109
chrA02	14286939	chrA02:14286939_C/T	C	T	38.8064	.	DP=21;VDB=0.530999;RPB=0.981239;MQB=0.993205;BQB=0.927041;MQSB=0.685489;SGB=-0.616816;MQ0F=0.428571;ICB=1;HOB=0.5;AC=1;AN=2;DP4=6,9,2,4;MQ=25;EFF=INTERGENIC(MODIFIER||||||||||1),UPSTREAM(MODIFIER||1681|||BnaA02g21880D|||BnaA02g21880D||1),UPSTREAM(MODIFIER||4089|||BnaA02g21890D|||BnaA02g21890D||1|WARNING_TRANSCRIPT_INCOMPLETE)	GT:PL	0/1:72,0,165
chrA02	14321448	chrA02:14321448_C/T	C	T	179	.	DP=14;VDB=0.13615;RPB=0.41985;MQB=0.935229;BQB=0.41985;MQSB=0.899815;SGB=-0.651104;MQ0F=0;ICB=1;HOB=0.5;AC=1;AN=2;DP4=2,3,5,3;MQ=57;EFF=DOWNSTREAM(MODIFIER||1975|||BnaA02g21920D|||BnaA02g21920D||1),INTERGENIC(MODIFIER||||||||||1),UPSTREAM(MODIFIER||1213|||BnaA02g21930D|||BnaA02g21930D||1)	GT:PL	0/1:212,0,121
chrA02	14348047	chrA02:14348047_C/T	C	T	15.4579	.	DP=8;VDB=0.7;RPB=0.333333;MQB=1;BQB=0.416667;MQSB=1;SGB=-0.453602;MQ0F=0;ICB=1;HOB=0.5;AC=1;AN=2;DP4=1,5,0,2;MQ=60;EFF=INTERGENIC(MODIFIER||||||||||1),UPSTREAM(MODIFIER||3107|||BnaA02g21960D|||BnaA02g21960D||1|WARNING_TRANSCRIPT_MULTIPLE_STOP_CODONS)	GT:PL	0/1:49,0,144
chrA02	14355302	chrA02:14355302_C/T	C	T	102	.	DP=9;VDB=0.746873;RPB=0.406082;MQB=0.89338;BQB=0.89338;MQSB=0.89338;SGB=-0.590765;MQ0F=0;ICB=1;HOB=0.5;AC=1;AN=2;DP4=2,2,3,2;MQ=59;EFF=DOWNSTREAM(MODIFIER||571|||BnaA02g21960D|||BnaA02g21960D||1|WARNING_TRANSCRIPT_MULTIPLE_STOP_CODONS),INTERGENIC(MODIFIER||||||||||1)	GT:PL	0/1:135,0,113
chrA02	14355751	chrA02:14355751_C/T	C	T	150	.	DP=15;VDB=0.905336;RPB=0.785785;MQB=0.269146;BQB=1;MQSB=0.970446;SGB=-0.651104;MQ0F=0;ICB=1;HOB=0.5;AC=1;AN=2;DP4=4,3,6,2;MQ=43;EFF=DOWNSTREAM(MODIFIER||1020|||BnaA02g21960D|||BnaA02g21960D||1|WARNING_TRANSCRIPT_MULTIPLE_STOP_CODONS),INTERGENIC(MODIFIER||||||||||1)	GT:PL	0/1:183,0,132
chrA02	14355886	chrA02:14355886_C/T	C	T	165	.	DP=15;VDB=0.283405;RPB=1;MQB=0.97357;BQB=0.511891;MQSB=0.926163;SGB=-0.651104;MQ0F=0;ICB=1;HOB=0.5;AC=1;AN=2;DP4=6,1,5,3;MQ=53;EFF=DOWNSTREAM(MODIFIER||1155|||BnaA02g21960D|||BnaA02g21960D||1|WARNING_TRANSCRIPT_MULTIPLE_STOP_CODONS),INTERGENIC(MODIFIER||||||||||1)	GT:PL	0/1:198,0,152
chrA02	14357317	chrA02:14357317_C/T	C	T	126	.	DP=10;VDB=0.080746;RPB=0.0559863;MQB=0.727822;BQB=0.503877;MQSB=0.503877;SGB=-0.616816;MQ0F=0;ICB=1;HOB=0.5;AC=1;AN=2;DP4=2,2,4,2;MQ=50;EFF=DOWNSTREAM(MODIFIER||2586|||BnaA02g21960D|||BnaA02g21960D||1|WARNING_TRANSCRIPT_MULTIPLE_STOP_CODONS),INTERGENIC(MODIFIER||||||||||1)	GT:PL	0/1:159,0,118
chrA02	14385622	chrA02:14385622_C/T	C	T	122	.	DP=12;VDB=0.105075;RPB=0.864013;MQB=0.982603;BQB=0.71154;MQSB=1;SGB=-0.616816;MQ0F=0;ICB=1;HOB=0.5;AC=1;AN=2;DP4=2,4,2,4;MQ=60;EFF=DOWNSTREAM(MODIFIER||2972|||BnaA02g21990D|||BnaA02g21990D||1|WARNING_TRANSCRIPT_INCOMPLETE),INTERGENIC(MODIFIER||||||||||1)	GT:PL	0/1:155,0,160
chrA02	14406434	chrA02:14406434_C/T	C	T	150	.	DP=20;VDB=0.111782;RPB=0.764448;MQB=1;BQB=0.881841;MQSB=1;SGB=-0.651104;MQ0F=0;ICB=1;HOB=0.5;AC=1;AN=2;DP4=7,5,5,3;MQ=60;EFF=INTERGENIC(MODIFIER||||||||||1)	GT:PL	0/1:183,0,248
chrA02	14473069	chrA02:14473069_C/T	C	T	154	.	DP=11;VDB=0.215372;RPB=0.924449;MQB=0.964642;BQB=0.803868;MQSB=0.964642;SGB=-0.636426;MQ0F=0;ICB=1;HOB=0.5;AC=1;AN=2;DP4=2,2,2,5;MQ=60;EFF=DOWNSTREAM(MODIFIER||2294|||BnaA02g22040D|||BnaA02g22040D||1),INTERGENIC(MODIFIER||||||||||1),UPSTREAM(MODIFIER||2135|||BnaA02g22050D|||BnaA02g22050D||1|WARNING_TRANSCRIPT_INCOMPLETE)	GT:PL	0/1:187,0,110
chrA02	14546953	chrA02:14546953_C/T	C	T	113	.	DP=11;VDB=0.520678;RPB=0.356607;MQB=0.950952;BQB=0.475476;MQSB=1;SGB=-0.616816;MQ0F=0;ICB=1;HOB=0.5;AC=1;AN=2;DP4=2,3,1,5;MQ=60;EFF=DOWNSTREAM(MODIFIER||1208|||BnaA02g22100D|||BnaA02g22100D||1|WARNING_TRANSCRIPT_INCOMPLETE),INTERGENIC(MODIFIER||||||||||1),UPSTREAM(MODIFIER||4448|||BnaA02g22110D|||BnaA02g22110D||1|WARNING_TRANSCRIPT_MULTIPLE_STOP_CODONS)	GT:PL	0/1:146,0,129
chrA02	14568370	chrA02:14568370_C/T	C	T	184	.	DP=15;VDB=0.0885475;RPB=0.810528;MQB=1;BQB=0.99308;MQSB=1;SGB=-0.662043;MQ0F=0;ICB=1;HOB=0.5;AC=1;AN=2;DP4=4,2,5,4;MQ=60;EFF=INTERGENIC(MODIFIER||||||||||1)	GT:PL	0/1:217,0,150
chrA02	14575703	chrA02:14575703_C/T	C	T	139	.	DP=13;VDB=0.342553;RPB=0.961166;MQB=0.961166;BQB=0.623736;MQSB=1;SGB=-0.636426;MQ0F=0;ICB=1;HOB=0.5;AC=1;AN=2;DP4=2,4,1,6;MQ=60;EFF=INTERGENIC(MODIFIER||||||||||1)	GT:PL	0/1:172,0,163
chrA02	14620691	chrA02:14620691_C/T	C	T	131	.	DP=11;VDB=0.317275;RPB=0.950952;MQB=0.950952;BQB=0.950952;MQSB=0.924449;SGB=-0.616816;MQ0F=0;ICB=1;HOB=0.5;AC=1;AN=2;DP4=3,2,4,2;MQ=58;EFF=INTERGENIC(MODIFIER||||||||||1)	GT:PL	0/1:164,0,141
chrA02	14628804	chrA02:14628804_C/T	C	T	195	.	DP=22;VDB=0.5;RPB=0.366084;MQB=0.804615;BQB=0.804615;MQSB=0.770381;SGB=-0.670168;MQ0F=0.0454545;ICB=1;HOB=0.5;AC=1;AN=2;DP4=5,7,6,4;MQ=55;EFF=INTRON(MODIFIER|||||BnaA02g22140D|||BnaA02g22140D|10|1|WARNING_TRANSCRIPT_INCOMPLETE),SPLICE_SITE_ACCEPTOR(HIGH|||||BnaA02g22140D|||BnaA02g22140D|11|1|WARNING_TRANSCRIPT_INCOMPLETE)	GT:PL	0/1:228,0,236
chrA02	14646080	chrA02:14646080_C/T	C	T	105	.	DP=9;VDB=0.138089;RPB=0.89338;MQB=0.974597;BQB=0.730948;MQSB=0.924584;SGB=-0.590765;MQ0F=0;ICB=1;HOB=0.5;AC=1;AN=2;DP4=2,2,4,1;MQ=60;EFF=INTERGENIC(MODIFIER||||||||||1)	GT:PL	0/1:138,0,117
chrA02	14677273	chrA02:14677273_C/T	C	T	66	.	DP=15;VDB=0.701568;RPB=0.76338;MQB=1;BQB=0.692463;MQSB=1;SGB=-0.590765;MQ0F=0;ICB=1;HOB=0.5;AC=1;AN=2;DP4=2,8,0,5;MQ=60;EFF=INTERGENIC(MODIFIER||||||||||1),UPSTREAM(MODIFIER||4184|||BnaA02g22220D|||BnaA02g22220D||1),UPSTREAM(MODIFIER||4502|||BnaA02g22210D|||BnaA02g22210D||1|WARNING_TRANSCRIPT_INCOMPLETE)	GT:PL	0/1:99,0,218
chrA02	14736876	chrA02:14736876_C/T	C	T	112	.	DP=10;VDB=0.377852;RPB=1.00775;MQB=1.00775;BQB=0.895781;MQSB=0.916482;SGB=-0.616816;MQ0F=0;ICB=1;HOB=0.5;AC=1;AN=2;DP4=2,2,5,1;MQ=60;EFF=SYNONYMOUS_CODING(LOW|SILENT|agG/agA|R468||BnaA02g22250D|||BnaA02g22250D|2|1|WARNING_TRANSCRIPT_INCOMPLETE)	GT:PL	0/1:145,0,107
chrA02	14805142	chrA02:14805142_C/T	C	T	112	.	DP=12;VDB=0.978871;RPB=0.813189;MQB=0.71154;BQB=0.542126;MQSB=0.996401;SGB=-0.616816;MQ0F=0;ICB=1;HOB=0.5;AC=1;AN=2;DP4=4,2,4,2;MQ=55;EFF=INTERGENIC(MODIFIER||||||||||1),UPSTREAM(MODIFIER||1737|||BnaA02g22310D|||BnaA02g22310D||1|WARNING_TRANSCRIPT_MULTIPLE_STOP_CODONS)	GT:PL	0/1:145,0,160
chrA02	14827792	chrA02:14827792_C/T	C	T	150	.	DP=20;VDB=0.700218;RPB=0.123683;MQB=1;BQB=0.697593;MQSB=0.112755;SGB=-0.651104;MQ0F=0;ICB=1;HOB=0.5;AC=1;AN=2;DP4=7,5,4,4;MQ=54;EFF=DOWNSTREAM(MODIFIER||967|||BnaA02g22330D|||BnaA02g22330D||1),INTERGENIC(MODIFIER||||||||||1)	GT:PL	0/1:183,0,247
chrA02	14828090	chrA02:14828090_C/T	C	T	138	.	DP=16;VDB=0.916807;RPB=0.844114;MQB=0.965592;BQB=0.789232;MQSB=0.71829;SGB=-0.636426;MQ0F=0.0625;ICB=1;HOB=0.5;AC=1;AN=2;DP4=2,7,4,3;MQ=55;EFF=DOWNSTREAM(MODIFIER||1265|||BnaA02g22330D|||BnaA02g22330D||1),INTERGENIC(MODIFIER||||||||||1)	GT:PL	0/1:171,0,176
chrA02	14845657	chrA02:14845657_C/T	C	T	148	.	DP=17;VDB=0.078438;RPB=0.342519;MQB=0.887766;BQB=0.295511;MQSB=0.91051;SGB=-0.636426;MQ0F=0;ICB=1;HOB=0.5;AC=1;AN=2;DP4=4,6,4,3;MQ=59;EFF=INTERGENIC(MODIFIER||||||||||1)	GT:PL	0/1:181,0,232
chrA02	14869581	chrA02:14869581_C/T	C	T	12.0637	.	DP=7;VDB=0.32;RPB=0.5;MQB=1;BQB=0;MQSB=1;SGB=-0.453602;MQ0F=0;ICB=1;HOB=0.5;AC=1;AN=2;DP4=0,4,2,0;MQ=60;EFF=DOWNSTREAM(MODIFIER||498|||BnaA02g22360D|||BnaA02g22360D||1|WARNING_TRANSCRIPT_MULTIPLE_STOP_CODONS),INTERGENIC(MODIFIER||||||||||1)	GT:PL	0/1:45,0,97
chrA02	14884653	chrA02:14884653_T/C	T	C	49.3349	.	DP=2;VDB=0.38;MQSB=1;SGB=-0.453602;MQ0F=0;AC=2;AN=2;DP4=0,0,1,1;MQ=48;EFF=INTERGENIC(MODIFIER||||||||||1),UPSTREAM(MODIFIER||1872|||BnaA02g22370D|||BnaA02g22370D||1|WARNING_TRANSCRIPT_INCOMPLETE)	GT:PL	1/1:77,6,0
chrA02	14973161	chrA02:14973161_C/T	C	T	202	.	DP=18;VDB=0.9602;RPB=0.673119;MQB=1;BQB=0.99018;MQSB=1;SGB=-0.680642;MQ0F=0;ICB=1;HOB=0.5;AC=1;AN=2;DP4=2,4,3,9;MQ=60;EFF=INTERGENIC(MODIFIER||||||||||1)	GT:PL	0/1:235,0,136
chrA02	14974433	chrA02:14974433_C/T	C	T	179	.	DP=18;VDB=0.0119404;RPB=0.39194;MQB=0.924089;BQB=0.19429;MQSB=0.924089;SGB=-0.662043;MQ0F=0;ICB=1;HOB=0.5;AC=1;AN=2;DP4=4,5,5,4;MQ=58;EFF=INTERGENIC(MODIFIER||||||||||1)	GT:PL	0/1:212,0,194
chrA02	14985330	chrA02:14985330_C/T	C	T	91	.	DP=12;VDB=0.74324;RPB=0.253351;MQB=0.95494;BQB=0.6821;MQSB=0.982603;SGB=-0.590765;MQ0F=0;ICB=1;HOB=0.5;AC=1;AN=2;DP4=4,3,2,3;MQ=60;EFF=INTERGENIC(MODIFIER||||||||||1)	GT:PL	0/1:124,0,185
chrA02	15153703	chrA02:15153703_C/T	C	T	71	.	DP=10;VDB=0.0751808;RPB=0.783809;MQB=1.00775;BQB=0.895781;MQSB=1.00775;SGB=-0.556411;MQ0F=0;ICB=1;HOB=0.5;AC=1;AN=2;DP4=3,3,3,1;MQ=60;EFF=DOWNSTREAM(MODIFIER||1294|||BnaA02g22630D|||BnaA02g22630D||1),SYNONYMOUS_CODING(LOW|SILENT|ggG/ggA|G44||BnaA02g22620D|||BnaA02g22620D|2|1|WARNING_TRANSCRIPT_INCOMPLETE)	GT:PL	0/1:104,0,155
chrA02	15180023	chrA02:15180023_C/T	C	T	165	.	DP=16;VDB=0.301201;RPB=0.998327;MQB=1;BQB=0.581345;MQSB=1;SGB=-0.636426;MQ0F=0;ICB=1;HOB=0.5;AC=1;AN=2;DP4=5,3,4,3;MQ=60;EFF=DOWNSTREAM(MODIFIER||1218|||BnaA02g22660D|||BnaA02g22660D||1|WARNING_TRANSCRIPT_INCOMPLETE),DOWNSTREAM(MODIFIER||375|||BnaA02g22640D|||BnaA02g22640D||1|WARNING_TRANSCRIPT_INCOMPLETE),NON_SYNONYMOUS_CODING(MODERATE|MISSENSE|Gaa/Aaa|E68K||BnaA02g22650D|||BnaA02g22650D|1|1)	GT:PL	0/1:198,0,186
chrA02	15193192	chrA02:15193192_C/T	C	T	215	.	DP=17;VDB=0.439026;RPB=0.723806;MQB=1;BQB=0.968927;MQSB=1;SGB=-0.676189;MQ0F=0;ICB=1;HOB=0.5;AC=1;AN=2;DP4=5,1,6,5;MQ=60;EFF=INTERGENIC(MODIFIER||||||||||1),UPSTREAM(MODIFIER||3471|||BnaA02g22670D|||BnaA02g22670D||1)	GT:PL	0/1:248,0,135
chrA02	15195203	chrA02:15195203_C/T	C	T	136	.	DP=9;VDB=0.956478;RPB=0.809011;MQB=0.924584;BQB=0.924584;MQSB=0.974597;SGB=-0.616816;MQ0F=0;ICB=1;HOB=0.5;AC=1;AN=2;DP4=1,2,3,3;MQ=60;EFF=INTERGENIC(MODIFIER||||||||||1),UPSTREAM(MODIFIER||1460|||BnaA02g22670D|||BnaA02g22670D||1)	GT:PL	0/1:169,0,84
chrA02	15320800	chrA02:15320800_C/T	C	T	136	.	DP=12;VDB=0.592253;RPB=0.372712;MQB=0.982603;BQB=0.220239;MQSB=0.982603;SGB=-0.616816;MQ0F=0;ICB=1;HOB=0.5;AC=1;AN=2;DP4=3,3,3,3;MQ=60;EFF=DOWNSTREAM(MODIFIER||361|||BnaA02g22780D|||BnaA02g22780D||1),INTERGENIC(MODIFIER||||||||||1),UPSTREAM(MODIFIER||135|||BnaA02g22790D|||BnaA02g22790D||1|WARNING_TRANSCRIPT_INCOMPLETE),UPSTREAM(MODIFIER||807|||BnaA02g22800D|||BnaA02g22800D||1)	GT:PL	0/1:169,0,152
chrA02	15338503	chrA02:15338503_C/T	C	T	82	.	DP=11;VDB=0.320361;RPB=0.742931;MQB=0.356607;BQB=0.475476;MQSB=0.361741;SGB=-0.590765;MQ0F=0;ICB=1;HOB=0.5;AC=1;AN=2;DP4=3,3,4,1;MQ=51;EFF=DOWNSTREAM(MODIFIER||259|||BnaA02g22820D|||BnaA02g22820D||1|WARNING_TRANSCRIPT_INCOMPLETE),DOWNSTREAM(MODIFIER||3675|||BnaA02g22830D|||BnaA02g22830D||1|WARNING_TRANSCRIPT_MULTIPLE_STOP_CODONS),INTERGENIC(MODIFIER||||||||||1)	GT:PL	0/1:115,0,155
chrA02	15343208	chrA02:15343208_C/T	C	T	59	.	DP=16;VDB=0.23997;RPB=0.800574;MQB=1;BQB=0.832083;MQSB=1;SGB=-0.556411;MQ0F=0;ICB=1;HOB=0.5;AC=1;AN=2;DP4=10,2,1,3;MQ=60;EFF=DOWNSTREAM(MODIFIER||4964|||BnaA02g22820D|||BnaA02g22820D||1|WARNING_TRANSCRIPT_INCOMPLETE),NON_SYNONYMOUS_CODING(MODERATE|MISSENSE|Ggt/Agt|G365S||BnaA02g22830D|||BnaA02g22830D|3|1|WARNING_TRANSCRIPT_MULTIPLE_STOP_CODONS)	GT:PL	0/1:93,0,233
chrA02	15359571	chrA02:15359571_C/T	C	T	80	.	DP=8;VDB=0.100421;RPB=0.62023;MQB=0.868321;BQB=0.992367;MQSB=1;SGB=-0.556411;MQ0F=0;ICB=1;HOB=0.5;AC=1;AN=2;DP4=0,4,1,3;MQ=53;EFF=INTERGENIC(MODIFIER||||||||||1)	GT:PL	0/1:113,0,99
chrA02	15364566	chrA02:15364566_C/T	C	T	6.32754	.	DP=15;VDB=0.771809;RPB=0.809825;MQB=0.846482;BQB=0.149803;MQSB=0.153846;SGB=-0.511536;MQ0F=0;ICB=1;HOB=0.5;AC=1;AN=2;DP4=2,10,0,3;MQ=46;EFF=INTERGENIC(MODIFIER||||||||||1),UPSTREAM(MODIFIER||4488|||BnaA02g22850D|||BnaA02g22850D||1|WARNING_TRANSCRIPT_INCOMPLETE)	GT:PL	0/1:40,0,211
chrA02	15406245	chrA02:15406245_C/T	C	T	87	.	DP=10;VDB=0.888498;RPB=0.895781;MQB=0.783809;BQB=0.503877;MQSB=0.875;SGB=-0.616816;MQ0F=0;ICB=1;HOB=0.5;AC=1;AN=2;DP4=2,2,0,6;MQ=57;EFF=INTERGENIC(MODIFIER||||||||||1)	GT:PL	0/1:120,0,115
chrA02	15410564	chrA02:15410564_C/T	C	T	18.9098	.	DP=6;VDB=0.9;RPB=1;MQB=1;BQB=0.625;MQSB=1;SGB=-0.453602;MQ0F=0;ICB=1;HOB=0.5;AC=1;AN=2;DP4=2,2,0,2;MQ=60;EFF=INTERGENIC(MODIFIER||||||||||1)	GT:PL	0/1:52,0,124
chrA02	15486555	chrA02:15486555_C/T	C	T	32.0276	.	DP=15;VDB=0.368038;RPB=0.745722;MQB=0.957526;BQB=0.810528;MQSB=0.778801;SGB=-0.616816;MQ0F=0.333333;ICB=1;HOB=0.5;AC=1;AN=2;DP4=5,4,4,2;MQ=26;EFF=INTERGENIC(MODIFIER||||||||||1)	GT:PL	0/1:65,0,133
chrA02	15488264	chrA02:15488264_C/T	C	T	202	.	DP=20;VDB=0.542119;RPB=0.985816;MQB=0.968368;BQB=0.748798;MQSB=0.998439;SGB=-0.680642;MQ0F=0;ICB=1;HOB=0.5;AC=1;AN=2;DP4=0,7,3,9;MQ=49;EFF=INTERGENIC(MODIFIER||||||||||1)	GT:PL	0/1:235,0,123
chrA02	15538726	chrA02:15538726_C/T	C	T	132	.	DP=17;VDB=0.111782;RPB=0.129812;MQB=0.22313;BQB=0.998843;MQSB=0.0863735;SGB=-0.651104;MQ0F=0.352941;ICB=1;HOB=0.5;AC=1;AN=2;DP4=5,4,4,4;MQ=26;EFF=INTERGENIC(MODIFIER||||||||||1)	GT:PL	0/1:165,0,56
chrA02	15609274	chrA02:15609274_C/T	C	T	183	.	DP=15;VDB=0.639223;RPB=0.605479;MQB=0.939413;BQB=0.998265;MQSB=0.939413;SGB=-0.662043;MQ0F=0;ICB=1;HOB=0.5;AC=1;AN=2;DP4=4,2,5,4;MQ=58;EFF=DOWNSTREAM(MODIFIER||4174|||BnaA02g22930D|||BnaA02g22930D||1|WARNING_TRANSCRIPT_INCOMPLETE),INTERGENIC(MODIFIER||||||||||1)	GT:PL	0/1:216,0,147
chrA02	15632070	chrA02:15632070_G/C	G	C	92	.	DP=7;VDB=0.625428;RPB=1;MQB=1;BQB=1;MQSB=1;SGB=-0.616816;MQ0F=0.142857;AC=2;AN=2;DP4=0,1,1,5;MQ=24;EFF=INTERGENIC(MODIFIER||||||||||1)	GT:PL	1/1:119,12,0
chrA02	15702508	chrA02:15702508_C/T	C	T	107	.	DP=11;VDB=0.308315;RPB=0.356607;MQB=0.950952;BQB=0.891517;MQSB=0.950952;SGB=-0.590765;MQ0F=0;ICB=1;HOB=0.5;AC=1;AN=2;DP4=3,3,3,2;MQ=60;EFF=DOWNSTREAM(MODIFIER||2512|||BnaA02g22950D|||BnaA02g22950D||1|WARNING_TRANSCRIPT_INCOMPLETE),INTERGENIC(MODIFIER||||||||||1)	GT:PL	0/1:140,0,170
chrA02	15876697	chrA02:15876697_C/T	C	T	93	.	DP=8;VDB=0.739581;RPB=0.900802;MQB=0.900802;BQB=0.300267;MQSB=1;SGB=-0.590765;MQ0F=0;ICB=1;HOB=0.5;AC=1;AN=2;DP4=2,1,4,1;MQ=60;EFF=INTERGENIC(MODIFIER||||||||||1)	GT:PL	0/1:126,0,89
chrA02	15929516	chrA02:15929516_C/T	C	T	84	.	DP=9;VDB=0.622148;RPB=0;MQB=0.666667;BQB=0.833333;MQSB=0.666667;SGB=-0.616816;MQ0F=0;ICB=1;HOB=0.5;AC=1;AN=2;DP4=2,0,0,6;MQ=52;EFF=INTERGENIC(MODIFIER||||||||||1)	GT:PL	0/1:118,0,41
chrA02	15966292	chrA02:15966292_C/T	C	T	108	.	DP=11;VDB=0.328498;RPB=0.950952;MQB=0.950952;BQB=0.297172;MQSB=0.964642;SGB=-0.590765;MQ0F=0;ICB=1;HOB=0.5;AC=1;AN=2;DP4=2,4,2,3;MQ=60;EFF=SYNONYMOUS_CODING(LOW|SILENT|agG/agA|R171||BnaA02g23080D|||BnaA02g23080D|1|1|WARNING_TRANSCRIPT_MULTIPLE_STOP_CODONS),UPSTREAM(MODIFIER||3285|||BnaA02g23090D|||BnaA02g23090D||1),UPSTREAM(MODIFIER||3733|||BnaA02g23070D|||BnaA02g23070D||1|WARNING_TRANSCRIPT_INCOMPLETE)	GT:PL	0/1:141,0,151
chrA02	16013169	chrA02:16013169_C/T	C	T	34.5907	.	DP=10;VDB=0.88811;RPB=0.916482;MQB=0.916482;BQB=0.733186;MQSB=0.952347;SGB=-0.511536;MQ0F=0;ICB=1;HOB=0.5;AC=1;AN=2;DP4=2,5,3,0;MQ=60;EFF=INTERGENIC(MODIFIER||||||||||1)	GT:PL	0/1:68,0,182
chrA02	16074527	chrA02:16074527_C/T	C	T	133	.	DP=13;VDB=0.095534;RPB=0.777113;MQB=0.245404;BQB=0.695312;MQSB=0.908075;SGB=-0.636426;MQ0F=0;ICB=1;HOB=0.5;AC=1;AN=2;DP4=3,3,5,2;MQ=56;EFF=INTERGENIC(MODIFIER||||||||||1)	GT:PL	0/1:166,0,163
chrA02	16127114	chrA02:16127114_C/T	C	T	142	.	DP=10;VDB=0.377633;RPB=0.733186;MQB=0.916482;BQB=0.916482;MQSB=0.916482;SGB=-0.636426;MQ0F=0;ICB=1;HOB=0.5;AC=1;AN=2;DP4=1,2,2,5;MQ=57;EFF=INTERGENIC(MODIFIER||||||||||1)	GT:PL	0/1:175,0,81
chrA02	16148472	chrA02:16148472_C/T	C	T	160	.	DP=13;VDB=0.303719;RPB=0.777113;MQB=0.961166;BQB=0.961166;MQSB=1;SGB=-0.636426;MQ0F=0;ICB=1;HOB=0.5;AC=1;AN=2;DP4=2,4,3,4;MQ=60;EFF=INTRON(MODIFIER|||||BnaA02g23130D|||BnaA02g23130D|2|1|WARNING_TRANSCRIPT_INCOMPLETE),UPSTREAM(MODIFIER||4413|||BnaA02g23140D|||BnaA02g23140D||1|WARNING_TRANSCRIPT_INCOMPLETE)	GT:PL	0/1:193,0,160
chrA02	16159430	chrA02:16159430_C/T	C	T	113	.	DP=13;VDB=0.844031;RPB=0.531709;MQB=0.961166;BQB=0.777113;MQSB=1;SGB=-0.616816;MQ0F=0;ICB=1;HOB=0.5;AC=1;AN=2;DP4=4,3,5,1;MQ=60;EFF=DOWNSTREAM(MODIFIER||3501|||BnaA02g23140D|||BnaA02g23140D||1|WARNING_TRANSCRIPT_INCOMPLETE),INTRON(MODIFIER|||||BnaA02g23150D|||BnaA02g23150D|6|1|WARNING_TRANSCRIPT_INCOMPLETE)	GT:PL	0/1:146,0,195
chrA02	16185942	chrA02:16185942_C/T	C	T	128	.	DP=19;VDB=0.836076;RPB=0.352032;MQB=0.238671;BQB=0.61207;MQSB=0.164736;SGB=-0.651104;MQ0F=0.0526316;ICB=1;HOB=0.5;AC=1;AN=2;DP4=6,5,2,6;MQ=39;EFF=DOWNSTREAM(MODIFIER||4797|||BnaA02g23170D|||BnaA02g23170D||1|WARNING_TRANSCRIPT_INCOMPLETE),INTERGENIC(MODIFIER||||||||||1)	GT:PL	0/1:161,0,181
chrA02	16236312	chrA02:16236312_C/T	C	T	52	.	DP=9;VDB=0.88811;RPB=0.924584;MQB=0.924584;BQB=0.924584;MQSB=1;SGB=-0.511536;MQ0F=0;ICB=1;HOB=0.5;AC=1;AN=2;DP4=6,0,2,1;MQ=60;EFF=INTERGENIC(MODIFIER||||||||||1),UPSTREAM(MODIFIER||3398|||BnaA02g23220D|||BnaA02g23220D||1)	GT:PL	0/1:85,0,137
chrA02	16240696	chrA02:16240696_C/T	C	T	168	.	DP=18;VDB=0.921073;RPB=0.907133;MQB=1;BQB=0.440569;MQSB=1;SGB=-0.662043;MQ0F=0;ICB=1;HOB=0.5;AC=1;AN=2;DP4=7,2,6,3;MQ=60;EFF=DOWNSTREAM(MODIFIER||779|||BnaA02g23230D|||BnaA02g23230D||1|WARNING_TRANSCRIPT_INCOMPLETE),INTERGENIC(MODIFIER||||||||||1)	GT:PL	0/1:201,0,182
chrA02	16324327	chrA02:16324327_C/T	C	T	51	.	DP=11;VDB=0.21346;RPB=0.124514;MQB=0.184981;BQB=0.829029;MQSB=0.241161;SGB=-0.511536;MQ0F=0.181818;ICB=1;HOB=0.5;AC=1;AN=2;DP4=3,5,1,2;MQ=42;EFF=INTERGENIC(MODIFIER||||||||||1),UPSTREAM(MODIFIER||773|||BnaA02g23250D|||BnaA02g23250D||1|WARNING_TRANSCRIPT_INCOMPLETE)	GT:PL	0/1:84,0,148
chrA02	16394555	chrA02:16394555_C/T	C	T	47.9751	.	DP=9;VDB=0.862672;RPB=0.924584;MQB=0.924584;BQB=0.577865;MQSB=1;SGB=-0.511536;MQ0F=0;ICB=1;HOB=0.5;AC=1;AN=2;DP4=1,5,1,2;MQ=60;EFF=INTERGENIC(MODIFIER||||||||||1)	GT:PL	0/1:81,0,141
chrA02	16396090	chrA02:16396090_C/T	C	T	219	.	DP=15;VDB=0.97528;RPB=1;MQB=1;BQB=0.846154;MQSB=1;SGB=-0.683931;MQ0F=0;ICB=1;HOB=0.5;AC=1;AN=2;DP4=2,0,6,7;MQ=60;EFF=INTERGENIC(MODIFIER||||||||||1)	GT:PL	0/1:255,0,27
chrA02	16492624	chrA02:16492624_C/T	C	T	25.3868	.	DP=17;VDB=0.145389;RPB=0.697274;MQB=0.11148;BQB=0.66348;MQSB=0.968927;SGB=-0.556411;MQ0F=0;ICB=1;HOB=0.5;AC=1;AN=2;DP4=5,8,1,3;MQ=52;EFF=INTERGENIC(MODIFIER||||||||||1)	GT:PL	0/1:60,0,255
chrA02	16506608	chrA02:16506608_C/T	C	T	126	.	DP=13;VDB=0.59895;RPB=0.961166;MQB=0.899815;BQB=0.961166;MQSB=0.470358;SGB=-0.616816;MQ0F=0;ICB=1;HOB=0.5;AC=1;AN=2;DP4=5,2,2,4;MQ=54;EFF=DOWNSTREAM(MODIFIER||469|||BnaA02g23370D|||BnaA02g23370D||1|WARNING_TRANSCRIPT_MULTIPLE_STOP_CODONS),INTERGENIC(MODIFIER||||||||||1)	GT:PL	0/1:159,0,174
chrA02	16519758	chrA02:16519758_C/T	C	T	135	.	DP=10;VDB=0.960104;RPB=0.916482;MQB=0.824834;BQB=0.458241;MQSB=0.5;SGB=-0.636426;MQ0F=0;ICB=1;HOB=0.5;AC=1;AN=2;DP4=2,1,6,1;MQ=56;EFF=INTERGENIC(MODIFIER||||||||||1),UPSTREAM(MODIFIER||2197|||BnaA02g23400D|||BnaA02g23400D||1|WARNING_TRANSCRIPT_MULTIPLE_STOP_CODONS)	GT:PL	0/1:168,0,87
chrA02	16537531	chrA02:16537531_C/T	C	T	92	.	DP=17;VDB=0.551097;RPB=0.92664;MQB=0.621145;BQB=0.865847;MQSB=0.866667;SGB=-0.636426;MQ0F=0;ICB=1;HOB=0.5;AC=1;AN=2;DP4=2,8,0,7;MQ=57;EFF=INTERGENIC(MODIFIER||||||||||1)	GT:PL	0/1:125,0,196
chrA02	16576629	chrA02:16576629_C/T	C	T	86	.	DP=12;VDB=0.74324;RPB=0.506703;MQB=0.935451;BQB=0.253351;MQSB=0.506703;SGB=-0.590765;MQ0F=0;ICB=1;HOB=0.5;AC=1;AN=2;DP4=5,2,2,3;MQ=52;EFF=INTERGENIC(MODIFIER||||||||||1)	GT:PL	0/1:119,0,169
chrA02	16609578	chrA02:16609578_C/T	C	T	121	.	DP=12;VDB=0.59074;RPB=0.331306;MQB=0.95494;BQB=0.13642;MQSB=1;SGB=-0.636426;MQ0F=0;ICB=1;HOB=0.5;AC=1;AN=2;DP4=3,2,5,2;MQ=60;EFF=INTERGENIC(MODIFIER||||||||||1)	GT:PL	0/1:154,0,138
chrA02	16702675	chrA02:16702675_C/T	C	T	190	.	DP=14;VDB=0.45117;RPB=0.341108;MQB=1;BQB=0.867428;MQSB=0.966012;SGB=-0.662043;MQ0F=0;ICB=1;HOB=0.5;AC=1;AN=2;DP4=3,2,4,5;MQ=60;EFF=INTERGENIC(MODIFIER||||||||||1)	GT:PL	0/1:223,0,125
chrA02	16754404	chrA02:16754404_C/T	C	T	98	.	DP=12;VDB=0.750478;RPB=0.584657;MQB=0.95494;BQB=0.896474;MQSB=1;SGB=-0.590765;MQ0F=0;ICB=1;HOB=0.5;AC=1;AN=2;DP4=6,1,2,3;MQ=60;EFF=DOWNSTREAM(MODIFIER||4055|||BnaA02g23490D|||BnaA02g23490D||1|WARNING_TRANSCRIPT_INCOMPLETE),INTERGENIC(MODIFIER||||||||||1),UPSTREAM(MODIFIER||1456|||BnaA02g23470D|||BnaA02g23470D||1|WARNING_TRANSCRIPT_INCOMPLETE),UPSTREAM(MODIFIER||2585|||BnaA02g23480D|||BnaA02g23480D||1)	GT:PL	0/1:131,0,162
chrA02	16789082	chrA02:16789082_C/T	C	T	85	.	DP=12;VDB=0.746873;RPB=0.6821;MQB=0.838008;BQB=0.584657;MQSB=0.864013;SGB=-0.590765;MQ0F=0;ICB=1;HOB=0.5;AC=1;AN=2;DP4=5,2,1,4;MQ=59;EFF=DOWNSTREAM(MODIFIER||1536|||BnaA02g23540D|||BnaA02g23540D||1|WARNING_TRANSCRIPT_MULTIPLE_STOP_CODONS),DOWNSTREAM(MODIFIER||3156|||BnaA02g23530D|||BnaA02g23530D||1),INTERGENIC(MODIFIER||||||||||1)	GT:PL	0/1:118,0,179
chrA02	16796529	chrA02:16796529_C/T	C	T	181	.	DP=14;VDB=0.0802296;RPB=0.864302;MQB=1;BQB=0.953497;MQSB=1;SGB=-0.662043;MQ0F=0;ICB=1;HOB=0.5;AC=1;AN=2;DP4=3,1,5,4;MQ=60;EFF=INTERGENIC(MODIFIER||||||||||1)	GT:PL	0/1:214,0,112
chrA02	16905863	chrA02:16905863_C/T	C	T	58	.	DP=5;VDB=0.568985;RPB=1;MQB=1;BQB=0.5;MQSB=1;SGB=-0.511536;MQ0F=0;ICB=1;HOB=0.5;AC=1;AN=2;DP4=2,0,2,1;MQ=60;EFF=DOWNSTREAM(MODIFIER||2249|||BnaA02g23630D|||BnaA02g23630D||1),INTERGENIC(MODIFIER||||||||||1)	GT:PL	0/1:91,0,59
chrA02	16905933	chrA02:16905933_C/T	C	T	87	.	DP=8;VDB=0.168287;RPB=0.868321;MQB=0.992367;BQB=0.868321;MQSB=0.900802;SGB=-0.556411;MQ0F=0;ICB=1;HOB=0.5;AC=1;AN=2;DP4=2,2,3,1;MQ=60;EFF=DOWNSTREAM(MODIFIER||2179|||BnaA02g23630D|||BnaA02g23630D||1),INTERGENIC(MODIFIER||||||||||1)	GT:PL	0/1:120,0,122
chrA02	16993326	chrA02:16993326_C/T	C	T	56	.	DP=9;VDB=0.87268;RPB=0.89338;MQB=0.974597;BQB=0.243649;MQSB=1;SGB=-0.556411;MQ0F=0;ICB=1;HOB=0.5;AC=1;AN=2;DP4=3,2,4,0;MQ=60;EFF=DOWNSTREAM(MODIFIER||1856|||BnaA02g23700D|||BnaA02g23700D||1),DOWNSTREAM(MODIFIER||3168|||BnaA02g23710D|||BnaA02g23710D||1),INTERGENIC(MODIFIER||||||||||1)	GT:PL	0/1:89,0,146
chrA02	17075307	chrA02:17075307_C/T	C	T	199	.	DP=16;VDB=0.775568;RPB=0.398871;MQB=1;BQB=0.994135;MQSB=1;SGB=-0.670168;MQ0F=0;ICB=1;HOB=0.5;AC=1;AN=2;DP4=6,0,6,4;MQ=60;EFF=INTERGENIC(MODIFIER||||||||||1)	GT:PL	0/1:232,0,114
chrA02	17135311	chrA02:17135311_C/T	C	T	121	.	DP=12;VDB=0.602288;RPB=0.813189;MQB=0.982603;BQB=0.372712;MQSB=1;SGB=-0.616816;MQ0F=0;ICB=1;HOB=0.5;AC=1;AN=2;DP4=2,4,2,4;MQ=60;EFF=INTERGENIC(MODIFIER||||||||||1),UPSTREAM(MODIFIER||4150|||BnaA02g23820D|||BnaA02g23820D||1|WARNING_TRANSCRIPT_INCOMPLETE),UPSTREAM(MODIFIER||4396|||BnaA02g23840D|||BnaA02g23840D||1|WARNING_TRANSCRIPT_MULTIPLE_STOP_CODONS),UPSTREAM(MODIFIER||718|||BnaA02g23830D|||BnaA02g23830D||1|WARNING_TRANSCRIPT_INCOMPLETE)	GT:PL	0/1:154,0,145
chrA02	17145273	chrA02:17145273_C/T	C	T	201	.	DP=15;VDB=0.2142;RPB=1;MQB=1;BQB=0.859096;MQSB=0.477935;SGB=-0.670168;MQ0F=0;ICB=1;HOB=0.5;AC=1;AN=2;DP4=2,3,5,5;MQ=53;EFF=DOWNSTREAM(MODIFIER||3902|||BnaA02g23850D|||BnaA02g23850D||1|WARNING_TRANSCRIPT_INCOMPLETE),INTRON(MODIFIER|||||BnaA02g23840D|||BnaA02g23840D|5|1|WARNING_TRANSCRIPT_MULTIPLE_STOP_CODONS),SPLICE_SITE_REGION(LOW|||||BnaA02g23840D|||BnaA02g23840D|5|1|WARNING_TRANSCRIPT_MULTIPLE_STOP_CODONS)	GT:PL	0/1:234,0,127
chrA02	17166594	chrA02:17166594_C/T	C	T	139	.	DP=11;VDB=0.913132;RPB=0.360295;MQB=1;BQB=0.532481;MQSB=0.829029;SGB=-0.651104;MQ0F=0;ICB=1;HOB=0.5;AC=1;AN=2;DP4=1,2,2,6;MQ=45;EFF=NON_SYNONYMOUS_CODING(MODERATE|MISSENSE|Cgg/Tgg|R348W||BnaA02g23870D|||BnaA02g23870D|11|1|WARNING_TRANSCRIPT_MULTIPLE_STOP_CODONS)	GT:PL	0/1:173,0,68
chrA02	17372770	chrA02:17372770_C/T	C	T	150	.	DP=15;VDB=0.772099;RPB=0.967216;MQB=0.927743;BQB=0.981425;MQSB=0.885987;SGB=-0.651104;MQ0F=0;ICB=1;HOB=0.5;AC=1;AN=2;DP4=4,2,3,5;MQ=57;EFF=INTERGENIC(MODIFIER||||||||||1),UPSTREAM(MODIFIER||1967|||BnaA02g24050D|||BnaA02g24050D||1)	GT:PL	0/1:183,0,140
chrA02	17373074	chrA02:17373074_C/T	C	T	90	.	DP=10;VDB=0.102049;RPB=0.428556;MQB=0.904729;BQB=0.666643;MQSB=0.333321;SGB=-0.590765;MQ0F=0;ICB=1;HOB=0.5;AC=1;AN=2;DP4=3,2,2,3;MQ=50;EFF=INTERGENIC(MODIFIER||||||||||1),UPSTREAM(MODIFIER||2271|||BnaA02g24050D|||BnaA02g24050D||1)	GT:PL	0/1:123,0,116
chrA02	17436284	chrA02:17436284_C/T	C	T	90	.	DP=9;VDB=0.269684;RPB=0.0812164;MQB=0.89338;BQB=0.89338;MQSB=0.924584;SGB=-0.590765;MQ0F=0;ICB=1;HOB=0.5;AC=1;AN=2;DP4=0,4,3,2;MQ=40;EFF=DOWNSTREAM(MODIFIER||74|||BnaA02g24100D|||BnaA02g24100D||1|WARNING_TRANSCRIPT_INCOMPLETE),INTRAGENIC(MODIFIER|||||BnaA02g24100D|||||1)	GT:PL	0/1:123,0,84
chrA02	17447722	chrA02:17447722_C/T	C	T	190	.	DP=17;VDB=0.809805;RPB=0.845307;MQB=0.934209;BQB=0.79079;MQSB=0.0399931;SGB=-0.680642;MQ0F=0.117647;ICB=1;HOB=0.5;AC=1;AN=2;DP4=2,3,8,4;MQ=40;EFF=DOWNSTREAM(MODIFIER||97|||BnaA02g24110D|||BnaA02g24110D||1),INTERGENIC(MODIFIER||||||||||1),UPSTREAM(MODIFIER||4647|||BnaA02g24100D|||BnaA02g24100D||1|WARNING_TRANSCRIPT_INCOMPLETE)	GT:PL	0/1:224,0,85
chrA02	17464256	chrA02:17464256_C/T	C	T	109	.	DP=7;VDB=0.422633;RPB=0.1;MQB=0.8;BQB=0.4;MQSB=0.4;SGB=-0.590765;MQ0F=0;ICB=1;HOB=0.5;AC=1;AN=2;DP4=2,0,3,2;MQ=47;EFF=INTERGENIC(MODIFIER||||||||||1),UPSTREAM(MODIFIER||1229|||BnaA02g24120D|||BnaA02g24120D||1|WARNING_TRANSCRIPT_MULTIPLE_STOP_CODONS)	GT:PL	0/1:143,0,44
chrA02	17492217	chrA02:17492217_C/T	C	T	87	.	DP=6;VDB=0.658104;RPB=0.25;MQB=1;BQB=0.75;MQSB=1;SGB=-0.556411;MQ0F=0;ICB=1;HOB=0.5;AC=1;AN=2;DP4=2,0,2,2;MQ=60;EFF=DOWNSTREAM(MODIFIER||3546|||BnaA02g24140D|||BnaA02g24140D||1|WARNING_TRANSCRIPT_MULTIPLE_STOP_CODONS),DOWNSTREAM(MODIFIER||4689|||BnaA02g24160D|||BnaA02g24160D||1|WARNING_TRANSCRIPT_MULTIPLE_STOP_CODONS),INTERGENIC(MODIFIER||||||||||1),UPSTREAM(MODIFIER||3143|||BnaA02g24150D|||BnaA02g24150D||1|WARNING_TRANSCRIPT_INCOMPLETE)	GT:PL	0/1:120,0,56
chrA02	17518948	chrA02:17518948_C/T	C	T	62	.	DP=12;VDB=0.249971;RPB=0.94394;MQB=1;BQB=0.594978;SGB=-0.556411;MQ0F=0;ICB=1;HOB=0.5;AC=1;AN=2;DP4=0,8,0,4;MQ=60;EFF=INTRON(MODIFIER|||||BnaA02g24170D|||BnaA02g24170D|3|1|WARNING_TRANSCRIPT_INCOMPLETE)	GT:PL	0/1:95,0,151
chrA02	17522043	chrA02:17522043_C/T	C	T	63	.	DP=6;VDB=0.259298;RPB=0.28717;MQB=0.861511;BQB=0.28717;MQSB=1;SGB=-0.511536;MQ0F=0;ICB=1;HOB=0.5;AC=1;AN=2;DP4=1,2,1,2;MQ=60;EFF=DOWNSTREAM(MODIFIER||2451|||BnaA02g24170D|||BnaA02g24170D||1|WARNING_TRANSCRIPT_INCOMPLETE),INTERGENIC(MODIFIER||||||||||1)	GT:PL	0/1:96,0,82
chrA02	17553296	chrA02:17553296_C/T	C	T	115	.	DP=10;VDB=0.132453;RPB=1.00775;MQB=1.00775;BQB=0.895781;MQSB=1.00775;SGB=-0.616816;MQ0F=0;ICB=1;HOB=0.5;AC=1;AN=2;DP4=3,1,1,5;MQ=60;EFF=INTERGENIC(MODIFIER||||||||||1)	GT:PL	0/1:148,0,108
chrA02	17577972	chrA02:17577972_C/T	C	T	141	.	DP=17;VDB=0.493668;RPB=0.273507;MQB=1;BQB=0.99881;MQSB=1;SGB=-0.636426;MQ0F=0;ICB=1;HOB=0.5;AC=1;AN=2;DP4=5,5,4,3;MQ=60;EFF=DOWNSTREAM(MODIFIER||3666|||BnaA02g24200D|||BnaA02g24200D||1),INTERGENIC(MODIFIER||||||||||1)	GT:PL	0/1:174,0,236
chrA02	17799668	chrA02:17799668_C/T	C	T	134	.	DP=14;VDB=0.47641;RPB=0.966012;MQB=0.966012;BQB=0.966012;MQSB=1;SGB=-0.636426;MQ0F=0;ICB=1;HOB=0.5;AC=1;AN=2;DP4=6,1,5,2;MQ=60;EFF=DOWNSTREAM(MODIFIER||1065|||BnaA02g24430D|||BnaA02g24430D||1|WARNING_TRANSCRIPT_INCOMPLETE),SYNONYMOUS_CODING(LOW|SILENT|caC/caT|H214||BnaA02g24440D|||BnaA02g24440D|1|1),UPSTREAM(MODIFIER||1731|||BnaA02g24460D|||BnaA02g24460D||1|WARNING_TRANSCRIPT_INCOMPLETE),UPSTREAM(MODIFIER||533|||BnaA02g24450D|||BnaA02g24450D||1|WARNING_TRANSCRIPT_INCOMPLETE)	GT:PL	0/1:167,0,155
chrA02	18178970	chrA02:18178970_C/T	C	T	4.37404	.	DP=7;VDB=0.98;RPB=1;MQB=0.8;BQB=0.3;MQSB=0;SGB=-0.453602;MQ0F=0.142857;ICB=1;HOB=0.5;AC=1;AN=2;DP4=2,3,0,2;MQ=39;EFF=INTERGENIC(MODIFIER||||||||||1),UPSTREAM(MODIFIER||1977|||BnaA02g24850D|||BnaA02g24850D||1|WARNING_TRANSCRIPT_INCOMPLETE)	GT:PL	0/1:36,0,124
chrA02	18198234	chrA02:18198234_T/G	T	G	47.3349	.	DP=2;VDB=0.32;SGB=-0.453602;MQ0F=0;AC=2;AN=2;DP4=0,0,0,2;MQ=60;EFF=INTERGENIC(MODIFIER||||||||||1)	GT:PL	1/1:75,6,0
chrA02	18198238	chrA02:18198238_T/C	T	C	46.3349	.	DP=2;VDB=0.32;SGB=-0.453602;MQ0F=0;AC=2;AN=2;DP4=0,0,0,2;MQ=60;EFF=INTERGENIC(MODIFIER||||||||||1)	GT:PL	1/1:74,6,0
chrA02	18246100	chrA02:18246100_T/A	T	A	113	.	DP=5;VDB=0.0478623;MQSB=1;SGB=-0.590765;MQ0F=0;AC=2;AN=2;DP4=0,0,2,3;MQ=44;EFF=INTRON(MODIFIER|||||BnaA02g24890D|||BnaA02g24890D|5|1|WARNING_TRANSCRIPT_MULTIPLE_STOP_CODONS)	GT:PL	1/1:140,15,0
chrA02	18285713	chrA02:18285713_C/A	C	A	116	.	DP=4;VDB=0.0665622;MQSB=1;SGB=-0.556411;MQ0F=0;AC=2;AN=2;DP4=0,0,1,3;MQ=60;EFF=DOWNSTREAM(MODIFIER||1176|||BnaA02g24930D|||BnaA02g24930D||1|WARNING_TRANSCRIPT_MULTIPLE_STOP_CODONS),INTERGENIC(MODIFIER||||||||||1),UPSTREAM(MODIFIER||2513|||BnaA02g24920D|||BnaA02g24920D||1|WARNING_TRANSCRIPT_INCOMPLETE)	GT:PL	1/1:143,12,0
chrA02	18336007	chrA02:18336007_G/A	G	A	108	.	DP=12;VDB=0.693673;RPB=0.40926;MQB=0.95494;BQB=0.194886;MQSB=1;SGB=-0.590765;MQ0F=0;ICB=1;HOB=0.5;AC=1;AN=2;DP4=6,1,3,2;MQ=60;EFF=INTERGENIC(MODIFIER||||||||||1)	GT:PL	0/1:141,0,155
chrA02	18479289	chrA02:18479289_T/A	T	A	109	.	DP=5;VDB=0.0332048;MQSB=0;SGB=-0.590765;MQ0F=0;AC=2;AN=2;DP4=0,0,2,3;MQ=40;EFF=INTERGENIC(MODIFIER||||||||||1),UPSTREAM(MODIFIER||1504|||BnaA02g25150D|||BnaA02g25150D||1)	GT:PL	1/1:136,15,0
chrA02	18738177	chrA02:18738177_G/A	G	A	72	.	DP=11;VDB=0.959397;RPB=0.562708;MQB=0.964642;BQB=0.964642;MQSB=0.950952;SGB=-0.556411;MQ0F=0;ICB=1;HOB=0.5;AC=1;AN=2;DP4=4,3,2,2;MQ=60;EFF=DOWNSTREAM(MODIFIER||1882|||BnaA02g25510D|||BnaA02g25510D||1|WARNING_TRANSCRIPT_INCOMPLETE),INTERGENIC(MODIFIER||||||||||1),UPSTREAM(MODIFIER||3310|||BnaA02g25490D|||BnaA02g25490D||1|WARNING_TRANSCRIPT_INCOMPLETE),UPSTREAM(MODIFIER||550|||BnaA02g25500D|||BnaA02g25500D||1|WARNING_TRANSCRIPT_INCOMPLETE)	GT:PL	0/1:105,0,180
chrA02	18795358	chrA02:18795358_T/C	T	C	44.335	.	DP=2;VDB=0.06;MQSB=1;SGB=-0.453602;MQ0F=0;AC=2;AN=2;DP4=0,0,1,1;MQ=60;EFF=DOWNSTREAM(MODIFIER||1966|||BnaA02g25630D|||BnaA02g25630D||1),SYNONYMOUS_CODING(LOW|SILENT|tgT/tgC|C186||BnaA02g25640D|||BnaA02g25640D|4|1|WARNING_TRANSCRIPT_MULTIPLE_STOP_CODONS)	GT:PL	1/1:72,6,0
chrA02	18860489	chrA02:18860489_C/T	C	T	157	.	DP=13;VDB=0.308783;RPB=0.920266;MQB=0.961166;BQB=0.623736;MQSB=1;SGB=-0.636426;MQ0F=0;ICB=1;HOB=0.5;AC=1;AN=2;DP4=5,1,3,4;MQ=60;EFF=NON_SYNONYMOUS_CODING(MODERATE|MISSENSE|aCt/aTt|T378I||BnaA02g25770D|||BnaA02g25770D|12|1|WARNING_TRANSCRIPT_MULTIPLE_STOP_CODONS)	GT:PL	0/1:190,0,140
chrA02	18916047	chrA02:18916047_C/T	C	T	93	.	DP=16;VDB=0.345017;RPB=0.762523;MQB=0.998397;BQB=0.396903;MQSB=0.934676;SGB=-0.590765;MQ0F=0;ICB=1;HOB=0.5;AC=1;AN=2;DP4=5,6,3,2;MQ=54;EFF=INTERGENIC(MODIFIER||||||||||1),UPSTREAM(MODIFIER||2826|||BnaA02g25850D|||BnaA02g25850D||1|WARNING_TRANSCRIPT_MULTIPLE_STOP_CODONS)	GT:PL	0/1:126,0,231
chrA02	18936692	chrA02:18936692_C/T	C	T	82	.	DP=12;VDB=0.153613;RPB=0.40926;MQB=0.6821;BQB=0.760054;MQSB=0.8;SGB=-0.590765;MQ0F=0;ICB=1;HOB=0.5;AC=1;AN=2;DP4=6,1,4,1;MQ=57;EFF=INTERGENIC(MODIFIER||||||||||1)	GT:PL	0/1:115,0,160
chrA02	18965268	chrA02:18965268_C/T	C	T	120	.	DP=8;VDB=0.817917;RPB=1;MQB=0.833333;BQB=0.916667;MQSB=0.750668;SGB=-0.616816;MQ0F=0;ICB=1;HOB=0.5;AC=1;AN=2;DP4=1,1,4,2;MQ=55;EFF=DOWNSTREAM(MODIFIER||157|||BnaA02g25890D|||BnaA02g25890D||1|WARNING_TRANSCRIPT_MULTIPLE_STOP_CODONS),INTERGENIC(MODIFIER||||||||||1),UPSTREAM(MODIFIER||1068|||BnaA02g25900D|||BnaA02g25900D||1|WARNING_TRANSCRIPT_INCOMPLETE),UPSTREAM(MODIFIER||3588|||BnaA02g25880D|||BnaA02g25880D||1)	GT:PL	0/1:154,0,51
chrA02	19149455	chrA02:19149455_C/T	C	T	13.3811	.	DP=1;SGB=-0.379885;MQ0F=0;ICB=1;HOB=0.5;AC=1;AN=2;DP4=0,0,0,1;MQ=60;EFF=INTERGENIC(MODIFIER||||||||||1)	GT:PL	0/1:41,3,0
chrA02	19160671	chrA02:19160671_C/T	C	T	101	.	DP=12;VDB=0.669454;RPB=0.760054;MQB=0.95494;BQB=0.253351;MQSB=0.896474;SGB=-0.590765;MQ0F=0;ICB=1;HOB=0.5;AC=1;AN=2;DP4=2,5,3,2;MQ=54;EFF=INTRON(MODIFIER|||||BnaA02g26090D|||BnaA02g26090D|3|1|WARNING_TRANSCRIPT_MULTIPLE_STOP_CODONS)	GT:PL	0/1:134,0,186
chrA02	19246594	chrA02:19246594_A/C	A	C	44.335	.	DP=2;VDB=0.06;MQSB=1;SGB=-0.453602;MQ0F=0;AC=2;AN=2;DP4=0,0,1,1;MQ=60;EFF=DOWNSTREAM(MODIFIER||1508|||BnaA02g26180D|||BnaA02g26180D||1|WARNING_TRANSCRIPT_MULTIPLE_STOP_CODONS),INTERGENIC(MODIFIER||||||||||1)	GT:PL	1/1:72,6,0
chrA02	19415521	chrA02:19415521_C/T	C	T	47.8413	.	DP=9;VDB=0.519801;RPB=0.577865;MQB=0.809011;BQB=0.809011;MQSB=0.89338;SGB=-0.511536;MQ0F=0;ICB=1;HOB=0.5;AC=1;AN=2;DP4=3,3,2,1;MQ=49;EFF=DOWNSTREAM(MODIFIER||363|||BnaA02g26310D|||BnaA02g26310D||1|WARNING_TRANSCRIPT_INCOMPLETE),DOWNSTREAM(MODIFIER||4193|||BnaA02g26320D|||BnaA02g26320D||1|WARNING_TRANSCRIPT_INCOMPLETE),INTERGENIC(MODIFIER||||||||||1)	GT:PL	0/1:81,0,172
chrA02	19442646	chrA02:19442646_C/T	C	T	46.3349	.	DP=2;VDB=0.66;MQSB=1;SGB=-0.453602;MQ0F=0;AC=2;AN=2;DP4=0,0,1,1;MQ=60;EFF=DOWNSTREAM(MODIFIER||2884|||BnaA02g26370D|||BnaA02g26370D||1|WARNING_TRANSCRIPT_MULTIPLE_STOP_CODONS),DOWNSTREAM(MODIFIER||3034|||BnaA02g26390D|||BnaA02g26390D||1),NON_SYNONYMOUS_CODING(MODERATE|MISSENSE|Gag/Aag|E216K||BnaA02g26380D|||BnaA02g26380D|2|1),UPSTREAM(MODIFIER||3914|||BnaA02g26400D|||BnaA02g26400D||1)	GT:PL	1/1:74,6,0
chrA02	19449530	chrA02:19449530_C/T	C	T	158	.	DP=16;VDB=0.480966;RPB=0.702619;MQB=1;BQB=0.763211;MQSB=1;SGB=-0.651104;MQ0F=0;ICB=1;HOB=0.5;AC=1;AN=2;DP4=4,4,5,3;MQ=60;EFF=DOWNSTREAM(MODIFIER||2581|||BnaA02g26400D|||BnaA02g26400D||1),INTRON(MODIFIER|||||BnaA02g26410D|||BnaA02g26410D|1|1|WARNING_TRANSCRIPT_INCOMPLETE),UPSTREAM(MODIFIER||3665|||BnaA02g26390D|||BnaA02g26390D||1)	GT:PL	0/1:191,0,200
chrA02	19495135	chrA02:19495135_C/T	C	T	152	.	DP=12;VDB=0.499424;RPB=0.896474;MQB=0.6821;BQB=0.935451;MQSB=0.372712;SGB=-0.636426;MQ0F=0;ICB=1;HOB=0.5;AC=1;AN=2;DP4=2,3,4,3;MQ=52;EFF=INTERGENIC(MODIFIER||||||||||1)	GT:PL	0/1:185,0,115
chrA02	19564354	chrA02:19564354_C/T	C	T	129	.	DP=20;VDB=0.914396;RPB=0.81179;MQB=0.982124;BQB=0.727471;MQSB=0.260295;SGB=-0.662043;MQ0F=0;ICB=1;HOB=0.5;AC=1;AN=2;DP4=9,2,8,1;MQ=53;EFF=INTRON(MODIFIER|||||BnaA02g26510D|||BnaA02g26510D|21|1|WARNING_TRANSCRIPT_INCOMPLETE)	GT:PL	0/1:162,0,208
chrA02	19592762	chrA02:19592762_C/T	C	T	189	.	DP=14;VDB=0.806426;RPB=0.945959;MQB=1;BQB=0.10274;MQSB=1;SGB=-0.662043;MQ0F=0;ICB=1;HOB=0.5;AC=1;AN=2;DP4=2,3,4,5;MQ=60;EFF=DOWNSTREAM(MODIFIER||3199|||BnaA02g26540D|||BnaA02g26540D||1|WARNING_TRANSCRIPT_MULTIPLE_STOP_CODONS),DOWNSTREAM(MODIFIER||612|||BnaA02g26550D|||BnaA02g26550D||1|WARNING_TRANSCRIPT_MULTIPLE_STOP_CODONS),INTERGENIC(MODIFIER||||||||||1),UPSTREAM(MODIFIER||3529|||BnaA02g26560D|||BnaA02g26560D||1)	GT:PL	0/1:222,0,139
chrA02	19699711	chrA02:19699711_C/T	C	T	86	.	DP=8;VDB=0.692431;RPB=0.868321;MQB=0.992367;BQB=0.868321;MQSB=0.900802;SGB=-0.556411;MQ0F=0;ICB=1;HOB=0.5;AC=1;AN=2;DP4=3,1,2,2;MQ=60;EFF=DOWNSTREAM(MODIFIER||1993|||BnaA02g26690D|||BnaA02g26690D||1|WARNING_TRANSCRIPT_INCOMPLETE),DOWNSTREAM(MODIFIER||536|||BnaA02g26700D|||BnaA02g26700D||1),DOWNSTREAM(MODIFIER||54|||BnaA02g26710D|||BnaA02g26710D||1|WARNING_TRANSCRIPT_MULTIPLE_STOP_CODONS),INTRAGENIC(MODIFIER|||||BnaA02g26710D|||||1)	GT:PL	0/1:119,0,117
chrA02	19736877	chrA02:19736877_C/T	C	T	190	.	DP=13;VDB=0.529323;RPB=0.879351;MQB=0.944459;BQB=0.795669;MQSB=0.742584;SGB=-0.670168;MQ0F=0;ICB=1;HOB=0.5;AC=1;AN=2;DP4=0,3,4,6;MQ=47;EFF=NON_SYNONYMOUS_CODING(MODERATE|MISSENSE|Gcc/Acc|A817T||BnaA02g26730D|||BnaA02g26730D|15|1|WARNING_TRANSCRIPT_INCOMPLETE)	GT:PL	0/1:224,0,59
chrA02	19784666	chrA02:19784666_G/A	G	A	159	.	DP=8;VDB=0.17748;RPB=1;MQB=1;BQB=1;MQSB=0.5;SGB=-0.636426;MQ0F=0;ICB=1;HOB=0.5;AC=1;AN=2;DP4=1,0,5,2;MQ=58;EFF=DOWNSTREAM(MODIFIER||4387|||BnaA02g26810D|||BnaA02g26810D||1|WARNING_TRANSCRIPT_INCOMPLETE),DOWNSTREAM(MODIFIER||4818|||BnaA02g26800D|||BnaA02g26800D||1|WARNING_TRANSCRIPT_INCOMPLETE),INTERGENIC(MODIFIER||||||||||1)	GT:PL	0/1:194,0,16
chrA02	19828593	chrA02:19828593_C/T	C	T	48.4821	.	DP=3;VDB=0.364077;MQSB=1;SGB=-0.511536;MQ0F=0;AC=2;AN=2;DP4=0,0,2,1;MQ=27;EFF=DOWNSTREAM(MODIFIER||3578|||BnaA02g26890D|||BnaA02g26890D||1|WARNING_TRANSCRIPT_INCOMPLETE),NON_SYNONYMOUS_CODING(MODERATE|MISSENSE|Gca/Aca|A404T||BnaA02g26900D|||BnaA02g26900D|12|1|WARNING_TRANSCRIPT_MULTIPLE_STOP_CODONS)	GT:PL	1/1:76,9,0
chrA02	20036459	chrA02:20036459_C/G	C	G	47.3349	.	DP=2;VDB=0.14;SGB=-0.453602;MQ0F=0;AC=2;AN=2;DP4=0,0,2,0;MQ=54;EFF=INTERGENIC(MODIFIER||||||||||1)	GT:PL	1/1:75,6,0
chrA02	20084501	chrA02:20084501_C/T	C	T	213	.	DP=19;VDB=0.396784;RPB=0.331361;MQB=0.918304;BQB=0.61207;MQSB=0.740201;SGB=-0.676189;MQ0F=0;ICB=1;HOB=0.5;AC=1;AN=2;DP4=6,2,4,7;MQ=54;EFF=INTERGENIC(MODIFIER||||||||||1)	GT:PL	0/1:246,0,163
chrA02	20092444	chrA02:20092444_C/T	C	T	120	.	DP=15;VDB=0.278975;RPB=0.581345;MQB=0.87319;BQB=0.898397;MQSB=0.317132;SGB=-0.636426;MQ0F=0;ICB=1;HOB=0.5;AC=1;AN=2;DP4=6,2,6,1;MQ=55;EFF=INTRON(MODIFIER|||||BnaA02g27250D|||BnaA02g27250D|4|1|WARNING_TRANSCRIPT_INCOMPLETE)	GT:PL	0/1:153,0,182
chrA02	20092543	chrA02:20092543_C/T	C	T	104	.	DP=13;VDB=0.0989217;RPB=0.777113;MQB=0.777113;BQB=0.31698;MQSB=0.180092;SGB=-0.616816;MQ0F=0;ICB=1;HOB=0.5;AC=1;AN=2;DP4=1,6,3,3;MQ=49;EFF=NON_SYNONYMOUS_CODING(MODERATE|MISSENSE|Cat/Tat|H95Y||BnaA02g27250D|||BnaA02g27250D|5|1|WARNING_TRANSCRIPT_INCOMPLETE)	GT:PL	0/1:137,0,152
chrA02	20167963	chrA02:20167963_C/T	C	T	157	.	DP=15;VDB=0.888156;RPB=0.465043;MQB=0.939413;BQB=0.998265;MQSB=0.939413;SGB=-0.662043;MQ0F=0;ICB=1;HOB=0.5;AC=1;AN=2;DP4=2,4,7,2;MQ=57;EFF=DOWNSTREAM(MODIFIER||4070|||BnaA02g27320D|||BnaA02g27320D||1),DOWNSTREAM(MODIFIER||749|||BnaA02g27330D|||BnaA02g27330D||1|WARNING_TRANSCRIPT_INCOMPLETE),INTERGENIC(MODIFIER||||||||||1),UPSTREAM(MODIFIER||1719|||BnaA02g27350D|||BnaA02g27350D||1),UPSTREAM(MODIFIER||2848|||BnaA02g27360D|||BnaA02g27360D||1|WARNING_TRANSCRIPT_MULTIPLE_STOP_CODONS),UPSTREAM(MODIFIER||897|||BnaA02g27340D|||BnaA02g27340D||1)	GT:PL	0/1:190,0,147
chrA02	20177135	chrA02:20177135_C/T	C	T	85	.	DP=7;VDB=0.858134;RPB=0.6;MQB=0.9;BQB=0.6;MQSB=1;SGB=-0.590765;MQ0F=0;ICB=1;HOB=0.5;AC=1;AN=2;DP4=2,0,4,1;MQ=46;EFF=NON_SYNONYMOUS_CODING(MODERATE|MISSENSE|gGa/gAa|G195E||BnaA02g27370D|||BnaA02g27370D|1|1)	GT:PL	0/1:118,0,49
chrA02	20183318	chrA02:20183318_C/T	C	T	114	.	DP=14;VDB=0.025915;RPB=0.195278;MQB=0.991701;BQB=0.0779192;MQSB=0.486752;SGB=-0.616816;MQ0F=0;ICB=1;HOB=0.5;AC=1;AN=2;DP4=4,4,1,5;MQ=58;EFF=INTERGENIC(MODIFIER||||||||||1),UPSTREAM(MODIFIER||822|||BnaA02g27380D|||BnaA02g27380D||1|WARNING_TRANSCRIPT_MULTIPLE_STOP_CODONS)	GT:PL	0/1:147,0,178
chrA02	20197055	chrA02:20197055_C/T	C	T	183	.	DP=14;VDB=0.93228;RPB=0.960789;MQB=1;BQB=0.298197;MQSB=0.966012;SGB=-0.670168;MQ0F=0;ICB=1;HOB=0.5;AC=1;AN=2;DP4=1,3,6,4;MQ=60;EFF=DOWNSTREAM(MODIFIER||2118|||BnaA02g27390D|||BnaA02g27390D||1|WARNING_TRANSCRIPT_MULTIPLE_STOP_CODONS),DOWNSTREAM(MODIFIER||389|||BnaA02g27410D|||BnaA02g27410D||1|WARNING_TRANSCRIPT_MULTIPLE_STOP_CODONS),INTERGENIC(MODIFIER||||||||||1),UPSTREAM(MODIFIER||313|||BnaA02g27400D|||BnaA02g27400D||1)	GT:PL	0/1:216,0,98
chrA02	20228984	chrA02:20228984_C/T	C	T	100	.	DP=31;VDB=0.508059;RPB=0.977653;MQB=0.33041;BQB=0.456685;MQSB=0.998229;SGB=-0.636426;MQ0F=0;ICB=1;HOB=0.5;AC=1;AN=2;DP4=12,12,2,5;MQ=50;EFF=INTERGENIC(MODIFIER||||||||||1)	GT:PL	0/1:134,0,255
chrA02	20238302	chrA02:20238302_C/T	C	T	112	.	DP=8;VDB=0.950423;RPB=0.900802;MQB=0.900802;BQB=0.750668;MQSB=0.900802;SGB=-0.590765;MQ0F=0;ICB=1;HOB=0.5;AC=1;AN=2;DP4=1,2,2,3;MQ=60;EFF=INTERGENIC(MODIFIER||||||||||1),UPSTREAM(MODIFIER||1760|||BnaA02g27460D|||BnaA02g27460D||1)	GT:PL	0/1:145,0,80
chrA02	20350766	chrA02:20350766_C/T	C	T	92	.	DP=13;VDB=0.0942182;RPB=0.342519;MQB=1;BQB=0.380236;MQSB=1;SGB=-0.590765;MQ0F=0;ICB=1;HOB=0.5;AC=1;AN=2;DP4=6,2,2,3;MQ=60;EFF=DOWNSTREAM(MODIFIER||1702|||BnaA02g27580D|||BnaA02g27580D||1),DOWNSTREAM(MODIFIER||4266|||BnaA02g27570D|||BnaA02g27570D||1),INTERGENIC(MODIFIER||||||||||1)	GT:PL	0/1:125,0,198
chrA02	20352014	chrA02:20352014_C/T	C	T	110	.	DP=13;VDB=0.060425;RPB=0.547344;MQB=0.273507;BQB=0.997325;MQSB=0.0375813;SGB=-0.651104;MQ0F=0;ICB=1;HOB=0.5;AC=1;AN=2;DP4=2,3,6,2;MQ=43;EFF=DOWNSTREAM(MODIFIER||454|||BnaA02g27580D|||BnaA02g27580D||1),INTERGENIC(MODIFIER||||||||||1)	GT:PL	0/1:143,0,121
chrA02	20565880	chrA02:20565880_G/T	G	T	99	.	DP=5;VDB=0.720889;MQSB=0.333333;SGB=-0.590765;MQ0F=0;AC=2;AN=2;DP4=0,0,2,3;MQ=29;EFF=DOWNSTREAM(MODIFIER||3194|||BnaA02g27850D|||BnaA02g27850D||1),INTERGENIC(MODIFIER||||||||||1),UPSTREAM(MODIFIER||4033|||BnaA02g27840D|||BnaA02g27840D||1|WARNING_TRANSCRIPT_INCOMPLETE)	GT:PL	1/1:126,15,0
chrA02	20570515	chrA02:20570515_C/T	C	T	182	.	DP=14;VDB=0.651954;RPB=0.606531;MQB=1;BQB=0.945959;MQSB=1;SGB=-0.662043;MQ0F=0;ICB=1;HOB=0.5;AC=1;AN=2;DP4=3,2,6,3;MQ=60;EFF=INTERGENIC(MODIFIER||||||||||1),UPSTREAM(MODIFIER||1009|||BnaA02g27850D|||BnaA02g27850D||1),UPSTREAM(MODIFIER||4397|||BnaA02g27860D|||BnaA02g27860D||1)	GT:PL	0/1:215,0,134
chrA02	20572833	chrA02:20572833_A/T	A	T	98	.	DP=8;VDB=0.345209;RPB=1;MQB=1;BQB=1;MQSB=1;SGB=-0.636426;MQ0F=0.125;AC=2;AN=2;DP4=1,0,0,7;MQ=27;EFF=INTERGENIC(MODIFIER||||||||||1),UPSTREAM(MODIFIER||2079|||BnaA02g27860D|||BnaA02g27860D||1),UPSTREAM(MODIFIER||3327|||BnaA02g27850D|||BnaA02g27850D||1)	GT:PL	1/1:125,15,0
chrA02	20685168	chrA02:20685168_C/T	C	T	9.57569	.	DP=9;VDB=0.84;RPB=0.714286;MQB=0.571429;BQB=0.928571;MQSB=0.142857;SGB=-0.453602;MQ0F=0;ICB=1;HOB=0.5;AC=1;AN=2;DP4=2,5,0,2;MQ=49;EFF=INTERGENIC(MODIFIER||||||||||1),UPSTREAM(MODIFIER||4861|||BnaA02g27990D|||BnaA02g27990D||1|WARNING_TRANSCRIPT_INCOMPLETE)	GT:PL	0/1:43,0,159
chrA02	20708018	chrA02:20708018_C/T	C	T	43.2148	.	DP=9;VDB=0.392388;RPB=0.924584;MQB=0.346719;BQB=0.231146;MQSB=0.406082;SGB=-0.511536;MQ0F=0;ICB=1;HOB=0.5;AC=1;AN=2;DP4=4,2,0,3;MQ=46;EFF=NON_SYNONYMOUS_CODING(MODERATE|MISSENSE|aGa/aAa|R82K||BnaA02g28000D|||BnaA02g28000D|1|1)	GT:PL	0/1:76,0,128
chrA02	20721854	chrA02:20721854_C/T	C	T	46.2913	.	DP=21;VDB=0.765925;RPB=1;MQB=1;BQB=0.998998;MQSB=1;SGB=-0.556411;MQ0F=0;ICB=1;HOB=0.5;AC=1;AN=2;DP4=7,10,2,2;MQ=60;EFF=DOWNSTREAM(MODIFIER||3248|||BnaA02g28010D|||BnaA02g28010D||1|WARNING_TRANSCRIPT_MULTIPLE_STOP_CODONS),INTERGENIC(MODIFIER||||||||||1),UPSTREAM(MODIFIER||1366|||BnaA02g28040D|||BnaA02g28040D||1|WARNING_TRANSCRIPT_MULTIPLE_STOP_CODONS),UPSTREAM(MODIFIER||1644|||BnaA02g28020D|||BnaA02g28020D||1),UPSTREAM(MODIFIER||17|||BnaA02g28030D|||BnaA02g28030D||1)	GT:PL	0/1:81,0,255
chrA02	20722805	chrA02:20722805_C/T	C	T	84	.	DP=24;VDB=0.61301;RPB=0.959982;MQB=1;BQB=1;MQSB=1;SGB=-0.636426;MQ0F=0;ICB=1;HOB=0.5;AC=1;AN=2;DP4=9,8,0,7;MQ=60;EFF=DOWNSTREAM(MODIFIER||4199|||BnaA02g28010D|||BnaA02g28010D||1|WARNING_TRANSCRIPT_MULTIPLE_STOP_CODONS),INTERGENIC(MODIFIER||||||||||1),UPSTREAM(MODIFIER||2595|||BnaA02g28020D|||BnaA02g28020D||1),UPSTREAM(MODIFIER||415|||BnaA02g28040D|||BnaA02g28040D||1|WARNING_TRANSCRIPT_MULTIPLE_STOP_CODONS),UPSTREAM(MODIFIER||968|||BnaA02g28030D|||BnaA02g28030D||1)	GT:PL	0/1:117,0,255
chrA02	20759156	chrA02:20759156_C/T	C	T	22.4198	.	DP=4;VDB=0.68;RPB=0;MQB=1;BQB=0;SGB=-0.453602;MQ0F=0;ICB=1;HOB=0.5;AC=1;AN=2;DP4=0,2,0,2;MQ=60;EFF=DOWNSTREAM(MODIFIER||3187|||BnaA02g28120D|||BnaA02g28120D||1),DOWNSTREAM(MODIFIER||3768|||BnaA02g28110D|||BnaA02g28110D||1),DOWNSTREAM(MODIFIER||4349|||BnaA02g28100D|||BnaA02g28100D||1),INTERGENIC(MODIFIER||||||||||1),UPSTREAM(MODIFIER||1102|||BnaA02g28130D|||BnaA02g28130D||1),UPSTREAM(MODIFIER||5000|||BnaA02g28140D|||BnaA02g28140D||1)	GT:PL	0/1:55,0,62
chrA02	20914819	chrA02:20914819_C/T	C	T	90	.	DP=12;VDB=0.106656;RPB=0.0508243;MQB=0.982603;BQB=0.931779;MQSB=1;SGB=-0.616816;MQ0F=0;ICB=1;HOB=0.5;AC=1;AN=2;DP4=3,3,0,6;MQ=60;EFF=SYNONYMOUS_CODING(LOW|SILENT|ctG/ctA|L168||BnaA02g28400D|||BnaA02g28400D|7|1|WARNING_TRANSCRIPT_INCOMPLETE),UPSTREAM(MODIFIER||3736|||BnaA02g28390D|||BnaA02g28390D||1)	GT:PL	0/1:123,0,159
chrA02	20916480	chrA02:20916480_C/T	C	T	125	.	DP=14;VDB=0.194874;RPB=0.966012;MQB=0.885987;BQB=0.948864;MQSB=0.195278;SGB=-0.636426;MQ0F=0;ICB=1;HOB=0.5;AC=1;AN=2;DP4=1,6,5,2;MQ=48;EFF=INTERGENIC(MODIFIER||||||||||1),UPSTREAM(MODIFIER||541|||BnaA02g28400D|||BnaA02g28400D||1|WARNING_TRANSCRIPT_INCOMPLETE)	GT:PL	0/1:158,0,150
chrA02	20946103	chrA02:20946103_G/A	G	A	121	.	DP=18;VDB=0.293704;RPB=0.902552;MQB=0.0357513;BQB=0.769146;MQSB=0.830849;SGB=-0.636426;MQ0F=0;ICB=1;HOB=0.5;AC=1;AN=2;DP4=3,8,3,4;MQ=41;EFF=DOWNSTREAM(MODIFIER||3419|||BnaA02g28440D|||BnaA02g28440D||1|WARNING_TRANSCRIPT_INCOMPLETE),INTERGENIC(MODIFIER||||||||||1)	GT:PL	0/1:154,0,201
chrA02	20979690	chrA02:20979690_T/C	T	C	39.2379	.	DP=16;VDB=0.00317218;RPB=0.0388261;MQB=0.0986105;BQB=0.902421;MQSB=0.671368;SGB=-0.590765;MQ0F=0;ICB=1;HOB=0.5;AC=1;AN=2;DP4=6,5,2,3;MQ=41;EFF=INTERGENIC(MODIFIER||||||||||1)	GT:PL	0/1:73,0,226
chrA02	20986678	chrA02:20986678_C/T	C	T	122	.	DP=15;VDB=0.23129;RPB=0.309248;MQB=1;BQB=0.64118;MQSB=1;SGB=-0.616816;MQ0F=0;ICB=1;HOB=0.5;AC=1;AN=2;DP4=2,7,2,4;MQ=60;EFF=DOWNSTREAM(MODIFIER||2677|||BnaA02g28510D|||BnaA02g28510D||1),INTERGENIC(MODIFIER||||||||||1)	GT:PL	0/1:155,0,195
chrA02	21049432	chrA02:21049432_C/T	C	T	90	.	DP=10;VDB=0.940438;RPB=0.523791;MQB=0.666643;BQB=0.952347;MQSB=0.167959;SGB=-0.590765;MQ0F=0;ICB=1;HOB=0.5;AC=1;AN=2;DP4=2,3,2,3;MQ=47;EFF=DOWNSTREAM(MODIFIER||4915|||BnaA02g28650D|||BnaA02g28650D||1),INTRON(MODIFIER|||||BnaA02g28640D|||BnaA02g28640D|7|1|WARNING_TRANSCRIPT_MULTIPLE_STOP_CODONS),UPSTREAM(MODIFIER||4968|||BnaA02g28630D|||BnaA02g28630D||1)	GT:PL	0/1:123,0,105
chrA02	21079572	chrA02:21079572_C/T	C	T	127	.	DP=17;VDB=0.431318;RPB=0.513417;MQB=0.91051;BQB=0.77073;MQSB=0.5;SGB=-0.651104;MQ0F=0;ICB=1;HOB=0.5;AC=1;AN=2;DP4=8,1,7,1;MQ=58;EFF=DOWNSTREAM(MODIFIER||2147|||BnaA02g28670D|||BnaA02g28670D||1|WARNING_TRANSCRIPT_MULTIPLE_STOP_CODONS),DOWNSTREAM(MODIFIER||4628|||BnaA02g28690D|||BnaA02g28690D||1|WARNING_TRANSCRIPT_INCOMPLETE),NON_SYNONYMOUS_CODING(MODERATE|MISSENSE|tGc/tAc|C378Y||BnaA02g28680D|||BnaA02g28680D|11|1|WARNING_TRANSCRIPT_MULTIPLE_STOP_CODONS)	GT:PL	0/1:160,0,181
chrA02	21142455	chrA02:21142455_T/C	T	C	61	.	DP=3;VDB=0.981488;SGB=-0.511536;MQ0F=0;AC=2;AN=2;DP4=0,0,0,3;MQ=48;EFF=DOWNSTREAM(MODIFIER||1856|||BnaA02g28760D|||BnaA02g28760D||1|WARNING_TRANSCRIPT_MULTIPLE_STOP_CODONS),DOWNSTREAM(MODIFIER||705|||BnaA02g28750D|||BnaA02g28750D||1|WARNING_TRANSCRIPT_INCOMPLETE),INTERGENIC(MODIFIER||||||||||1),UPSTREAM(MODIFIER||1918|||BnaA02g28740D|||BnaA02g28740D||1),UPSTREAM(MODIFIER||4811|||BnaA02g28770D|||BnaA02g28770D||1)	GT:PL	1/1:89,9,0
chrA02	21275482	chrA02:21275482_C/T	C	T	136	.	DP=13;VDB=0.0827521;RPB=0.695312;MQB=0.961166;BQB=0.961166;MQSB=1;SGB=-0.636426;MQ0F=0;ICB=1;HOB=0.5;AC=1;AN=2;DP4=3,3,2,5;MQ=60;EFF=DOWNSTREAM(MODIFIER||1593|||BnaA02g29060D|||BnaA02g29060D||1|WARNING_TRANSCRIPT_INCOMPLETE),INTRON(MODIFIER|||||BnaA02g29050D|||BnaA02g29050D|2|1|WARNING_TRANSCRIPT_INCOMPLETE),UPSTREAM(MODIFIER||2397|||BnaA02g29040D|||BnaA02g29040D||1|WARNING_TRANSCRIPT_INCOMPLETE)	GT:PL	0/1:169,0,157
chrA02	21314984	chrA02:21314984_T/G	T	G	80	.	DP=5;VDB=0.507898;MQSB=1;SGB=-0.590765;MQ0F=0.2;AC=2;AN=2;DP4=0,0,1,4;MQ=37;EFF=DOWNSTREAM(MODIFIER||1071|||BnaA02g29130D|||BnaA02g29130D||1|WARNING_TRANSCRIPT_INCOMPLETE),INTERGENIC(MODIFIER||||||||||1),UPSTREAM(MODIFIER||3552|||BnaA02g29120D|||BnaA02g29120D||1),UPSTREAM(MODIFIER||4084|||BnaA02g29110D|||BnaA02g29110D||1|WARNING_TRANSCRIPT_MULTIPLE_STOP_CODONS)	GT:PL	1/1:107,15,0
chrA02	21409246	chrA02:21409246_C/T	C	T	179	.	DP=26;VDB=0.585652;RPB=0.893597;MQB=0.965874;BQB=0.557841;MQSB=0.887472;SGB=-0.670168;MQ0F=0;ICB=1;HOB=0.5;AC=1;AN=2;DP4=9,7,5,5;MQ=56;EFF=SYNONYMOUS_CODING(LOW|SILENT|tcC/tcT|S32||BnaA02g29280D|||BnaA02g29280D|1|1|WARNING_TRANSCRIPT_MULTIPLE_STOP_CODONS)	GT:PL	0/1:212,0,255
chrA02	21438716	chrA02:21438716_C/T	C	T	96	.	DP=10;VDB=0.396258;RPB=0.238087;MQB=0.952347;BQB=0.952347;MQSB=1.00775;SGB=-0.590765;MQ0F=0;ICB=1;HOB=0.5;AC=1;AN=2;DP4=2,3,4,1;MQ=60;EFF=SYNONYMOUS_CODING(LOW|SILENT|agG/agA|R92||BnaA02g29290D|||BnaA02g29290D|1|1),UPSTREAM(MODIFIER||4396|||BnaA02g29300D|||BnaA02g29300D||1)	GT:PL	0/1:129,0,138
chrA02	21510477	chrA02:21510477_C/T	C	T	18.6208	.	DP=7;VDB=0.42;RPB=0.4;MQB=1;BQB=0.7;MQSB=1;SGB=-0.453602;MQ0F=0;ICB=1;HOB=0.5;AC=1;AN=2;DP4=1,4,0,2;MQ=60;EFF=DOWNSTREAM(MODIFIER||3741|||BnaA02g29430D|||BnaA02g29430D||1),INTERGENIC(MODIFIER||||||||||1)	GT:PL	0/1:52,0,137
chrA02	21529145	chrA02:21529145_C/T	C	T	169	.	DP=15;VDB=0.551648;RPB=0.146607;MQB=0.829029;BQB=0.934728;MQSB=0.0686612;SGB=-0.670168;MQ0F=0;ICB=1;HOB=0.5;AC=1;AN=2;DP4=2,3,5,5;MQ=49;EFF=DOWNSTREAM(MODIFIER||3058|||BnaA02g29460D|||BnaA02g29460D||1|WARNING_TRANSCRIPT_INCOMPLETE),INTRON(MODIFIER|||||BnaA02g29480D|||BnaA02g29480D|1|1|WARNING_TRANSCRIPT_MULTIPLE_STOP_CODONS),UPSTREAM(MODIFIER||906|||BnaA02g29470D|||BnaA02g29470D||1)	GT:PL	0/1:202,0,117
chrA02	21562796	chrA02:21562796_C/T	C	T	139	.	DP=14;VDB=0.710504;RPB=0.981425;MQB=1;BQB=0.218985;MQSB=1;SGB=-0.651104;MQ0F=0;ICB=1;HOB=0.5;AC=1;AN=2;DP4=1,5,4,4;MQ=60;EFF=INTRON(MODIFIER|||||BnaA02g29550D|||BnaA02g29550D|2|1|WARNING_TRANSCRIPT_INCOMPLETE),UPSTREAM(MODIFIER||2134|||BnaA02g29540D|||BnaA02g29540D||1)	GT:PL	0/1:172,0,139
chrA02	21580343	chrA02:21580343_C/T	C	T	71	.	DP=8;VDB=0.472095;RPB=0.62023;MQB=0.868321;BQB=0.868321;MQSB=0.150134;SGB=-0.556411;MQ0F=0;ICB=1;HOB=0.5;AC=1;AN=2;DP4=1,3,2,2;MQ=51;EFF=NON_SYNONYMOUS_CODING(MODERATE|MISSENSE|Gat/Aat|D2N||BnaA02g29600D|||BnaA02g29600D|1|1|WARNING_TRANSCRIPT_INCOMPLETE),UPSTREAM(MODIFIER||3525|||BnaA02g29580D|||BnaA02g29580D||1|WARNING_TRANSCRIPT_MULTIPLE_STOP_CODONS),UPSTREAM(MODIFIER||657|||BnaA02g29590D|||BnaA02g29590D||1|WARNING_TRANSCRIPT_INCOMPLETE)	GT:PL	0/1:104,0,102
chrA02	21672047	chrA02:21672047_C/T	C	T	215	.	DP=20;VDB=0.0203962;RPB=0.08829;MQB=1;BQB=0.982124;MQSB=1;SGB=-0.676189;MQ0F=0;ICB=1;HOB=0.5;AC=1;AN=2;DP4=6,3,6,5;MQ=60;EFF=DOWNSTREAM(MODIFIER||4913|||BnaA02g29780D|||BnaA02g29780D||1),INTERGENIC(MODIFIER||||||||||1),UPSTREAM(MODIFIER||1505|||BnaA02g29820D|||BnaA02g29820D||1),UPSTREAM(MODIFIER||2356|||BnaA02g29790D|||BnaA02g29790D||1|WARNING_TRANSCRIPT_INCOMPLETE),UPSTREAM(MODIFIER||311|||BnaA02g29800D|||BnaA02g29800D||1|WARNING_TRANSCRIPT_INCOMPLETE),UPSTREAM(MODIFIER||344|||BnaA02g29810D|||BnaA02g29810D||1|WARNING_TRANSCRIPT_MULTIPLE_STOP_CODONS),UPSTREAM(MODIFIER||4331|||BnaA02g29830D|||BnaA02g29830D||1|WARNING_TRANSCRIPT_MULTIPLE_STOP_CODONS)	GT:PL	0/1:248,0,210
chrA02	21726414	chrA02:21726414_C/T	C	T	85	.	DP=8;VDB=0.939765;RPB=0.868321;MQB=0.992367;BQB=0.62023;MQSB=0.900802;SGB=-0.556411;MQ0F=0;ICB=1;HOB=0.5;AC=1;AN=2;DP4=1,3,2,2;MQ=60;EFF=DOWNSTREAM(MODIFIER||1896|||BnaA02g29890D|||BnaA02g29890D||1|WARNING_TRANSCRIPT_INCOMPLETE),DOWNSTREAM(MODIFIER||2898|||BnaA02g29880D|||BnaA02g29880D||1|WARNING_TRANSCRIPT_MULTIPLE_STOP_CODONS),SYNONYMOUS_CODING(LOW|SILENT|aaG/aaA|K61||BnaA02g29900D|||BnaA02g29900D|1|1)	GT:PL	0/1:118,0,108
chrA02	21736316	chrA02:21736316_C/T	C	T	173	.	DP=15;VDB=0.333347;RPB=0.957526;MQB=0.499352;BQB=0.399156;MQSB=0.616426;SGB=-0.662043;MQ0F=0;ICB=1;HOB=0.5;AC=1;AN=2;DP4=4,2,4,5;MQ=55;EFF=DOWNSTREAM(MODIFIER||3731|||BnaA02g29930D|||BnaA02g29930D||1|WARNING_TRANSCRIPT_INCOMPLETE),NON_SYNONYMOUS_CODING(MODERATE|MISSENSE|gGg/gAg|G138E||BnaA02g29920D|||BnaA02g29920D|4|1|WARNING_TRANSCRIPT_INCOMPLETE),UPSTREAM(MODIFIER||2826|||BnaA02g29910D|||BnaA02g29910D||1|WARNING_TRANSCRIPT_INCOMPLETE)	GT:PL	0/1:206,0,138
chrA02	21741787	chrA02:21741787_C/T	C	T	72	.	DP=7;VDB=0.503385;RPB=0.9;MQB=0.8;BQB=1;MQSB=1;SGB=-0.590765;MQ0F=0;ICB=1;HOB=0.5;AC=1;AN=2;DP4=2,0,4,1;MQ=58;EFF=DOWNSTREAM(MODIFIER||338|||BnaA02g29940D|||BnaA02g29940D||1|WARNING_TRANSCRIPT_INCOMPLETE),INTERGENIC(MODIFIER||||||||||1),UPSTREAM(MODIFIER||406|||BnaA02g29930D|||BnaA02g29930D||1|WARNING_TRANSCRIPT_INCOMPLETE),UPSTREAM(MODIFIER||4829|||BnaA02g29920D|||BnaA02g29920D||1|WARNING_TRANSCRIPT_INCOMPLETE)	GT:PL	0/1:105,0,36
chrA02	21818088	chrA02:21818088_C/T	C	T	40.2263	.	DP=4;VDB=0.946712;RPB=1;MQB=1;BQB=1;MQSB=1;SGB=-0.511536;MQ0F=0;ICB=1;HOB=0.5;AC=1;AN=2;DP4=0,1,3,0;MQ=60;EFF=NON_SYNONYMOUS_CODING(MODERATE|MISSENSE|Gtc/Atc|V42I||BnaA02g30050D|||BnaA02g30050D|1|1|WARNING_TRANSCRIPT_INCOMPLETE),UPSTREAM(MODIFIER||2806|||BnaA02g30040D|||BnaA02g30040D||1|WARNING_TRANSCRIPT_INCOMPLETE)	GT:PL	0/1:74,0,20
chrA02	21890008	chrA02:21890008_C/T	C	T	81	.	DP=11;VDB=0.288695;RPB=0.564628;MQB=0.950952;BQB=0.8618;MQSB=0.774755;SGB=-0.590765;MQ0F=0;ICB=1;HOB=0.5;AC=1;AN=2;DP4=5,1,3,2;MQ=43;EFF=DOWNSTREAM(MODIFIER||1834|||BnaA02g30190D|||BnaA02g30190D||1),DOWNSTREAM(MODIFIER||2121|||BnaA02g30210D|||BnaA02g30210D||1),INTERGENIC(MODIFIER||||||||||1),UPSTREAM(MODIFIER||746|||BnaA02g30200D|||BnaA02g30200D||1|WARNING_TRANSCRIPT_INCOMPLETE)	GT:PL	0/1:114,0,124
chrA02	21893441	chrA02:21893441_C/T	C	T	151	.	DP=13;VDB=0.303719;RPB=0.143152;MQB=0.961166;BQB=0.920266;MQSB=1;SGB=-0.636426;MQ0F=0;ICB=1;HOB=0.5;AC=1;AN=2;DP4=3,3,2,5;MQ=60;EFF=DOWNSTREAM(MODIFIER||1992|||BnaA02g30200D|||BnaA02g30200D||1|WARNING_TRANSCRIPT_INCOMPLETE),INTERGENIC(MODIFIER||||||||||1),UPSTREAM(MODIFIER||4521|||BnaA02g30220D|||BnaA02g30220D||1),UPSTREAM(MODIFIER||998|||BnaA02g30210D|||BnaA02g30210D||1)	GT:PL	0/1:184,0,162
chrA02	22234486	chrA02:22234486_T/G	T	G	42.335	.	DP=2;VDB=0.06;MQSB=1;SGB=-0.453602;MQ0F=0;AC=2;AN=2;DP4=0,0,1,1;MQ=44;EFF=INTRON(MODIFIER|||||BnaA02g30820D|||BnaA02g30820D|14|1|WARNING_TRANSCRIPT_INCOMPLETE),UPSTREAM(MODIFIER||2693|||BnaA02g30810D|||BnaA02g30810D||1|WARNING_TRANSCRIPT_INCOMPLETE),UPSTREAM(MODIFIER||4652|||BnaA02g30800D|||BnaA02g30800D||1)	GT:PL	1/1:70,6,0
chrA02	22274575	chrA02:22274575_C/T	C	T	27.9753	.	DP=7;VDB=0.588406;RPB=1.01283;MQB=0.607698;BQB=0.405132;MQSB=0.202566;SGB=-0.511536;MQ0F=0;ICB=1;HOB=0.5;AC=1;AN=2;DP4=1,3,2,1;MQ=47;EFF=DOWNSTREAM(MODIFIER||2238|||BnaA02g30890D|||BnaA02g30890D||1),INTRON(MODIFIER|||||BnaA02g30880D|||BnaA02g30880D|1|1|WARNING_TRANSCRIPT_INCOMPLETE)	GT:PL	0/1:61,0,122
chrA02	22359002	chrA02:22359002_C/T	C	T	145	.	DP=14;VDB=0.374894;RPB=0.966012;MQB=0.966012;BQB=0.834543;MQSB=1;SGB=-0.636426;MQ0F=0;ICB=1;HOB=0.5;AC=1;AN=2;DP4=6,1,5,2;MQ=60;EFF=INTRON(MODIFIER|||||BnaA02g30930D|||BnaA02g30930D|2|1),SPLICE_SITE_REGION(LOW|||||BnaA02g30930D|||BnaA02g30930D|2|1)	GT:PL	0/1:178,0,161
chrA02	22423289	chrA02:22423289_C/T	C	T	202	.	DP=16;VDB=0.426414;RPB=1;MQB=0.960687;BQB=0.851779;MQSB=0.892753;SGB=-0.676189;MQ0F=0;ICB=1;HOB=0.5;AC=1;AN=2;DP4=4,1,5,6;MQ=57;EFF=DOWNSTREAM(MODIFIER||2384|||BnaA02g31050D|||BnaA02g31050D||1|WARNING_TRANSCRIPT_INCOMPLETE),SYNONYMOUS_CODING(LOW|SILENT|ctC/ctT|L75||BnaA02g31040D|||BnaA02g31040D|3|1|WARNING_TRANSCRIPT_MULTIPLE_STOP_CODONS),UPSTREAM(MODIFIER||4395|||BnaA02g31060D|||BnaA02g31060D||1)	GT:PL	0/1:235,0,117
chrA02	22482155	chrA02:22482155_C/T	C	T	29.4083	.	DP=4;VDB=0.52;RPB=0;MQB=1;BQB=0.75;MQSB=1;SGB=-0.453602;MQ0F=0;ICB=1;HOB=0.5;AC=1;AN=2;DP4=0,2,2,0;MQ=60;EFF=INTRON(MODIFIER|||||BnaA02g31100D|||BnaA02g31100D|4|1|WARNING_TRANSCRIPT_INCOMPLETE)	GT:PL	0/1:62,0,60
chrA02	22487190	chrA02:22487190_C/T	C	T	73	.	DP=4;VDB=0.23997;SGB=-0.556411;MQ0F=0;AC=2;AN=2;DP4=0,0,4,0;MQ=60;EFF=INTRON(MODIFIER|||||BnaA02g31100D|||BnaA02g31100D|17|1|WARNING_TRANSCRIPT_INCOMPLETE),SPLICE_SITE_REGION(LOW|||||BnaA02g31100D|||BnaA02g31100D|17|1|WARNING_TRANSCRIPT_INCOMPLETE)	GT:PL	1/1:100,12,0
chrA02	22563894	chrA02:22563894_C/T	C	T	86	.	DP=5;VDB=0.585652;RPB=1;MQB=1;BQB=1;MQSB=1;SGB=-0.556411;MQ0F=0;ICB=1;HOB=0.5;AC=1;AN=2;DP4=0,1,1,3;MQ=60;EFF=DOWNSTREAM(MODIFIER||3647|||BnaA02g31210D|||BnaA02g31210D||1|WARNING_TRANSCRIPT_MULTIPLE_STOP_CODONS),SYNONYMOUS_CODING(LOW|SILENT|Ctg/Ttg|L141||BnaA02g31220D|||BnaA02g31220D|6|1|WARNING_TRANSCRIPT_INCOMPLETE),UPSTREAM(MODIFIER||2391|||BnaA02g31230D|||BnaA02g31230D||1|WARNING_TRANSCRIPT_MULTIPLE_STOP_CODONS)	GT:PL	0/1:120,0,26
chrA02	22586319	chrA02:22586319_C/T	C	T	112	.	DP=15;VDB=0.28128;RPB=0.711573;MQB=1;BQB=0.810528;MQSB=1;SGB=-0.616816;MQ0F=0;ICB=1;HOB=0.5;AC=1;AN=2;DP4=5,4,2,4;MQ=60;EFF=DOWNSTREAM(MODIFIER||2685|||BnaA02g31270D|||BnaA02g31270D||1|WARNING_TRANSCRIPT_MULTIPLE_STOP_CODONS),INTRON(MODIFIER|||||BnaA02g31280D|||BnaA02g31280D|6|1|WARNING_TRANSCRIPT_INCOMPLETE),UPSTREAM(MODIFIER||2960|||BnaA02g31290D|||BnaA02g31290D||1|WARNING_TRANSCRIPT_INCOMPLETE)	GT:PL	0/1:145,0,199
chrA02	22701707	chrA02:22701707_C/T	C	T	94	.	DP=10;VDB=0.413797;RPB=0.142852;MQB=0.333321;BQB=0.333321;MQSB=0.559863;SGB=-0.590765;MQ0F=0;ICB=1;HOB=0.5;AC=1;AN=2;DP4=3,2,3,2;MQ=52;EFF=DOWNSTREAM(MODIFIER||4365|||BnaA02g31440D|||BnaA02g31440D||1|WARNING_TRANSCRIPT_INCOMPLETE),SYNONYMOUS_CODING(LOW|SILENT|cgG/cgA|R885||BnaA02g31450D|||BnaA02g31450D|20|1|WARNING_TRANSCRIPT_MULTIPLE_STOP_CODONS)	GT:PL	0/1:127,0,119
chrA02	22704358	chrA02:22704358_C/T	C	T	17.823	.	DP=10;VDB=0.56;RPB=1;MQB=0.875;BQB=0.25;MQSB=0.895781;SGB=-0.453602;MQ0F=0;ICB=1;HOB=0.5;AC=1;AN=2;DP4=5,3,1,1;MQ=56;EFF=NON_SYNONYMOUS_CODING(MODERATE|MISSENSE|Gga/Aga|G351R||BnaA02g31450D|||BnaA02g31450D|12|1|WARNING_TRANSCRIPT_MULTIPLE_STOP_CODONS)	GT:PL	0/1:52,0,200
chrA02	22770862	chrA02:22770862_C/T	C	T	193	.	DP=18;VDB=0.723365;RPB=0.984335;MQB=0.99606;BQB=0.99606;MQSB=0.729213;SGB=-0.670168;MQ0F=0;ICB=1;HOB=0.5;AC=1;AN=2;DP4=3,5,6,4;MQ=57;EFF=DOWNSTREAM(MODIFIER||1315|||BnaA02g31550D|||BnaA02g31550D||1|WARNING_TRANSCRIPT_INCOMPLETE),DOWNSTREAM(MODIFIER||169|||BnaA02g31560D|||BnaA02g31560D||1|WARNING_TRANSCRIPT_MULTIPLE_STOP_CODONS),INTRAGENIC(MODIFIER|||||BnaA02g31560D|||||1),UPSTREAM(MODIFIER||4293|||BnaA02g31570D|||BnaA02g31570D||1|WARNING_TRANSCRIPT_INCOMPLETE)	GT:PL	0/1:226,0,187
chrA02	22776659	chrA02:22776659_C/T	C	T	51	.	DP=6;VDB=0.71601;RPB=0.574341;MQB=0.861511;BQB=0.861511;SGB=-0.511536;MQ0F=0;ICB=1;HOB=0.5;AC=1;AN=2;DP4=3,0,3,0;MQ=60;EFF=INTRON(MODIFIER|||||BnaA02g31570D|||BnaA02g31570D|1|1|WARNING_TRANSCRIPT_INCOMPLETE),UPSTREAM(MODIFIER||2280|||BnaA02g31580D|||BnaA02g31580D||1|WARNING_TRANSCRIPT_INCOMPLETE),UPSTREAM(MODIFIER||4097|||BnaA02g31560D|||BnaA02g31560D||1|WARNING_TRANSCRIPT_MULTIPLE_STOP_CODONS)	GT:PL	0/1:84,0,83
chrA02	22777715	chrA02:22777715_C/T	C	T	52	.	DP=8;VDB=0.82085;RPB=0.900802;MQB=0.750668;BQB=0.900802;MQSB=0.900802;SGB=-0.511536;MQ0F=0;ICB=1;HOB=0.5;AC=1;AN=2;DP4=3,2,2,1;MQ=58;EFF=INTRON(MODIFIER|||||BnaA02g31570D|||BnaA02g31570D|3|1|WARNING_TRANSCRIPT_INCOMPLETE),UPSTREAM(MODIFIER||1224|||BnaA02g31580D|||BnaA02g31580D||1|WARNING_TRANSCRIPT_INCOMPLETE),UPSTREAM(MODIFIER||4950|||BnaA02g31590D|||BnaA02g31590D||1|WARNING_TRANSCRIPT_INCOMPLETE)	GT:PL	0/1:85,0,144
chrA02	22832490	chrA02:22832490_C/T	C	T	207	.	DP=22;VDB=0.399878;RPB=0.109954;MQB=0.855758;BQB=0.980784;MQSB=0.0697357;SGB=-0.676189;MQ0F=0;ICB=1;HOB=0.5;AC=1;AN=2;DP4=7,4,5,6;MQ=52;EFF=DOWNSTREAM(MODIFIER||2114|||BnaA02g31680D|||BnaA02g31680D||1|WARNING_TRANSCRIPT_MULTIPLE_STOP_CODONS),INTRON(MODIFIER|||||BnaA02g31690D|||BnaA02g31690D|1|1|WARNING_TRANSCRIPT_INCOMPLETE),UPSTREAM(MODIFIER||3611|||BnaA02g31700D|||BnaA02g31700D||1)	GT:PL	0/1:240,0,226
chrA02	22871514	chrA02:22871514_C/T	C	T	36.3451	.	DP=4;VDB=0.32;RPB=0;MQB=1;BQB=0;MQSB=0;SGB=-0.453602;MQ0F=0;ICB=1;HOB=0.5;AC=1;AN=2;DP4=1,1,1,1;MQ=55;EFF=SYNONYMOUS_CODING(LOW|SILENT|gaC/gaT|D52||BnaA02g31760D|||BnaA02g31760D|1|1)	GT:PL	0/1:69,0,52
chrA02	22979935	chrA02:22979935_C/A	C	A	150	.	DP=25;VDB=0.671615;RPB=0.0553194;MQB=1;BQB=0.793923;MQSB=1;SGB=-0.662043;MQ0F=0;ICB=1;HOB=0.5;AC=1;AN=2;DP4=6,10,6,3;MQ=60;EFF=INTERGENIC(MODIFIER||||||||||1)	GT:PL	0/1:183,0,255
chrA02	23149714	chrA02:23149714_C/T	C	T	11.4985	.	DP=12;VDB=0.42;RPB=0.5;MQB=0.9;BQB=0.3;MQSB=0.896474;SGB=-0.453602;MQ0F=0;ICB=1;HOB=0.5;AC=1;AN=2;DP4=4,6,1,1;MQ=58;EFF=DOWNSTREAM(MODIFIER||1500|||BnaA02g32170D|||BnaA02g32170D||1),DOWNSTREAM(MODIFIER||3875|||BnaA02g32150D|||BnaA02g32150D||1),DOWNSTREAM(MODIFIER||4999|||BnaA02g32180D|||BnaA02g32180D||1|WARNING_TRANSCRIPT_MULTIPLE_STOP_CODONS),INTERGENIC(MODIFIER||||||||||1),UPSTREAM(MODIFIER||2750|||BnaA02g32160D|||BnaA02g32160D||1|WARNING_TRANSCRIPT_INCOMPLETE)	GT:PL	0/1:46,0,225
chrA02	23174380	chrA02:23174380_C/T	C	T	114	.	DP=8;VDB=0.557348;RPB=0.600535;MQB=0.900802;BQB=0.600535;MQSB=0.900802;SGB=-0.590765;MQ0F=0;ICB=1;HOB=0.5;AC=1;AN=2;DP4=1,2,2,3;MQ=60;EFF=SYNONYMOUS_CODING(LOW|SILENT|ttC/ttT|F125||BnaA02g32230D|||BnaA02g32230D|1|1|WARNING_TRANSCRIPT_MULTIPLE_STOP_CODONS),UPSTREAM(MODIFIER||2667|||BnaA02g32220D|||BnaA02g32220D||1)	GT:PL	0/1:147,0,80
chrA02	23218458	chrA02:23218458_C/T	C	T	142	.	DP=15;VDB=0.140618;RPB=0.992528;MQB=0.859096;BQB=0.79702;MQSB=0.511891;SGB=-0.670168;MQ0F=0.133333;ICB=1;HOB=0.5;AC=1;AN=2;DP4=1,4,6,4;MQ=28;EFF=INTERGENIC(MODIFIER||||||||||1)	GT:PL	0/1:175,0,76
chrA02	23233221	chrA02:23233221_C/T	C	T	202	.	DP=20;VDB=0.629855;RPB=0.604728;MQB=0.558035;BQB=0.941512;MQSB=0.318907;SGB=-0.680642;MQ0F=0;ICB=1;HOB=0.5;AC=1;AN=2;DP4=5,3,5,7;MQ=50;EFF=NON_SYNONYMOUS_CODING(MODERATE|MISSENSE|aGa/aAa|R160K||BnaA02g32300D|||BnaA02g32300D|3|1|WARNING_TRANSCRIPT_INCOMPLETE)	GT:PL	0/1:235,0,177
chrA02	23262372	chrA02:23262372_C/T	C	T	212	.	DP=16;VDB=0.59927;RPB=0.823561;MQB=0.985665;BQB=0.974658;MQSB=0.987474;SGB=-0.676189;MQ0F=0;ICB=1;HOB=0.5;AC=1;AN=2;DP4=1,4,8,3;MQ=56;EFF=DOWNSTREAM(MODIFIER||2389|||BnaA02g32320D|||BnaA02g32320D||1|WARNING_TRANSCRIPT_INCOMPLETE),DOWNSTREAM(MODIFIER||3970|||BnaA02g32340D|||BnaA02g32340D||1|WARNING_TRANSCRIPT_INCOMPLETE),INTRON(MODIFIER|||||BnaA02g32330D|||BnaA02g32330D|2|1|WARNING_TRANSCRIPT_MULTIPLE_STOP_CODONS),SPLICE_SITE_REGION(LOW|||||BnaA02g32330D|||BnaA02g32330D|2|1|WARNING_TRANSCRIPT_MULTIPLE_STOP_CODONS)	GT:PL	0/1:245,0,115
chrA02	23312988	chrA02:23312988_C/T	C	T	183	.	DP=7;VDB=0.0722896;MQSB=0.8;SGB=-0.636426;MQ0F=0;AC=2;AN=2;DP4=0,0,2,5;MQ=59;EFF=DOWNSTREAM(MODIFIER||2923|||BnaA02g32420D|||BnaA02g32420D||1),INTERGENIC(MODIFIER||||||||||1)	GT:PL	1/1:210,21,0
chrA02	23402233	chrA02:23402233_C/T	C	T	170	.	DP=8;VDB=0.878874;MQSB=1;SGB=-0.651104;MQ0F=0;AC=2;AN=2;DP4=0,0,2,6;MQ=49;EFF=DOWNSTREAM(MODIFIER||1623|||BnaA02g32520D|||BnaA02g32520D||1|WARNING_TRANSCRIPT_INCOMPLETE),SYNONYMOUS_CODING(LOW|SILENT|ttC/ttT|F165||BnaA02g32530D|||BnaA02g32530D|1|1|WARNING_TRANSCRIPT_INCOMPLETE),UPSTREAM(MODIFIER||4417|||BnaA02g32540D|||BnaA02g32540D||1)	GT:PL	1/1:197,24,0
chrA02	23450045	chrA02:23450045_T/C	T	C	73	.	DP=4;VDB=0.281254;MQSB=1;SGB=-0.556411;MQ0F=0;AC=2;AN=2;DP4=0,0,3,1;MQ=29;EFF=DOWNSTREAM(MODIFIER||443|||BnaA02g32600D|||BnaA02g32600D||1|WARNING_TRANSCRIPT_MULTIPLE_STOP_CODONS),NON_SYNONYMOUS_CODING(MODERATE|MISSENSE|gAt/gGt|D84G||BnaA02g32610D|||BnaA02g32610D|2|1),UPSTREAM(MODIFIER||2755|||BnaA02g32590D|||BnaA02g32590D||1|WARNING_TRANSCRIPT_MULTIPLE_STOP_CODONS)	GT:PL	1/1:100,12,0
chrA02	23685168	chrA02:23685168_C/T	C	T	110	.	DP=30;VDB=0.166412;RPB=0.0563259;MQB=0.979476;BQB=0.862892;MQSB=0.641872;SGB=-0.662043;MQ0F=0;ICB=1;HOB=0.5;AC=1;AN=2;DP4=8,13,5,4;MQ=41;EFF=DOWNSTREAM(MODIFIER||1880|||BnaA02g33080D|||BnaA02g33080D||1|WARNING_TRANSCRIPT_MULTIPLE_STOP_CODONS),DOWNSTREAM(MODIFIER||4827|||BnaA02g33090D|||BnaA02g33090D||1|WARNING_TRANSCRIPT_MULTIPLE_STOP_CODONS),NON_SYNONYMOUS_CODING(MODERATE|MISSENSE|Ctt/Ttt|L753F||BnaA02g33070D|||BnaA02g33070D|15|1|WARNING_TRANSCRIPT_MULTIPLE_STOP_CODONS)	GT:PL	0/1:143,0,255
chrA02	23708622	chrA02:23708622_C/T	C	T	88	.	DP=26;VDB=0.688859;RPB=0.782777;MQB=1;BQB=1;MQSB=1;SGB=-0.616816;MQ0F=0;ICB=1;HOB=0.5;AC=1;AN=2;DP4=5,15,3,3;MQ=60;EFF=DOWNSTREAM(MODIFIER||63|||BnaA02g33110D|||BnaA02g33110D||1|WARNING_TRANSCRIPT_INCOMPLETE),INTERGENIC(MODIFIER||||||||||1)	GT:PL	0/1:122,0,255
chrA02	23747465	chrA02:23747465_C/T	C	T	126	.	DP=15;VDB=0.585032;RPB=0.581345;MQB=0.97357;BQB=0.720273;MQSB=0.230769;SGB=-0.651104;MQ0F=0;ICB=1;HOB=0.5;AC=1;AN=2;DP4=6,1,7,1;MQ=48;EFF=INTERGENIC(MODIFIER||||||||||1)	GT:PL	0/1:159,0,148
chrA02	23901242	chrA02:23901242_C/T	C	T	160	.	DP=13;VDB=0.646494;RPB=0.908075;MQB=0.122456;BQB=0.122456;MQSB=0.826565;SGB=-0.651104;MQ0F=0;ICB=1;HOB=0.5;AC=1;AN=2;DP4=5,0,4,4;MQ=37;EFF=DOWNSTREAM(MODIFIER||1487|||BnaA02g33340D|||BnaA02g33340D||1|WARNING_TRANSCRIPT_MULTIPLE_STOP_CODONS),INTERGENIC(MODIFIER||||||||||1),UPSTREAM(MODIFIER||4977|||BnaA02g33350D|||BnaA02g33350D||1)	GT:PL	0/1:193,0,64
chrA02	23915847	chrA02:23915847_A/G	A	G	24.8153	.	DP=12;VDB=0.946712;RPB=0.962269;MQB=0.25042;BQB=0.596251;MQSB=0.968069;SGB=-0.511536;MQ0F=0;ICB=1;HOB=0.5;AC=1;AN=2;DP4=2,7,2,1;MQ=56;EFF=DOWNSTREAM(MODIFIER||4868|||BnaA02g33360D|||BnaA02g33360D||1|WARNING_TRANSCRIPT_MULTIPLE_STOP_CODONS),SYNONYMOUS_CODING(LOW|SILENT|caA/caG|Q124||BnaA02g33370D|||BnaA02g33370D|1|1)	GT:PL	0/1:59,0,211
chrA02	23916438	chrA02:23916438_A/G	A	G	213	.	DP=26;VDB=0.0768016;RPB=0.761685;MQB=0.965874;BQB=0.870325;MQSB=0.882497;SGB=-0.689466;MQ0F=0;ICB=1;HOB=0.5;AC=1;AN=2;DP4=5,5,13,3;MQ=58;EFF=DOWNSTREAM(MODIFIER||357|||BnaA02g33370D|||BnaA02g33370D||1),INTERGENIC(MODIFIER||||||||||1)	GT:PL	0/1:246,0,205
chrA02	23989860	chrA02:23989860_A/T	A	T	118	.	DP=18;VDB=0.664313;RPB=0.963762;MQB=0.32741;BQB=0.883327;MQSB=0.990815;SGB=-0.636426;MQ0F=0;ICB=1;HOB=0.5;AC=1;AN=2;DP4=7,4,4,3;MQ=54;EFF=DOWNSTREAM(MODIFIER||1293|||BnaA02g33440D|||BnaA02g33440D||1),INTERGENIC(MODIFIER||||||||||1),UPSTREAM(MODIFIER||2700|||BnaA02g33450D|||BnaA02g33450D||1|WARNING_TRANSCRIPT_MULTIPLE_STOP_CODONS)	GT:PL	0/1:151,0,236
chrA02	24069254	chrA02:24069254_C/T	C	T	228	.	DP=16;VDB=0.298056;MQSB=1;SGB=-0.689466;MQ0F=0;AC=2;AN=2;DP4=0,0,7,9;MQ=60;EFF=DOWNSTREAM(MODIFIER||720|||BnaA02g33550D|||BnaA02g33550D||1|WARNING_TRANSCRIPT_MULTIPLE_STOP_CODONS),INTRAGENIC(MODIFIER|||||BnaA02g33550D|||||1),UPSTREAM(MODIFIER||911|||BnaA02g33540D|||BnaA02g33540D||1|WARNING_TRANSCRIPT_MULTIPLE_STOP_CODONS)	GT:PL	1/1:255,48,0
chrA02	24069369	chrA02:24069369_C/T	C	T	228	.	DP=13;VDB=0.78464;MQSB=0.961166;SGB=-0.683931;MQ0F=0;AC=2;AN=2;DP4=0,0,6,7;MQ=60;EFF=DOWNSTREAM(MODIFIER||605|||BnaA02g33550D|||BnaA02g33550D||1|WARNING_TRANSCRIPT_MULTIPLE_STOP_CODONS),INTRAGENIC(MODIFIER|||||BnaA02g33550D|||||1),UPSTREAM(MODIFIER||1026|||BnaA02g33540D|||BnaA02g33540D||1|WARNING_TRANSCRIPT_MULTIPLE_STOP_CODONS)	GT:PL	1/1:255,39,0
chrA02	24075877	chrA02:24075877_C/T	C	T	228	.	DP=21;VDB=0.958793;MQSB=0.70694;SGB=-0.692352;MQ0F=0;AC=2;AN=2;DP4=0,0,8,13;MQ=39;EFF=DOWNSTREAM(MODIFIER||2572|||BnaA02g33560D|||BnaA02g33560D||1|WARNING_TRANSCRIPT_MULTIPLE_STOP_CODONS),INTERGENIC(MODIFIER||||||||||1),UPSTREAM(MODIFIER||4258|||BnaA02g33550D|||BnaA02g33550D||1|WARNING_TRANSCRIPT_MULTIPLE_STOP_CODONS)	GT:PL	1/1:255,63,0
chrA02	24265120	chrA02:24265120_A/G	A	G	16.3195	.	DP=4;VDB=0.06;RPB=1;MQB=0;BQB=0;SGB=-0.453602;MQ0F=0.5;AC=2;AN=2;DP4=2,0,2,0;MQ=14;EFF=NON_SYNONYMOUS_CODING(MODERATE|MISSENSE|Aca/Gca|T385A||BnaA02g33920D|||BnaA02g33920D|10|1|WARNING_TRANSCRIPT_INCOMPLETE)	GT:PL	1/1:43,2,0
chrA02	24286573	chrA02:24286573_C/T	C	T	84	.	DP=8;VDB=0.0588763;RPB=0;MQB=0.833333;BQB=0.75;MQSB=0.833333;SGB=-0.616816;MQ0F=0.125;ICB=1;HOB=0.5;AC=1;AN=2;DP4=0,2,6,0;MQ=39;EFF=DOWNSTREAM(MODIFIER||2485|||BnaA02g33950D|||BnaA02g33950D||1|WARNING_TRANSCRIPT_INCOMPLETE),INTRON(MODIFIER|||||BnaA02g33940D|||BnaA02g33940D|8|1|WARNING_TRANSCRIPT_MULTIPLE_STOP_CODONS)	GT:PL	0/1:119,0,22
chrA02	24310529	chrA02:24310529_C/T	C	T	228	.	DP=14;VDB=0.942857;MQSB=1;SGB=-0.686358;MQ0F=0;AC=2;AN=2;DP4=0,0,11,3;MQ=60;EFF=DOWNSTREAM(MODIFIER||1580|||BnaA02g33970D|||BnaA02g33970D||1|WARNING_TRANSCRIPT_MULTIPLE_STOP_CODONS),SYNONYMOUS_CODING(LOW|SILENT|aaG/aaA|K124||BnaA02g33980D|||BnaA02g33980D|4|1|WARNING_TRANSCRIPT_MULTIPLE_STOP_CODONS),UPSTREAM(MODIFIER||4964|||BnaA02g33990D|||BnaA02g33990D||1)	GT:PL	1/1:255,42,0
chrA02	24324690	chrA02:24324690_C/T	C	T	144	.	DP=6;VDB=0.651328;MQSB=1;SGB=-0.616816;MQ0F=0;AC=2;AN=2;DP4=0,0,1,5;MQ=60;EFF=DOWNSTREAM(MODIFIER||3792|||BnaA02g34000D|||BnaA02g34000D||1|WARNING_TRANSCRIPT_INCOMPLETE),INTERGENIC(MODIFIER||||||||||1),UPSTREAM(MODIFIER||1346|||BnaA02g34010D|||BnaA02g34010D||1|WARNING_TRANSCRIPT_INCOMPLETE),UPSTREAM(MODIFIER||2076|||BnaA02g34020D|||BnaA02g34020D||1|WARNING_TRANSCRIPT_INCOMPLETE)	GT:PL	1/1:171,18,0
chrA02	24392429	chrA02:24392429_C/T	C	T	222	.	DP=33;VDB=0.966683;RPB=0.850154;MQB=1;BQB=0.943233;MQSB=1;SGB=-0.686358;MQ0F=0;ICB=1;HOB=0.5;AC=1;AN=2;DP4=4,14,5,9;MQ=60;EFF=DOWNSTREAM(MODIFIER||3566|||BnaA02g34110D|||BnaA02g34110D||1|WARNING_TRANSCRIPT_MULTIPLE_STOP_CODONS),INTERGENIC(MODIFIER||||||||||1)	GT:PL	0/1:255,0,255
chrA02	24424225	chrA02:24424225_C/T	C	T	228	.	DP=20;VDB=0.797808;MQSB=1;SGB=-0.692067;MQ0F=0;AC=2;AN=2;DP4=0,0,11,9;MQ=60;EFF=DOWNSTREAM(MODIFIER||1139|||BnaA02g34170D|||BnaA02g34170D||1),DOWNSTREAM(MODIFIER||178|||BnaA02g34160D|||BnaA02g34160D||1),DOWNSTREAM(MODIFIER||2141|||BnaA02g34180D|||BnaA02g34180D||1|WARNING_TRANSCRIPT_INCOMPLETE),DOWNSTREAM(MODIFIER||4312|||BnaA02g34140D|||BnaA02g34140D||1),INTRAGENIC(MODIFIER|||||BnaA02g34160D|||||1),UPSTREAM(MODIFIER||1398|||BnaA02g34150D|||BnaA02g34150D||1)	GT:PL	1/1:255,60,0
chrA02	24454229	chrA02:24454229_C/T	C	T	137	.	DP=5;VDB=0.320361;MQSB=1;SGB=-0.590765;MQ0F=0;AC=2;AN=2;DP4=0,0,3,2;MQ=60;EFF=DOWNSTREAM(MODIFIER||3329|||BnaA02g34240D|||BnaA02g34240D||1),INTERGENIC(MODIFIER||||||||||1),UPSTREAM(MODIFIER||2998|||BnaA02g34250D|||BnaA02g34250D||1|WARNING_TRANSCRIPT_MULTIPLE_STOP_CODONS)	GT:PL	1/1:164,15,0
chrA02	24485211	chrA02:24485211_C/T	C	T	228	.	DP=25;VDB=0.817231;RPB=0.586957;MQB=0.347826;BQB=0.478261;MQSB=0.996677;SGB=-0.692717;MQ0F=0;AC=2;AN=2;DP4=2,0,11,12;MQ=33;EFF=NON_SYNONYMOUS_CODING(MODERATE|MISSENSE|gGa/gAa|G391E||BnaA02g34300D|||BnaA02g34300D|1|1),UPSTREAM(MODIFIER||1096|||BnaA02g34290D|||BnaA02g34290D||1|WARNING_TRANSCRIPT_INCOMPLETE),UPSTREAM(MODIFIER||1781|||BnaA02g34310D|||BnaA02g34310D||1|WARNING_TRANSCRIPT_INCOMPLETE),UPSTREAM(MODIFIER||3631|||BnaA02g34320D|||BnaA02g34320D||1)	GT:PL	1/1:255,20,0
chrA02	24490738	chrA02:24490738_C/T	C	T	228	.	DP=15;VDB=0.919545;MQSB=0.778801;SGB=-0.688148;MQ0F=0;AC=2;AN=2;DP4=0,0,6,9;MQ=53;EFF=DOWNSTREAM(MODIFIER||2914|||BnaA02g34310D|||BnaA02g34310D||1|WARNING_TRANSCRIPT_INCOMPLETE),DOWNSTREAM(MODIFIER||4762|||BnaA02g34340D|||BnaA02g34340D||1),SYNONYMOUS_CODING(LOW|SILENT|gtC/gtT|V219||BnaA02g34320D|||BnaA02g34320D|3|1),UPSTREAM(MODIFIER||1046|||BnaA02g34330D|||BnaA02g34330D||1|WARNING_TRANSCRIPT_INCOMPLETE),UPSTREAM(MODIFIER||4356|||BnaA02g34300D|||BnaA02g34300D||1)	GT:PL	1/1:255,45,0
chrA02	24528825	chrA02:24528825_C/T	C	T	228	.	DP=13;VDB=0.338137;MQSB=0.935229;SGB=-0.683931;MQ0F=0;AC=2;AN=2;DP4=0,0,8,5;MQ=57;EFF=DOWNSTREAM(MODIFIER||1119|||BnaA02g34380D|||BnaA02g34380D||1|WARNING_TRANSCRIPT_INCOMPLETE),DOWNSTREAM(MODIFIER||946|||BnaA02g34370D|||BnaA02g34370D||1|WARNING_TRANSCRIPT_INCOMPLETE),INTERGENIC(MODIFIER||||||||||1)	GT:PL	1/1:255,39,0
chrA02	24549588	chrA02:24549588_C/T	C	T	211	.	DP=8;VDB=0.421959;MQSB=0.992367;SGB=-0.651104;MQ0F=0;AC=2;AN=2;DP4=0,0,4,4;MQ=60;EFF=INTRON(MODIFIER|||||BnaA02g34420D|||BnaA02g34420D|1|1),UPSTREAM(MODIFIER||2614|||BnaA02g34430D|||BnaA02g34430D||1),UPSTREAM(MODIFIER||3429|||BnaA02g34410D|||BnaA02g34410D||1|WARNING_TRANSCRIPT_INCOMPLETE)	GT:PL	1/1:238,24,0
chrA02	24607676	chrA02:24607676_C/T	C	T	176	.	DP=16;VDB=0.550846;RPB=0.334532;MQB=0.19218;BQB=0.368713;MQSB=0.479364;SGB=-0.683931;MQ0F=0;ICB=1;HOB=0.5;AC=1;AN=2;DP4=3,0,9,4;MQ=42;EFF=DOWNSTREAM(MODIFIER||457|||BnaA02g34550D|||BnaA02g34550D||1|WARNING_TRANSCRIPT_MULTIPLE_STOP_CODONS),INTERGENIC(MODIFIER||||||||||1)	GT:PL	0/1:210,0,47
chrA02	24614962	chrA02:24614962_C/T	C	T	215	.	DP=22;VDB=0.0624259;RPB=0.804615;MQB=0.613159;BQB=0.750137;MQSB=0.613159;SGB=-0.680642;MQ0F=0;ICB=1;HOB=0.5;AC=1;AN=2;DP4=4,6,8,4;MQ=56;EFF=SPLICE_SITE_REGION(LOW|||||BnaA02g34560D|||BnaA02g34560D|4|1|WARNING_TRANSCRIPT_INCOMPLETE),STOP_GAINED(HIGH|NONSENSE|Cag/Tag|Q106*||BnaA02g34560D|||BnaA02g34560D|4|1|WARNING_TRANSCRIPT_INCOMPLETE)	GT:PL	0/1:248,0,224
chrA02	24655133	chrA02:24655133_A/T	A	T	65	.	DP=9;VDB=0.409395;RPB=0.243649;MQB=0.162433;BQB=0.649731;MQSB=0.462292;SGB=-0.556411;MQ0F=0;ICB=1;HOB=0.5;AC=1;AN=2;DP4=5,0,1,3;MQ=39;EFF=INTERGENIC(MODIFIER||||||||||1),UPSTREAM(MODIFIER||2218|||BnaA02g34600D|||BnaA02g34600D||1),UPSTREAM(MODIFIER||2536|||BnaA02g34610D|||BnaA02g34610D||1|WARNING_TRANSCRIPT_INCOMPLETE)	GT:PL	0/1:98,0,80
chrA02	24692626	chrA02:24692626_C/T	C	T	198	.	DP=10;VDB=0.643503;MQSB=0.875;SGB=-0.670168;MQ0F=0;AC=2;AN=2;DP4=0,0,8,2;MQ=47;EFF=DOWNSTREAM(MODIFIER||2211|||BnaA02g34670D|||BnaA02g34670D||1|WARNING_TRANSCRIPT_INCOMPLETE),NON_SYNONYMOUS_CODING(MODERATE|MISSENSE|Gaa/Aaa|E14K||BnaA02g34660D|||BnaA02g34660D|1|1),SPLICE_SITE_REGION(LOW|||||BnaA02g34660D|||BnaA02g34660D|1|1),UPSTREAM(MODIFIER||1016|||BnaA02g34650D|||BnaA02g34650D||1)	GT:PL	1/1:225,30,0
chrA02	24748199	chrA02:24748199_C/T	C	T	228	.	DP=12;VDB=0.449605;MQSB=0.95494;SGB=-0.680642;MQ0F=0;AC=2;AN=2;DP4=0,0,7,5;MQ=60;EFF=INTERGENIC(MODIFIER||||||||||1),UPSTREAM(MODIFIER||1441|||BnaA02g34760D|||BnaA02g34760D||1),UPSTREAM(MODIFIER||3854|||BnaA02g34780D|||BnaA02g34780D||1),UPSTREAM(MODIFIER||880|||BnaA02g34770D|||BnaA02g34770D||1|WARNING_TRANSCRIPT_MULTIPLE_STOP_CODONS)	GT:PL	1/1:255,36,0
chrA02	24753636	chrA02:24753636_C/T	C	T	228	.	DP=13;VDB=0.357225;MQSB=0.899815;SGB=-0.683931;MQ0F=0;AC=2;AN=2;DP4=0,0,7,6;MQ=57;EFF=DOWNSTREAM(MODIFIER||3422|||BnaA02g34770D|||BnaA02g34770D||1|WARNING_TRANSCRIPT_MULTIPLE_STOP_CODONS),DOWNSTREAM(MODIFIER||38|||BnaA02g34790D|||BnaA02g34790D||1|WARNING_TRANSCRIPT_INCOMPLETE),DOWNSTREAM(MODIFIER||4692|||BnaA02g34800D|||BnaA02g34800D||1),DOWNSTREAM(MODIFIER||714|||BnaA02g34780D|||BnaA02g34780D||1),INTERGENIC(MODIFIER||||||||||1)	GT:PL	1/1:255,39,0
chrA02	24765572	chrA02:24765572_C/T	C	T	228	.	DP=20;VDB=0.660341;RPB=0.0555556;MQB=0;BQB=0.805556;MQSB=0.104077;SGB=-0.691153;MQ0F=0;AC=2;AN=2;DP4=2,0,9,9;MQ=50;EFF=DOWNSTREAM(MODIFIER||1046|||BnaA02g34820D|||BnaA02g34820D||1),DOWNSTREAM(MODIFIER||1413|||BnaA02g34840D|||BnaA02g34840D||1|WARNING_TRANSCRIPT_INCOMPLETE),STOP_GAINED(HIGH|NONSENSE|Cag/Tag|Q126*||BnaA02g34830D|||BnaA02g34830D|4|1|WARNING_TRANSCRIPT_INCOMPLETE),UPSTREAM(MODIFIER||3837|||BnaA02g34810D|||BnaA02g34810D||1|WARNING_TRANSCRIPT_MULTIPLE_STOP_CODONS)	GT:PL	1/1:255,21,0
chrA02	24768015	chrA02:24768015_C/T	C	T	152	.	DP=7;VDB=0.653727;MQSB=0.1;SGB=-0.636426;MQ0F=0;AC=2;AN=2;DP4=0,0,2,5;MQ=46;EFF=DOWNSTREAM(MODIFIER||1365|||BnaA02g34830D|||BnaA02g34830D||1|WARNING_TRANSCRIPT_INCOMPLETE),DOWNSTREAM(MODIFIER||3346|||BnaA02g34850D|||BnaA02g34850D||1),DOWNSTREAM(MODIFIER||3489|||BnaA02g34820D|||BnaA02g34820D||1),INTRON(MODIFIER|||||BnaA02g34840D|||BnaA02g34840D|4|1|WARNING_TRANSCRIPT_INCOMPLETE)	GT:PL	1/1:179,21,0
chrA03	94484	chrA03:94484_C/T	C	T	228	.	DP=18;VDB=0.952332;MQSB=0.447612;SGB=-0.691153;MQ0F=0;AC=2;AN=2;DP4=0,0,11,7;MQ=55;EFF=DOWNSTREAM(MODIFIER||1954|||BnaA03g00240D|||BnaA03g00240D||1|WARNING_TRANSCRIPT_INCOMPLETE),DOWNSTREAM(MODIFIER||4466|||BnaA03g00250D|||BnaA03g00250D||1|WARNING_TRANSCRIPT_INCOMPLETE),NON_SYNONYMOUS_CODING(MODERATE|MISSENSE|tCc/tTc|S855F||BnaA03g00230D|||BnaA03g00230D|17|1|WARNING_TRANSCRIPT_MULTIPLE_STOP_CODONS)	GT:PL	1/1:255,54,0
chrA03	95292	chrA03:95292_C/T	C	T	222	.	DP=18;VDB=0.707795;RPB=0.266667;MQB=0.0333333;BQB=0.766667;MQSB=0.687289;SGB=-0.688148;MQ0F=0.0555556;ICB=1;HOB=0.5;AC=1;AN=2;DP4=2,0,7,8;MQ=54;EFF=DOWNSTREAM(MODIFIER||1146|||BnaA03g00240D|||BnaA03g00240D||1|WARNING_TRANSCRIPT_INCOMPLETE),DOWNSTREAM(MODIFIER||3658|||BnaA03g00250D|||BnaA03g00250D||1|WARNING_TRANSCRIPT_INCOMPLETE),NON_SYNONYMOUS_CODING(MODERATE|MISSENSE|Ccc/Tcc|P989S||BnaA03g00230D|||BnaA03g00230D|20|1|WARNING_TRANSCRIPT_MULTIPLE_STOP_CODONS)	GT:PL	0/1:255,0,9
chrA03	110476	chrA03:110476_C/T	C	T	119	.	DP=5;VDB=0.00981221;MQSB=1;SGB=-0.590765;MQ0F=0;AC=2;AN=2;DP4=0,0,3,2;MQ=46;EFF=DOWNSTREAM(MODIFIER||677|||BnaA03g00290D|||BnaA03g00290D||1),INTERGENIC(MODIFIER||||||||||1),UPSTREAM(MODIFIER||179|||BnaA03g00300D|||BnaA03g00300D||1|WARNING_TRANSCRIPT_INCOMPLETE),UPSTREAM(MODIFIER||2061|||BnaA03g00280D|||BnaA03g00280D||1|WARNING_TRANSCRIPT_MULTIPLE_STOP_CODONS),UPSTREAM(MODIFIER||3202|||BnaA03g00310D|||BnaA03g00310D||1|WARNING_TRANSCRIPT_INCOMPLETE),UPSTREAM(MODIFIER||4657|||BnaA03g00270D|||BnaA03g00270D||1|WARNING_TRANSCRIPT_INCOMPLETE),UPSTREAM(MODIFIER||4948|||BnaA03g00320D|||BnaA03g00320D||1)	GT:PL	1/1:146,15,0
chrA03	281345	chrA03:281345_C/T	C	T	222	.	DP=10;VDB=0.165106;MQSB=1;SGB=-0.670168;MQ0F=0;AC=2;AN=2;DP4=0,0,8,2;MQ=60;EFF=DOWNSTREAM(MODIFIER||1919|||BnaA03g00600D|||BnaA03g00600D||1|WARNING_TRANSCRIPT_MULTIPLE_STOP_CODONS),DOWNSTREAM(MODIFIER||21|||BnaA03g00620D|||BnaA03g00620D||1),DOWNSTREAM(MODIFIER||62|||BnaA03g00610D|||BnaA03g00610D||1|WARNING_TRANSCRIPT_INCOMPLETE),INTERGENIC(MODIFIER||||||||||1)	GT:PL	1/1:249,30,0
chrA03	296226	chrA03:296226_C/T	C	T	228	.	DP=20;VDB=0.715972;MQSB=1;SGB=-0.692067;MQ0F=0;AC=2;AN=2;DP4=0,0,11,9;MQ=60;EFF=DOWNSTREAM(MODIFIER||1265|||BnaA03g00660D|||BnaA03g00660D||1),DOWNSTREAM(MODIFIER||1587|||BnaA03g00650D|||BnaA03g00650D||1|WARNING_TRANSCRIPT_INCOMPLETE),DOWNSTREAM(MODIFIER||3028|||BnaA03g00640D|||BnaA03g00640D||1|WARNING_TRANSCRIPT_MULTIPLE_STOP_CODONS),SYNONYMOUS_CODING(LOW|SILENT|gtC/gtT|V194||BnaA03g00670D|||BnaA03g00670D|2|1|WARNING_TRANSCRIPT_MULTIPLE_STOP_CODONS),UPSTREAM(MODIFIER||2645|||BnaA03g00680D|||BnaA03g00680D||1|WARNING_TRANSCRIPT_INCOMPLETE),UPSTREAM(MODIFIER||3119|||BnaA03g00690D|||BnaA03g00690D||1|WARNING_TRANSCRIPT_MULTIPLE_STOP_CODONS)	GT:PL	1/1:255,60,0
chrA03	296464	chrA03:296464_C/T	C	T	228	.	DP=12;VDB=0.226674;MQSB=1;SGB=-0.680642;MQ0F=0;AC=2;AN=2;DP4=0,0,3,9;MQ=60;EFF=DOWNSTREAM(MODIFIER||1503|||BnaA03g00660D|||BnaA03g00660D||1),DOWNSTREAM(MODIFIER||1825|||BnaA03g00650D|||BnaA03g00650D||1|WARNING_TRANSCRIPT_INCOMPLETE),DOWNSTREAM(MODIFIER||3266|||BnaA03g00640D|||BnaA03g00640D||1|WARNING_TRANSCRIPT_MULTIPLE_STOP_CODONS),STOP_GAINED(HIGH|NONSENSE|Cga/Tga|R274*||BnaA03g00670D|||BnaA03g00670D|2|1|WARNING_TRANSCRIPT_MULTIPLE_STOP_CODONS),UPSTREAM(MODIFIER||2407|||BnaA03g00680D|||BnaA03g00680D||1|WARNING_TRANSCRIPT_INCOMPLETE),UPSTREAM(MODIFIER||2881|||BnaA03g00690D|||BnaA03g00690D||1|WARNING_TRANSCRIPT_MULTIPLE_STOP_CODONS)	GT:PL	1/1:255,36,0
chrA03	300723	chrA03:300723_C/T	C	T	228	.	DP=15;VDB=0.973629;MQSB=1;SGB=-0.688148;MQ0F=0;AC=2;AN=2;DP4=0,0,10,5;MQ=60;EFF=DOWNSTREAM(MODIFIER||1581|||BnaA03g00680D|||BnaA03g00680D||1|WARNING_TRANSCRIPT_INCOMPLETE),DOWNSTREAM(MODIFIER||3702|||BnaA03g00670D|||BnaA03g00670D||1|WARNING_TRANSCRIPT_MULTIPLE_STOP_CODONS),DOWNSTREAM(MODIFIER||4712|||BnaA03g00700D|||BnaA03g00700D||1),NON_SYNONYMOUS_CODING(MODERATE|MISSENSE|Ctc/Ttc|L286F||BnaA03g00690D|||BnaA03g00690D|6|1|WARNING_TRANSCRIPT_MULTIPLE_STOP_CODONS)	GT:PL	1/1:255,45,0
chrA03	365475	chrA03:365475_C/T	C	T	146	.	DP=7;VDB=0.537869;MQSB=0.5;SGB=-0.616816;MQ0F=0;AC=2;AN=2;DP4=0,0,2,4;MQ=54;EFF=DOWNSTREAM(MODIFIER||1926|||BnaA03g00850D|||BnaA03g00850D||1|WARNING_TRANSCRIPT_INCOMPLETE),DOWNSTREAM(MODIFIER||4812|||BnaA03g00860D|||BnaA03g00860D||1|WARNING_TRANSCRIPT_INCOMPLETE),STOP_GAINED(HIGH|NONSENSE|Caa/Taa|Q116*||BnaA03g00840D|||BnaA03g00840D|1|1|WARNING_TRANSCRIPT_INCOMPLETE)	GT:PL	1/1:173,18,0
chrA03	371056	chrA03:371056_C/T	C	T	228	.	DP=14;VDB=0.741722;MQSB=1;SGB=-0.686358;MQ0F=0;AC=2;AN=2;DP4=0,0,4,10;MQ=60;EFF=DOWNSTREAM(MODIFIER||4110|||BnaA03g00840D|||BnaA03g00840D||1|WARNING_TRANSCRIPT_INCOMPLETE),INTRON(MODIFIER|||||BnaA03g00860D|||BnaA03g00860D|2|1|WARNING_TRANSCRIPT_INCOMPLETE),UPSTREAM(MODIFIER||900|||BnaA03g00850D|||BnaA03g00850D||1|WARNING_TRANSCRIPT_INCOMPLETE)	GT:PL	1/1:255,42,0
chrA03	459708	chrA03:459708_C/T	C	T	143	.	DP=6;VDB=0.958817;MQSB=1;SGB=-0.616816;MQ0F=0;AC=2;AN=2;DP4=0,0,5,1;MQ=58;EFF=INTERGENIC(MODIFIER||||||||||1),UPSTREAM(MODIFIER||2383|||BnaA03g01040D|||BnaA03g01040D||1|WARNING_TRANSCRIPT_INCOMPLETE)	GT:PL	1/1:170,18,0
chrA03	475303	chrA03:475303_C/T	C	T	143	.	DP=6;VDB=0.387746;MQSB=1;SGB=-0.616816;MQ0F=0;AC=2;AN=2;DP4=0,0,1,5;MQ=60;EFF=INTERGENIC(MODIFIER||||||||||1),UPSTREAM(MODIFIER||2597|||BnaA03g01060D|||BnaA03g01060D||1|WARNING_TRANSCRIPT_MULTIPLE_STOP_CODONS),UPSTREAM(MODIFIER||261|||BnaA03g01070D|||BnaA03g01070D||1|WARNING_TRANSCRIPT_INCOMPLETE)	GT:PL	1/1:170,18,0
chrA03	698872	chrA03:698872_C/T	C	T	228	.	DP=14;VDB=0.122248;MQSB=0.50373;SGB=-0.683931;MQ0F=0;AC=2;AN=2;DP4=0,0,8,5;MQ=56;EFF=DOWNSTREAM(MODIFIER||2068|||BnaA03g01550D|||BnaA03g01550D||1),STOP_GAINED(HIGH|NONSENSE|Cga/Tga|R802*||BnaA03g01540D|||BnaA03g01540D|2|1|WARNING_TRANSCRIPT_INCOMPLETE)	GT:PL	1/1:255,39,0
chrA03	705195	chrA03:705195_G/A	G	A	73	.	DP=6;VDB=0.446842;RPB=0.125;MQB=0.75;BQB=0.625;SGB=-0.556411;MQ0F=0;ICB=1;HOB=0.5;AC=1;AN=2;DP4=2,0,4,0;MQ=58;EFF=DOWNSTREAM(MODIFIER||2438|||BnaA03g01570D|||BnaA03g01570D||1),DOWNSTREAM(MODIFIER||4951|||BnaA03g01540D|||BnaA03g01540D||1|WARNING_TRANSCRIPT_INCOMPLETE),INTERGENIC(MODIFIER||||||||||1),UPSTREAM(MODIFIER||2318|||BnaA03g01550D|||BnaA03g01550D||1),UPSTREAM(MODIFIER||271|||BnaA03g01560D|||BnaA03g01560D||1|WARNING_TRANSCRIPT_INCOMPLETE)	GT:PL	0/1:106,0,51
chrA03	796658	chrA03:796658_C/T	C	T	136	.	DP=8;VDB=0.374894;RPB=1;MQB=1;BQB=1;MQSB=0.62023;SGB=-0.636426;MQ0F=0;ICB=1;HOB=0.5;AC=1;AN=2;DP4=1,0,3,4;MQ=49;EFF=DOWNSTREAM(MODIFIER||4899|||BnaA03g01620D|||BnaA03g01620D||1),INTERGENIC(MODIFIER||||||||||1),UPSTREAM(MODIFIER||2425|||BnaA03g01640D|||BnaA03g01640D||1),UPSTREAM(MODIFIER||3808|||BnaA03g01630D|||BnaA03g01630D||1)	GT:PL	0/1:171,0,17
chrA03	822207	chrA03:822207_C/T	C	T	228	.	DP=20;VDB=0.622148;MQSB=0.0211283;SGB=-0.692067;MQ0F=0;AC=2;AN=2;DP4=0,0,12,8;MQ=46;EFF=DOWNSTREAM(MODIFIER||2761|||BnaA03g01750D|||BnaA03g01750D||1|WARNING_TRANSCRIPT_INCOMPLETE),INTRON(MODIFIER|||||BnaA03g01740D|||BnaA03g01740D|10|1|WARNING_TRANSCRIPT_MULTIPLE_STOP_CODONS),UPSTREAM(MODIFIER||1250|||BnaA03g01730D|||BnaA03g01730D||1),UPSTREAM(MODIFIER||1628|||BnaA03g01720D|||BnaA03g01720D||1),UPSTREAM(MODIFIER||1796|||BnaA03g01710D|||BnaA03g01710D||1),UPSTREAM(MODIFIER||1968|||BnaA03g01700D|||BnaA03g01700D||1),UPSTREAM(MODIFIER||3044|||BnaA03g01690D|||BnaA03g01690D||1|WARNING_TRANSCRIPT_MULTIPLE_STOP_CODONS)	GT:PL	1/1:255,60,0
chrA03	964524	chrA03:964524_C/T	C	T	228	.	DP=14;VDB=0.720497;MQSB=1;SGB=-0.686358;MQ0F=0;AC=2;AN=2;DP4=0,0,6,8;MQ=60;EFF=DOWNSTREAM(MODIFIER||3611|||BnaA03g02120D|||BnaA03g02120D||1),DOWNSTREAM(MODIFIER||3623|||BnaA03g02090D|||BnaA03g02090D||1|WARNING_TRANSCRIPT_INCOMPLETE),DOWNSTREAM(MODIFIER||495|||BnaA03g02110D|||BnaA03g02110D||1|WARNING_TRANSCRIPT_INCOMPLETE),INTERGENIC(MODIFIER||||||||||1),UPSTREAM(MODIFIER||1211|||BnaA03g02100D|||BnaA03g02100D||1|WARNING_TRANSCRIPT_INCOMPLETE)	GT:PL	1/1:255,42,0
chrA03	997784	chrA03:997784_C/T	C	T	228	.	DP=12;VDB=0.376267;MQSB=0.982603;SGB=-0.680642;MQ0F=0;AC=2;AN=2;DP4=0,0,6,6;MQ=60;EFF=SPLICE_SITE_REGION(LOW|||||BnaA03g02170D|||BnaA03g02170D|4|1|WARNING_TRANSCRIPT_INCOMPLETE),SYNONYMOUS_CODING(LOW|SILENT|gtC/gtT|V149||BnaA03g02170D|||BnaA03g02170D|4|1|WARNING_TRANSCRIPT_INCOMPLETE),UPSTREAM(MODIFIER||4985|||BnaA03g02180D|||BnaA03g02180D||1|WARNING_TRANSCRIPT_INCOMPLETE)	GT:PL	1/1:255,36,0
chrA03	1021305	chrA03:1021305_C/T	C	T	80	.	DP=5;VDB=0.00800342;RPB=1;MQB=1;BQB=1;MQSB=0.666667;SGB=-0.556411;MQ0F=0;ICB=1;HOB=0.5;AC=1;AN=2;DP4=1,0,2,2;MQ=53;EFF=DOWNSTREAM(MODIFIER||1695|||BnaA03g02230D|||BnaA03g02230D||1|WARNING_TRANSCRIPT_MULTIPLE_STOP_CODONS),NON_SYNONYMOUS_CODING(MODERATE|MISSENSE|Cct/Tct|P149S||BnaA03g02220D|||BnaA03g02220D|2|1|WARNING_TRANSCRIPT_INCOMPLETE)	GT:PL	0/1:114,0,14
chrA03	1359195	chrA03:1359195_G/A	G	A	228	.	DP=15;VDB=0.183942;MQSB=0.954207;SGB=-0.688148;MQ0F=0;AC=2;AN=2;DP4=0,0,5,10;MQ=57;EFF=DOWNSTREAM(MODIFIER||2130|||BnaA03g02820D|||BnaA03g02820D||1|WARNING_TRANSCRIPT_MULTIPLE_STOP_CODONS),INTERGENIC(MODIFIER||||||||||1),UPSTREAM(MODIFIER||163|||BnaA03g02810D|||BnaA03g02810D||1|WARNING_TRANSCRIPT_INCOMPLETE),UPSTREAM(MODIFIER||1725|||BnaA03g02800D|||BnaA03g02800D||1|WARNING_TRANSCRIPT_MULTIPLE_STOP_CODONS)	GT:PL	1/1:255,45,0
chrA03	1380115	chrA03:1380115_G/A	G	A	228	.	DP=13;VDB=0.877781;MQSB=1;SGB=-0.683931;MQ0F=0;AC=2;AN=2;DP4=0,0,9,4;MQ=60;EFF=DOWNSTREAM(MODIFIER||2240|||BnaA03g02850D|||BnaA03g02850D||1|WARNING_TRANSCRIPT_MULTIPLE_STOP_CODONS),INTERGENIC(MODIFIER||||||||||1),UPSTREAM(MODIFIER||4439|||BnaA03g02860D|||BnaA03g02860D||1|WARNING_TRANSCRIPT_INCOMPLETE)	GT:PL	1/1:255,39,0
chrA03	1380938	chrA03:1380938_G/A	G	A	228	.	DP=13;VDB=0.122831;MQSB=0.961166;SGB=-0.683931;MQ0F=0;AC=2;AN=2;DP4=0,0,7,6;MQ=60;EFF=DOWNSTREAM(MODIFIER||3063|||BnaA03g02850D|||BnaA03g02850D||1|WARNING_TRANSCRIPT_MULTIPLE_STOP_CODONS),INTERGENIC(MODIFIER||||||||||1),UPSTREAM(MODIFIER||3616|||BnaA03g02860D|||BnaA03g02860D||1|WARNING_TRANSCRIPT_INCOMPLETE)	GT:PL	1/1:255,39,0
chrA03	1402505	chrA03:1402505_C/T	C	T	33.3367	.	DP=2;VDB=0.38;SGB=-0.453602;MQ0F=0;AC=2;AN=2;DP4=0,0,2,0;MQ=33;EFF=DOWNSTREAM(MODIFIER||1152|||BnaA03g02910D|||BnaA03g02910D||1|WARNING_TRANSCRIPT_MULTIPLE_STOP_CODONS),INTERGENIC(MODIFIER||||||||||1),UPSTREAM(MODIFIER||3201|||BnaA03g02900D|||BnaA03g02900D||1|WARNING_TRANSCRIPT_MULTIPLE_STOP_CODONS)	GT:PL	1/1:61,6,0
chrA03	1449360	chrA03:1449360_G/A	G	A	128	.	DP=11;VDB=0.682525;RPB=0.241161;MQB=0.763675;BQB=0.361741;MQSB=0.924449;SGB=-0.636426;MQ0F=0;ICB=1;HOB=0.5;AC=1;AN=2;DP4=4,0,3,4;MQ=36;EFF=DOWNSTREAM(MODIFIER||1458|||BnaA03g03000D|||BnaA03g03000D||1),NON_SYNONYMOUS_CODING(MODERATE|MISSENSE|cGt/cAt|R275H||BnaA03g02990D|||BnaA03g02990D|9|1|WARNING_TRANSCRIPT_INCOMPLETE)	GT:PL	0/1:161,0,80
chrA03	1527121	chrA03:1527121_G/A	G	A	228	.	DP=17;VDB=0.942944;MQSB=0.928603;SGB=-0.690438;MQ0F=0;AC=2;AN=2;DP4=0,0,9,8;MQ=59;EFF=DOWNSTREAM(MODIFIER||1829|||BnaA03g03170D|||BnaA03g03170D||1),INTERGENIC(MODIFIER||||||||||1),UPSTREAM(MODIFIER||711|||BnaA03g03180D|||BnaA03g03180D||1)	GT:PL	1/1:255,51,0
chrA03	1576393	chrA03:1576393_G/A	G	A	228	.	DP=12;VDB=0.261515;MQSB=0.6821;SGB=-0.680642;MQ0F=0;AC=2;AN=2;DP4=0,0,7,5;MQ=54;EFF=DOWNSTREAM(MODIFIER||1156|||BnaA03g03240D|||BnaA03g03240D||1|WARNING_TRANSCRIPT_INCOMPLETE),SYNONYMOUS_CODING(LOW|SILENT|agG/agA|R911||BnaA03g03230D|||BnaA03g03230D|12|1|WARNING_TRANSCRIPT_INCOMPLETE)	GT:PL	1/1:255,36,0
chrA03	1626903	chrA03:1626903_G/A	G	A	228	.	DP=14;VDB=0.965941;MQSB=0.966012;SGB=-0.686358;MQ0F=0;AC=2;AN=2;DP4=0,0,7,7;MQ=60;EFF=DOWNSTREAM(MODIFIER||331|||BnaA03g03370D|||BnaA03g03370D||1|WARNING_TRANSCRIPT_MULTIPLE_STOP_CODONS),INTERGENIC(MODIFIER||||||||||1),UPSTREAM(MODIFIER||169|||BnaA03g03380D|||BnaA03g03380D||1|WARNING_TRANSCRIPT_MULTIPLE_STOP_CODONS),UPSTREAM(MODIFIER||3378|||BnaA03g03390D|||BnaA03g03390D||1|WARNING_TRANSCRIPT_MULTIPLE_STOP_CODONS),UPSTREAM(MODIFIER||4759|||BnaA03g03360D|||BnaA03g03360D||1|WARNING_TRANSCRIPT_MULTIPLE_STOP_CODONS)	GT:PL	1/1:255,42,0
chrA03	1731824	chrA03:1731824_G/A	G	A	228	.	DP=24;VDB=0.111412;MQSB=0.0214936;SGB=-0.692831;MQ0F=0;AC=2;AN=2;DP4=0,0,12,12;MQ=49;EFF=DOWNSTREAM(MODIFIER||3666|||BnaA03g03630D|||BnaA03g03630D||1),DOWNSTREAM(MODIFIER||721|||BnaA03g03640D|||BnaA03g03640D||1|WARNING_TRANSCRIPT_MULTIPLE_STOP_CODONS),INTRON(MODIFIER|||||BnaA03g03650D|||BnaA03g03650D|5|1|WARNING_TRANSCRIPT_INCOMPLETE),UPSTREAM(MODIFIER||1980|||BnaA03g03660D|||BnaA03g03660D||1),UPSTREAM(MODIFIER||2815|||BnaA03g03670D|||BnaA03g03670D||1|WARNING_TRANSCRIPT_MULTIPLE_STOP_CODONS)	GT:PL	1/1:255,72,0
chrA03	1789668	chrA03:1789668_C/G	C	G	72	.	DP=3;VDB=0.28399;SGB=-0.511536;MQ0F=0;AC=2;AN=2;DP4=0,0,3,0;MQ=53;EFF=NON_SYNONYMOUS_CODING(MODERATE|MISSENSE|Gaa/Caa|E256Q||BnaA03g03790D|||BnaA03g03790D|1|1),UPSTREAM(MODIFIER||2238|||BnaA03g03780D|||BnaA03g03780D||1),UPSTREAM(MODIFIER||4180|||BnaA03g03800D|||BnaA03g03800D||1|WARNING_TRANSCRIPT_MULTIPLE_STOP_CODONS)	GT:PL	1/1:100,9,0
chrA03	1795654	chrA03:1795654_G/A	G	A	228	.	DP=17;VDB=0.756579;MQSB=0.106803;SGB=-0.689466;MQ0F=0;AC=2;AN=2;DP4=0,0,10,6;MQ=43;EFF=DOWNSTREAM(MODIFIER||911|||BnaA03g03810D|||BnaA03g03810D||1),NON_SYNONYMOUS_CODING(MODERATE|MISSENSE|Gag/Aag|E489K||BnaA03g03800D|||BnaA03g03800D|5|1|WARNING_TRANSCRIPT_MULTIPLE_STOP_CODONS),UPSTREAM(MODIFIER||2111|||BnaA03g03820D|||BnaA03g03820D||1|WARNING_TRANSCRIPT_INCOMPLETE),UPSTREAM(MODIFIER||3699|||BnaA03g03830D|||BnaA03g03830D||1|WARNING_TRANSCRIPT_INCOMPLETE)	GT:PL	1/1:255,48,0
chrA03	1819377	chrA03:1819377_G/A	G	A	228	.	DP=16;VDB=0.487352;MQSB=1;SGB=-0.689466;MQ0F=0;AC=2;AN=2;DP4=0,0,7,9;MQ=60;EFF=DOWNSTREAM(MODIFIER||772|||BnaA03g03900D|||BnaA03g03900D||1|WARNING_TRANSCRIPT_INCOMPLETE),NON_SYNONYMOUS_CODING(MODERATE|MISSENSE|Gcg/Acg|A425T||BnaA03g03890D|||BnaA03g03890D|3|1|WARNING_TRANSCRIPT_MULTIPLE_STOP_CODONS),UPSTREAM(MODIFIER||3009|||BnaA03g03880D|||BnaA03g03880D||1|WARNING_TRANSCRIPT_MULTIPLE_STOP_CODONS)	GT:PL	1/1:255,48,0
chrA03	1848838	chrA03:1848838_A/G	A	G	67	.	DP=13;VDB=0.010738;RPB=0.989343;MQB=0.41985;BQB=0.765017;MQSB=0.908075;SGB=-0.590765;MQ0F=0;ICB=1;HOB=0.5;AC=1;AN=2;DP4=3,5,5,0;MQ=43;EFF=SYNONYMOUS_CODING(LOW|SILENT|aaA/aaG|K10||BnaA03g03960D|||BnaA03g03960D|1|1|WARNING_TRANSCRIPT_INCOMPLETE),UPSTREAM(MODIFIER||3560|||BnaA03g03950D|||BnaA03g03950D||1|WARNING_TRANSCRIPT_INCOMPLETE)	GT:PL	0/1:100,0,187
chrA03	1910333	chrA03:1910333_G/A	G	A	107	.	DP=5;VDB=0.0797974;MQSB=1;SGB=-0.556411;MQ0F=0;AC=2;AN=2;DP4=0,0,2,2;MQ=60;EFF=NON_SYNONYMOUS_CODING(MODERATE|MISSENSE|Gac/Aac|D64N||BnaA03g04090D|||BnaA03g04090D|1|1|WARNING_TRANSCRIPT_INCOMPLETE)	GT:PL	1/1:134,12,0
chrA03	2083562	chrA03:2083562_G/A	G	A	182	.	DP=17;VDB=0.413055;SGB=-0.690438;MQ0F=0;AC=2;AN=2;DP4=0,0,17,0;MQ=58;EFF=DOWNSTREAM(MODIFIER||1748|||BnaA03g04460D|||BnaA03g04460D||1|WARNING_TRANSCRIPT_MULTIPLE_STOP_CODONS),SYNONYMOUS_CODING(LOW|SILENT|gaG/gaA|E288||BnaA03g04450D|||BnaA03g04450D|1|1|WARNING_TRANSCRIPT_INCOMPLETE),UPSTREAM(MODIFIER||3291|||BnaA03g04440D|||BnaA03g04440D||1|WARNING_TRANSCRIPT_MULTIPLE_STOP_CODONS)	GT:PL	1/1:209,51,0
chrA03	2106162	chrA03:2106162_G/A	G	A	114	.	DP=5;VDB=0.661214;MQSB=0.5;SGB=-0.590765;MQ0F=0;AC=2;AN=2;DP4=0,0,3,2;MQ=53;EFF=DOWNSTREAM(MODIFIER||4540|||BnaA03g04480D|||BnaA03g04480D||1|WARNING_TRANSCRIPT_INCOMPLETE),STOP_GAINED(HIGH|NONSENSE|Caa/Taa|Q187*||BnaA03g04500D|||BnaA03g04500D|1|1|WARNING_TRANSCRIPT_MULTIPLE_STOP_CODONS),UPSTREAM(MODIFIER||1969|||BnaA03g04510D|||BnaA03g04510D||1),UPSTREAM(MODIFIER||2345|||BnaA03g04490D|||BnaA03g04490D||1|WARNING_TRANSCRIPT_INCOMPLETE)	GT:PL	1/1:141,15,0
chrA03	2150038	chrA03:2150038_G/A	G	A	205	.	DP=8;VDB=0.755557;MQSB=0.992367;SGB=-0.651104;MQ0F=0;AC=2;AN=2;DP4=0,0,4,4;MQ=60;EFF=INTRON(MODIFIER|||||BnaA03g04610D|||BnaA03g04610D|7|1|WARNING_TRANSCRIPT_MULTIPLE_STOP_CODONS),UPSTREAM(MODIFIER||2518|||BnaA03g04620D|||BnaA03g04620D||1|WARNING_TRANSCRIPT_MULTIPLE_STOP_CODONS)	GT:PL	1/1:232,24,0
chrA03	2377815	chrA03:2377815_G/A	G	A	192	.	DP=9;VDB=0.928022;MQSB=0;SGB=-0.662043;MQ0F=0;AC=2;AN=2;DP4=0,0,7,2;MQ=53;EFF=INTRON(MODIFIER|||||BnaA03g05170D|||BnaA03g05170D|1|1|WARNING_TRANSCRIPT_MULTIPLE_STOP_CODONS)	GT:PL	1/1:219,27,0
chrA03	2520300	chrA03:2520300_G/A	G	A	185	.	DP=9;VDB=0.639818;MQSB=0.900802;SGB=-0.651104;MQ0F=0;AC=2;AN=2;DP4=0,0,3,5;MQ=45;EFF=DOWNSTREAM(MODIFIER||184|||BnaA03g05540D|||BnaA03g05540D||1|WARNING_TRANSCRIPT_INCOMPLETE),DOWNSTREAM(MODIFIER||2611|||BnaA03g05530D|||BnaA03g05530D||1),DOWNSTREAM(MODIFIER||4749|||BnaA03g05520D|||BnaA03g05520D||1),INTERGENIC(MODIFIER||||||||||1),UPSTREAM(MODIFIER||3046|||BnaA03g05560D|||BnaA03g05560D||1|WARNING_TRANSCRIPT_INCOMPLETE),UPSTREAM(MODIFIER||541|||BnaA03g05550D|||BnaA03g05550D||1|WARNING_TRANSCRIPT_INCOMPLETE)	GT:PL	1/1:212,24,0
chrA03	2557288	chrA03:2557288_C/A	C	A	66	.	DP=30;VDB=0.817917;RPB=0.768403;MQB=0.175181;BQB=0.693553;MQSB=0.83401;SGB=-0.616816;MQ0F=0;ICB=1;HOB=0.5;AC=1;AN=2;DP4=9,15,2,4;MQ=58;EFF=INTERGENIC(MODIFIER||||||||||1),UPSTREAM(MODIFIER||1394|||BnaA03g05630D|||BnaA03g05630D||1|WARNING_TRANSCRIPT_INCOMPLETE),UPSTREAM(MODIFIER||3635|||BnaA03g05640D|||BnaA03g05640D||1|WARNING_TRANSCRIPT_INCOMPLETE)	GT:PL	0/1:101,0,255
chrA03	2562404	chrA03:2562404_G/A	G	A	224	.	DP=11;VDB=0.903505;MQSB=0.924449;SGB=-0.676189;MQ0F=0.0909091;AC=2;AN=2;DP4=0,0,4,7;MQ=40;EFF=DOWNSTREAM(MODIFIER||2408|||BnaA03g05630D|||BnaA03g05630D||1|WARNING_TRANSCRIPT_INCOMPLETE),DOWNSTREAM(MODIFIER||555|||BnaA03g05640D|||BnaA03g05640D||1|WARNING_TRANSCRIPT_INCOMPLETE),INTRON(MODIFIER|||||BnaA03g05650D|||BnaA03g05650D|7|1|WARNING_TRANSCRIPT_INCOMPLETE),UPSTREAM(MODIFIER||4285|||BnaA03g05660D|||BnaA03g05660D||1|WARNING_TRANSCRIPT_MULTIPLE_STOP_CODONS)	GT:PL	1/1:251,33,0
chrA03	2566534	chrA03:2566534_G/A	G	A	228	.	DP=16;VDB=0.816326;MQSB=1;SGB=-0.689466;MQ0F=0;AC=2;AN=2;DP4=0,0,8,8;MQ=60;EFF=DOWNSTREAM(MODIFIER||4685|||BnaA03g05640D|||BnaA03g05640D||1|WARNING_TRANSCRIPT_INCOMPLETE),INTRAGENIC(MODIFIER|||||BnaA03g05660D|||||1),UPSTREAM(MODIFIER||155|||BnaA03g05660D|||BnaA03g05660D||1|WARNING_TRANSCRIPT_MULTIPLE_STOP_CODONS),UPSTREAM(MODIFIER||1994|||BnaA03g05650D|||BnaA03g05650D||1|WARNING_TRANSCRIPT_INCOMPLETE)	GT:PL	1/1:255,48,0
chrA03	2579133	chrA03:2579133_G/A	G	A	228	.	DP=15;VDB=0.857696;MQSB=1;SGB=-0.688148;MQ0F=0;AC=2;AN=2;DP4=0,0,6,9;MQ=60;EFF=DOWNSTREAM(MODIFIER||3618|||BnaA03g05680D|||BnaA03g05680D||1|WARNING_TRANSCRIPT_MULTIPLE_STOP_CODONS),DOWNSTREAM(MODIFIER||4937|||BnaA03g05670D|||BnaA03g05670D||1),INTERGENIC(MODIFIER||||||||||1)	GT:PL	1/1:255,45,0
chrA03	2590436	chrA03:2590436_G/A	G	A	228	.	DP=16;VDB=0.168442;MQSB=1;SGB=-0.689466;MQ0F=0;AC=2;AN=2;DP4=0,0,10,6;MQ=60;EFF=DOWNSTREAM(MODIFIER||2866|||BnaA03g05700D|||BnaA03g05700D||1|WARNING_TRANSCRIPT_INCOMPLETE),INTERGENIC(MODIFIER||||||||||1),UPSTREAM(MODIFIER||130|||BnaA03g05690D|||BnaA03g05690D||1|WARNING_TRANSCRIPT_INCOMPLETE)	GT:PL	1/1:255,48,0
chrA03	2626818	chrA03:2626818_G/A	G	A	222	.	DP=36;VDB=0.888746;RPB=0.55015;MQB=0.93576;BQB=0.930256;MQSB=0.916676;SGB=-0.69168;MQ0F=0;ICB=1;HOB=0.5;AC=1;AN=2;DP4=7,10,14,5;MQ=58;EFF=INTERGENIC(MODIFIER||||||||||1)	GT:PL	0/1:255,0,255
chrA03	2629739	chrA03:2629739_C/T	C	T	202	.	DP=26;VDB=0.141223;RPB=0.979181;MQB=1;BQB=0.17346;MQSB=0.988166;SGB=-0.683931;MQ0F=0;ICB=1;HOB=0.5;AC=1;AN=2;DP4=6,7,8,5;MQ=54;EFF=INTERGENIC(MODIFIER||||||||||1),UPSTREAM(MODIFIER||4154|||BnaA03g05790D|||BnaA03g05790D||1|WARNING_TRANSCRIPT_MULTIPLE_STOP_CODONS)	GT:PL	0/1:235,0,255
chrA03	2680516	chrA03:2680516_G/A	G	A	160	.	DP=7;VDB=0.76204;MQSB=0.810265;SGB=-0.636426;MQ0F=0;AC=2;AN=2;DP4=0,0,4,3;MQ=39;EFF=DOWNSTREAM(MODIFIER||1095|||BnaA03g05880D|||BnaA03g05880D||1|WARNING_TRANSCRIPT_INCOMPLETE),DOWNSTREAM(MODIFIER||4897|||BnaA03g05890D|||BnaA03g05890D||1),INTERGENIC(MODIFIER||||||||||1),UPSTREAM(MODIFIER||2194|||BnaA03g05870D|||BnaA03g05870D||1|WARNING_TRANSCRIPT_INCOMPLETE)	GT:PL	1/1:187,21,0
chrA03	2737780	chrA03:2737780_G/A	G	A	228	.	DP=17;VDB=0.0268605;MQSB=0.974685;SGB=-0.690438;MQ0F=0;AC=2;AN=2;DP4=0,0,13,4;MQ=59;EFF=DOWNSTREAM(MODIFIER||2032|||BnaA03g06080D|||BnaA03g06080D||1|WARNING_TRANSCRIPT_INCOMPLETE),DOWNSTREAM(MODIFIER||2643|||BnaA03g06050D|||BnaA03g06050D||1),SYNONYMOUS_CODING(LOW|SILENT|tgC/tgT|C172||BnaA03g06060D|||BnaA03g06060D|4|1|WARNING_TRANSCRIPT_MULTIPLE_STOP_CODONS),UPSTREAM(MODIFIER||1481|||BnaA03g06070D|||BnaA03g06070D||1),UPSTREAM(MODIFIER||4014|||BnaA03g06040D|||BnaA03g06040D||1)	GT:PL	1/1:255,51,0
chrA03	2746934	chrA03:2746934_G/A	G	A	115	.	DP=4;VDB=0.292086;MQSB=1;SGB=-0.556411;MQ0F=0;AC=2;AN=2;DP4=0,0,2,2;MQ=60;EFF=DOWNSTREAM(MODIFIER||4949|||BnaA03g06110D|||BnaA03g06110D||1|WARNING_TRANSCRIPT_MULTIPLE_STOP_CODONS),INTRON(MODIFIER|||||BnaA03g06090D|||BnaA03g06090D|1|1|WARNING_TRANSCRIPT_INCOMPLETE),UPSTREAM(MODIFIER||1409|||BnaA03g06100D|||BnaA03g06100D||1|WARNING_TRANSCRIPT_INCOMPLETE),UPSTREAM(MODIFIER||4007|||BnaA03g06080D|||BnaA03g06080D||1|WARNING_TRANSCRIPT_INCOMPLETE)	GT:PL	1/1:142,12,0
chrA03	2752149	chrA03:2752149_G/A	G	A	228	.	DP=11;VDB=0.95753;MQSB=0.950952;SGB=-0.676189;MQ0F=0;AC=2;AN=2;DP4=0,0,5,6;MQ=60;EFF=DOWNSTREAM(MODIFIER||3931|||BnaA03g06090D|||BnaA03g06090D||1|WARNING_TRANSCRIPT_INCOMPLETE),DOWNSTREAM(MODIFIER||844|||BnaA03g06100D|||BnaA03g06100D||1|WARNING_TRANSCRIPT_INCOMPLETE),NON_SYNONYMOUS_CODING(MODERATE|MISSENSE|Cgg/Tgg|R329W||BnaA03g06110D|||BnaA03g06110D|5|1|WARNING_TRANSCRIPT_MULTIPLE_STOP_CODONS)	GT:PL	1/1:255,33,0
chrA03	2844138	chrA03:2844138_A/G	A	G	106	.	DP=4;VDB=0.0437511;MQSB=1;SGB=-0.556411;MQ0F=0;AC=2;AN=2;DP4=0,0,3,1;MQ=60;EFF=DOWNSTREAM(MODIFIER||4853|||BnaA03g06380D|||BnaA03g06380D||1|WARNING_TRANSCRIPT_INCOMPLETE),DOWNSTREAM(MODIFIER||868|||BnaA03g06360D|||BnaA03g06360D||1),INTERGENIC(MODIFIER||||||||||1),UPSTREAM(MODIFIER||3096|||BnaA03g06370D|||BnaA03g06370D||1|WARNING_TRANSCRIPT_INCOMPLETE)	GT:PL	1/1:133,12,0
chrA03	3017259	chrA03:3017259_G/A	G	A	207	.	DP=8;VDB=0.798217;MQSB=0.300267;SGB=-0.651104;MQ0F=0;AC=2;AN=2;DP4=0,0,3,5;MQ=54;EFF=DOWNSTREAM(MODIFIER||1762|||BnaA03g06740D|||BnaA03g06740D||1|WARNING_TRANSCRIPT_INCOMPLETE),SYNONYMOUS_STOP(LOW|SILENT|tGa/tAa|*253||BnaA03g06730D|||BnaA03g06730D|2|1|WARNING_TRANSCRIPT_INCOMPLETE)	GT:PL	1/1:234,24,0
chrA03	3024757	chrA03:3024757_G/A	G	A	228	.	DP=14;VDB=0.240377;MQSB=1;SGB=-0.686358;MQ0F=0;AC=2;AN=2;DP4=0,0,9,5;MQ=60;EFF=NON_SYNONYMOUS_CODING(MODERATE|MISSENSE|gGa/gAa|G29E||BnaA03g06760D|||BnaA03g06760D|1|1),UPSTREAM(MODIFIER||1350|||BnaA03g06770D|||BnaA03g06770D||1|WARNING_TRANSCRIPT_INCOMPLETE),UPSTREAM(MODIFIER||3839|||BnaA03g06740D|||BnaA03g06740D||1|WARNING_TRANSCRIPT_INCOMPLETE),UPSTREAM(MODIFIER||426|||BnaA03g06750D|||BnaA03g06750D||1|WARNING_TRANSCRIPT_INCOMPLETE),UPSTREAM(MODIFIER||4392|||BnaA03g06780D|||BnaA03g06780D||1)	GT:PL	1/1:255,42,0
chrA03	3025144	chrA03:3025144_G/A	G	A	228	.	DP=16;VDB=0.965698;MQSB=0.767432;SGB=-0.689466;MQ0F=0;AC=2;AN=2;DP4=0,0,12,4;MQ=57;EFF=DOWNSTREAM(MODIFIER||134|||BnaA03g06760D|||BnaA03g06760D||1),INTERGENIC(MODIFIER||||||||||1),UPSTREAM(MODIFIER||4005|||BnaA03g06780D|||BnaA03g06780D||1),UPSTREAM(MODIFIER||4226|||BnaA03g06740D|||BnaA03g06740D||1|WARNING_TRANSCRIPT_INCOMPLETE),UPSTREAM(MODIFIER||813|||BnaA03g06750D|||BnaA03g06750D||1|WARNING_TRANSCRIPT_INCOMPLETE),UPSTREAM(MODIFIER||963|||BnaA03g06770D|||BnaA03g06770D||1|WARNING_TRANSCRIPT_INCOMPLETE)	GT:PL	1/1:255,48,0
chrA03	3028105	chrA03:3028105_G/A	G	A	177	.	DP=8;VDB=0.847599;MQSB=1;SGB=-0.651104;MQ0F=0;AC=2;AN=2;DP4=0,0,1,7;MQ=60;EFF=DOWNSTREAM(MODIFIER||3095|||BnaA03g06760D|||BnaA03g06760D||1),DOWNSTREAM(MODIFIER||381|||BnaA03g06770D|||BnaA03g06770D||1|WARNING_TRANSCRIPT_INCOMPLETE),INTERGENIC(MODIFIER||||||||||1),UPSTREAM(MODIFIER||1044|||BnaA03g06780D|||BnaA03g06780D||1),UPSTREAM(MODIFIER||3774|||BnaA03g06750D|||BnaA03g06750D||1|WARNING_TRANSCRIPT_INCOMPLETE)	GT:PL	1/1:204,24,0
chrA03	3075072	chrA03:3075072_G/A	G	A	228	.	DP=15;VDB=0.82172;MQSB=0.954207;SGB=-0.688148;MQ0F=0;AC=2;AN=2;DP4=0,0,10,5;MQ=57;EFF=DOWNSTREAM(MODIFIER||3628|||BnaA03g06960D|||BnaA03g06960D||1|WARNING_TRANSCRIPT_INCOMPLETE),NON_SYNONYMOUS_CODING(MODERATE|MISSENSE|aCt/aTt|T460I||BnaA03g06950D|||BnaA03g06950D|12|1|WARNING_TRANSCRIPT_MULTIPLE_STOP_CODONS),UPSTREAM(MODIFIER||1770|||BnaA03g06940D|||BnaA03g06940D||1),UPSTREAM(MODIFIER||3388|||BnaA03g06930D|||BnaA03g06930D||1|WARNING_TRANSCRIPT_INCOMPLETE)	GT:PL	1/1:255,45,0
chrA03	3076442	chrA03:3076442_G/A	G	A	228	.	DP=18;VDB=0.74949;MQSB=1;SGB=-0.691153;MQ0F=0;AC=2;AN=2;DP4=0,0,5,13;MQ=60;EFF=DOWNSTREAM(MODIFIER||2258|||BnaA03g06960D|||BnaA03g06960D||1|WARNING_TRANSCRIPT_INCOMPLETE),NON_SYNONYMOUS_CODING(MODERATE|MISSENSE|Ctt/Ttt|L208F||BnaA03g06950D|||BnaA03g06950D|5|1|WARNING_TRANSCRIPT_MULTIPLE_STOP_CODONS),UPSTREAM(MODIFIER||3140|||BnaA03g06940D|||BnaA03g06940D||1),UPSTREAM(MODIFIER||4758|||BnaA03g06930D|||BnaA03g06930D||1|WARNING_TRANSCRIPT_INCOMPLETE)	GT:PL	1/1:255,54,0
chrA03	3233871	chrA03:3233871_G/A	G	A	228	.	DP=13;VDB=0.453757;MQSB=1;SGB=-0.683931;MQ0F=0;AC=2;AN=2;DP4=0,0,3,10;MQ=60;EFF=INTRON(MODIFIER|||||BnaA03g07280D|||BnaA03g07280D|7|1|WARNING_TRANSCRIPT_MULTIPLE_STOP_CODONS),UPSTREAM(MODIFIER||2050|||BnaA03g07290D|||BnaA03g07290D||1),UPSTREAM(MODIFIER||4290|||BnaA03g07270D|||BnaA03g07270D||1|WARNING_TRANSCRIPT_INCOMPLETE),UPSTREAM(MODIFIER||4766|||BnaA03g07300D|||BnaA03g07300D||1|WARNING_TRANSCRIPT_INCOMPLETE)	GT:PL	1/1:255,39,0
chrA03	3240882	chrA03:3240882_G/A	G	A	228	.	DP=17;VDB=0.389784;MQSB=1;SGB=-0.690438;MQ0F=0;AC=2;AN=2;DP4=0,0,4,13;MQ=60;EFF=DOWNSTREAM(MODIFIER||3195|||BnaA03g07290D|||BnaA03g07290D||1),INTRON(MODIFIER|||||BnaA03g07300D|||BnaA03g07300D|1|1|WARNING_TRANSCRIPT_INCOMPLETE),UPSTREAM(MODIFIER||4003|||BnaA03g07310D|||BnaA03g07310D||1|WARNING_TRANSCRIPT_INCOMPLETE)	GT:PL	1/1:255,51,0
chrA03	3274095	chrA03:3274095_G/A	G	A	228	.	DP=11;VDB=0.480376;MQSB=0.964642;SGB=-0.676189;MQ0F=0;AC=2;AN=2;DP4=0,0,7,4;MQ=60;EFF=DOWNSTREAM(MODIFIER||1202|||BnaA03g07390D|||BnaA03g07390D||1|WARNING_TRANSCRIPT_INCOMPLETE),DOWNSTREAM(MODIFIER||3271|||BnaA03g07370D|||BnaA03g07370D||1|WARNING_TRANSCRIPT_MULTIPLE_STOP_CODONS),DOWNSTREAM(MODIFIER||519|||BnaA03g07410D|||BnaA03g07410D||1|WARNING_TRANSCRIPT_MULTIPLE_STOP_CODONS),INTRON(MODIFIER|||||BnaA03g07400D|||BnaA03g07400D|1|1|WARNING_TRANSCRIPT_INCOMPLETE),UPSTREAM(MODIFIER||2840|||BnaA03g07380D|||BnaA03g07380D||1),UPSTREAM(MODIFIER||3966|||BnaA03g07420D|||BnaA03g07420D||1|WARNING_TRANSCRIPT_INCOMPLETE)	GT:PL	1/1:255,33,0
chrA03	3339490	chrA03:3339490_G/A	G	A	126	.	DP=5;VDB=0.530437;MQSB=1;SGB=-0.590765;MQ0F=0;AC=2;AN=2;DP4=0,0,3,2;MQ=60;EFF=DOWNSTREAM(MODIFIER||2863|||BnaA03g07500D|||BnaA03g07500D||1|WARNING_TRANSCRIPT_INCOMPLETE),DOWNSTREAM(MODIFIER||3587|||BnaA03g07480D|||BnaA03g07480D||1),NON_SYNONYMOUS_CODING(MODERATE|MISSENSE|aGc/aAc|S6N||BnaA03g07490D|||BnaA03g07490D|1|1|WARNING_TRANSCRIPT_MULTIPLE_STOP_CODONS)	GT:PL	1/1:153,15,0
chrA03	3440525	chrA03:3440525_C/T	C	T	78	.	DP=9;VDB=0.325692;RPB=0.649731;MQB=0.974597;BQB=0.730948;MQSB=0.974597;SGB=-0.556411;MQ0F=0;ICB=1;HOB=0.5;AC=1;AN=2;DP4=3,2,2,2;MQ=60;EFF=DOWNSTREAM(MODIFIER||939|||BnaA03g07760D|||BnaA03g07760D||1|WARNING_TRANSCRIPT_MULTIPLE_STOP_CODONS),DOWNSTREAM(MODIFIER||971|||BnaA03g07740D|||BnaA03g07740D||1|WARNING_TRANSCRIPT_INCOMPLETE),NON_SYNONYMOUS_CODING(MODERATE|MISSENSE|Gtg/Atg|V36M||BnaA03g07750D|||BnaA03g07750D|1|1)	GT:PL	0/1:111,0,145
chrA03	3442844	chrA03:3442844_C/T	C	T	123	.	DP=13;VDB=0.810983;RPB=0.623736;MQB=0.961166;BQB=0.920266;MQSB=0.961166;SGB=-0.616816;MQ0F=0;ICB=1;HOB=0.5;AC=1;AN=2;DP4=5,2,2,4;MQ=60;EFF=DOWNSTREAM(MODIFIER||3290|||BnaA03g07740D|||BnaA03g07740D||1|WARNING_TRANSCRIPT_INCOMPLETE),INTRON(MODIFIER|||||BnaA03g07760D|||BnaA03g07760D|13|1|WARNING_TRANSCRIPT_MULTIPLE_STOP_CODONS),UPSTREAM(MODIFIER||2214|||BnaA03g07750D|||BnaA03g07750D||1)	GT:PL	0/1:156,0,177
chrA03	3453010	chrA03:3453010_C/T	C	T	132	.	DP=12;VDB=0.883613;RPB=0.98568;MQB=0.594978;BQB=0.594978;MQSB=0.4;SGB=-0.651104;MQ0F=0;ICB=1;HOB=0.5;AC=1;AN=2;DP4=0,4,2,6;MQ=44;EFF=INTRON(MODIFIER|||||BnaA03g07770D|||BnaA03g07770D|6|1|WARNING_TRANSCRIPT_MULTIPLE_STOP_CODONS),UPSTREAM(MODIFIER||3952|||BnaA03g07780D|||BnaA03g07780D||1)	GT:PL	0/1:165,0,89
chrA03	3662663	chrA03:3662663_C/T	C	T	169	.	DP=12;VDB=0.899786;RPB=0.962269;MQB=0.382304;BQB=0.983051;MQSB=0.253351;SGB=-0.662043;MQ0F=0;ICB=1;HOB=0.5;AC=1;AN=2;DP4=1,2,4,5;MQ=48;EFF=INTERGENIC(MODIFIER||||||||||1)	GT:PL	0/1:203,0,75
chrA03	3727443	chrA03:3727443_C/T	C	T	119	.	DP=14;VDB=0.191363;RPB=0.967216;MQB=1;BQB=0.875173;MQSB=1;SGB=-0.616816;MQ0F=0;ICB=1;HOB=0.5;AC=1;AN=2;DP4=3,5,3,3;MQ=60;EFF=DOWNSTREAM(MODIFIER||1001|||BnaA03g08210D|||BnaA03g08210D||1|WARNING_TRANSCRIPT_INCOMPLETE),NON_SYNONYMOUS_CODING(MODERATE|MISSENSE|aCa/aTa|T48I||BnaA03g08220D|||BnaA03g08220D|1|1|WARNING_TRANSCRIPT_INCOMPLETE),UPSTREAM(MODIFIER||2062|||BnaA03g08230D|||BnaA03g08230D||1|WARNING_TRANSCRIPT_INCOMPLETE)	GT:PL	0/1:152,0,189
chrA03	3839114	chrA03:3839114_C/T	C	T	220	.	DP=21;VDB=0.373713;RPB=0.581345;MQB=0.898397;BQB=0.953497;MQSB=0.943233;SGB=-0.680642;MQ0F=0;ICB=1;HOB=0.5;AC=1;AN=2;DP4=3,5,6,6;MQ=58;EFF=NON_SYNONYMOUS_CODING(MODERATE|MISSENSE|Gat/Aat|D245N||BnaA03g08480D|||BnaA03g08480D|6|1|WARNING_TRANSCRIPT_MULTIPLE_STOP_CODONS)	GT:PL	0/1:253,0,181
chrA03	3852931	chrA03:3852931_C/T	C	T	194	.	DP=13;VDB=0.498274;RPB=0.447727;MQB=0.748798;BQB=0.597928;MQSB=0.213769;SGB=-0.670168;MQ0F=0;ICB=1;HOB=0.5;AC=1;AN=2;DP4=1,2,4,6;MQ=54;EFF=INTERGENIC(MODIFIER||||||||||1),UPSTREAM(MODIFIER||3685|||BnaA03g08500D|||BnaA03g08500D||1|WARNING_TRANSCRIPT_INCOMPLETE),UPSTREAM(MODIFIER||773|||BnaA03g08510D|||BnaA03g08510D||1|WARNING_TRANSCRIPT_MULTIPLE_STOP_CODONS)	GT:PL	0/1:228,0,72
chrA03	3867697	chrA03:3867697_C/T	C	T	136	.	DP=11;VDB=0.866441;RPB=0.803868;MQB=0.643095;BQB=0.924449;MQSB=0.200967;SGB=-0.636426;MQ0F=0;ICB=1;HOB=0.5;AC=1;AN=2;DP4=2,2,5,2;MQ=51;EFF=DOWNSTREAM(MODIFIER||4678|||BnaA03g08520D|||BnaA03g08520D||1|WARNING_TRANSCRIPT_INCOMPLETE),NON_SYNONYMOUS_CODING(MODERATE|MISSENSE|Ggt/Agt|G1082S||BnaA03g08550D|||BnaA03g08550D|18|1|WARNING_TRANSCRIPT_INCOMPLETE),UPSTREAM(MODIFIER||2866|||BnaA03g08530D|||BnaA03g08530D||1),UPSTREAM(MODIFIER||401|||BnaA03g08540D|||BnaA03g08540D||1|WARNING_TRANSCRIPT_MULTIPLE_STOP_CODONS)	GT:PL	0/1:169,0,92
chrA03	3968719	chrA03:3968719_C/T	C	T	18.9481	.	DP=6;VDB=0.48;RPB=0.625;MQB=0.75;BQB=1;MQSB=0.75;SGB=-0.453602;MQ0F=0;ICB=1;HOB=0.5;AC=1;AN=2;DP4=2,2,0,2;MQ=56;EFF=NON_SYNONYMOUS_CODING(MODERATE|MISSENSE|gCc/gTc|A140V||BnaA03g08740D|||BnaA03g08740D|1|1|WARNING_TRANSCRIPT_INCOMPLETE),UPSTREAM(MODIFIER||2486|||BnaA03g08750D|||BnaA03g08750D||1|WARNING_TRANSCRIPT_MULTIPLE_STOP_CODONS)	GT:PL	0/1:52,0,120
chrA03	4050955	chrA03:4050955_C/T	C	T	171	.	DP=15;VDB=0.460358;RPB=0.437414;MQB=0.309786;BQB=0.254902;MQSB=0.959011;SGB=-0.670168;MQ0F=0;ICB=1;HOB=0.5;AC=1;AN=2;DP4=3,2,5,5;MQ=49;EFF=DOWNSTREAM(MODIFIER||3095|||BnaA03g08960D|||BnaA03g08960D||1|WARNING_TRANSCRIPT_INCOMPLETE),INTERGENIC(MODIFIER||||||||||1),UPSTREAM(MODIFIER||1492|||BnaA03g08950D|||BnaA03g08950D||1),UPSTREAM(MODIFIER||3221|||BnaA03g08940D|||BnaA03g08940D||1|WARNING_TRANSCRIPT_INCOMPLETE)	GT:PL	0/1:204,0,104
chrA03	4070112	chrA03:4070112_C/T	C	T	102	.	DP=17;VDB=0.758047;RPB=0.573029;MQB=0.955563;BQB=0.902783;MQSB=0.955563;SGB=-0.616816;MQ0F=0;ICB=1;HOB=0.5;AC=1;AN=2;DP4=4,7,2,4;MQ=58;EFF=DOWNSTREAM(MODIFIER||1593|||BnaA03g09020D|||BnaA03g09020D||1),DOWNSTREAM(MODIFIER||4748|||BnaA03g09030D|||BnaA03g09030D||1|WARNING_TRANSCRIPT_INCOMPLETE),SYNONYMOUS_CODING(LOW|SILENT|ggG/ggA|G131||BnaA03g09010D|||BnaA03g09010D|1|1),UPSTREAM(MODIFIER||1047|||BnaA03g09000D|||BnaA03g09000D||1),UPSTREAM(MODIFIER||3279|||BnaA03g08990D|||BnaA03g08990D||1)	GT:PL	0/1:135,0,233
chrA03	4100511	chrA03:4100511_C/T	C	T	159	.	DP=13;VDB=0.525142;RPB=0.511891;MQB=0.953497;BQB=0.207131;MQSB=0.239651;SGB=-0.662043;MQ0F=0;ICB=1;HOB=0.5;AC=1;AN=2;DP4=3,1,7,2;MQ=58;EFF=DOWNSTREAM(MODIFIER||1443|||BnaA03g09090D|||BnaA03g09090D||1),SYNONYMOUS_CODING(LOW|SILENT|ggG/ggA|G765||BnaA03g09100D|||BnaA03g09100D|12|1|WARNING_TRANSCRIPT_INCOMPLETE),UPSTREAM(MODIFIER||4512|||BnaA03g09080D|||BnaA03g09080D||1)	GT:PL	0/1:192,0,105
chrA03	4138448	chrA03:4138448_C/T	C	T	155	.	DP=11;VDB=0.439212;RPB=0.924449;MQB=0.763675;BQB=0.924449;MQSB=0.763675;SGB=-0.636426;MQ0F=0;ICB=1;HOB=0.5;AC=1;AN=2;DP4=2,2,2,5;MQ=57;EFF=DOWNSTREAM(MODIFIER||1087|||BnaA03g09220D|||BnaA03g09220D||1|WARNING_TRANSCRIPT_INCOMPLETE),DOWNSTREAM(MODIFIER||2057|||BnaA03g09200D|||BnaA03g09200D||1),STOP_GAINED(HIGH|NONSENSE|Cag/Tag|Q169*||BnaA03g09210D|||BnaA03g09210D|6|1|WARNING_TRANSCRIPT_MULTIPLE_STOP_CODONS),UPSTREAM(MODIFIER||4088|||BnaA03g09190D|||BnaA03g09190D||1|WARNING_TRANSCRIPT_INCOMPLETE)	GT:PL	0/1:188,0,103
chrA03	4264007	chrA03:4264007_C/T	C	T	73	.	DP=11;VDB=0.8442;RPB=0.803868;MQB=0.964642;BQB=0.924449;MQSB=1;SGB=-0.556411;MQ0F=0;ICB=1;HOB=0.5;AC=1;AN=2;DP4=5,2,3,1;MQ=60;EFF=DOWNSTREAM(MODIFIER||3747|||BnaA03g09520D|||BnaA03g09520D||1),SYNONYMOUS_CODING(LOW|SILENT|agG/agA|R373||BnaA03g09510D|||BnaA03g09510D|4|1|WARNING_TRANSCRIPT_MULTIPLE_STOP_CODONS),UPSTREAM(MODIFIER||1335|||BnaA03g09500D|||BnaA03g09500D||1),UPSTREAM(MODIFIER||4218|||BnaA03g09490D|||BnaA03g09490D||1|WARNING_TRANSCRIPT_INCOMPLETE)	GT:PL	0/1:106,0,178
chrA03	4309794	chrA03:4309794_C/T	C	T	34.318	.	DP=5;VDB=0.02;RPB=0;MQB=1;BQB=0.333333;MQSB=1;SGB=-0.453602;MQ0F=0;ICB=1;HOB=0.5;AC=1;AN=2;DP4=1,2,1,1;MQ=60;EFF=DOWNSTREAM(MODIFIER||2917|||BnaA03g09650D|||BnaA03g09650D||1|WARNING_TRANSCRIPT_INCOMPLETE),INTRON(MODIFIER|||||BnaA03g09640D|||BnaA03g09640D|6|1|WARNING_TRANSCRIPT_INCOMPLETE),SPLICE_SITE_DONOR(HIGH|||||BnaA03g09640D|||BnaA03g09640D|6|1|WARNING_TRANSCRIPT_INCOMPLETE),UPSTREAM(MODIFIER||2195|||BnaA03g09630D|||BnaA03g09630D||1|WARNING_TRANSCRIPT_INCOMPLETE)	GT:PL	0/1:67,0,89
chrA03	4437425	chrA03:4437425_C/A	C	A	41.9889	.	DP=11;VDB=0.077463;RPB=0.12058;MQB=0.924449;BQB=0.964642;MQSB=0.562708;SGB=-0.556411;MQ0F=0;ICB=1;HOB=0.5;AC=1;AN=2;DP4=4,3,3,1;MQ=34;EFF=DOWNSTREAM(MODIFIER||3531|||BnaA03g09830D|||BnaA03g09830D||1),STOP_LOST(HIGH|MISSENSE|taG/taT|*590Y||BnaA03g09820D|||BnaA03g09820D|4|1|WARNING_TRANSCRIPT_INCOMPLETE),UPSTREAM(MODIFIER||495|||BnaA03g09810D|||BnaA03g09810D||1|WARNING_TRANSCRIPT_INCOMPLETE)	GT:PL	0/1:75,0,150
chrA03	4479466	chrA03:4479466_C/T	C	T	119	.	DP=10;VDB=0.660869;RPB=0.559863;MQB=1.00775;BQB=0.895781;MQSB=0.916482;SGB=-0.616816;MQ0F=0;ICB=1;HOB=0.5;AC=1;AN=2;DP4=2,2,1,5;MQ=60;EFF=DOWNSTREAM(MODIFIER||949|||BnaA03g09930D|||BnaA03g09930D||1|WARNING_TRANSCRIPT_INCOMPLETE),NON_SYNONYMOUS_CODING(MODERATE|MISSENSE|Gag/Aag|E961K||BnaA03g09940D|||BnaA03g09940D|8|1|WARNING_TRANSCRIPT_MULTIPLE_STOP_CODONS),UPSTREAM(MODIFIER||4338|||BnaA03g09950D|||BnaA03g09950D||1|WARNING_TRANSCRIPT_MULTIPLE_STOP_CODONS)	GT:PL	0/1:152,0,113
chrA03	4601947	chrA03:4601947_C/T	C	T	135	.	DP=16;VDB=0.860121;RPB=0.965592;MQB=1;BQB=0.729697;MQSB=1;SGB=-0.636426;MQ0F=0;ICB=1;HOB=0.5;AC=1;AN=2;DP4=3,6,5,2;MQ=60;EFF=INTERGENIC(MODIFIER||||||||||1),UPSTREAM(MODIFIER||3472|||BnaA03g10230D|||BnaA03g10230D||1|WARNING_TRANSCRIPT_INCOMPLETE)	GT:PL	0/1:168,0,225
chrA03	4638632	chrA03:4638632_C/T	C	T	17.8652	.	DP=6;VDB=0.56;RPB=0;MQB=1;BQB=0.625;MQSB=1;SGB=-0.453602;MQ0F=0;ICB=1;HOB=0.5;AC=1;AN=2;DP4=3,1,2,0;MQ=60;EFF=DOWNSTREAM(MODIFIER||3032|||BnaA03g10320D|||BnaA03g10320D||1|WARNING_TRANSCRIPT_INCOMPLETE),SYNONYMOUS_CODING(LOW|SILENT|tgC/tgT|C17||BnaA03g10310D|||BnaA03g10310D|1|1|WARNING_TRANSCRIPT_INCOMPLETE),UPSTREAM(MODIFIER||1024|||BnaA03g10300D|||BnaA03g10300D||1)	GT:PL	0/1:51,0,122
chrA03	4649154	chrA03:4649154_C/T	C	T	41.1984	.	DP=8;VDB=0.88811;RPB=0.900802;MQB=0.750668;BQB=0.450401;MQSB=0.868321;SGB=-0.511536;MQ0F=0;ICB=1;HOB=0.5;AC=1;AN=2;DP4=4,1,0,3;MQ=57;EFF=DOWNSTREAM(MODIFIER||4689|||BnaA03g10350D|||BnaA03g10350D||1|WARNING_TRANSCRIPT_MULTIPLE_STOP_CODONS),INTRON(MODIFIER|||||BnaA03g10330D|||BnaA03g10330D|5|1|WARNING_TRANSCRIPT_MULTIPLE_STOP_CODONS),UPSTREAM(MODIFIER||2304|||BnaA03g10340D|||BnaA03g10340D||1|WARNING_TRANSCRIPT_MULTIPLE_STOP_CODONS)	GT:PL	0/1:74,0,122
chrA03	4689763	chrA03:4689763_C/T	C	T	128	.	DP=14;VDB=0.576666;RPB=0.194346;MQB=0.966012;BQB=0.360111;MQSB=1;SGB=-0.636426;MQ0F=0;ICB=1;HOB=0.5;AC=1;AN=2;DP4=5,2,3,4;MQ=60;EFF=DOWNSTREAM(MODIFIER||4898|||BnaA03g10430D|||BnaA03g10430D||1|WARNING_TRANSCRIPT_INCOMPLETE),SYNONYMOUS_CODING(LOW|SILENT|caC/caT|H263||BnaA03g10420D|||BnaA03g10420D|6|1|WARNING_TRANSCRIPT_INCOMPLETE)	GT:PL	0/1:161,0,175
chrA03	4703747	chrA03:4703747_C/T	C	T	136	.	DP=15;VDB=0.35322;RPB=0.97357;MQB=0.921243;BQB=0.921243;MQSB=0.921243;SGB=-0.636426;MQ0F=0;ICB=1;HOB=0.5;AC=1;AN=2;DP4=4,4,3,4;MQ=58;EFF=DOWNSTREAM(MODIFIER||2109|||BnaA03g10440D|||BnaA03g10440D||1|WARNING_TRANSCRIPT_INCOMPLETE),DOWNSTREAM(MODIFIER||4199|||BnaA03g10470D|||BnaA03g10470D||1|WARNING_TRANSCRIPT_INCOMPLETE),INTRON(MODIFIER|||||BnaA03g10450D|||BnaA03g10450D|5|1|WARNING_TRANSCRIPT_MULTIPLE_STOP_CODONS),UPSTREAM(MODIFIER||2821|||BnaA03g10460D|||BnaA03g10460D||1)	GT:PL	0/1:169,0,196
chrA03	4852002	chrA03:4852002_C/T	C	T	94	.	DP=13;VDB=0.673544;RPB=0.935229;MQB=0.935229;BQB=0.976181;MQSB=0.84246;SGB=-0.590765;MQ0F=0;ICB=1;HOB=0.5;AC=1;AN=2;DP4=3,5,2,3;MQ=58;EFF=DOWNSTREAM(MODIFIER||1792|||BnaA03g10790D|||BnaA03g10790D||1|WARNING_TRANSCRIPT_INCOMPLETE),NON_SYNONYMOUS_CODING(MODERATE|MISSENSE|Ctt/Ttt|L154F||BnaA03g10780D|||BnaA03g10780D|2|1),UPSTREAM(MODIFIER||1272|||BnaA03g10770D|||BnaA03g10770D||1|WARNING_TRANSCRIPT_MULTIPLE_STOP_CODONS),UPSTREAM(MODIFIER||4994|||BnaA03g10800D|||BnaA03g10800D||1|WARNING_TRANSCRIPT_INCOMPLETE)	GT:PL	0/1:127,0,195
chrA03	4860756	chrA03:4860756_T/G	T	G	16.7664	.	DP=13;VDB=0.303109;RPB=0.466776;MQB=0.114218;BQB=0.928296;MQSB=0.920266;SGB=-0.556411;MQ0F=0;ICB=1;HOB=0.5;AC=1;AN=2;DP4=5,4,1,3;MQ=53;EFF=DOWNSTREAM(MODIFIER||178|||BnaA03g10820D|||BnaA03g10820D||1),DOWNSTREAM(MODIFIER||2446|||BnaA03g10810D|||BnaA03g10810D||1),DOWNSTREAM(MODIFIER||2665|||BnaA03g10800D|||BnaA03g10800D||1|WARNING_TRANSCRIPT_INCOMPLETE),INTERGENIC(MODIFIER||||||||||1),UPSTREAM(MODIFIER||2045|||BnaA03g10830D|||BnaA03g10830D||1|WARNING_TRANSCRIPT_INCOMPLETE),UPSTREAM(MODIFIER||4642|||BnaA03g10790D|||BnaA03g10790D||1|WARNING_TRANSCRIPT_INCOMPLETE),UPSTREAM(MODIFIER||4746|||BnaA03g10840D|||BnaA03g10840D||1)	GT:PL	0/1:51,0,215
chrA03	4869369	chrA03:4869369_C/T	C	T	120	.	DP=13;VDB=0.258434;RPB=0.143152;MQB=0.899815;BQB=0.777113;MQSB=0.899815;SGB=-0.616816;MQ0F=0;ICB=1;HOB=0.5;AC=1;AN=2;DP4=2,5,4,2;MQ=59;EFF=DOWNSTREAM(MODIFIER||2498|||BnaA03g10840D|||BnaA03g10840D||1),DOWNSTREAM(MODIFIER||4628|||BnaA03g10830D|||BnaA03g10830D||1|WARNING_TRANSCRIPT_INCOMPLETE),NON_SYNONYMOUS_CODING(MODERATE|MISSENSE|Ctt/Ttt|L267F||BnaA03g10850D|||BnaA03g10850D|1|1),UPSTREAM(MODIFIER||2594|||BnaA03g10860D|||BnaA03g10860D||1),UPSTREAM(MODIFIER||3085|||BnaA03g10870D|||BnaA03g10870D||1),UPSTREAM(MODIFIER||4647|||BnaA03g10880D|||BnaA03g10880D||1)	GT:PL	0/1:153,0,179
chrA03	4901562	chrA03:4901562_C/T	C	T	76	.	DP=17;VDB=0.273436;RPB=0.914947;MQB=0.951229;BQB=0.573753;MQSB=0.00887071;SGB=-0.590765;MQ0F=0;ICB=1;HOB=0.5;AC=1;AN=2;DP4=6,6,4,1;MQ=47;EFF=DOWNSTREAM(MODIFIER||3470|||BnaA03g10910D|||BnaA03g10910D||1|WARNING_TRANSCRIPT_INCOMPLETE),INTRON(MODIFIER|||||BnaA03g10920D|||BnaA03g10920D|4|1|WARNING_TRANSCRIPT_MULTIPLE_STOP_CODONS),SPLICE_SITE_ACCEPTOR(HIGH|||||BnaA03g10920D|||BnaA03g10920D|5|1|WARNING_TRANSCRIPT_MULTIPLE_STOP_CODONS)	GT:PL	0/1:109,0,252
chrA03	4931023	chrA03:4931023_C/T	C	T	219	.	DP=20;VDB=0.140184;RPB=0.372419;MQB=1;BQB=0.590979;MQSB=1;SGB=-0.676189;MQ0F=0;ICB=1;HOB=0.5;AC=1;AN=2;DP4=5,4,6,5;MQ=60;EFF=NON_SYNONYMOUS_CODING(MODERATE|MISSENSE|Gat/Aat|D630N||BnaA03g10970D|||BnaA03g10970D|14|1|WARNING_TRANSCRIPT_INCOMPLETE)	GT:PL	0/1:252,0,206
chrA03	4952137	chrA03:4952137_C/T	C	T	167	.	DP=11;VDB=0.954906;RPB=1;MQB=1;BQB=0.994805;MQSB=0.964642;SGB=-0.651104;MQ0F=0;ICB=1;HOB=0.5;AC=1;AN=2;DP4=2,1,5,3;MQ=60;EFF=INTRAGENIC(MODIFIER|||||BnaA03g11000D|||||1),UPSTREAM(MODIFIER||607|||BnaA03g11000D|||BnaA03g11000D||1|WARNING_TRANSCRIPT_MULTIPLE_STOP_CODONS)	GT:PL	0/1:201,0,75
chrA03	4966228	chrA03:4966228_C/T	C	T	124	.	DP=14;VDB=0.147395;RPB=0.777382;MQB=0.966012;BQB=0.948864;MQSB=0.966012;SGB=-0.636426;MQ0F=0;ICB=1;HOB=0.5;AC=1;AN=2;DP4=3,4,4,3;MQ=41;EFF=DOWNSTREAM(MODIFIER||1307|||BnaA03g11050D|||BnaA03g11050D||1|WARNING_TRANSCRIPT_INCOMPLETE),DOWNSTREAM(MODIFIER||2139|||BnaA03g11030D|||BnaA03g11030D||1),DOWNSTREAM(MODIFIER||2696|||BnaA03g11020D|||BnaA03g11020D||1|WARNING_TRANSCRIPT_INCOMPLETE),DOWNSTREAM(MODIFIER||3044|||BnaA03g11010D|||BnaA03g11010D||1|WARNING_TRANSCRIPT_MULTIPLE_STOP_CODONS),DOWNSTREAM(MODIFIER||3133|||BnaA03g11060D|||BnaA03g11060D||1|WARNING_TRANSCRIPT_MULTIPLE_STOP_CODONS),SYNONYMOUS_CODING(LOW|SILENT|caG/caA|Q58||BnaA03g11040D|||BnaA03g11040D|1|1|WARNING_TRANSCRIPT_INCOMPLETE)	GT:PL	0/1:157,0,160
chrA03	5020531	chrA03:5020531_C/T	C	T	126	.	DP=13;VDB=0.660869;RPB=0.777113;MQB=0.961166;BQB=0.194278;MQSB=1;SGB=-0.616816;MQ0F=0;ICB=1;HOB=0.5;AC=1;AN=2;DP4=4,3,4,2;MQ=60;EFF=DOWNSTREAM(MODIFIER||2374|||BnaA03g11180D|||BnaA03g11180D||1),NON_SYNONYMOUS_CODING(MODERATE|MISSENSE|tCc/tTc|S13F||BnaA03g11170D|||BnaA03g11170D|1|1|WARNING_TRANSCRIPT_INCOMPLETE)	GT:PL	0/1:159,0,172
chrA03	5088211	chrA03:5088211_C/T	C	T	35.3767	.	DP=4;VDB=0.44;RPB=0.5;MQB=0.5;BQB=0.75;MQSB=0.5;SGB=-0.453602;MQ0F=0;ICB=1;HOB=0.5;AC=1;AN=2;DP4=1,1,1,1;MQ=52;EFF=INTERGENIC(MODIFIER||||||||||1),UPSTREAM(MODIFIER||2219|||BnaA03g11320D|||BnaA03g11320D||1)	GT:PL	0/1:68,0,56
chrA03	5148825	chrA03:5148825_C/T	C	T	127	.	DP=17;VDB=0.137644;RPB=0.970677;MQB=1;BQB=0.865847;MQSB=1;SGB=-0.636426;MQ0F=0;ICB=1;HOB=0.5;AC=1;AN=2;DP4=8,2,6,1;MQ=60;EFF=DOWNSTREAM(MODIFIER||1083|||BnaA03g11470D|||BnaA03g11470D||1),DOWNSTREAM(MODIFIER||1765|||BnaA03g11460D|||BnaA03g11460D||1),DOWNSTREAM(MODIFIER||3328|||BnaA03g11450D|||BnaA03g11450D||1),INTERGENIC(MODIFIER||||||||||1),UPSTREAM(MODIFIER||2911|||BnaA03g11480D|||BnaA03g11480D||1|WARNING_TRANSCRIPT_INCOMPLETE)	GT:PL	0/1:160,0,217
chrA03	5202898	chrA03:5202898_C/T	C	T	81	.	DP=10;VDB=0.372756;RPB=1.00775;MQB=0.503877;BQB=0.783809;MQSB=0.916482;SGB=-0.556411;MQ0F=0;ICB=1;HOB=0.5;AC=1;AN=2;DP4=5,1,2,2;MQ=51;EFF=NON_SYNONYMOUS_CODING(MODERATE|MISSENSE|aGg/aAg|R406K||BnaA03g11600D|||BnaA03g11600D|8|1|WARNING_TRANSCRIPT_MULTIPLE_STOP_CODONS),UPSTREAM(MODIFIER||2160|||BnaA03g11590D|||BnaA03g11590D||1|WARNING_TRANSCRIPT_MULTIPLE_STOP_CODONS)	GT:PL	0/1:114,0,141
chrA03	5312783	chrA03:5312783_C/T	C	T	72	.	DP=19;VDB=0.355086;RPB=0.940317;MQB=0.940317;BQB=0.522046;MQSB=0.703588;SGB=-0.616816;MQ0F=0;ICB=1;HOB=0.5;AC=1;AN=2;DP4=11,2,5,1;MQ=36;EFF=DOWNSTREAM(MODIFIER||1873|||BnaA03g11780D|||BnaA03g11780D||1),NON_SYNONYMOUS_CODING(MODERATE|MISSENSE|Gct/Act|A231T||BnaA03g11800D|||BnaA03g11800D|4|1|WARNING_TRANSCRIPT_MULTIPLE_STOP_CODONS),SPLICE_SITE_REGION(LOW|||||BnaA03g11800D|||BnaA03g11800D|4|1|WARNING_TRANSCRIPT_MULTIPLE_STOP_CODONS),UPSTREAM(MODIFIER||1174|||BnaA03g11790D|||BnaA03g11790D||1)	GT:PL	0/1:105,0,194
chrA03	5341090	chrA03:5341090_C/T	C	T	171	.	DP=16;VDB=0.627244;RPB=0.887703;MQB=0.620971;BQB=0.342303;MQSB=0.971017;SGB=-0.670168;MQ0F=0;ICB=1;HOB=0.5;AC=1;AN=2;DP4=4,2,8,2;MQ=57;EFF=INTERGENIC(MODIFIER||||||||||1),UPSTREAM(MODIFIER||4057|||BnaA03g11840D|||BnaA03g11840D||1|WARNING_TRANSCRIPT_INCOMPLETE)	GT:PL	0/1:204,0,147
chrA03	5376950	chrA03:5376950_C/T	C	T	115	.	DP=10;VDB=0.319019;RPB=0.733186;MQB=0.458241;BQB=0.733186;MQSB=0.333321;SGB=-0.636426;MQ0F=0;ICB=1;HOB=0.5;AC=1;AN=2;DP4=1,2,4,3;MQ=38;EFF=SYNONYMOUS_CODING(LOW|SILENT|gcG/gcA|A218||BnaA03g11900D|||BnaA03g11900D|1|1),UPSTREAM(MODIFIER||2492|||BnaA03g11910D|||BnaA03g11910D||1|WARNING_TRANSCRIPT_INCOMPLETE)	GT:PL	0/1:148,0,68
chrA03	5491719	chrA03:5491719_T/G	T	G	228	.	DP=16;VDB=0.740702;MQSB=0.663189;SGB=-0.689466;MQ0F=0;AC=2;AN=2;DP4=0,0,11,5;MQ=50;EFF=DOWNSTREAM(MODIFIER||2948|||BnaA03g12200D|||BnaA03g12200D||1|WARNING_TRANSCRIPT_INCOMPLETE),DOWNSTREAM(MODIFIER||509|||BnaA03g12180D|||BnaA03g12180D||1|WARNING_TRANSCRIPT_INCOMPLETE),INTERGENIC(MODIFIER||||||||||1),UPSTREAM(MODIFIER||1123|||BnaA03g12170D|||BnaA03g12170D||1),UPSTREAM(MODIFIER||2158|||BnaA03g12190D|||BnaA03g12190D||1|WARNING_TRANSCRIPT_INCOMPLETE),UPSTREAM(MODIFIER||3150|||BnaA03g12160D|||BnaA03g12160D||1)	GT:PL	1/1:255,48,0
chrA03	5632470	chrA03:5632470_C/T	C	T	119	.	DP=18;VDB=0.194875;RPB=0.990815;MQB=0.793985;BQB=0.349974;MQSB=0.113049;SGB=-0.636426;MQ0F=0;ICB=1;HOB=0.5;AC=1;AN=2;DP4=3,8,5,2;MQ=50;EFF=DOWNSTREAM(MODIFIER||4378|||BnaA03g12340D|||BnaA03g12340D||1|WARNING_TRANSCRIPT_INCOMPLETE),DOWNSTREAM(MODIFIER||4969|||BnaA03g12370D|||BnaA03g12370D||1|WARNING_TRANSCRIPT_INCOMPLETE),INTRON(MODIFIER|||||BnaA03g12350D|||BnaA03g12350D|1|1),UPSTREAM(MODIFIER||3203|||BnaA03g12360D|||BnaA03g12360D||1|WARNING_TRANSCRIPT_INCOMPLETE)	GT:PL	0/1:152,0,222
chrA03	5632637	chrA03:5632637_C/T	C	T	105	.	DP=19;VDB=0.729686;RPB=0.699673;MQB=0.623553;BQB=0.674523;MQSB=0.0108154;SGB=-0.636426;MQ0F=0;ICB=1;HOB=0.5;AC=1;AN=2;DP4=4,8,1,6;MQ=50;EFF=DOWNSTREAM(MODIFIER||4545|||BnaA03g12340D|||BnaA03g12340D||1|WARNING_TRANSCRIPT_INCOMPLETE),DOWNSTREAM(MODIFIER||4802|||BnaA03g12370D|||BnaA03g12370D||1|WARNING_TRANSCRIPT_INCOMPLETE),INTRON(MODIFIER|||||BnaA03g12350D|||BnaA03g12350D|1|1),UPSTREAM(MODIFIER||3036|||BnaA03g12360D|||BnaA03g12360D||1|WARNING_TRANSCRIPT_INCOMPLETE)	GT:PL	0/1:138,0,226
chrA03	5763289	chrA03:5763289_C/T	C	T	151	.	DP=13;VDB=0.773058;RPB=0.920266;MQB=0.961166;BQB=0.828239;MQSB=0.961166;SGB=-0.636426;MQ0F=0;ICB=1;HOB=0.5;AC=1;AN=2;DP4=3,3,4,3;MQ=60;EFF=DOWNSTREAM(MODIFIER||1414|||BnaA03g12620D|||BnaA03g12620D||1|WARNING_TRANSCRIPT_MULTIPLE_STOP_CODONS),INTRON(MODIFIER|||||BnaA03g12630D|||BnaA03g12630D|2|1|WARNING_TRANSCRIPT_INCOMPLETE)	GT:PL	0/1:184,0,154
chrA03	5777900	chrA03:5777900_C/T	C	T	116	.	DP=9;VDB=0.173131;RPB=0.243649;MQB=0.974597;BQB=0.649731;MQSB=0.974597;SGB=-0.590765;MQ0F=0;ICB=1;HOB=0.5;AC=1;AN=2;DP4=2,2,3,2;MQ=60;EFF=SYNONYMOUS_CODING(LOW|SILENT|atC/atT|I256||BnaA03g12670D|||BnaA03g12670D|4|1|WARNING_TRANSCRIPT_MULTIPLE_STOP_CODONS),UPSTREAM(MODIFIER||3040|||BnaA03g12660D|||BnaA03g12660D||1|WARNING_TRANSCRIPT_INCOMPLETE)	GT:PL	0/1:149,0,118
chrA03	5830326	chrA03:5830326_C/T	C	T	197	.	DP=20;VDB=0.942763;RPB=0.727471;MQB=0.850154;BQB=0.682718;MQSB=1;SGB=-0.676189;MQ0F=0;ICB=1;HOB=0.5;AC=1;AN=2;DP4=5,4,5,6;MQ=55;EFF=NON_SYNONYMOUS_CODING(MODERATE|MISSENSE|Cca/Tca|P99S||BnaA03g12820D|||BnaA03g12820D|2|1|WARNING_TRANSCRIPT_MULTIPLE_STOP_CODONS)	GT:PL	0/1:230,0,205
chrA03	5844531	chrA03:5844531_C/T	C	T	134	.	DP=14;VDB=0.781662;RPB=0.834543;MQB=0.714506;BQB=0.966012;MQSB=0.586646;SGB=-0.636426;MQ0F=0;ICB=1;HOB=0.5;AC=1;AN=2;DP4=4,3,4,3;MQ=55;EFF=DOWNSTREAM(MODIFIER||1916|||BnaA03g12830D|||BnaA03g12830D||1|WARNING_TRANSCRIPT_MULTIPLE_STOP_CODONS),DOWNSTREAM(MODIFIER||3979|||BnaA03g12860D|||BnaA03g12860D||1),INTRON(MODIFIER|||||BnaA03g12840D|||BnaA03g12840D|3|1|WARNING_TRANSCRIPT_INCOMPLETE),UPSTREAM(MODIFIER||1180|||BnaA03g12850D|||BnaA03g12850D||1|WARNING_TRANSCRIPT_INCOMPLETE)	GT:PL	0/1:167,0,176
chrA03	6003978	chrA03:6003978_C/T	C	T	35.3164	.	DP=4;VDB=0.58;RPB=1;MQB=0.5;BQB=0;MQSB=1;SGB=-0.453602;MQ0F=0;ICB=1;HOB=0.5;AC=1;AN=2;DP4=2,0,1,1;MQ=52;EFF=INTRON(MODIFIER|||||BnaA03g13220D|||BnaA03g13220D|16|1|WARNING_TRANSCRIPT_MULTIPLE_STOP_CODONS)	GT:PL	0/1:68,0,43
chrA03	6016999	chrA03:6016999_C/T	C	T	49.5761	.	DP=13;VDB=0.211317;RPB=0.558035;MQB=0.785785;BQB=0.604728;SGB=-0.556411;MQ0F=0;ICB=1;HOB=0.5;AC=1;AN=2;DP4=9,0,4,0;MQ=57;EFF=DOWNSTREAM(MODIFIER||1783|||BnaA03g13230D|||BnaA03g13230D||1),DOWNSTREAM(MODIFIER||3624|||BnaA03g13240D|||BnaA03g13240D||1|WARNING_TRANSCRIPT_MULTIPLE_STOP_CODONS),INTERGENIC(MODIFIER||||||||||1)	GT:PL	0/1:83,0,163
chrA03	6078104	chrA03:6078104_C/T	C	T	222	.	DP=19;VDB=0.205465;RPB=0.183388;MQB=1;BQB=0.307929;MQSB=1;SGB=-0.683931;MQ0F=0;ICB=1;HOB=0.5;AC=1;AN=2;DP4=3,3,6,7;MQ=60;EFF=DOWNSTREAM(MODIFIER||2099|||BnaA03g13350D|||BnaA03g13350D||1|WARNING_TRANSCRIPT_MULTIPLE_STOP_CODONS),DOWNSTREAM(MODIFIER||2335|||BnaA03g13380D|||BnaA03g13380D||1|WARNING_TRANSCRIPT_INCOMPLETE),DOWNSTREAM(MODIFIER||643|||BnaA03g13370D|||BnaA03g13370D||1|WARNING_TRANSCRIPT_INCOMPLETE),NON_SYNONYMOUS_CODING(MODERATE|MISSENSE|cCc/cTc|P184L||BnaA03g13360D|||BnaA03g13360D|7|1|WARNING_TRANSCRIPT_MULTIPLE_STOP_CODONS)	GT:PL	0/1:255,0,138
chrA03	6121997	chrA03:6121997_C/T	C	T	84	.	DP=26;VDB=0.40105;RPB=0.83095;MQB=0.901075;BQB=0.83095;MQSB=0.0435572;SGB=-0.616816;MQ0F=0;ICB=1;HOB=0.5;AC=1;AN=2;DP4=12,8,4,2;MQ=52;EFF=DOWNSTREAM(MODIFIER||1175|||BnaA03g13460D|||BnaA03g13460D||1),INTERGENIC(MODIFIER||||||||||1),UPSTREAM(MODIFIER||3619|||BnaA03g13470D|||BnaA03g13470D||1|WARNING_TRANSCRIPT_MULTIPLE_STOP_CODONS)	GT:PL	0/1:118,0,255
chrA03	6282515	chrA03:6282515_C/T	C	T	84	.	DP=10;VDB=0.168287;RPB=0.730948;MQB=0.974597;BQB=0.649731;MQSB=0.974597;SGB=-0.556411;MQ0F=0;ICB=1;HOB=0.5;AC=1;AN=2;DP4=4,1,1,3;MQ=60;EFF=INTRON(MODIFIER|||||BnaA03g13690D|||BnaA03g13690D|1|1|WARNING_TRANSCRIPT_INCOMPLETE)	GT:PL	0/1:117,0,133
chrA03	6390816	chrA03:6390816_C/T	C	T	67	.	DP=12;VDB=0.598008;RPB=0.838046;MQB=0.94394;BQB=0.746718;MQSB=0.864013;SGB=-0.556411;MQ0F=0;ICB=1;HOB=0.5;AC=1;AN=2;DP4=3,5,3,1;MQ=57;EFF=DOWNSTREAM(MODIFIER||2774|||BnaA03g13940D|||BnaA03g13940D||1|WARNING_TRANSCRIPT_INCOMPLETE),DOWNSTREAM(MODIFIER||703|||BnaA03g13950D|||BnaA03g13950D||1|WARNING_TRANSCRIPT_INCOMPLETE),INTERGENIC(MODIFIER||||||||||1)	GT:PL	0/1:100,0,198
chrA03	6421995	chrA03:6421995_C/T	C	T	110	.	DP=13;VDB=0.374572;RPB=0.623736;MQB=0.899815;BQB=0.31698;MQSB=0.699673;SGB=-0.616816;MQ0F=0;ICB=1;HOB=0.5;AC=1;AN=2;DP4=1,6,2,4;MQ=57;EFF=DOWNSTREAM(MODIFIER||1399|||BnaA03g14020D|||BnaA03g14020D||1|WARNING_TRANSCRIPT_INCOMPLETE),INTERGENIC(MODIFIER||||||||||1)	GT:PL	0/1:143,0,167
chrA03	6470763	chrA03:6470763_C/T	C	T	140	.	DP=14;VDB=0.219617;RPB=0.148617;MQB=0.885987;BQB=0.571605;MQSB=0.927743;SGB=-0.636426;MQ0F=0;ICB=1;HOB=0.5;AC=1;AN=2;DP4=4,3,2,5;MQ=58;EFF=DOWNSTREAM(MODIFIER||246|||BnaA03g14110D|||BnaA03g14110D||1|WARNING_TRANSCRIPT_MULTIPLE_STOP_CODONS),INTERGENIC(MODIFIER||||||||||1)	GT:PL	0/1:173,0,171
chrA03	6591764	chrA03:6591764_C/T	C	T	160	.	DP=9;VDB=0.542521;RPB=0.785714;MQB=1;BQB=0.857143;MQSB=0.974597;SGB=-0.636426;MQ0F=0;ICB=1;HOB=0.5;AC=1;AN=2;DP4=1,1,4,3;MQ=60;EFF=INTERGENIC(MODIFIER||||||||||1),UPSTREAM(MODIFIER||4540|||BnaA03g14350D|||BnaA03g14350D||1|WARNING_TRANSCRIPT_INCOMPLETE)	GT:PL	0/1:194,0,51
chrA03	6790727	chrA03:6790727_C/T	C	T	155	.	DP=15;VDB=0.85857;RPB=0.845852;MQB=1;BQB=0.816632;MQSB=1;SGB=-0.651104;MQ0F=0;ICB=1;HOB=0.5;AC=1;AN=2;DP4=3,4,6,2;MQ=60;EFF=DOWNSTREAM(MODIFIER||4595|||BnaA03g14760D|||BnaA03g14760D||1),INTRON(MODIFIER|||||BnaA03g14780D|||BnaA03g14780D|34|1|WARNING_TRANSCRIPT_INCOMPLETE),UPSTREAM(MODIFIER||1832|||BnaA03g14770D|||BnaA03g14770D||1|WARNING_TRANSCRIPT_MULTIPLE_STOP_CODONS)	GT:PL	0/1:188,0,182
chrA03	6804915	chrA03:6804915_C/T	C	T	121	.	DP=13;VDB=0.914575;RPB=0.920266;MQB=0.961166;BQB=0.623736;MQSB=1;SGB=-0.636426;MQ0F=0;ICB=1;HOB=0.5;AC=1;AN=2;DP4=4,2,5,2;MQ=60;EFF=INTRON(MODIFIER|||||BnaA03g14800D|||BnaA03g14800D|4|1|WARNING_TRANSCRIPT_INCOMPLETE),UPSTREAM(MODIFIER||3344|||BnaA03g14790D|||BnaA03g14790D||1)	GT:PL	0/1:154,0,149
chrA03	6933724	chrA03:6933724_C/T	C	T	97	.	DP=11;VDB=0.156308;RPB=0.297172;MQB=0.356607;BQB=0.742931;MQSB=0.891517;SGB=-0.590765;MQ0F=0;ICB=1;HOB=0.5;AC=1;AN=2;DP4=5,1,1,4;MQ=51;EFF=INTRON(MODIFIER|||||BnaA03g15030D|||BnaA03g15030D|21|1|WARNING_TRANSCRIPT_MULTIPLE_STOP_CODONS),UPSTREAM(MODIFIER||4900|||BnaA03g15040D|||BnaA03g15040D||1|WARNING_TRANSCRIPT_INCOMPLETE)	GT:PL	0/1:130,0,134
chrA03	6934728	chrA03:6934728_C/T	C	T	111	.	DP=13;VDB=0.520678;RPB=0.828239;MQB=0.961166;BQB=0.920266;MQSB=0.381255;SGB=-0.616816;MQ0F=0;ICB=1;HOB=0.5;AC=1;AN=2;DP4=3,4,1,5;MQ=56;EFF=INTRON(MODIFIER|||||BnaA03g15030D|||BnaA03g15030D|24|1|WARNING_TRANSCRIPT_MULTIPLE_STOP_CODONS),UPSTREAM(MODIFIER||3896|||BnaA03g15040D|||BnaA03g15040D||1|WARNING_TRANSCRIPT_INCOMPLETE)	GT:PL	0/1:144,0,174
chrA03	6935581	chrA03:6935581_C/T	C	T	59	.	DP=10;VDB=0.984094;RPB=0.857112;MQB=0.952347;BQB=0.761877;MQSB=1.00775;SGB=-0.590765;MQ0F=0;ICB=1;HOB=0.5;AC=1;AN=2;DP4=2,3,4,1;MQ=40;EFF=SYNONYMOUS_CODING(LOW|SILENT|Ctg/Ttg|L1021||BnaA03g15030D|||BnaA03g15030D|28|1|WARNING_TRANSCRIPT_MULTIPLE_STOP_CODONS),UPSTREAM(MODIFIER||3043|||BnaA03g15040D|||BnaA03g15040D||1|WARNING_TRANSCRIPT_INCOMPLETE)	GT:PL	0/1:92,0,118
chrA03	7012673	chrA03:7012673_G/C	G	C	83	.	DP=4;VDB=0.0452455;MQSB=0.5;SGB=-0.556411;MQ0F=0;AC=2;AN=2;DP4=0,0,2,2;MQ=36;EFF=DOWNSTREAM(MODIFIER||2657|||BnaA03g15180D|||BnaA03g15180D||1|WARNING_TRANSCRIPT_INCOMPLETE),INTERGENIC(MODIFIER||||||||||1)	GT:PL	1/1:110,12,0
chrA03	7049477	chrA03:7049477_C/T	C	T	113	.	DP=37;VDB=0.587356;RPB=0.957378;MQB=0.697657;BQB=0.309707;MQSB=0.0227935;SGB=-0.651104;MQ0F=0;ICB=1;HOB=0.5;AC=1;AN=2;DP4=15,14,4,4;MQ=54;EFF=INTERGENIC(MODIFIER||||||||||1)	GT:PL	0/1:147,0,255
chrA03	7070889	chrA03:7070889_C/T	C	T	149	.	DP=15;VDB=0.559649;RPB=0.444739;MQB=1;BQB=0.921243;MQSB=1;SGB=-0.636426;MQ0F=0;ICB=1;HOB=0.5;AC=1;AN=2;DP4=0,8,4,3;MQ=60;EFF=INTRON(MODIFIER|||||BnaA03g15230D|||BnaA03g15230D|7|1|WARNING_TRANSCRIPT_MULTIPLE_STOP_CODONS),SPLICE_SITE_ACCEPTOR(HIGH|||||BnaA03g15230D|||BnaA03g15230D|8|1|WARNING_TRANSCRIPT_MULTIPLE_STOP_CODONS),UPSTREAM(MODIFIER||4942|||BnaA03g15240D|||BnaA03g15240D||1)	GT:PL	0/1:182,0,144
chrA03	7107157	chrA03:7107157_C/T	C	T	126	.	DP=11;VDB=0.487912;RPB=0.803868;MQB=0.964642;BQB=0.924449;MQSB=1;SGB=-0.636426;MQ0F=0;ICB=1;HOB=0.5;AC=1;AN=2;DP4=3,1,6,1;MQ=60;EFF=DOWNSTREAM(MODIFIER||109|||BnaA03g15310D|||BnaA03g15310D||1),DOWNSTREAM(MODIFIER||2030|||BnaA03g15300D|||BnaA03g15300D||1|WARNING_TRANSCRIPT_INCOMPLETE),INTERGENIC(MODIFIER||||||||||1),UPSTREAM(MODIFIER||1217|||BnaA03g15320D|||BnaA03g15320D||1|WARNING_TRANSCRIPT_MULTIPLE_STOP_CODONS)	GT:PL	0/1:159,0,92
chrA03	7261224	chrA03:7261224_C/T	C	T	37.3336	.	DP=7;VDB=0.93184;RPB=1.01283;MQB=1.01283;BQB=0.810265;MQSB=1;SGB=-0.511536;MQ0F=0;ICB=1;HOB=0.5;AC=1;AN=2;DP4=3,1,3,0;MQ=60;EFF=DOWNSTREAM(MODIFIER||4538|||BnaA03g15690D|||BnaA03g15690D||1|WARNING_TRANSCRIPT_MULTIPLE_STOP_CODONS),DOWNSTREAM(MODIFIER||908|||BnaA03g15710D|||BnaA03g15710D||1|WARNING_TRANSCRIPT_INCOMPLETE),INTERGENIC(MODIFIER||||||||||1),UPSTREAM(MODIFIER||1234|||BnaA03g15700D|||BnaA03g15700D||1|WARNING_TRANSCRIPT_MULTIPLE_STOP_CODONS)	GT:PL	0/1:70,0,101
chrA03	7274535	chrA03:7274535_C/T	C	T	21.9295	.	DP=6;VDB=0.06;RPB=1;MQB=1;BQB=1;MQSB=1;SGB=-0.453602;MQ0F=0;ICB=1;HOB=0.5;AC=1;AN=2;DP4=1,3,0,2;MQ=60;EFF=NON_SYNONYMOUS_CODING(MODERATE|MISSENSE|atG/atA|M349I||BnaA03g15720D|||BnaA03g15720D|5|1|WARNING_TRANSCRIPT_INCOMPLETE)	GT:PL	0/1:55,0,121
chrA03	7293023	chrA03:7293023_C/T	C	T	165	.	DP=17;VDB=0.424295;RPB=0.30569;MQB=0.743567;BQB=0.48511;MQSB=0.833753;SGB=-0.651104;MQ0F=0;ICB=1;HOB=0.5;AC=1;AN=2;DP4=7,2,4,4;MQ=57;EFF=INTRON(MODIFIER|||||BnaA03g15750D|||BnaA03g15750D|12|1|WARNING_TRANSCRIPT_MULTIPLE_STOP_CODONS),UPSTREAM(MODIFIER||3664|||BnaA03g15760D|||BnaA03g15760D||1|WARNING_TRANSCRIPT_MULTIPLE_STOP_CODONS)	GT:PL	0/1:198,0,192
chrA03	7298562	chrA03:7298562_C/T	C	T	177	.	DP=14;VDB=0.752932;RPB=0.266468;MQB=0.852144;BQB=0.960789;MQSB=0.740818;SGB=-0.670168;MQ0F=0;ICB=1;HOB=0.5;AC=1;AN=2;DP4=1,3,5,5;MQ=55;EFF=DOWNSTREAM(MODIFIER||3430|||BnaA03g15750D|||BnaA03g15750D||1|WARNING_TRANSCRIPT_MULTIPLE_STOP_CODONS),DOWNSTREAM(MODIFIER||933|||BnaA03g15770D|||BnaA03g15770D||1|WARNING_TRANSCRIPT_MULTIPLE_STOP_CODONS),SYNONYMOUS_CODING(LOW|SILENT|ggC/ggT|G443||BnaA03g15760D|||BnaA03g15760D|6|1|WARNING_TRANSCRIPT_MULTIPLE_STOP_CODONS)	GT:PL	0/1:210,0,91
chrA03	7317717	chrA03:7317717_C/T	C	T	148	.	DP=16;VDB=0.875639;RPB=0.193441;MQB=0.663189;BQB=0.974658;MQSB=0.0851108;SGB=-0.676189;MQ0F=0;ICB=1;HOB=0.5;AC=1;AN=2;DP4=3,2,10,1;MQ=49;EFF=INTRON(MODIFIER|||||BnaA03g15800D|||BnaA03g15800D|4|1|WARNING_TRANSCRIPT_INCOMPLETE)	GT:PL	0/1:181,0,107
chrA03	7355493	chrA03:7355493_C/T	C	T	160	.	DP=21;VDB=0.560035;RPB=0.898803;MQB=0.294575;BQB=0.850768;MQSB=0.0681997;SGB=-0.662043;MQ0F=0;ICB=1;HOB=0.5;AC=1;AN=2;DP4=3,9,5,4;MQ=51;EFF=DOWNSTREAM(MODIFIER||535|||BnaA03g15880D|||BnaA03g15880D||1|WARNING_TRANSCRIPT_MULTIPLE_STOP_CODONS),INTERGENIC(MODIFIER||||||||||1),UPSTREAM(MODIFIER||4188|||BnaA03g15890D|||BnaA03g15890D||1|WARNING_TRANSCRIPT_INCOMPLETE)	GT:PL	0/1:193,0,242
chrA03	7355631	chrA03:7355631_C/T	C	T	204	.	DP=18;VDB=0.43361;RPB=0.0523856;MQB=0.938795;BQB=0.185266;MQSB=0;SGB=-0.688148;MQ0F=0;ICB=1;HOB=0.5;AC=1;AN=2;DP4=0,3,2,13;MQ=57;EFF=DOWNSTREAM(MODIFIER||673|||BnaA03g15880D|||BnaA03g15880D||1|WARNING_TRANSCRIPT_MULTIPLE_STOP_CODONS),INTERGENIC(MODIFIER||||||||||1),UPSTREAM(MODIFIER||4050|||BnaA03g15890D|||BnaA03g15890D||1|WARNING_TRANSCRIPT_INCOMPLETE)	GT:PL	0/1:239,0,39
chrA03	7540605	chrA03:7540605_C/T	C	T	96	.	DP=12;VDB=0.45384;RPB=0.896474;MQB=0.95494;BQB=0.838008;MQSB=1;SGB=-0.590765;MQ0F=0;ICB=1;HOB=0.5;AC=1;AN=2;DP4=5,2,3,2;MQ=60;EFF=DOWNSTREAM(MODIFIER||1681|||BnaA03g16190D|||BnaA03g16190D||1),NON_SYNONYMOUS_CODING(MODERATE|MISSENSE|gGa/gAa|G325E||BnaA03g16200D|||BnaA03g16200D|10|1|WARNING_TRANSCRIPT_MULTIPLE_STOP_CODONS),UPSTREAM(MODIFIER||4667|||BnaA03g16210D|||BnaA03g16210D||1|WARNING_TRANSCRIPT_MULTIPLE_STOP_CODONS)	GT:PL	0/1:129,0,177
chrA03	7554856	chrA03:7554856_C/T	C	T	42.5569	.	DP=15;VDB=0.879194;RPB=0.926163;MQB=0.808101;BQB=0.966484;MQSB=0.381255;SGB=-0.556411;MQ0F=0.0666667;ICB=1;HOB=0.5;AC=1;AN=2;DP4=7,4,1,3;MQ=37;EFF=INTRON(MODIFIER|||||BnaA03g16210D|||BnaA03g16210D|37|1|WARNING_TRANSCRIPT_MULTIPLE_STOP_CODONS)	GT:PL	0/1:76,0,198
chrA03	7641264	chrA03:7641264_C/T	C	T	170	.	DP=13;VDB=0.892692;RPB=0.679965;MQB=1;BQB=0.935229;MQSB=0.961166;SGB=-0.651104;MQ0F=0;ICB=1;HOB=0.5;AC=1;AN=2;DP4=4,1,3,5;MQ=60;EFF=DOWNSTREAM(MODIFIER||1868|||BnaA03g16370D|||BnaA03g16370D||1|WARNING_TRANSCRIPT_MULTIPLE_STOP_CODONS),DOWNSTREAM(MODIFIER||737|||BnaA03g16360D|||BnaA03g16360D||1|WARNING_TRANSCRIPT_INCOMPLETE),INTERGENIC(MODIFIER||||||||||1)	GT:PL	0/1:203,0,126
chrA03	7662452	chrA03:7662452_T/C	T	C	42.335	.	DP=2;VDB=0.18;MQSB=1;SGB=-0.453602;MQ0F=0;AC=2;AN=2;DP4=0,0,1,1;MQ=38;EFF=INTRON(MODIFIER|||||BnaA03g16420D|||BnaA03g16420D|12|1|WARNING_TRANSCRIPT_MULTIPLE_STOP_CODONS)	GT:PL	1/1:70,6,0
chrA03	7678146	chrA03:7678146_C/T	C	T	68	.	DP=9;VDB=0.622417;RPB=0.730948;MQB=0.649731;BQB=0.730948;MQSB=0;SGB=-0.556411;MQ0F=0;ICB=1;HOB=0.5;AC=1;AN=2;DP4=3,2,4,0;MQ=53;EFF=DOWNSTREAM(MODIFIER||1357|||BnaA03g16450D|||BnaA03g16450D||1),DOWNSTREAM(MODIFIER||4239|||BnaA03g16460D|||BnaA03g16460D||1|WARNING_TRANSCRIPT_INCOMPLETE),INTERGENIC(MODIFIER||||||||||1),UPSTREAM(MODIFIER||832|||BnaA03g16440D|||BnaA03g16440D||1|WARNING_TRANSCRIPT_INCOMPLETE)	GT:PL	0/1:101,0,128
chrA03	7852644	chrA03:7852644_C/T	C	T	184	.	DP=15;VDB=0.204212;RPB=0.918449;MQB=1;BQB=0.840624;MQSB=1;SGB=-0.662043;MQ0F=0;ICB=1;HOB=0.5;AC=1;AN=2;DP4=2,4,3,6;MQ=60;EFF=DOWNSTREAM(MODIFIER||4300|||BnaA03g16800D|||BnaA03g16800D||1|WARNING_TRANSCRIPT_MULTIPLE_STOP_CODONS),DOWNSTREAM(MODIFIER||4538|||BnaA03g16770D|||BnaA03g16770D||1|WARNING_TRANSCRIPT_MULTIPLE_STOP_CODONS),DOWNSTREAM(MODIFIER||887|||BnaA03g16790D|||BnaA03g16790D||1|WARNING_TRANSCRIPT_INCOMPLETE),INTERGENIC(MODIFIER||||||||||1),UPSTREAM(MODIFIER||2545|||BnaA03g16780D|||BnaA03g16780D||1|WARNING_TRANSCRIPT_INCOMPLETE)	GT:PL	0/1:217,0,146
chrA03	8047425	chrA03:8047425_A/G	A	G	30.3387	.	DP=2;VDB=0.02;MQSB=1;SGB=-0.453602;MQ0F=0;AC=2;AN=2;DP4=0,0,1,1;MQ=29;EFF=INTRON(MODIFIER|||||BnaA03g17170D|||BnaA03g17170D|4|1|WARNING_TRANSCRIPT_INCOMPLETE),UPSTREAM(MODIFIER||2398|||BnaA03g17160D|||BnaA03g17160D||1|WARNING_TRANSCRIPT_MULTIPLE_STOP_CODONS),UPSTREAM(MODIFIER||4288|||BnaA03g17150D|||BnaA03g17150D||1|WARNING_TRANSCRIPT_INCOMPLETE)	GT:PL	1/1:58,6,0
chrA03	8070150	chrA03:8070150_G/A	G	A	40.4823	.	DP=3;VDB=0.672523;MQSB=1;SGB=-0.511536;MQ0F=0.333333;AC=2;AN=2;DP4=0,0,1,2;MQ=26;EFF=INTERGENIC(MODIFIER||||||||||1),UPSTREAM(MODIFIER||2169|||BnaA03g17200D|||BnaA03g17200D||1),UPSTREAM(MODIFIER||243|||BnaA03g17210D|||BnaA03g17210D||1),UPSTREAM(MODIFIER||4778|||BnaA03g17190D|||BnaA03g17190D||1)	GT:PL	1/1:68,9,0
chrA03	8080747	chrA03:8080747_T/A	T	A	7.9772	.	DP=3;VDB=0.5;RPB=1;MQB=1;BQB=1;MQSB=1;SGB=-0.453602;MQ0F=0.666667;AC=2;AN=2;DP4=1,0,1,1;MQ=12;EFF=DOWNSTREAM(MODIFIER||1090|||BnaA03g17220D|||BnaA03g17220D||1|WARNING_TRANSCRIPT_INCOMPLETE),NON_SYNONYMOUS_CODING(MODERATE|MISSENSE|Atg/Ttg|M296L||BnaA03g17230D|||BnaA03g17230D|5|1|WARNING_TRANSCRIPT_INCOMPLETE)	GT:PL	1/1:34,3,0
chrA03	8101477	chrA03:8101477_C/T	C	T	181	.	DP=16;VDB=0.267186;RPB=0.416716;MQB=1;BQB=0.86931;MQSB=1;SGB=-0.662043;MQ0F=0;ICB=1;HOB=0.5;AC=1;AN=2;DP4=5,2,4,5;MQ=60;EFF=DOWNSTREAM(MODIFIER||2572|||BnaA03g17250D|||BnaA03g17250D||1|WARNING_TRANSCRIPT_INCOMPLETE),DOWNSTREAM(MODIFIER||2708|||BnaA03g17280D|||BnaA03g17280D||1),DOWNSTREAM(MODIFIER||4848|||BnaA03g17240D|||BnaA03g17240D||1),DOWNSTREAM(MODIFIER||862|||BnaA03g17260D|||BnaA03g17260D||1),STOP_GAINED(HIGH|NONSENSE|tgG/tgA|W429*||BnaA03g17270D|||BnaA03g17270D|5|1|WARNING_TRANSCRIPT_INCOMPLETE)	GT:PL	0/1:214,0,170
chrA03	8136775	chrA03:8136775_C/T	C	T	37.7211	.	DP=3;VDB=0.64;RPB=1;MQB=1;BQB=1;MQSB=1;SGB=-0.453602;MQ0F=0;ICB=1;HOB=0.5;AC=1;AN=2;DP4=1,0,1,1;MQ=60;EFF=INTERGENIC(MODIFIER||||||||||1),UPSTREAM(MODIFIER||2236|||BnaA03g17340D|||BnaA03g17340D||1)	GT:PL	0/1:71,0,26
chrA03	8406271	chrA03:8406271_C/T	C	T	79	.	DP=13;VDB=0.915812;RPB=0.908075;MQB=1;BQB=0.723173;MQSB=0.961166;SGB=-0.590765;MQ0F=0;ICB=1;HOB=0.5;AC=1;AN=2;DP4=5,3,1,4;MQ=60;EFF=DOWNSTREAM(MODIFIER||230|||BnaA03g17790D|||BnaA03g17790D||1),SYNONYMOUS_CODING(LOW|SILENT|ttG/ttA|L20||BnaA03g17780D|||BnaA03g17780D|1|1),UPSTREAM(MODIFIER||1861|||BnaA03g17770D|||BnaA03g17770D||1),UPSTREAM(MODIFIER||2613|||BnaA03g17760D|||BnaA03g17760D||1|WARNING_TRANSCRIPT_MULTIPLE_STOP_CODONS),UPSTREAM(MODIFIER||4036|||BnaA03g17800D|||BnaA03g17800D||1|WARNING_TRANSCRIPT_INCOMPLETE)	GT:PL	0/1:112,0,193
chrA03	8465898	chrA03:8465898_C/T	C	T	49.3458	.	DP=7;VDB=0.892765;RPB=1.01283;MQB=1.01283;BQB=0.810265;MQSB=0.810265;SGB=-0.511536;MQ0F=0;ICB=1;HOB=0.5;AC=1;AN=2;DP4=2,2,1,2;MQ=50;EFF=DOWNSTREAM(MODIFIER||169|||BnaA03g17970D|||BnaA03g17970D||1),DOWNSTREAM(MODIFIER||4526|||BnaA03g17980D|||BnaA03g17980D||1|WARNING_TRANSCRIPT_MULTIPLE_STOP_CODONS),INTRAGENIC(MODIFIER|||||BnaA03g17970D|||||1),UPSTREAM(MODIFIER||4460|||BnaA03g17960D|||BnaA03g17960D||1)	GT:PL	0/1:82,0,105
chrA03	8617469	chrA03:8617469_C/T	C	T	72	.	DP=11;VDB=0.220638;RPB=0.200967;MQB=0.924449;BQB=0.803868;MQSB=0.924449;SGB=-0.556411;MQ0F=0;ICB=1;HOB=0.5;AC=1;AN=2;DP4=3,4,1,3;MQ=59;EFF=DOWNSTREAM(MODIFIER||1093|||BnaA03g18350D|||BnaA03g18350D||1|WARNING_TRANSCRIPT_MULTIPLE_STOP_CODONS),DOWNSTREAM(MODIFIER||3816|||BnaA03g18360D|||BnaA03g18360D||1|WARNING_TRANSCRIPT_INCOMPLETE),NON_SYNONYMOUS_CODING(MODERATE|MISSENSE|Ctt/Ttt|L324F||BnaA03g18340D|||BnaA03g18340D|3|1)	GT:PL	0/1:105,0,188
chrA03	8628557	chrA03:8628557_C/T	C	T	92	.	DP=11;VDB=0.340858;RPB=0.950952;MQB=0.8618;BQB=0.475476;MQSB=0.8618;SGB=-0.590765;MQ0F=0;ICB=1;HOB=0.5;AC=1;AN=2;DP4=2,4,4,1;MQ=57;EFF=INTERGENIC(MODIFIER||||||||||1),UPSTREAM(MODIFIER||4069|||BnaA03g18370D|||BnaA03g18370D||1)	GT:PL	0/1:125,0,155
chrA03	8744137	chrA03:8744137_C/T	C	T	159	.	DP=14;VDB=0.289496;RPB=0.740818;MQB=1;BQB=0.927743;MQSB=1;SGB=-0.651104;MQ0F=0;ICB=1;HOB=0.5;AC=1;AN=2;DP4=2,4,4,4;MQ=60;EFF=INTERGENIC(MODIFIER||||||||||1),UPSTREAM(MODIFIER||2160|||BnaA03g18590D|||BnaA03g18590D||1|WARNING_TRANSCRIPT_MULTIPLE_STOP_CODONS),UPSTREAM(MODIFIER||44|||BnaA03g18600D|||BnaA03g18600D||1|WARNING_TRANSCRIPT_MULTIPLE_STOP_CODONS),UPSTREAM(MODIFIER||4517|||BnaA03g18610D|||BnaA03g18610D||1)	GT:PL	0/1:192,0,140
chrA03	9054229	chrA03:9054229_C/T	C	T	22.209	.	DP=5;VDB=0.72;RPB=0.666667;MQB=1;BQB=0.833333;MQSB=1;SGB=-0.453602;MQ0F=0;ICB=1;HOB=0.5;AC=1;AN=2;DP4=1,2,0,2;MQ=60;EFF=SYNONYMOUS_CODING(LOW|SILENT|ctC/ctT|L45||BnaA03g19150D|||BnaA03g19150D|1|1|WARNING_TRANSCRIPT_INCOMPLETE),UPSTREAM(MODIFIER||2380|||BnaA03g19140D|||BnaA03g19140D||1|WARNING_TRANSCRIPT_INCOMPLETE),UPSTREAM(MODIFIER||3102|||BnaA03g19160D|||BnaA03g19160D||1)	GT:PL	0/1:55,0,97
chrA03	9059790	chrA03:9059790_C/T	C	T	97	.	DP=13;VDB=0.0588947;RPB=0.0452104;MQB=0.935229;BQB=0.41985;MQSB=0.899815;SGB=-0.590765;MQ0F=0;ICB=1;HOB=0.5;AC=1;AN=2;DP4=4,4,3,2;MQ=57;EFF=DOWNSTREAM(MODIFIER||302|||BnaA03g19170D|||BnaA03g19170D||1|WARNING_TRANSCRIPT_INCOMPLETE),DOWNSTREAM(MODIFIER||4780|||BnaA03g19150D|||BnaA03g19150D||1|WARNING_TRANSCRIPT_INCOMPLETE),SYNONYMOUS_CODING(LOW|SILENT|ttC/ttT|F820||BnaA03g19160D|||BnaA03g19160D|1|1)	GT:PL	0/1:130,0,210
chrA03	9063131	chrA03:9063131_C/T	C	T	125	.	DP=14;VDB=0.624078;RPB=0.399018;MQB=0.434598;BQB=0.94925;MQSB=0.981425;SGB=-0.651104;MQ0F=0;ICB=1;HOB=0.5;AC=1;AN=2;DP4=2,4,4,4;MQ=40;EFF=DOWNSTREAM(MODIFIER||3245|||BnaA03g19160D|||BnaA03g19160D||1),INTRON(MODIFIER|||||BnaA03g19170D|||BnaA03g19170D|7|1|WARNING_TRANSCRIPT_INCOMPLETE),UPSTREAM(MODIFIER||3949|||BnaA03g19180D|||BnaA03g19180D||1|WARNING_TRANSCRIPT_INCOMPLETE)	GT:PL	0/1:158,0,146
chrA03	9065694	chrA03:9065694_C/T	C	T	160	.	DP=16;VDB=0.256052;RPB=0.97784;MQB=0.844114;BQB=0.698693;MQSB=0.994135;SGB=-0.662043;MQ0F=0;ICB=1;HOB=0.5;AC=1;AN=2;DP4=4,3,2,7;MQ=54;EFF=INTERGENIC(MODIFIER||||||||||1),UPSTREAM(MODIFIER||1386|||BnaA03g19180D|||BnaA03g19180D||1|WARNING_TRANSCRIPT_INCOMPLETE),UPSTREAM(MODIFIER||560|||BnaA03g19170D|||BnaA03g19170D||1|WARNING_TRANSCRIPT_INCOMPLETE)	GT:PL	0/1:193,0,167
chrA03	9096571	chrA03:9096571_C/T	C	T	140	.	DP=16;VDB=0.162869;RPB=0.987474;MQB=0.759945;BQB=0.118807;MQSB=0.346864;SGB=-0.636426;MQ0F=0;ICB=1;HOB=0.5;AC=1;AN=2;DP4=2,7,2,5;MQ=57;EFF=DOWNSTREAM(MODIFIER||1082|||BnaA03g19260D|||BnaA03g19260D||1|WARNING_TRANSCRIPT_MULTIPLE_STOP_CODONS),DOWNSTREAM(MODIFIER||1770|||BnaA03g19240D|||BnaA03g19240D||1),DOWNSTREAM(MODIFIER||2586|||BnaA03g19230D|||BnaA03g19230D||1),NON_SYNONYMOUS_CODING(MODERATE|MISSENSE|cCt/cTt|P322L||BnaA03g19250D|||BnaA03g19250D|1|1),UPSTREAM(MODIFIER||4838|||BnaA03g19220D|||BnaA03g19220D||1|WARNING_TRANSCRIPT_INCOMPLETE),UPSTREAM(MODIFIER||4864|||BnaA03g19270D|||BnaA03g19270D||1)	GT:PL	0/1:173,0,184
chrA03	9136394	chrA03:9136394_C/T	C	T	40.0388	.	DP=8;VDB=0.0649539;RPB=0.150134;MQB=0.900802;BQB=0.150134;MQSB=0.248092;SGB=-0.511536;MQ0F=0;ICB=1;HOB=0.5;AC=1;AN=2;DP4=2,3,2,1;MQ=49;EFF=DOWNSTREAM(MODIFIER||247|||BnaA03g19330D|||BnaA03g19330D||1|WARNING_TRANSCRIPT_MULTIPLE_STOP_CODONS),INTERGENIC(MODIFIER||||||||||1),UPSTREAM(MODIFIER||4957|||BnaA03g19340D|||BnaA03g19340D||1)	GT:PL	0/1:73,0,138
chrA03	9396327	chrA03:9396327_C/T	C	T	101	.	DP=13;VDB=0.116872;RPB=0.958048;MQB=1;BQB=0.935229;MQSB=1;SGB=-0.590765;MQ0F=0;ICB=1;HOB=0.5;AC=1;AN=2;DP4=2,6,3,2;MQ=60;EFF=DOWNSTREAM(MODIFIER||4597|||BnaA03g19800D|||BnaA03g19800D||1|WARNING_TRANSCRIPT_MULTIPLE_STOP_CODONS),INTRON(MODIFIER|||||BnaA03g19780D|||BnaA03g19780D|1|1|WARNING_TRANSCRIPT_INCOMPLETE),UPSTREAM(MODIFIER||3949|||BnaA03g19790D|||BnaA03g19790D||1)	GT:PL	0/1:134,0,192
chrA03	9433992	chrA03:9433992_C/T	C	T	10.2664	.	DP=9;VDB=0.84;RPB=1;MQB=1;BQB=0.857143;MQSB=0.974597;SGB=-0.453602;MQ0F=0;ICB=1;HOB=0.5;AC=1;AN=2;DP4=3,4,2,0;MQ=60;EFF=INTERGENIC(MODIFIER||||||||||1),UPSTREAM(MODIFIER||85|||BnaA03g19840D|||BnaA03g19840D||1|WARNING_TRANSCRIPT_MULTIPLE_STOP_CODONS)	GT:PL	0/1:44,0,186
chrA03	9454067	chrA03:9454067_C/T	C	T	101	.	DP=15;VDB=0.482766;RPB=0.972604;MQB=1;BQB=0.711573;MQSB=1;SGB=-0.616816;MQ0F=0;ICB=1;HOB=0.5;AC=1;AN=2;DP4=3,6,1,5;MQ=60;EFF=DOWNSTREAM(MODIFIER||1176|||BnaA03g19860D|||BnaA03g19860D||1|WARNING_TRANSCRIPT_MULTIPLE_STOP_CODONS),INTRON(MODIFIER|||||BnaA03g19870D|||BnaA03g19870D|1|1|WARNING_TRANSCRIPT_INCOMPLETE),UPSTREAM(MODIFIER||2671|||BnaA03g19880D|||BnaA03g19880D||1|WARNING_TRANSCRIPT_INCOMPLETE)	GT:PL	0/1:134,0,214
chrA03	9540238	chrA03:9540238_C/T	C	T	70	.	DP=13;VDB=0.927392;RPB=0.679965;MQB=0.976181;BQB=0.306895;MQSB=0.84246;SGB=-0.590765;MQ0F=0;ICB=1;HOB=0.5;AC=1;AN=2;DP4=6,2,2,3;MQ=37;EFF=DOWNSTREAM(MODIFIER||1091|||BnaA03g20060D|||BnaA03g20060D||1|WARNING_TRANSCRIPT_INCOMPLETE),DOWNSTREAM(MODIFIER||2992|||BnaA03g20070D|||BnaA03g20070D||1),NON_SYNONYMOUS_CODING(MODERATE|MISSENSE|Cct/Tct|P239S||BnaA03g20050D|||BnaA03g20050D|7|1|WARNING_TRANSCRIPT_INCOMPLETE)	GT:PL	0/1:103,0,172
chrA03	9591251	chrA03:9591251_C/T	C	T	34.4473	.	DP=11;VDB=0.878371;RPB=0.829029;MQB=1;BQB=0.877913;MQSB=0.950952;SGB=-0.511536;MQ0F=0;ICB=1;HOB=0.5;AC=1;AN=2;DP4=3,5,3,0;MQ=60;EFF=NON_SYNONYMOUS_CODING(MODERATE|MISSENSE|gGa/gAa|G125E||BnaA03g20150D|||BnaA03g20150D|4|1|WARNING_TRANSCRIPT_MULTIPLE_STOP_CODONS),UPSTREAM(MODIFIER||3021|||BnaA03g20140D|||BnaA03g20140D||1|WARNING_TRANSCRIPT_MULTIPLE_STOP_CODONS),UPSTREAM(MODIFIER||3271|||BnaA03g20160D|||BnaA03g20160D||1|WARNING_TRANSCRIPT_MULTIPLE_STOP_CODONS)	GT:PL	0/1:68,0,201
chrA03	9605971	chrA03:9605971_C/T	C	T	68	.	DP=11;VDB=0.816073;RPB=0.763675;MQB=0.964642;BQB=0.924449;MQSB=0.964642;SGB=-0.556411;MQ0F=0;ICB=1;HOB=0.5;AC=1;AN=2;DP4=4,3,3,1;MQ=43;EFF=INTERGENIC(MODIFIER||||||||||1)	GT:PL	0/1:101,0,182
chrA03	9614957	chrA03:9614957_C/T	C	T	161	.	DP=8;VDB=0.161099;RPB=1;MQB=1;BQB=1;MQSB=0.62023;SGB=-0.636426;MQ0F=0;ICB=1;HOB=0.5;AC=1;AN=2;DP4=0,1,4,3;MQ=57;EFF=DOWNSTREAM(MODIFIER||1120|||BnaA03g20190D|||BnaA03g20190D||1|WARNING_TRANSCRIPT_INCOMPLETE),DOWNSTREAM(MODIFIER||1254|||BnaA03g20210D|||BnaA03g20210D||1|WARNING_TRANSCRIPT_MULTIPLE_STOP_CODONS),INTRON(MODIFIER|||||BnaA03g20200D|||BnaA03g20200D|3|1|WARNING_TRANSCRIPT_MULTIPLE_STOP_CODONS),SPLICE_SITE_ACCEPTOR(HIGH|||||BnaA03g20200D|||BnaA03g20200D|4|1|WARNING_TRANSCRIPT_MULTIPLE_STOP_CODONS),UPSTREAM(MODIFIER||3650|||BnaA03g20220D|||BnaA03g20220D||1|WARNING_TRANSCRIPT_MULTIPLE_STOP_CODONS)	GT:PL	0/1:196,0,17
chrA03	9637174	chrA03:9637174_C/T	C	T	197	.	DP=14;VDB=0.173838;RPB=0.175131;MQB=1;BQB=0.99115;MQSB=1;SGB=-0.662043;MQ0F=0;ICB=1;HOB=0.5;AC=1;AN=2;DP4=4,1,5,4;MQ=60;EFF=INTERGENIC(MODIFIER||||||||||1),UPSTREAM(MODIFIER||1712|||BnaA03g20260D|||BnaA03g20260D||1|WARNING_TRANSCRIPT_INCOMPLETE)	GT:PL	0/1:230,0,125
chrA03	9665878	chrA03:9665878_C/T	C	T	133	.	DP=18;VDB=0.536793;RPB=0.305674;MQB=0.998975;BQB=0.473579;MQSB=0.953364;SGB=-0.636426;MQ0F=0;ICB=1;HOB=0.5;AC=1;AN=2;DP4=5,6,4,3;MQ=55;EFF=INTERGENIC(MODIFIER||||||||||1),UPSTREAM(MODIFIER||1002|||BnaA03g20310D|||BnaA03g20310D||1|WARNING_TRANSCRIPT_INCOMPLETE)	GT:PL	0/1:166,0,226
chrA03	9710666	chrA03:9710666_C/T	C	T	149	.	DP=15;VDB=0.755557;RPB=0.816632;MQB=0.898397;BQB=0.322486;MQSB=0.921243;SGB=-0.651104;MQ0F=0;ICB=1;HOB=0.5;AC=1;AN=2;DP4=4,3,3,5;MQ=58;EFF=DOWNSTREAM(MODIFIER||1742|||BnaA03g20370D|||BnaA03g20370D||1|WARNING_TRANSCRIPT_INCOMPLETE),DOWNSTREAM(MODIFIER||4575|||BnaA03g20360D|||BnaA03g20360D||1|WARNING_TRANSCRIPT_MULTIPLE_STOP_CODONS),NON_SYNONYMOUS_CODING(MODERATE|MISSENSE|Ccg/Tcg|P484S||BnaA03g20380D|||BnaA03g20380D|4|1|WARNING_TRANSCRIPT_INCOMPLETE),UPSTREAM(MODIFIER||3771|||BnaA03g20400D|||BnaA03g20400D||1),UPSTREAM(MODIFIER||915|||BnaA03g20390D|||BnaA03g20390D||1|WARNING_TRANSCRIPT_INCOMPLETE)	GT:PL	0/1:182,0,177
chrA03	9731104	chrA03:9731104_C/T	C	T	73	.	DP=15;VDB=0.0769344;RPB=0.99308;MQB=0.0183156;BQB=0.778801;MQSB=0.97357;SGB=-0.616816;MQ0F=0;ICB=1;HOB=0.5;AC=1;AN=2;DP4=4,5,3,3;MQ=45;EFF=INTERGENIC(MODIFIER||||||||||1),UPSTREAM(MODIFIER||2507|||BnaA03g20450D|||BnaA03g20450D||1),UPSTREAM(MODIFIER||4135|||BnaA03g20480D|||BnaA03g20480D||1|WARNING_TRANSCRIPT_INCOMPLETE),UPSTREAM(MODIFIER||4409|||BnaA03g20440D|||BnaA03g20440D||1),UPSTREAM(MODIFIER||474|||BnaA03g20460D|||BnaA03g20460D||1),UPSTREAM(MODIFIER||963|||BnaA03g20470D|||BnaA03g20470D||1|WARNING_TRANSCRIPT_INCOMPLETE)	GT:PL	0/1:106,0,211
chrA03	10096220	chrA03:10096220_C/T	C	T	183	.	DP=16;VDB=0.429958;RPB=0.844114;MQB=1;BQB=0.635221;MQSB=1;SGB=-0.662043;MQ0F=0;ICB=1;HOB=0.5;AC=1;AN=2;DP4=2,5,5,4;MQ=60;EFF=DOWNSTREAM(MODIFIER||3445|||BnaA03g21250D|||BnaA03g21250D||1|WARNING_TRANSCRIPT_MULTIPLE_STOP_CODONS),DOWNSTREAM(MODIFIER||930|||BnaA03g21240D|||BnaA03g21240D||1|WARNING_TRANSCRIPT_INCOMPLETE),NON_SYNONYMOUS_CODING(MODERATE|MISSENSE|Cca/Tca|P1975S||BnaA03g21230D|||BnaA03g21230D|13|1|WARNING_TRANSCRIPT_MULTIPLE_STOP_CODONS)	GT:PL	0/1:216,0,157
chrA03	10150907	chrA03:10150907_C/T	C	T	221	.	DP=20;VDB=0.174567;RPB=0.234906;MQB=1;BQB=0.525288;MQSB=1;SGB=-0.688148;MQ0F=0;ICB=1;HOB=0.5;AC=1;AN=2;DP4=3,2,6,9;MQ=60;EFF=DOWNSTREAM(MODIFIER||3116|||BnaA03g21360D|||BnaA03g21360D||1|WARNING_TRANSCRIPT_INCOMPLETE),DOWNSTREAM(MODIFIER||546|||BnaA03g21390D|||BnaA03g21390D||1|WARNING_TRANSCRIPT_INCOMPLETE),DOWNSTREAM(MODIFIER||993|||BnaA03g21370D|||BnaA03g21370D||1),NON_SYNONYMOUS_CODING(MODERATE|MISSENSE|Gta/Ata|V30I||BnaA03g21380D|||BnaA03g21380D|1|1)	GT:PL	0/1:255,0,115
chrA03	10229218	chrA03:10229218_C/T	C	T	164	.	DP=15;VDB=0.515403;RPB=0.894839;MQB=0.868815;BQB=0.939413;MQSB=0.868815;SGB=-0.662043;MQ0F=0;ICB=1;HOB=0.5;AC=1;AN=2;DP4=2,4,7,2;MQ=58;EFF=DOWNSTREAM(MODIFIER||1476|||BnaA03g21580D|||BnaA03g21580D||1|WARNING_TRANSCRIPT_INCOMPLETE),DOWNSTREAM(MODIFIER||3581|||BnaA03g21590D|||BnaA03g21590D||1|WARNING_TRANSCRIPT_INCOMPLETE),INTERGENIC(MODIFIER||||||||||1),UPSTREAM(MODIFIER||3491|||BnaA03g21570D|||BnaA03g21570D||1|WARNING_TRANSCRIPT_MULTIPLE_STOP_CODONS)	GT:PL	0/1:197,0,149
chrA03	10273932	chrA03:10273932_C/T	C	T	173	.	DP=17;VDB=0.973828;RPB=0.981652;MQB=0.869318;BQB=0.797039;MQSB=0.971479;SGB=-0.662043;MQ0F=0;ICB=1;HOB=0.5;AC=1;AN=2;DP4=5,3,4,5;MQ=55;EFF=DOWNSTREAM(MODIFIER||2816|||BnaA03g21700D|||BnaA03g21700D||1|WARNING_TRANSCRIPT_MULTIPLE_STOP_CODONS),DOWNSTREAM(MODIFIER||735|||BnaA03g21710D|||BnaA03g21710D||1|WARNING_TRANSCRIPT_INCOMPLETE),STOP_GAINED(HIGH|NONSENSE|tgG/tgA|W598*||BnaA03g21730D|||BnaA03g21730D|4|1|WARNING_TRANSCRIPT_INCOMPLETE),UPSTREAM(MODIFIER||250|||BnaA03g21720D|||BnaA03g21720D||1|WARNING_TRANSCRIPT_INCOMPLETE)	GT:PL	0/1:206,0,178
chrA03	10340235	chrA03:10340235_C/T	C	T	205	.	DP=21;VDB=0.63143;RPB=0.99938;MQB=0.951033;BQB=0.939898;MQSB=0.735784;SGB=-0.676189;MQ0F=0;ICB=1;HOB=0.5;AC=1;AN=2;DP4=3,7,4,7;MQ=56;EFF=DOWNSTREAM(MODIFIER||4365|||BnaA03g21860D|||BnaA03g21860D||1),INTRON(MODIFIER|||||BnaA03g21850D|||BnaA03g21850D|3|1|WARNING_TRANSCRIPT_INCOMPLETE)	GT:PL	0/1:238,0,217
chrA03	10389236	chrA03:10389236_C/T	C	T	76	.	DP=9;VDB=0.765925;RPB=0.974597;MQB=0.974597;BQB=0.730948;MQSB=0.924584;SGB=-0.556411;MQ0F=0;ICB=1;HOB=0.5;AC=1;AN=2;DP4=3,2,3,1;MQ=60;EFF=DOWNSTREAM(MODIFIER||2924|||BnaA03g21960D|||BnaA03g21960D||1|WARNING_TRANSCRIPT_MULTIPLE_STOP_CODONS),STOP_GAINED(HIGH|NONSENSE|tgG/tgA|W567*||BnaA03g21950D|||BnaA03g21950D|11|1|WARNING_TRANSCRIPT_MULTIPLE_STOP_CODONS),UPSTREAM(MODIFIER||1212|||BnaA03g21940D|||BnaA03g21940D||1),UPSTREAM(MODIFIER||2471|||BnaA03g21930D|||BnaA03g21930D||1)	GT:PL	0/1:109,0,134
chrA03	10485842	chrA03:10485842_C/T	C	T	70	.	DP=13;VDB=0.933681;RPB=0.920266;MQB=0.143152;BQB=0.0715762;MQSB=0.968368;SGB=-0.616816;MQ0F=0;ICB=1;HOB=0.5;AC=1;AN=2;DP4=0,7,3,3;MQ=37;EFF=DOWNSTREAM(MODIFIER||4369|||BnaA03g22150D|||BnaA03g22150D||1),NON_SYNONYMOUS_CODING(MODERATE|MISSENSE|Gat/Aat|D401N||BnaA03g22140D|||BnaA03g22140D|10|1|WARNING_TRANSCRIPT_INCOMPLETE),UPSTREAM(MODIFIER||4663|||BnaA03g22130D|||BnaA03g22130D||1|WARNING_TRANSCRIPT_INCOMPLETE)	GT:PL	0/1:103,0,137
chrA03	10608316	chrA03:10608316_C/T	C	T	186	.	DP=16;VDB=0.529323;RPB=0.37005;MQB=0.182684;BQB=0.119609;MQSB=0.45198;SGB=-0.670168;MQ0F=0;ICB=1;HOB=0.5;AC=1;AN=2;DP4=2,4,6,4;MQ=52;EFF=DOWNSTREAM(MODIFIER||2545|||BnaA03g22340D|||BnaA03g22340D||1|WARNING_TRANSCRIPT_INCOMPLETE),DOWNSTREAM(MODIFIER||4085|||BnaA03g22320D|||BnaA03g22320D||1|WARNING_TRANSCRIPT_INCOMPLETE),DOWNSTREAM(MODIFIER||45|||BnaA03g22330D|||BnaA03g22330D||1),INTERGENIC(MODIFIER||||||||||1)	GT:PL	0/1:219,0,147
chrA03	10703936	chrA03:10703936_C/T	C	T	217	.	DP=22;VDB=0.361025;RPB=0.965815;MQB=1;BQB=0.750137;MQSB=1;SGB=-0.680642;MQ0F=0;ICB=1;HOB=0.5;AC=1;AN=2;DP4=2,8,7,5;MQ=60;EFF=DOWNSTREAM(MODIFIER||2255|||BnaA03g22540D|||BnaA03g22540D||1),DOWNSTREAM(MODIFIER||4289|||BnaA03g22530D|||BnaA03g22530D||1),INTERGENIC(MODIFIER||||||||||1)	GT:PL	0/1:250,0,202
chrA03	10743988	chrA03:10743988_T/G	T	G	159	.	DP=6;VDB=0.0110037;MQSB=0.861511;SGB=-0.616816;MQ0F=0;AC=2;AN=2;DP4=0,0,3,3;MQ=60;EFF=DOWNSTREAM(MODIFIER||1308|||BnaA03g22590D|||BnaA03g22590D||1|WARNING_TRANSCRIPT_INCOMPLETE),SYNONYMOUS_CODING(LOW|SILENT|ctT/ctG|L158||BnaA03g22600D|||BnaA03g22600D|2|1|WARNING_TRANSCRIPT_INCOMPLETE)	GT:PL	1/1:186,18,0
chrA03	10817194	chrA03:10817194_C/T	C	T	44.3975	.	DP=6;VDB=0.800701;RPB=0.861511;MQB=0.861511;BQB=0.861511;MQSB=0.75;SGB=-0.511536;MQ0F=0;ICB=1;HOB=0.5;AC=1;AN=2;DP4=1,2,3,0;MQ=54;EFF=DOWNSTREAM(MODIFIER||2013|||BnaA03g22750D|||BnaA03g22750D||1|WARNING_TRANSCRIPT_MULTIPLE_STOP_CODONS),DOWNSTREAM(MODIFIER||4250|||BnaA03g22760D|||BnaA03g22760D||1),INTERGENIC(MODIFIER||||||||||1),UPSTREAM(MODIFIER||457|||BnaA03g22740D|||BnaA03g22740D||1|WARNING_TRANSCRIPT_INCOMPLETE)	GT:PL	0/1:77,0,94
chrA03	10841952	chrA03:10841952_C/T	C	T	142	.	DP=15;VDB=0.383129;RPB=0.97357;MQB=0.921243;BQB=0.144386;MQSB=0.809825;SGB=-0.636426;MQ0F=0;ICB=1;HOB=0.5;AC=1;AN=2;DP4=1,7,2,5;MQ=53;EFF=DOWNSTREAM(MODIFIER||3883|||BnaA03g22820D|||BnaA03g22820D||1|WARNING_TRANSCRIPT_INCOMPLETE),STOP_GAINED(HIGH|NONSENSE|Cga/Tga|R156*||BnaA03g22810D|||BnaA03g22810D|5|1|WARNING_TRANSCRIPT_INCOMPLETE),UPSTREAM(MODIFIER||2575|||BnaA03g22800D|||BnaA03g22800D||1|WARNING_TRANSCRIPT_INCOMPLETE)	GT:PL	0/1:175,0,158
chrA03	11011324	chrA03:11011324_C/T	C	T	98	.	DP=15;VDB=0.592253;RPB=0.134399;MQB=0.431591;BQB=0.209611;MQSB=0.985046;SGB=-0.616816;MQ0F=0;ICB=1;HOB=0.5;AC=1;AN=2;DP4=4,5,4,2;MQ=47;EFF=INTERGENIC(MODIFIER||||||||||1),UPSTREAM(MODIFIER||164|||BnaA03g23100D|||BnaA03g23100D||1|WARNING_TRANSCRIPT_INCOMPLETE),UPSTREAM(MODIFIER||3091|||BnaA03g23090D|||BnaA03g23090D||1|WARNING_TRANSCRIPT_INCOMPLETE)	GT:PL	0/1:131,0,206
chrA03	11138131	chrA03:11138131_C/T	C	T	186	.	DP=23;VDB=0.379887;RPB=0.30614;MQB=0.992453;BQB=0.944319;MQSB=0.857779;SGB=-0.676189;MQ0F=0;ICB=1;HOB=0.5;AC=1;AN=2;DP4=8,4,4,7;MQ=55;EFF=NON_SYNONYMOUS_CODING(MODERATE|MISSENSE|aGc/aAc|S807N||BnaA03g23300D|||BnaA03g23300D|11|1|WARNING_TRANSCRIPT_INCOMPLETE),SPLICE_SITE_REGION(LOW|||||BnaA03g23300D|||BnaA03g23300D|11|1|WARNING_TRANSCRIPT_INCOMPLETE),UPSTREAM(MODIFIER||2189|||BnaA03g23290D|||BnaA03g23290D||1|WARNING_TRANSCRIPT_INCOMPLETE),UPSTREAM(MODIFIER||4945|||BnaA03g23310D|||BnaA03g23310D||1|WARNING_TRANSCRIPT_MULTIPLE_STOP_CODONS)	GT:PL	0/1:219,0,235
chrA03	11149420	chrA03:11149420_C/T	C	T	160	.	DP=17;VDB=0.443438;RPB=0.715702;MQB=0.715702;BQB=1;MQSB=0.851535;SGB=-0.662043;MQ0F=0.117647;ICB=1;HOB=0.5;AC=1;AN=2;DP4=7,1,7,2;MQ=43;EFF=DOWNSTREAM(MODIFIER||2384|||BnaA03g23320D|||BnaA03g23320D||1),DOWNSTREAM(MODIFIER||2873|||BnaA03g23340D|||BnaA03g23340D||1|WARNING_TRANSCRIPT_MULTIPLE_STOP_CODONS),NON_SYNONYMOUS_CODING(MODERATE|MISSENSE|Ctt/Ttt|L318F||BnaA03g23330D|||BnaA03g23330D|6|1|WARNING_TRANSCRIPT_INCOMPLETE)	GT:PL	0/1:193,0,132
chrA03	11150257	chrA03:11150257_C/T	C	T	119	.	DP=15;VDB=0.358597;RPB=0.941512;MQB=0.97357;BQB=0.845852;MQSB=0.569783;SGB=-0.636426;MQ0F=0;ICB=1;HOB=0.5;AC=1;AN=2;DP4=4,4,2,5;MQ=53;EFF=DOWNSTREAM(MODIFIER||2036|||BnaA03g23340D|||BnaA03g23340D||1|WARNING_TRANSCRIPT_MULTIPLE_STOP_CODONS),DOWNSTREAM(MODIFIER||3221|||BnaA03g23320D|||BnaA03g23320D||1),NON_SYNONYMOUS_CODING(MODERATE|MISSENSE|gCt/gTt|A435V||BnaA03g23330D|||BnaA03g23330D|10|1|WARNING_TRANSCRIPT_INCOMPLETE)	GT:PL	0/1:152,0,195
chrA03	11162209	chrA03:11162209_C/T	C	T	149	.	DP=15;VDB=0.697793;RPB=0.845852;MQB=1;BQB=0.477935;MQSB=1;SGB=-0.636426;MQ0F=0;ICB=1;HOB=0.5;AC=1;AN=2;DP4=4,4,4,3;MQ=60;EFF=INTERGENIC(MODIFIER||||||||||1)	GT:PL	0/1:182,0,195
chrA03	11168249	chrA03:11168249_C/T	C	T	86	.	DP=5;VDB=0.0896691;RPB=1;MQB=1;BQB=1;MQSB=1;SGB=-0.556411;MQ0F=0;ICB=1;HOB=0.5;AC=1;AN=2;DP4=0,1,2,2;MQ=60;EFF=INTRON(MODIFIER|||||BnaA03g23350D|||BnaA03g23350D|1|1|WARNING_TRANSCRIPT_INCOMPLETE),UPSTREAM(MODIFIER||4129|||BnaA03g23360D|||BnaA03g23360D||1|WARNING_TRANSCRIPT_INCOMPLETE),UPSTREAM(MODIFIER||4399|||BnaA03g23370D|||BnaA03g23370D||1)	GT:PL	0/1:120,0,13
chrA03	11198187	chrA03:11198187_C/T	C	T	120	.	DP=13;VDB=0.715797;RPB=0.695312;MQB=0.961166;BQB=0.695312;MQSB=0.961166;SGB=-0.616816;MQ0F=0;ICB=1;HOB=0.5;AC=1;AN=2;DP4=3,4,3,3;MQ=55;EFF=DOWNSTREAM(MODIFIER||2069|||BnaA03g23400D|||BnaA03g23400D||1|WARNING_TRANSCRIPT_INCOMPLETE),DOWNSTREAM(MODIFIER||4406|||BnaA03g23390D|||BnaA03g23390D||1|WARNING_TRANSCRIPT_INCOMPLETE),NON_SYNONYMOUS_CODING(MODERATE|MISSENSE|Ccc/Tcc|P178S||BnaA03g23410D|||BnaA03g23410D|6|1|WARNING_TRANSCRIPT_MULTIPLE_STOP_CODONS)	GT:PL	0/1:153,0,183
chrA03	11239863	chrA03:11239863_C/T	C	T	21.6703	.	DP=7;VDB=0.14;RPB=0.4;MQB=1;BQB=0.4;SGB=-0.453602;MQ0F=0;ICB=1;HOB=0.5;AC=1;AN=2;DP4=0,5,0,2;MQ=60;EFF=DOWNSTREAM(MODIFIER||3002|||BnaA03g23480D|||BnaA03g23480D||1|WARNING_TRANSCRIPT_INCOMPLETE),INTRON(MODIFIER|||||BnaA03g23490D|||BnaA03g23490D|4|1|WARNING_TRANSCRIPT_MULTIPLE_STOP_CODONS),UPSTREAM(MODIFIER||2148|||BnaA03g23500D|||BnaA03g23500D||1|WARNING_TRANSCRIPT_INCOMPLETE)	GT:PL	0/1:55,0,120
chrA03	11257323	chrA03:11257323_C/T	C	T	118	.	DP=18;VDB=0.252943;RPB=0.19389;MQB=0.951002;BQB=0.998975;MQSB=0.970092;SGB=-0.636426;MQ0F=0;ICB=1;HOB=0.5;AC=1;AN=2;DP4=4,7,1,6;MQ=58;EFF=DOWNSTREAM(MODIFIER||1323|||BnaA03g23540D|||BnaA03g23540D||1),DOWNSTREAM(MODIFIER||1846|||BnaA03g23520D|||BnaA03g23520D||1),INTERGENIC(MODIFIER||||||||||1),UPSTREAM(MODIFIER||22|||BnaA03g23530D|||BnaA03g23530D||1),UPSTREAM(MODIFIER||3761|||BnaA03g23550D|||BnaA03g23550D||1|WARNING_TRANSCRIPT_INCOMPLETE)	GT:PL	0/1:151,0,244
chrA03	11297918	chrA03:11297918_C/T	C	T	151	.	DP=17;VDB=0.50952;RPB=0.981652;MQB=0.430095;BQB=0.30569;MQSB=0.430095;SGB=-0.651104;MQ0F=0;ICB=1;HOB=0.5;AC=1;AN=2;DP4=2,7,6,2;MQ=55;EFF=INTRAGENIC(MODIFIER|||||BnaA03g23600D|||||1),UPSTREAM(MODIFIER||100|||BnaA03g23600D|||BnaA03g23600D||1|WARNING_TRANSCRIPT_INCOMPLETE)	GT:PL	0/1:184,0,195
chrA03	11376609	chrA03:11376609_C/T	C	T	86	.	DP=13;VDB=0.794767;RPB=0.591555;MQB=0.306895;BQB=0.989343;MQSB=0.194278;SGB=-0.590765;MQ0F=0;ICB=1;HOB=0.5;AC=1;AN=2;DP4=2,6,4,1;MQ=48;EFF=NON_SYNONYMOUS_CODING(MODERATE|MISSENSE|aCt/aTt|T253I||BnaA03g23720D|||BnaA03g23720D|2|1),UPSTREAM(MODIFIER||4889|||BnaA03g23730D|||BnaA03g23730D||1|WARNING_TRANSCRIPT_INCOMPLETE)	GT:PL	0/1:119,0,167
chrA03	11388052	chrA03:11388052_C/T	C	T	35.983	.	DP=8;VDB=0.724364;RPB=0.300267;MQB=0.900802;BQB=0.750668;MQSB=0.750668;SGB=-0.511536;MQ0F=0;ICB=1;HOB=0.5;AC=1;AN=2;DP4=2,3,1,2;MQ=53;EFF=DOWNSTREAM(MODIFIER||2854|||BnaA03g23760D|||BnaA03g23760D||1|WARNING_TRANSCRIPT_INCOMPLETE),NON_SYNONYMOUS_CODING(MODERATE|MISSENSE|Gtt/Att|V165I||BnaA03g23750D|||BnaA03g23750D|1|1|WARNING_TRANSCRIPT_INCOMPLETE),UPSTREAM(MODIFIER||4365|||BnaA03g23740D|||BnaA03g23740D||1)	GT:PL	0/1:69,0,136
chrA03	11437173	chrA03:11437173_C/T	C	T	134	.	DP=20;VDB=0.759801;RPB=0.962269;MQB=0.0853036;BQB=1;MQSB=0.662703;SGB=-0.636426;MQ0F=0.1;ICB=1;HOB=0.5;AC=1;AN=2;DP4=7,6,3,4;MQ=45;EFF=DOWNSTREAM(MODIFIER||1997|||BnaA03g23830D|||BnaA03g23830D||1|WARNING_TRANSCRIPT_INCOMPLETE),INTRON(MODIFIER|||||BnaA03g23840D|||BnaA03g23840D|6|1|WARNING_TRANSCRIPT_MULTIPLE_STOP_CODONS),UPSTREAM(MODIFIER||2340|||BnaA03g23850D|||BnaA03g23850D||1),UPSTREAM(MODIFIER||4714|||BnaA03g23860D|||BnaA03g23860D||1)	GT:PL	0/1:167,0,216
chrA03	11592765	chrA03:11592765_C/T	C	T	103	.	DP=10;VDB=0.669454;RPB=0.761877;MQB=0.666643;BQB=0.761877;MQSB=0.625;SGB=-0.590765;MQ0F=0;ICB=1;HOB=0.5;AC=1;AN=2;DP4=5,0,3,2;MQ=55;EFF=DOWNSTREAM(MODIFIER||200|||BnaA03g24110D|||BnaA03g24110D||1),INTRAGENIC(MODIFIER|||||BnaA03g24110D|||||1),UPSTREAM(MODIFIER||2255|||BnaA03g24100D|||BnaA03g24100D||1|WARNING_TRANSCRIPT_INCOMPLETE),UPSTREAM(MODIFIER||4113|||BnaA03g24120D|||BnaA03g24120D||1|WARNING_TRANSCRIPT_INCOMPLETE)	GT:PL	0/1:136,0,111
chrA03	11640630	chrA03:11640630_C/T	C	T	44.4036	.	DP=6;VDB=0.827271;RPB=0.861511;MQB=0.861511;BQB=0.861511;MQSB=1;SGB=-0.511536;MQ0F=0;ICB=1;HOB=0.5;AC=1;AN=2;DP4=2,1,3,0;MQ=60;EFF=DOWNSTREAM(MODIFIER||1992|||BnaA03g24210D|||BnaA03g24210D||1|WARNING_TRANSCRIPT_MULTIPLE_STOP_CODONS),INTERGENIC(MODIFIER||||||||||1)	GT:PL	0/1:77,0,89
chrA03	11653396	chrA03:11653396_C/T	C	T	82	.	DP=7;VDB=0.160409;RPB=0.202566;MQB=1.01283;BQB=0.607698;MQSB=1;SGB=-0.556411;MQ0F=0;ICB=1;HOB=0.5;AC=1;AN=2;DP4=1,2,1,3;MQ=60;EFF=DOWNSTREAM(MODIFIER||550|||BnaA03g24230D|||BnaA03g24230D||1|WARNING_TRANSCRIPT_MULTIPLE_STOP_CODONS),SYNONYMOUS_CODING(LOW|SILENT|ctC/ctT|L354||BnaA03g24220D|||BnaA03g24220D|7|1|WARNING_TRANSCRIPT_INCOMPLETE)	GT:PL	0/1:115,0,77
chrA03	11694046	chrA03:11694046_C/T	C	T	72	.	DP=6;VDB=0.337235;RPB=0;MQB=1;BQB=1;MQSB=1;SGB=-0.556411;MQ0F=0;ICB=1;HOB=0.5;AC=1;AN=2;DP4=1,1,4,0;MQ=60;EFF=DOWNSTREAM(MODIFIER||3648|||BnaA03g24330D|||BnaA03g24330D||1|WARNING_TRANSCRIPT_INCOMPLETE),INTERGENIC(MODIFIER||||||||||1),UPSTREAM(MODIFIER||356|||BnaA03g24340D|||BnaA03g24340D||1|WARNING_TRANSCRIPT_INCOMPLETE)	GT:PL	0/1:105,0,58
chrA03	11741459	chrA03:11741459_A/G	A	G	44.335	.	DP=2;VDB=0.02;SGB=-0.453602;MQ0F=0;AC=2;AN=2;DP4=0,0,2,0;MQ=60;EFF=DOWNSTREAM(MODIFIER||3049|||BnaA03g24390D|||BnaA03g24390D||1),INTERGENIC(MODIFIER||||||||||1),UPSTREAM(MODIFIER||2790|||BnaA03g24400D|||BnaA03g24400D||1)	GT:PL	1/1:72,6,0
chrA03	11821820	chrA03:11821820_C/T	C	T	158	.	DP=14;VDB=0.738888;RPB=0.486752;MQB=1;BQB=0.800737;MQSB=1;SGB=-0.662043;MQ0F=0;ICB=1;HOB=0.5;AC=1;AN=2;DP4=2,3,2,7;MQ=60;EFF=DOWNSTREAM(MODIFIER||2734|||BnaA03g24550D|||BnaA03g24550D||1|WARNING_TRANSCRIPT_INCOMPLETE),NON_SYNONYMOUS_CODING(MODERATE|MISSENSE|Ccg/Tcg|P117S||BnaA03g24540D|||BnaA03g24540D|1|1)	GT:PL	0/1:191,0,114
chrA03	11896768	chrA03:11896768_C/T	C	T	172	.	DP=14;VDB=0.817761;RPB=0.927743;MQB=1;BQB=0.703221;MQSB=1;SGB=-0.651104;MQ0F=0;ICB=1;HOB=0.5;AC=1;AN=2;DP4=0,6,4,4;MQ=60;EFF=NON_SYNONYMOUS_CODING(MODERATE|MISSENSE|aGt/aAt|S437N||BnaA03g24680D|||BnaA03g24680D|3|1|WARNING_TRANSCRIPT_INCOMPLETE),UPSTREAM(MODIFIER||3136|||BnaA03g24690D|||BnaA03g24690D||1|WARNING_TRANSCRIPT_INCOMPLETE),UPSTREAM(MODIFIER||3349|||BnaA03g24670D|||BnaA03g24670D||1|WARNING_TRANSCRIPT_MULTIPLE_STOP_CODONS)	GT:PL	0/1:205,0,118
chrA03	11960290	chrA03:11960290_C/T	C	T	57	.	DP=6;VDB=0.267404;RPB=0.28717;MQB=0.861511;BQB=0.574341;MQSB=0.861511;SGB=-0.511536;MQ0F=0;ICB=1;HOB=0.5;AC=1;AN=2;DP4=2,1,1,2;MQ=60;EFF=DOWNSTREAM(MODIFIER||2961|||BnaA03g24770D|||BnaA03g24770D||1|WARNING_TRANSCRIPT_INCOMPLETE),DOWNSTREAM(MODIFIER||3095|||BnaA03g24800D|||BnaA03g24800D||1|WARNING_TRANSCRIPT_INCOMPLETE),DOWNSTREAM(MODIFIER||727|||BnaA03g24780D|||BnaA03g24780D||1|WARNING_TRANSCRIPT_MULTIPLE_STOP_CODONS),INTRON(MODIFIER|||||BnaA03g24790D|||BnaA03g24790D|1|1|WARNING_TRANSCRIPT_MULTIPLE_STOP_CODONS),UPSTREAM(MODIFIER||3644|||BnaA03g24810D|||BnaA03g24810D||1|WARNING_TRANSCRIPT_MULTIPLE_STOP_CODONS)	GT:PL	0/1:90,0,98
chrA03	12023073	chrA03:12023073_T/G	T	G	146	.	DP=7;VDB=0.978622;MQSB=1;SGB=-0.636426;MQ0F=0;AC=2;AN=2;DP4=0,0,6,1;MQ=43;EFF=INTRON(MODIFIER|||||BnaA03g24880D|||BnaA03g24880D|5|1|WARNING_TRANSCRIPT_MULTIPLE_STOP_CODONS),UPSTREAM(MODIFIER||3308|||BnaA03g24890D|||BnaA03g24890D||1|WARNING_TRANSCRIPT_INCOMPLETE)	GT:PL	1/1:173,21,0
chrA03	12096123	chrA03:12096123_C/T	C	T	113	.	DP=13;VDB=0.810984;RPB=0.470358;MQB=0.899815;BQB=0.899815;MQSB=0.547344;SGB=-0.616816;MQ0F=0;ICB=1;HOB=0.5;AC=1;AN=2;DP4=2,5,3,3;MQ=52;EFF=DOWNSTREAM(MODIFIER||1684|||BnaA03g25070D|||BnaA03g25070D||1|WARNING_TRANSCRIPT_INCOMPLETE),DOWNSTREAM(MODIFIER||4802|||BnaA03g25090D|||BnaA03g25090D||1),INTERGENIC(MODIFIER||||||||||1),UPSTREAM(MODIFIER||1327|||BnaA03g25080D|||BnaA03g25080D||1)	GT:PL	0/1:146,0,144
chrA03	12097973	chrA03:12097973_C/T	C	T	154	.	DP=18;VDB=0.0694872;RPB=0.776754;MQB=0.938795;BQB=0.984335;MQSB=0.939528;SGB=-0.651104;MQ0F=0;ICB=1;HOB=0.5;AC=1;AN=2;DP4=6,4,3,5;MQ=47;EFF=DOWNSTREAM(MODIFIER||2952|||BnaA03g25090D|||BnaA03g25090D||1),DOWNSTREAM(MODIFIER||3534|||BnaA03g25070D|||BnaA03g25070D||1|WARNING_TRANSCRIPT_INCOMPLETE),NON_SYNONYMOUS_CODING(MODERATE|MISSENSE|aCc/aTc|T175I||BnaA03g25080D|||BnaA03g25080D|1|1)	GT:PL	0/1:187,0,209
chrA03	12105015	chrA03:12105015_C/T	C	T	39.7505	.	DP=10;VDB=0.519801;RPB=0.824834;MQB=0.733186;BQB=0.458241;MQSB=0.335918;SGB=-0.511536;MQ0F=0;ICB=1;HOB=0.5;AC=1;AN=2;DP4=3,4,1,2;MQ=40;EFF=DOWNSTREAM(MODIFIER||5000|||BnaA03g25100D|||BnaA03g25100D||1|WARNING_TRANSCRIPT_INCOMPLETE),INTERGENIC(MODIFIER||||||||||1),UPSTREAM(MODIFIER||3593|||BnaA03g25090D|||BnaA03g25090D||1)	GT:PL	0/1:73,0,164
chrA03	12404084	chrA03:12404084_C/T	C	T	44.3166	.	DP=3;VDB=0.14;RPB=1;MQB=1;BQB=1;MQSB=1;SGB=-0.453602;MQ0F=0.333333;AC=2;AN=2;DP4=1,0,1,1;MQ=36;EFF=NON_SYNONYMOUS_CODING(MODERATE|MISSENSE|Cgg/Tgg|R462W||BnaA03g25550D|||BnaA03g25550D|2|1|WARNING_TRANSCRIPT_INCOMPLETE),UPSTREAM(MODIFIER||4320|||BnaA03g25540D|||BnaA03g25540D||1)	GT:PL	1/1:71,3,0
chrA03	12772533	chrA03:12772533_A/C	A	C	123	.	DP=16;VDB=0.00130514;RPB=0.00385331;MQB=0.00385331;BQB=0.307934;MQSB=0.915545;SGB=-0.636426;MQ0F=0;ICB=1;HOB=0.5;AC=1;AN=2;DP4=5,4,3,4;MQ=42;EFF=DOWNSTREAM(MODIFIER||4905|||BnaA03g26110D|||BnaA03g26110D||1),INTERGENIC(MODIFIER||||||||||1),UPSTREAM(MODIFIER||2109|||BnaA03g26100D|||BnaA03g26100D||1),UPSTREAM(MODIFIER||283|||BnaA03g26090D|||BnaA03g26090D||1|WARNING_TRANSCRIPT_MULTIPLE_STOP_CODONS),UPSTREAM(MODIFIER||3198|||BnaA03g26080D|||BnaA03g26080D||1)	GT:PL	0/1:156,0,153
chrA03	12774988	chrA03:12774988_C/T	C	T	138	.	DP=10;VDB=0.565335;RPB=0.641538;MQB=0.916482;BQB=0.458241;MQSB=0.916482;SGB=-0.636426;MQ0F=0;ICB=1;HOB=0.5;AC=1;AN=2;DP4=2,1,1,6;MQ=60;EFF=DOWNSTREAM(MODIFIER||1098|||BnaA03g26090D|||BnaA03g26090D||1|WARNING_TRANSCRIPT_MULTIPLE_STOP_CODONS),DOWNSTREAM(MODIFIER||2450|||BnaA03g26110D|||BnaA03g26110D||1),NON_SYNONYMOUS_CODING(MODERATE|MISSENSE|tCt/tTt|S116F||BnaA03g26100D|||BnaA03g26100D|1|1)	GT:PL	0/1:171,0,87
chrA03	12784029	chrA03:12784029_C/T	C	T	203	.	DP=16;VDB=0.855481;RPB=0.994135;MQB=1;BQB=0.779947;MQSB=1;SGB=-0.670168;MQ0F=0;ICB=1;HOB=0.5;AC=1;AN=2;DP4=2,4,4,6;MQ=60;EFF=SYNONYMOUS_CODING(LOW|SILENT|ctG/ctA|L93||BnaA03g26120D|||BnaA03g26120D|3|1),UPSTREAM(MODIFIER||4408|||BnaA03g26110D|||BnaA03g26110D||1)	GT:PL	0/1:236,0,156
chrA03	12908579	chrA03:12908579_A/G	A	G	189	.	DP=8;VDB=0.00464398;MQSB=0.992367;SGB=-0.651104;MQ0F=0;AC=2;AN=2;DP4=0,0,4,4;MQ=52;EFF=DOWNSTREAM(MODIFIER||4250|||BnaA03g26370D|||BnaA03g26370D||1|WARNING_TRANSCRIPT_MULTIPLE_STOP_CODONS),INTRON(MODIFIER|||||BnaA03g26360D|||BnaA03g26360D|10|1|WARNING_TRANSCRIPT_INCOMPLETE),SPLICE_SITE_REGION(LOW|||||BnaA03g26360D|||BnaA03g26360D|10|1|WARNING_TRANSCRIPT_INCOMPLETE),UPSTREAM(MODIFIER||4161|||BnaA03g26350D|||BnaA03g26350D||1)	GT:PL	1/1:216,24,0
chrA03	13108097	chrA03:13108097_C/T	C	T	45.5608	.	DP=11;VDB=0.905887;RPB=0.979382;MQB=1;BQB=0.152558;MQSB=0.950952;SGB=-0.511536;MQ0F=0;ICB=1;HOB=0.5;AC=1;AN=2;DP4=4,4,1,2;MQ=60;EFF=SYNONYMOUS_CODING(LOW|SILENT|atC/atT|I96||BnaA03g26680D|||BnaA03g26680D|1|1),UPSTREAM(MODIFIER||2998|||BnaA03g26670D|||BnaA03g26670D||1),UPSTREAM(MODIFIER||3525|||BnaA03g26690D|||BnaA03g26690D||1|WARNING_TRANSCRIPT_INCOMPLETE)	GT:PL	0/1:79,0,195
chrA03	13122554	chrA03:13122554_C/T	C	T	119	.	DP=10;VDB=0.140004;RPB=0.895781;MQB=0.895781;BQB=0.727822;MQSB=0.641538;SGB=-0.616816;MQ0F=0;ICB=1;HOB=0.5;AC=1;AN=2;DP4=2,2,5,1;MQ=52;EFF=SYNONYMOUS_CODING(LOW|SILENT|ttC/ttT|F62||BnaA03g26710D|||BnaA03g26710D|2|1|WARNING_TRANSCRIPT_INCOMPLETE),UPSTREAM(MODIFIER||4718|||BnaA03g26700D|||BnaA03g26700D||1)	GT:PL	0/1:152,0,107
chrA03	13171687	chrA03:13171687_A/G	A	G	75	.	DP=4;VDB=0.211317;MQSB=1;SGB=-0.556411;MQ0F=0;AC=2;AN=2;DP4=0,0,1,3;MQ=29;EFF=DOWNSTREAM(MODIFIER||4373|||BnaA03g26760D|||BnaA03g26760D||1|WARNING_TRANSCRIPT_MULTIPLE_STOP_CODONS),INTERGENIC(MODIFIER||||||||||1),UPSTREAM(MODIFIER||2032|||BnaA03g26770D|||BnaA03g26770D||1|WARNING_TRANSCRIPT_MULTIPLE_STOP_CODONS)	GT:PL	1/1:102,12,0
chrA03	13477075	chrA03:13477075_C/T	C	T	85	.	DP=7;VDB=0.184775;RPB=0.607698;MQB=0.810265;BQB=0.810265;MQSB=0.607698;SGB=-0.556411;MQ0F=0;ICB=1;HOB=0.5;AC=1;AN=2;DP4=2,1,2,2;MQ=51;EFF=DOWNSTREAM(MODIFIER||1353|||BnaA03g27310D|||BnaA03g27310D||1),DOWNSTREAM(MODIFIER||2797|||BnaA03g27320D|||BnaA03g27320D||1|WARNING_TRANSCRIPT_INCOMPLETE),DOWNSTREAM(MODIFIER||3933|||BnaA03g27290D|||BnaA03g27290D||1|WARNING_TRANSCRIPT_MULTIPLE_STOP_CODONS),INTERGENIC(MODIFIER||||||||||1),UPSTREAM(MODIFIER||656|||BnaA03g27300D|||BnaA03g27300D||1)	GT:PL	0/1:118,0,80
chrA03	13502448	chrA03:13502448_A/G	A	G	95	.	DP=4;VDB=0.0162466;MQSB=0.5;SGB=-0.556411;MQ0F=0;AC=2;AN=2;DP4=0,0,2,2;MQ=51;EFF=NON_SYNONYMOUS_CODING(MODERATE|MISSENSE|cTa/cCa|L332P||BnaA03g27390D|||BnaA03g27390D|3|1|WARNING_TRANSCRIPT_MULTIPLE_STOP_CODONS),UPSTREAM(MODIFIER||2312|||BnaA03g27380D|||BnaA03g27380D||1|WARNING_TRANSCRIPT_INCOMPLETE)	GT:PL	1/1:122,12,0
chrA03	13596515	chrA03:13596515_C/T	C	T	107	.	DP=10;VDB=0.507898;RPB=0.857112;MQB=0.952347;BQB=0.238087;MQSB=1;SGB=-0.590765;MQ0F=0;ICB=1;HOB=0.5;AC=1;AN=2;DP4=4,1,4,1;MQ=60;EFF=DOWNSTREAM(MODIFIER||4515|||BnaA03g27670D|||BnaA03g27670D||1|WARNING_TRANSCRIPT_INCOMPLETE),INTERGENIC(MODIFIER||||||||||1),UPSTREAM(MODIFIER||1558|||BnaA03g27660D|||BnaA03g27660D||1|WARNING_TRANSCRIPT_INCOMPLETE),UPSTREAM(MODIFIER||4232|||BnaA03g27650D|||BnaA03g27650D||1)	GT:PL	0/1:140,0,127
chrA03	13703656	chrA03:13703656_C/T	C	T	137	.	DP=11;VDB=0.114818;RPB=0.356607;MQB=0.950952;BQB=0.148586;MQSB=0.950952;SGB=-0.616816;MQ0F=0;ICB=1;HOB=0.5;AC=1;AN=2;DP4=2,3,4,2;MQ=60;EFF=DOWNSTREAM(MODIFIER||2554|||BnaA03g27990D|||BnaA03g27990D||1),DOWNSTREAM(MODIFIER||346|||BnaA03g27980D|||BnaA03g27980D||1|WARNING_TRANSCRIPT_INCOMPLETE),INTERGENIC(MODIFIER||||||||||1),UPSTREAM(MODIFIER||134|||BnaA03g27970D|||BnaA03g27970D||1),UPSTREAM(MODIFIER||310|||BnaA03g27960D|||BnaA03g27960D||1|WARNING_TRANSCRIPT_MULTIPLE_STOP_CODONS),UPSTREAM(MODIFIER||4999|||BnaA03g28000D|||BnaA03g28000D||1|WARNING_TRANSCRIPT_MULTIPLE_STOP_CODONS)	GT:PL	0/1:170,0,123
chrA03	13738080	chrA03:13738080_C/T	C	T	71	.	DP=12;VDB=0.618919;RPB=0.40926;MQB=0.95494;BQB=0.40926;MQSB=0.0194886;SGB=-0.590765;MQ0F=0;ICB=1;HOB=0.5;AC=1;AN=2;DP4=4,3,3,2;MQ=47;EFF=DOWNSTREAM(MODIFIER||3167|||BnaA03g28100D|||BnaA03g28100D||1|WARNING_TRANSCRIPT_INCOMPLETE),INTRON(MODIFIER|||||BnaA03g28090D|||BnaA03g28090D|3|1),SPLICE_SITE_REGION(LOW|||||BnaA03g28090D|||BnaA03g28090D|3|1),UPSTREAM(MODIFIER||1946|||BnaA03g28080D|||BnaA03g28080D||1|WARNING_TRANSCRIPT_MULTIPLE_STOP_CODONS)	GT:PL	0/1:104,0,163
chrA03	13757622	chrA03:13757622_C/T	C	T	150	.	DP=11;VDB=0.626747;RPB=0.924449;MQB=0.643095;BQB=0.562708;MQSB=0.562708;SGB=-0.636426;MQ0F=0;ICB=1;HOB=0.5;AC=1;AN=2;DP4=3,1,4,3;MQ=44;EFF=DOWNSTREAM(MODIFIER||1016|||BnaA03g28150D|||BnaA03g28150D||1),DOWNSTREAM(MODIFIER||3605|||BnaA03g28140D|||BnaA03g28140D||1|WARNING_TRANSCRIPT_MULTIPLE_STOP_CODONS),NON_SYNONYMOUS_CODING(MODERATE|MISSENSE|cGc/cAc|R627H||BnaA03g28160D|||BnaA03g28160D|9|1|WARNING_TRANSCRIPT_INCOMPLETE)	GT:PL	0/1:183,0,79
chrA03	13773599	chrA03:13773599_C/T	C	T	84	.	DP=11;VDB=0.0749805;RPB=0.297172;MQB=0.564628;BQB=0.475476;MQSB=0.564628;SGB=-0.590765;MQ0F=0;ICB=1;HOB=0.5;AC=1;AN=2;DP4=3,3,3,2;MQ=48;EFF=DOWNSTREAM(MODIFIER||107|||BnaA03g28190D|||BnaA03g28190D||1),DOWNSTREAM(MODIFIER||3532|||BnaA03g28200D|||BnaA03g28200D||1|WARNING_TRANSCRIPT_MULTIPLE_STOP_CODONS),INTERGENIC(MODIFIER||||||||||1)	GT:PL	0/1:117,0,158
chrA03	13807628	chrA03:13807628_C/T	C	T	95	.	DP=12;VDB=0.754056;RPB=0.891517;MQB=0.950952;BQB=0.742931;MQSB=0.950952;SGB=-0.590765;MQ0F=0;ICB=1;HOB=0.5;AC=1;AN=2;DP4=2,4,4,1;MQ=60;EFF=DOWNSTREAM(MODIFIER||3421|||BnaA03g28320D|||BnaA03g28320D||1),INTRON(MODIFIER|||||BnaA03g28310D|||BnaA03g28310D|2|1|WARNING_TRANSCRIPT_INCOMPLETE),UPSTREAM(MODIFIER||2239|||BnaA03g28300D|||BnaA03g28300D||1|WARNING_TRANSCRIPT_MULTIPLE_STOP_CODONS),UPSTREAM(MODIFIER||4622|||BnaA03g28330D|||BnaA03g28330D||1)	GT:PL	0/1:128,0,157
chrA03	13917025	chrA03:13917025_A/T	A	T	112	.	DP=4;VDB=0.0422968;MQSB=0.5;SGB=-0.556411;MQ0F=0;AC=2;AN=2;DP4=0,0,2,2;MQ=52;EFF=INTRON(MODIFIER|||||BnaA03g28510D|||BnaA03g28510D|5|1|WARNING_TRANSCRIPT_INCOMPLETE),UPSTREAM(MODIFIER||2275|||BnaA03g28500D|||BnaA03g28500D||1|WARNING_TRANSCRIPT_INCOMPLETE)	GT:PL	1/1:139,12,0
chrA03	13956974	chrA03:13956974_G/A	G	A	10.9529	.	DP=10;VDB=0.78;RPB=0.4375;MQB=1;BQB=0.9375;MQSB=1;SGB=-0.453602;MQ0F=0;ICB=1;HOB=0.5;AC=1;AN=2;DP4=2,6,0,2;MQ=60;EFF=DOWNSTREAM(MODIFIER||2669|||BnaA03g28610D|||BnaA03g28610D||1),INTERGENIC(MODIFIER||||||||||1),UPSTREAM(MODIFIER||4886|||BnaA03g28600D|||BnaA03g28600D||1|WARNING_TRANSCRIPT_MULTIPLE_STOP_CODONS)	GT:PL	0/1:45,0,194
chrA03	13967571	chrA03:13967571_C/T	C	T	100	.	DP=9;VDB=0.128355;RPB=0.406082;MQB=0.89338;BQB=0.89338;MQSB=0.89338;SGB=-0.590765;MQ0F=0;ICB=1;HOB=0.5;AC=1;AN=2;DP4=2,2,2,3;MQ=53;EFF=DOWNSTREAM(MODIFIER||1431|||BnaA03g28640D|||BnaA03g28640D||1|WARNING_TRANSCRIPT_INCOMPLETE),DOWNSTREAM(MODIFIER||1983|||BnaA03g28620D|||BnaA03g28620D||1|WARNING_TRANSCRIPT_MULTIPLE_STOP_CODONS),DOWNSTREAM(MODIFIER||2965|||BnaA03g28650D|||BnaA03g28650D||1|WARNING_TRANSCRIPT_INCOMPLETE),SYNONYMOUS_STOP(LOW|SILENT|taG/taA|*66||BnaA03g28630D|||BnaA03g28630D|3|1|WARNING_TRANSCRIPT_INCOMPLETE)	GT:PL	0/1:133,0,104
chrA03	13973169	chrA03:13973169_C/T	C	T	109	.	DP=12;VDB=0.859996;RPB=0.71154;MQB=0.982603;BQB=0.372712;MQSB=0.95494;SGB=-0.616816;MQ0F=0;ICB=1;HOB=0.5;AC=1;AN=2;DP4=2,4,3,3;MQ=60;EFF=DOWNSTREAM(MODIFIER||2061|||BnaA03g28660D|||BnaA03g28660D||1|WARNING_TRANSCRIPT_MULTIPLE_STOP_CODONS),INTERGENIC(MODIFIER||||||||||1),UPSTREAM(MODIFIER||1889|||BnaA03g28650D|||BnaA03g28650D||1|WARNING_TRANSCRIPT_INCOMPLETE),UPSTREAM(MODIFIER||2687|||BnaA03g28640D|||BnaA03g28640D||1|WARNING_TRANSCRIPT_INCOMPLETE),UPSTREAM(MODIFIER||4251|||BnaA03g28630D|||BnaA03g28630D||1|WARNING_TRANSCRIPT_INCOMPLETE)	GT:PL	0/1:142,0,153
chrA03	14008903	chrA03:14008903_G/T	G	T	138	.	DP=6;VDB=0.00552884;MQSB=1;SGB=-0.616816;MQ0F=0;AC=2;AN=2;DP4=0,0,1,5;MQ=43;EFF=DOWNSTREAM(MODIFIER||1006|||BnaA03g28780D|||BnaA03g28780D||1),DOWNSTREAM(MODIFIER||3355|||BnaA03g28750D|||BnaA03g28750D||1|WARNING_TRANSCRIPT_INCOMPLETE),INTERGENIC(MODIFIER||||||||||1),UPSTREAM(MODIFIER||206|||BnaA03g28770D|||BnaA03g28770D||1),UPSTREAM(MODIFIER||2188|||BnaA03g28760D|||BnaA03g28760D||1)	GT:PL	1/1:165,18,0
chrA03	14073411	chrA03:14073411_T/G	T	G	54	.	DP=3;VDB=0.11189;MQSB=1;SGB=-0.511536;MQ0F=0;AC=2;AN=2;DP4=0,0,1,2;MQ=29;EFF=DOWNSTREAM(MODIFIER||1878|||BnaA03g28960D|||BnaA03g28960D||1|WARNING_TRANSCRIPT_MULTIPLE_STOP_CODONS),DOWNSTREAM(MODIFIER||4168|||BnaA03g28970D|||BnaA03g28970D||1),INTRON(MODIFIER|||||BnaA03g28950D|||BnaA03g28950D|1|1|WARNING_TRANSCRIPT_INCOMPLETE),UPSTREAM(MODIFIER||1998|||BnaA03g28940D|||BnaA03g28940D||1|WARNING_TRANSCRIPT_MULTIPLE_STOP_CODONS)	GT:PL	1/1:82,9,0
chrA03	14109753	chrA03:14109753_A/G	A	G	60	.	DP=4;VDB=0.166456;RPB=1;MQB=1;BQB=1;MQSB=1;SGB=-0.511536;MQ0F=0;ICB=1;HOB=0.5;AC=1;AN=2;DP4=1,0,2,1;MQ=48;EFF=DOWNSTREAM(MODIFIER||406|||BnaA03g29000D|||BnaA03g29000D||1|WARNING_TRANSCRIPT_MULTIPLE_STOP_CODONS),SYNONYMOUS_CODING(LOW|SILENT|atT/atC|I750||BnaA03g29010D|||BnaA03g29010D|5|1|WARNING_TRANSCRIPT_MULTIPLE_STOP_CODONS)	GT:PL	0/1:94,0,13
chrA03	14144651	chrA03:14144651_C/T	C	T	109	.	DP=17;VDB=0.874002;RPB=0.91051;MQB=0.743567;BQB=0.998843;MQSB=0.700784;SGB=-0.651104;MQ0F=0;ICB=1;HOB=0.5;AC=1;AN=2;DP4=5,4,7,1;MQ=45;EFF=SYNONYMOUS_CODING(LOW|SILENT|ttC/ttT|F200||BnaA03g29110D|||BnaA03g29110D|6|1|WARNING_TRANSCRIPT_INCOMPLETE),UPSTREAM(MODIFIER||1564|||BnaA03g29120D|||BnaA03g29120D||1|WARNING_TRANSCRIPT_INCOMPLETE),UPSTREAM(MODIFIER||2318|||BnaA03g29100D|||BnaA03g29100D||1|WARNING_TRANSCRIPT_INCOMPLETE)	GT:PL	0/1:142,0,203
chrA03	14151802	chrA03:14151802_A/C	A	C	30.3387	.	DP=2;VDB=0.26;MQSB=1;SGB=-0.453602;MQ0F=0;AC=2;AN=2;DP4=0,0,1,1;MQ=29;EFF=DOWNSTREAM(MODIFIER||2422|||BnaA03g29120D|||BnaA03g29120D||1|WARNING_TRANSCRIPT_INCOMPLETE),INTRON(MODIFIER|||||BnaA03g29130D|||BnaA03g29130D|36|1|WARNING_TRANSCRIPT_INCOMPLETE)	GT:PL	1/1:58,6,0
chrA03	14241845	chrA03:14241845_G/A	G	A	92	.	DP=4;VDB=0.131345;MQSB=1;SGB=-0.556411;MQ0F=0;AC=2;AN=2;DP4=0,0,1,3;MQ=43;EFF=DOWNSTREAM(MODIFIER||1520|||BnaA03g29310D|||BnaA03g29310D||1|WARNING_TRANSCRIPT_MULTIPLE_STOP_CODONS),INTERGENIC(MODIFIER||||||||||1),UPSTREAM(MODIFIER||4452|||BnaA03g29290D|||BnaA03g29290D||1|WARNING_TRANSCRIPT_MULTIPLE_STOP_CODONS),UPSTREAM(MODIFIER||8|||BnaA03g29300D|||BnaA03g29300D||1|WARNING_TRANSCRIPT_INCOMPLETE)	GT:PL	1/1:119,12,0
chrA03	14318931	chrA03:14318931_C/T	C	T	116	.	DP=17;VDB=0.996503;RPB=0.765017;MQB=1;BQB=0.650664;MQSB=1;SGB=-0.636426;MQ0F=0;ICB=1;HOB=0.5;AC=1;AN=2;DP4=3,7,4,3;MQ=60;EFF=NON_SYNONYMOUS_CODING(MODERATE|MISSENSE|gGg/gAg|G118E||BnaA03g29440D|||BnaA03g29440D|3|1|WARNING_TRANSCRIPT_MULTIPLE_STOP_CODONS),UPSTREAM(MODIFIER||3789|||BnaA03g29450D|||BnaA03g29450D||1),UPSTREAM(MODIFIER||4141|||BnaA03g29430D|||BnaA03g29430D||1|WARNING_TRANSCRIPT_INCOMPLETE)	GT:PL	0/1:149,0,213
chrA03	14348891	chrA03:14348891_C/T	C	T	98	.	DP=13;VDB=0.693673;RPB=0.591555;MQB=1;BQB=0.50373;MQSB=0.961166;SGB=-0.590765;MQ0F=0;ICB=1;HOB=0.5;AC=1;AN=2;DP4=4,4,3,2;MQ=60;EFF=NON_SYNONYMOUS_CODING(MODERATE|MISSENSE|Ctc/Ttc|L887F||BnaA03g29480D|||BnaA03g29480D|20|1|WARNING_TRANSCRIPT_MULTIPLE_STOP_CODONS)	GT:PL	0/1:131,0,194
chrA03	14390315	chrA03:14390315_C/T	C	T	33.1426	.	DP=8;VDB=0.909987;RPB=0.750668;MQB=0.900802;BQB=0.900802;MQSB=0.750668;SGB=-0.511536;MQ0F=0;ICB=1;HOB=0.5;AC=1;AN=2;DP4=3,2,0,3;MQ=52;EFF=NON_SYNONYMOUS_CODING(MODERATE|MISSENSE|Cgt/Tgt|R124C||BnaA03g29550D|||BnaA03g29550D|3|1|WARNING_TRANSCRIPT_INCOMPLETE),UPSTREAM(MODIFIER||1988|||BnaA03g29540D|||BnaA03g29540D||1|WARNING_TRANSCRIPT_MULTIPLE_STOP_CODONS)	GT:PL	0/1:66,0,125
chrA03	14393256	chrA03:14393256_C/T	C	T	106	.	DP=7;VDB=0.534935;RPB=0.4;MQB=1;BQB=0.8;MQSB=1;SGB=-0.590765;MQ0F=0;ICB=1;HOB=0.5;AC=1;AN=2;DP4=1,1,4,1;MQ=60;EFF=DOWNSTREAM(MODIFIER||1404|||BnaA03g29550D|||BnaA03g29550D||1|WARNING_TRANSCRIPT_INCOMPLETE),INTERGENIC(MODIFIER||||||||||1),UPSTREAM(MODIFIER||4929|||BnaA03g29540D|||BnaA03g29540D||1|WARNING_TRANSCRIPT_MULTIPLE_STOP_CODONS)	GT:PL	0/1:140,0,55
chrA03	14487131	chrA03:14487131_T/C	T	C	51	.	DP=15;VDB=0.325692;RPB=0.236847;MQB=0.808101;BQB=0.0194554;MQSB=0.556584;SGB=-0.556411;MQ0F=0;ICB=1;HOB=0.5;AC=1;AN=2;DP4=9,2,3,1;MQ=39;EFF=DOWNSTREAM(MODIFIER||4344|||BnaA03g29810D|||BnaA03g29810D||1|WARNING_TRANSCRIPT_MULTIPLE_STOP_CODONS),DOWNSTREAM(MODIFIER||443|||BnaA03g29790D|||BnaA03g29790D||1|WARNING_TRANSCRIPT_INCOMPLETE),INTERGENIC(MODIFIER||||||||||1),UPSTREAM(MODIFIER||3095|||BnaA03g29800D|||BnaA03g29800D||1|WARNING_TRANSCRIPT_INCOMPLETE),UPSTREAM(MODIFIER||930|||BnaA03g29780D|||BnaA03g29780D||1|WARNING_TRANSCRIPT_MULTIPLE_STOP_CODONS)	GT:PL	0/1:84,0,172
chrA03	14500557	chrA03:14500557_T/C	T	C	131	.	DP=5;VDB=0.161792;MQSB=1;SGB=-0.590765;MQ0F=0;AC=2;AN=2;DP4=0,0,4,1;MQ=53;EFF=DOWNSTREAM(MODIFIER||1112|||BnaA03g29840D|||BnaA03g29840D||1|WARNING_TRANSCRIPT_MULTIPLE_STOP_CODONS),DOWNSTREAM(MODIFIER||1971|||BnaA03g29820D|||BnaA03g29820D||1|WARNING_TRANSCRIPT_MULTIPLE_STOP_CODONS),SYNONYMOUS_CODING(LOW|SILENT|ctT/ctC|L279||BnaA03g29830D|||BnaA03g29830D|2|1|WARNING_TRANSCRIPT_INCOMPLETE)	GT:PL	1/1:158,15,0
chrA03	14500578	chrA03:14500578_C/T	C	T	130	.	DP=5;VDB=0.153613;MQSB=1;SGB=-0.590765;MQ0F=0;AC=2;AN=2;DP4=0,0,4,1;MQ=53;EFF=DOWNSTREAM(MODIFIER||1091|||BnaA03g29840D|||BnaA03g29840D||1|WARNING_TRANSCRIPT_MULTIPLE_STOP_CODONS),DOWNSTREAM(MODIFIER||1992|||BnaA03g29820D|||BnaA03g29820D||1|WARNING_TRANSCRIPT_MULTIPLE_STOP_CODONS),SYNONYMOUS_CODING(LOW|SILENT|ttC/ttT|F286||BnaA03g29830D|||BnaA03g29830D|2|1|WARNING_TRANSCRIPT_INCOMPLETE)	GT:PL	1/1:157,15,0
chrA03	14541760	chrA03:14541760_C/T	C	T	42.8515	.	DP=10;VDB=0.045681;RPB=0.274945;MQB=0.916482;BQB=0.0916482;SGB=-0.511536;MQ0F=0;ICB=1;HOB=0.5;AC=1;AN=2;DP4=7,0,3,0;MQ=60;EFF=INTERGENIC(MODIFIER||||||||||1),UPSTREAM(MODIFIER||456|||BnaA03g29900D|||BnaA03g29900D||1|WARNING_TRANSCRIPT_MULTIPLE_STOP_CODONS)	GT:PL	0/1:76,0,134
chrA03	14549386	chrA03:14549386_C/T	C	T	113	.	DP=15;VDB=0.551573;RPB=0.499352;MQB=1;BQB=1;MQSB=1;SGB=-0.616816;MQ0F=0;ICB=1;HOB=0.5;AC=1;AN=2;DP4=3,6,5,1;MQ=60;EFF=DOWNSTREAM(MODIFIER||3789|||BnaA03g29940D|||BnaA03g29940D||1|WARNING_TRANSCRIPT_INCOMPLETE),DOWNSTREAM(MODIFIER||495|||BnaA03g29930D|||BnaA03g29930D||1|WARNING_TRANSCRIPT_INCOMPLETE),DOWNSTREAM(MODIFIER||840|||BnaA03g29910D|||BnaA03g29910D||1),DOWNSTREAM(MODIFIER||98|||BnaA03g29920D|||BnaA03g29920D||1|WARNING_TRANSCRIPT_INCOMPLETE),INTERGENIC(MODIFIER||||||||||1)	GT:PL	0/1:146,0,223
chrA03	14570540	chrA03:14570540_C/T	C	T	119	.	DP=15;VDB=0.127238;RPB=0.114218;MQB=1;BQB=0.381255;MQSB=0.309248;SGB=-0.651104;MQ0F=0;ICB=1;HOB=0.5;AC=1;AN=2;DP4=3,4,6,2;MQ=32;EFF=DOWNSTREAM(MODIFIER||2917|||BnaA03g29980D|||BnaA03g29980D||1|WARNING_TRANSCRIPT_MULTIPLE_STOP_CODONS),SYNONYMOUS_CODING(LOW|SILENT|atC/atT|I301||BnaA03g29970D|||BnaA03g29970D|2|1)	GT:PL	0/1:152,0,147
chrA03	14605543	chrA03:14605543_C/T	C	T	148	.	DP=13;VDB=0.084975;RPB=0.623736;MQB=0.961166;BQB=0.899815;MQSB=1;SGB=-0.636426;MQ0F=0;ICB=1;HOB=0.5;AC=1;AN=2;DP4=4,2,5,2;MQ=60;EFF=INTRON(MODIFIER|||||BnaA03g30080D|||BnaA03g30080D|1|1|WARNING_TRANSCRIPT_INCOMPLETE),UPSTREAM(MODIFIER||2150|||BnaA03g30090D|||BnaA03g30090D||1|WARNING_TRANSCRIPT_INCOMPLETE),UPSTREAM(MODIFIER||425|||BnaA03g30070D|||BnaA03g30070D||1|WARNING_TRANSCRIPT_MULTIPLE_STOP_CODONS)	GT:PL	0/1:181,0,161
chrA03	14678475	chrA03:14678475_G/A	G	A	62	.	DP=13;VDB=0.237122;RPB=0.591555;MQB=0.213769;BQB=0.105117;MQSB=0.723173;SGB=-0.590765;MQ0F=0;ICB=1;HOB=0.5;AC=1;AN=2;DP4=7,1,1,4;MQ=53;EFF=INTRON(MODIFIER|||||BnaA03g30250D|||BnaA03g30250D|8|1|WARNING_TRANSCRIPT_MULTIPLE_STOP_CODONS),UPSTREAM(MODIFIER||1388|||BnaA03g30260D|||BnaA03g30260D||1),UPSTREAM(MODIFIER||2387|||BnaA03g30270D|||BnaA03g30270D||1|WARNING_TRANSCRIPT_INCOMPLETE),UPSTREAM(MODIFIER||4508|||BnaA03g30240D|||BnaA03g30240D||1)	GT:PL	0/1:95,0,179
chrA03	14745106	chrA03:14745106_C/T	C	T	91	.	DP=14;VDB=0.971507;RPB=0.714506;MQB=0.714506;BQB=0.885987;MQSB=0.583333;SGB=-0.636426;MQ0F=0;ICB=1;HOB=0.5;AC=1;AN=2;DP4=6,1,6,1;MQ=42;EFF=NON_SYNONYMOUS_CODING(MODERATE|MISSENSE|Gtg/Atg|V1106M||BnaA03g30360D|||BnaA03g30360D|25|1|WARNING_TRANSCRIPT_MULTIPLE_STOP_CODONS),UPSTREAM(MODIFIER||3991|||BnaA03g30350D|||BnaA03g30350D||1|WARNING_TRANSCRIPT_INCOMPLETE)	GT:PL	0/1:124,0,155
chrA03	14919250	chrA03:14919250_A/T	A	T	91	.	DP=4;VDB=0.100421;SGB=-0.556411;MQ0F=0;AC=2;AN=2;DP4=0,0,0,4;MQ=46;EFF=DOWNSTREAM(MODIFIER||4150|||BnaA03g30820D|||BnaA03g30820D||1),INTERGENIC(MODIFIER||||||||||1),UPSTREAM(MODIFIER||677|||BnaA03g30810D|||BnaA03g30810D||1|WARNING_TRANSCRIPT_INCOMPLETE)	GT:PL	1/1:118,12,0
chrA03	15092603	chrA03:15092603_C/T	C	T	108	.	DP=17;VDB=0.441597;RPB=0.902783;MQB=1;BQB=0.0691334;MQSB=1;SGB=-0.616816;MQ0F=0;ICB=1;HOB=0.5;AC=1;AN=2;DP4=5,6,1,5;MQ=60;EFF=DOWNSTREAM(MODIFIER||228|||BnaA03g31230D|||BnaA03g31230D||1),DOWNSTREAM(MODIFIER||853|||BnaA03g31240D|||BnaA03g31240D||1|WARNING_TRANSCRIPT_INCOMPLETE),INTERGENIC(MODIFIER||||||||||1),UPSTREAM(MODIFIER||2777|||BnaA03g31250D|||BnaA03g31250D||1),UPSTREAM(MODIFIER||4470|||BnaA03g31210D|||BnaA03g31210D||1),UPSTREAM(MODIFIER||4853|||BnaA03g31260D|||BnaA03g31260D||1|WARNING_TRANSCRIPT_MULTIPLE_STOP_CODONS),UPSTREAM(MODIFIER||854|||BnaA03g31220D|||BnaA03g31220D||1|WARNING_TRANSCRIPT_MULTIPLE_STOP_CODONS)	GT:PL	0/1:141,0,233
chrA03	15109984	chrA03:15109984_C/T	C	T	200	.	DP=17;VDB=0.623964;RPB=0.908075;MQB=0.621145;BQB=0.92664;MQSB=0.621145;SGB=-0.670168;MQ0F=0;ICB=1;HOB=0.5;AC=1;AN=2;DP4=3,4,4,6;MQ=57;EFF=INTERGENIC(MODIFIER||||||||||1),UPSTREAM(MODIFIER||2302|||BnaA03g31280D|||BnaA03g31280D||1),UPSTREAM(MODIFIER||3767|||BnaA03g31290D|||BnaA03g31290D||1)	GT:PL	0/1:233,0,173
chrA03	15111846	chrA03:15111846_C/T	C	T	145	.	DP=16;VDB=0.274147;RPB=0.97784;MQB=0.603142;BQB=0.17984;MQSB=0.044785;SGB=-0.636426;MQ0F=0;ICB=1;HOB=0.5;AC=1;AN=2;DP4=2,7,3,4;MQ=55;EFF=INTERGENIC(MODIFIER||||||||||1),UPSTREAM(MODIFIER||1905|||BnaA03g31290D|||BnaA03g31290D||1),UPSTREAM(MODIFIER||4164|||BnaA03g31280D|||BnaA03g31280D||1)	GT:PL	0/1:178,0,192
chrA03	15151534	chrA03:15151534_C/T	C	T	142	.	DP=12;VDB=0.827357;RPB=0.6821;MQB=0.95494;BQB=0.584657;MQSB=1;SGB=-0.636426;MQ0F=0;ICB=1;HOB=0.5;AC=1;AN=2;DP4=3,2,5,2;MQ=60;EFF=DOWNSTREAM(MODIFIER||3081|||BnaA03g31380D|||BnaA03g31380D||1|WARNING_TRANSCRIPT_MULTIPLE_STOP_CODONS),SYNONYMOUS_CODING(LOW|SILENT|tcC/tcT|S68||BnaA03g31370D|||BnaA03g31370D|1|1|WARNING_TRANSCRIPT_INCOMPLETE)	GT:PL	0/1:175,0,127
chrA03	15243865	chrA03:15243865_C/T	C	T	170	.	DP=12;VDB=0.251355;RPB=0.707404;MQB=0.962269;BQB=0.652235;MQSB=0.94394;SGB=-0.662043;MQ0F=0;ICB=1;HOB=0.5;AC=1;AN=2;DP4=1,2,7,2;MQ=59;EFF=INTERGENIC(MODIFIER||||||||||1),UPSTREAM(MODIFIER||2265|||BnaA03g31580D|||BnaA03g31580D||1|WARNING_TRANSCRIPT_MULTIPLE_STOP_CODONS)	GT:PL	0/1:204,0,78
chrA03	15245240	chrA03:15245240_C/T	C	T	43.3035	.	DP=7;VDB=0.192436;RPB=1.01283;MQB=1.01283;BQB=0.810265;MQSB=0.607698;SGB=-0.511536;MQ0F=0;ICB=1;HOB=0.5;AC=1;AN=2;DP4=1,3,3,0;MQ=50;EFF=INTERGENIC(MODIFIER||||||||||1),UPSTREAM(MODIFIER||3640|||BnaA03g31580D|||BnaA03g31580D||1|WARNING_TRANSCRIPT_MULTIPLE_STOP_CODONS)	GT:PL	0/1:76,0,115
chrA03	15255643	chrA03:15255643_C/T	C	T	137	.	DP=20;VDB=0.439213;RPB=0.924509;MQB=1;BQB=0.98752;MQSB=1;SGB=-0.636426;MQ0F=0;ICB=1;HOB=0.5;AC=1;AN=2;DP4=7,6,4,3;MQ=60;EFF=DOWNSTREAM(MODIFIER||183|||BnaA03g31610D|||BnaA03g31610D||1|WARNING_TRANSCRIPT_MULTIPLE_STOP_CODONS),DOWNSTREAM(MODIFIER||4578|||BnaA03g31620D|||BnaA03g31620D||1|WARNING_TRANSCRIPT_MULTIPLE_STOP_CODONS),DOWNSTREAM(MODIFIER||4893|||BnaA03g31590D|||BnaA03g31590D||1|WARNING_TRANSCRIPT_INCOMPLETE),DOWNSTREAM(MODIFIER||540|||BnaA03g31600D|||BnaA03g31600D||1|WARNING_TRANSCRIPT_MULTIPLE_STOP_CODONS),INTRAGENIC(MODIFIER|||||BnaA03g31610D|||||1)	GT:PL	0/1:170,0,255
chrA03	15257348	chrA03:15257348_C/T	C	T	46.0178	.	DP=8;VDB=0.62656;RPB=0.450401;MQB=0.900802;BQB=0.600535;MQSB=0.900802;SGB=-0.511536;MQ0F=0;ICB=1;HOB=0.5;AC=1;AN=2;DP4=1,4,2,1;MQ=60;EFF=DOWNSTREAM(MODIFIER||2245|||BnaA03g31600D|||BnaA03g31600D||1|WARNING_TRANSCRIPT_MULTIPLE_STOP_CODONS),DOWNSTREAM(MODIFIER||2873|||BnaA03g31620D|||BnaA03g31620D||1|WARNING_TRANSCRIPT_MULTIPLE_STOP_CODONS),INTRON(MODIFIER|||||BnaA03g31610D|||BnaA03g31610D|1|1|WARNING_TRANSCRIPT_MULTIPLE_STOP_CODONS)	GT:PL	0/1:79,0,141
chrA03	15335676	chrA03:15335676_A/C	A	C	78	.	DP=17;VDB=0.706942;RPB=0.320984;MQB=0.0867743;BQB=0.23233;MQSB=0.865847;SGB=-0.616816;MQ0F=0;ICB=1;HOB=0.5;AC=1;AN=2;DP4=5,6,2,4;MQ=52;EFF=DOWNSTREAM(MODIFIER||2323|||BnaA03g31770D|||BnaA03g31770D||1|WARNING_TRANSCRIPT_INCOMPLETE),DOWNSTREAM(MODIFIER||4964|||BnaA03g31790D|||BnaA03g31790D||1|WARNING_TRANSCRIPT_INCOMPLETE),DOWNSTREAM(MODIFIER||676|||BnaA03g31780D|||BnaA03g31780D||1),INTERGENIC(MODIFIER||||||||||1)	GT:PL	0/1:111,0,255
chrA03	15349186	chrA03:15349186_C/T	C	T	88	.	DP=9;VDB=0.771524;RPB=0.487298;MQB=0.89338;BQB=0.487298;MQSB=0.571429;SGB=-0.590765;MQ0F=0;ICB=1;HOB=0.5;AC=1;AN=2;DP4=1,3,1,4;MQ=54;EFF=INTERGENIC(MODIFIER||||||||||1),UPSTREAM(MODIFIER||3036|||BnaA03g31800D|||BnaA03g31800D||1)	GT:PL	0/1:121,0,113
chrA03	15406982	chrA03:15406982_C/T	C	T	120	.	DP=12;VDB=0.220895;RPB=0.304946;MQB=0.982603;BQB=0.931779;MQSB=1;SGB=-0.616816;MQ0F=0;ICB=1;HOB=0.5;AC=1;AN=2;DP4=5,1,3,3;MQ=60;EFF=DOWNSTREAM(MODIFIER||2597|||BnaA03g31910D|||BnaA03g31910D||1|WARNING_TRANSCRIPT_INCOMPLETE),DOWNSTREAM(MODIFIER||4362|||BnaA03g31890D|||BnaA03g31890D||1|WARNING_TRANSCRIPT_MULTIPLE_STOP_CODONS),SYNONYMOUS_CODING(LOW|SILENT|gaG/gaA|E409||BnaA03g31900D|||BnaA03g31900D|9|1|WARNING_TRANSCRIPT_MULTIPLE_STOP_CODONS)	GT:PL	0/1:153,0,143
chrA03	15445290	chrA03:15445290_C/T	C	T	118	.	DP=16;VDB=0.479322;RPB=0.119609;MQB=0.809155;BQB=0.315707;MQSB=0.635221;SGB=-0.616816;MQ0F=0;ICB=1;HOB=0.5;AC=1;AN=2;DP4=5,5,2,4;MQ=57;EFF=DOWNSTREAM(MODIFIER||2299|||BnaA03g31990D|||BnaA03g31990D||1),INTRON(MODIFIER|||||BnaA03g32000D|||BnaA03g32000D|28|1|WARNING_TRANSCRIPT_MULTIPLE_STOP_CODONS)	GT:PL	0/1:151,0,217
chrA03	15553661	chrA03:15553661_C/T	C	T	130	.	DP=14;VDB=0.422204;RPB=0.925999;MQB=0.948864;BQB=0.360111;MQSB=0.703221;SGB=-0.636426;MQ0F=0;ICB=1;HOB=0.5;AC=1;AN=2;DP4=3,4,5,2;MQ=51;EFF=DOWNSTREAM(MODIFIER||3265|||BnaA03g32190D|||BnaA03g32190D||1|WARNING_TRANSCRIPT_MULTIPLE_STOP_CODONS),DOWNSTREAM(MODIFIER||4888|||BnaA03g32220D|||BnaA03g32220D||1|WARNING_TRANSCRIPT_MULTIPLE_STOP_CODONS),NON_SYNONYMOUS_CODING(MODERATE|MISSENSE|aGc/aAc|S358N||BnaA03g32200D|||BnaA03g32200D|9|1|WARNING_TRANSCRIPT_INCOMPLETE),UPSTREAM(MODIFIER||2788|||BnaA03g32210D|||BnaA03g32210D||1|WARNING_TRANSCRIPT_MULTIPLE_STOP_CODONS)	GT:PL	0/1:163,0,160
chrA03	15698365	chrA03:15698365_C/T	C	T	48.9676	.	DP=9;VDB=0.460446;RPB=0.924584;MQB=0.924584;BQB=0.924584;MQSB=0.924584;SGB=-0.511536;MQ0F=0;ICB=1;HOB=0.5;AC=1;AN=2;DP4=1,5,2,1;MQ=52;EFF=INTERGENIC(MODIFIER||||||||||1)	GT:PL	0/1:82,0,145
chrA03	15733169	chrA03:15733169_C/T	C	T	164	.	DP=10;VDB=0.961302;RPB=0.875;MQB=1;BQB=0.375;MQSB=1.00775;SGB=-0.651104;MQ0F=0;ICB=1;HOB=0.5;AC=1;AN=2;DP4=1,1,3,5;MQ=60;EFF=NON_SYNONYMOUS_CODING(MODERATE|MISSENSE|Gtg/Atg|V211M||BnaA03g32580D|||BnaA03g32580D|1|1|WARNING_TRANSCRIPT_INCOMPLETE),UPSTREAM(MODIFIER||3201|||BnaA03g32570D|||BnaA03g32570D||1|WARNING_TRANSCRIPT_MULTIPLE_STOP_CODONS)	GT:PL	0/1:199,0,35
chrA03	15739465	chrA03:15739465_C/T	C	T	146	.	DP=11;VDB=0.707785;RPB=0.924449;MQB=0.763675;BQB=0.924449;MQSB=0.564628;SGB=-0.636426;MQ0F=0;ICB=1;HOB=0.5;AC=1;AN=2;DP4=0,4,5,2;MQ=55;EFF=DOWNSTREAM(MODIFIER||2207|||BnaA03g32590D|||BnaA03g32590D||1|WARNING_TRANSCRIPT_MULTIPLE_STOP_CODONS),INTERGENIC(MODIFIER||||||||||1)	GT:PL	0/1:179,0,94
chrA03	15841829	chrA03:15841829_C/T	C	T	129	.	DP=11;VDB=0.442059;RPB=0.763675;MQB=0.964642;BQB=0.803868;MQSB=1;SGB=-0.636426;MQ0F=0;ICB=1;HOB=0.5;AC=1;AN=2;DP4=1,3,1,6;MQ=60;EFF=DOWNSTREAM(MODIFIER||4156|||BnaA03g32820D|||BnaA03g32820D||1|WARNING_TRANSCRIPT_MULTIPLE_STOP_CODONS),NON_SYNONYMOUS_CODING(MODERATE|MISSENSE|tCc/tTc|S530F||BnaA03g32810D|||BnaA03g32810D|3|1|WARNING_TRANSCRIPT_INCOMPLETE),UPSTREAM(MODIFIER||4458|||BnaA03g32800D|||BnaA03g32800D||1|WARNING_TRANSCRIPT_INCOMPLETE)	GT:PL	0/1:162,0,106
chrA03	15870144	chrA03:15870144_C/T	C	T	68	.	DP=9;VDB=0.971468;RPB=0.89338;MQB=0.730948;BQB=0.89338;MQSB=0.857143;SGB=-0.556411;MQ0F=0;ICB=1;HOB=0.5;AC=1;AN=2;DP4=1,4,1,3;MQ=51;EFF=SYNONYMOUS_CODING(LOW|SILENT|aaG/aaA|K248||BnaA03g32830D|||BnaA03g32830D|5|1|WARNING_TRANSCRIPT_MULTIPLE_STOP_CODONS),UPSTREAM(MODIFIER||2779|||BnaA03g32840D|||BnaA03g32840D||1|WARNING_TRANSCRIPT_MULTIPLE_STOP_CODONS)	GT:PL	0/1:101,0,129
chrA03	15883608	chrA03:15883608_C/T	C	T	114	.	DP=9;VDB=0.758048;RPB=0.809011;MQB=0.924584;BQB=0.924584;MQSB=1;SGB=-0.616816;MQ0F=0;ICB=1;HOB=0.5;AC=1;AN=2;DP4=1,2,1,5;MQ=60;EFF=DOWNSTREAM(MODIFIER||1779|||BnaA03g32870D|||BnaA03g32870D||1|WARNING_TRANSCRIPT_MULTIPLE_STOP_CODONS),INTERGENIC(MODIFIER||||||||||1),UPSTREAM(MODIFIER||2688|||BnaA03g32860D|||BnaA03g32860D||1|WARNING_TRANSCRIPT_INCOMPLETE)	GT:PL	0/1:147,0,80
chrA03	15886987	chrA03:15886987_C/T	C	T	208	.	DP=16;VDB=0.472394;RPB=0.259448;MQB=1;BQB=0.878142;MQSB=1;SGB=-0.676189;MQ0F=0;ICB=1;HOB=0.5;AC=1;AN=2;DP4=4,1,4,7;MQ=60;EFF=INTRON(MODIFIER|||||BnaA03g32870D|||BnaA03g32870D|20|1|WARNING_TRANSCRIPT_MULTIPLE_STOP_CODONS),SPLICE_SITE_ACCEPTOR(HIGH|||||BnaA03g32870D|||BnaA03g32870D|21|1|WARNING_TRANSCRIPT_MULTIPLE_STOP_CODONS)	GT:PL	0/1:241,0,106
chrA03	15892578	chrA03:15892578_C/T	C	T	108	.	DP=8;VDB=0.300397;RPB=0.900802;MQB=0.900802;BQB=0.900802;MQSB=0.992367;SGB=-0.590765;MQ0F=0;ICB=1;HOB=0.5;AC=1;AN=2;DP4=3,0,1,4;MQ=60;EFF=DOWNSTREAM(MODIFIER||941|||BnaA03g32880D|||BnaA03g32880D||1|WARNING_TRANSCRIPT_INCOMPLETE),INTRON(MODIFIER|||||BnaA03g32870D|||BnaA03g32870D|1|1|WARNING_TRANSCRIPT_MULTIPLE_STOP_CODONS),SPLICE_SITE_ACCEPTOR(HIGH|||||BnaA03g32870D|||BnaA03g32870D|2|1|WARNING_TRANSCRIPT_MULTIPLE_STOP_CODONS)	GT:PL	0/1:141,0,79
[truncated: 3,821,458 more chars]
