# Supplementary material for: FANCM Limits Meiotic Crossovers in Brassica Crops
Source: Front Plant Sci. 2018 Mar 23;9:368. doi: 10.3389/fpls.2018.00368 (PMC5876677; doi:10.3389/fpls.2018.00368)
Supplement: Supplementary file 2 [file DataSheet2.XLSX]

## Sheet: VAR_AD
ID_GENE	CUSTOM_SNP	ID_GENE	EFFECT	bnaC.fancm-1		bnaA.fancm-1		Bna.FANCM_1-1 plant #1		Bna.FANCM_1-1 plant #2		bna.fancm_1-1 plant #1		bna.fancm_1-1 plant #2		pairs of homoeologues
				freq	# reads	freq	# reads	freq	# reads	freq	# reads	freq	# reads	freq	# reads
BnaA09g00010D	chrA09_2601_G_A	BnaA09g00010D	SPLICE_SITE_REGION	0.75	3	-	-	1	16	1	19	0.47619	10	-	-	BnaA09g00010D_BnaCnng02110D
BnaC08g00110D	chrC08_41499_C_T	BnaC08g00110D	SYNONYMOUS_CODING	0.666667	8	-	-	0.416667	10	-	-	0.48	12	1	20	BnaA08g27310D_BnaC08g00110D
BnaA01g34580D	chrA01_random_50209_C_T	BnaA01g34580D	NON_SYNONYMOUS_CODING	0.8	4	-	-	0.583333	14	0.5	14	0.47619	10	0.521739	12	BnaA01g34580D_BnaC01g00820D
BnaA07g36030D	chrA07_random_58792_C_T	BnaA07g36030D	SYNONYMOUS_CODING	0.4	2	-	-	0.291667	7	0.526316	10	0.590909	13	0.571429	12	BnaA07g36030D_BnaC04g29330D
BnaA06g00150D	chrA06_69553_G_A	BnaA06g00150D	NON_SYNONYMOUS_CODING	0.75	3	-	-	0.647059	11	0.666667	12	0.272727	3	1	15	BnaA06g00150D_BnaCnng25540D
BnaA04g00130D	chrA04_71850_C_T	BnaA04g00130D	NON_SYNONYMOUS_CODING	0.428571	3	-	-	-	-	-	-	1	20	0.541667	13	BnaA04g00130D_BnaC04g20940D
BnaA08g29240D	chrA08_random_78525_C_T	BnaA08g29240D	SYNONYMOUS_CODING	0.625	5	-	-	0.517241	15	-	-	0.444444	16	0.387097	12	-
BnaC08g00230D	chrC08_101108_C_T	BnaC08g00230D	NON_SYNONYMOUS_CODING	0.428571	3	-	-	0.459459	17	-	-	0.666667	16	1	31	BnaA08g27420D_BnaC08g00230D
BnaA03g00310D	chrA03_114661_C_T	BnaA03g00310D	SYNONYMOUS_CODING	0.666667	4	-	-	0.32	8	0.25	5	1	34	0.6	15	BnaA03g00310D_BnaC03g00210D
BnaA09g00290D	chrA09_126116_G_A	BnaA09g00290D	NON_SYNONYMOUS_CODING	0.444444	4	-	-	0.439024	18	1	47	0.547619	23	-	-	BnaA09g00290D_BnaCnng01780D
BnaAnng00100D	chrAnn_random_133921_G_A	BnaAnng00100D	NON_SYNONYMOUS_CODING	0.833333	5	-	-	0.5	11	-	-	0.6	15	0.48	12	-
BnaA01g34800D	chrA01_random_144287_G_A	BnaA01g34800D	SYNONYMOUS_CODING	0.625	5	-	-	0.409091	9	0.333333	7	0.533333	16	0.484848	16	BnaA01g34800D_BnaC01g06880D
BnaC04g51990D	chrC04_random_145336_C_T	BnaC04g51990D	SYNONYMOUS_CODING	0.75	9	-	-	0.545455	18	0.434783	10	-	-	0.636364	14	BnaA05g00530D_BnaC04g51990D
BnaA09g51930D	chrA09_random_147957_A_G	BnaA09g51930D	STOP_LOST	0.384615	5	-	-	0.4375	28	0.346154	9	0.4	26	0.411765	21	BnaA09g51930D_BnaCnng02320D
BnaA09g51930D	chrA09_random_147966_T_C	BnaA09g51930D	NON_SYNONYMOUS_CODING	0.461538	6	-	-	0.428571	27	0.37037	10	0.375	24	0.431373	22	BnaA09g51930D_BnaCnng02320D
BnaA10g27860D	chrA10_random_165065_G_A	BnaA10g27860D	SYNONYMOUS_CODING	1	5	-	-	-	-	0.533333	8	1	21	0.44	11	BnaA10g27860D_BnaC06g00930D
BnaA09g00370D	chrA09_170791_G_A	BnaA09g00370D	NON_SYNONYMOUS_CODING	0.625	5	-	-	0.5	11	1	25	0.5	9	-	-	BnaA09g00370D_BnaCnng01340D
BnaA05g00400D	chrA05_195155_C_T	BnaA05g00400D	STOP_GAINED	0.5	4	-	-	0.375	9	1	22	0.608696	14	0.583333	7	BnaA05g00400D_BnaC04g51830D
BnaA01g34890D	chrA01_random_201152_G_A	BnaA01g34890D	NON_SYNONYMOUS_CODING	0.636364	7	-	-	0.451613	14	0.666667	18	0.571429	16	0.407407	11	BnaA01g34890D_BnaC01g09170D
BnaA10g00410D	chrA10_214894_G_A	BnaA10g00410D	NON_SYNONYMOUS_CODING	0.5625	9	-	-	-	-	0.285714	10	0.538462	28	0.288889	13	BnaA10g00410D_BnaC05g00480D
BnaC01g41000D	chrC01_random_222958_C_G	BnaC01g41000D	NON_SYNONYMOUS_CODING	1	2	-	-	1	8	-	-	1	6	1	4	BnaA01g09890D_BnaC01g41000D
BnaA02g00620D	chrA02_235242_G_A	BnaA02g00620D	NON_SYNONYMOUS_CODING	1	5	-	-	0.65	13	1	14	0.541667	13	-	-	BnaA02g00620D_BnaC02g00220D
BnaA07g00240D	chrA07_237708_G_A	BnaA07g00240D	NON_SYNONYMOUS_CODING	0.545455	6	-	-	0.5	17	0.571429	16	0.4	12	0.5	13	BnaA07g00240D_BnaC07g00580D
BnaA01g00460D	chrA01_254956_G_A	BnaA01g00460D	NON_SYNONYMOUS_CODING	0.5	4	-	-	0.409091	9	0.35	7	0.388889	7	0.846154	11	BnaA01g00460D_BnaC01g01460D
BnaA01g00480D	chrA01_261309_G_A	BnaA01g00480D	NON_SYNONYMOUS_CODING	0.571429	4	-	-	0.448276	13	0.6	12	0.515152	17	0.558824	19	-
BnaA03g55410D	chrA03_random_279976_C_T	BnaA03g55410D	SYNONYMOUS_CODING	0.5	4	-	-	0.576923	15	0.578947	22	1	32	0.4	12	BnaA03g55410D_BnaC03g02630D
BnaA01g34990D	chrA01_random_308468_C_T	BnaA01g34990D	NON_SYNONYMOUS_CODING	0.666667	2	-	-	0.5	4	0.555556	5	0.625	10	1	11	BnaA01g34990D_BnaC01g41040D
BnaA02g35530D	chrA02_random_311863_G_A	BnaA02g35530D	SYNONYMOUS_CODING	0.8	4	-	-	-	-	0.590909	13	1	29	-	-	BnaA02g35530D_BnaCnng28030D
BnaC03g00620D	chrC03_312319_C_T	BnaC03g00620D	STOP_GAINED	1	6	-	-	-	-	0.384615	10	0.966667	29	0.516129	16	-
BnaC08g00390D	chrC08_314751_C_T	BnaC08g00390D	SYNONYMOUS_CODING	0.333333	2	-	-	0.5	7	-	-	0.647059	11	1	12	BnaA08g27640D_BnaC08g00390D
BnaC05g00570D	chrC05_323902_C_T	BnaC05g00570D	SYNONYMOUS_CODING	0.666667	2	-	-	0.625	10	-	-	0.56	14	1	17	BnaA10g00510D_BnaC05g00570D
BnaA03g00780D	chrA03_338033_C_T	BnaA03g00780D	NON_SYNONYMOUS_CODING	0.444444	4	-	-	0.448276	13	0.652174	15	1	31	0.5	7	BnaA03g00780D_BnaC03g01090D
BnaC07g00170D	chrC07_360052_G_A	BnaC07g00170D	STOP_GAINED	0.333333	2	-	-	0.53125	17	0.5625	9	1	25	1	25	BnaA07g00520D_BnaC07g00170D
BnaC01g00900D	chrC01_379429_C_T	BnaC01g00900D	SYNONYMOUS_CODING	1	3	-	-	0.428571	6	0.666667	4	0.421053	8	1	14	BnaAnng26740D_BnaC01g00900D
BnaA03g55700D	chrA03_random_388854_C_T	BnaA03g55700D	SPLICE_SITE_REGION	0.714286	5	-	-	0.555556	20	0.56	14	1	37	0.585366	24	-
BnaA03g55710D	chrA03_random_390910_C_T	BnaA03g55710D	NON_SYNONYMOUS_CODING	0.714286	5	-	-	0.486486	18	0.454545	10	1	25	0.535714	15	-
BnaA03g55710D	chrA03_random_390910_C_T	BnaA03g55710D	SPLICE_SITE_REGION	0.714286	5	-	-	0.486486	18	0.454545	10	1	25	0.535714	15	-
BnaA07g00500D	chrA07_395230_G_A	BnaA07g00500D	SYNONYMOUS_CODING	0.333333	2	-	-	0.5	6	0.645161	20	0.515152	17	0.5625	18	BnaA07g00500D_BnaC07g00200D
BnaC05g00790D	chrC05_411145_C_T	BnaC05g00790D	STOP_GAINED	0.5	5	-	-	0.25	4	-	-	0.607143	17	0.952381	20	BnaA10g00710D_BnaC05g00790D
BnaC01g01000D	chrC01_413458_C_T	BnaC01g01000D	STOP_GAINED	1	3	-	-	0.368421	7	0.375	3	0.384615	5	1	11	BnaA01g00090D_BnaC01g01000D
BnaC08g00560D	chrC08_417351_C_T	BnaC08g00560D	SPLICE_SITE_REGION	0.555556	5	-	-	0.409091	9	-	-	0.55	11	1	24	-
BnaA09g52430D	chrA09_random_445459_C_T	BnaA09g52430D	SYNONYMOUS_CODING	0.25	2	-	-	0.25	7	1	18	1	22	1	26	-
BnaC01g41330D	chrC01_random_475432_C_T	BnaC01g41330D	SYNONYMOUS_CODING	1	7	-	-	0.909091	30	0.913043	21	0.366667	11	0.529412	18	BnaA01g10320D_BnaC01g41330D
BnaA05g00820D	chrA05_477230_C_T	BnaA05g00820D	NON_SYNONYMOUS_CODING	0.5	2	-	-	0.529412	9	1	20	0.555556	10	0.571429	8	BnaA05g00820D_BnaC04g00470D
BnaA05g00830D	chrA05_480990_C_T	BnaA05g00830D	NON_SYNONYMOUS_CODING	0.4	2	-	-	0.6	9	1	19	0.695652	16	0.875	7	BnaA05g00830D_BnaC04g00480D
BnaA05g00840D	chrA05_485132_C_T	BnaA05g00840D	NON_SYNONYMOUS_CODING	0.4	4	-	-	0.625	10	1	12	0.529412	9	0.47619	10	BnaA05g00840D_BnaC04g00490D
BnaC08g00700D	chrC08_513585_C_T	BnaC08g00700D	NON_SYNONYMOUS_CODING	0.5	2	-	-	0.6	9	-	-	0.625	10	1	18	BnaA08g27900D_BnaC08g00700D
BnaAnng00650D	chrAnn_random_530557_A_G	BnaAnng00650D	NON_SYNONYMOUS_CODING	0.333333	4	-	-	0.454545	10	0.380952	8	0.285714	6	0.333333	7	BnaAnng00650D_BnaC02g03090D
BnaC05g01010D	chrC05_542669_C_T	BnaC05g01010D	NON_SYNONYMOUS_CODING	0.666667	6	-	-	0.484848	16	-	-	0.36	9	1	22	-
BnaA04g00800D	chrA04_555255_C_T	BnaA04g00800D	SYNONYMOUS_CODING	0.571429	4	-	-	-	-	-	-	1	42	0.588235	20	BnaA04g00800D_BnaC04g21890D
BnaC04g00710D	chrC04_565029_G_A	BnaC04g00710D	SYNONYMOUS_CODING	0.428571	3	-	-	0.5625	18	0.473684	9	-	-	0.333333	7	BnaA05g01150D_BnaC04g00710D
BnaA05g35120D	chrA05_random_584293_G_A	BnaA05g35120D	SYNONYMOUS_CODING	0.375	3	-	-	1	32	-	-	1	31	-	-	BnaA05g35120D_BnaC04g12130D
BnaA09g01070D	chrA09_602850_A_G	BnaA09g01070D	NON_SYNONYMOUS_CODING	1	1	-	-	1	10	1	3	1	7	-	-	BnaA09g01070D_BnaC09g00210D
BnaA09g01070D	chrA09_602874_G_A	BnaA09g01070D	NON_SYNONYMOUS_CODING	1	1	-	-	1	10	1	3	1	8	-	-	BnaA09g01070D_BnaC09g00210D
BnaA07g00870D	chrA07_615219_C_T	BnaA07g00870D	NON_SYNONYMOUS_CODING	0.2	2	-	-	0.288136	17	0.2	7	0.261538	17	0.288462	15	-
BnaC01g01330D	chrC01_629974_C_T	BnaC01g01330D	STOP_GAINED	1	6	-	-	0.461538	6	0.315789	6	0.4375	7	1	12	BnaA01g00320D_BnaC01g01330D
BnaA03g01360D	chrA03_631706_C_T	BnaA03g01360D	NON_SYNONYMOUS_CODING	0.666667	4	-	-	0.352941	12	0.5	10	1	25	0.473684	9	BnaA03g01360D_BnaC03g01700D
BnaA01g01240D	chrA01_644183_G_A	BnaA01g01240D	SYNONYMOUS_CODING	0.5	3	-	-	0.363636	8	0.483871	15	0.714286	10	0.583333	7	BnaA01g01240D_BnaC01g02260D
BnaA04g28110D	chrA04_random_656461_C_T	BnaA04g28110D	SYNONYMOUS_CODING	0.8	4	-	-	0.5	9	-	-	0.363636	8	0.533333	8	-
BnaA03g01460D	chrA03_666821_C_T	BnaA03g01460D	NON_SYNONYMOUS_CODING	0.6	6	-	-	0.586207	17	0.5625	9	1	26	0.5	10	BnaA03g01460D_BnaC03g01750D
BnaA09g01220D	chrA09_679576_C_T	BnaA09g01220D	SYNONYMOUS_CODING	0.714286	5	-	-	0.5	7	1	12	0.6	9	-	-	BnaA09g01220D_BnaC09g00380D
BnaA07g36800D	chrA07_random_684326_G_A	BnaA07g36800D	NON_SYNONYMOUS_CODING	1	8	-	-	0.64	16	0.619048	13	0.407407	11	0.384615	10	BnaA07g36800D_BnaC07g11080D
BnaC03g72390D	chrC03_random_684677_G_A	BnaC03g72390D	SYNONYMOUS_CODING	0.75	3	-	-	0.45	9	1	18	-	-	1	18	-
BnaA07g36820D	chrA07_random_692937_G_A	BnaA07g36820D	SYNONYMOUS_CODING	1	9	-	-	0.482759	14	0.391304	9	0.52381	11	0.473684	9	BnaA07g36820D_BnaC07g11100D
BnaC08g01030D	chrC08_725198_C_T	BnaC08g01030D	NON_SYNONYMOUS_CODING	0.5	6	-	-	0.481481	13	-	-	0.5	10	1	23	BnaA08g28110D_BnaC08g01030D
BnaA04g28260D	chrA04_random_728311_C_T	BnaA04g28260D	NON_SYNONYMOUS_CODING	0.571429	4	-	-	0.466667	14	-	-	0.392857	11	0.380952	8	-
BnaA03g56600D	chrA03_random_785558_T_C	BnaA03g56600D	SYNONYMOUS_CODING	1	7	-	-	1	4	0.875	7	0.9	9	0.666667	4	BnaA03g56600D_BnaC03g22310D
BnaA04g01310D	chrA04_815241_C_T	BnaA04g01310D	NON_SYNONYMOUS_CODING	0.4	4	-	-	-	-	-	-	1	25	0.526316	10	BnaA04g01310D_BnaC04g22320D
BnaA05g01430D	chrA05_831786_A_G	BnaA05g01430D	NON_SYNONYMOUS_CODING	0.375	3	-	-	0.65625	21	1	25	0.666667	18	-	-	BnaA05g01430D_BnaC04g01190D
BnaC03g01750D	chrC03_849332_C_T	BnaC03g01750D	NON_SYNONYMOUS_CODING	1	7	-	-	-	-	0.473684	9	0.454545	10	0.52381	11	BnaA03g01460D_BnaC03g01750D
BnaC07g48330D	chrC07_random_850682_G_A	BnaC07g48330D	NON_SYNONYMOUS_CODING	1	6	-	-	0.666667	12	0.433333	13	1	32	1	14	-
BnaC05g01690D	chrC05_862923_C_T	BnaC05g01690D	SPLICE_SITE_REGION	0.333333	2	-	-	0.428571	15	-	-	0.565217	13	1	25	BnaA10g01660D_BnaC05g01690D
BnaC01g41710D	chrC01_random_872900_C_T	BnaC01g41710D	NON_SYNONYMOUS_CODING	0.333333	2	-	-	1	29	1	21	0.458333	11	0.344828	10	BnaA01g35320D_BnaC01g41710D
BnaA09g01610D	chrA09_877716_C_T	BnaA09g01610D	NON_SYNONYMOUS_CODING	0.555556	5	-	-	0.55	11	1	19	0.619048	13	-	-	BnaA09g01610D_BnaC09g00770D
BnaA09g01620D	chrA09_881980_C_T	BnaA09g01620D	NON_SYNONYMOUS_CODING	0.6	3	-	-	0.526316	10	1	17	0.5	7	-	-	BnaA09g01620D_BnaC09g00780D
BnaA10g01760D	chrA10_884052_C_T	BnaA10g01760D	NON_SYNONYMOUS_CODING	0.642857	9	-	-	-	-	0.27451	14	0.473684	27	0.413793	24	BnaA10g01760D_BnaC05g01800D
BnaC01g01750D	chrC01_892852_C_T	BnaC01g01750D	NON_SYNONYMOUS_CODING	1	4	-	-	0.608696	14	0.423077	11	0.5625	18	1	20	-
BnaAnng01600D	chrAnn_random_901529_G_A	BnaAnng01600D	NON_SYNONYMOUS_CODING	1	6	-	-	0.4	8	0.533333	16	0.24	6	0.56	14	BnaAnng01600D_BnaC02g02100D
BnaAnng01600D	chrAnn_random_903439_G_A	BnaAnng01600D	NON_SYNONYMOUS_CODING	1	5	-	-	0.387097	12	0.5	11	0.444444	8	0.642857	18	BnaAnng01600D_BnaC02g02100D
BnaC07g00690D	chrC07_907283_G_A	BnaC07g00690D	NON_SYNONYMOUS_CODING	0.428571	3	-	-	0.4375	14	0.461538	18	1	33	1	31	BnaA07g00170D_BnaC07g00690D
BnaA09g01700D	chrA09_909093_C_T	BnaA09g01700D	SYNONYMOUS_CODING	0.777778	7	-	-	0.4	8	1	25	0.357143	15	-	-	BnaA09g01700D_BnaC09g00960D
BnaC08g46670D	chrC08_random_920060_C_T	BnaC08g46670D	NON_SYNONYMOUS_CODING	0.3	3	-	-	0.454545	15	-	-	0.277778	10	0.96	24	BnaA08g04350D_BnaC08g46670D
BnaA05g35530D	chrA05_random_930432_G_A	BnaA05g35530D	NON_SYNONYMOUS_CODING	1	11	-	-	0.458333	11	0.222222	4	1	29	1	29	-
BnaA03g02080D	chrA03_958873_C_T	BnaA03g02080D	NON_SYNONYMOUS_CODING	0.571429	4	-	-	0.681818	15	0.541667	13	1	28	0.578947	11	BnaA03g02080D_BnaC03g03120D
BnaA04g01490D	chrA04_963306_C_T	BnaA04g01490D	NON_SYNONYMOUS_CODING	0.75	12	-	-	-	-	-	-	1	27	0.545455	12	BnaA04g01490D_BnaC04g22650D
BnaC01g01880D	chrC01_964582_C_T	BnaC01g01880D	SPLICE_SITE_DONOR	1	9	-	-	0.52	13	0.56	14	0.5	13	1	33	BnaA01g00880D_BnaC01g01880D
BnaA02g02220D	chrA02_969426_G_A	BnaA02g02220D	NON_SYNONYMOUS_CODING	1	4	-	-	0.35	7	1	17	0.555556	15	-	-	BnaA02g02220D_BnaC02g05610D
BnaC01g41860D	chrC01_random_980754_C_T	BnaC01g41860D	NON_SYNONYMOUS_CODING	1	4	-	-	1	15	1	20	0.4	8	0.727273	8	BnaA01g18410D_BnaC01g41860D
BnaA09g01970D	chrA09_992588_C_T	BnaA09g01970D	NON_SYNONYMOUS_CODING	0.4	2	-	-	0.466667	14	1	22	0.583333	21	-	-	BnaA09g01970D_BnaC09g01410D
BnaC05g02060D	chrC05_995007_C_T	BnaC05g02060D	SPLICE_SITE_REGION	0.8	4	-	-	0.366667	11	-	-	-	-	0.942857	33	BnaA10g02140D_BnaC05g02060D
BnaA07g37300D	chrA07_random_996203_C_T	BnaA07g37300D	STOP_GAINED	1	10	-	-	0.461538	12	0.714286	10	0.428571	9	0.631579	12	-
BnaA05g01740D	chrA05_999780_C_T	BnaA05g01740D	SYNONYMOUS_CODING	0.857143	6	-	-	0.461538	12	1	19	0.428571	9	-	-	BnaA05g01740D_BnaC04g01400D
BnaC01g01990D	chrC01_1003090_C_T	BnaC01g01990D	SYNONYMOUS_CODING	1	7	-	-	0.5	11	0.333333	4	0.75	15	1	18	BnaA01g00960D_BnaC01g01990D
BnaC08g01310D	chrC08_1008040_C_T	BnaC08g01310D	SPLICE_SITE_REGION	0.444444	4	-	-	0.44	11	-	-	0.52	13	1	20	-
BnaC08g01310D	chrC08_1008040_C_T	BnaC08g01310D	SYNONYMOUS_CODING	0.444444	4	-	-	0.44	11	-	-	0.52	13	1	20	-
BnaA09g02090D	chrA09_1028812_G_A	BnaA09g02090D	NON_SYNONYMOUS_CODING	0.428571	3	-	-	0.484848	16	1	17	0.5	15	-	-	BnaA09g02090D_BnaC09g01510D
BnaA02g02430D	chrA02_1070553_G_A	BnaA02g02430D	NON_SYNONYMOUS_CODING	1	18	-	-	0.514286	18	1	26	0.25	6	-	-	BnaA02g02430D_BnaC02g05880D
BnaC07g48420D	chrC07_random_1073713_G_A	BnaC07g48420D	NON_SYNONYMOUS_CODING	1	5	-	-	0.583333	14	0.346154	9	1	32	1	19	-
BnaA06g01880D	chrA06_1094077_G_A	BnaA06g01880D	SYNONYMOUS_CODING	0.727273	8	-	-	0.540541	20	0.3	9	0.517241	15	1	27	BnaA06g01880D_BnaC06g05450D
BnaA04g01710D	chrA04_1107310_C_T	BnaA04g01710D	NON_SYNONYMOUS_CODING	0.777778	7	-	-	0.545455	24	-	-	1	27	0.606061	20	BnaA04g01710D_BnaC04g23150D
BnaC07g00800D	chrC07_1115284_G_A	BnaC07g00800D	NON_SYNONYMOUS_CODING	0.6	3	-	-	0.357143	10	0.52	13	1	26	1	30	BnaA07g00050D_BnaC07g00800D
BnaA06g01920D	chrA06_1117477_G_A	BnaA06g01920D	NON_SYNONYMOUS_CODING	0.5	4	-	-	0.48	12	0.428571	12	0.567568	21	1	32	BnaA06g01920D_BnaC06g05260D
BnaA02g02540D	chrA02_1135256_G_A	BnaA02g02540D	NON_SYNONYMOUS_CODING	1	8	-	-	0.5	15	1	23	0.615385	16	-	-	BnaA02g02540D_BnaC02g05940D
BnaA04g29010D	chrA04_random_1137119_G_A	BnaA04g29010D	NON_SYNONYMOUS_CODING	1	4	-	-	0.588235	10	-	-	0.481481	13	0.5	14	-
BnaA03g57440D	chrA03_random_1150336_G_A	BnaA03g57440D	NON_SYNONYMOUS_CODING	1	13	-	-	1	30	-	-	-	-	0.481481	13	-
BnaC05g02360D	chrC05_1154686_C_T	BnaC05g02360D	SYNONYMOUS_CODING	0.5	4	-	-	0.463415	19	-	-	-	-	1	34	BnaA10g02490D_BnaC05g02360D
BnaC03g02450D	chrC03_1167118_C_T	BnaC03g02450D	NON_SYNONYMOUS_CODING	1	7	-	-	-	-	0.578947	11	0.48	12	0.384615	10	BnaA03g01930D_BnaC03g02450D
BnaC04g01600D	chrC04_1168224_G_A	BnaC04g01600D	STOP_GAINED	0.5	6	-	-	0.56	14	1	20	-	-	0.4	10	BnaA05g01890D_BnaC04g01600D
BnaC04g53670D	chrC04_random_1173758_C_T	BnaC04g53670D	NON_SYNONYMOUS_CODING	1	5	-	-	0.526316	10	1	21	0.470588	8	0.521739	12	BnaA05g34910D_BnaC04g53670D
BnaA07g37640D	chrA07_random_1214220_G_A	BnaA07g37640D	NON_SYNONYMOUS_CODING	1	14	-	-	-	-	0.555556	20	0.514286	18	0.611111	22	BnaA07g37640D_BnaC06g14830D
BnaA10g02400D	chrA10_1236321_C_T	BnaA10g02400D	NON_SYNONYMOUS_CODING	0.2	5	-	-	0.283019	15	0.309524	13	-	-	0.22807	13	BnaA10g02400D_BnaC05g02300D
BnaC01g42160D	chrC01_random_1239225_G_A	BnaC01g42160D	NON_SYNONYMOUS_CODING	1	5	-	-	1	35	0.423077	11	0.53125	17	0.558824	19	BnaA01g18720D_BnaC01g42160D
BnaC03g02610D	chrC03_1240324_C_T	BnaC03g02610D	SYNONYMOUS_CODING	1	7	-	-	-	-	0.45	9	0.5	13	0.645161	20	BnaA03g55390D_BnaC03g02610D
BnaC03g02630D	chrC03_1256123_C_T	BnaC03g02630D	NON_SYNONYMOUS_CODING	1	9	-	-	-	-	0.444444	12	0.558824	19	0.586207	17	BnaA03g55410D_BnaC03g02630D
BnaA05g02250D	chrA05_1260259_C_T	BnaA05g02250D	NON_SYNONYMOUS_CODING	0.4	2	-	-	0.782609	18	1	18	0.333333	8	-	-	BnaA05g02250D_BnaC04g01940D
BnaC01g42170D	chrC01_random_1266017_C_T	BnaC01g42170D	SYNONYMOUS_CODING	1	5	-	-	1	22	0.352941	6	0.612903	19	0.538462	14	BnaA01g18980D_BnaC01g42170D
BnaA04g29260D	chrA04_random_1289163_C_T	BnaA04g29260D	STOP_GAINED	0.833333	5	-	-	0.382353	13	-	-	0.485714	17	0.416667	10	-
BnaCnng01090D	chrCnn_random_1306456_G_A	BnaCnng01090D	NON_SYNONYMOUS_CODING	1	11	-	-	0.40625	13	-	-	-	-	0.666667	12	BnaAnng23890D_BnaCnng01090D
BnaA09g53520D	chrA09_random_1320148_G_A	BnaA09g53520D	STOP_GAINED	1	5	-	-	0.448276	13	0.954545	21	0.431818	19	1	29	-
BnaA03g02740D	chrA03_1326607_G_A	BnaA03g02740D	NON_SYNONYMOUS_CODING	0.75	6	-	-	0.32	8	0.478261	11	1	32	0.59375	19	BnaA03g02740D_BnaC03g04070D
BnaC09g02340D	chrC09_1328893_C_T	BnaC09g02340D	NON_SYNONYMOUS_CODING	1	6	-	-	0.411765	21	-	-	-	-	0.677419	21	BnaA09g02930D_BnaC09g02340D
BnaA01g35850D	chrA01_random_1339010_C_T	BnaA01g35850D	SYNONYMOUS_CODING	1	4	-	-	0.346154	9	1	25	0.37931	11	1	20	BnaA01g35850D_BnaC01g28060D
BnaA01g35880D	chrA01_random_1356252_G_A	BnaA01g35880D	NON_SYNONYMOUS_CODING	1	7	-	-	0.631579	12	1	20	0.631579	12	1	26	BnaA01g35880D_BnaC01g28240D
BnaC05g02780D	chrC05_1357549_C_T	BnaC05g02780D	SYNONYMOUS_CODING	1	4	-	-	0.5	11	-	-	-	-	1	21	BnaA10g02900D_BnaC05g02780D
BnaC07g48700D	chrC07_random_1368066_G_A	BnaC07g48700D	NON_SYNONYMOUS_CODING	1	8	-	-	0.615385	8	0.352941	6	0.555556	10	1	14	-
BnaC05g02790D	chrC05_1372544_C_T	BnaC05g02790D	NON_SYNONYMOUS_CODING	1	3	-	-	0.571429	12	-	-	-	-	1	22	BnaA10g02920D_BnaC05g02790D
BnaA01g02820D	chrA01_1388348_C_T	BnaA01g02820D	NON_SYNONYMOUS_CODING	0.285714	2	-	-	0.642857	9	0.461538	6	0.315789	6	0.555556	10	BnaA01g02820D_BnaC01g04070D
BnaA04g29540D	chrA04_random_1411746_G_A	BnaA04g29540D	NON_SYNONYMOUS_CODING	1	4	-	-	1	23	0.363636	8	0.4	10	0.53125	17	BnaA04g29540D_BnaC04g51110D
BnaA05g02600D	chrA05_1414895_C_T	BnaA05g02600D	NON_SYNONYMOUS_CODING	0.5	3	-	-	0.52381	11	1	23	0.518519	14	-	-	-
BnaC05g03020D	chrC05_1443343_C_T	BnaC05g03020D	SYNONYMOUS_STOP	1	6	-	-	0.459459	17	-	-	-	-	1	28	-
BnaC03g73300D	chrC03_random_1447592_C_T	BnaC03g73300D	NON_SYNONYMOUS_CODING	0.5625	9	-	-	0.606061	20	1	23	0.545455	12	1	28	BnaA03g31540D_BnaC03g73300D
BnaA03g03110D	chrA03_1500374_C_T	BnaA03g03110D	SYNONYMOUS_CODING	1	2	-	-	0.8	12	0.375	6	1	18	0.333333	3	BnaA03g03110D_BnaC03g04520D
BnaA07g01830D	chrA07_1524204_G_A	BnaA07g01830D	SYNONYMOUS_CODING	0.5	5	-	-	0.548387	17	0.482759	14	0.433333	13	0.571429	16	BnaA07g01830D_BnaC07g03160D
BnaC03g03180D	chrC03_1528673_C_T	BnaC03g03180D	NON_SYNONYMOUS_CODING	1	10	-	-	-	-	0.411765	7	0.576923	15	0.333333	9	-
BnaA09g03020D	chrA09_1539337_G_A	BnaA09g03020D	SYNONYMOUS_CODING	0.428571	3	-	-	0.5	11	1	17	0.48	12	0.473684	9	BnaA09g03020D_BnaC09g02430D
BnaA07g38300D	chrA07_random_1568644_C_T	BnaA07g38300D	SPLICE_SITE_REGION	1	8	-	-	0.424242	14	0.384615	10	0.464286	13	0.461538	12	-
BnaA10g03050D	chrA10_1571713_C_T	BnaA10g03050D	SYNONYMOUS_STOP	0.210526	4	-	-	0.384615	15	0.28	7	-	-	0.309524	13	BnaA10g03050D_BnaC05g02920D
BnaA10g03080D	chrA10_1583518_C_T	BnaA10g03080D	NON_SYNONYMOUS_CODING	0.611111	11	-	-	-	-	0.242424	8	0.526316	30	0.25	9	BnaA10g03080D_BnaC05g02950D
BnaA02g03660D	chrA02_1615865_G_A	BnaA02g03660D	NON_SYNONYMOUS_CODING	0.25	2	-	-	0.434783	10	0.916667	33	0.545455	12	-	-	-
BnaC01g03180D	chrC01_1640111_C_T	BnaC01g03180D	NON_SYNONYMOUS_CODING	1	9	-	-	0.421053	8	0.45	9	0.454545	15	1	26	BnaA01g02040D_BnaC01g03180D
BnaA07g01990D	chrA07_1650369_G_A	BnaA07g01990D	NON_SYNONYMOUS_CODING	0.333333	2	-	-	0.4	10	0.484848	16	0.538462	14	0.421053	16	BnaA07g01990D_BnaC07g03500D
BnaA05g36080D	chrA05_random_1664884_C_T	BnaA05g36080D	SYNONYMOUS_STOP	0.545455	6	-	-	1	38	0.347826	8	1	33	-	-	BnaA05g36080D_BnaC05g31670D
BnaA01g03600D	chrA01_1683107_C_T	BnaA01g03600D	NON_SYNONYMOUS_CODING	0.625	5	-	-	0.461538	12	0.541667	13	0.483871	15	0.529412	9	BnaA01g03600D_BnaC01g04940D
BnaA01g03610D	chrA01_1692025_C_T	BnaA01g03610D	SYNONYMOUS_CODING	0.714286	5	-	-	0.346154	9	0.714286	15	0.527778	19	0.521739	12	BnaA01g03610D_BnaC01g04950D
BnaC03g73670D	chrC03_random_1701433_G_A	BnaC03g73670D	SPLICE_SITE_REGION	0.444444	4	-	-	0.393939	13	1	29	0.481481	13	1	33	BnaA03g32590D_BnaC03g73670D
BnaC03g73700D	chrC03_random_1709764_G_A	BnaC03g73700D	NON_SYNONYMOUS_CODING	0.5	7	-	-	0.4	12	0.970588	33	0.433333	13	0.962963	26	BnaA03g32570D_BnaC03g73700D
BnaA05g03150D	chrA05_1713539_C_T	BnaA05g03150D	NON_SYNONYMOUS_CODING	0.25	3	-	-	0.607143	17	1	28	0.6	18	-	-	BnaA05g03150D_BnaCnng35790D
BnaC05g03540D	chrC05_1717666_C_T	BnaC05g03540D	NON_SYNONYMOUS_CODING	1	5	-	-	0.625	10	-	-	-	-	1	17	BnaA10g03620D_BnaC05g03540D
BnaA01g03700D	chrA01_1737509_C_T	BnaA01g03700D	NON_SYNONYMOUS_CODING	0.571429	4	-	-	0.777778	14	0.333333	3	0.571429	8	0.416667	5	BnaA01g03700D_BnaC01g05040D
BnaA01g03730D	chrA01_1741370_C_T	BnaA01g03730D	SYNONYMOUS_CODING	0.454545	5	-	-	0.52	13	0.583333	14	0.612903	19	0.333333	9	BnaA01g03730D_BnaC01g05100D
BnaC09g03080D	chrC09_1742970_C_T	BnaC09g03080D	NON_SYNONYMOUS_CODING	1	14	-	-	0.333333	15	-	-	-	-	0.636364	14	-
BnaC04g02270D	chrC04_1746559_G_A	BnaC04g02270D	STOP_GAINED	0.5	1	-	-	0.5	12	1	15	-	-	0.52	13	BnaA05g02510D_BnaC04g02270D
BnaC05g03650D	chrC05_1777313_C_T	BnaC05g03650D	SYNONYMOUS_CODING	1	8	-	-	0.391304	9	-	-	-	-	1	20	BnaA10g03710D_BnaC05g03650D
BnaC03g73770D	chrC03_random_1778728_G_A	BnaC03g73770D	NON_SYNONYMOUS_CODING	0.7	7	-	-	-	-	1	13	0.571429	8	1	19	BnaA03g33520D_BnaC03g73770D
BnaCnng01730D	chrCnn_random_1792379_G_A	BnaCnng01730D	NON_SYNONYMOUS_CODING	1	7	-	-	0.454545	15	-	-	-	-	0.458333	11	BnaAnng31290D_BnaCnng01730D
BnaA10g29550D	chrA10_random_1799215_C_T	BnaA10g29550D	SYNONYMOUS_CODING	1	13	-	-	-	-	0.409091	9	0.695652	16	0.45	9	BnaA10g29550D_BnaCnng56900D
BnaA03g03830D	chrA03_1799886_C_T	BnaA03g03830D	SYNONYMOUS_CODING	0.333333	4	-	-	0.461538	12	0.5	12	0.4	14	0.333333	9	BnaA03g03830D_BnaC03g05380D
BnaC07g01180D	chrC07_1811628_G_A	BnaC07g01180D	SYNONYMOUS_CODING	0.4	2	-	-	0.28125	9	0.45	9	0.965517	28	1	37	BnaA07g00860D_BnaC07g01180D
BnaC07g49200D	chrC07_random_1812843_C_T	BnaC07g49200D	NON_SYNONYMOUS_CODING	1	8	-	-	0.3	9	-	-	0.5	19	1	30	-
BnaA02g04090D	chrA02_1840812_G_A	BnaA02g04090D	SYNONYMOUS_CODING	0.538462	7	-	-	0.487179	19	1	26	0.384615	15	-	-	BnaA02g04090D_BnaC02g08040D
BnaA05g03290D	chrA05_1842184_C_T	BnaA05g03290D	SPLICE_SITE_REGION	0.666667	8	-	-	0.5	21	1	22	0.342105	13	-	-	BnaA05g03290D_BnaC04g02910D
BnaA06g40010D	chrA06_random_1849092_G_A	BnaA06g40010D	SYNONYMOUS_CODING	0.875	7	-	-	0.291667	7	-	-	1	25	1	26	BnaA06g40010D_BnaCnng57460D
BnaA05g03320D	chrA05_1860206_C_T	BnaA05g03320D	NON_SYNONYMOUS_CODING	0.666667	6	-	-	0.48	12	1	12	0.48	12	-	-	-
BnaAnng02220D	chrAnn_random_1891549_C_T	BnaAnng02220D	NON_SYNONYMOUS_CODING	1	7	-	-	0.547619	23	1	32	0.444444	12	1	28	BnaAnng02220D_BnaC06g08300D
BnaA08g31230D	chrA08_random_1894799_G_A	BnaA08g31230D	SYNONYMOUS_CODING	0.833333	5	-	-	1	18	-	-	0.571429	16	0.25	4	BnaA08g31230D_BnaC08g19110D
BnaA03g04070D	chrA03_1903060_C_T	BnaA03g04070D	NON_SYNONYMOUS_CODING	1	3	-	-	0.5625	9	0.384615	5	0.75	9	0.6	6	BnaA03g04070D_BnaC03g05670D
BnaA03g58770D	chrA03_random_1903469_C_T	BnaA03g58770D	SYNONYMOUS_CODING	0.571429	4	-	-	0.625	10	0.636364	7	-	-	0.458333	11	BnaA03g58770D_BnaC07g40830D
BnaA01g04160D	chrA01_1930109_C_T	BnaA01g04160D	NON_SYNONYMOUS_CODING	0.666667	4	-	-	0.333333	5	0.733333	11	0.521739	12	0.375	6	BnaA01g04160D_BnaC01g05630D
BnaAnng02290D	chrAnn_random_1942235_C_T	BnaAnng02290D	STOP_GAINED	1	9	-	-	0.607143	17	1	14	0.307692	4	1	17	BnaAnng02290D_BnaC06g08160D
BnaA05g03570D	chrA05_1947244_C_T	BnaA05g03570D	NON_SYNONYMOUS_CODING	0.5	4	-	-	0.56	14	1	17	0.3	6	-	-	BnaA05g03570D_BnaC04g03100D
BnaA03g58880D	chrA03_random_1954500_G_A	BnaA03g58880D	NON_SYNONYMOUS_CODING	0.666667	2	-	-	0.666667	16	0.291667	7	-	-	0.37931	11	BnaA03g58880D_BnaC07g41720D
BnaA03g58880D	chrA03_random_1954500_G_A	BnaA03g58880D	SPLICE_SITE_REGION	0.666667	2	-	-	0.666667	16	0.291667	7	-	-	0.37931	11	BnaA03g58880D_BnaC07g41720D
BnaA04g02980D	chrA04_1960174_G_A	BnaA04g02980D	NON_SYNONYMOUS_CODING	0.714286	5	-	-	0.619048	13	-	-	1	19	0.352941	6	BnaA04g02980D_BnaC04g24600D
BnaA08g02530D	chrA08_1964608_C_T	BnaA08g02530D	SYNONYMOUS_CODING	1	1	-	-	0.5	10	-	-	0.533333	8	0.521739	12	BnaA08g02530D_BnaC08g02750D
BnaA08g31400D	chrA08_random_1982731_G_A	BnaA08g31400D	NON_SYNONYMOUS_CODING	0.7	7	-	-	0.47619	10	-	-	0.714286	10	0.75	15	BnaA08g31400D_BnaC08g16430D
BnaA10g03730D	chrA10_1985489_C_T	BnaA10g03730D	SPLICE_SITE_ACCEPTOR	1	12	-	-	-	-	0.592593	16	1	28	0.513514	19	BnaA10g03730D_BnaC05g03680D
BnaA05g03730D	chrA05_2004238_C_T	BnaA05g03730D	SYNONYMOUS_CODING	0.25	2	-	-	0.56	14	1	26	1	21	-	-	BnaA05g03730D_BnaC04g03320D
BnaA06g40380D	chrA06_random_2021533_C_T	BnaA06g40380D	SYNONYMOUS_CODING	0.4	2	-	-	1	13	-	-	1	15	1	4	BnaA06g40380D_BnaC07g19280D
BnaA10g30040D	chrA10_random_2033822_C_T	BnaA10g30040D	NON_SYNONYMOUS_CODING	0.5	2	-	-	1	22	0.483871	15	0.466667	7	1	23	-
BnaA10g03830D	chrA10_2042215_C_T	BnaA10g03830D	NON_SYNONYMOUS_CODING	1	3	-	-	-	-	0.384615	5	1	12	0.5	9	BnaA10g03830D_BnaC05g03750D
BnaA09g04090D	chrA09_2043507_G_A	BnaA09g04090D	SYNONYMOUS_CODING	0.6	3	-	-	0.464286	13	1	22	0.421053	16	0.473684	9	BnaA09g04090D_BnaC09g03470D
BnaA10g03850D	chrA10_2050888_C_T	BnaA10g03850D	SYNONYMOUS_CODING	1	9	-	-	-	-	0.5	13	1	39	0.5	9	BnaA10g03850D_BnaC05g03790D
BnaC04g02900D	chrC04_2054499_G_A	BnaC04g02900D	NON_SYNONYMOUS_CODING	0.5	2	-	-	0.5	21	1	27	-	-	0.424242	14	-
BnaA02g04630D	chrA02_2070189_G_A	BnaA02g04630D	SYNONYMOUS_CODING	0.4	2	-	-	0.392857	11	0.4	14	0.40625	13	-	-	BnaA02g04630D_BnaC02g09300D
BnaA10g30100D	chrA10_random_2070305_C_T	BnaA10g30100D	NON_SYNONYMOUS_CODING	0.333333	3	-	-	1	26	0.277778	5	0.516129	16	1	29	BnaA10g30100D_BnaC09g44310D
BnaA02g04740D	chrA02_2099000_G_A	BnaA02g04740D	NON_SYNONYMOUS_CODING	0.176471	3	-	-	0.3	9	0.25	9	0.255814	11	-	-	-
BnaUnng01590D	chrUnn_random_2107061_G_A	BnaUnng01590D	NON_SYNONYMOUS_CODING	0.6	3	-	-	0.655172	19	1	17	0.5	16	-	-	-
BnaC08g02670D	chrC08_2123458_C_T	BnaC08g02670D	NON_SYNONYMOUS_CODING	0.5	2	-	-	0.5	7	-	-	0.423077	11	1	18	BnaA08g02460D_BnaC08g02670D
BnaC01g42870D	chrC01_random_2136188_G_A	BnaC01g42870D	NON_SYNONYMOUS_CODING	1	10	-	-	1	30	0.612903	19	0.483871	15	0.387097	12	-
BnaA09g04410D	chrA09_2156884_G_A	BnaA09g04410D	NON_SYNONYMOUS_CODING	0.666667	4	-	-	0.538462	7	1	8	0.545455	6	0.625	5	BnaA09g04410D_BnaC09g03850D
BnaCnng02470D	chrCnn_random_2177254_C_T	BnaCnng02470D	NON_SYNONYMOUS_CODING	0.333333	3	-	-	0.285714	8	0.297297	11	0.421053	16	0.255319	12	-
BnaCnng02470D	chrCnn_random_2177260_G_T	BnaCnng02470D	NON_SYNONYMOUS_CODING	0.3	3	-	-	0.25	7	0.324324	12	0.333333	12	0.282609	13	-
BnaA10g30370D	chrA10_random_2182914_G_A	BnaA10g30370D	SYNONYMOUS_CODING	1	6	-	-	0.310345	9	0.571429	12	0.318182	7	1	26	BnaA10g30370D_BnaC09g49150D
BnaC04g54810D	chrC04_random_2202553_C_T	BnaC04g54810D	NON_SYNONYMOUS_CODING	0.5	4	-	-	0.416667	10	1	19	0.4	6	0.285714	4	-
BnaA05g04050D	chrA05_2207266_C_T	BnaA05g04050D	NON_SYNONYMOUS_CODING	0.666667	2	-	-	0.555556	10	0.888889	16	0.95	19	-	-	BnaA05g04050D_BnaC04g03770D
BnaA10g30470D	chrA10_random_2221303_G_A	BnaA10g30470D	NON_SYNONYMOUS_CODING	1	6	-	-	0.567568	21	0.5	15	0.681818	15	1	23	BnaA10g30470D_BnaC09g49290D
BnaA01g04770D	chrA01_2228341_C_T	BnaA01g04770D	SYNONYMOUS_CODING	0.777778	7	-	-	0.545455	18	0.516129	16	0.568182	25	0.5	20	BnaA01g04770D_BnaC01g06300D
BnaC07g01630D	chrC07_2236335_G_A	BnaC07g01630D	NON_SYNONYMOUS_CODING	0.636364	7	-	-	0.428571	9	0.545455	12	1	27	1	29	-
BnaA01g04860D	chrA01_2254964_C_T	BnaA01g04860D	NON_SYNONYMOUS_CODING	0.466667	7	-	-	0.48	12	0.461538	12	0.483871	15	0.516129	16	BnaA01g04860D_BnaC01g06400D
BnaC04g03120D	chrC04_2267231_G_A	BnaC04g03120D	NON_SYNONYMOUS_CODING	0.5	2	-	-	0.642857	18	1	21	-	-	-	-	BnaA05g03590D_BnaC04g03120D
BnaA10g04300D	chrA10_2269346_G_A	BnaA10g04300D	NON_SYNONYMOUS_CODING	1	6	-	-	-	-	0.692308	9	1	14	0.4375	7	BnaA10g04300D_BnaC05g04520D
BnaA05g04200D	chrA05_2269953_C_T	BnaA05g04200D	SYNONYMOUS_CODING	0.461538	6	-	-	0.52381	11	1	11	1	29	-	-	BnaA05g04200D_BnaC04g05020D
BnaA01g04940D	chrA01_2292770_C_T	BnaA01g04940D	SYNONYMOUS_CODING	0.3	3	-	-	0.163265	8	0.322581	10	0.293103	17	0.344262	21	BnaA01g04940D_BnaC01g06510D
BnaA01g36810D	chrA01_random_2294994_G_A	BnaA01g36810D	SYNONYMOUS_CODING	1	5	-	-	0.526316	10	1	11	0.461538	12	1	17	-
BnaC05g51320D	chrC05_random_2304859_G_A	BnaC05g51320D	NON_SYNONYMOUS_CODING	1	6	-	-	-	-	1	28	-	-	1	29	BnaA09g24120D_BnaC05g51320D
BnaA02g05170D	chrA02_2326678_G_A	BnaA02g05170D	NON_SYNONYMOUS_CODING	0.5	3	-	-	0.307692	12	0.193548	12	0.285714	14	-	-	-
BnaC05g51360D	chrC05_random_2374460_G_A	BnaC05g51360D	SYNONYMOUS_CODING	1	6	-	-	-	-	1	37	-	-	1	32	BnaA05g16150D_BnaC05g51360D
BnaA09g04910D	chrA09_2418130_G_A	BnaA09g04910D	SYNONYMOUS_CODING	0.5	2	-	-	0.2	2	1	13	0.4	8	0.6	9	BnaA09g04910D_BnaC09g04450D
BnaC03g05080D	chrC03_2447236_G_A	BnaC03g05080D	NON_SYNONYMOUS_CODING	1	5	-	-	-	-	0.428571	9	0.666667	12	1	28	BnaA03g03580D_BnaC03g05080D
BnaC03g05150D	chrC03_2472012_G_A	BnaC03g05150D	SYNONYMOUS_CODING	1	8	-	-	-	-	0.633333	19	0.542857	19	1	30	-
BnaC01g04780D	chrC01_2492298_C_T	BnaC01g04780D	NON_SYNONYMOUS_CODING	1	11	-	-	1	29	0.703704	19	0.451613	14	1	24	BnaA01g03510D_BnaC01g04780D
BnaA09g54280D	chrA09_random_2492645_C_T	BnaA09g54280D	NON_SYNONYMOUS_CODING	1	3	-	-	0.538462	7	1	6	0.461538	6	1	11	-
BnaA01g05300D	chrA01_2498749_G_A	BnaA01g05300D	NON_SYNONYMOUS_CODING	0.416667	5	-	-	0.407407	11	0.363636	12	0.366667	11	0.25	5	BnaA01g05300D_BnaC01g00150D
BnaA01g05340D	chrA01_2507366_G_A	BnaA01g05340D	NON_SYNONYMOUS_CODING	0.571429	4	-	-	0.35	7	0.612903	19	0.419355	13	0.433333	13	BnaA01g05340D_BnaC01g00200D
BnaA01g05340D	chrA01_2508874_G_A	BnaA01g05340D	SYNONYMOUS_CODING	0.666667	6	-	-	0.521739	12	0.6	15	0.576923	15	0.5	11	BnaA01g05340D_BnaC01g00200D
BnaA09g05120D	chrA09_2513918_G_A	BnaA09g05120D	SYNONYMOUS_CODING	0.4	2	-	-	0.5625	9	1	11	0.363636	4	0.5	7	BnaA09g05120D_BnaC09g04680D
BnaA08g03080D	chrA08_2515315_C_T	BnaA08g03080D	NON_SYNONYMOUS_CODING	0.5	4	-	-	0.392857	11	-	-	0.484848	16	0.478261	11	BnaA08g03080D_BnaC08g03370D
BnaA09g05220D	chrA09_2568331_G_A	BnaA09g05220D	NON_SYNONYMOUS_CODING	1	5	-	-	0.444444	12	1	14	0.461538	6	0.666667	10	BnaA09g05220D_BnaC09g04790D
BnaC07g01880D	chrC07_2577820_G_A	BnaC07g01880D	SYNONYMOUS_CODING	1	6	-	-	0.37037	10	0.363636	8	1	30	1	20	-
BnaC01g43120D	chrC01_random_2588895_C_T	BnaC01g43120D	NON_SYNONYMOUS_CODING	1	8	-	-	1	22	0.45	9	0.521739	12	0.571429	8	BnaA01g22260D_BnaC01g43120D
BnaA05g04940D	chrA05_2601257_C_T	BnaA05g04940D	NON_SYNONYMOUS_CODING	0.583333	7	-	-	0.452381	19	1	26	1	34	-	-	BnaA05g04940D_BnaC04g04280D
BnaA03g05720D	chrA03_2603974_C_T	BnaA03g05720D	NON_SYNONYMOUS_CODING	0.5	1	-	-	0.655172	19	-	-	0.52	13	0.32	8	BnaA03g05720D_BnaC03g07250D
BnaA09g54450D	chrA09_random_2604089_G_A	BnaA09g54450D	NON_SYNONYMOUS_CODING	1	7	-	-	0.636364	21	1	23	0.526316	10	1	25	BnaA09g54450D_BnaC05g50410D
BnaA05g36720D	chrA05_random_2632361_G_A	BnaA05g36720D	SYNONYMOUS_CODING	0.375	3	-	-	1	26	0.545455	12	0.964286	27	-	-	BnaA05g36720D_BnaCnng31410D
BnaC01g05160D	chrC01_2634592_C_T	BnaC01g05160D	SYNONYMOUS_CODING	1	1	-	-	1	6	0.333333	4	0.363636	4	1	9	BnaA01g03800D_BnaC01g05160D
BnaC07g50650D	chrC07_random_2639728_C_T	BnaC07g50650D	STOP_GAINED	0.375	3	-	-	0.5	10	-	-	1	26	0.3	6	-
BnaA05g36740D	chrA05_random_2641001_G_A	BnaA05g36740D	NON_SYNONYMOUS_CODING	0.571429	4	-	-	1	12	0.555556	5	1	14	-	-	BnaA05g36740D_BnaCnng31430D
BnaA01g05700D	chrA01_2649168_G_A	BnaA01g05700D	SPLICE_SITE_REGION	0.428571	3	-	-	0.580645	18	0.592593	16	0.542857	19	0.727273	16	BnaA01g05700D_BnaC01g00580D
BnaA03g05830D	chrA03_2654363_C_T	BnaA03g05830D	SYNONYMOUS_CODING	0.5	3	-	-	0.636364	14	-	-	0.586207	17	0.619048	13	BnaA03g05830D_BnaC03g07570D
BnaA03g05910D	chrA03_2698391_C_T	BnaA03g05910D	STOP_GAINED	0.363636	4	-	-	0.5	13	-	-	0.666667	14	0.657143	23	BnaA03g05910D_BnaC03g07670D
BnaC07g50800D	chrC07_random_2705488_G_A	BnaC07g50800D	SYNONYMOUS_CODING	0.4	2	-	-	0.478261	11	-	-	1	26	0.631579	12	-
BnaA01g05820D	chrA01_2711734_C_T	BnaA01g05820D	SYNONYMOUS_CODING	0.6	3	-	-	0.4	8	0.473684	9	0.571429	8	0.411765	7	BnaA01g05820D_BnaC01g07090D
BnaA09g05550D	chrA09_2738212_G_A	BnaA09g05550D	NON_SYNONYMOUS_CODING	0.571429	4	-	-	0.407407	11	1	19	0.653846	17	0.285714	8	BnaA09g05550D_BnaC09g05100D
BnaA01g05900D	chrA01_2739283_C_T	BnaA01g05900D	SYNONYMOUS_CODING	0.857143	6	-	-	0.48	12	0.6	12	0.5	13	0.714286	20	BnaA01g05900D_BnaC01g07150D
BnaA05g05250D	chrA05_2739646_C_T	BnaA05g05250D	SPLICE_SITE_REGION	0.555556	5	-	-	0.548387	17	1	33	1	16	-	-	BnaA05g05250D_BnaC04g04660D
BnaA05g05250D	chrA05_2739646_C_T	BnaA05g05250D	SYNONYMOUS_CODING	0.555556	5	-	-	0.548387	17	1	33	1	16	-	-	BnaA05g05250D_BnaC04g04660D
BnaA07g03130D	chrA07_2771545_C_T	BnaA07g03130D	NON_SYNONYMOUS_CODING	0.333333	2	-	-	0.764706	13	0.714286	5	0.722222	13	0.521739	12	BnaA07g03130D_BnaC07g06170D
BnaA03g06210D	chrA03_2796897_C_T	BnaA03g06210D	NON_SYNONYMOUS_CODING	0.666667	4	-	-	0.642857	9	-	-	0.545455	6	0.444444	8	BnaA03g06210D_BnaCnng75190D
BnaC08g03130D	chrC08_2825261_C_T	BnaC08g03130D	NON_SYNONYMOUS_CODING	0.333333	2	-	-	0.526316	10	-	-	0.464286	13	1	18	-
BnaA03g06340D	chrA03_2831112_C_T	BnaA03g06340D	NON_SYNONYMOUS_CODING	0.571429	4	-	-	0.444444	8	-	-	0.4	8	0.529412	9	BnaA03g06340D_BnaC03g08140D
BnaC08g03150D	chrC08_2836988_C_T	BnaC08g03150D	SYNONYMOUS_CODING	0.545455	6	-	-	0.5	11	-	-	0.631579	12	1	21	BnaA08g02900D_BnaC08g03150D
BnaC01g43340D	chrC01_random_2889711_C_T	BnaC01g43340D	SYNONYMOUS_CODING	1	6	-	-	1	27	0.631579	12	0.571429	12	0.37037	10	BnaA01g22750D_BnaC01g43340D
BnaC04g03930D	chrC04_2903646_G_A	BnaC04g03930D	NON_SYNONYMOUS_CODING	0.454545	5	-	-	0.446809	21	0.904762	38	-	-	-	-	BnaA05g04510D_BnaC04g03930D
BnaC07g51270D	chrC07_random_2927798_G_A	BnaC07g51270D	SYNONYMOUS_CODING	0.4	2	-	-	0.230769	3	0.647059	11	1	13	1	12	-
BnaC03g06030D	chrC03_2936948_G_A	BnaC03g06030D	SYNONYMOUS_CODING	1	9	-	-	-	-	1	33	0.588235	20	1	31	BnaA03g04490D_BnaC03g06030D
BnaA03g06600D	chrA03_2949738_C_T	BnaA03g06600D	NON_SYNONYMOUS_CODING	0.5	5	-	-	0.5	13	-	-	0.575758	19	0.542857	19	BnaA03g06600D_BnaC03g08450D
BnaC03g74910D	chrC03_random_2960940_G_A	BnaC03g74910D	NON_SYNONYMOUS_CODING	0.7	7	-	-	-	-	0.545455	6	0.428571	9	1	18	-
BnaA03g06630D	chrA03_2964486_C_T	BnaA03g06630D	NON_SYNONYMOUS_CODING	0.5	4	-	-	0.666667	18	-	-	0.5	14	0.576923	15	BnaA03g06630D_BnaC03g08480D
BnaA09g06120D	chrA09_2998791_G_A	BnaA09g06120D	NON_SYNONYMOUS_CODING	0.571429	4	-	-	0.5	7	1	8	0.777778	7	0.352941	6	BnaA09g06120D_BnaC09g05660D
BnaC09g05110D	chrC09_3016428_C_T	BnaC09g05110D	NON_SYNONYMOUS_CODING	1	7	-	-	0.516129	16	-	-	-	-	0.541667	13	BnaA09g05560D_BnaC09g05110D
BnaA09g55050D	chrA09_random_3021870_G_A	BnaA09g55050D	SYNONYMOUS_CODING	1	5	-	-	0.5	8	1	8	0.25	5	1	20	BnaA09g55050D_BnaC08g25770D
BnaC05g51580D	chrC05_random_3037820_C_T	BnaC05g51580D	SYNONYMOUS_CODING	1	5	-	-	-	-	1	12	-	-	1	21	-
BnaA01g06550D	chrA01_3038631_C_T	BnaA01g06550D	NON_SYNONYMOUS_CODING	0.5	2	-	-	0.590909	13	0.470588	8	0.518519	14	0.516129	16	BnaA01g06550D_BnaC01g07830D
BnaA03g06870D	chrA03_3050975_C_T	BnaA03g06870D	SYNONYMOUS_CODING	0.375	3	-	-	0.388889	7	-	-	0.535714	15	0.411765	7	BnaA03g06870D_BnaC03g08770D
BnaA07g03410D	chrA07_3057007_C_T	BnaA07g03410D	NON_SYNONYMOUS_CODING	0.5	4	-	-	0.473684	9	0.5625	9	0.578947	11	0.266667	4	BnaA07g03410D_BnaC07g05860D
BnaA01g06620D	chrA01_3077893_C_T	BnaA01g06620D	SYNONYMOUS_CODING	0.6	3	-	-	0.466667	7	0.833333	10	0.75	9	0.461538	6	BnaA01g06620D_BnaC01g07950D
BnaC01g05820D	chrC01_3087970_C_T	BnaC01g05820D	SPLICE_SITE_REGION	1	8	-	-	0.869565	20	0.526316	10	0.222222	6	0.875	14	BnaA01g04360D_BnaC01g05820D
BnaA05g05880D	chrA05_3089898_C_T	BnaA05g05880D	NON_SYNONYMOUS_CODING	0.4	2	-	-	0.555556	10	0.923077	12	1	11	-	-	BnaA05g05880D_BnaC04g05740D
BnaA09g55320D	chrA09_random_3131049_C_T	BnaA09g55320D	NON_SYNONYMOUS_CODING	1	8	-	-	0.37931	11	1	18	0.424242	14	1	26	BnaA09g55320D_BnaC08g29500D
BnaA03g07140D	chrA03_3160762_C_T	BnaA03g07140D	NON_SYNONYMOUS_CODING	0.4	4	-	-	0.5	16	-	-	0.6	15	0.631579	24	BnaA03g07140D_BnaC03g09060D
BnaA05g05950D	chrA05_3167051_C_T	BnaA05g05950D	SYNONYMOUS_CODING	0.444444	4	-	-	0.535714	15	0.827586	24	0.744681	35	-	-	BnaA05g05950D_BnaCnng44430D
BnaA03g07230D	chrA03_3209870_C_T	BnaA03g07230D	NON_SYNONYMOUS_CODING	0.545455	6	-	-	0.439024	18	-	-	0.489362	23	0.485714	17	BnaA03g07230D_BnaC03g09150D
BnaA03g07230D	chrA03_3209870_C_T	BnaA03g07230D	SPLICE_SITE_REGION	0.545455	6	-	-	0.439024	18	-	-	0.489362	23	0.485714	17	BnaA03g07230D_BnaC03g09150D
BnaA01g06850D	chrA01_3215202_C_T	BnaA01g06850D	SPLICE_SITE_REGION	0.5	6	-	-	0.463415	19	0.390244	16	0.636364	14	0.541667	13	BnaA01g06850D_BnaC01g08210D
BnaA01g06860D	chrA01_3228827_C_T	BnaA01g06860D	NON_SYNONYMOUS_CODING	0.5	6	-	-	0.347826	8	0.545455	18	0.62069	18	0.68	17	BnaA01g06860D_BnaC01g08230D
BnaC01g06130D	chrC01_3229146_A_T	BnaC01g06130D	NON_SYNONYMOUS_CODING	1	2	-	-	1	10	0.5	5	0.666667	12	1	11	BnaA01g04620D_BnaC01g06130D
BnaA03g07280D	chrA03_3232899_C_T	BnaA03g07280D	NON_SYNONYMOUS_CODING	0.666667	6	-	-	0.37037	10	-	-	0.5	12	0.380952	8	BnaA03g07280D_BnaC03g09230D
BnaA04g04380D	chrA04_3236369_C_T	BnaA04g04380D	NON_SYNONYMOUS_CODING	0.285714	2	-	-	0.647059	11	-	-	1	29	0.5	14	BnaA04g04380D_BnaC04g26610D
BnaC03g75030D	chrC03_random_3250395_C_T	BnaC03g75030D	SYNONYMOUS_CODING	0.333333	2	-	-	-	-	0.481481	13	0.392857	11	1	34	-
BnaC03g06830D	chrC03_3269410_G_A	BnaC03g06830D	NON_SYNONYMOUS_CODING	0.9	9	-	-	-	-	0.952381	20	0.636364	14	0.944444	17	BnaA03g05300D_BnaC03g06830D
BnaA02g06900D	chrA02_3271890_G_A	BnaA02g06900D	NON_SYNONYMOUS_CODING	0.5	5	-	-	0.448276	13	0.5625	18	0.576923	15	-	-	BnaA02g06900D_BnaC02g44310D
BnaA05g06140D	chrA05_3277306_C_T	BnaA05g06140D	NON_SYNONYMOUS_CODING	0.75	3	-	-	-	-	1	10	1	10	-	-	BnaA05g06140D_BnaC04g06350D
BnaC01g43700D	chrC01_random_3301381_G_A	BnaC01g43700D	SYNONYMOUS_CODING	0.5	2	-	-	1	22	0.55	11	0.5	13	0.5	12	BnaA01g25170D_BnaC01g43700D
BnaA09g06860D	chrA09_3336048_G_A	BnaA09g06860D	NON_SYNONYMOUS_CODING	0.363636	4	-	-	0.481481	13	1	29	0.470588	8	1	17	BnaA09g06860D_BnaC09g06360D
BnaA09g06920D	chrA09_3365590_G_A	BnaA09g06920D	NON_SYNONYMOUS_CODING	0.666667	6	-	-	0.305556	11	1	22	0.432432	16	0.961538	25	BnaA09g06920D_BnaC09g06420D
BnaAnng03410D	chrAnn_random_3366484_C_T	BnaAnng03410D	NON_SYNONYMOUS_CODING	0.8	8	-	-	0.424242	14	0.965517	28	0.35	7	0.842105	16	BnaAnng03410D_BnaC01g23960D
BnaA03g07620D	chrA03_3393312_C_T	BnaA03g07620D	NON_SYNONYMOUS_CODING	0.5	2	-	-	0.615385	16	-	-	0.512821	20	0.548387	17	BnaA03g07620D_BnaC03g09640D
BnaA03g07630D	chrA03_3397755_C_T	BnaA03g07630D	NON_SYNONYMOUS_CODING	0.5	3	-	-	0.565217	13	-	-	0.6	24	0.482759	14	BnaA03g07630D_BnaC03g09650D
BnaC04g55780D	chrC04_random_3422144_C_T	BnaC04g55780D	SYNONYMOUS_CODING	0.333333	2	-	-	0.5	16	1	18	0.428571	12	0.578947	11	BnaA04g06660D_BnaC04g55780D
BnaAnng03510D	chrAnn_random_3430736_C_T	BnaAnng03510D	NON_SYNONYMOUS_CODING	0.857143	6	-	-	0.4	12	0.92	23	0.48	12	0.875	21	BnaAnng03510D_BnaC01g24020D
BnaA09g07050D	chrA09_3451612_G_A	BnaA09g07050D	SYNONYMOUS_CODING	0.75	6	-	-	0.454545	10	0.894737	17	0.466667	7	1	19	BnaA09g07050D_BnaC09g06740D
BnaC04g04770D	chrC04_3476318_G_A	BnaC04g04770D	SYNONYMOUS_CODING	0.4	4	-	-	0.6	18	1	24	-	-	-	-	BnaA05g05380D_BnaC04g04770D
BnaC03g07450D	chrC03_3517464_G_A	BnaC03g07450D	NON_SYNONYMOUS_CODING	1	13	-	-	-	-	1	20	0.483871	15	1	28	-
BnaC01g06730D	chrC01_3519205_C_T	BnaC01g06730D	NON_SYNONYMOUS_CODING	1	1	-	-	1	12	1	7	0.5625	9	1	8	-
BnaA09g56130D	chrA09_random_3587163_G_A	BnaA09g56130D	SYNONYMOUS_CODING	1	5	-	-	0.352941	6	1	5	0.75	12	1	15	-
BnaC03g07670D	chrC03_3615791_G_A	BnaC03g07670D	NON_SYNONYMOUS_CODING	1	5	-	-	-	-	0.931034	27	0.526316	10	0.882353	15	BnaA03g05910D_BnaC03g07670D
BnaA09g56220D	chrA09_random_3641909_C_T	BnaA09g56220D	NON_SYNONYMOUS_CODING	1	8	-	-	0.454545	10	1	14	0.65625	21	1	28	BnaA09g56220D_BnaC08g38280D
BnaC07g02860D	chrC07_3652085_C_T	BnaC07g02860D	NON_SYNONYMOUS_CODING	1	8	-	-	0.457143	16	0.418605	18	0.463415	19	1	41	-
BnaA09g07510D	chrA09_3705467_G_A	BnaA09g07510D	NON_SYNONYMOUS_CODING	0.333333	4	-	-	0.368421	7	1	22	0.956522	22	0.941176	16	BnaA09g07510D_BnaC09g07390D
BnaC01g07150D	chrC01_3714695_C_T	BnaC01g07150D	NON_SYNONYMOUS_CODING	1	7	-	-	1	28	1	29	0.482759	14	1	27	BnaA01g05900D_BnaC01g07150D
BnaA09g07580D	chrA09_3723127_G_A	BnaA09g07580D	NON_SYNONYMOUS_CODING	0.5	4	-	-	0.545455	6	1	13	1	12	1	22	BnaA09g07580D_BnaC09g07510D
BnaA02g07920D	chrA02_3752445_G_A	BnaA02g07920D	SYNONYMOUS_CODING	0.555556	5	-	-	0.709677	22	0.458333	11	1	22	-	-	BnaA02g07920D_BnaC02g11010D
BnaA04g05110D	chrA04_3763984_C_T	BnaA04g05110D	SPLICE_SITE_REGION	0.75	9	-	-	0.461538	12	-	-	1	39	0.653846	17	BnaA04g05110D_BnaCnng50210D
BnaA09g07810D	chrA09_3809178_G_A	BnaA09g07810D	NON_SYNONYMOUS_CODING	1	3	-	-	0.380952	8	1	14	1	23	1	19	-
BnaC03g08070D	chrC03_3815048_G_A	BnaC03g08070D	SYNONYMOUS_CODING	1	10	-	-	-	-	0.95	19	0.448276	13	1	29	BnaA03g06270D_BnaC03g08070D
BnaA07g03910D	chrA07_3821165_G_A	BnaA07g03910D	SPLICE_SITE_REGION	0.5	6	-	-	0.451613	14	0.487179	19	0.475	19	0.558824	19	-
BnaC01g07360D	chrC01_3843185_C_T	BnaC01g07360D	SYNONYMOUS_CODING	1	5	-	-	1	26	1	11	0.692308	9	1	17	BnaA01g06110D_BnaC01g07360D
BnaC04g05400D	chrC04_3844831_G_A	BnaC04g05400D	NON_SYNONYMOUS_CODING	1	11	-	-	0.516129	16	1	20	-	-	-	-	-
BnaC08g48930D	chrC08_random_3854445_G_A	BnaC08g48930D	NON_SYNONYMOUS_CODING	1	3	-	-	1	10	1	10	0.346154	9	0.611111	11	-
BnaC01g44230D	chrC01_random_3860905_C_T	BnaC01g44230D	SYNONYMOUS_CODING	1	4	-	-	1	14	0.5	8	0.444444	4	0.541667	13	-
BnaC08g48970D	chrC08_random_3887168_G_A	BnaC08g48970D	NON_SYNONYMOUS_CODING	1	8	-	-	1	21	1	27	0.6	12	0.434783	10	BnaA09g37740D_BnaC08g48970D
BnaA02g08290D	chrA02_3943459_G_A	BnaA02g08290D	NON_SYNONYMOUS_CODING	0.333333	3	-	-	0.666667	12	0.388889	7	0.933333	14	-	-	BnaA02g08290D_BnaC02g11760D
BnaA09g08180D	chrA09_3948253_G_A	BnaA09g08180D	NON_SYNONYMOUS_CODING	1	8	-	-	0.434783	10	0.947368	36	0.482759	14	1	25	BnaA09g08180D_BnaC09g08380D
BnaC03g08340D	chrC03_3951791_G_A	BnaC03g08340D	SYNONYMOUS_CODING	1	9	-	-	-	-	1	16	0.541667	13	1	19	BnaA03g06500D_BnaC03g08340D
BnaA02g08310D	chrA02_3959330_G_A	BnaA02g08310D	NON_SYNONYMOUS_CODING	0.555556	5	-	-	0.5	11	0.5	8	1	19	-	-	-
BnaA05g07370D	chrA05_3967174_C_T	BnaA05g07370D	SYNONYMOUS_CODING	0.333333	3	-	-	1	24	1	21	1	30	-	-	BnaA05g07370D_BnaC04g08190D
BnaC01g44410D	chrC01_random_3975915_C_T	BnaC01g44410D	NON_SYNONYMOUS_CODING	1	11	-	-	1	27	0.730769	19	0.419355	13	0.380952	8	BnaA01g37010D_BnaC01g44410D
BnaC01g07640D	chrC01_3995131_C_T	BnaC01g07640D	STOP_GAINED	1	7	-	-	1	28	1	23	0.32	8	1	22	BnaA01g06370D_BnaC01g07640D
BnaA10g05820D	chrA10_4001218_G_A	BnaA10g05820D	NON_SYNONYMOUS_CODING	1	8	-	-	-	-	0.4	8	1	22	0.526316	10	BnaA10g05820D_BnaC09g27320D
BnaC08g49090D	chrC08_random_4001561_C_T	BnaC08g49090D	STOP_GAINED	1	7	-	-	1	24	1	22	0.72	18	0.375	9	-
BnaC01g07660D	chrC01_4002752_C_T	BnaC01g07660D	SYNONYMOUS_CODING	1	9	-	-	1	24	1	19	0.318182	7	1	20	BnaA01g06460D_BnaC01g07660D
BnaA09g57050D	chrA09_random_4003336_C_T	BnaA09g57050D	NON_SYNONYMOUS_CODING	1	13	-	-	0.310345	9	-	-	0.642857	18	1	30	BnaA09g57050D_BnaC08g39570D
BnaA10g05850D	chrA10_4021082_G_A	BnaA10g05850D	SYNONYMOUS_CODING	1	8	-	-	-	-	0.535714	15	1	27	0.515152	17	BnaA10g05850D_BnaC09g27290D
BnaC01g07780D	chrC01_4032207_C_T	BnaC01g07780D	SYNONYMOUS_CODING	1	3	-	-	1	20	1	19	0.5	10	1	23	-
BnaA01g08480D	chrA01_4046571_G_A	BnaA01g08480D	SYNONYMOUS_CODING	0.4	4	-	-	0.5	13	0.413793	12	0.459459	17	0.607143	17	BnaA01g08480D_BnaCnng56940D
BnaC01g44500D	chrC01_random_4051333_G_A	BnaC01g44500D	NON_SYNONYMOUS_CODING	0.833333	5	-	-	0.769231	10	0.296296	8	0.470588	8	0.461538	12	-
BnaA03g59910D	chrA03_random_4065810_C_T	BnaA03g59910D	NON_SYNONYMOUS_CODING	0.4	2	-	-	0.631579	12	0.555556	10	-	-	0.7	14	-
BnaA09g08300D	chrA09_4067350_G_A	BnaA09g08300D	NON_SYNONYMOUS_CODING	0.888889	8	-	-	0.535714	15	0.939394	31	0.5	15	1	22	BnaA09g08300D_BnaC09g08550D
BnaAnng04070D	chrAnn_random_4068355_G_A	BnaAnng04070D	NON_SYNONYMOUS_CODING	1	5	-	-	0.409091	9	1	9	0.526316	10	1	19	-
BnaA05g07630D	chrA05_4151896_C_T	BnaA05g07630D	NON_SYNONYMOUS_CODING	0.6	3	-	-	1	28	1	15	1	28	-	-	BnaA05g07630D_BnaC04g08520D
BnaA10g05970D	chrA10_4173237_G_A	BnaA10g05970D	SYNONYMOUS_CODING	1	8	-	-	-	-	0.346154	9	1	28	0.35	7	-
BnaC03g08890D	chrC03_4210373_G_A	BnaC03g08890D	SPLICE_SITE_REGION	1	11	-	-	-	-	1	17	0.681818	15	1	28	BnaA03g07030D_BnaC03g08890D
BnaC03g08890D	chrC03_4210373_G_A	BnaC03g08890D	SYNONYMOUS_CODING	1	11	-	-	-	-	1	17	0.681818	15	1	28	BnaA03g07030D_BnaC03g08890D
BnaC03g75470D	chrC03_random_4246840_C_T	BnaC03g75470D	NON_SYNONYMOUS_CODING	0.714286	5	-	-	-	-	0.416667	10	0.457143	16	0.851852	23	-
BnaA09g08550D	chrA09_4273039_C_A	BnaA09g08550D	NON_SYNONYMOUS_CODING	0.5	7	-	-	0.467742	29	0.459459	17	0.3	15	0.522727	23	BnaA09g08550D_BnaCnng52630D
BnaUnng03070D	chrUnn_random_4282104_G_A	BnaUnng03070D	NON_SYNONYMOUS_CODING	1	5	-	-	1	23	0.571429	12	0.333333	9	0.428571	6	-
BnaC03g09060D	chrC03_4282257_G_A	BnaC03g09060D	SYNONYMOUS_CODING	1	6	-	-	-	-	1	18	0.5	14	1	18	BnaA03g07140D_BnaC03g09060D
BnaA04g05520D	chrA04_4293768_C_T	BnaA04g05520D	NON_SYNONYMOUS_CODING	0.444444	4	-	-	0.45	9	-	-	1	20	0.26087	6	BnaA04g05520D_BnaC04g28260D
BnaA05g07880D	chrA05_4321960_C_T	BnaA05g07880D	SYNONYMOUS_CODING	1	5	-	-	1	31	1	33	1	36	-	-	-
BnaC04g56750D	chrC04_random_4323423_C_T	BnaC04g56750D	SYNONYMOUS_CODING	0.555556	5	-	-	0.416667	10	0.590909	13	0.454545	15	0.538462	14	-
BnaC04g06000D	chrC04_4328452_G_A	BnaC04g06000D	NON_SYNONYMOUS_CODING	1	7	-	-	0.441176	15	1	37	0.344828	10	-	-	BnaA05g34650D_BnaC04g06000D
BnaC09g54650D	chrC09_random_4343415_G_A	BnaC09g54650D	NON_SYNONYMOUS_CODING	0.733333	11	-	-	0.333333	14	0.4	12	-	-	-	-	BnaA10g19570D_BnaC09g54650D
BnaC02g08080D	chrC02_4362430_G_A	BnaC02g08080D	SYNONYMOUS_CODING	0.333333	2	-	-	0.666667	10	0.625	10	0.411765	7	0.576923	15	BnaA02g35160D_BnaC02g08080D
BnaA07g04220D	chrA07_4405461_C_T	BnaA07g04220D	NON_SYNONYMOUS_CODING	0.375	3	-	-	0.409091	9	0.26087	6	0.307692	4	0.555556	10	BnaA07g04220D_BnaCnng64180D
BnaC03g09300D	chrC03_4459940_G_A	BnaC03g09300D	SYNONYMOUS_CODING	1	8	-	-	-	-	1	25	0.5	12	1	30	BnaA03g07340D_BnaC03g09300D
BnaA03g60080D	chrA03_random_4467752_G_A	BnaA03g60080D	NON_SYNONYMOUS_CODING	0.6	3	-	-	0.5	18	0.678571	19	-	-	0.333333	10	-
BnaA09g08990D	chrA09_4489355_G_A	BnaA09g08990D	SPLICE_SITE_REGION	1	14	-	-	0.5	20	1	26	0.6	18	1	41	BnaA09g08990D_BnaC09g09250D
BnaA03g09980D	chrA03_4494648_C_T	BnaA03g09980D	NON_SYNONYMOUS_CODING	0.4	2	-	-	0.56	14	-	-	0.470588	16	0.777778	14	BnaA03g09980D_BnaC03g12640D
BnaC04g06300D	chrC04_4505504_G_A	BnaC04g06300D	SYNONYMOUS_CODING	1	10	-	-	0.692308	18	1	27	0.545455	12	-	-	BnaA05g06090D_BnaC04g06300D
BnaC03g09450D	chrC03_4519209_G_A	BnaC03g09450D	SYNONYMOUS_CODING	1	4	-	-	-	-	1	18	0.478261	11	1	19	BnaAnng22780D_BnaC03g09450D
BnaA01g09290D	chrA01_4537257_G_A	BnaA01g09290D	NON_SYNONYMOUS_CODING	0.625	5	-	-	0.566667	17	0.631579	12	0.35	7	1	19	-
BnaC08g04200D	chrC08_4572703_C_T	BnaC08g04200D	NON_SYNONYMOUS_CODING	0.526316	10	-	-	0.423077	11	-	-	0.576923	15	1	18	-
BnaA02g09250D	chrA02_4573207_G_A	BnaA02g09250D	SYNONYMOUS_STOP	0.571429	4	-	-	0.378378	14	0.517241	15	1	36	-	-	BnaA02g09250D_BnaC02g13300D
BnaA03g10210D	chrA03_4584740_C_T	BnaA03g10210D	SYNONYMOUS_CODING	0.181818	2	-	-	0.5	8	-	-	0.461538	6	0.45	9	BnaA03g10210D_BnaC03g12880D
BnaA04g06000D	chrA04_4616257_C_T	BnaA04g06000D	NON_SYNONYMOUS_CODING	0.5	4	-	-	0.222222	12	-	-	0.666667	36	0.288136	17	-
BnaC03g09610D	chrC03_4629195_G_A	BnaC03g09610D	SPLICE_SITE_DONOR	1	8	-	-	-	-	1	29	0.3	6	1	22	BnaA03g07590D_BnaC03g09610D
BnaA05g08380D	chrA05_4651842_C_T	BnaA05g08380D	NON_SYNONYMOUS_CODING	0.4	2	-	-	0.978261	45	0.444444	12	0.860465	37	-	-	BnaA05g08380D_BnaC04g09450D
BnaC02g48430D	chrC02_random_4670033_C_T	BnaC02g48430D	NON_SYNONYMOUS_CODING	0.5	6	-	-	-	-	0.5	16	0.484848	16	-	-	BnaA02g31670D_BnaC02g48430D
BnaC02g48440D	chrC02_random_4678502_C_T	BnaC02g48440D	NON_SYNONYMOUS_CODING	0.833333	5	-	-	-	-	0.75	12	0.461538	12	-	-	BnaA02g31680D_BnaC02g48440D
BnaA09g09400D	chrA09_4700493_C_A	BnaA09g09400D	NON_SYNONYMOUS_CODING	0.181818	2	-	-	0.394737	15	0.421053	8	0.347826	8	0.375	9	-
BnaA10g06290D	chrA10_4752143_C_T	BnaA10g06290D	SYNONYMOUS_CODING	1	11	-	-	-	-	0.515152	17	1	32	0.454545	20	BnaA10g06290D_BnaC09g28950D
BnaA09g09530D	chrA09_4774057_G_A	BnaA09g09530D	NON_SYNONYMOUS_CODING	1	10	-	-	0.578947	11	1	16	0.481481	13	1	23	BnaA09g09530D_BnaC09g09700D
BnaC06g04080D	chrC06_4782893_C_T	BnaC06g04080D	SYNONYMOUS_CODING	0.6	3	-	-	0.634146	26	-	-	0.405405	15	1	31	-
BnaUnng03380D	chrUnn_random_4840909_G_A	BnaUnng03380D	NON_SYNONYMOUS_CODING	0.285714	2	-	-	0.363636	12	1	26	0.411765	7	0.310345	9	-
BnaCnng05170D	chrCnn_random_4846161_G_A	BnaCnng05170D	SYNONYMOUS_CODING	0.6	6	-	-	0.645161	20	1	25	0.515152	17	0.512821	20	BnaA05g09820D_BnaCnng05170D
BnaC03g10070D	chrC03_4848676_G_A	BnaC03g10070D	SYNONYMOUS_CODING	1	4	-	-	-	-	1	18	0.527778	19	1	34	BnaA03g56190D_BnaC03g10070D
BnaA05g08810D	chrA05_4865196_C_T	BnaA05g08810D	STOP_GAINED	0.5	4	-	-	1	23	0.555556	15	1	36	-	-	BnaA05g08810D_BnaC04g10220D
BnaA01g09900D	chrA01_4882833_G_A	BnaA01g09900D	NON_SYNONYMOUS_CODING	0.666667	4	-	-	0.714286	15	0.5	6	0.45	9	1	15	BnaA01g09900D_BnaC01g11550D
BnaA05g08850D	chrA05_4888961_C_T	BnaA05g08850D	SYNONYMOUS_CODING	1	4	-	-	1	15	0.4	6	1	11	-	-	BnaA05g08850D_BnaC04g10260D
BnaA05g08890D	chrA05_4907909_C_T	BnaA05g08890D	SPLICE_SITE_REGION	0.333333	2	-	-	1	40	0.44	11	1	27	-	-	BnaA05g08890D_BnaC04g10300D
BnaA10g06470D	chrA10_4931229_C_T	BnaA10g06470D	NON_SYNONYMOUS_CODING	1	5	-	-	-	-	0.642857	9	1	20	0.65	13	BnaA10g06470D_BnaC09g29340D
BnaA09g09760D	chrA09_4932856_G_A	BnaA09g09760D	NON_SYNONYMOUS_CODING	1	2	-	-	0.541667	13	0.966667	29	0.5	17	0.885714	31	BnaA09g09760D_BnaCnng22640D
BnaA05g09040D	chrA05_4968544_C_T	BnaA05g09040D	NON_SYNONYMOUS_CODING	0.571429	4	-	-	1	29	0.409091	9	1	25	-	-	-
BnaC03g76350D	chrC03_random_4997484_C_T	BnaC03g76350D	SYNONYMOUS_CODING	1	9	-	-	0.695652	16	0.666667	16	0.521739	12	1	25	BnaA08g16360D_BnaC03g76350D
BnaA09g09840D	chrA09_5005028_C_A	BnaA09g09840D	NON_SYNONYMOUS_CODING	0.571429	4	-	-	0.233333	7	0.424242	14	0.441176	15	0.314286	11	-
BnaC03g10400D	chrC03_5020402_G_A	BnaC03g10400D	NON_SYNONYMOUS_CODING	1	5	-	-	-	-	1	14	0.565217	13	1	16	BnaA03g08200D_BnaC03g10400D
BnaA08g05070D	chrA08_5044353_G_A	BnaA08g05070D	SYNONYMOUS_CODING	0.555556	5	-	-	0.454545	15	-	-	0.342857	12	0.380952	8	BnaA08g05070D_BnaC08g47120D
BnaC03g10520D	chrC03_5049095_G_A	BnaC03g10520D	NON_SYNONYMOUS_CODING	1	5	-	-	-	-	1	19	0.315789	6	0.95	19	BnaA03g08270D_BnaC03g10520D
BnaA01g10260D	chrA01_5123267_G_A	BnaA01g10260D	NON_SYNONYMOUS_CODING	1	2	-	-	0.529412	9	0.571429	4	0.214286	3	1	15	BnaA01g10260D_BnaC01g41260D
BnaA10g06710D	chrA10_5173278_C_T	BnaA10g06710D	NON_SYNONYMOUS_CODING	1	4	-	-	-	-	0.4	8	1	25	0.625	10	BnaA10g06710D_BnaC09g29660D
BnaA09g10210D	chrA09_5225817_G_A	BnaA09g10210D	NON_SYNONYMOUS_CODING	1	11	-	-	0.565217	13	1	22	0.333333	6	1	24	BnaA09g10210D_BnaC09g10360D
BnaC08g04610D	chrC08_5228208_C_T	BnaC08g04610D	NON_SYNONYMOUS_CODING	0.7	7	-	-	0.592593	16	-	-	0.59375	19	1	25	BnaA08g03950D_BnaC08g04610D
BnaC08g04640D	chrC08_5273221_C_T	BnaC08g04640D	SYNONYMOUS_CODING	0.444444	4	-	-	0.37037	10	-	-	0.541667	13	0.666667	16	BnaA08g04000D_BnaC08g04640D
BnaA01g10590D	chrA01_5292311_G_A	BnaA01g10590D	NON_SYNONYMOUS_CODING	0.571429	4	-	-	0.28125	9	0.580645	18	0.34375	11	1	28	BnaA01g10590D_BnaC01g12120D
BnaA01g10620D	chrA01_5300900_G_A	BnaA01g10620D	NON_SYNONYMOUS_CODING	0.666667	4	-	-	0.428571	12	0.470588	8	0.5	10	1	30	BnaA01g10620D_BnaC01g12150D
BnaC03g10970D	chrC03_5311165_G_A	BnaC03g10970D	SYNONYMOUS_CODING	1	6	-	-	0.346154	9	1	34	0.44	11	1	27	BnaA03g08660D_BnaC03g10970D
BnaA03g11790D	chrA03_5311559_C_T	BnaA03g11790D	SYNONYMOUS_CODING	0.666667	4	-	-	1	22	-	-	0.571429	12	-	-	BnaA03g11790D_BnaC03g14490D
BnaCnng05740D	chrCnn_random_5334209_G_A	BnaCnng05740D	SYNONYMOUS_CODING	0.5625	9	-	-	0.245614	14	0.724138	21	0.319149	15	-	-	-
BnaA10g06820D	chrA10_5335038_C_T	BnaA10g06820D	SPLICE_SITE_DONOR	1	3	-	-	-	-	0.32	8	1	16	0.470588	8	-
BnaA05g09700D	chrA05_5340455_C_T	BnaA05g09700D	SPLICE_SITE_REGION	0.545455	6	-	-	1	27	-	-	1	34	-	-	BnaA05g09700D_BnaCnng44830D
BnaA02g10460D	chrA02_5373068_G_A	BnaA02g10460D	SYNONYMOUS_CODING	0.363636	4	-	-	-	-	0.545455	12	0.952381	20	-	-	BnaA02g10460D_BnaC02g14580D
BnaA08g05490D	chrA08_5403169_G_A	BnaA08g05490D	NON_SYNONYMOUS_CODING	0.416667	5	-	-	0.967742	30	-	-	-	-	0.516129	16	BnaA08g05490D_BnaC06g31480D
BnaA01g10820D	chrA01_5409391_G_A	BnaA01g10820D	NON_SYNONYMOUS_CODING	0.6	6	-	-	0.483871	15	0.545455	18	0.578947	22	1	21	BnaA01g10820D_BnaC01g12400D
BnaA01g10840D	chrA01_5419002_G_A	BnaA01g10840D	NON_SYNONYMOUS_CODING	0.333333	3	-	-	0.388889	14	0.333333	7	0.419355	13	1	21	BnaA01g10840D_BnaC01g12420D
BnaC04g07240D	chrC04_5419040_G_A	BnaC04g07240D	SYNONYMOUS_CODING	1	5	-	-	0.62963	17	1	23	0.52381	11	-	-	-
BnaCnng06010D	chrCnn_random_5430004_C_T	BnaCnng06010D	NON_SYNONYMOUS_CODING	1	10	-	-	-	-	1	17	0.473684	9	-	-	BnaA05g33280D_BnaCnng06010D
BnaC01g09330D	chrC01_5435043_C_T	BnaC01g09330D	NON_SYNONYMOUS_CODING	1	8	-	-	1	16	1	13	0.375	9	0.5625	9	-
BnaA07g05010D	chrA07_5446493_C_T	BnaA07g05010D	NON_SYNONYMOUS_CODING	0.4	2	-	-	0.657895	25	0.566667	17	0.444444	12	0.485714	17	BnaA07g05010D_BnaCnng00190D
BnaA08g05560D	chrA08_5476671_G_A	BnaA08g05560D	SYNONYMOUS_STOP	0.555556	5	-	-	0.521739	12	-	-	0.464286	13	0.727273	16	BnaA08g05560D_BnaC08g09970D
BnaA01g11050D	chrA01_5497211_G_A	BnaA01g11050D	NON_SYNONYMOUS_CODING	0.833333	5	-	-	0.466667	14	0.368421	7	0.466667	14	1	28	BnaA01g11050D_BnaC01g12540D
BnaA01g11050D	chrA01_5497838_G_A	BnaA01g11050D	SYNONYMOUS_CODING	0.5	1	-	-	0.333333	10	0.391304	9	0.551724	16	1	22	BnaA01g11050D_BnaC01g12540D
BnaCnng06190D	chrCnn_random_5564648_C_T	BnaCnng06190D	STOP_GAINED	1	4	-	-	-	-	1	20	0.576923	15	-	-	BnaA05g32310D_BnaCnng06190D
BnaA09g11070D	chrA09_5702156_G_A	BnaA09g11070D	SYNONYMOUS_CODING	1	3	-	-	0.52381	11	1	5	0.461538	6	1	7	BnaA09g11070D_BnaC09g11350D
BnaA02g10980D	chrA02_5708668_G_A	BnaA02g10980D	NON_SYNONYMOUS_CODING	0.428571	3	-	-	-	-	0.5	17	1	35	-	-	BnaA02g10980D_BnaC02g15280D
BnaA05g10460D	chrA05_5723687_C_T	BnaA05g10460D	NON_SYNONYMOUS_CODING	0.222222	2	-	-	1	25	-	-	1	21	-	-	BnaA05g10460D_BnaC04g11440D
BnaC03g11850D	chrC03_5744948_G_A	BnaC03g11850D	SYNONYMOUS_CODING	1	7	-	-	0.555556	15	1	15	0.56	14	1	24	BnaA03g09410D_BnaC03g11850D
BnaA10g07340D	chrA10_5772836_C_T	BnaA10g07340D	NON_SYNONYMOUS_CODING	1	9	-	-	-	-	0.714286	15	1	25	0.483871	15	BnaA10g07340D_BnaC09g30690D
BnaA05g10650D	chrA05_5809292_C_T	BnaA05g10650D	SYNONYMOUS_CODING	0.555556	5	-	-	1	17	-	-	1	24	-	-	BnaA05g10650D_BnaC04g11710D
BnaA09g11240D	chrA09_5815467_A_G	BnaA09g11240D	NON_SYNONYMOUS_CODING	1	2	-	-	1	7	1	5	1	7	-	-	BnaA09g11240D_BnaC09g11580D
BnaC08g04980D	chrC08_5840633_C_T	BnaC08g04980D	SYNONYMOUS_CODING	0.444444	4	-	-	0.466667	14	-	-	0.44	11	1	25	-
BnaA09g11360D	chrA09_5867423_G_A	BnaA09g11360D	SYNONYMOUS_CODING	1	5	-	-	0.4	10	1	29	0.35	7	1	27	BnaA09g11360D_BnaC09g11800D
BnaCnng06870D	chrCnn_random_5877463_C_T	BnaCnng06870D	NON_SYNONYMOUS_CODING	0.75	9	-	-	0.452381	19	-	-	-	-	1	32	BnaA08g26430D_BnaCnng06870D
BnaA01g11780D	chrA01_5881166_G_A	BnaA01g11780D	NON_SYNONYMOUS_CODING	0.75	3	-	-	0.533333	8	0.521739	12	0.47619	10	1	14	-
BnaC03g77370D	chrC03_random_5898508_G_A	BnaC03g77370D	STOP_GAINED	1	2	-	-	0.5	10	0.714286	10	0.545455	12	0.526316	10	-
BnaC03g77370D	chrC03_random_5899997_G_A	BnaC03g77370D	SPLICE_SITE_REGION	1	8	-	-	0.35	14	0.538462	21	0.473684	18	0.703704	19	-
BnaC03g77370D	chrC03_random_5899997_G_A	BnaC03g77370D	SYNONYMOUS_CODING	1	8	-	-	0.35	14	0.538462	21	0.473684	18	0.703704	19	-
BnaC01g10110D	chrC01_5949805_T_C	BnaC01g10110D	SYNONYMOUS_CODING	1	2	-	-	-	-	1	6	1	9	1	7	-
BnaC04g07940D	chrC04_5974206_G_A	BnaC04g07940D	SYNONYMOUS_CODING	1	1	-	-	0.384615	5	1	12	0.4	6	0.4375	7	BnaA05g07130D_BnaC04g07940D
BnaC01g10190D	chrC01_5979211_C_T	BnaC01g10190D	NON_SYNONYMOUS_CODING	1	5	-	-	1	24	1	14	0.5	11	0.388889	7	BnaA01g08490D_BnaC01g10190D
BnaC01g10200D	chrC01_5986106_C_T	BnaC01g10200D	NON_SYNONYMOUS_CODING	0.833333	5	-	-	1	35	1	27	0.548387	17	0.413793	12	BnaA01g08500D_BnaC01g10200D
BnaAnng05710D	chrAnn_random_5990176_C_T	BnaAnng05710D	NON_SYNONYMOUS_CODING	0.545455	6	-	-	0.967742	30	-	-	1	19	1	21	-
BnaCnng06940D	chrCnn_random_6031713_C_T	BnaCnng06940D	NON_SYNONYMOUS_CODING	0.666667	2	-	-	0.6	12	-	-	-	-	1	24	BnaA08g26340D_BnaCnng06940D
BnaC04g08090D	chrC04_6067384_G_A	BnaC04g08090D	NON_SYNONYMOUS_CODING	1	10	-	-	0.482759	14	1	30	0.384615	10	0.444444	8	BnaA05g07290D_BnaC04g08090D
BnaC03g12590D	chrC03_6069777_C_T	BnaC03g12590D	NON_SYNONYMOUS_CODING	0.363636	4	-	-	0.363636	8	1	23	0.5	13	1	29	BnaA03g09940D_BnaC03g12590D
BnaC04g08100D	chrC04_6071197_G_A	BnaC04g08100D	NON_SYNONYMOUS_CODING	1	2	-	-	0.631579	12	1	18	0.4	6	0.444444	8	BnaA05g07300D_BnaC04g08100D
BnaA01g12130D	chrA01_6072616_G_A	BnaA01g12130D	NON_SYNONYMOUS_CODING	0.5	2	-	-	0.384615	5	0.3125	5	0.428571	6	1	9	BnaA01g12130D_BnaC01g13820D
BnaA09g11740D	chrA09_6081402_C_T	BnaA09g11740D	NON_SYNONYMOUS_CODING	1	11	-	-	0.529412	18	1	29	0.517241	15	1	28	BnaA09g11740D_BnaC09g12650D
BnaA03g13460D	chrA03_6119220_C_T	BnaA03g13460D	SYNONYMOUS_CODING	0.5	3	-	-	1	17	-	-	0.714286	10	-	-	BnaA03g13460D_BnaC03g16340D
BnaAnng05990D	chrAnn_random_6123045_C_T	BnaAnng05990D	NON_SYNONYMOUS_CODING	1	5	-	-	0.615385	16	0.363636	8	0.586207	17	-	-	BnaAnng05990D_BnaC02g01040D
BnaA03g13490D	chrA03_6145006_C_T	BnaA03g13490D	NON_SYNONYMOUS_CODING	0.571429	4	-	-	1	39	-	-	0.46875	15	-	-	BnaA03g13490D_BnaC03g16370D
BnaAnng06210D	chrAnn_random_6192131_T_C	BnaAnng06210D	NON_SYNONYMOUS_CODING	1	3	-	-	1	4	1	10	1	10	-	-	BnaAnng06210D_BnaC02g01240D
BnaA05g11130D	chrA05_6222231_C_T	BnaA05g11130D	NON_SYNONYMOUS_CODING	0.375	3	-	-	1	33	-	-	1	36	-	-	BnaA05g11130D_BnaCnng76200D
BnaC03g77910D	chrC03_random_6242681_G_A	BnaC03g77910D	NON_SYNONYMOUS_CODING	1	4	-	-	0.5	12	0.56	14	0.5	8	0.578947	11	BnaA08g01830D_BnaC03g77910D
BnaC03g13040D	chrC03_6254979_C_T	BnaC03g13040D	SYNONYMOUS_CODING	0.375	3	-	-	0.477273	21	1	28	0.419355	13	1	21	BnaA03g10360D_BnaC03g13040D
BnaAnng06390D	chrAnn_random_6271333_C_T	BnaAnng06390D	NON_SYNONYMOUS_CODING	1	4	-	-	0.4	10	0.55	11	0.424242	14	-	-	BnaAnng06390D_BnaC02g01490D
BnaA08g06380D	chrA08_6345385_G_A	BnaA08g06380D	SYNONYMOUS_CODING	1	2	-	-	0.413793	12	-	-	0.461538	12	0.611111	11	BnaA08g06380D_BnaC08g06880D
BnaA03g14030D	chrA03_6430715_C_T	BnaA03g14030D	NON_SYNONYMOUS_CODING	0.636364	7	-	-	1	29	-	-	0.517241	15	-	-	BnaA03g14030D_BnaC03g16990D
BnaA05g11470D	chrA05_6431433_C_T	BnaA05g11470D	SYNONYMOUS_CODING	0.6	3	-	-	1	37	-	-	1	29	-	-	BnaA05g11470D_BnaC04g13580D
BnaC03g13300D	chrC03_6444349_C_T	BnaC03g13300D	NON_SYNONYMOUS_CODING	0.363636	4	-	-	0.62069	18	1	15	0.518519	14	1	29	BnaA03g10610D_BnaC03g13300D
BnaA07g06120D	chrA07_6448809_C_T	BnaA07g06120D	SYNONYMOUS_STOP	0.625	5	-	-	0.413793	12	0.578947	22	0.5	14	0.421053	8	-
BnaC06g05930D	chrC06_6454243_C_T	BnaC06g05930D	NON_SYNONYMOUS_CODING	0.4	4	-	-	0.5	9	0.307692	4	0.611111	11	1	12	-
BnaC01g10710D	chrC01_6455849_C_T	BnaC01g10710D	STOP_GAINED	1	5	-	-	1	18	1	18	0.5	12	0.578947	11	-
BnaA04g07580D	chrA04_6511182_T_G	BnaA04g07580D	NON_SYNONYMOUS_CODING	1	5	-	-	1	5	-	-	1	6	1	4	-
BnaC01g10740D	chrC01_6520360_C_T	BnaC01g10740D	NON_SYNONYMOUS_CODING	1	6	-	-	1	19	1	27	0.588235	10	0.45	9	-
BnaA10g07990D	chrA10_6539313_G_A	BnaA10g07990D	NON_SYNONYMOUS_CODING	0.777778	7	-	-	-	-	0.48	12	0.904762	19	0.266667	4	-
BnaA09g12430D	chrA09_6595405_G_A	BnaA09g12430D	NON_SYNONYMOUS_CODING	1	7	-	-	0.407407	11	1	33	0.411765	14	1	27	BnaA09g12430D_BnaCnng41050D
BnaA01g13220D	chrA01_6648972_G_A	BnaA01g13220D	NON_SYNONYMOUS_CODING	0.333333	3	-	-	0.571429	8	0.307692	4	0.26087	6	1	14	BnaA01g13220D_BnaC01g15300D
BnaC03g13830D	chrC03_6673600_C_T	BnaC03g13830D	SYNONYMOUS_CODING	0.333333	4	-	-	0.464286	13	1	30	0.551724	16	1	19	BnaA03g11060D_BnaC03g13830D
BnaA05g11830D	chrA05_6701076_T_A	BnaA05g11830D	NON_SYNONYMOUS_CODING	1	4	-	-	1	9	1	8	-	-	1	7	BnaA05g11830D_BnaC04g13820D
BnaA09g12680D	chrA09_6745301_G_A	BnaA09g12680D	NON_SYNONYMOUS_CODING	1	6	-	-	0.5	10	1	20	0.533333	16	1	26	BnaA09g12680D_BnaC09g13010D
BnaC03g14060D	chrC03_6749445_C_T	BnaC03g14060D	NON_SYNONYMOUS_CODING	0.333333	3	-	-	0.484848	16	1	34	0.5	22	1	30	BnaA03g11230D_BnaC03g14060D
BnaC01g11010D	chrC01_6791720_C_T	BnaC01g11010D	SYNONYMOUS_STOP	1	5	-	-	1	24	1	18	0.625	15	0.571429	12	BnaA01g09430D_BnaC01g11010D
BnaA03g14820D	chrA03_6822002_G_C	BnaA03g14820D	NON_SYNONYMOUS_CODING	1	3	-	-	1	11	-	-	1	5	1	7	BnaA03g14820D_BnaC03g17870D
BnaC03g14350D	chrC03_6891686_C_T	BnaC03g14350D	NON_SYNONYMOUS_CODING	0.333333	2	-	-	0.333333	5	0.928571	13	0.769231	10	1	21	BnaA03g11520D_BnaC03g14350D
BnaA09g12900D	chrA09_6914701_G_A	BnaA09g12900D	NON_SYNONYMOUS_CODING	1	8	-	-	0.4	10	1	26	0.448276	13	1	21	BnaA09g12900D_BnaCnng54050D
BnaAnng07060D	chrAnn_random_6933374_C_T	BnaAnng07060D	SYNONYMOUS_CODING	1	8	-	-	0.4375	7	1	19	0.421053	8	1	25	BnaAnng07060D_BnaC09g20090D
BnaC07g04460D	chrC07_6954622_C_T	BnaC07g04460D	SYNONYMOUS_CODING	0.444444	4	-	-	0.322581	10	0.407407	11	0.697674	30	0.4375	14	-
BnaC03g14470D	chrC03_6961834_C_T	BnaC03g14470D	SYNONYMOUS_CODING	0.375	3	-	-	0.466667	14	1	20	0.448276	13	1	18	BnaAnng33650D_BnaC03g14470D
BnaA01g13730D	chrA01_6981211_G_A	BnaA01g13730D	NON_SYNONYMOUS_CODING	0.411765	7	-	-	0.516129	16	0.4	10	0.487179	19	1	32	BnaA01g13730D_BnaC01g16140D
BnaA02g12880D	chrA02_6983308_G_A	BnaA02g12880D	SYNONYMOUS_CODING	0.769231	10	-	-	-	-	0.44	11	1	19	-	-	BnaA02g12880D_BnaC02g17210D
BnaA07g06720D	chrA07_7008993_C_T	BnaA07g06720D	NON_SYNONYMOUS_CODING	0.333333	4	-	-	0.434783	10	0.5	14	0.513514	19	0.551724	16	BnaA07g06720D_BnaC07g08300D
BnaA03g15190D	chrA03_7020098_C_T	BnaA03g15190D	SYNONYMOUS_CODING	0.285714	2	-	-	1	29	-	-	0.382353	13	-	-	BnaA03g15190D_BnaC03g18320D
BnaA08g07010D	chrA08_7058120_G_A	BnaA08g07010D	SPLICE_SITE_REGION	0.571429	4	-	-	0.28	7	-	-	0.428571	12	0.5	16	BnaA08g07010D_BnaC08g07860D
BnaA09g13000D	chrA09_7060056_G_A	BnaA09g13000D	NON_SYNONYMOUS_CODING	1	3	-	-	0.583333	14	1	14	0.545455	12	1	14	BnaA09g13000D_BnaC09g12910D
BnaA06g13470D	chrA06_7069585_C_T	BnaA06g13470D	NON_SYNONYMOUS_CODING	0.8	4	-	-	-	-	1	22	-	-	1	21	-
BnaA06g13490D	chrA06_7072666_C_T	BnaA06g13490D	NON_SYNONYMOUS_CODING	0.5	2	-	-	-	-	1	11	-	-	1	22	-
BnaA01g13930D	chrA01_7080623_G_A	BnaA01g13930D	NON_SYNONYMOUS_CODING	0.6	6	-	-	0.5	19	0.4	12	0.6	18	1	44	BnaA01g13930D_BnaC01g16400D
BnaC05g12220D	chrC05_7087687_C_T	BnaC05g12220D	NON_SYNONYMOUS_CODING	0.5	3	-	-	-	-	1	31	-	-	1	32	BnaA06g10710D_BnaC05g12220D
BnaA01g13980D	chrA01_7102295_G_A	BnaA01g13980D	NON_SYNONYMOUS_CODING	0.727273	8	-	-	0.441176	15	0.4	10	0.444444	12	1	24	-
BnaC01g11550D	chrC01_7222163_C_T	BnaC01g11550D	SYNONYMOUS_CODING	1	2	-	-	1	20	1	7	0.636364	14	0.4	6	BnaA01g09900D_BnaC01g11550D
BnaC04g09450D	chrC04_7243802_G_A	BnaC04g09450D	SYNONYMOUS_CODING	1	4	-	-	0.454545	5	1	16	0.5	9	0.526316	10	BnaA05g08380D_BnaC04g09450D
BnaC03g14960D	chrC03_7315541_G_A	BnaC03g14960D	SYNONYMOUS_CODING	0.5	5	-	-	0.5625	18	0.944444	34	-	-	1	25	BnaA03g12320D_BnaC03g14960D
BnaAnng07530D	chrAnn_random_7324466_G_A	BnaAnng07530D	SYNONYMOUS_CODING	0.875	7	-	-	0.254902	13	-	-	0.351351	13	0.318182	14	-
BnaA01g14570D	chrA01_7352083_G_A	BnaA01g14570D	SYNONYMOUS_CODING	0.333333	2	-	-	0.441176	15	0.47619	10	0.473684	9	1	27	BnaA01g14570D_BnaC01g17150D
BnaAnng07580D	chrAnn_random_7354815_G_A	BnaAnng07580D	NON_SYNONYMOUS_CODING	1	8	-	-	0.552632	21	-	-	0.526316	20	0.419355	13	-
BnaA01g14760D	chrA01_7464448_G_A	BnaA01g14760D	NON_SYNONYMOUS_CODING	0.857143	6	-	-	0.487805	20	0.363636	8	0.448276	13	1	34	-
BnaA08g07490D	chrA08_7482221_G_A	BnaA08g07490D	NON_SYNONYMOUS_CODING	0.5	5	-	-	0.387097	12	-	-	0.684211	26	0.588235	20	-
BnaA10g08680D	chrA10_7518013_G_A	BnaA10g08680D	NON_SYNONYMOUS_CODING	1	5	-	-	-	-	0.529412	9	1	21	0.5	9	-
BnaUnng05010D	chrUnn_random_7538694_C_T	BnaUnng05010D	SYNONYMOUS_CODING	0.25	3	-	-	0.28	14	-	-	0.229167	11	0.538462	21	-
BnaA03g16200D	chrA03_7542379_C_T	BnaA03g16200D	NON_SYNONYMOUS_CODING	0.615385	8	-	-	1	25	-	-	0.454545	15	0.535714	15	BnaA03g16200D_BnaC03g19460D
BnaC01g12020D	chrC01_7582038_C_T	BnaC01g12020D	NON_SYNONYMOUS_CODING	0.833333	5	-	-	0.65	13	0.586207	17	0.392857	11	0.2	7	BnaA01g10220D_BnaC01g12020D
BnaC03g15300D	chrC03_7604251_G_A	BnaC03g15300D	NON_SYNONYMOUS_CODING	0.428571	3	-	-	0.521739	12	1	37	-	-	1	36	-
BnaA01g14990D	chrA01_7618648_G_A	BnaA01g14990D	NON_SYNONYMOUS_CODING	0.5	3	-	-	0.481481	13	0.47619	10	0.68	17	1	12	BnaA01g14990D_BnaC01g17700D
BnaA06g14250D	chrA06_7679812_G_A	BnaA06g14250D	NON_SYNONYMOUS_CODING	0.5	3	-	-	-	-	-	-	0.52	13	0.478261	11	BnaA06g14250D_BnaC05g15620D
BnaA03g16450D	chrA03_7681658_C_T	BnaA03g16450D	NON_SYNONYMOUS_CODING	0.625	5	-	-	1	12	-	-	0.529412	9	0.333333	4	BnaA03g16450D_BnaC03g19820D
BnaC04g10050D	chrC04_7700566_G_A	BnaC04g10050D	NON_SYNONYMOUS_CODING	1	6	-	-	0.37037	10	1	34	0.555556	20	0.454545	10	-
BnaC08g05610D	chrC08_7790800_C_T	BnaC08g05610D	SYNONYMOUS_CODING	0.6	3	-	-	0.588235	10	-	-	0.666667	12	0.9	18	BnaA08g04590D_BnaC08g05610D
BnaC04g10130D	chrC04_7802221_G_A	BnaC04g10130D	NON_SYNONYMOUS_CODING	1	4	-	-	0.588235	10	1	22	0.521739	12	0.4	4	-
BnaC05g13560D	chrC05_7832683_C_T	BnaC05g13560D	NON_SYNONYMOUS_CODING	0.444444	4	-	-	-	-	1	30	-	-	1	16	BnaA06g11720D_BnaC05g13560D
BnaC01g12420D	chrC01_7880525_C_T	BnaC01g12420D	NON_SYNONYMOUS_CODING	1	9	-	-	1	29	1	24	0.48	12	0.486486	18	BnaA01g10840D_BnaC01g12420D
BnaC01g12420D	chrC01_7882011_C_T	BnaC01g12420D	NON_SYNONYMOUS_CODING	1	11	-	-	1	26	1	11	0.6	12	0.3125	5	BnaA01g10840D_BnaC01g12420D
BnaC03g15740D	chrC03_7939985_G_A	BnaC03g15740D	NON_SYNONYMOUS_CODING	0.333333	2	-	-	0.285714	6	1	24	0.285714	4	1	26	BnaA03g12910D_BnaC03g15740D
BnaA03g17010D	chrA03_7980772_C_T	BnaA03g17010D	SYNONYMOUS_CODING	0.6	3	-	-	1	31	-	-	0.611111	22	0.555556	10	BnaA03g17010D_BnaC03g20540D
BnaC03g15830D	chrC03_7986321_G_A	BnaC03g15830D	SPLICE_SITE_DONOR	0.5	2	-	-	0.409091	9	1	16	0.44	11	1	24	BnaA03g12980D_BnaC03g15830D
BnaC01g12580D	chrC01_8036299_C_T	BnaC01g12580D	NON_SYNONYMOUS_CODING	1	6	-	-	1	19	1	10	0.47619	10	0.44	11	BnaA01g11080D_BnaC01g12580D
BnaA09g14090D	chrA09_8063440_G_A	BnaA09g14090D	SPLICE_SITE_DONOR	1	8	-	-	0.590909	13	1	20	0.514286	18	1	21	BnaA09g14090D_BnaC09g14450D
BnaA05g13360D	chrA05_8068823_C_T	BnaA05g13360D	SYNONYMOUS_CODING	0.333333	3	-	-	1	21	-	-	1	13	-	-	-
BnaC03g16010D	chrC03_8083249_G_A	BnaC03g16010D	SYNONYMOUS_CODING	0.5	2	-	-	0.541667	13	1	22	0.64	16	1	37	BnaA03g13200D_BnaC03g16010D
BnaA07g07810D	chrA07_8097797_G_A	BnaA07g07810D	SYNONYMOUS_CODING	0.7	7	-	-	0.5	14	0.434783	10	0.538462	14	0.259259	7	BnaA07g07810D_BnaC07g09760D
BnaA07g07820D	chrA07_8103141_C_T	BnaA07g07820D	NON_SYNONYMOUS_CODING	0.833333	5	-	-	0.380952	8	0.625	15	0.333333	8	0.538462	14	-
BnaC05g14000D	chrC05_8107603_T_C	BnaC05g14000D	SYNONYMOUS_CODING	1	2	-	-	1	8	1	6	-	-	1	5	BnaA06g12400D_BnaC05g14000D
BnaA07g07830D	chrA07_8125692_G_A	BnaA07g07830D	NON_SYNONYMOUS_CODING	0.75	3	-	-	0.482759	14	0.65	13	0.478261	11	0.5	11	BnaA07g07830D_BnaC07g09780D
BnaA09g14240D	chrA09_8140467_G_A	BnaA09g14240D	NON_SYNONYMOUS_CODING	1	5	-	-	0.470588	8	1	19	0.541667	13	1	20	BnaA09g14240D_BnaC09g14770D
BnaA08g08270D	chrA08_8157895_G_A	BnaA08g08270D	STOP_GAINED	0.375	3	-	-	0.526316	10	-	-	0.612903	19	0.526316	10	-
BnaC03g16160D	chrC03_8198026_G_A	BnaC03g16160D	NON_SYNONYMOUS_CODING	0.75	3	-	-	0.466667	7	0.933333	14	0.47619	10	1	13	BnaA03g13350D_BnaC03g16160D
BnaC01g12820D	chrC01_8205960_C_T	BnaC01g12820D	NON_SYNONYMOUS_CODING	1	14	-	-	1	19	1	12	0.636364	14	0.347826	8	BnaA01g11360D_BnaC01g12820D
BnaA01g16070D	chrA01_8231987_G_A	BnaA01g16070D	SYNONYMOUS_CODING	0.666667	4	-	-	0.612903	19	0.354839	11	0.566667	17	1	29	BnaA01g16070D_BnaC01g19160D
BnaA03g17540D	chrA03_8238974_C_T	BnaA03g17540D	NON_SYNONYMOUS_CODING	0.5	2	-	-	0.791667	19	-	-	0.324324	12	0.666667	18	BnaA03g17540D_BnaC03g20970D
BnaC07g05270D	chrC07_8278296_C_T	BnaC07g05270D	NON_SYNONYMOUS_CODING	1	6	-	-	0.5	7	0.307692	4	1	10	1	14	BnaA07g04030D_BnaC07g05270D
BnaC04g10670D	chrC04_8322112_G_A	BnaC04g10670D	SYNONYMOUS_CODING	0.625	5	-	-	0.333333	5	1	15	-	-	0.705882	12	BnaA05g09270D_BnaC04g10670D
BnaA10g09470D	chrA10_8322297_C_T	BnaA10g09470D	NON_SYNONYMOUS_CODING	1	13	-	-	-	-	0.46875	15	1	34	0.617647	21	BnaA10g09470D_BnaC09g31680D
BnaA10g09470D	chrA10_8322297_C_T	BnaA10g09470D	SPLICE_SITE_REGION	1	13	-	-	-	-	0.46875	15	1	34	0.617647	21	BnaA10g09470D_BnaC09g31680D
BnaC08g05770D	chrC08_8346184_C_T	BnaC08g05770D	NON_SYNONYMOUS_CODING	0.571429	4	-	-	0.736842	14	-	-	0.448276	13	1	18	BnaA08g29770D_BnaC08g05770D
BnaC07g05310D	chrC07_8363557_C_T	BnaC07g05310D	NON_SYNONYMOUS_CODING	0.5	6	-	-	0.235294	12	0.363636	16	0.675676	25	0.55814	24	BnaA07g36370D_BnaC07g05310D
BnaA05g13810D	chrA05_8404256_C_T	BnaA05g13810D	NON_SYNONYMOUS_CODING	0.285714	2	-	-	1	29	-	-	1	37	-	-	BnaA05g13810D_BnaC06g10880D
BnaC07g05320D	chrC07_8409191_C_T	BnaC07g05320D	SPLICE_SITE_REGION	1	4	-	-	0.444444	16	0.586207	17	1	24	1	29	BnaA07g36340D_BnaC07g05320D
BnaC07g05320D	chrC07_8409191_C_T	BnaC07g05320D	SYNONYMOUS_CODING	1	4	-	-	0.444444	16	0.586207	17	1	24	1	29	BnaA07g36340D_BnaC07g05320D
BnaA01g16320D	chrA01_8417869_G_A	BnaA01g16320D	SYNONYMOUS_CODING	0.25	2	-	-	0.677419	21	0.6	18	0.571429	12	1	30	BnaA01g16320D_BnaC01g19460D
BnaA05g13890D	chrA05_8464447_C_T	BnaA05g13890D	NON_SYNONYMOUS_CODING	0.5	3	-	-	1	19	-	-	1	22	-	-	BnaA05g13890D_BnaC06g10750D
BnaA04g09520D	chrA04_8521442_C_T	BnaA04g09520D	SYNONYMOUS_CODING	0.444444	4	-	-	0.428571	15	-	-	0.477273	21	0.677419	21	BnaA04g09520D_BnaC04g31740D
BnaA09g14750D	chrA09_8563529_G_A	BnaA09g14750D	NON_SYNONYMOUS_CODING	1	10	-	-	0.714286	10	0.894737	17	0.347826	8	1	15	BnaA09g14750D_BnaC09g15390D
BnaC08g06030D	chrC08_8585344_C_T	BnaC08g06030D	SYNONYMOUS_CODING	1	6	-	-	0.791667	19	1	29	-	-	1	30	BnaA08g20770D_BnaC08g06030D
BnaA09g14880D	chrA09_8607007_G_A	BnaA09g14880D	SYNONYMOUS_CODING	1	3	-	-	0.411765	7	1	19	0.47619	10	1	23	BnaA09g14880D_BnaC09g15490D
BnaA09g14910D	chrA09_8620845_G_A	BnaA09g14910D	NON_SYNONYMOUS_CODING	1	7	-	-	0.5	12	1	16	0.608696	14	1	18	BnaA09g14910D_BnaC09g15540D
BnaA09g14930D	chrA09_8640760_G_A	BnaA09g14930D	NON_SYNONYMOUS_CODING	1	12	-	-	0.666667	16	1	25	0.5	14	1	32	BnaA09g14930D_BnaC09g15560D
BnaA05g14120D	chrA05_8652058_C_T	BnaA05g14120D	NON_SYNONYMOUS_CODING	0.666667	6	-	-	1	14	-	-	1	26	-	-	-
BnaA08g08920D	chrA08_8653793_G_A	BnaA08g08920D	SYNONYMOUS_STOP	0.8	4	-	-	0.541667	13	-	-	0.35	14	0.590909	13	BnaA08g08920D_BnaC03g62780D
BnaC01g13370D	chrC01_8709199_C_T	BnaC01g13370D	NON_SYNONYMOUS_CODING	0.857143	6	-	-	0.956522	22	0.785714	22	0.571429	12	0.5	15	BnaA01g11800D_BnaC01g13370D
BnaA08g09060D	chrA08_8727737_G_A	BnaA08g09060D	SPLICE_SITE_REGION	0.333333	5	-	-	0.684211	26	-	-	0.538462	14	0.407407	11	BnaA08g09060D_BnaC03g63040D
BnaA08g09060D	chrA08_8727737_G_A	BnaA08g09060D	SYNONYMOUS_CODING	0.333333	5	-	-	0.684211	26	-	-	0.538462	14	0.407407	11	BnaA08g09060D_BnaC03g63040D
BnaC03g17120D	chrC03_8741812_C_T	BnaC03g17120D	SYNONYMOUS_CODING	0.5	4	-	-	0.285714	6	1	23	-	-	1	20	BnaA03g14150D_BnaC03g17120D
BnaA10g10180D	chrA10_8753993_C_T	BnaA10g10180D	SYNONYMOUS_CODING	1	12	-	-	-	-	0.521739	12	1	12	0.3125	5	-
BnaA06g15980D	chrA06_8792622_G_A	BnaA06g15980D	NON_SYNONYMOUS_CODING	1	7	-	-	0.833333	10	0.769231	10	0.769231	10	0.9	9	BnaA06g15980D_BnaC08g21030D
BnaAnng08180D	chrAnn_random_8834167_G_A	BnaAnng08180D	NON_SYNONYMOUS_CODING	0.75	3	-	-	-	-	0.576923	15	1	32	-	-	BnaAnng08180D_BnaC02g15740D
BnaA07g08800D	chrA07_8889601_C_T	BnaA07g08800D	NON_SYNONYMOUS_CODING	1	7	-	-	0.40625	13	0.391304	9	0.516129	16	0.566667	17	BnaA07g08800D_BnaC07g11450D
BnaA05g14400D	chrA05_8894386_C_T	BnaA05g14400D	NON_SYNONYMOUS_CODING	0.666667	2	-	-	1	13	-	-	1	24	-	-	BnaA05g14400D_BnaCnng35890D
BnaA04g10040D	chrA04_8896538_C_T	BnaA04g10040D	SYNONYMOUS_CODING	0.625	5	-	-	0.488372	21	-	-	0.529412	18	0.5	12	-
BnaAnng08280D	chrAnn_random_8911900_G_A	BnaAnng08280D	NON_SYNONYMOUS_CODING	0.545455	6	-	-	0.578947	11	0.5	9	-	-	0.375	6	BnaAnng08280D_BnaC07g45840D
BnaA07g08880D	chrA07_8919171_C_T	BnaA07g08880D	NON_SYNONYMOUS_CODING	1	3	-	-	0.583333	14	0.482759	14	0.571429	16	0.689655	20	BnaA07g08880D_BnaC07g11340D
BnaAnng08320D	chrAnn_random_8929595_G_A	BnaAnng08320D	SYNONYMOUS_CODING	0.4	2	-	-	0.533333	16	0.533333	16	-	-	0.516129	16	BnaAnng08320D_BnaC07g45880D
BnaA08g09290D	chrA08_8930102_G_A	BnaA08g09290D	SYNONYMOUS_CODING	0.625	5	-	-	0.533333	8	-	-	0.578947	11	0.4	8	BnaA08g09290D_BnaC03g63540D
BnaA07g08980D	chrA07_8949230_C_T	BnaA07g08980D	NON_SYNONYMOUS_CODING	1	12	-	-	0.586207	17	0.409091	9	0.526316	20	0.517241	15	BnaA07g08980D_BnaC07g11260D
BnaC03g17550D	chrC03_8969269_C_T	BnaC03g17550D	NON_SYNONYMOUS_CODING	0.666667	4	-	-	0.52	13	1	19	-	-	1	28	BnaA03g14510D_BnaC03g17550D
BnaC08g06470D	chrC08_8975985_C_T	BnaC08g06470D	NON_SYNONYMOUS_CODING	1	8	-	-	0.47619	10	1	18	-	-	1	17	BnaA08g20270D_BnaC08g06470D
BnaA06g16210D	chrA06_9015488_G_A	BnaA06g16210D	SPLICE_SITE_REGION	0.545455	6	-	-	-	-	-	-	0.466667	14	0.6	18	BnaA06g16210D_BnaC08g20750D
BnaA06g16210D	chrA06_9015488_G_A	BnaA06g16210D	SYNONYMOUS_CODING	0.545455	6	-	-	-	-	-	-	0.466667	14	0.6	18	BnaA06g16210D_BnaC08g20750D
BnaC08g06530D	chrC08_9025609_C_T	BnaC08g06530D	SYNONYMOUS_CODING	0.5	2	-	-	0.555556	10	-	-	0.32	8	1	15	BnaA08g06130D_BnaC08g06530D
BnaA05g14620D	chrA05_9083557_C_T	BnaA05g14620D	SYNONYMOUS_CODING	0.857143	6	-	-	1	21	-	-	1	29	-	-	-
BnaA05g14690D	chrA05_9156946_C_T	BnaA05g14690D	NON_SYNONYMOUS_CODING	0.4	2	-	-	1	32	-	-	1	24	-	-	BnaA05g14690D_BnaC06g10090D
BnaA01g17510D	chrA01_9241178_G_A	BnaA01g17510D	NON_SYNONYMOUS_CODING	0.384615	5	-	-	0.444444	12	1	34	0.571429	12	1	18	BnaA01g17510D_BnaC01g21860D
BnaA09g15810D	chrA09_9244695_G_A	BnaA09g15810D	NON_SYNONYMOUS_CODING	1	9	-	-	0.44	11	1	26	0.322581	10	1	20	BnaA09g15810D_BnaC09g16260D
BnaA01g17610D	chrA01_9306580_G_A	BnaA01g17610D	NON_SYNONYMOUS_CODING	0.6	3	-	-	0.6	15	1	14	0.583333	7	1	11	BnaA01g17610D_BnaC01g21940D
BnaA09g15910D	chrA09_9348036_G_A	BnaA09g15910D	NON_SYNONYMOUS_CODING	1	6	-	-	0.423077	11	1	18	0.478261	11	1	26	BnaA09g15910D_BnaC09g16730D
BnaA03g19740D	chrA03_9354040_C_T	BnaA03g19740D	NON_SYNONYMOUS_CODING	1	10	-	-	1	24	-	-	0.4	12	0.466667	14	BnaA03g19740D_BnaC03g23630D
BnaA10g11080D	chrA10_9355251_G_A	BnaA10g11080D	SYNONYMOUS_CODING	1	3	-	-	-	-	1	6	1	7	1	5	BnaA10g11080D_BnaC09g53650D
BnaA08g09980D	chrA08_9369833_G_A	BnaA08g09980D	NON_SYNONYMOUS_CODING	0.625	5	-	-	0.666667	20	-	-	0.482759	14	0.5	16	BnaA08g09980D_BnaC03g64510D
BnaC03g18310D	chrC03_9393310_C_T	BnaC03g18310D	NON_SYNONYMOUS_CODING	0.363636	4	-	-	0.423077	11	1	22	-	-	1	32	BnaA03g15180D_BnaC03g18310D
BnaA06g16730D	chrA06_9420425_G_A	BnaA06g16730D	NON_SYNONYMOUS_CODING	0.6	3	-	-	-	-	-	-	0.37931	11	0.482759	14	BnaA06g16730D_BnaCnng09390D
BnaC08g06830D	chrC08_9444624_C_T	BnaC08g06830D	NON_SYNONYMOUS_CODING	0.333333	2	-	-	0.583333	14	-	-	0.526316	10	1	13	-
BnaA01g17940D	chrA01_9485446_G_A	BnaA01g17940D	NON_SYNONYMOUS_CODING	1	8	-	-	0.6	12	1	28	0.409091	9	1	21	BnaA01g17940D_BnaC01g21190D
BnaA10g11220D	chrA10_9492370_C_T	BnaA10g11220D	SYNONYMOUS_CODING	1	8	-	-	-	-	0.526316	10	0.5	11	0.6	9	BnaA10g11220D_BnaC09g53340D
BnaA09g16120D	chrA09_9538556_G_A	BnaA09g16120D	NON_SYNONYMOUS_CODING	0.8	4	-	-	0.538462	14	1	12	0.411765	14	1	22	-
BnaA01g18100D	chrA01_9571070_G_A	BnaA01g18100D	NON_SYNONYMOUS_CODING	0.714286	5	-	-	0.580645	18	1	24	0.423077	11	1	19	BnaA01g18100D_BnaC01g21390D
BnaA08g10340D	chrA08_9597935_G_A	BnaA08g10340D	SYNONYMOUS_CODING	0.6	3	-	-	0.478261	11	-	-	0.576923	15	0.5625	9	BnaA08g10340D_BnaC03g64980D
BnaC03g18720D	chrC03_9599043_C_T	BnaC03g18720D	NON_SYNONYMOUS_CODING	0.4	4	-	-	0.574468	27	0.970588	33	-	-	0.863636	19	BnaA03g15500D_BnaC03g18720D
BnaC03g18740D	chrC03_9606362_C_T	BnaC03g18740D	NON_SYNONYMOUS_CODING	0.6	3	-	-	0.5	13	1	19	-	-	1	26	BnaA03g15520D_BnaC03g18740D
BnaA03g20200D	chrA03_9614889_G_A	BnaA03g20200D	STOP_GAINED	1	3	-	-	1	15	-	-	1	5	1	4	BnaA03g20200D_BnaC03g24130D
BnaC03g18780D	chrC03_9623029_C_T	BnaC03g18780D	SYNONYMOUS_CODING	0.333333	6	-	-	0.365854	15	0.581395	25	-	-	0.628571	22	BnaA03g15600D_BnaC03g18780D
BnaC03g18830D	chrC03_9644545_C_T	BnaC03g18830D	NON_SYNONYMOUS_CODING	0.428571	3	-	-	0.5	13	1	11	-	-	1	13	BnaA03g15630D_BnaC03g18830D
BnaA09g16230D	chrA09_9647692_G_A	BnaA09g16230D	NON_SYNONYMOUS_CODING	1	4	-	-	0.5	7	1	15	0.454545	5	1	22	BnaA09g16230D_BnaC09g17310D
BnaA10g11500D	chrA10_9657269_G_A	BnaA10g11500D	SYNONYMOUS_CODING	0.285714	4	-	-	0.348837	15	0.457143	16	0.342105	13	0.166667	5	BnaA10g11500D_BnaC09g32750D
BnaA01g18200D	chrA01_9711839_G_A	BnaA01g18200D	SYNONYMOUS_CODING	0.7	7	-	-	0.433333	13	0.826087	19	0.307692	12	0.807692	21	-
BnaC05g15980D	chrC05_9732979_C_T	BnaC05g15980D	NON_SYNONYMOUS_CODING	0.666667	4	-	-	-	-	1	18	-	-	1	13	-
BnaC04g12510D	chrC04_9746095_G_A	BnaC04g12510D	SYNONYMOUS_CODING	0.75	3	-	-	0.458333	11	1	21	0.52381	22	0.466667	14	BnaA05g10760D_BnaC04g12510D
BnaC05g16030D	chrC05_9789616_C_T	BnaC05g16030D	SPLICE_SITE_REGION	0.333333	2	-	-	-	-	1	17	-	-	1	17	BnaA06g14570D_BnaC05g16030D
BnaA05g15350D	chrA05_9806060_G_A	BnaA05g15350D	NON_SYNONYMOUS_CODING	0.5	2	-	-	1	14	-	-	1	29	-	-	BnaA05g15350D_BnaC06g09020D
BnaA04g11440D	chrA04_9922140_C_T	BnaA04g11440D	SYNONYMOUS_CODING	0.5	6	-	-	0.384615	10	-	-	0.517241	15	0.473684	9	-
BnaA08g10780D	chrA08_9990967_G_A	BnaA08g10780D	NON_SYNONYMOUS_CODING	0.375	3	-	-	0.315789	6	-	-	0.4	10	0.571429	12	BnaA08g10780D_BnaC03g65330D
BnaC01g14790D	chrC01_10026660_C_T	BnaC01g14790D	NON_SYNONYMOUS_CODING	0.7	7	-	-	0.790698	34	0.628571	22	0.347826	16	0.358974	14	-
BnaC03g19360D	chrC03_10060630_C_T	BnaC03g19360D	STOP_GAINED	0.333333	2	-	-	0.5	13	1	16	-	-	1	22	-
BnaC04g12830D	chrC04_10099132_G_A	BnaC04g12830D	NON_SYNONYMOUS_CODING	0.272727	3	-	-	0.432432	16	0.806452	25	0.390244	16	0.619048	13	BnaA05g11140D_BnaC04g12830D
BnaA02g16960D	chrA02_10117192_G_A	BnaA02g16960D	STOP_GAINED	0.4375	7	-	-	-	-	0.636364	14	0.589744	23	-	-	-
BnaA03g21350D	chrA03_10139201_C_T	BnaA03g21350D	SYNONYMOUS_CODING	1	8	-	-	1	29	-	-	0.375	12	0.357143	10	BnaA03g21350D_BnaC03g25720D
BnaA04g11880D	chrA04_10188387_C_T	BnaA04g11880D	NON_SYNONYMOUS_CODING	0.428571	3	-	-	0.357143	10	-	-	0.40625	13	0.424242	14	BnaA04g11880D_BnaC04g33820D
BnaA09g17020D	chrA09_10269643_G_A	BnaA09g17020D	SYNONYMOUS_CODING	0.875	7	-	-	0.333333	9	1	17	0.416667	10	0.956522	22	BnaA09g17020D_BnaC09g18060D
BnaA03g21730D	chrA03_10273921_C_T	BnaA03g21730D	STOP_GAINED	1	5	-	-	1	26	-	-	0.466667	14	0.515152	17	BnaA03g21730D_BnaC03g26000D
BnaA02g17260D	chrA02_10360168_G_A	BnaA02g17260D	SYNONYMOUS_CODING	0.5	5	-	-	-	-	0.461538	12	0.4375	14	-	-	BnaA02g17260D_BnaC02g24380D
BnaAnng09720D	chrAnn_random_10372135_G_A	BnaAnng09720D	SPLICE_SITE_DONOR	1	9	-	-	0.45	9	1	24	0.473684	9	1	29	-
BnaA03g21920D	chrA03_10377764_C_T	BnaA03g21920D	NON_SYNONYMOUS_CODING	1	5	-	-	1	12	-	-	0.545455	12	0.423077	11	BnaA03g21920D_BnaC03g26220D
BnaC05g16640D	chrC05_10399925_C_T	BnaC05g16640D	NON_SYNONYMOUS_CODING	0.818182	9	-	-	-	-	1	27	-	-	1	23	BnaA06g15120D_BnaC05g16640D
BnaA09g17240D	chrA09_10406485_G_A	BnaA09g17240D	SYNONYMOUS_CODING	0.833333	5	-	-	0.405405	15	0.894737	17	0.26087	6	0.851852	23	BnaA09g17240D_BnaC09g18330D
BnaA07g11190D	chrA07_10510341_C_T	BnaA07g11190D	NON_SYNONYMOUS_CODING	1	5	-	-	0.44	11	0.3	6	0.575	23	0.571429	16	BnaA07g11190D_BnaC07g15070D
BnaA10g12920D	chrA10_10522268_C_T	BnaA10g12920D	NON_SYNONYMOUS_CODING	1	6	-	-	-	-	0.642857	9	0.423077	11	0.5625	9	BnaA10g12920D_BnaC09g35400D
BnaA10g12930D	chrA10_10525588_C_T	BnaA10g12930D	SYNONYMOUS_STOP	1	2	-	-	-	-	0.5	12	0.44	11	0.428571	6	BnaA10g12930D_BnaC09g35410D
BnaA09g17390D	chrA09_10532609_G_A	BnaA09g17390D	NON_SYNONYMOUS_CODING	1	5	-	-	0.448276	13	1	23	0.548387	17	1	24	BnaA09g17390D_BnaC09g18140D
BnaC01g15420D	chrC01_10547150_C_T	BnaC01g15420D	NON_SYNONYMOUS_CODING	1	9	-	-	1	29	1	21	0.363636	12	0.407407	11	-
BnaA07g11300D	chrA07_10565498_C_T	BnaA07g11300D	SYNONYMOUS_CODING	1	13	-	-	0.535714	15	0.545455	12	0.472222	17	0.542857	19	BnaA07g11300D_BnaC07g15210D
BnaC03g20170D	chrC03_10565722_C_T	BnaC03g20170D	SYNONYMOUS_CODING	0.333333	3	-	-	0.258065	8	0.615385	8	-	-	0.833333	15	BnaA03g56370D_BnaC03g20170D
BnaC01g15460D	chrC01_10569252_C_T	BnaC01g15460D	NON_SYNONYMOUS_CODING	1	6	-	-	1	27	1	27	0.535714	15	0.44	11	BnaA01g13330D_BnaC01g15460D
BnaC01g15470D	chrC01_10573754_C_T	BnaC01g15470D	NON_SYNONYMOUS_CODING	1	6	-	-	1	16	1	18	0.736842	14	0.380952	8	BnaA01g13340D_BnaC01g15470D
BnaC01g15480D	chrC01_10580763_C_T	BnaC01g15480D	NON_SYNONYMOUS_CODING	1	4	-	-	1	15	1	14	0.375	6	0.642857	9	BnaA01g13350D_BnaC01g15480D
BnaA04g12580D	chrA04_10607380_C_T	BnaA04g12580D	NON_SYNONYMOUS_CODING	0.714286	5	-	-	0.333333	5	-	-	0.533333	8	0.571429	12	BnaA04g12580D_BnaCnng13760D
BnaC05g16900D	chrC05_10620409_C_T	BnaC05g16900D	NON_SYNONYMOUS_CODING	0.25	2	-	-	-	-	1	23	-	-	1	36	BnaA06g15320D_BnaC05g16900D
BnaA08g11910D	chrA08_10663445_G_A	BnaA08g11910D	NON_SYNONYMOUS_CODING	0.5	4	-	-	0.488372	21	-	-	0.547619	23	-	-	BnaA08g11910D_BnaC03g66770D
BnaA08g11910D	chrA08_10663445_G_A	BnaA08g11910D	SPLICE_SITE_REGION	0.5	4	-	-	0.488372	21	-	-	0.547619	23	-	-	BnaA08g11910D_BnaC03g66770D
BnaA07g11610D	chrA07_10703962_C_T	BnaA07g11610D	STOP_GAINED	1	6	-	-	0.484848	16	0.5	9	0.694444	25	0.470588	16	BnaA07g11610D_BnaCnng55400D
BnaC01g15630D	chrC01_10737733_C_T	BnaC01g15630D	NON_SYNONYMOUS_CODING	1	5	-	-	1	23	1	18	0.62963	17	0.642857	9	BnaA01g13430D_BnaC01g15630D
BnaAnng09940D	chrAnn_random_10758975_C_T	BnaAnng09940D	SYNONYMOUS_CODING	0.75	3	-	-	1	13	-	-	1	21	1	21	BnaAnng09940D_BnaC07g17810D
BnaA05g16250D	chrA05_10863612_C_T	BnaA05g16250D	NON_SYNONYMOUS_CODING	0.833333	5	-	-	1	27	-	-	1	30	-	-	BnaA05g16250D_BnaC05g25970D
BnaAnng10190D	chrAnn_random_10864626_C_T	BnaAnng10190D	STOP_GAINED	0.333333	3	-	-	1	29	-	-	1	28	1	33	BnaAnng10190D_BnaCnng62610D
BnaAnng10200D	chrAnn_random_10868483_C_T	BnaAnng10200D	SYNONYMOUS_CODING	0.571429	4	-	-	1	15	-	-	1	11	1	8	BnaAnng10200D_BnaCnng58260D
BnaA09g17740D	chrA09_10905585_G_A	BnaA09g17740D	STOP_GAINED	0.888889	8	-	-	0.55	11	1	21	0.428571	3	1	20	BnaA09g17740D_BnaC09g18630D
BnaA01g19450D	chrA01_10916123_G_A	BnaA01g19450D	SYNONYMOUS_CODING	1	9	-	-	0.421053	8	1	14	0.384615	10	0.95	19	BnaA01g19450D_BnaC01g23400D
BnaC01g15880D	chrC01_10937294_C_T	BnaC01g15880D	NON_SYNONYMOUS_CODING	1	10	-	-	1	19	1	16	0.407407	11	0.65	13	BnaAnng41900D_BnaC01g15880D
BnaA09g17790D	chrA09_10944355_G_A	BnaA09g17790D	NON_SYNONYMOUS_CODING	1	4	-	-	0.482759	14	1	24	0.514286	18	1	28	BnaA09g17790D_BnaCnng52700D
BnaA09g17790D	chrA09_10944355_G_A	BnaA09g17790D	SPLICE_SITE_REGION	1	4	-	-	0.482759	14	1	24	0.514286	18	1	28	BnaA09g17790D_BnaCnng52700D
BnaA09g17820D	chrA09_10976675_G_A	BnaA09g17820D	NON_SYNONYMOUS_CODING	1	8	-	-	0.40625	13	1	17	0.580645	18	1	32	BnaA09g17820D_BnaC09g19130D
BnaA10g13630D	chrA10_10986472_C_T	BnaA10g13630D	SYNONYMOUS_CODING	1	9	-	-	-	-	0.56	14	0.52	13	0.47619	10	BnaA10g13630D_BnaC09g36110D
BnaA10g13700D	chrA10_11022890_C_T	BnaA10g13700D	SYNONYMOUS_CODING	1	5	-	-	-	-	0.533333	8	0.413793	12	0.517241	15	BnaA10g13700D_BnaC09g36210D
BnaC07g06780D	chrC07_11025519_C_T	BnaC07g06780D	NON_SYNONYMOUS_CODING	1	7	-	-	0.608696	14	0.411765	7	1	28	1	20	-
BnaA04g13110D	chrA04_11044273_C_T	BnaA04g13110D	SYNONYMOUS_CODING	0.375	3	-	-	0.529412	9	-	-	0.521739	12	0.52381	11	BnaA04g13110D_BnaCnng64510D
BnaA03g23170D	chrA03_11050219_C_T	BnaA03g23170D	NON_SYNONYMOUS_CODING	1	8	-	-	1	16	-	-	0.4	10	0.409091	9	BnaA03g23170D_BnaC03g27350D
BnaA09g17950D	chrA09_11055324_G_A	BnaA09g17950D	NON_SYNONYMOUS_CODING	1	10	-	-	0.578947	11	1	26	0.592593	16	1	27	BnaA09g17950D_BnaC09g19310D
BnaA03g23180D	chrA03_11056148_C_T	BnaA03g23180D	SPLICE_SITE_ACCEPTOR	1	8	-	-	1	23	-	-	0.434783	10	0.545455	12	BnaA03g23180D_BnaC03g27370D
BnaA07g12030D	chrA07_11079383_C_T	BnaA07g12030D	NON_SYNONYMOUS_CODING	1	6	-	-	0.615385	8	0.571429	8	0.571429	8	0.222222	2	-
BnaA03g23250D	chrA03_11096669_C_T	BnaA03g23250D	NON_SYNONYMOUS_CODING	1	4	-	-	1	18	-	-	0.444444	4	0.6	12	BnaA03g23250D_BnaC03g27480D
BnaA01g19710D	chrA01_11112501_G_A	BnaA01g19710D	NON_SYNONYMOUS_CODING	0.769231	10	-	-	0.461538	12	0.863636	19	0.238095	5	0.9	27	BnaA01g19710D_BnaC01g23690D
BnaA10g13890D	chrA10_11152630_C_T	BnaA10g13890D	SYNONYMOUS_CODING	0.888889	8	-	-	-	-	0.521739	12	0.461538	12	0.515152	17	BnaA10g13890D_BnaC09g36530D
BnaA09g18080D	chrA09_11178743_G_A	BnaA09g18080D	SYNONYMOUS_CODING	1	6	-	-	0.535714	15	1	26	0.357143	15	1	23	BnaA09g18080D_BnaC09g19520D
BnaAnng10280D	chrAnn_random_11181536_C_A	BnaAnng10280D	NON_SYNONYMOUS_CODING	1	1	-	-	0.928571	13	1	16	0.285714	4	0.363636	4	BnaAnng10280D_BnaC07g04490D
BnaA03g23580D	chrA03_11272975_C_T	BnaA03g23580D	SYNONYMOUS_CODING	1	1	-	-	1	17	-	-	0.428571	6	0.5	7	BnaA03g23580D_BnaC03g27970D
BnaA10g14190D	chrA10_11303613_C_T	BnaA10g14190D	SYNONYMOUS_CODING	1	9	-	-	-	-	0.529412	9	0.5	8	0.526316	10	-
BnaA04g13410D	chrA04_11318484_C_T	BnaA04g13410D	NON_SYNONYMOUS_CODING	0.75	3	-	-	0.571429	12	-	-	0.277778	5	0.611111	11	BnaA04g13410D_BnaC04g35520D
BnaA01g19810D	chrA01_11335501_C_T	BnaA01g19810D	NON_SYNONYMOUS_CODING	1	7	-	-	0.615385	8	1	11	0.304348	7	1	23	BnaA01g19810D_BnaC01g24480D
BnaA03g23640D	chrA03_11341838_C_T	BnaA03g23640D	NON_SYNONYMOUS_CODING	1	7	-	-	0.948718	37	-	-	0.552632	21	0.692308	18	BnaA03g23640D_BnaC03g28100D
BnaA09g18300D	chrA09_11402490_G_A	BnaA09g18300D	NON_SYNONYMOUS_CODING	0.857143	6	-	-	0.425	17	0.969697	32	0.470588	16	0.95	38	BnaA09g18300D_BnaC09g20220D
BnaA04g13520D	chrA04_11413796_C_T	BnaA04g13520D	NON_SYNONYMOUS_CODING	0.555556	5	-	-	0.529412	9	-	-	0.5	17	0.473684	9	-
BnaA07g12820D	chrA07_11458280_C_T	BnaA07g12820D	SYNONYMOUS_CODING	1	7	-	-	0.304348	7	0.580645	18	0.517241	15	0.52	13	BnaA07g12820D_BnaC07g16860D
BnaA09g18450D	chrA09_11461128_G_A	BnaA09g18450D	NON_SYNONYMOUS_CODING	1	8	-	-	0.535714	15	1	27	0.448276	13	1	28	BnaA09g18450D_BnaC09g20380D
BnaC01g16870D	chrC01_11553145_C_T	BnaC01g16870D	NON_SYNONYMOUS_CODING	0.75	3	-	-	0.952381	20	0.875	7	0.526316	10	0.45	9	BnaA01g14360D_BnaC01g16870D
BnaC03g21410D	chrC03_11567919_C_T	BnaC03g21410D	NON_SYNONYMOUS_CODING	0.75	3	-	-	0.461538	6	1	6	-	-	1	15	BnaA03g17880D_BnaC03g21410D
BnaC05g17820D	chrC05_11578903_C_T	BnaC05g17820D	SYNONYMOUS_CODING	1	6	-	-	-	-	1	8	-	-	1	22	BnaA09g30570D_BnaC05g17820D
BnaC07g07270D	chrC07_11609984_C_T	BnaC07g07270D	NON_SYNONYMOUS_CODING	1	6	-	-	0.625	15	0.310345	9	0.965517	28	1	10	BnaA07g05930D_BnaC07g07270D
BnaA03g24170D	chrA03_11616187_C_T	BnaA03g24170D	NON_SYNONYMOUS_CODING	1	7	-	-	0.972973	36	-	-	0.655172	19	0.481481	13	BnaA03g24170D_BnaC03g28770D
BnaA07g12940D	chrA07_11629175_C_T	BnaA07g12940D	SYNONYMOUS_CODING	1	3	-	-	0.5	11	0.25	3	0.421053	8	0.55	11	BnaA07g12940D_BnaC04g17190D
BnaA10g14760D	chrA10_11677140_C_T	BnaA10g14760D	NON_SYNONYMOUS_CODING	1	8	-	-	0.6	15	0.470588	8	0.6	15	0.652174	15	BnaA10g14760D_BnaC09g37130D
BnaC05g17960D	chrC05_11687515_C_T	BnaC05g17960D	SYNONYMOUS_CODING	1	9	-	-	-	-	1	13	-	-	1	29	BnaA09g30440D_BnaC05g17960D
BnaCnng12320D	chrCnn_random_11715723_G_A	BnaCnng12320D	NON_SYNONYMOUS_CODING	1	9	-	-	0.551724	16	1	24	-	-	1	20	BnaA08g19920D_BnaCnng12320D
BnaA02g19000D	chrA02_11747228_G_A	BnaA02g19000D	STOP_GAINED	0.4	4	-	-	-	-	0.5	16	0.535714	15	-	-	BnaA02g19000D_BnaC02g25180D
BnaA03g24530D	chrA03_11810792_C_T	BnaA03g24530D	SYNONYMOUS_CODING	1	2	-	-	1	16	-	-	0.4375	7	0.571429	8	BnaA03g24530D_BnaC03g72900D
BnaA10g15050D	chrA10_11816373_C_T	BnaA10g15050D	SYNONYMOUS_CODING	1	4	-	-	0.55	11	0.454545	5	0.423077	11	0.5625	9	-
BnaC05g18100D	chrC05_11828785_C_T	BnaC05g18100D	SYNONYMOUS_CODING	1	5	-	-	-	-	1	19	-	-	1	18	BnaA09g30330D_BnaC05g18100D
BnaA07g13320D	chrA07_11831032_G_A	BnaA07g13320D	SYNONYMOUS_CODING	1	3	-	-	1	11	0.875	14	0.909091	10	0.625	5	BnaA07g13320D_BnaC04g16670D
BnaC05g18120D	chrC05_11840847_C_T	BnaC05g18120D	NON_SYNONYMOUS_CODING	1	4	-	-	-	-	1	32	-	-	1	20	BnaA09g30310D_BnaC05g18120D
BnaC03g21870D	chrC03_11877211_C_T	BnaC03g21870D	NON_SYNONYMOUS_CODING	0.4	2	-	-	0.407407	11	1	12	-	-	1	8	BnaA03g18350D_BnaC03g21870D
BnaA04g14120D	chrA04_11900932_C_T	BnaA04g14120D	NON_SYNONYMOUS_CODING	0.545455	6	-	-	0.515152	17	-	-	0.6	15	0.451613	14	BnaA04g14120D_BnaC04g36730D
BnaA02g19180D	chrA02_11904583_G_A	BnaA02g19180D	SYNONYMOUS_STOP	0.7	7	-	-	-	-	0.448276	13	0.592593	16	-	-	BnaA02g19180D_BnaC02g25560D
BnaA10g15230D	chrA10_11909238_C_T	BnaA10g15230D	SYNONYMOUS_CODING	1	6	-	-	0.388889	7	0.647059	11	0.555556	10	0.5	7	BnaA10g15230D_BnaC09g37600D
BnaC08g08160D	chrC08_12092865_G_A	BnaC08g08160D	NON_SYNONYMOUS_CODING	0.857143	6	-	-	0.413793	12	-	-	0.459459	17	1	19	-
BnaA10g15790D	chrA10_12140081_C_T	BnaA10g15790D	NON_SYNONYMOUS_CODING	0.454545	5	-	-	0.387097	12	0.419355	13	0.15625	5	0.375	12	-
BnaC05g18490D	chrC05_12222339_C_T	BnaC05g18490D	SPLICE_SITE_REGION	1	10	-	-	-	-	1	39	-	-	1	22	BnaA09g30060D_BnaC05g18490D
BnaA04g14580D	chrA04_12232914_C_T	BnaA04g14580D	NON_SYNONYMOUS_CODING	0.333333	2	-	-	0.518519	14	-	-	0.6	18	0.535714	15	BnaA04g14580D_BnaC04g36220D
BnaA08g14670D	chrA08_12342945_G_A	BnaA08g14670D	NON_SYNONYMOUS_CODING	0.5	4	-	-	0.5	14	-	-	0.62963	17	-	-	BnaA08g14670D_BnaC08g11710D
BnaC07g07790D	chrC07_12394978_C_T	BnaC07g07790D	SPLICE_SITE_REGION	0.857143	12	-	-	0.392857	11	0.305556	11	0.9	18	0.833333	20	BnaA07g06210D_BnaC07g07790D
BnaC07g07790D	chrC07_12394978_C_T	BnaC07g07790D	SYNONYMOUS_CODING	0.857143	12	-	-	0.392857	11	0.305556	11	0.9	18	0.833333	20	BnaA07g06210D_BnaC07g07790D
BnaA04g14960D	chrA04_12525042_C_T	BnaA04g14960D	NON_SYNONYMOUS_CODING	0.285714	2	-	-	0.285714	8	-	-	0.424242	14	0.323529	11	BnaA04g14960D_BnaC04g37910D
BnaAnng11610D	chrAnn_random_12551891_C_T	BnaAnng11610D	SYNONYMOUS_CODING	1	4	-	-	0.535714	15	0.461538	6	0.545455	6	0.466667	7	-
BnaC01g18100D	chrC01_12597696_C_T	BnaC01g18100D	NON_SYNONYMOUS_CODING	1	10	-	-	1	21	1	24	0.75	6	0.558824	19	-
BnaA10g16720D	chrA10_12619630_C_A	BnaA10g16720D	NON_SYNONYMOUS_CODING	0.333333	2	-	-	0.473684	9	0.333333	4	0.428571	12	0.625	10	BnaA10g16720D_BnaC09g39740D
BnaA01g20800D	chrA01_12646169_C_T	BnaA01g20800D	NON_SYNONYMOUS_CODING	1	2	-	-	0.7	14	1	19	0.619048	13	1	24	BnaA01g20800D_BnaCnng68340D
BnaA08g15220D	chrA08_12721387_G_A	BnaA08g15220D	NON_SYNONYMOUS_CODING	1	3	-	-	1	8	-	-	0.652174	15	-	-	-
BnaC03g22960D	chrC03_12725556_C_T	BnaC03g22960D	STOP_GAINED	0.388889	7	-	-	-	-	0.378378	14	0.333333	18	0.521739	24	-
BnaAnng11790D	chrAnn_random_12742412_G_A	BnaAnng11790D	STOP_GAINED	1	9	-	-	0.315789	6	1	8	0.631579	12	1	21	BnaAnng11790D_BnaC08g21910D
BnaA04g15350D	chrA04_12748080_C_T	BnaA04g15350D	SYNONYMOUS_CODING	0.666667	4	-	-	0.4375	7	-	-	0.6	12	0.555556	10	BnaA04g15350D_BnaC04g38300D
BnaA08g15320D	chrA08_12766106_G_A	BnaA08g15320D	SYNONYMOUS_STOP	0.428571	6	-	-	1	42	-	-	0.44	11	-	-	-
BnaA03g26120D	chrA03_12784037_G_A	BnaA03g26120D	NON_SYNONYMOUS_CODING	1	7	-	-	1	27	-	-	0.485714	17	0.592593	16	BnaA03g26120D_BnaC03g30850D
BnaA09g19850D	chrA09_12811681_G_A	BnaA09g19850D	SPLICE_SITE_REGION	1	2	-	-	0.451613	14	1	19	0.472222	17	1	21	BnaA09g19850D_BnaC09g21850D
BnaA07g14520D	chrA07_12819558_C_T	BnaA07g14520D	SYNONYMOUS_CODING	1	6	-	-	-	-	0.461538	12	0.47619	10	0.59375	19	BnaA07g14520D_BnaC06g12390D
BnaC08g08610D	chrC08_12944431_G_A	BnaC08g08610D	NON_SYNONYMOUS_CODING	0.307692	4	-	-	0.423077	11	-	-	0.461538	12	1	23	-
BnaC01g18660D	chrC01_12972991_C_T	BnaC01g18660D	STOP_GAINED	1	7	-	-	1	25	1	22	0.4375	7	0.473684	9	BnaA01g15660D_BnaC01g18660D
BnaA01g21150D	chrA01_12994645_C_T	BnaA01g21150D	NON_SYNONYMOUS_CODING	1	4	-	-	0.470588	16	0.966667	29	0.444444	12	1	30	BnaA01g21150D_BnaC01g26540D
BnaC03g23380D	chrC03_13023703_C_T	BnaC03g23380D	NON_SYNONYMOUS_CODING	1	8	-	-	0.444444	16	1	26	-	-	1	32	BnaA03g19500D_BnaC03g23380D
BnaA07g14930D	chrA07_13046667_C_T	BnaA07g14930D	NON_SYNONYMOUS_CODING	1	6	-	-	-	-	0.428571	6	0.714286	10	0.647059	11	-
BnaA07g14940D	chrA07_13055524_C_T	BnaA07g14940D	STOP_GAINED	1	15	-	-	-	-	0.576923	15	0.633333	19	0.4375	14	BnaA07g14940D_BnaC06g12920D
BnaA04g15910D	chrA04_13073136_C_T	BnaA04g15910D	NON_SYNONYMOUS_CODING	1	5	-	-	0.714286	10	-	-	0.625	10	0.55	11	BnaA04g15910D_BnaC04g39160D
BnaA06g20140D	chrA06_13093288_C_T	BnaA06g20140D	NON_SYNONYMOUS_CODING	0.666667	6	-	-	-	-	-	-	0.533333	16	0.444444	16	BnaA06g20140D_BnaCnng67140D
BnaA04g15950D	chrA04_13121662_C_T	BnaA04g15950D	NON_SYNONYMOUS_CODING	1	8	-	-	0.583333	14	-	-	0.34375	11	0.545455	18	BnaA04g15950D_BnaC04g39240D
BnaC07g08190D	chrC07_13123003_C_T	BnaC07g08190D	NON_SYNONYMOUS_CODING	0.8	4	-	-	0.575758	19	0.352941	12	0.965517	28	0.962963	26	BnaA07g06670D_BnaC07g08190D
BnaA08g15850D	chrA08_13142997_G_A	BnaA08g15850D	NON_SYNONYMOUS_CODING	0.4	2	-	-	1	28	-	-	0.478261	11	0.526316	10	BnaA08g15850D_BnaC03g61200D
BnaA08g15870D	chrA08_13149603_G_A	BnaA08g15870D	NON_SYNONYMOUS_CODING	0.5	3	-	-	1	19	-	-	0.615385	16	0.3125	5	BnaA08g15870D_BnaC03g61170D
BnaA08g15930D	chrA08_13202655_G_A	BnaA08g15930D	NON_SYNONYMOUS_CODING	0.5	3	-	-	0.75	21	-	-	0.269231	7	0.315789	6	BnaA08g15930D_BnaC03g61120D
BnaA08g15990D	chrA08_13215984_G_A	BnaA08g15990D	SYNONYMOUS_CODING	0.375	3	-	-	0.941176	16	-	-	0.285714	8	0.526316	10	BnaA08g15990D_BnaC03g61070D
BnaC03g23720D	chrC03_13230347_G_A	BnaC03g23720D	NON_SYNONYMOUS_CODING	0.181818	2	-	-	0.196078	10	0.382353	13	-	-	0.441176	15	BnaA03g19820D_BnaC03g23720D
BnaA09g20400D	chrA09_13295020_G_A	BnaA09g20400D	NON_SYNONYMOUS_CODING	1	3	-	-	0.53125	17	1	18	0.566667	17	1	35	BnaA09g20400D_BnaC09g22780D
BnaA01g21440D	chrA01_13306408_G_A	BnaA01g21440D	STOP_GAINED	1	11	-	-	0.454545	10	0.96	24	0.56	14	1	24	BnaA01g21440D_BnaC01g26840D
BnaA09g20450D	chrA09_13344770_G_A	BnaA09g20450D	NON_SYNONYMOUS_CODING	1	9	-	-	0.568182	25	1	29	0.341463	14	1	25	BnaA09g20450D_BnaC09g22810D
BnaA09g20460D	chrA09_13346526_G_A	BnaA09g20460D	SYNONYMOUS_CODING	1	7	-	-	0.689655	20	1	22	0.448276	13	1	24	BnaA09g20460D_BnaC09g22820D
BnaA03g27070D	chrA03_13360434_G_A	BnaA03g27070D	NON_SYNONYMOUS_CODING	1	6	-	-	1	24	-	-	-	-	0.340909	15	BnaA03g27070D_BnaCnng60330D
BnaA05g18110D	chrA05_13370545_G_A	BnaA05g18110D	NON_SYNONYMOUS_CODING	0.6	3	-	-	1	19	-	-	1	22	-	-	BnaA05g18110D_BnaC05g28520D
BnaA05g18110D	chrA05_13370545_G_A	BnaA05g18110D	SPLICE_SITE_REGION	0.6	3	-	-	1	19	-	-	1	22	-	-	BnaA05g18110D_BnaC05g28520D
BnaA05g18130D	chrA05_13373910_G_A	BnaA05g18130D	NON_SYNONYMOUS_CODING	0.333333	3	-	-	1	29	-	-	1	32	-	-	BnaA05g18130D_BnaC05g28550D
BnaA03g27120D	chrA03_13391386_C_T	BnaA03g27120D	SYNONYMOUS_CODING	1	4	-	-	1	34	-	-	-	-	0.518519	14	BnaA03g27120D_BnaC03g32120D
BnaA10g18540D	chrA10_13402786_G_A	BnaA10g18540D	NON_SYNONYMOUS_CODING	0.555556	5	-	-	0.514286	18	0.5	11	0.421053	8	0.333333	8	BnaA10g18540D_BnaC09g42130D
BnaA10g18540D	chrA10_13403867_G_A	BnaA10g18540D	SYNONYMOUS_CODING	0.636364	7	-	-	0.434783	10	0.478261	11	0.391304	9	0.5	12	BnaA10g18540D_BnaC09g42130D
BnaA02g21090D	chrA02_13442901_C_T	BnaA02g21090D	NON_SYNONYMOUS_CODING	0.285714	2	-	-	-	-	0.681818	15	0.484848	16	-	-	-
BnaA07g15580D	chrA07_13463878_C_T	BnaA07g15580D	SYNONYMOUS_CODING	1	6	-	-	-	-	0.631579	12	0.590909	13	0.666667	14	-
BnaA08g16620D	chrA08_13488905_G_A	BnaA08g16620D	NON_SYNONYMOUS_CODING	0.5	2	-	-	1	31	-	-	0.486486	18	0.533333	16	BnaA08g16620D_BnaC03g60480D
BnaA07g15690D	chrA07_13500814_C_T	BnaA07g15690D	NON_SYNONYMOUS_CODING	1	5	-	-	-	-	0.444444	12	0.645161	20	0.526316	10	BnaA07g15690D_BnaC06g13930D
BnaA08g16900D	chrA08_13597735_G_A	BnaA08g16900D	NON_SYNONYMOUS_CODING	0.625	5	-	-	1	39	-	-	0.535714	15	0.6	15	BnaA08g16900D_BnaC03g60190D
BnaCnng14630D	chrCnn_random_13620744_G_A	BnaCnng14630D	SPLICE_SITE_REGION	0.428571	3	-	-	0.472222	17	1	21	0.5	17	0.454545	10	BnaA04g06990D_BnaCnng14630D
BnaC08g09030D	chrC08_13634384_G_A	BnaC08g09030D	NON_SYNONYMOUS_CODING	0.5	3	-	-	0.5	8	-	-	0.444444	8	1	14	BnaA08g07840D_BnaC08g09030D
BnaA05g18330D	chrA05_13637806_G_A	BnaA05g18330D	NON_SYNONYMOUS_CODING	1	2	-	-	1	14	-	-	1	12	-	-	-
BnaCnng14720D	chrCnn_random_13674199_G_A	BnaCnng14720D	NON_SYNONYMOUS_CODING	0.5	7	-	-	0.363636	12	0.709677	22	0.588235	20	0.4	14	BnaA04g07080D_BnaCnng14720D
BnaA05g18390D	chrA05_13723644_G_A	BnaA05g18390D	SYNONYMOUS_CODING	0.6	3	-	-	1	13	-	-	1	28	-	-	BnaA05g18390D_BnaC05g28010D
BnaC03g24480D	chrC03_13736167_G_A	BnaC03g24480D	SPLICE_SITE_REGION	0.285714	2	-	-	0.363636	8	1	12	-	-	1	26	BnaA03g20470D_BnaC03g24480D
BnaA08g17370D	chrA08_13809686_G_A	BnaA08g17370D	NON_SYNONYMOUS_CODING	1	2	-	-	1	9	-	-	0.384615	10	0.608696	14	BnaA08g17370D_BnaC03g59700D
BnaA04g16950D	chrA04_13821208_C_T	BnaA04g16950D	NON_SYNONYMOUS_CODING	0.777778	7	-	-	0.48	12	-	-	0.6	9	0.421053	8	BnaA04g16950D_BnaC04g40270D
BnaA07g16340D	chrA07_13859267_C_T	BnaA07g16340D	SYNONYMOUS_CODING	0.888889	8	-	-	-	-	0.354839	11	0.714286	20	0.454545	15	BnaA07g16340D_BnaC06g15130D
BnaA10g19590D	chrA10_13864492_G_A	BnaA10g19590D	NON_SYNONYMOUS_CODING	0.833333	5	-	-	1	16	0.363636	4	0.545455	18	0.423077	11	BnaA10g19590D_BnaC09g43140D
BnaA10g19590D	chrA10_13864771_G_A	BnaA10g19590D	NON_SYNONYMOUS_CODING	0.555556	5	-	-	1	25	0.517241	15	0.517241	15	0.366667	11	BnaA10g19590D_BnaC09g43140D
BnaC05g20480D	chrC05_13888599_C_T	BnaC05g20480D	SYNONYMOUS_CODING	1	8	-	-	-	-	1	23	-	-	1	23	-
BnaAnng13000D	chrAnn_random_13912206_C_T	BnaAnng13000D	NON_SYNONYMOUS_CODING	0.666667	6	-	-	0.288462	15	0.666667	18	0.375	15	0.55	22	BnaAnng13000D_BnaC06g33080D
BnaA09g21220D	chrA09_13925917_G_A	BnaA09g21220D	NON_SYNONYMOUS_CODING	1	4	-	-	0.363636	4	1	25	0.5	13	1	16	-
BnaA09g21220D	chrA09_13926746_G_A	BnaA09g21220D	NON_SYNONYMOUS_CODING	1	8	-	-	0.25	6	1	26	0.5	18	1	26	-
BnaA07g16490D	chrA07_13941064_C_T	BnaA07g16490D	SYNONYMOUS_CODING	1	7	-	-	-	-	0.53125	17	0.566667	17	0.484848	16	BnaA07g16490D_BnaC06g15420D
BnaC05g20570D	chrC05_14006551_C_T	BnaC05g20570D	NON_SYNONYMOUS_CODING	1	3	-	-	-	-	1	21	-	-	1	23	BnaA09g28640D_BnaC05g20570D
BnaA03g28790D	chrA03_14022426_G_A	BnaA03g28790D	SYNONYMOUS_CODING	1	8	-	-	1	28	-	-	-	-	0.527778	19	BnaA03g28790D_BnaC03g33920D
BnaA10g20020D	chrA10_14058591_G_A	BnaA10g20020D	SYNONYMOUS_CODING	0.5	6	-	-	1	28	0.571429	12	0.548387	17	0.5	10	BnaA10g20020D_BnaC09g43810D
BnaC03g25060D	chrC03_14076832_G_A	BnaC03g25060D	NON_SYNONYMOUS_CODING	0.583333	7	-	-	0.470588	16	1	20	-	-	1	31	BnaA03g20960D_BnaC03g25060D
BnaC07g08920D	chrC07_14088574_C_T	BnaC07g08920D	SYNONYMOUS_CODING	1	4	-	-	0.32	8	0.142857	4	0.857143	18	0.88	22	BnaA07g07280D_BnaC07g08920D
BnaC07g08940D	chrC07_14114529_C_T	BnaC07g08940D	NON_SYNONYMOUS_CODING	0.875	7	-	-	0.545455	6	0.181818	4	0.875	14	0.857143	12	BnaA07g07300D_BnaC07g08940D
BnaA01g21840D	chrA01_14135495_G_A	BnaA01g21840D	NON_SYNONYMOUS_CODING	1	4	-	-	0.4375	7	1	16	0.5	9	1	16	BnaA01g21840D_BnaC01g28150D
BnaA08g17960D	chrA08_14154127_G_A	BnaA08g17960D	NON_SYNONYMOUS_CODING	0.333333	3	-	-	1	35	-	-	0.567568	21	0.538462	14	BnaA08g17960D_BnaC03g59060D
BnaA09g21500D	chrA09_14184611_G_A	BnaA09g21500D	NON_SYNONYMOUS_CODING	0.375	6	-	-	0.293103	17	0.529412	27	0.301587	19	0.5	29	BnaA09g21500D_BnaC09g52690D
BnaA05g18740D	chrA05_14202056_G_A	BnaA05g18740D	SYNONYMOUS_CODING	0.4	2	-	-	1	23	0.5625	9	1	19	-	-	BnaA05g18740D_BnaC05g31720D
BnaA01g21890D	chrA01_14233958_G_A	BnaA01g21890D	NON_SYNONYMOUS_CODING	1	10	-	-	0.517241	15	0.961538	25	0.571429	20	1	30	BnaA01g21890D_BnaC01g28250D
BnaC03g25360D	chrC03_14257296_G_A	BnaC03g25360D	SYNONYMOUS_CODING	0.555556	5	-	-	0.5	13	1	20	-	-	1	18	BnaA03g56890D_BnaC03g25360D
BnaC03g25370D	chrC03_14264631_G_A	BnaC03g25370D	NON_SYNONYMOUS_CODING	0.428571	3	-	-	0.478261	11	1	14	-	-	0.9375	15	BnaA03g56900D_BnaC03g25370D
BnaAnng13370D	chrAnn_random_14306193_G_A	BnaAnng13370D	NON_SYNONYMOUS_CODING	1	6	-	-	0.428571	9	1	17	0.461538	12	1	24	BnaAnng13370D_BnaC09g25510D
BnaA08g18290D	chrA08_14325824_G_A	BnaA08g18290D	SYNONYMOUS_CODING	0.428571	3	-	-	1	17	-	-	0.5	9	0.733333	11	BnaA08g18290D_BnaC03g58720D
BnaA10g20560D	chrA10_14336828_C_T	BnaA10g20560D	NON_SYNONYMOUS_CODING	0.333333	4	-	-	1	32	0.428571	9	0.588235	10	1	36	BnaA10g20560D_BnaC09g44570D
BnaA10g20580D	chrA10_14343509_C_T	BnaA10g20580D	NON_SYNONYMOUS_CODING	0.666667	6	-	-	1	39	0.481481	13	0.375	12	1	25	BnaA10g20580D_BnaC09g44590D
BnaAnng13440D	chrAnn_random_14384369_C_T	BnaAnng13440D	NON_SYNONYMOUS_CODING	0.4	2	-	-	0.611111	11	1	20	0.4	6	1	15	BnaAnng13440D_BnaC01g41830D
BnaA10g20680D	chrA10_14390475_C_T	BnaA10g20680D	NON_SYNONYMOUS_CODING	0.857143	6	-	-	0.757576	25	0.52	13	0.606061	20	0.914286	32	BnaA10g20680D_BnaC09g44700D
BnaA01g22100D	chrA01_14408578_G_A	BnaA01g22100D	NON_SYNONYMOUS_CODING	1	5	-	-	0.368421	7	1	20	0.5	14	1	23	-
BnaA02g22020D	chrA02_14414398_C_T	BnaA02g22020D	NON_SYNONYMOUS_CODING	0.5	4	-	-	-	-	0.53125	17	0.545455	12	-	-	-
BnaA10g20790D	chrA10_14421833_C_T	BnaA10g20790D	SYNONYMOUS_CODING	0.3	3	-	-	1	32	0.533333	16	0.511628	22	1	29	BnaA10g20790D_BnaC09g44790D
BnaC03g25720D	chrC03_14431865_G_A	BnaC03g25720D	SYNONYMOUS_CODING	0.5	4	-	-	0.5	17	1	20	-	-	1	33	BnaA03g21350D_BnaC03g25720D
BnaA01g22120D	chrA01_14460850_G_A	BnaA01g22120D	SPLICE_SITE_REGION	0.666667	8	-	-	0.388889	14	0.805556	29	0.387097	12	0.896552	26	BnaA01g22120D_BnaC01g28480D
BnaA01g22120D	chrA01_14460850_G_A	BnaA01g22120D	STOP_GAINED	0.666667	8	-	-	0.388889	14	0.805556	29	0.387097	12	0.896552	26	BnaA01g22120D_BnaC01g28480D
BnaC07g09250D	chrC07_14471186_C_T	BnaC07g09250D	NON_SYNONYMOUS_CODING	1	13	-	-	0.411765	14	0.380952	16	0.972222	35	1	37	-
BnaA05g19280D	chrA05_14560377_G_A	BnaA05g19280D	SPLICE_SITE_REGION	0.4	2	-	-	1	28	0.733333	11	1	29	-	-	-
BnaA05g19330D	chrA05_14584896_G_A	BnaA05g19330D	SYNONYMOUS_CODING	0.7	7	-	-	1	21	0.47619	10	1	23	-	-	BnaA05g19330D_BnaC05g32820D
BnaC07g09290D	chrC07_14609080_C_T	BnaC07g09290D	NON_SYNONYMOUS_CODING	1	8	-	-	0.416667	10	0.44	11	1	29	1	22	BnaA07g07500D_BnaC07g09290D
BnaA04g18190D	chrA04_14645480_C_T	BnaA04g18190D	SPLICE_SITE_REGION	1	15	-	-	0.444444	12	-	-	0.366667	11	0.269231	7	BnaA04g18190D_BnaC04g42260D
BnaAnng13740D	chrAnn_random_14669082_G_A	BnaAnng13740D	NON_SYNONYMOUS_CODING	1	6	-	-	0.407407	11	0.75	9	0.482759	14	-	-	BnaAnng13740D_BnaC02g01570D
BnaA10g21260D	chrA10_14677991_C_T	BnaA10g21260D	SYNONYMOUS_CODING	0.25	4	-	-	0.483871	15	0.333333	11	0.290909	16	0.560976	23	-
BnaA10g21260D	chrA10_14678435_C_T	BnaA10g21260D	NON_SYNONYMOUS_CODING	0.583333	7	-	-	0.852941	29	0.486486	18	0.5	21	0.828571	29	-
BnaA08g18900D	chrA08_14679653_G_A	BnaA08g18900D	NON_SYNONYMOUS_CODING	0.625	5	-	-	1	26	-	-	0.321429	9	0.458333	11	BnaA08g18900D_BnaC03g57870D
BnaA08g18970D	chrA08_14700428_C_T	BnaA08g18970D	NON_SYNONYMOUS_CODING	0.333333	2	-	-	1	13	-	-	0.45	9	0.6	6	BnaA08g18970D_BnaC03g57690D
BnaA10g21380D	chrA10_14724921_C_T	BnaA10g21380D	NON_SYNONYMOUS_CODING	0.5	2	-	-	1	32	0.5	10	1	30	1	32	BnaA10g21380D_BnaC09g45500D
BnaA10g21420D	chrA10_14736838_C_T	BnaA10g21420D	NON_SYNONYMOUS_CODING	0.833333	5	-	-	1	16	0.411765	7	1	26	1	22	BnaA10g21420D_BnaC09g45530D
BnaA03g30360D	chrA03_14749003_G_A	BnaA03g30360D	NON_SYNONYMOUS_CODING	0.916667	11	-	-	0.885714	31	-	-	-	-	0.527778	19	BnaA03g30360D_BnaC03g35690D
BnaA03g30380D	chrA03_14761355_G_A	BnaA03g30380D	NON_SYNONYMOUS_CODING	1	9	-	-	1	40	-	-	-	-	0.581395	25	BnaA03g30380D_BnaC03g35720D
BnaC01g21140D	chrC01_14784775_G_A	BnaC01g21140D	SYNONYMOUS_CODING	0.454545	5	-	-	0.772727	17	0.761905	16	0.37037	10	0.64	16	-
BnaA03g30510D	chrA03_14807441_G_A	BnaA03g30510D	NON_SYNONYMOUS_CODING	1	8	-	-	1	29	-	-	-	-	0.535714	15	BnaA03g30510D_BnaC03g35820D
BnaA02g22350D	chrA02_14861797_C_T	BnaA02g22350D	NON_SYNONYMOUS_CODING	0.363636	4	-	-	-	-	0.611111	11	0.590909	13	-	-	-
BnaC05g21170D	chrC05_14880656_C_T	BnaC05g21170D	SYNONYMOUS_CODING	1	7	-	-	-	-	1	14	-	-	1	14	BnaA09g28080D_BnaC05g21170D
BnaA01g22550D	chrA01_14881137_G_A	BnaA01g22550D	NON_SYNONYMOUS_CODING	0.466667	7	-	-	0.2875	23	0.461538	24	0.288462	15	0.418182	23	-
BnaA08g19430D	chrA08_14949993_G_A	BnaA08g19430D	NON_SYNONYMOUS_CODING	0.333333	4	-	-	1	25	-	-	0.535714	15	0.47619	10	BnaA08g19430D_BnaCnng04670D
BnaA09g22430D	chrA09_14975593_G_A	BnaA09g22430D	SYNONYMOUS_CODING	1	5	-	-	0.454545	10	1	15	0.684211	13	1	25	BnaA09g22430D_BnaC09g24310D
BnaA10g22040D	chrA10_14977125_C_T	BnaA10g22040D	STOP_GAINED	0.375	3	-	-	1	21	0.444444	8	1	24	1	25	BnaA10g22040D_BnaC09g46430D
BnaA04g18890D	chrA04_15011233_C_T	BnaA04g18890D	NON_SYNONYMOUS_CODING	1	7	-	-	0.305556	11	-	-	0.638889	23	0.55	11	BnaA04g18890D_BnaC04g43110D
BnaA04g18890D	chrA04_15011233_C_T	BnaA04g18890D	SPLICE_SITE_REGION	1	7	-	-	0.305556	11	-	-	0.638889	23	0.55	11	BnaA04g18890D_BnaC04g43110D
BnaA08g19540D	chrA08_15020218_G_A	BnaA08g19540D	SYNONYMOUS_CODING	0.5	6	-	-	0.771429	27	-	-	0.52	13	0.318182	14	-
BnaA03g31200D	chrA03_15085375_G_A	BnaA03g31200D	NON_SYNONYMOUS_CODING	1	8	-	-	1	26	-	-	-	-	0.515152	17	BnaA03g31200D_BnaC03g36530D
BnaA10g22310D	chrA10_15088696_C_T	BnaA10g22310D	STOP_GAINED	0.714286	5	-	-	1	15	0.1875	3	1	16	1	9	BnaA10g22310D_BnaC09g46820D
BnaC03g26520D	chrC03_15096889_G_A	BnaC03g26520D	SYNONYMOUS_CODING	0.6	3	-	-	0.516129	16	1	21	-	-	1	19	-
BnaCnng16060D	chrCnn_random_15128787_C_T	BnaCnng16060D	SYNONYMOUS_CODING	0.8	12	-	-	0.338028	24	0.456522	21	-	-	0.508772	29	-
BnaA02g22610D	chrA02_15134609_C_T	BnaA02g22610D	NON_SYNONYMOUS_CODING	0.428571	3	-	-	-	-	0.541667	13	0.56	14	-	-	BnaA02g22610D_BnaC02g30980D
BnaA01g22840D	chrA01_15154526_G_A	BnaA01g22840D	NON_SYNONYMOUS_CODING	1	11	-	-	0.425	17	0.863636	19	0.407407	11	0.857143	18	-
BnaA01g22840D	chrA01_15154526_G_A	BnaA01g22840D	SPLICE_SITE_REGION	1	11	-	-	0.425	17	0.863636	19	0.407407	11	0.857143	18	-
BnaC05g21410D	chrC05_15174979_C_T	BnaC05g21410D	NON_SYNONYMOUS_CODING	1	8	-	-	-	-	1	20	-	-	1	21	-
BnaA04g19270D	chrA04_15249029_C_T	BnaA04g19270D	NON_SYNONYMOUS_CODING	1	5	-	-	0.428571	6	-	-	0.409091	9	0.478261	11	BnaA04g19270D_BnaCnng52030D
BnaC07g09850D	chrC07_15252298_C_T	BnaC07g09850D	STOP_GAINED	1	5	-	-	0.689655	20	0.3125	5	1	19	1	26	BnaA07g07950D_BnaC07g09850D
BnaA10g22790D	chrA10_15254881_C_T	BnaA10g22790D	STOP_GAINED	0.428571	3	-	-	0.6	12	0.444444	8	1	36	1	17	BnaA10g22790D_BnaC09g47350D
BnaA03g31670D	chrA03_15277940_G_A	BnaA03g31670D	SYNONYMOUS_CODING	1	10	-	-	1	30	-	-	-	-	0.590909	13	BnaA03g31670D_BnaCnng52230D
BnaA09g22720D	chrA09_15294174_G_A	BnaA09g22720D	SYNONYMOUS_CODING	1	8	-	-	0.538462	7	1	12	0.481481	13	1	6	BnaA09g22720D_BnaC09g24750D
BnaA08g20170D	chrA08_15304447_G_A	BnaA08g20170D	NON_SYNONYMOUS_CODING	0.4	2	-	-	1	34	-	-	0.545455	18	0.571429	12	BnaA08g20170D_BnaC08g20220D
BnaA08g20200D	chrA08_15321038_G_A	BnaA08g20200D	SYNONYMOUS_CODING	0.666667	4	-	-	1	35	-	-	0.511628	22	0.428571	15	-
BnaA01g22970D	chrA01_15333960_G_A	BnaA01g22970D	SPLICE_SITE_ACCEPTOR	1	9	-	-	0.625	30	0.967742	30	0.470588	16	1	35	BnaA01g22970D_BnaC01g30070D
BnaA10g23040D	chrA10_15334841_C_T	BnaA10g23040D	NON_SYNONYMOUS_CODING	0.5	4	-	-	0.347826	8	-	-	0.9375	15	1	17	-
BnaA07g19050D	chrA07_15390784_C_T	BnaA07g19050D	NON_SYNONYMOUS_CODING	1	5	-	-	0.571429	12	0.416667	10	0.48	12	0.694444	25	BnaA07g19050D_BnaC06g18190D
BnaA07g19210D	chrA07_15465719_C_T	BnaA07g19210D	NON_SYNONYMOUS_CODING	1	6	-	-	0.44	11	0.318182	7	0.4375	14	0.365854	15	BnaA07g19210D_BnaC06g18370D
BnaA04g19910D	chrA04_15484697_C_T	BnaA04g19910D	SYNONYMOUS_CODING	1	7	-	-	0.521739	12	-	-	0.571429	16	0.28	7	BnaA04g19910D_BnaC04g44310D
BnaA08g20690D	chrA08_15510699_G_A	BnaA08g20690D	NON_SYNONYMOUS_CODING	0.5	2	-	-	1	18	-	-	0.5	9	0.37037	10	BnaA08g20690D_BnaC08g06140D
BnaA10g23540D	chrA10_15535575_C_T	BnaA10g23540D	SYNONYMOUS_CODING	1	5	-	-	0.608696	14	0.4	6	1	19	1	21	BnaA10g23540D_BnaC09g48250D
BnaA10g23680D	chrA10_15598948_C_T	BnaA10g23680D	NON_SYNONYMOUS_CODING	1	4	-	-	0.421053	8	0.384615	5	1	8	1	12	BnaA10g23680D_BnaC09g48410D
BnaA07g19600D	chrA07_15621418_C_T	BnaA07g19600D	SYNONYMOUS_CODING	1	5	-	-	0.6	9	0.52381	11	0.384615	10	0.615385	8	BnaA07g19600D_BnaC06g18870D
BnaA05g20230D	chrA05_15642895_G_A	BnaA05g20230D	NON_SYNONYMOUS_CODING	0.375	3	-	-	1	33	0.608696	14	1	38	-	-	BnaA05g20230D_BnaCnng30030D
BnaA08g20960D	chrA08_15643435_G_A	BnaA08g20960D	NON_SYNONYMOUS_CODING	0.777778	7	-	-	1	18	-	-	0.5	13	0.5	8	BnaA08g20960D_BnaC08g20180D
BnaA04g20330D	chrA04_15691629_C_T	BnaA04g20330D	SYNONYMOUS_CODING	1	13	-	-	0.37037	10	-	-	0.5	20	0.558824	19	-
BnaA03g32540D	chrA03_15708608_G_A	BnaA03g32540D	SYNONYMOUS_CODING	1	5	-	-	1	26	0.521739	12	-	-	0.461538	12	BnaA03g32540D_BnaC03g73740D
BnaA02g22960D	chrA02_15731121_C_T	BnaA02g22960D	NON_SYNONYMOUS_CODING	0.333333	3	-	-	-	-	0.478261	11	0.580645	18	-	-	BnaA02g22960D_BnaC02g29760D
BnaA01g23390D	chrA01_15772456_G_A	BnaA01g23390D	SPLICE_SITE_REGION	1	4	-	-	0.4	10	1	14	0.5	11	1	16	BnaA01g23390D_BnaC01g30490D
BnaA05g20440D	chrA05_15801121_G_A	BnaA05g20440D	NON_SYNONYMOUS_CODING	0.8	4	-	-	1	17	0.5625	9	1	20	-	-	BnaA05g20440D_BnaCnng46140D
BnaC01g22380D	chrC01_15821942_C_T	BnaC01g22380D	SYNONYMOUS_CODING	1	10	-	-	1	24	1	21	0.785714	11	0.428571	9	BnaA01g35440D_BnaC01g22380D
BnaA10g24280D	chrA10_15875655_C_T	BnaA10g24280D	NON_SYNONYMOUS_CODING	1	6	-	-	0.518519	14	0.555556	15	0.428571	9	1	23	BnaA10g24280D_BnaC09g48900D
BnaA10g24290D	chrA10_15879597_C_T	BnaA10g24290D	START_LOST	1	10	-	-	0.431818	19	0.45	18	0.447368	17	1	37	-
BnaC07g10450D	chrC07_15886078_C_T	BnaC07g10450D	NON_SYNONYMOUS_CODING	1	4	-	-	0.5	11	0.269231	7	1	23	1	21	-
BnaA05g20550D	chrA05_15930992_C_T	BnaA05g20550D	NON_SYNONYMOUS_CODING	0.333333	3	-	-	1	17	0.473684	9	1	23	-	-	BnaA05g20550D_BnaCnng55970D
BnaA07g20270D	chrA07_15940138_C_A	BnaA07g20270D	NON_SYNONYMOUS_CODING	1	1	-	-	1	1	-	-	1	8	1	9	BnaA07g20270D_BnaC06g19750D
BnaC03g27490D	chrC03_15981617_G_A	BnaC03g27490D	STOP_GAINED	0.8	4	-	-	0.434783	10	1	24	-	-	1	24	BnaA03g23260D_BnaC03g27490D
BnaA07g20390D	chrA07_15997879_C_T	BnaA07g20390D	NON_SYNONYMOUS_CODING	1	10	-	-	0.514286	18	0.545455	12	0.545455	18	0.441176	15	BnaA07g20390D_BnaC06g19930D
BnaA07g20390D	chrA07_16001859_C_T	BnaA07g20390D	NON_SYNONYMOUS_CODING	1	3	-	-	0.4375	7	0.571429	8	0.478261	11	0.428571	9	BnaA07g20390D_BnaC06g19930D
BnaA04g20970D	chrA04_16037419_C_T	BnaA04g20970D	NON_SYNONYMOUS_CODING	1	5	-	-	0.619048	13	-	-	0.5625	9	0.384615	5	BnaA04g20970D_BnaC04g44970D
BnaA04g21020D	chrA04_16070736_C_T	BnaA04g21020D	NON_SYNONYMOUS_CODING	0.875	7	-	-	0.5	12	-	-	0.5	14	0.32	8	-
BnaA04g21050D	chrA04_16076391_C_T	BnaA04g21050D	NON_SYNONYMOUS_CODING	1	6	-	-	0.424242	14	-	-	0.466667	21	0.48	12	BnaA04g21050D_BnaCnng70640D
BnaA10g24700D	chrA10_16091753_C_T	BnaA10g24700D	NON_SYNONYMOUS_CODING	1	8	-	-	0.55	11	0.75	9	0.526316	10	0.923077	12	BnaA10g24700D_BnaC09g49630D
BnaA09g23470D	chrA09_16099370_C_T	BnaA09g23470D	NON_SYNONYMOUS_CODING	1	14	-	-	0.518519	14	1	29	0.529412	18	1	29	BnaA09g23470D_BnaC06g07870D
BnaCnng17160D	chrCnn_random_16118169_G_A	BnaCnng17160D	NON_SYNONYMOUS_CODING	0.5	4	-	-	0.421053	16	-	-	1	33	0.564103	22	-
BnaA03g33330D	chrA03_16120540_G_A	BnaA03g33330D	SYNONYMOUS_CODING	1	6	-	-	1	32	0.708333	17	-	-	0.565217	13	BnaA03g33330D_BnaC03g38450D
BnaA09g23510D	chrA09_16130355_C_T	BnaA09g23510D	STOP_GAINED	1	6	-	-	0.363636	8	1	22	0.566667	17	1	12	BnaA09g23510D_BnaC06g07780D
BnaC03g27700D	chrC03_16154602_G_A	BnaC03g27700D	STOP_GAINED	0.666667	2	-	-	0.615385	16	1	18	-	-	1	25	BnaA03g23380D_BnaC03g27700D
BnaC05g22300D	chrC05_16158077_C_T	BnaC05g22300D	SYNONYMOUS_CODING	1	13	-	-	-	-	1	22	-	-	1	24	-
BnaA06g23210D	chrA06_16160633_G_A	BnaA06g23210D	SPLICE_SITE_REGION	0.428571	3	-	-	-	-	-	-	0.555556	15	0.612903	19	BnaA06g23210D_BnaC03g50150D
BnaA03g33460D	chrA03_16202312_G_A	BnaA03g33460D	NON_SYNONYMOUS_CODING	1	5	-	-	1	36	0.7	14	-	-	0.391304	9	BnaA03g33460D_BnaC03g38590D
BnaA08g22170D	chrA08_16212855_G_A	BnaA08g22170D	SYNONYMOUS_CODING	0.5	4	-	-	1	15	-	-	0.3	6	0.75	15	BnaA08g22170D_BnaC08g18650D
BnaA03g33490D	chrA03_16213912_G_A	BnaA03g33490D	NON_SYNONYMOUS_CODING	1	5	-	-	1	16	0.421053	8	-	-	0.521739	12	-
BnaA10g25170D	chrA10_16252973_C_T	BnaA10g25170D	SYNONYMOUS_CODING	1	9	-	-	0.463415	19	0.454545	10	0.394737	15	1	37	BnaA10g25170D_BnaC09g50110D
BnaA08g22350D	chrA08_16273328_G_A	BnaA08g22350D	NON_SYNONYMOUS_CODING	0.75	3	-	-	1	29	-	-	0.52381	11	0.407407	11	BnaA08g22350D_BnaC08g18410D
BnaC01g22730D	chrC01_16282272_C_T	BnaC01g22730D	NON_SYNONYMOUS_CODING	1	5	-	-	1	24	0.392857	11	0.5	12	0.409091	9	BnaAnng26310D_BnaC01g22730D
BnaA09g23680D	chrA09_16292324_C_T	BnaA09g23680D	SYNONYMOUS_CODING	1	5	-	-	0.571429	20	1	33	0.609756	25	1	28	BnaA09g23680D_BnaC06g21290D
BnaC01g22770D	chrC01_16297087_C_T	BnaC01g22770D	SYNONYMOUS_CODING	1	11	-	-	1	22	0.615385	8	0.4	12	0.625	20	-
BnaA04g21410D	chrA04_16317987_C_T	BnaA04g21410D	SYNONYMOUS_CODING	1	11	-	-	0.3	9	-	-	0.5625	18	0.411765	14	BnaA04g21410D_BnaC04g45160D
BnaA10g25320D	chrA10_16318103_C_T	BnaA10g25320D	NON_SYNONYMOUS_CODING	1	2	-	-	0.580645	18	0.375	6	0.571429	12	1	21	BnaA10g25320D_BnaC09g50320D
BnaAnng15230D	chrAnn_random_16329866_C_T	BnaAnng15230D	SYNONYMOUS_CODING	0.666667	8	-	-	-	-	-	-	0.566038	30	0.557377	34	-
BnaC08g10900D	chrC08_16343169_C_T	BnaC08g10900D	NON_SYNONYMOUS_CODING	0.333333	2	-	-	0.4	12	-	-	0.5	14	1	24	BnaA08g08230D_BnaC08g10900D
BnaC08g10970D	chrC08_16395652_C_T	BnaC08g10970D	NON_SYNONYMOUS_CODING	0.666667	4	-	-	0.4375	7	-	-	0.555556	15	1	14	BnaA08g08420D_BnaC08g10970D
BnaC01g22840D	chrC01_16398698_C_T	BnaC01g22840D	NON_SYNONYMOUS_CODING	1	12	-	-	1	39	0.588235	20	0.705882	24	0.558824	19	BnaA01g19100D_BnaC01g22840D
BnaA10g25600D	chrA10_16433545_C_T	BnaA10g25600D	SYNONYMOUS_CODING	1	4	-	-	0.294118	5	0.3	3	0.434783	10	1	7	BnaA10g25600D_BnaC09g50700D
BnaA08g22770D	chrA08_16434520_G_A	BnaA08g22770D	NON_SYNONYMOUS_CODING	0.5	1	-	-	1	22	-	-	0.666667	12	0.428571	3	BnaA08g22770D_BnaC08g17780D
BnaA02g23350D	chrA02_16457972_C_T	BnaA02g23350D	NON_SYNONYMOUS_CODING	0.25	2	-	-	-	-	0.535714	15	0.606061	20	-	-	-
BnaA09g23840D	chrA09_16494372_C_T	BnaA09g23840D	NON_SYNONYMOUS_CODING	1	13	-	-	0.5	14	1	29	0.483871	15	1	18	BnaA09g23840D_BnaC06g21500D
BnaC08g11090D	chrC08_16500048_C_T	BnaC08g11090D	SYNONYMOUS_CODING	0.571429	4	-	-	0.409091	9	-	-	0.482759	14	1	23	-
BnaA02g23430D	chrA02_16550480_C_T	BnaA02g23430D	NON_SYNONYMOUS_CODING	0.625	5	-	-	-	-	0.5	15	0.5	16	-	-	-
BnaC03g28200D	chrC03_16572232_G_A	BnaC03g28200D	SPLICE_SITE_DONOR	0.5	2	-	-	0.4	8	1	25	-	-	1	21	BnaA03g23730D_BnaC03g28200D
BnaA10g25920D	chrA10_16603914_C_T	BnaA10g25920D	NON_SYNONYMOUS_CODING	1	3	-	-	0.277778	5	0.5	5	0.4	12	1	19	BnaA10g25920D_BnaCnng10160D
BnaC05g22820D	chrC05_16613872_C_T	BnaC05g22820D	NON_SYNONYMOUS_CODING	1	7	-	-	-	-	1	22	-	-	1	22	BnaA09g26600D_BnaC05g22820D
BnaA08g23530D	chrA08_16721005_G_A	BnaA08g23530D	SYNONYMOUS_CODING	0.25	2	-	-	0.586207	17	-	-	0.592593	16	0.4	10	BnaA08g23530D_BnaC08g17010D
BnaA06g24140D	chrA06_16725482_G_A	BnaA06g24140D	NON_SYNONYMOUS_CODING	0.5	5	-	-	-	-	-	-	0.40625	13	0.583333	14	BnaA06g24140D_BnaC03g49070D
BnaA10g26230D	chrA10_16746058_C_T	BnaA10g26230D	SYNONYMOUS_CODING	1	9	-	-	0.5625	9	0.384615	5	0.526316	10	1	14	BnaA10g26230D_BnaCnng10610D
BnaA10g26230D	chrA10_16747089_C_T	BnaA10g26230D	SYNONYMOUS_CODING	1	7	-	-	0.666667	12	0.73913	17	0.478261	11	1	24	BnaA10g26230D_BnaCnng10610D
BnaA04g22180D	chrA04_16755301_C_T	BnaA04g22180D	NON_SYNONYMOUS_CODING	1	9	-	-	0.545455	12	-	-	0.647059	11	0.466667	7	BnaA04g22180D_BnaC04g45910D
BnaA01g24390D	chrA01_16762442_G_A	BnaA01g24390D	NON_SYNONYMOUS_CODING	1	5	-	-	0.636364	14	1	18	0.45	9	1	23	BnaA01g24390D_BnaC01g31360D
BnaA09g24100D	chrA09_16787985_C_T	BnaA09g24100D	SPLICE_SITE_ACCEPTOR	1	13	-	-	0.473684	18	1	33	0.484848	16	1	43	BnaA09g24100D_BnaC05g51310D
BnaA03g34530D	chrA03_16800815_G_A	BnaA03g34530D	STOP_GAINED	1	6	-	-	1	14	0.65	13	-	-	0.266667	4	BnaA03g34530D_BnaC03g39990D
BnaC01g23110D	chrC01_16805656_C_T	BnaC01g23110D	SYNONYMOUS_CODING	1	9	-	-	1	21	0.47619	10	0.485714	17	0.428571	15	-
BnaC05g23000D	chrC05_16810135_C_T	BnaC05g23000D	NON_SYNONYMOUS_CODING	1	4	-	-	-	-	1	21	-	-	1	20	BnaA09g26500D_BnaC05g23000D
BnaC01g23140D	chrC01_16828395_C_T	BnaC01g23140D	SPLICE_SITE_REGION	1	7	-	-	1	21	-	-	0.380952	8	0.5	14	-
BnaC07g11120D	chrC07_16843306_G_A	BnaC07g11120D	NON_SYNONYMOUS_CODING	1	5	-	-	0.47619	10	0.181818	4	1	24	1	23	-
BnaC08g11510D	chrC08_16871317_C_T	BnaC08g11510D	NON_SYNONYMOUS_CODING	0.363636	4	-	-	0.5	15	-	-	-	-	1	35	-
BnaA06g24330D	chrA06_16897148_G_A	BnaA06g24330D	SYNONYMOUS_CODING	0.285714	2	-	-	-	-	-	-	0.571429	16	0.575758	19	BnaA06g24330D_BnaC03g48940D
BnaC07g11200D	chrC07_16905364_G_A	BnaC07g11200D	NON_SYNONYMOUS_CODING	1	6	-	-	0.384615	5	0.230769	6	1	9	1	10	BnaA07g09040D_BnaC07g11200D
BnaC03g28640D	chrC03_16926011_G_A	BnaC03g28640D	SYNONYMOUS_CODING	0.625	5	-	-	0.512821	20	1	39	-	-	1	35	BnaA03g24070D_BnaC03g28640D
BnaA10g26590D	chrA10_16928585_C_T	BnaA10g26590D	NON_SYNONYMOUS_CODING	1	7	-	-	0.344828	10	0.391304	9	0.733333	22	1	23	BnaA10g26590D_BnaCnng02830D
BnaA07g22080D	chrA07_16936189_C_T	BnaA07g22080D	SYNONYMOUS_CODING	0.8	4	-	-	0.5	8	-	-	0.65	13	0.411765	7	BnaA07g22080D_BnaC06g22810D
BnaA02g23670D	chrA02_16942518_C_T	BnaA02g23670D	SYNONYMOUS_CODING	0.5	4	-	-	-	-	0.690476	29	0.461538	18	-	-	BnaA02g23670D_BnaC02g31270D
BnaA10g26680D	chrA10_16968394_C_T	BnaA10g26680D	NON_SYNONYMOUS_CODING	1	3	-	-	0.521739	12	0.458333	11	0.48	12	1	13	BnaA10g26680D_BnaCnng02950D
BnaA03g34820D	chrA03_16997238_G_A	BnaA03g34820D	NON_SYNONYMOUS_CODING	1	1	-	-	1	30	0.538462	7	-	-	0.45	9	-
BnaC08g11700D	chrC08_17002397_C_T	BnaC08g11700D	SPLICE_SITE_ACCEPTOR	0.285714	2	-	-	0.592593	16	-	-	-	-	1	23	-
BnaC08g11770D	chrC08_17029427_C_T	BnaC08g11770D	NON_SYNONYMOUS_CODING	0.5	3	-	-	0.576923	15	-	-	-	-	1	12	BnaA08g14640D_BnaC08g11770D
BnaA04g22750D	chrA04_17043140_C_T	BnaA04g22750D	SYNONYMOUS_CODING	1	4	-	-	0.545455	12	-	-	0.580645	18	0.73913	17	BnaA04g22750D_BnaC04g46710D
BnaA07g22250D	chrA07_17069023_C_T	BnaA07g22250D	NON_SYNONYMOUS_CODING	0.6	3	-	-	0.46875	15	-	-	0.384615	10	0.363636	8	BnaA07g22250D_BnaC06g23050D
BnaA04g22790D	chrA04_17071796_C_T	BnaA04g22790D	NON_SYNONYMOUS_CODING	1	8	-	-	0.34375	11	-	-	0.714286	20	0.346154	9	BnaA04g22790D_BnaC04g46650D
BnaA10g26960D	chrA10_17074381_C_T	BnaA10g26960D	NON_SYNONYMOUS_CODING	1	5	-	-	0.75	15	0.466667	7	0.380952	8	1	13	BnaA10g26960D_BnaCnng03280D
BnaC01g23480D	chrC01_17085026_C_T	BnaC01g23480D	NON_SYNONYMOUS_CODING	1	9	-	-	1	15	0.392857	11	0.37931	11	0.72	18	BnaA01g19500D_BnaC01g23480D
BnaC08g11910D	chrC08_17215305_C_T	BnaC08g11910D	NON_SYNONYMOUS_CODING	0.6	6	-	-	0.666667	12	-	-	-	-	1	24	-
BnaCnng18680D	chrCnn_random_17227954_C_T	BnaCnng18680D	SYNONYMOUS_CODING	1	8	-	-	1	27	1	29	0.481481	13	0.47619	10	BnaA01g10430D_BnaCnng18680D
BnaAnng16210D	chrAnn_random_17256933_C_T	BnaAnng16210D	SYNONYMOUS_CODING	0.222222	2	-	-	1	29	-	-	-	-	1	21	-
BnaC04g18150D	chrC04_17265109_G_A	BnaC04g18150D	SYNONYMOUS_CODING	0.4	2	-	-	0.435897	17	1	26	0.485714	17	0.592593	16	BnaA03g60750D_BnaC04g18150D
BnaC08g12000D	chrC08_17272047_C_T	BnaC08g12000D	SYNONYMOUS_CODING	0.5	4	-	-	0.512821	20	-	-	-	-	1	37	BnaA08g14520D_BnaC08g12000D
BnaA10g27450D	chrA10_17283146_C_T	BnaA10g27450D	NON_SYNONYMOUS_CODING	1	9	-	-	1	32	0.409091	9	0.615385	16	1	28	BnaA10g27450D_BnaCnng03790D
BnaA07g22840D	chrA07_17308533_C_T	BnaA07g22840D	SYNONYMOUS_CODING	0.625	5	-	-	0.615385	16	-	-	0.65625	21	0.62963	17	-
BnaA06g25040D	chrA06_17311105_G_A	BnaA06g25040D	NON_SYNONYMOUS_CODING	0.444444	4	-	-	-	-	-	-	0.369565	17	0.488889	22	BnaA06g25040D_BnaC03g48530D
BnaA03g35510D	chrA03_17341258_G_A	BnaA03g35510D	NON_SYNONYMOUS_CODING	1	8	-	-	1	30	0.47619	10	-	-	0.55814	24	BnaA03g35510D_BnaC03g41300D
BnaA03g35510D	chrA03_17341258_G_A	BnaA03g35510D	SPLICE_SITE_REGION	1	8	-	-	1	30	0.47619	10	-	-	0.55814	24	BnaA03g35510D_BnaC03g41300D
BnaC03g29160D	chrC03_17371036_G_A	BnaC03g29160D	NON_SYNONYMOUS_CODING	0.625	5	-	-	0.684211	26	1	31	-	-	1	22	BnaA03g24700D_BnaC03g29160D
BnaA05g22990D	chrA05_17453321_C_T	BnaA05g22990D	NON_SYNONYMOUS_CODING	1	7	-	-	0.95	19	1	12	0.941176	16	-	-	BnaA05g22990D_BnaC05g36450D
BnaA09g24670D	chrA09_17456885_C_T	BnaA09g24670D	NON_SYNONYMOUS_CODING	1	3	-	-	-	-	1	10	0.470588	8	1	6	-
BnaA03g35740D	chrA03_17463529_G_A	BnaA03g35740D	NON_SYNONYMOUS_CODING	1	8	-	-	1	18	0.583333	14	-	-	0.619048	13	-
BnaA08g25460D	chrA08_17513824_G_A	BnaA08g25460D	NON_SYNONYMOUS_CODING	0.75	3	-	-	0.625	15	-	-	0.275862	8	0.466667	14	BnaA08g25460D_BnaC08g14710D
BnaA01g25060D	chrA01_17515091_G_A	BnaA01g25060D	NON_SYNONYMOUS_CODING	0.538462	7	-	-	0.34375	11	0.53125	17	0.25	9	0.424242	14	-
BnaA05g23110D	chrA05_17522186_C_T	BnaA05g23110D	SYNONYMOUS_CODING	1	9	-	-	1	33	1	31	1	22	-	-	BnaA05g23110D_BnaC05g36550D
BnaA04g23770D	chrA04_17558096_C_T	BnaA04g23770D	NON_SYNONYMOUS_CODING	1	4	-	-	0.466667	7	-	-	0.619048	13	0.529412	9	BnaA04g23770D_BnaC04g47550D
BnaC03g29360D	chrC03_17559669_G_A	BnaC03g29360D	NON_SYNONYMOUS_CODING	0.75	9	-	-	0.5	14	1	24	-	-	1	34	BnaA03g24750D_BnaC03g29360D
BnaC07g12160D	chrC07_17572910_C_T	BnaC07g12160D	NON_SYNONYMOUS_CODING	1	9	-	-	0.37931	11	0.333333	14	1	35	1	32	-
BnaA08g25610D	chrA08_17580762_G_A	BnaA08g25610D	NON_SYNONYMOUS_CODING	0.636364	7	-	-	0.384615	5	-	-	0.631579	12	0.6	9	BnaA08g25610D_BnaC08g14490D
BnaA03g36030D	chrA03_17619224_G_A	BnaA03g36030D	NON_SYNONYMOUS_CODING	1	8	-	-	1	25	0.478261	11	-	-	0.48	12	BnaA03g36030D_BnaC03g41880D
BnaC04g18260D	chrC04_17641548_G_A	BnaC04g18260D	NON_SYNONYMOUS_CODING	0.7	7	-	-	0.444444	8	1	20	0.25	4	0.411765	7	-
BnaA03g36090D	chrA03_17643298_G_A	BnaA03g36090D	NON_SYNONYMOUS_CODING	1	10	-	-	1	44	0.515152	17	-	-	0.407407	11	BnaA03g36090D_BnaC03g41960D
BnaA03g36130D	chrA03_17664842_G_A	BnaA03g36130D	SYNONYMOUS_CODING	1	8	-	-	1	29	0.481481	13	-	-	0.407407	11	BnaA03g36130D_BnaC03g42000D
BnaA08g25800D	chrA08_17667005_G_A	BnaA08g25800D	SYNONYMOUS_CODING	0.571429	4	-	-	0.565217	13	-	-	0.56	14	0.571429	12	BnaA08g25800D_BnaC08g14240D
BnaA01g25250D	chrA01_17683201_G_A	BnaA01g25250D	NON_SYNONYMOUS_CODING	1	15	-	-	0.423077	11	1	21	0.481481	13	1	25	BnaA01g25250D_BnaC01g32140D
BnaC05g23660D	chrC05_17697501_C_T	BnaC05g23660D	NON_SYNONYMOUS_CODING	1	14	-	-	-	-	1	18	-	-	1	31	BnaA09g25880D_BnaC05g23660D
BnaA01g25330D	chrA01_17730139_G_A	BnaA01g25330D	NON_SYNONYMOUS_CODING	1	6	-	-	0.568182	25	1	33	0.40625	13	1	43	BnaA01g25330D_BnaC01g32220D
BnaA07g23640D	chrA07_17738040_C_T	BnaA07g23640D	SYNONYMOUS_CODING	0.75	3	-	-	0.625	20	-	-	0.612903	19	0.5	12	BnaA07g23640D_BnaCnng17090D
BnaC05g23700D	chrC05_17757249_C_T	BnaC05g23700D	NON_SYNONYMOUS_CODING	1	11	-	-	-	-	1	13	-	-	1	15	BnaA09g25860D_BnaC05g23700D
BnaC05g23790D	chrC05_17828698_C_T	BnaC05g23790D	NON_SYNONYMOUS_CODING	1	4	-	-	-	-	0.875	14	-	-	0.833333	25	BnaA09g25700D_BnaC05g23790D
BnaA08g26320D	chrA08_17849624_G_A	BnaA08g26320D	NON_SYNONYMOUS_CODING	0.666667	2	-	-	0.5625	18	-	-	-	-	0.526316	10	BnaA08g26320D_BnaCnng06970D
BnaC03g29740D	chrC03_17880865_G_A	BnaC03g29740D	NON_SYNONYMOUS_CODING	0.538462	7	-	-	0.441176	15	1	23	-	-	1	28	-
BnaAnng16830D	chrAnn_random_17907253_C_T	BnaAnng16830D	NON_SYNONYMOUS_CODING	1	7	-	-	1	27	1	18	1	37	0.428571	9	BnaAnng16830D_BnaC05g48430D
BnaA08g26510D	chrA08_17921501_G_A	BnaA08g26510D	SYNONYMOUS_CODING	0.642857	9	-	-	0.605263	23	-	-	-	-	0.484848	16	BnaA08g26510D_BnaCnng06750D
BnaC03g29830D	chrC03_17958091_G_A	BnaC03g29830D	NON_SYNONYMOUS_CODING	0.75	6	-	-	0.4	10	1	16	-	-	1	22	BnaA03g25380D_BnaC03g29830D
BnaA04g24670D	chrA04_17979413_C_T	BnaA04g24670D	NON_SYNONYMOUS_CODING	1	6	-	-	0.5	9	-	-	0.44	11	0.642857	9	BnaA04g24670D_BnaC04g48520D
BnaA08g26770D	chrA08_18026511_A_C	BnaA08g26770D	NON_SYNONYMOUS_CODING	1	2	-	-	1	6	1	9	1	4	-	-	BnaA08g26770D_BnaCnng06430D
BnaA03g36910D	chrA03_18140637_G_A	BnaA03g36910D	NON_SYNONYMOUS_CODING	1	5	-	-	1	16	0.416667	10	-	-	0.35	7	BnaA03g36910D_BnaC03g43100D
BnaA06g26440D	chrA06_18187181_G_A	BnaA06g26440D	NON_SYNONYMOUS_CODING	0.555556	5	-	-	-	-	-	-	0.538462	21	0.527778	19	BnaA06g26440D_BnaC07g30520D
BnaA06g26510D	chrA06_18228213_G_A	BnaA06g26510D	SYNONYMOUS_CODING	0.5	2	-	-	-	-	-	-	0.521739	12	0.65	13	BnaA06g26510D_BnaC07g30450D
BnaC08g13190D	chrC08_18229537_C_T	BnaC08g13190D	NON_SYNONYMOUS_CODING	0.285714	2	-	-	0.571429	12	-	-	-	-	1	15	-
BnaA07g24390D	chrA07_18243564_C_T	BnaA07g24390D	SYNONYMOUS_CODING	0.454545	5	-	-	0.538462	14	-	-	-	-	0.631579	12	BnaA07g24390D_BnaC06g25530D
BnaC04g18540D	chrC04_18257971_G_A	BnaC04g18540D	NON_SYNONYMOUS_CODING	0.833333	10	-	-	0.684211	13	1	26	0.434783	10	0.607143	17	BnaA03g59260D_BnaC04g18540D
BnaA05g24520D	chrA05_18306617_C_T	BnaA05g24520D	NON_SYNONYMOUS_CODING	1	9	-	-	1	24	1	17	1	23	0.555556	10	BnaA05g24520D_BnaCnng59700D
BnaC07g12660D	chrC07_18309557_G_A	BnaC07g12660D	NON_SYNONYMOUS_CODING	1	6	-	-	0.48	12	0.181818	4	1	26	1	19	-
BnaC07g12800D	chrC07_18386730_G_A	BnaC07g12800D	NON_SYNONYMOUS_CODING	1	7	-	-	0.631579	12	0.214286	3	1	25	1	24	BnaA07g09580D_BnaC07g12800D
BnaA07g24720D	chrA07_18489743_C_T	BnaA07g24720D	SYNONYMOUS_CODING	1	3	-	-	0.566667	17	-	-	-	-	0.407407	11	BnaA07g24720D_BnaC06g26020D
BnaA03g37340D	chrA03_18491635_G_A	BnaA03g37340D	NON_SYNONYMOUS_CODING	1	7	-	-	1	28	0.612903	19	-	-	0.625	20	BnaA03g37340D_BnaC03g43720D
BnaA09g25430D	chrA09_18496648_C_T	BnaA09g25430D	NON_SYNONYMOUS_CODING	1	6	-	-	0.48	12	1	8	0.37037	10	1	16	BnaA09g25430D_BnaCnng10960D
BnaC05g24220D	chrC05_18505569_C_T	BnaC05g24220D	NON_SYNONYMOUS_CODING	1	7	-	-	-	-	1	19	-	-	1	19	BnaA09g24650D_BnaC05g24220D
BnaA05g24860D	chrA05_18512312_C_T	BnaA05g24860D	NON_SYNONYMOUS_CODING	1	10	-	-	1	32	0.96	24	1	38	0.478261	11	BnaA05g24860D_BnaC05g38890D
BnaA08g28030D	chrA08_18515254_C_T	BnaA08g28030D	NON_SYNONYMOUS_CODING	0.411765	7	-	-	0.580645	18	-	-	-	-	0.529412	18	BnaA08g28030D_BnaC08g00910D
BnaA01g26480D	chrA01_18550974_G_A	BnaA01g26480D	SYNONYMOUS_CODING	1	1	-	-	0.473684	9	1	14	0.294118	5	1	18	BnaA01g26480D_BnaC01g33860D
BnaC01g24060D	chrC01_18562363_G_A	BnaC01g24060D	SPLICE_SITE_ACCEPTOR	1	4	-	-	1	26	0.466667	7	0.428571	9	0.692308	9	-
BnaA05g24990D	chrA05_18574542_C_T	BnaA05g24990D	NON_SYNONYMOUS_CODING	1	7	-	-	1	31	1	32	1	22	0.571429	16	BnaA05g24990D_BnaC05g39120D
BnaA01g26550D	chrA01_18594424_G_A	BnaA01g26550D	NON_SYNONYMOUS_CODING	1	6	-	-	0.578947	11	1	30	0.514286	18	1	28	-
BnaA03g37510D	chrA03_18608912_G_A	BnaA03g37510D	STOP_GAINED	1	8	-	-	1	17	0.529412	9	-	-	0.6875	11	BnaA03g37510D_BnaC03g44820D
BnaAnng17570D	chrAnn_random_18639155_G_A	BnaAnng17570D	NON_SYNONYMOUS_CODING	0.666667	6	-	-	1	19	0.428571	6	0.961538	25	-	-	-
BnaC05g24310D	chrC05_18661061_C_T	BnaC05g24310D	NON_SYNONYMOUS_CODING	1	8	-	-	-	-	1	27	-	-	1	13	BnaA09g24570D_BnaC05g24310D
BnaC09g21470D	chrC09_18668144_C_T	BnaC09g21470D	NON_SYNONYMOUS_CODING	1	8	-	-	0.558824	19	0.276596	13	1	40	1	28	-
BnaA01g26670D	chrA01_18668723_G_A	BnaA01g26670D	NON_SYNONYMOUS_CODING	1	6	-	-	0.5	12	1	27	0.48	12	1	18	BnaA01g26670D_BnaC01g34060D
BnaA03g37710D	chrA03_18716932_G_A	BnaA03g37710D	NON_SYNONYMOUS_CODING	1	8	-	-	1	25	0.529412	9	-	-	0.521739	12	BnaA03g37710D_BnaC03g74220D
BnaAnng17810D	chrAnn_random_18778896_C_T	BnaAnng17810D	NON_SYNONYMOUS_CODING	1	2	-	-	0.666667	16	1	20	0.35	7	0.967742	30	-
BnaAnng17840D	chrAnn_random_18795280_C_T	BnaAnng17840D	NON_SYNONYMOUS_CODING	1	7	-	-	0.428571	15	0.913043	21	0.5625	18	0.958333	23	-
BnaA04g26580D	chrA04_18809341_C_T	BnaA04g26580D	NON_SYNONYMOUS_CODING	1	3	-	-	1	18	-	-	0.333333	8	0.565217	13	BnaA04g26580D_BnaC04g50640D
BnaC08g13790D	chrC08_18838985_C_T	BnaC08g13790D	SYNONYMOUS_CODING	0.5	3	-	-	0.484848	16	-	-	-	-	1	20	BnaA08g26210D_BnaC08g13790D
BnaA03g37950D	chrA03_18856553_G_A	BnaA03g37950D	NON_SYNONYMOUS_CODING	1	7	-	-	1	20	0.727273	16	-	-	0.5	11	-
BnaA04g26680D	chrA04_18864686_C_T	BnaA04g26680D	NON_SYNONYMOUS_CODING	1	10	-	-	1	34	-	-	0.405405	15	0.454545	10	-
BnaA01g26980D	chrA01_18890941_G_A	BnaA01g26980D	NON_SYNONYMOUS_CODING	1	8	-	-	0.458333	11	1	26	0.423077	11	1	28	BnaA01g26980D_BnaC01g34460D
BnaA01g27140D	chrA01_18963583_G_A	BnaA01g27140D	SPLICE_SITE_DONOR	1	9	-	-	0.577778	26	1	24	0.484848	16	1	22	BnaA01g27140D_BnaC01g34590D
BnaC05g24500D	chrC05_18980431_C_T	BnaC05g24500D	NON_SYNONYMOUS_CODING	1	4	-	-	-	-	1	15	-	-	1	24	BnaA09g24390D_BnaC05g24500D
BnaA03g38200D	chrA03_18990799_G_A	BnaA03g38200D	STOP_GAINED	1	12	-	-	1	28	0.4	10	-	-	0.36	9	BnaA03g38200D_BnaC03g45020D
BnaA05g25840D	chrA05_19031306_C_T	BnaA05g25840D	NON_SYNONYMOUS_CODING	1	4	-	-	1	25	1	18	1	26	0.470588	8	BnaA05g25840D_BnaC05g39920D
BnaC05g24580D	chrC05_19039418_C_T	BnaC05g24580D	SYNONYMOUS_CODING	1	12	-	-	-	-	0.945946	35	-	-	1	20	BnaA09g24330D_BnaC05g24580D
BnaA03g38400D	chrA03_19084756_G_A	BnaA03g38400D	NON_SYNONYMOUS_CODING	1	13	-	-	1	29	0.545455	12	-	-	0.384615	10	BnaA03g38400D_BnaC03g45230D
BnaA03g38400D	chrA03_19085137_G_A	BnaA03g38400D	NON_SYNONYMOUS_CODING	1	9	-	-	1	22	0.409091	9	-	-	0.5	9	BnaA03g38400D_BnaC03g45230D
BnaA06g27780D	chrA06_19094479_G_A	BnaA06g27780D	SYNONYMOUS_CODING	0.7	7	-	-	-	-	-	-	0.421053	16	0.464286	13	BnaA06g27780D_BnaC07g29220D
BnaC05g24610D	chrC05_19097936_C_T	BnaC05g24610D	SYNONYMOUS_CODING	0.444444	4	-	-	-	-	1	12	-	-	1	24	BnaA09g24300D_BnaC05g24610D
BnaC03g31210D	chrC03_19100664_G_A	BnaC03g31210D	NON_SYNONYMOUS_CODING	1	14	-	-	0.421053	8	1	15	-	-	1	25	BnaA03g26400D_BnaC03g31210D
BnaC05g24640D	chrC05_19107074_C_T	BnaC05g24640D	SYNONYMOUS_CODING	1	5	-	-	-	-	1	26	-	-	1	16	BnaA09g24270D_BnaC05g24640D
BnaA03g38610D	chrA03_19190049_G_A	BnaA03g38610D	NON_SYNONYMOUS_CODING	1	10	-	-	1	27	0.607143	17	-	-	0.545455	18	BnaA03g38610D_BnaC03g45450D
BnaA09g26090D	chrA09_19198848_C_T	BnaA09g26090D	SYNONYMOUS_CODING	1	8	-	-	0.636364	14	1	24	0.555556	15	1	27	BnaA09g26090D_BnaC05g23330D
BnaA05g26170D	chrA05_19227846_C_T	BnaA05g26170D	NON_SYNONYMOUS_CODING	1	6	-	-	1	36	1	27	1	42	0.625	20	-
BnaA01g27630D	chrA01_19309810_G_A	BnaA01g27630D	SYNONYMOUS_CODING	1	4	-	-	0.566667	17	1	27	0.545455	12	1	27	-
BnaC08g14540D	chrC08_19311260_C_T	BnaC08g14540D	NON_SYNONYMOUS_CODING	0.555556	5	-	-	0.571429	24	0.518519	14	-	-	1	32	BnaA08g25580D_BnaC08g14540D
BnaCnng20650D	chrCnn_random_19406196_C_T	BnaCnng20650D	NON_SYNONYMOUS_CODING	1	3	-	-	-	-	1	31	-	-	1	23	-
BnaC08g14640D	chrC08_19407511_C_T	BnaC08g14640D	SPLICE_SITE_REGION	0.5	5	-	-	0.5	19	0.5	14	-	-	1	22	BnaA08g25520D_BnaC08g14640D
BnaC08g14640D	chrC08_19407511_C_T	BnaC08g14640D	SYNONYMOUS_CODING	0.5	5	-	-	0.5	19	0.5	14	-	-	1	22	BnaA08g25520D_BnaC08g14640D
BnaA03g39050D	chrA03_19439922_G_A	BnaA03g39050D	SYNONYMOUS_CODING	1	8	-	-	0.565217	13	0.517241	15	-	-	0.321429	9	BnaA03g39050D_BnaC03g46240D
BnaA05g26620D	chrA05_19444619_C_T	BnaA05g26620D	NON_SYNONYMOUS_CODING	1	12	-	-	1	42	1	24	1	40	0.69697	23	BnaA05g26620D_BnaC05g40660D
BnaA05g26710D	chrA05_19466046_C_T	BnaA05g26710D	SYNONYMOUS_CODING	1	8	-	-	1	25	1	16	1	18	0.555556	10	BnaA05g26710D_BnaC05g40730D
BnaC07g13730D	chrC07_19473341_G_A	BnaC07g13730D	NON_SYNONYMOUS_CODING	1	8	-	-	0.588235	10	0.323529	11	1	23	1	19	BnaA07g10470D_BnaC07g13730D
BnaA03g39110D	chrA03_19488274_G_A	BnaA03g39110D	SYNONYMOUS_CODING	1	5	-	-	0.62963	17	0.545455	12	-	-	0.705882	12	BnaA03g39110D_BnaC03g46410D
BnaCnng20860D	chrCnn_random_19548043_G_A	BnaCnng20860D	NON_SYNONYMOUS_CODING	0.384615	5	-	-	0.237288	14	-	-	0.240741	13	0.5	27	-
BnaC03g31800D	chrC03_19566156_G_A	BnaC03g31800D	NON_SYNONYMOUS_CODING	1	5	-	-	0.5	9	0.5	6	0.578947	11	0.941176	16	BnaA03g26850D_BnaC03g31800D
BnaC03g31810D	chrC03_19585698_G_A	BnaC03g31810D	STOP_GAINED	1	9	-	-	0.478261	11	1	26	0.56	14	1	21	BnaA03g26860D_BnaC03g31810D
BnaC07g13900D	chrC07_19641534_G_A	BnaC07g13900D	SYNONYMOUS_CODING	1	8	-	-	0.538462	14	0.464286	13	1	26	1	24	BnaA07g10610D_BnaC07g13900D
BnaA05g27190D	chrA05_19643629_C_T	BnaA05g27190D	SYNONYMOUS_CODING	1	6	-	-	1	28	1	9	1	24	0.588235	10	BnaA05g27190D_BnaC05g41290D
BnaC08g15080D	chrC08_19654281_C_T	BnaC08g15080D	NON_SYNONYMOUS_CODING	0.75	6	-	-	0.529412	18	0.32	8	-	-	1	23	BnaA08g25130D_BnaC08g15080D
BnaA05g27230D	chrA05_19679888_C_T	BnaA05g27230D	NON_SYNONYMOUS_CODING	1	4	-	-	1	22	1	11	1	18	0.5	4	BnaA05g27230D_BnaC05g41320D
BnaA05g27350D	chrA05_19723193_C_T	BnaA05g27350D	NON_SYNONYMOUS_CODING	1	7	-	-	1	34	1	30	1	31	0.571429	16	BnaA05g27350D_BnaC05g41460D
BnaC07g13970D	chrC07_19729770_G_A	BnaC07g13970D	NON_SYNONYMOUS_CODING	1	11	-	-	0.571429	12	0.166667	6	1	34	1	31	-
BnaC07g13970D	chrC07_19730514_G_A	BnaC07g13970D	NON_SYNONYMOUS_CODING	1	8	-	-	0.34375	11	0.4375	21	1	27	1	30	-
BnaA09g26510D	chrA09_19762049_C_T	BnaA09g26510D	SYNONYMOUS_CODING	1	6	-	-	0.56	14	1	20	0.586207	17	1	30	BnaA09g26510D_BnaC05g22940D
BnaA05g27440D	chrA05_19776721_C_T	BnaA05g27440D	SPLICE_SITE_ACCEPTOR	1	2	-	-	1	23	1	21	1	26	0.555556	10	BnaA05g27440D_BnaC05g41590D
BnaCnng21140D	chrCnn_random_19784675_C_T	BnaCnng21140D	NON_SYNONYMOUS_CODING	1	4	-	-	-	-	1	13	-	-	1	26	BnaA09g25350D_BnaCnng21140D
BnaA05g27550D	chrA05_19830880_C_T	BnaA05g27550D	SYNONYMOUS_CODING	1	4	-	-	1	37	1	24	1	30	0.555556	15	BnaA05g27550D_BnaC05g41770D
BnaAnng18620D	chrAnn_random_19870115_G_A	BnaAnng18620D	NON_SYNONYMOUS_CODING	1	3	-	-	0.315789	6	0.818182	18	-	-	0.869565	20	-
BnaC03g32310D	chrC03_19872903_G_A	BnaC03g32310D	NON_SYNONYMOUS_CODING	1	5	-	-	0.576923	15	1	20	0.285714	6	1	17	BnaA03g27300D_BnaC03g32310D
BnaC07g14110D	chrC07_19896767_G_A	BnaC07g14110D	NON_SYNONYMOUS_CODING	1	11	-	-	0.296296	8	0.272727	9	1	24	1	20	BnaA07g10730D_BnaC07g14110D
BnaC08g15480D	chrC08_19906055_C_T	BnaC08g15480D	NON_SYNONYMOUS_CODING	0.888889	8	-	-	0.466667	7	0.454545	5	-	-	0.941176	16	-
BnaC07g14130D	chrC07_19915446_G_A	BnaC07g14130D	SPLICE_SITE_REGION	1	13	-	-	0.514286	18	0.4	14	1	27	1	35	BnaA07g10750D_BnaC07g14130D
BnaC07g14130D	chrC07_19915446_G_A	BnaC07g14130D	SYNONYMOUS_STOP	1	13	-	-	0.514286	18	0.4	14	1	27	1	35	BnaA07g10750D_BnaC07g14130D
BnaA02g26970D	chrA02_19919299_G_A	BnaA02g26970D	NON_SYNONYMOUS_CODING	0.428571	3	-	-	-	-	0.590909	13	0.485714	17	-	-	BnaA02g26970D_BnaC02g33940D
BnaA09g26760D	chrA09_19960611_C_T	BnaA09g26760D	SYNONYMOUS_CODING	1	9	-	-	0.419355	13	1	29	0.482759	14	1	29	BnaA09g26760D_BnaC05g22580D
BnaA01g28750D	chrA01_19964449_C_T	BnaA01g28750D	NON_SYNONYMOUS_CODING	1	6	-	-	0.5	13	1	15	0.571429	8	1	23	BnaA01g28750D_BnaC01g36280D
BnaC08g15620D	chrC08_19972552_C_T	BnaC08g15620D	NON_SYNONYMOUS_CODING	1	8	-	-	0.375	6	0.6875	11	-	-	1	11	-
BnaC03g32590D	chrC03_19989658_G_A	BnaC03g32590D	NON_SYNONYMOUS_CODING	1	9	-	-	0.482759	14	0.933333	14	0.541667	13	0.958333	23	BnaA03g27580D_BnaC03g32590D
BnaA01g28790D	chrA01_20005093_C_T	BnaA01g28790D	STOP_GAINED	1	6	-	-	0.40625	13	1	26	0.517241	15	1	30	BnaA01g28790D_BnaC01g36150D
BnaC04g19430D	chrC04_20055874_G_A	BnaC04g19430D	NON_SYNONYMOUS_CODING	0.666667	4	-	-	0.384615	5	1	17	0.625	5	0.615385	8	BnaA03g59960D_BnaC04g19430D
BnaC04g19430D	chrC04_20055951_G_A	BnaC04g19430D	SPLICE_SITE_REGION	0.428571	3	-	-	0.416667	5	1	10	0.5625	9	0.466667	7	BnaA03g59960D_BnaC04g19430D
BnaC04g19430D	chrC04_20055951_G_A	BnaC04g19430D	SYNONYMOUS_CODING	0.428571	3	-	-	0.416667	5	1	10	0.5625	9	0.466667	7	BnaA03g59960D_BnaC04g19430D
BnaC03g32790D	chrC03_20090043_C_T	BnaC03g32790D	NON_SYNONYMOUS_CODING	0.4	2	-	-	0.588235	20	0.884615	23	0.357143	10	0.933333	28	BnaA03g27750D_BnaC03g32790D
BnaC08g15710D	chrC08_20091958_C_T	BnaC08g15710D	SPLICE_SITE_REGION	1	5	-	-	0.521739	12	0.294118	5	-	-	1	12	BnaA08g24610D_BnaC08g15710D
BnaC08g15710D	chrC08_20091958_C_T	BnaC08g15710D	STOP_GAINED	1	5	-	-	0.521739	12	0.294118	5	-	-	1	12	BnaA08g24610D_BnaC08g15710D
BnaA06g29510D	chrA06_20105317_G_A	BnaA06g29510D	SYNONYMOUS_CODING	0.625	5	-	-	-	-	-	-	0.541667	13	1	22	BnaA06g29510D_BnaC07g27200D
BnaA05g28360D	chrA05_20153846_C_T	BnaA05g28360D	NON_SYNONYMOUS_CODING	1	11	-	-	1	29	1	28	1	34	0.526316	10	BnaA05g28360D_BnaC05g42530D
BnaC03g32920D	chrC03_20161087_C_T	BnaC03g32920D	SYNONYMOUS_CODING	1	2	-	-	0.357143	5	1	14	0.380952	8	1	19	BnaA03g27880D_BnaC03g32920D
BnaA02g27370D	chrA02_20177095_C_T	BnaA02g27370D	SYNONYMOUS_CODING	0.8	4	-	-	-	-	0.461538	12	0.5625	18	-	-	BnaA02g27370D_BnaCnng74140D
BnaA05g28450D	chrA05_20205182_C_T	BnaA05g28450D	SYNONYMOUS_CODING	1	7	-	-	1	18	1	10	1	20	0.555556	10	BnaA05g28450D_BnaC05g42730D
BnaA01g29220D	chrA01_20209368_G_A	BnaA01g29220D	SYNONYMOUS_CODING	1	5	-	-	0.625	15	1	35	0.47619	10	1	27	BnaA01g29220D_BnaC01g36650D
BnaC03g33120D	chrC03_20238306_C_T	BnaC03g33120D	SYNONYMOUS_CODING	0.571429	4	-	-	0.580645	18	1	21	0.435897	17	1	24	BnaA03g28090D_BnaC03g33120D
BnaC04g19590D	chrC04_20243059_G_A	BnaC04g19590D	NON_SYNONYMOUS_CODING	0.8	4	-	-	0.636364	21	1	24	0.565217	13	0.666667	10	BnaA03g60400D_BnaC04g19590D
BnaC07g14490D	chrC07_20318299_G_A	BnaC07g14490D	NON_SYNONYMOUS_CODING	1	7	-	-	0.6	15	0.421053	16	1	29	1	24	-
BnaA03g40730D	chrA03_20378636_G_A	BnaA03g40730D	NON_SYNONYMOUS_CODING	1	9	-	-	0.611111	11	0.454545	10	-	-	0.35	7	BnaA03g40730D_BnaC07g31660D
BnaCnng21730D	chrCnn_random_20379983_C_T	BnaCnng21730D	NON_SYNONYMOUS_CODING	1	4	-	-	-	-	1	15	-	-	1	15	-
BnaA05g28950D	chrA05_20394267_C_T	BnaA05g28950D	NON_SYNONYMOUS_CODING	1	3	-	-	1	34	1	23	1	26	0.555556	15	BnaA05g28950D_BnaC05g43420D
BnaC03g33470D	chrC03_20395433_C_T	BnaC03g33470D	SYNONYMOUS_CODING	0.5	9	-	-	0.517241	15	1	45	0.565217	13	1	28	BnaA03g28310D_BnaC03g33470D
BnaA06g30140D	chrA06_20419069_G_A	BnaA06g30140D	SYNONYMOUS_CODING	0.25	2	-	-	-	-	-	-	0.5	11	1	16	BnaA06g30140D_BnaC07g26580D
BnaA05g29130D	chrA05_20442136_C_T	BnaA05g29130D	SYNONYMOUS_CODING	1	12	-	-	1	29	0.965517	28	1	29	0.333333	8	BnaA05g29130D_BnaC05g43580D
BnaA06g30220D	chrA06_20467243_G_A	BnaA06g30220D	NON_SYNONYMOUS_CODING	0.428571	3	-	-	-	-	-	-	0.633333	19	1	29	BnaA06g30220D_BnaC07g26480D
BnaC03g33620D	chrC03_20468565_C_T	BnaC03g33620D	NON_SYNONYMOUS_CODING	0.625	5	-	-	0.581395	25	1	26	0.30303	10	1	37	BnaA03g28490D_BnaC03g33620D
BnaA05g29180D	chrA05_20481296_C_T	BnaA05g29180D	NON_SYNONYMOUS_CODING	1	11	-	-	1	19	1	15	1	13	0.666667	14	BnaA05g29180D_BnaCnng24330D
BnaCnng21850D	chrCnn_random_20487742_G_A	BnaCnng21850D	NON_SYNONYMOUS_CODING	1	8	-	-	0.392857	11	0.391304	9	0.980769	51	1	31	BnaA07g05200D_BnaCnng21850D
BnaA05g29300D	chrA05_20518944_C_T	BnaA05g29300D	SYNONYMOUS_CODING	1	8	-	-	1	20	1	20	1	15	0.625	10	BnaA05g29300D_BnaCnng24220D
BnaA05g29350D	chrA05_20533180_C_T	BnaA05g29350D	SYNONYMOUS_CODING	1	8	-	-	1	26	1	37	1	32	0.6875	22	BnaA05g29350D_BnaCnng24180D
BnaC08g16580D	chrC08_20539846_A_G	BnaC08g16580D	SYNONYMOUS_CODING	1	10	-	-	0.647059	22	0.428571	15	-	-	1	20	-
BnaA05g29370D	chrA05_20544642_C_T	BnaA05g29370D	NON_SYNONYMOUS_CODING	1	8	-	-	1	17	1	31	1	29	0.695652	16	BnaA05g29370D_BnaCnng24160D
BnaA07g28490D	chrA07_20563132_C_T	BnaA07g28490D	NON_SYNONYMOUS_CODING	0.4	2	-	-	1	43	-	-	-	-	0.538462	14	BnaA07g28490D_BnaC06g31060D
BnaC01g25120D	chrC01_20568574_G_A	BnaC01g25120D	NON_SYNONYMOUS_CODING	1	6	-	-	1	37	0.608696	14	0.533333	8	0.419355	13	-
BnaA09g27410D	chrA09_20571604_C_T	BnaA09g27410D	SYNONYMOUS_CODING	1	11	-	-	0.411765	14	1	32	0.73913	17	1	36	BnaA09g27410D_BnaC05g21730D
BnaA01g29820D	chrA01_20610522_C_T	BnaA01g29820D	NON_SYNONYMOUS_CODING	0.272727	3	-	-	0.590909	26	0.25641	10	0.226415	12	0.227273	10	BnaA01g29820D_BnaC01g44830D
BnaA07g28550D	chrA07_20624154_C_T	BnaA07g28550D	NON_SYNONYMOUS_CODING	0.5	4	-	-	1	28	-	-	-	-	0.6875	22	BnaA07g28550D_BnaC06g31160D
BnaA01g30020D	chrA01_20684482_C_T	BnaA01g30020D	NON_SYNONYMOUS_CODING	0.6	9	-	-	0.621622	23	0.277778	15	0.324324	12	0.40625	13	BnaA01g30020D_BnaC01g37930D
BnaA01g30070D	chrA01_20699061_G_T	BnaA01g30070D	SYNONYMOUS_CODING	0.636364	7	-	-	0.4	18	0.521739	24	0.289474	11	0.385965	22	BnaA01g30070D_BnaC01g37980D
BnaA01g30070D	chrA01_20699068_G_C	BnaA01g30070D	NON_SYNONYMOUS_CODING	0.555556	5	-	-	0.404762	17	0.58	29	0.275	11	0.4	24	BnaA01g30070D_BnaC01g37980D
BnaC07g14790D	chrC07_20736873_G_A	BnaC07g14790D	NON_SYNONYMOUS_CODING	1	4	-	-	0.5625	18	0.37931	11	1	24	1	17	-
BnaA02g28170D	chrA02_20771410_C_T	BnaA02g28170D	SPLICE_SITE_REGION	0.5	4	-	-	-	-	0.75	12	0.607143	17	-	-	BnaA02g28170D_BnaC02g36260D
BnaA02g28170D	chrA02_20771410_C_T	BnaA02g28170D	STOP_GAINED	0.5	4	-	-	-	-	0.75	12	0.607143	17	-	-	BnaA02g28170D_BnaC02g36260D
BnaC08g17050D	chrC08_20791900_C_T	BnaC08g17050D	NON_SYNONYMOUS_CODING	1	12	-	-	0.533333	16	0.65	13	-	-	1	25	BnaA08g23490D_BnaC08g17050D
BnaA01g30260D	chrA01_20804732_T_C	BnaA01g30260D	SYNONYMOUS_CODING	0.333333	2	-	-	0.241379	7	0.368421	7	0.311111	14	0.3	6	BnaA01g30260D_BnaCnng42820D
BnaC03g34560D	chrC03_20958107_C_T	BnaC03g34560D	NON_SYNONYMOUS_CODING	0.428571	3	-	-	0.227273	5	1	18	0.375	12	0.863636	19	-
BnaA09g28020D	chrA09_20972129_G_A	BnaA09g28020D	NON_SYNONYMOUS_CODING	1	7	-	-	0.333333	12	1	25	0.351351	13	1	39	BnaA09g28020D_BnaC05g21220D
BnaA01g30700D	chrA01_20992527_C_T	BnaA01g30700D	NON_SYNONYMOUS_CODING	1	6	-	-	0.5	7	1	11	0.6	6	1	14	BnaA01g30700D_BnaCnng22850D
BnaC07g15030D	chrC07_20999452_G_A	BnaC07g15030D	NON_SYNONYMOUS_CODING	0.642857	9	-	-	0.151515	10	-	-	0.353846	23	0.33871	21	BnaA07g11150D_BnaC07g15030D
BnaA03g41930D	chrA03_21066317_G_A	BnaA03g41930D	NON_SYNONYMOUS_CODING	0.75	3	-	-	0.428571	12	0.526316	10	-	-	0.44	11	BnaA03g41930D_BnaC07g33010D
BnaC03g34790D	chrC03_21105231_C_T	BnaC03g34790D	NON_SYNONYMOUS_CODING	0.25	2	-	-	0.411765	7	1	22	0.5	12	1	26	BnaA03g29480D_BnaC03g34790D
BnaC08g17550D	chrC08_21129244_C_T	BnaC08g17550D	NON_SYNONYMOUS_CODING	1	3	-	-	0.478261	11	1	15	-	-	0.631579	12	BnaA08g22940D_BnaC08g17550D
BnaA03g42160D	chrA03_21155609_G_A	BnaA03g42160D	NON_SYNONYMOUS_CODING	0.571429	4	-	-	0.695652	16	0.684211	13	-	-	0.653846	17	BnaA03g42160D_BnaC07g33240D
BnaA06g31580D	chrA06_21172999_G_A	BnaA06g31580D	NON_SYNONYMOUS_CODING	0.75	3	-	-	-	-	-	-	0.772727	17	1	15	BnaA06g31580D_BnaCnng55980D
BnaC08g17690D	chrC08_21195953_C_T	BnaC08g17690D	NON_SYNONYMOUS_CODING	1	14	-	-	0.4	10	1	22	-	-	1	24	BnaA08g22820D_BnaC08g17690D
BnaC08g17710D	chrC08_21200912_C_T	BnaC08g17710D	NON_SYNONYMOUS_CODING	1	8	-	-	0.466667	14	1	22	-	-	1	21	BnaA08g22800D_BnaC08g17710D
BnaA09g28340D	chrA09_21225596_C_T	BnaA09g28340D	NON_SYNONYMOUS_CODING	1	12	-	-	0.7	14	1	33	0.483871	15	1	28	BnaA09g28340D_BnaC05g20840D
BnaC03g34970D	chrC03_21240699_C_T	BnaC03g34970D	NON_SYNONYMOUS_CODING	0.666667	2	-	-	0.391304	9	1	17	0.454545	10	1	23	BnaA03g29740D_BnaC03g34970D
BnaC08g17790D	chrC08_21248740_C_T	BnaC08g17790D	NON_SYNONYMOUS_CODING	1	5	-	-	0.560976	23	1	25	-	-	1	38	BnaA08g22760D_BnaC08g17790D
BnaA01g31300D	chrA01_21280855_C_T	BnaA01g31300D	NON_SYNONYMOUS_CODING	1	5	-	-	-	-	0.652174	15	0.444444	16	1	35	-
BnaA05g30850D	chrA05_21310914_C_T	BnaA05g30850D	NON_SYNONYMOUS_CODING	1	11	-	-	1	33	1	29	1	32	0.5	9	BnaA05g30850D_BnaC05g45310D
BnaC08g17990D	chrC08_21357862_C_T	BnaC08g17990D	SYNONYMOUS_CODING	1	6	-	-	0.428571	6	1	16	-	-	1	22	BnaA08g22630D_BnaC08g17990D
BnaA03g42800D	chrA03_21483538_G_A	BnaA03g42800D	NON_SYNONYMOUS_CODING	0.666667	6	-	-	0.55	22	0.65	13	-	-	0.516129	16	-
BnaCnng23050D	chrCnn_random_21485744_C_T	BnaCnng23050D	SYNONYMOUS_CODING	0.4	2	-	-	-	-	1	12	0.578947	11	0.416667	10	-
BnaA02g29420D	chrA02_21499294_C_T	BnaA02g29420D	SPLICE_SITE_REGION	1	5	-	-	-	-	0.588235	10	0.545455	24	-	-	BnaA02g29420D_BnaC02g37490D
BnaA02g29420D	chrA02_21499294_C_T	BnaA02g29420D	SYNONYMOUS_CODING	1	5	-	-	-	-	0.588235	10	0.545455	24	-	-	BnaA02g29420D_BnaC02g37490D
BnaA01g31770D	chrA01_21524427_C_T	BnaA01g31770D	NON_SYNONYMOUS_CODING	1	7	-	-	-	-	0.44	11	0.424242	14	1	17	-
BnaC01g25580D	chrC01_21596621_G_A	BnaC01g25580D	NON_SYNONYMOUS_CODING	1	6	-	-	1	19	0.538462	14	0.407407	11	0.53125	17	-
BnaA09g28670D	chrA09_21599333_C_T	BnaA09g28670D	NON_SYNONYMOUS_CODING	1	8	-	-	0.55	11	1	12	0.478261	11	1	14	BnaA09g28670D_BnaC05g20560D
BnaC01g25590D	chrC01_21618027_G_A	BnaC01g25590D	NON_SYNONYMOUS_CODING	1	12	-	-	1	57	0.346154	9	0.542857	19	0.481481	13	BnaA01g20350D_BnaC01g25590D
BnaA07g30600D	chrA07_21628622_C_T	BnaA07g30600D	NON_SYNONYMOUS_CODING	0.625	5	-	-	1	25	-	-	-	-	0.4	12	-
BnaA03g43180D	chrA03_21662973_G_A	BnaA03g43180D	SYNONYMOUS_CODING	0.357143	5	-	-	0.642857	18	0.387097	12	-	-	0.574468	27	BnaA03g43180D_BnaC07g34480D
BnaA09g28790D	chrA09_21667827_C_T	BnaA09g28790D	SYNONYMOUS_CODING	1	12	-	-	0.4	16	1	28	0.5	14	1	27	-
BnaC04g20620D	chrC04_21702749_G_A	BnaC04g20620D	NON_SYNONYMOUS_CODING	0.625	5	-	-	0.470588	8	0.941176	16	0.545455	6	0.545455	6	BnaAnng12530D_BnaC04g20620D
BnaA01g32210D	chrA01_21718985_C_T	BnaA01g32210D	SYNONYMOUS_CODING	1	9	-	-	-	-	0.541667	13	0.515152	17	1	39	-
BnaAnng19870D	chrAnn_random_21735489_G_A	BnaAnng19870D	NON_SYNONYMOUS_CODING	0.428571	3	-	-	-	-	-	-	0.583333	21	0.392857	11	BnaAnng19870D_BnaC08g20500D
BnaC04g20690D	chrC04_21776868_G_A	BnaC04g20690D	SYNONYMOUS_CODING	0.666667	2	-	-	0.555556	10	1	18	0.4	10	0.521739	12	-
BnaC04g20700D	chrC04_21780875_G_A	BnaC04g20700D	NON_SYNONYMOUS_CODING	0.625	5	-	-	0.448276	13	1	26	0.482759	14	0.424242	14	-
BnaC08g18760D	chrC08_21795103_C_T	BnaC08g18760D	NON_SYNONYMOUS_CODING	1	10	-	-	0.655172	19	1	28	-	-	1	22	-
BnaA09g29270D	chrA09_21914312_C_T	BnaA09g29270D	NON_SYNONYMOUS_CODING	1	8	-	-	0.588235	10	1	21	0.466667	14	1	28	-
BnaC07g15950D	chrC07_21925368_G_A	BnaC07g15950D	SYNONYMOUS_CODING	1	5	-	-	0.4	6	0.4375	14	1	25	1	28	-
BnaC07g15980D	chrC07_21941443_G_A	BnaC07g15980D	NON_SYNONYMOUS_CODING	0.6	9	-	-	0.26087	12	0.115385	6	0.405405	15	0.404762	17	BnaA07g11910D_BnaC07g15980D
BnaA07g31340D	chrA07_21942218_C_T	BnaA07g31340D	NON_SYNONYMOUS_CODING	0.75	3	-	-	1	28	-	-	-	-	0.408163	20	BnaA07g31340D_BnaC06g35130D
BnaA01g32540D	chrA01_21966075_A_G	BnaA01g32540D	SYNONYMOUS_CODING	0.333333	2	-	-	0.297297	11	0.307692	8	0.48	12	0.297297	11	-
BnaA06g33240D	chrA06_21997600_G_A	BnaA06g33240D	NON_SYNONYMOUS_CODING	0.4	4	-	-	-	-	-	-	0.72	18	1	17	BnaA06g33240D_BnaC07g23120D
BnaA03g43750D	chrA03_22036504_G_A	BnaA03g43750D	SYNONYMOUS_CODING	0.5	4	-	-	0.423077	11	0.538462	7	-	-	0.470588	8	BnaA03g43750D_BnaC07g35210D
BnaCnng23620D	chrCnn_random_22047315_G_A	BnaCnng23620D	NON_SYNONYMOUS_CODING	0.75	6	-	-	-	-	1	27	-	-	1	18	-
BnaC01g25820D	chrC01_22055503_G_A	BnaC01g25820D	SYNONYMOUS_CODING	1	7	-	-	1	19	0.3125	5	0.529412	9	0.4	6	BnaA01g20520D_BnaC01g25820D
BnaA09g29450D	chrA09_22062702_C_T	BnaA09g29450D	SYNONYMOUS_CODING	1	13	-	-	0.595238	25	1	28	0.724138	21	1	44	BnaA09g29450D_BnaC05g19760D
BnaA07g31710D	chrA07_22079792_C_T	BnaA07g31710D	NON_SYNONYMOUS_CODING	0.333333	3	-	-	1	26	-	-	-	-	0.52	13	BnaA07g31710D_BnaC06g35560D
BnaA06g33370D	chrA06_22093608_G_A	BnaA06g33370D	SYNONYMOUS_CODING	0.5	2	-	-	-	-	-	-	0.5	17	1	36	-
BnaC07g16090D	chrC07_22109519_G_A	BnaC07g16090D	NON_SYNONYMOUS_CODING	1	6	-	-	0.555556	15	0.324324	12	0.972222	35	0.944444	17	BnaA07g11990D_BnaC07g16090D
BnaC05g26220D	chrC05_22165102_G_A	BnaC05g26220D	NON_SYNONYMOUS_CODING	1	11	-	-	-	-	1	18	-	-	1	13	BnaA05g16060D_BnaC05g26220D
BnaC08g19270D	chrC08_22213419_C_T	BnaC08g19270D	SPLICE_SITE_ACCEPTOR	1	13	-	-	0.5	15	1	25	-	-	1	34	BnaA08g21810D_BnaC08g19270D
BnaC08g19330D	chrC08_22253662_C_T	BnaC08g19330D	NON_SYNONYMOUS_CODING	1	11	-	-	0.285714	8	0.967742	30	-	-	1	19	-
BnaA05g32470D	chrA05_22283417_G_A	BnaA05g32470D	NON_SYNONYMOUS_CODING	1	3	-	-	1	19	1	14	1	14	0.785714	11	BnaA05g32470D_BnaCnng53890D
BnaA05g32490D	chrA05_22293449_G_A	BnaA05g32490D	SPLICE_SITE_REGION	1	1	-	-	1	14	1	8	1	18	0.526316	10	-
BnaC08g19370D	chrC08_22294982_C_T	BnaC08g19370D	SYNONYMOUS_CODING	1	5	-	-	0.52381	11	1	11	-	-	1	11	BnaA08g21720D_BnaC08g19370D
BnaA06g33600D	chrA06_22307608_G_A	BnaA06g33600D	NON_SYNONYMOUS_CODING	0.75	3	-	-	-	-	-	-	0.631579	12	1	17	BnaA06g33600D_BnaC07g22670D
BnaA05g32540D	chrA05_22311067_G_A	BnaA05g32540D	NON_SYNONYMOUS_CODING	1	5	-	-	1	35	1	24	1	31	0.538462	14	BnaA05g32540D_BnaC05g47910D
BnaA05g32540D	chrA05_22311108_T_G	BnaA05g32540D	NON_SYNONYMOUS_CODING	1	9	-	-	1	31	1	29	1	30	0.538462	14	BnaA05g32540D_BnaC05g47910D
BnaC07g16360D	chrC07_22325331_G_A	BnaC07g16360D	NON_SYNONYMOUS_CODING	0.166667	2	-	-	0.289474	11	-	-	0.568627	29	0.371429	13	BnaA07g12180D_BnaC07g16360D
BnaC08g19440D	chrC08_22334627_C_T	BnaC08g19440D	SYNONYMOUS_CODING	1	6	-	-	0.571429	16	1	19	-	-	1	20	BnaA08g21680D_BnaC08g19440D
BnaC04g21470D	chrC04_22345969_G_A	BnaC04g21470D	SYNONYMOUS_CODING	0.571429	4	-	-	0.458333	11	0.944444	17	0.692308	18	0.52381	11	-
BnaA05g32650D	chrA05_22354715_G_A	BnaA05g32650D	NON_SYNONYMOUS_CODING	1	9	-	-	1	33	1	24	1	15	0.586207	17	BnaA05g32650D_BnaC05g47750D
BnaA07g32230D	chrA07_22370833_C_T	BnaA07g32230D	NON_SYNONYMOUS_CODING	0.5	4	-	-	1	15	-	-	-	-	0.529412	9	BnaA07g32230D_BnaC06g36600D
BnaA09g30170D	chrA09_22478336_C_T	BnaA09g30170D	NON_SYNONYMOUS_CODING	1	4	-	-	0.384615	10	1	19	0.75	12	1	22	BnaA09g30170D_BnaC05g18410D
BnaC07g16550D	chrC07_22511424_G_A	BnaC07g16550D	NON_SYNONYMOUS_CODING	1	8	-	-	0.433333	13	0.425	17	1	23	1	28	-
BnaA06g34000D	chrA06_22520664_G_A	BnaA06g34000D	NON_SYNONYMOUS_CODING	0.454545	5	-	-	-	-	-	-	0.692308	18	1	27	BnaA06g34000D_BnaC07g21910D
BnaA05g33250D	chrA05_22592016_C_T	BnaA05g33250D	NON_SYNONYMOUS_CODING	1	5	-	-	1	14	1	11	1	14	0.666667	8	BnaA05g33250D_BnaCnng06040D
BnaA05g33290D	chrA05_22602830_C_T	BnaA05g33290D	STOP_GAINED	1	13	-	-	1	26	1	22	1	32	0.428571	12	BnaA05g33290D_BnaCnng06000D
BnaCnng24060D	chrCnn_random_22620076_C_T	BnaCnng24060D	NON_SYNONYMOUS_CODING	0.454545	5	-	-	0.407407	11	-	-	0.433333	13	0.964286	27	BnaAnng08860D_BnaCnng24060D
BnaA01g33430D	chrA01_22642889_C_T	BnaA01g33430D	SYNONYMOUS_CODING	1	11	-	-	-	-	0.307692	8	1	31	1	28	BnaA01g33430D_BnaC01g39920D
BnaC08g19860D	chrC08_22690028_C_T	BnaC08g19860D	NON_SYNONYMOUS_CODING	1	12	-	-	0.447368	17	1	26	-	-	1	25	BnaA08g21270D_BnaC08g19860D
BnaC01g26160D	chrC01_22703864_G_A	BnaC01g26160D	NON_SYNONYMOUS_CODING	1	11	-	-	1	21	0.62963	17	0.45	9	0.413793	12	-
BnaC01g26160D	chrC01_22703864_G_A	BnaC01g26160D	SPLICE_SITE_REGION	1	11	-	-	1	21	0.62963	17	0.45	9	0.413793	12	-
BnaA05g33660D	chrA05_22724098_G_A	BnaA05g33660D	SYNONYMOUS_CODING	1	6	-	-	1	22	1	18	1	29	0.588235	10	BnaA05g33660D_BnaC04g38810D
BnaA02g31510D	chrA02_22735764_C_T	BnaA02g31510D	SYNONYMOUS_CODING	0.5	6	-	-	-	-	0.6	12	0.545455	12	-	-	BnaA02g31510D_BnaC02g40080D
BnaCnng24180D	chrCnn_random_22741518_G_A	BnaCnng24180D	SYNONYMOUS_CODING	0.571429	4	-	-	-	-	1	24	0.470588	8	1	13	BnaA05g29350D_BnaCnng24180D
BnaCnng24300D	chrCnn_random_22781729_G_A	BnaCnng24300D	NON_SYNONYMOUS_CODING	0.8	8	-	-	-	-	1	29	0.461538	18	1	33	BnaA05g29220D_BnaCnng24300D
BnaA01g33670D	chrA01_22782784_C_T	BnaA01g33670D	SYNONYMOUS_CODING	1	5	-	-	-	-	0.3125	5	0.947368	18	1	20	BnaA01g33670D_BnaC01g40220D
BnaCnng24380D	chrCnn_random_22817589_G_A	BnaCnng24380D	NON_SYNONYMOUS_CODING	0.875	7	-	-	0.470588	16	1	28	0.551724	16	0.636364	14	-
BnaA06g34630D	chrA06_22864968_G_A	BnaA06g34630D	NON_SYNONYMOUS_CODING	0.5	2	-	-	-	-	-	-	1	7	1	14	BnaA06g34630D_BnaC07g21170D
BnaC01g26200D	chrC01_22870084_G_A	BnaC01g26200D	SYNONYMOUS_CODING	1	10	-	-	1	27	0.5	13	0.538462	14	0.4375	14	BnaA01g20850D_BnaC01g26200D
BnaA01g33720D	chrA01_22875918_A_G	BnaA01g33720D	NON_SYNONYMOUS_CODING	1	6	-	-	-	-	0.52381	11	1	30	1	30	BnaA01g33720D_BnaC01g40310D
BnaA07g33300D	chrA07_22881180_C_T	BnaA07g33300D	SYNONYMOUS_CODING	0.428571	3	-	-	1	14	-	-	-	-	0.444444	12	BnaA07g33300D_BnaC06g37850D
BnaA06g34660D	chrA06_22887252_G_A	BnaA06g34660D	START_LOST	0.777778	7	-	-	-	-	-	-	1	36	1	26	-
BnaC07g16870D	chrC07_22900786_G_A	BnaC07g16870D	NON_SYNONYMOUS_CODING	0.555556	5	-	-	0.428571	9	0.192308	5	0.76	19	0.777778	14	-
BnaA05g33990D	chrA05_22903345_G_A	BnaA05g33990D	NON_SYNONYMOUS_CODING	1	6	-	-	1	15	1	19	1	17	0.625	10	BnaA05g33990D_BnaC05g48700D
BnaA06g34700D	chrA06_22917092_G_A	BnaA06g34700D	NON_SYNONYMOUS_CODING	0.461538	6	-	-	-	-	-	-	1	36	1	29	BnaA06g34700D_BnaC07g21040D
BnaC08g20170D	chrC08_22922527_C_T	BnaC08g20170D	SYNONYMOUS_CODING	1	4	-	-	0.380952	8	1	22	-	-	1	24	BnaA08g20970D_BnaC08g20170D
BnaC03g37430D	chrC03_22953972_C_T	BnaC03g37430D	SYNONYMOUS_STOP	0.333333	4	-	-	0.4375	14	1	34	0.5625	18	1	31	BnaA03g32160D_BnaC03g37430D
BnaCnng24540D	chrCnn_random_22988879_C_T	BnaCnng24540D	SYNONYMOUS_CODING	0.5	5	-	-	-	-	0.611111	11	0.5	13	1	14	BnaA06g39090D_BnaCnng24540D
BnaA05g34090D	chrA05_23024736_G_A	BnaA05g34090D	NON_SYNONYMOUS_CODING	1	8	-	-	1	32	1	14	1	20	0.5	13	BnaA05g34090D_BnaC05g48610D
BnaA05g34110D	chrA05_23032745_G_A	BnaA05g34110D	NON_SYNONYMOUS_CODING	1	9	-	-	1	32	1	31	1	32	0.451613	14	BnaA05g34110D_BnaC05g48590D
BnaA07g33660D	chrA07_23035025_C_T	BnaA07g33660D	NON_SYNONYMOUS_CODING	0.5	4	-	-	1	25	-	-	-	-	0.588235	20	BnaA07g33660D_BnaC06g38280D
BnaC03g37730D	chrC03_23080625_C_T	BnaC03g37730D	NON_SYNONYMOUS_CODING	0.5	6	-	-	0.53125	17	1	25	0.516129	16	1	37	BnaA03g32370D_BnaC03g37730D
BnaA02g32050D	chrA02_23081923_C_T	BnaA02g32050D	NON_SYNONYMOUS_CODING	0.625	5	-	-	-	-	0.521739	12	0.363636	12	-	-	BnaA02g32050D_BnaC02g40690D
BnaC04g21950D	chrC04_23083462_G_A	BnaC04g21950D	SYNONYMOUS_CODING	0.5	3	-	-	0.571429	12	1	19	0.678571	19	0.7	14	BnaA04g00880D_BnaC04g21950D
BnaA06g35410D	chrA06_23290729_G_A	BnaA06g35410D	NON_SYNONYMOUS_CODING	0.6	3	-	-	-	-	-	-	1	32	1	19	BnaA06g35410D_BnaC07g20350D
BnaC07g17200D	chrC07_23321989_G_A	BnaC07g17200D	NON_SYNONYMOUS_CODING	1	1	-	-	0.448276	13	0.435897	17	1	19	1	31	BnaA06g36660D_BnaC07g17200D
BnaA03g45760D	chrA03_23354547_G_A	BnaA03g45760D	SYNONYMOUS_CODING	0.625	5	-	-	0.425	17	0.560976	23	-	-	0.576923	15	BnaA03g45760D_BnaC07g37990D
BnaA09g31340D	chrA09_23378140_C_T	BnaA09g31340D	SYNONYMOUS_CODING	1	6	-	-	0.583333	14	1	8	0.444444	12	1	21	BnaA09g31340D_BnaCnng70100D
BnaC07g17260D	chrC07_23401447_G_A	BnaC07g17260D	SYNONYMOUS_CODING	1	7	-	-	0.565217	13	0.423077	11	1	13	1	15	BnaA06g36610D_BnaC07g17260D
BnaA09g31420D	chrA09_23480568_C_T	BnaA09g31420D	SYNONYMOUS_CODING	1	9	-	-	0.5	7	1	4	0.5625	9	1	9	BnaA09g31420D_BnaC08g22150D
BnaCnng25050D	chrCnn_random_23498520_G_A	BnaCnng25050D	SYNONYMOUS_CODING	0.75	6	-	-	-	-	0.944444	17	-	-	0.931034	27	-
BnaA09g31550D	chrA09_23554499_C_T	BnaA09g31550D	NON_SYNONYMOUS_CODING	1	8	-	-	0.4	12	1	9	0.481481	13	1	33	BnaA09g31550D_BnaC08g22280D
BnaA06g35920D	chrA06_23584618_G_A	BnaA06g35920D	SYNONYMOUS_CODING	0.833333	5	-	-	1	35	-	-	1	24	1	27	BnaA06g35920D_BnaC07g19270D
BnaC07g17390D	chrC07_23596689_G_A	BnaC07g17390D	NON_SYNONYMOUS_CODING	1	7	-	-	0.529412	9	0.190476	4	1	17	1	15	BnaA06g36500D_BnaC07g17390D
BnaA07g34980D	chrA07_23673446_C_T	BnaA07g34980D	NON_SYNONYMOUS_CODING	0.235294	4	-	-	0.596774	37	-	-	-	-	0.345455	19	BnaA07g34980D_BnaC06g39910D
BnaA03g46370D	chrA03_23780268_G_A	BnaA03g46370D	SYNONYMOUS_CODING	0.4	4	-	-	0.272727	9	0.55	11	-	-	0.608696	14	BnaA03g46370D_BnaC07g38640D
BnaA06g36270D	chrA06_23783800_G_A	BnaA06g36270D	SYNONYMOUS_CODING	0.714286	5	-	-	1	25	-	-	1	36	1	24	BnaA06g36270D_BnaC07g17690D
BnaA07g35380D	chrA07_23807986_C_T	BnaA07g35380D	SYNONYMOUS_CODING	0.176471	3	-	-	0.467532	36	-	-	-	-	0.275	22	BnaA07g35380D_BnaC06g40280D
BnaC08g21270D	chrC08_23843741_C_T	BnaC08g21270D	NON_SYNONYMOUS_CODING	1	8	-	-	0.347826	8	1	17	0.571429	16	1	17	BnaA06g15660D_BnaC08g21270D
BnaC04g22910D	chrC04_23893253_G_A	BnaC04g22910D	SYNONYMOUS_CODING	0.5	4	-	-	0.405405	15	0.758621	22	0.372093	16	0.390244	16	-
BnaC03g38780D	chrC03_23913687_C_T	BnaC03g38780D	SYNONYMOUS_CODING	0.5	6	-	-	-	-	1	18	0.5	11	1	25	BnaA03g33610D_BnaC03g38780D
BnaC03g38850D	chrC03_23966554_C_T	BnaC03g38850D	SYNONYMOUS_CODING	0.428571	3	-	-	-	-	1	4	0.375	6	1	17	BnaA03g33680D_BnaC03g38850D
BnaA09g32330D	chrA09_24011390_C_T	BnaA09g32330D	NON_SYNONYMOUS_CODING	1	8	-	-	0.65	13	0.941176	16	0.583333	21	1	25	BnaA09g32330D_BnaC08g23100D
BnaA03g46830D	chrA03_24024219_G_A	BnaA03g46830D	NON_SYNONYMOUS_CODING	0.444444	4	-	-	0.619048	13	0.363636	8	-	-	0.454545	10	BnaA03g46830D_BnaC07g39050D
BnaA06g36870D	chrA06_24077355_G_A	BnaA06g36870D	NON_SYNONYMOUS_CODING	0.777778	7	-	-	1	26	-	-	1	25	1	22	BnaA06g36870D_BnaC07g16890D
BnaC04g23030D	chrC04_24082312_G_A	BnaC04g23030D	NON_SYNONYMOUS_CODING	0.4	4	-	-	0.52381	11	1	24	0.464286	13	0.368421	7	BnaA04g01610D_BnaC04g23030D
BnaA06g37040D	chrA06_24172834_G_A	BnaA06g37040D	NON_SYNONYMOUS_CODING	0.75	3	-	-	1	19	0.611111	11	1	22	1	19	BnaA06g37040D_BnaC04g17570D
BnaA03g47170D	chrA03_24188963_G_A	BnaA03g47170D	NON_SYNONYMOUS_CODING	0.75	3	-	-	0.6	12	0.571429	16	-	-	0.291667	7	BnaA03g47170D_BnaC07g39370D
BnaC07g17820D	chrC07_24380207_G_A	BnaC07g17820D	NON_SYNONYMOUS_CODING	1	10	-	-	0.526316	20	0.289474	11	0.567568	21	1	28	BnaAnng09950D_BnaC07g17820D
BnaC08g21680D	chrC08_24432705_C_T	BnaC08g21680D	NON_SYNONYMOUS_CODING	1	7	-	-	0.4375	14	1	18	0.583333	14	1	25	BnaAnng03700D_BnaC08g21680D
BnaC08g21700D	chrC08_24477031_C_T	BnaC08g21700D	SYNONYMOUS_CODING	1	9	-	-	0.434783	10	1	21	0.608696	14	1	17	-
BnaC01g27160D	chrC01_24488037_C_T	BnaC01g27160D	SYNONYMOUS_CODING	1	2	-	-	1	27	0.37931	11	0.342105	13	0.52381	11	-
BnaC03g39500D	chrC03_24494813_C_T	BnaC03g39500D	SYNONYMOUS_CODING	0.5	3	-	-	-	-	1	19	0.5	9	1	17	-
BnaA02g34460D	chrA02_24564932_G_C	BnaA02g34460D	NON_SYNONYMOUS_CODING	0.75	3	-	-	1	11	1	4	1	10	0.636364	7	BnaA02g34460D_BnaC02g43390D
BnaA09g33290D	chrA09_24582267_C_T	BnaA09g33290D	NON_SYNONYMOUS_CODING	1	9	-	-	0.538462	14	1	13	0.5	17	1	26	BnaA09g33290D_BnaC08g24100D
BnaC08g21930D	chrC08_24624491_C_T	BnaC08g21930D	NON_SYNONYMOUS_CODING	1	14	-	-	0.642857	18	1	29	0.464286	13	1	27	BnaAnng11730D_BnaC08g21930D
BnaA09g33430D	chrA09_24641465_C_T	BnaA09g33430D	SYNONYMOUS_CODING	1	10	-	-	0.5	16	1	9	0.458333	11	1	29	BnaA09g33430D_BnaC08g24240D
BnaA09g33470D	chrA09_24685952_C_T	BnaA09g33470D	SYNONYMOUS_CODING	1	10	-	-	0.433333	13	1	15	0.47619	10	1	31	BnaA09g33470D_BnaC08g24300D
BnaA09g33470D	chrA09_24686459_C_T	BnaA09g33470D	SYNONYMOUS_CODING	1	7	-	-	0.695652	16	1	9	0.464286	13	1	28	BnaA09g33470D_BnaC08g24300D
BnaC04g23730D	chrC04_24726058_G_A	BnaC04g23730D	SYNONYMOUS_CODING	0.333333	2	-	-	0.535714	15	0.916667	22	0.347826	8	0.541667	13	-
BnaA09g33560D	chrA09_24738162_C_T	BnaA09g33560D	NON_SYNONYMOUS_CODING	1	10	-	-	0.564103	22	1	11	0.470588	16	1	29	BnaA09g33560D_BnaC08g24360D
BnaC07g18170D	chrC07_24743919_G_A	BnaC07g18170D	SYNONYMOUS_CODING	1	4	-	-	0.5	5	0.2	2	0.642857	9	1	7	-
BnaC08g22080D	chrC08_24876840_C_T	BnaC08g22080D	NON_SYNONYMOUS_CODING	0.666667	4	-	-	0.277778	5	0.928571	13	0.5	7	0.714286	15	-
BnaC05g27760D	chrC05_25029777_C_T	BnaC05g27760D	NON_SYNONYMOUS_CODING	0.75	6	-	-	-	-	0.46	23	-	-	0.6	24	BnaA05g18180D_BnaC05g27760D
BnaC08g22330D	chrC08_25043543_C_T	BnaC08g22330D	SPLICE_SITE_REGION	1	7	-	-	0.621622	23	1	25	0.615385	8	1	28	-
BnaAnng22340D	chrAnn_random_25056420_C_T	BnaAnng22340D	SPLICE_SITE_REGION	0.357143	5	-	-	0.395833	19	0.212121	7	0.307692	16	0.169811	9	-
BnaA09g34110D	chrA09_25060368_C_T	BnaA09g34110D	NON_SYNONYMOUS_CODING	1	8	-	-	0.461538	18	1	15	0.659091	29	1	44	BnaA09g34110D_BnaC08g25040D
BnaC04g24020D	chrC04_25063392_G_A	BnaC04g24020D	NON_SYNONYMOUS_CODING	0.75	3	-	-	0.25	3	1	18	0.583333	7	0.545455	6	BnaA04g02200D_BnaC04g24020D
BnaA09g34140D	chrA09_25070552_C_T	BnaA09g34140D	SYNONYMOUS_CODING	1	10	-	-	0.380952	8	1	12	0.52381	11	1	19	BnaA09g34140D_BnaC08g25070D
BnaC07g18440D	chrC07_25105367_G_A	BnaC07g18440D	SYNONYMOUS_CODING	0.909091	10	-	-	0.473684	9	0.294118	10	0.6	18	1	24	BnaAnng05590D_BnaC07g18440D
BnaAnng22400D	chrAnn_random_25109605_C_T	BnaAnng22400D	SYNONYMOUS_CODING	1	5	-	-	0.235294	8	0.75	18	0.4	10	0.777778	14	BnaAnng22400D_BnaCnng59980D
BnaC08g22530D	chrC08_25160546_C_T	BnaC08g22530D	SYNONYMOUS_CODING	1	14	-	-	0.472222	17	1	31	0.575758	19	1	27	-
BnaA09g34450D	chrA09_25243696_C_T	BnaA09g34450D	NON_SYNONYMOUS_CODING	1	5	-	-	0.423077	11	1	11	0.448276	13	1	30	-
BnaCnng26730D	chrCnn_random_25249072_G_A	BnaCnng26730D	SYNONYMOUS_CODING	1	6	-	-	0.214286	3	1	10	-	-	1	10	-
BnaC08g22670D	chrC08_25271276_C_T	BnaC08g22670D	NON_SYNONYMOUS_CODING	0.6	9	-	-	0.325581	14	0.923077	24	0.225806	7	0.777778	28	BnaA09g31840D_BnaC08g22670D
BnaCnng26960D	chrCnn_random_25420276_G_A	BnaCnng26960D	SYNONYMOUS_CODING	1	12	-	-	0.444444	8	0.666667	14	1	18	1	18	-
BnaC04g24500D	chrC04_25472006_G_A	BnaC04g24500D	SYNONYMOUS_CODING	0.571429	4	-	-	0.5	11	1	16	0.518519	14	0.478261	11	-
BnaC08g23100D	chrC08_25497297_C_T	BnaC08g23100D	STOP_GAINED	1	10	-	-	0.37931	11	1	29	0.615385	16	1	23	BnaA09g32330D_BnaC08g23100D
BnaA09g34940D	chrA09_25522457_C_T	BnaA09g34940D	SYNONYMOUS_CODING	1	11	-	-	0.551724	16	0.928571	13	0.407407	11	1	22	BnaA09g34940D_BnaC08g26160D
BnaC08g23220D	chrC08_25564857_C_T	BnaC08g23220D	SYNONYMOUS_CODING	1	6	-	-	0.571429	12	1	16	0.423077	11	1	16	-
BnaA03g49600D	chrA03_25608963_G_A	BnaA03g49600D	NON_SYNONYMOUS_CODING	0.285714	2	-	-	0.5	12	0.458333	11	-	-	0.473684	9	-
BnaA09g35080D	chrA09_25610472_C_T	BnaA09g35080D	NON_SYNONYMOUS_CODING	1	5	-	-	0.535714	15	1	15	0.3125	5	1	25	-
BnaC01g28070D	chrC01_25617861_C_T	BnaC01g28070D	SYNONYMOUS_STOP	0.857143	6	-	-	0.958333	23	0.352941	6	0.592593	16	0.409091	9	-
BnaA03g50000D	chrA03_25896163_G_A	BnaA03g50000D	SYNONYMOUS_CODING	0.285714	2	-	-	0.578947	11	0.5	12	-	-	0.478261	11	BnaA03g50000D_BnaC07g50890D
BnaCnng27650D	chrCnn_random_26232161_G_A	BnaCnng27650D	NON_SYNONYMOUS_CODING	1	6	-	-	-	-	1	20	-	-	1	13	-
BnaCnng27820D	chrCnn_random_26374426_A_G	BnaCnng27820D	SYNONYMOUS_CODING	1	3	-	-	0.941176	16	1	8	0.26087	6	-	-	-
BnaC05g28410D	chrC05_26384143_C_T	BnaC05g28410D	SYNONYMOUS_CODING	1	6	-	-	-	-	1	12	-	-	1	19	-
BnaA03g51050D	chrA03_26486095_G_A	BnaA03g51050D	NON_SYNONYMOUS_CODING	0.375	3	-	-	0.565217	13	0.466667	14	-	-	0.416667	15	BnaA03g51050D_BnaC07g42920D
BnaA09g36700D	chrA09_26491186_C_T	BnaA09g36700D	NON_SYNONYMOUS_CODING	1	11	-	-	0.615385	16	1	12	0.545455	12	1	31	BnaA09g36700D_BnaC08g28310D
BnaC07g19720D	chrC07_26514585_G_A	BnaC07g19720D	NON_SYNONYMOUS_CODING	1	3	-	-	0.4375	7	0.296296	8	0.2	3	1	20	BnaA06g35720D_BnaC07g19720D
BnaC04g25430D	chrC04_26574239_G_A	BnaC04g25430D	STOP_GAINED	0.5	3	-	-	0.5	8	1	11	0.9	9	0.714286	5	BnaA04g03540D_BnaC04g25430D
BnaA03g51220D	chrA03_26586792_G_A	BnaA03g51220D	NON_SYNONYMOUS_CODING	0.461538	6	-	-	0.358974	14	0.390244	16	-	-	0.384615	15	BnaA03g51220D_BnaC07g43050D
BnaC08g24770D	chrC08_26698141_C_T	BnaC08g24770D	NON_SYNONYMOUS_CODING	1	3	-	-	0.45	9	1	13	0.380952	8	1	5	BnaA09g33980D_BnaC08g24770D
BnaC07g19960D	chrC07_26745041_G_A	BnaC07g19960D	SYNONYMOUS_STOP	1	10	-	-	0.541667	13	0.40625	13	0.571429	16	1	30	BnaA06g35570D_BnaC07g19960D
BnaA09g37160D	chrA09_26769741_C_T	BnaA09g37160D	SYNONYMOUS_CODING	1	7	-	-	0.6	21	1	6	0.727273	16	1	19	BnaA09g37160D_BnaC08g28900D
BnaA09g37160D	chrA09_26771763_C_G	BnaA09g37160D	STOP_GAINED	1	1	-	-	1	11	-	-	1	8	1	7	BnaA09g37160D_BnaC08g28900D
BnaC07g20100D	chrC07_26847898_G_A	BnaC07g20100D	NON_SYNONYMOUS_CODING	1	3	-	-	0.5	7	0.3125	5	0.45	9	0.9	18	BnaA06g40150D_BnaC07g20100D
BnaA09g37340D	chrA09_26893414_C_T	BnaA09g37340D	SYNONYMOUS_CODING	1	5	-	-	0.441176	15	1	18	0.451613	14	1	35	BnaA09g37340D_BnaC08g29130D
BnaC07g20370D	chrC07_27002001_G_A	BnaC07g20370D	SYNONYMOUS_CODING	1	6	-	-	0.384615	5	0.434783	10	0.6	9	1	25	BnaA06g35380D_BnaC07g20370D
BnaC05g28680D	chrC05_27018869_C_T	BnaC05g28680D	SYNONYMOUS_CODING	1	12	-	-	-	-	1	10	-	-	1	14	-
BnaA09g37570D	chrA09_27055191_C_T	BnaA09g37570D	NON_SYNONYMOUS_CODING	1	8	-	-	0.560976	23	1	16	0.583333	21	1	44	BnaA09g37570D_BnaC08g29610D
BnaAnng23740D	chrAnn_random_27262273_C_T	BnaAnng23740D	NON_SYNONYMOUS_CODING	1	6	-	-	0.571429	20	0.923077	12	0.588235	10	1	34	BnaAnng23740D_BnaC08g39020D
BnaC08g25790D	chrC08_27380692_C_T	BnaC08g25790D	SPLICE_SITE_REGION	0.6	3	-	-	0.46875	15	1	24	0.485714	17	1	21	BnaA09g55030D_BnaC08g25790D
BnaC08g25790D	chrC08_27380692_C_T	BnaC08g25790D	SYNONYMOUS_CODING	0.6	3	-	-	0.46875	15	1	24	0.485714	17	1	21	BnaA09g55030D_BnaC08g25790D
BnaC08g25930D	chrC08_27476007_C_T	BnaC08g25930D	SYNONYMOUS_CODING	0.4	4	-	-	0.545455	18	1	25	0.40625	13	1	21	BnaA09g34800D_BnaC08g25930D
BnaC05g28990D	chrC05_27611425_C_T	BnaC05g28990D	NON_SYNONYMOUS_CODING	0.666667	6	-	-	-	-	0.727273	24	-	-	0.703704	19	BnaA05g16410D_BnaC05g28990D
BnaCnng29220D	chrCnn_random_27628299_G_A	BnaCnng29220D	SYNONYMOUS_CODING	1	6	-	-	0.454545	10	0.571429	12	0.44	11	0.5	14	-
BnaA09g38820D	chrA09_27653877_G_A	BnaA09g38820D	SYNONYMOUS_CODING	1	6	-	-	0.545455	12	1	11	0.514286	18	1	19	-
BnaC01g29320D	chrC01_27666256_C_T	BnaC01g29320D	SYNONYMOUS_CODING	1	9	-	-	1	20	0.315789	6	0.444444	16	0.46875	15	BnaA01g35910D_BnaC01g29320D
BnaA09g38880D	chrA09_27671736_G_A	BnaA09g38880D	NON_SYNONYMOUS_CODING	1	7	-	-	0.458333	11	1	7	0.59375	19	1	18	BnaA09g38880D_BnaC08g31080D
BnaC04g26290D	chrC04_27696264_G_A	BnaC04g26290D	SYNONYMOUS_STOP	0.222222	2	-	-	0.44	11	1	33	0.619048	26	0.384615	10	BnaA04g04110D_BnaC04g26290D
BnaC07g21030D	chrC07_27709277_G_A	BnaC07g21030D	SYNONYMOUS_CODING	1	9	-	-	0.529412	9	0.391304	9	0.615385	8	1	9	BnaA06g34710D_BnaC07g21030D
BnaC08g26260D	chrC08_27723005_C_T	BnaC08g26260D	SYNONYMOUS_CODING	1	2	-	-	0.388889	7	1	9	0.526316	10	1	16	BnaA09g35010D_BnaC08g26260D
BnaC05g29030D	chrC05_27749725_C_T	BnaC05g29030D	NON_SYNONYMOUS_CODING	0.833333	5	-	-	-	-	0.882353	15	-	-	0.933333	14	BnaA05g16450D_BnaC05g29030D
BnaC05g29060D	chrC05_27761456_C_T	BnaC05g29060D	SYNONYMOUS_CODING	0.714286	5	-	-	-	-	0.8	24	-	-	0.783784	29	BnaA05g16490D_BnaC05g29060D
BnaA09g39130D	chrA09_27768173_C_T	BnaA09g39130D	NON_SYNONYMOUS_CODING	1	6	-	-	0.52	13	1	12	0.416667	10	1	19	BnaA09g39130D_BnaC08g31320D
BnaC07g21070D	chrC07_27769965_G_A	BnaC07g21070D	NON_SYNONYMOUS_CODING	1	10	-	-	0.709677	22	0.28125	9	0.6	15	1	24	BnaA06g34540D_BnaC07g21070D
BnaC01g29460D	chrC01_27821575_C_T	BnaC01g29460D	NON_SYNONYMOUS_CODING	1	8	-	-	1	24	0.478261	11	0.464286	13	0.461538	6	-
BnaA09g39300D	chrA09_27877531_C_T	BnaA09g39300D	NON_SYNONYMOUS_CODING	1	10	-	-	0.419355	13	1	16	0.409091	9	1	18	BnaA09g39300D_BnaC08g31450D
BnaA09g39320D	chrA09_27883335_C_T	BnaA09g39320D	SYNONYMOUS_CODING	1	3	-	-	0.44	11	1	10	0.607143	17	1	23	BnaA09g39320D_BnaC08g31470D
BnaA09g39380D	chrA09_27907468_C_T	BnaA09g39380D	NON_SYNONYMOUS_CODING	1	2	-	-	0.5	14	1	12	0.466667	7	1	14	BnaA09g39380D_BnaC08g31530D
BnaCnng29530D	chrCnn_random_27927997_C_T	BnaCnng29530D	SYNONYMOUS_CODING	0.636364	7	-	-	0.631579	12	1	12	0.615385	8	0.416667	5	BnaA04g00480D_BnaCnng29530D
BnaA03g53380D	chrA03_28006652_G_A	BnaA03g53380D	SPLICE_SITE_DONOR	0.545455	6	-	-	0.457143	16	0.515152	17	-	-	0.428571	12	BnaA03g53380D_BnaC07g45660D
BnaA03g53420D	chrA03_28030554_G_A	BnaA03g53420D	STOP_GAINED	0.583333	7	-	-	0.454545	10	0.47619	10	-	-	0.461538	12	BnaA03g53420D_BnaC07g45690D
BnaA09g39580D	chrA09_28065030_C_T	BnaA09g39580D	NON_SYNONYMOUS_CODING	1	3	-	-	0.52381	11	1	6	0.583333	14	1	12	BnaA09g39580D_BnaC08g31950D
BnaC08g26840D	chrC08_28082282_C_T	BnaC08g26840D	STOP_GAINED	1	6	-	-	0.54902	28	0.637931	37	0.396552	23	0.604651	26	BnaA09g35470D_BnaC08g26840D
BnaA09g39840D	chrA09_28150358_C_T	BnaA09g39840D	SYNONYMOUS_CODING	1	6	-	-	0.5	11	1	14	0.416667	15	1	29	BnaA09g39840D_BnaC08g32190D
BnaAnng24410D	chrAnn_random_28243582_G_A	BnaAnng24410D	NON_SYNONYMOUS_CODING	1	2	-	-	-	-	0.538462	14	0.555556	15	-	-	BnaAnng24410D_BnaC02g25390D
BnaC08g27210D	chrC08_28292763_C_T	BnaC08g27210D	NON_SYNONYMOUS_CODING	1	2	-	-	1	24	1	18	0.541667	13	1	24	BnaA09g35720D_BnaC08g27210D
BnaAnng24510D	chrAnn_random_28330815_G_A	BnaAnng24510D	NON_SYNONYMOUS_CODING	1	3	-	-	-	-	0.583333	7	0.56	14	1	13	-
BnaC07g21800D	chrC07_28400878_G_A	BnaC07g21800D	SPLICE_SITE_REGION	1	8	-	-	0.785714	22	0.285714	10	0.652174	15	1	20	BnaA06g34100D_BnaC07g21800D
BnaC05g29600D	chrC05_28407843_C_T	BnaC05g29600D	NON_SYNONYMOUS_CODING	1	6	-	-	-	-	1	14	-	-	1	24	BnaA05g16820D_BnaC05g29600D
BnaC01g30020D	chrC01_28451918_C_T	BnaC01g30020D	NON_SYNONYMOUS_CODING	1	5	-	-	1	25	0.521739	12	0.62069	18	0.346154	9	BnaA01g22940D_BnaC01g30020D
BnaA09g40490D	chrA09_28477698_C_T	BnaA09g40490D	SYNONYMOUS_CODING	1	9	-	-	0.727273	8	1	9	0.529412	9	1	17	BnaA09g40490D_BnaC08g32940D
BnaC05g29680D	chrC05_28510497_C_T	BnaC05g29680D	NON_SYNONYMOUS_CODING	0.6	6	-	-	-	-	0.68	17	-	-	0.648649	24	BnaA05g16880D_BnaC05g29680D
BnaA09g40850D	chrA09_28624666_C_T	BnaA09g40850D	NON_SYNONYMOUS_CODING	1	4	-	-	0.586207	17	1	16	0.608696	14	1	26	BnaA09g40850D_BnaC08g33360D
BnaA09g40930D	chrA09_28657156_C_T	BnaA09g40930D	NON_SYNONYMOUS_CODING	1	7	-	-	0.565217	13	1	10	0.5	10	1	23	BnaA09g40930D_BnaC08g33430D
BnaC01g30230D	chrC01_28662895_C_T	BnaC01g30230D	STOP_GAINED	0.666667	6	-	-	0.730769	19	0.291667	7	0.423077	11	0.35	7	BnaA01g23210D_BnaC01g30230D
BnaA09g40940D	chrA09_28666504_C_T	BnaA09g40940D	NON_SYNONYMOUS_CODING	0.888889	8	-	-	0.510638	24	0.933333	14	0.37037	10	0.964286	27	BnaA09g40940D_BnaC08g33440D
BnaC05g29840D	chrC05_28695186_C_T	BnaC05g29840D	NON_SYNONYMOUS_CODING	1	9	-	-	-	-	0.933333	14	-	-	1	19	BnaA05g16990D_BnaC05g29840D
BnaC07g22450D	chrC07_28904595_G_A	BnaC07g22450D	NON_SYNONYMOUS_CODING	1	7	-	-	0.62069	18	0.463415	19	0.482759	14	1	20	BnaA06g39840D_BnaC07g22450D
BnaC07g22610D	chrC07_29003558_G_A	BnaC07g22610D	SYNONYMOUS_CODING	1	6	-	-	0.578947	22	0.416667	15	0.586207	17	1	30	-
BnaA09g41560D	chrA09_29017724_C_T	BnaA09g41560D	SYNONYMOUS_CODING	1	6	-	-	0.37931	11	1	10	0.380952	8	1	33	BnaA09g41560D_BnaC08g34120D
BnaAnng25090D	chrAnn_random_29091666_G_A	BnaAnng25090D	NON_SYNONYMOUS_CODING	0.235294	4	-	-	0.277778	15	-	-	0.188679	10	0.333333	17	-
BnaA09g41960D	chrA09_29233718_C_T	BnaA09g41960D	NON_SYNONYMOUS_CODING	1	13	-	-	0.516129	16	1	6	0.611111	11	1	22	BnaA09g41960D_BnaC08g34470D
BnaA09g42020D	chrA09_29267068_C_T	BnaA09g42020D	SYNONYMOUS_CODING	1	10	-	-	0.56	14	1	13	0.407407	11	1	27	BnaA09g42020D_BnaCnng56680D
BnaC01g30930D	chrC01_29481300_C_T	BnaC01g30930D	NON_SYNONYMOUS_CODING	1	9	-	-	1	28	0.692308	18	0.655172	19	0.3	9	-
BnaA09g42430D	chrA09_29574140_C_T	BnaA09g42430D	NON_SYNONYMOUS_CODING	1	10	-	-	0.454545	10	1	8	0.586207	17	1	22	BnaA09g42430D_BnaC08g34890D
BnaC05g30590D	chrC05_29651487_G_A	BnaC05g30590D	NON_SYNONYMOUS_CODING	1	5	-	-	-	-	0.956522	22	-	-	0.875	14	BnaA05g19690D_BnaC05g30590D
BnaAnng25640D	chrAnn_random_29693364_G_A	BnaAnng25640D	SYNONYMOUS_CODING	0.571429	4	-	-	0.9375	15	0.454545	5	1	12	-	-	-
BnaCnng31330D	chrCnn_random_29725095_C_T	BnaCnng31330D	NON_SYNONYMOUS_CODING	1	8	-	-	-	-	1	20	-	-	1	18	-
BnaA09g42810D	chrA09_29775359_C_T	BnaA09g42810D	NON_SYNONYMOUS_CODING	1	4	-	-	0.291667	7	0.9375	15	0.423077	11	0.947368	18	BnaA09g42810D_BnaC08g35320D
BnaC08g29600D	chrC08_29781533_C_T	BnaC08g29600D	NON_SYNONYMOUS_CODING	1	4	-	-	1	23	1	23	0.791667	19	0.571429	12	BnaA09g37560D_BnaC08g29600D
BnaC08g29610D	chrC08_29784651_C_T	BnaC08g29610D	SYNONYMOUS_CODING	1	11	-	-	1	19	1	23	0.391304	9	0.515152	17	BnaA09g37570D_BnaC08g29610D
BnaA09g42850D	chrA09_29801397_C_T	BnaA09g42850D	NON_SYNONYMOUS_CODING	1	8	-	-	0.352941	6	1	9	0.5	9	1	21	BnaA09g42850D_BnaC08g35380D
BnaC04g28370D	chrC04_29805669_G_A	BnaC04g28370D	SPLICE_SITE_REGION	0.615385	8	-	-	0.545455	18	1	15	0.6	21	0.407407	11	BnaA04g05650D_BnaC04g28370D
BnaC04g28370D	chrC04_29805669_G_A	BnaC04g28370D	SYNONYMOUS_CODING	0.615385	8	-	-	0.545455	18	1	15	0.6	21	0.407407	11	BnaA04g05650D_BnaC04g28370D
BnaC05g30810D	chrC05_29916283_C_T	BnaC05g30810D	SPLICE_SITE_DONOR	1	7	-	-	-	-	1	21	-	-	1	28	BnaA05g19830D_BnaC05g30810D
BnaC07g23480D	chrC07_29961565_G_A	BnaC07g23480D	NON_SYNONYMOUS_CODING	1	3	-	-	0.666667	8	0.388889	7	0.625	5	1	11	BnaA06g33000D_BnaC07g23480D
BnaA09g43160D	chrA09_29963052_C_T	BnaA09g43160D	SYNONYMOUS_CODING	1	3	-	-	0.621622	23	1	16	0.428571	12	1	31	BnaA09g43160D_BnaC08g35680D
BnaC04g28550D	chrC04_29967324_G_A	BnaC04g28550D	SYNONYMOUS_CODING	0.4	4	-	-	0.612903	19	1	18	0.625	15	0.5	10	BnaA04g05940D_BnaC04g28550D
BnaC03g45050D	chrC03_30104854_C_T	BnaC03g45050D	NON_SYNONYMOUS_CODING	0.714286	5	-	-	-	-	0.466667	7	0.5	9	1	20	BnaA03g38230D_BnaC03g45050D
BnaC04g28810D	chrC04_30154171_G_A	BnaC04g28810D	NON_SYNONYMOUS_CODING	0.583333	7	-	-	0.516129	16	1	29	0.533333	16	0.481481	13	-
BnaC08g30260D	chrC08_30170702_G_A	BnaC08g30260D	SYNONYMOUS_CODING	0.5625	9	-	-	0.416667	20	0.351351	13	0.135593	8	0.339286	19	BnaA09g38250D_BnaC08g30260D
BnaA09g43710D	chrA09_30185594_C_T	BnaA09g43710D	NON_SYNONYMOUS_CODING	1	8	-	-	0.333333	7	1	8	0.5	12	1	21	-
BnaC01g31380D	chrC01_30203859_C_T	BnaC01g31380D	SYNONYMOUS_CODING	0.529412	9	-	-	0.56	28	0.232558	10	0.229167	11	0.305556	11	-
BnaC08g30360D	chrC08_30221027_C_T	BnaC08g30360D	NON_SYNONYMOUS_CODING	1	5	-	-	1	25	1	14	0.625	10	0.647059	11	-
BnaC08g30370D	chrC08_30225874_C_T	BnaC08g30370D	STOP_GAINED	1	9	-	-	1	17	1	11	0.590909	13	0.5	7	-
BnaA09g43910D	chrA09_30275622_C_T	BnaA09g43910D	NON_SYNONYMOUS_CODING	1	3	-	-	0.307692	8	1	13	0.541667	13	1	22	BnaA09g43910D_BnaC08g36480D
BnaC05g31200D	chrC05_30537322_C_T	BnaC05g31200D	NON_SYNONYMOUS_CODING	1	9	-	-	-	-	1	32	-	-	1	36	BnaA05g19940D_BnaC05g31200D
BnaC08g31060D	chrC08_30545974_C_T	BnaC08g31060D	SPLICE_SITE_DONOR	1	6	-	-	1	28	1	26	0.592593	16	0.615385	16	BnaA09g38890D_BnaC08g31060D
BnaC07g24200D	chrC07_30572415_G_A	BnaC07g24200D	SYNONYMOUS_CODING	1	10	-	-	0.428571	12	0.151515	5	0.375	6	1	19	-
BnaA09g44680D	chrA09_30669709_C_T	BnaA09g44680D	NON_SYNONYMOUS_CODING	1	9	-	-	0.36	9	1	6	0.653846	17	1	24	BnaA09g44680D_BnaC08g37380D
BnaC01g31800D	chrC01_30676561_C_T	BnaC01g31800D	NON_SYNONYMOUS_CODING	1	13	-	-	1	20	0.4	10	0.46875	15	0.538462	14	-
BnaA09g44930D	chrA09_30781645_C_T	BnaA09g44930D	NON_SYNONYMOUS_CODING	1	6	-	-	0.391304	9	1	6	0.45	9	1	25	BnaA09g44930D_BnaC08g37650D
BnaC07g24600D	chrC07_30796727_G_A	BnaC07g24600D	NON_SYNONYMOUS_CODING	0.6	9	-	-	0.425532	20	0.35	14	0.310345	18	0.575758	19	-
BnaC07g24600D	chrC07_30799778_G_A	BnaC07g24600D	SYNONYMOUS_CODING	1	6	-	-	0.428571	9	0.255814	11	0.621622	23	0.966667	29	-
BnaC04g29260D	chrC04_30825671_G_A	BnaC04g29260D	NON_SYNONYMOUS_CODING	0.411765	7	-	-	0.423077	11	1	18	0.545455	12	0.4	8	BnaA04g06610D_BnaC04g29260D
BnaC04g29260D	chrC04_30826435_G_A	BnaC04g29260D	SPLICE_SITE_REGION	0.5	4	-	-	0.444444	16	1	31	0.555556	20	0.391304	9	BnaA04g06610D_BnaC04g29260D
BnaC07g24650D	chrC07_30871749_G_A	BnaC07g24650D	SYNONYMOUS_CODING	1	9	-	-	0.424242	14	0.542857	19	0.611111	11	1	37	BnaA06g31920D_BnaC07g24650D
BnaA09g45230D	chrA09_30959738_C_T	BnaA09g45230D	SYNONYMOUS_CODING	0.777778	7	-	-	0.344828	10	1	9	0.5	16	0.971429	34	BnaA09g45230D_BnaC08g38100D
BnaC07g24770D	chrC07_30973060_G_A	BnaC07g24770D	SYNONYMOUS_CODING	1	3	-	-	0.583333	14	0.289474	11	0.541667	13	1	20	BnaA06g31830D_BnaC07g24770D
BnaC08g31730D	chrC08_30978880_C_T	BnaC08g31730D	SYNONYMOUS_CODING	1	5	-	-	1	29	1	25	0.315789	6	0.785714	11	-
BnaC08g31760D	chrC08_30989303_C_T	BnaC08g31760D	NON_SYNONYMOUS_CODING	1	7	-	-	1	26	1	20	0.37037	10	0.380952	8	-
BnaA09g45520D	chrA09_31075730_C_T	BnaA09g45520D	NON_SYNONYMOUS_CODING	1	5	-	-	0.655172	19	1	11	0.517241	15	0.961538	25	BnaA09g45520D_BnaC08g39370D
BnaC01g32140D	chrC01_31278930_C_T	BnaC01g32140D	SPLICE_SITE_REGION	1	9	-	-	1	47	0.592593	16	0.571429	16	0.533333	16	BnaA01g25250D_BnaC01g32140D
BnaC05g31940D	chrC05_31280904_C_T	BnaC05g31940D	SYNONYMOUS_CODING	1	5	-	-	-	-	0.909091	20	-	-	0.857143	24	BnaA05g19010D_BnaC05g31940D
BnaC07g25080D	chrC07_31339624_G_A	BnaC07g25080D	NON_SYNONYMOUS_CODING	1	7	-	-	0.454545	5	0.363636	12	0.733333	11	1	16	-
BnaA09g46110D	chrA09_31364702_C_T	BnaA09g46110D	NON_SYNONYMOUS_CODING	1	11	-	-	0.4375	14	-	-	0.513514	19	1	23	BnaA09g46110D_BnaC08g40160D
BnaC01g32270D	chrC01_31388266_C_T	BnaC01g32270D	NON_SYNONYMOUS_CODING	1	8	-	-	1	24	0.608696	14	0.535714	15	0.52	13	-
BnaC01g32310D	chrC01_31408498_C_T	BnaC01g32310D	NON_SYNONYMOUS_CODING	1	9	-	-	1	35	0.647059	22	0.483871	15	0.407407	11	BnaA01g25390D_BnaC01g32310D
BnaC08g32590D	chrC08_31446830_C_T	BnaC08g32590D	SYNONYMOUS_CODING	1	6	-	-	1	26	1	19	0.485714	17	0.68	17	BnaA09g40260D_BnaC08g32590D
BnaC05g32050D	chrC05_31458501_C_T	BnaC05g32050D	NON_SYNONYMOUS_CODING	1	11	-	-	-	-	1	28	-	-	1	24	BnaA05g18940D_BnaC05g32050D
BnaC08g32690D	chrC08_31523698_C_T	BnaC08g32690D	NON_SYNONYMOUS_CODING	1	3	-	-	1	14	1	10	0.5	6	0.384615	5	-
BnaC08g32850D	chrC08_31622667_C_T	BnaC08g32850D	SYNONYMOUS_CODING	1	7	-	-	0.851852	23	1	25	0.45	9	0.461538	12	-
BnaA09g46760D	chrA09_31677748_C_T	BnaA09g46760D	SPLICE_SITE_REGION	1	14	-	-	0.59375	19	-	-	0.516129	16	1	26	BnaA09g46760D_BnaC08g40830D
BnaAnng27690D	chrAnn_random_31695106_C_T	BnaAnng27690D	NON_SYNONYMOUS_CODING	0.625	5	-	-	0.444444	16	0.354839	11	0.448276	13	1	24	-
BnaA09g46890D	chrA09_31724082_C_T	BnaA09g46890D	SYNONYMOUS_CODING	1	11	-	-	0.5	10	-	-	0.578947	11	1	26	BnaA09g46890D_BnaC08g41200D
BnaC03g46820D	chrC03_31763854_C_T	BnaC03g46820D	SYNONYMOUS_CODING	0.6	3	-	-	-	-	0.2	4	0.521739	12	1	23	BnaA03g39420D_BnaC03g46820D
BnaA09g47140D	chrA09_31813413_C_T	BnaA09g47140D	NON_SYNONYMOUS_CODING	1	7	-	-	0.46875	15	-	-	0.52	13	1	25	BnaA09g47140D_BnaC08g41260D
BnaC01g32650D	chrC01_31875811_G_A	BnaC01g32650D	NON_SYNONYMOUS_CODING	1	9	-	-	0.59375	19	1	27	0.457143	16	1	29	-
BnaC01g32740D	chrC01_31951535_C_T	BnaC01g32740D	NON_SYNONYMOUS_CODING	1	12	-	-	1	25	0.428571	12	0.451613	14	0.678571	19	BnaA01g25640D_BnaC01g32740D
BnaC08g33500D	chrC08_31964410_C_T	BnaC08g33500D	SYNONYMOUS_CODING	1	5	-	-	1	15	1	22	0.407407	11	0.555556	10	-
BnaC05g32510D	chrC05_32087991_C_T	BnaC05g32510D	SYNONYMOUS_CODING	1	7	-	-	-	-	1	15	-	-	1	16	BnaA05g19130D_BnaC05g32510D
BnaA09g47730D	chrA09_32126988_C_T	BnaA09g47730D	NON_SYNONYMOUS_CODING	0.5	4	-	-	0.454545	10	-	-	0.548387	17	1	24	BnaA09g47730D_BnaC08g42180D
BnaC03g47220D	chrC03_32218624_G_A	BnaC03g47220D	NON_SYNONYMOUS_CODING	1	2	-	-	0.5625	9	0.785714	11	-	-	0.923077	12	BnaA03g22470D_BnaC03g47220D
BnaA09g48040D	chrA09_32262878_C_T	BnaA09g48040D	NON_SYNONYMOUS_CODING	0.3	3	-	-	0.413043	19	-	-	-	-	1	26	BnaA09g48040D_BnaC08g49840D
BnaAnng28310D	chrAnn_random_32264904_C_T	BnaAnng28310D	SYNONYMOUS_CODING	0.666667	4	-	-	0.35	7	1	10	0.526316	10	0.3125	5	-
BnaA09g48230D	chrA09_32351644_C_T	BnaA09g48230D	SPLICE_SITE_REGION	0.6	6	-	-	0.567568	21	-	-	-	-	1	31	-
BnaA09g48270D	chrA09_32374289_T_C	BnaA09g48270D	NON_SYNONYMOUS_CODING	1	2	-	-	1	7	-	-	1	7	1	4	BnaA09g48270D_BnaC08g42350D
BnaC04g30570D	chrC04_32474728_G_A	BnaC04g30570D	NON_SYNONYMOUS_CODING	0.333333	2	-	-	0.5	20	1	36	0.321429	9	0.59375	19	BnaA04g08380D_BnaC04g30570D
BnaC08g34460D	chrC08_32549042_C_T	BnaC08g34460D	NON_SYNONYMOUS_CODING	1	6	-	-	1	28	1	22	0.578947	11	0.666667	8	BnaA09g41950D_BnaC08g34460D
BnaC03g47510D	chrC03_32561979_C_T	BnaC03g47510D	NON_SYNONYMOUS_CODING	0.5	2	-	-	-	-	0.4	12	0.571429	12	1	27	BnaA06g25930D_BnaC03g47510D
BnaA09g48750D	chrA09_32587244_C_T	BnaA09g48750D	NON_SYNONYMOUS_CODING	0.6	9	-	-	1	24	-	-	-	-	1	20	BnaA09g48750D_BnaC08g43010D
BnaA09g48900D	chrA09_32660159_C_T	BnaA09g48900D	NON_SYNONYMOUS_CODING	0.6	3	-	-	1	20	-	-	-	-	1	17	BnaA09g48900D_BnaC08g43180D
BnaCnng34530D	chrCnn_random_32788207_G_A	BnaCnng34530D	SYNONYMOUS_CODING	1	6	-	-	0.238095	5	0.615385	8	0.65	13	1	30	BnaA08g17490D_BnaCnng34530D
BnaA09g49350D	chrA09_32848677_C_T	BnaA09g49350D	NON_SYNONYMOUS_CODING	0.5	6	-	-	0.862069	25	-	-	-	-	0.827586	24	BnaA09g49350D_BnaC08g45440D
BnaC01g33700D	chrC01_32925380_C_T	BnaC01g33700D	SYNONYMOUS_CODING	0.9	9	-	-	0.897436	35	0.413793	12	0.333333	10	0.393939	13	BnaA01g26350D_BnaC01g33700D
BnaC03g47840D	chrC03_32929604_C_T	BnaC03g47840D	SYNONYMOUS_CODING	0.375	3	-	-	-	-	0.526316	10	0.615385	16	1	23	BnaA06g25730D_BnaC03g47840D
BnaC08g34890D	chrC08_32979564_C_T	BnaC08g34890D	SYNONYMOUS_CODING	1	3	-	-	1	26	1	22	0.5	13	0.333333	8	BnaA09g42430D_BnaC08g34890D
BnaC04g31120D	chrC04_33006584_G_A	BnaC04g31120D	NON_SYNONYMOUS_CODING	1	6	-	-	0.419355	13	1	29	0.46875	15	0.516129	16	BnaA04g08850D_BnaC04g31120D
BnaC05g33470D	chrC05_33027035_C_T	BnaC05g33470D	SYNONYMOUS_CODING	0.555556	5	-	-	-	-	1	23	-	-	1	30	-
BnaC08g35050D	chrC08_33067969_C_T	BnaC08g35050D	SYNONYMOUS_CODING	1	6	-	-	1	26	1	16	0.538462	14	0.52381	11	BnaA09g42590D_BnaC08g35050D
BnaA09g50160D	chrA09_33231692_C_T	BnaA09g50160D	SYNONYMOUS_CODING	0.222222	2	-	-	1	30	-	-	-	-	1	39	BnaA09g50160D_BnaC08g44490D
BnaA09g50200D	chrA09_33252648_C_T	BnaA09g50200D	NON_SYNONYMOUS_CODING	0.285714	2	-	-	1	33	-	-	-	-	1	31	BnaA09g50200D_BnaC08g44450D
BnaC01g34140D	chrC01_33344887_C_T	BnaC01g34140D	NON_SYNONYMOUS_CODING	1	7	-	-	1	24	0.434783	10	0.62069	18	0.6	12	-
BnaC01g34150D	chrC01_33345452_C_T	BnaC01g34150D	NON_SYNONYMOUS_CODING	1	8	-	-	0.833333	45	0.348837	15	0.297297	11	0.44	11	-
BnaC07g28070D	chrC07_33381944_G_A	BnaC07g28070D	NON_SYNONYMOUS_CODING	1	5	-	-	0.518519	14	-	-	0.555556	15	0.5	8	BnaA06g28660D_BnaC07g28070D
BnaC08g35710D	chrC08_33409008_C_T	BnaC08g35710D	NON_SYNONYMOUS_CODING	1	7	-	-	1	22	1	18	0.580645	18	0.666667	18	BnaA09g43190D_BnaC08g35710D
BnaC01g34260D	chrC01_33413838_C_T	BnaC01g34260D	NON_SYNONYMOUS_CODING	1	9	-	-	1	22	0.548387	17	0.5	14	0.419355	13	BnaA01g26820D_BnaC01g34260D
BnaC05g33920D	chrC05_33490120_C_T	BnaC05g33920D	NON_SYNONYMOUS_CODING	0.444444	4	-	-	-	-	1	29	-	-	1	33	BnaA05g21080D_BnaC05g33920D
BnaA09g50830D	chrA09_33549358_C_T	BnaA09g50830D	NON_SYNONYMOUS_CODING	0.5	6	-	-	1	17	-	-	-	-	1	23	-
BnaC08g36160D	chrC08_33586800_C_T	BnaC08g36160D	SYNONYMOUS_CODING	1	7	-	-	1	25	1	31	0.730769	19	0.5	12	BnaA09g43560D_BnaC08g36160D
BnaC03g48800D	chrC03_33628331_C_T	BnaC03g48800D	SYNONYMOUS_CODING	0.666667	4	-	-	-	-	0.47619	10	0.482759	14	1	27	BnaA06g24420D_BnaC03g48800D
BnaC04g31840D	chrC04_33658401_G_A	BnaC04g31840D	NON_SYNONYMOUS_CODING	0.6	6	-	-	0.541667	13	1	20	0.636364	14	0.526316	10	BnaA04g09650D_BnaC04g31840D
BnaC05g34260D	chrC05_33665952_C_T	BnaC05g34260D	NON_SYNONYMOUS_CODING	0.75	6	-	-	-	-	1	32	-	-	1	31	BnaA05g21300D_BnaC05g34260D
BnaA09g51100D	chrA09_33669150_C_T	BnaA09g51100D	NON_SYNONYMOUS_CODING	0.333333	2	-	-	1	21	-	-	-	-	1	14	BnaA09g51100D_BnaC08g45920D
BnaC05g34270D	chrC05_33680672_C_T	BnaC05g34270D	NON_SYNONYMOUS_CODING	0.333333	3	-	-	-	-	1	23	-	-	1	22	BnaA05g21310D_BnaC05g34270D
BnaC04g31920D	chrC04_33689009_G_A	BnaC04g31920D	NON_SYNONYMOUS_CODING	0.625	5	-	-	0.592593	16	1	23	0.4	10	0.208333	5	BnaA04g27830D_BnaC04g31920D
BnaA09g51240D	chrA09_33716595_C_T	BnaA09g51240D	NON_SYNONYMOUS_CODING	0.285714	2	-	-	1	33	-	-	-	-	1	21	BnaA09g51240D_BnaC08g46050D
BnaC08g36460D	chrC08_33729369_C_T	BnaC08g36460D	NON_SYNONYMOUS_CODING	1	6	-	-	1	20	1	25	0.576923	15	0.5	12	BnaA09g43890D_BnaC08g36460D
BnaC01g34630D	chrC01_33730570_C_T	BnaC01g34630D	NON_SYNONYMOUS_CODING	1	9	-	-	1	42	0.555556	10	0.259259	7	0.391304	9	-
BnaC03g48950D	chrC03_33746371_C_T	BnaC03g48950D	NON_SYNONYMOUS_CODING	0.5	4	-	-	-	-	0.611111	11	0.444444	12	0.947368	18	BnaA06g24320D_BnaC03g48950D
BnaC01g34650D	chrC01_33747323_C_T	BnaC01g34650D	NON_SYNONYMOUS_CODING	1	4	-	-	0.954545	21	0.636364	14	0.409091	9	0.473684	9	BnaA01g27810D_BnaC01g34650D
BnaC04g31970D	chrC04_33765993_G_A	BnaC04g31970D	NON_SYNONYMOUS_CODING	0.666667	4	-	-	0.461538	12	1	22	0.521739	12	0.666667	16	-
BnaC04g32030D	chrC04_33826869_G_A	BnaC04g32030D	NON_SYNONYMOUS_CODING	1	2	-	-	0.566667	17	1	20	0.541667	13	0.458333	11	-
BnaAnng29910D	chrAnn_random_34129016_C_T	BnaAnng29910D	NON_SYNONYMOUS_CODING	1	6	-	-	-	-	0.533333	8	1	24	0.538462	14	BnaAnng29910D_BnaC09g31950D
BnaC05g34770D	chrC05_34129847_C_T	BnaC05g34770D	NON_SYNONYMOUS_CODING	0.4	2	-	-	-	-	1	26	-	-	1	24	BnaA05g21760D_BnaC05g34770D
BnaC03g49200D	chrC03_34147875_C_T	BnaC03g49200D	NON_SYNONYMOUS_CODING	0.444444	4	-	-	-	-	0.304348	7	0.521739	12	1	22	BnaA06g24030D_BnaC03g49200D
BnaC08g37280D	chrC08_34160390_C_T	BnaC08g37280D	SYNONYMOUS_STOP	1	8	-	-	1	28	1	25	0.5	15	0.56	14	BnaA09g44570D_BnaC08g37280D
BnaC07g29390D	chrC07_34172660_G_A	BnaC07g29390D	NON_SYNONYMOUS_CODING	1	6	-	-	-	-	-	-	0.576923	15	0.631579	12	BnaA06g27660D_BnaC07g29390D
BnaC08g37640D	chrC08_34316860_C_T	BnaC08g37640D	STOP_GAINED	1	9	-	-	1	46	1	29	0.594595	22	0.5625	18	BnaA09g44920D_BnaC08g37640D
BnaC03g49550D	chrC03_34426614_C_T	BnaC03g49550D	STOP_GAINED	0.555556	5	-	-	-	-	0.44	11	0.392857	11	1	32	BnaA06g23700D_BnaC03g49550D
BnaC01g35180D	chrC01_34475620_C_T	BnaC01g35180D	NON_SYNONYMOUS_CODING	1	7	-	-	1	25	0.578947	22	0.566667	17	0.428571	9	BnaA01g27650D_BnaC01g35180D
BnaC07g29880D	chrC07_34554162_G_A	BnaC07g29880D	NON_SYNONYMOUS_CODING	1	9	-	-	-	-	-	-	0.5	21	0.485714	17	BnaA06g27070D_BnaC07g29880D
BnaC03g49700D	chrC03_34600561_C_T	BnaC03g49700D	SYNONYMOUS_CODING	0.625	5	-	-	-	-	0.642857	9	0.8	16	1	29	BnaA06g23460D_BnaC03g49700D
BnaC03g49790D	chrC03_34667666_C_T	BnaC03g49790D	NON_SYNONYMOUS_CODING	0.615385	8	-	-	-	-	0.357143	10	0.380952	16	1	27	-
BnaC03g49870D	chrC03_34700328_C_T	BnaC03g49870D	SYNONYMOUS_CODING	0.666667	2	-	-	-	-	0.52	13	0.6	15	1	21	BnaA06g23420D_BnaC03g49870D
BnaC05g35470D	chrC05_34823036_C_T	BnaC05g35470D	NON_SYNONYMOUS_CODING	0.666667	2	-	-	-	-	1	15	-	-	1	16	BnaA05g22210D_BnaC05g35470D
BnaC03g50130D	chrC03_34833489_C_T	BnaC03g50130D	NON_SYNONYMOUS_CODING	0.428571	3	-	-	-	-	0.458333	11	0.333333	5	1	16	BnaA06g23230D_BnaC03g50130D
BnaC03g50230D	chrC03_34914383_C_T	BnaC03g50230D	SYNONYMOUS_CODING	1	6	-	-	-	-	0.296296	8	0.541667	13	1	22	BnaA06g23170D_BnaC03g50230D
BnaC07g30480D	chrC07_34944200_G_A	BnaC07g30480D	SYNONYMOUS_CODING	1	9	-	-	-	-	-	-	0.4	14	0.515152	17	BnaA06g26480D_BnaC07g30480D
BnaAnng30600D	chrAnn_random_34950883_C_T	BnaAnng30600D	SYNONYMOUS_CODING	1	2	-	-	1	29	-	-	1	28	-	-	-
BnaC03g50440D	chrC03_34998367_C_T	BnaC03g50440D	SYNONYMOUS_CODING	0.333333	3	-	-	-	-	0.458333	11	0.517241	15	1	26	BnaA06g23020D_BnaC03g50440D
BnaC01g35760D	chrC01_35153257_C_T	BnaC01g35760D	SYNONYMOUS_CODING	0.666667	2	-	-	0.862069	25	0.521739	12	0.464286	13	0.421053	8	-
BnaC01g35830D	chrC01_35179031_C_T	BnaC01g35830D	NON_SYNONYMOUS_CODING	1	7	-	-	1	21	0.5	10	0.518519	14	0.352941	6	BnaA01g28540D_BnaC01g35830D
BnaC05g36090D	chrC05_35280102_C_T	BnaC05g36090D	NON_SYNONYMOUS_CODING	0.8	4	-	-	-	-	1	17	-	-	1	26	BnaA05g22820D_BnaC05g36090D
BnaC08g40010D	chrC08_35418186_C_T	BnaC08g40010D	NON_SYNONYMOUS_CODING	1	7	-	-	0.5	10	-	-	0.62963	17	0.538462	14	BnaA09g45940D_BnaC08g40010D
BnaC04g34060D	chrC04_35525195_C_T	BnaC04g34060D	SYNONYMOUS_CODING	0.545455	6	-	-	0.580645	18	1	22	0.384615	10	0.409091	9	BnaA04g11740D_BnaC04g34060D
BnaAnng31090D	chrAnn_random_35533291_C_T	BnaAnng31090D	SYNONYMOUS_CODING	1	5	-	-	0.333333	7	1	23	0.458333	11	1	24	BnaAnng31090D_BnaC01g43200D
BnaC07g31540D	chrC07_35598418_G_A	BnaC07g31540D	NON_SYNONYMOUS_CODING	1	7	-	-	-	-	-	-	0.433333	13	0.583333	14	BnaA03g40590D_BnaC07g31540D
BnaC01g36460D	chrC01_35745025_C_T	BnaC01g36460D	NON_SYNONYMOUS_CODING	1	10	-	-	1	19	0.470588	8	0.56	14	0.444444	12	BnaA01g29070D_BnaC01g36460D
BnaC08g40910D	chrC08_35898245_C_T	BnaC08g40910D	NON_SYNONYMOUS_CODING	1	7	-	-	0.52381	11	-	-	0.413793	12	0.625	10	BnaA09g46900D_BnaC08g40910D
BnaC05g36700D	chrC05_35957589_C_T	BnaC05g36700D	SYNONYMOUS_CODING	1	4	-	-	-	-	1	20	-	-	1	35	BnaA05g23280D_BnaC05g36700D
BnaC05g36730D	chrC05_35968055_C_T	BnaC05g36730D	STOP_GAINED	0.3	3	-	-	-	-	1	28	-	-	1	21	BnaA05g23300D_BnaC05g36730D
BnaAnng31480D	chrAnn_random_35981422_C_T	BnaAnng31480D	NON_SYNONYMOUS_CODING	1	4	-	-	0.444444	12	0.307692	4	0.5	11	1	29	-
BnaC01g36880D	chrC01_36004752_C_T	BnaC01g36880D	SYNONYMOUS_CODING	1	8	-	-	1	24	0.36	9	0.551724	16	0.473684	18	-
BnaC01g36910D	chrC01_36060784_C_T	BnaC01g36910D	SYNONYMOUS_CODING	1	11	-	-	1	19	0.5	12	0.5	8	0.4	4	BnaA01g29390D_BnaC01g36910D
BnaC04g34650D	chrC04_36167784_G_A	BnaC04g34650D	NON_SYNONYMOUS_CODING	1	8	-	-	0.454545	10	1	33	0.5	20	0.552632	21	BnaA04g12720D_BnaC04g34650D
BnaC05g37110D	chrC05_36249627_C_T	BnaC05g37110D	NON_SYNONYMOUS_CODING	0.333333	3	-	-	-	-	1	22	-	-	1	12	BnaA05g23420D_BnaC05g37110D
BnaC06g38980D	chrC06_36335573_G_A	BnaC06g38980D	NON_SYNONYMOUS_CODING	0.285714	2	-	-	-	-	0.482759	14	0.512821	20	-	-	-
BnaC04g34870D	chrC04_36350396_G_A	BnaC04g34870D	SYNONYMOUS_CODING	1	4	-	-	0.484848	16	0.95	19	0.6	15	0.478261	11	-
BnaC07g33010D	chrC07_36382569_G_A	BnaC07g33010D	NON_SYNONYMOUS_CODING	0.333333	3	-	-	-	-	-	-	0.5625	18	0.433333	13	BnaA03g41930D_BnaC07g33010D
BnaAnng31890D	chrAnn_random_36443799_C_T	BnaAnng31890D	SYNONYMOUS_CODING	0.4	2	-	-	1	17	-	-	1	24	-	-	-
BnaC05g37810D	chrC05_36667817_C_T	BnaC05g37810D	NON_SYNONYMOUS_CODING	0.5	2	-	-	-	-	1	18	-	-	1	15	-
BnaCnng38150D	chrCnn_random_36709735_C_T	BnaCnng38150D	SYNONYMOUS_CODING	0.571429	4	-	-	0.55	11	-	-	1	17	0.6	15	-
BnaC03g52000D	chrC03_36767853_C_T	BnaC03g52000D	SYNONYMOUS_CODING	0.363636	4	-	-	-	-	0.394737	15	0.588235	10	1	17	BnaA06g21500D_BnaC03g52000D
BnaC06g39810D	chrC06_36769104_G_A	BnaC06g39810D	NON_SYNONYMOUS_CODING	0.6	3	-	-	-	-	0.5	9	0.5	14	0.558824	19	BnaA07g34890D_BnaC06g39810D
BnaC07g33710D	chrC07_36785279_G_A	BnaC07g33710D	NON_SYNONYMOUS_CODING	0.571429	8	-	-	-	-	-	-	0.551724	16	0.571429	12	BnaA03g42610D_BnaC07g33710D
BnaC06g39970D	chrC06_36851899_G_A	BnaC06g39970D	SPLICE_SITE_REGION	0.333333	3	-	-	-	-	0.625	15	0.461538	12	0.32	8	BnaA07g35030D_BnaC06g39970D
BnaC06g40020D	chrC06_36867704_G_A	BnaC06g40020D	NON_SYNONYMOUS_CODING	0.375	3	-	-	-	-	0.32	8	0.631579	24	0.518519	14	BnaA07g35110D_BnaC06g40020D
BnaC06g40100D	chrC06_36892893_G_A	BnaC06g40100D	NON_SYNONYMOUS_CODING	0.333333	2	-	-	-	-	0.578947	11	0.538462	14	0.48	12	BnaA07g35190D_BnaC06g40100D
BnaC08g42960D	chrC08_36914290_C_T	BnaC08g42960D	NON_SYNONYMOUS_CODING	1	8	-	-	0.551724	16	-	-	-	-	0.64	16	BnaA09g48710D_BnaC08g42960D
BnaC07g33980D	chrC07_36957887_G_A	BnaC07g33980D	NON_SYNONYMOUS_CODING	0.6	9	-	-	-	-	-	-	0.684211	26	0.588235	20	-
BnaC05g38230D	chrC05_37006817_C_T	BnaC05g38230D	NON_SYNONYMOUS_CODING	1	2	-	-	-	-	1	35	-	-	1	27	BnaA05g24190D_BnaC05g38230D
BnaC06g40490D	chrC06_37055794_G_A	BnaC06g40490D	NON_SYNONYMOUS_CODING	0.857143	6	-	-	-	-	0.625	10	0.684211	13	0.384615	5	BnaA07g35560D_BnaC06g40490D
BnaC03g52290D	chrC03_37128910_C_T	BnaC03g52290D	NON_SYNONYMOUS_CODING	0.555556	5	-	-	-	-	0.47619	10	0.631579	12	1	23	BnaA06g21200D_BnaC03g52290D
BnaC08g43410D	chrC08_37153274_C_T	BnaC08g43410D	SPLICE_SITE_ACCEPTOR	1	11	-	-	0.71875	23	-	-	-	-	0.56	14	BnaA09g49110D_BnaC08g43410D
BnaAnng32560D	chrAnn_random_37165535_G_A	BnaAnng32560D	SYNONYMOUS_CODING	1	10	-	-	-	-	0.5	9	0.52	13	1	30	-
BnaC05g38440D	chrC05_37182031_C_T	BnaC05g38440D	NON_SYNONYMOUS_CODING	0.625	5	-	-	-	-	1	21	-	-	1	31	BnaA05g24430D_BnaC05g38440D
BnaC08g43560D	chrC08_37213783_G_A	BnaC08g43560D	SYNONYMOUS_CODING	1	10	-	-	0.565217	13	-	-	-	-	0.52381	11	BnaA09g50790D_BnaC08g43560D
BnaC05g38590D	chrC05_37275211_C_T	BnaC05g38590D	NON_SYNONYMOUS_CODING	0.555556	5	-	-	-	-	1	21	-	-	1	19	BnaA05g24610D_BnaC05g38590D
BnaC05g38790D	chrC05_37422464_C_T	BnaC05g38790D	SPLICE_SITE_REGION	0.2	2	-	-	-	-	1	20	-	-	1	35	BnaA05g24760D_BnaC05g38790D
BnaC05g38790D	chrC05_37422464_C_T	BnaC05g38790D	SYNONYMOUS_CODING	0.2	2	-	-	-	-	1	20	-	-	1	35	BnaA05g24760D_BnaC05g38790D
BnaC01g38290D	chrC01_37428609_C_T	BnaC01g38290D	SYNONYMOUS_CODING	0.833333	5	-	-	0.916667	11	0.5	8	0.636364	7	0.4375	7	-
BnaC04g36160D	chrC04_37710323_G_A	BnaC04g36160D	SYNONYMOUS_CODING	1	4	-	-	0.341463	14	0.95	19	0.354839	11	0.53125	17	BnaA04g13870D_BnaC04g36160D
BnaC07g35270D	chrC07_37728621_C_T	BnaC07g35270D	SYNONYMOUS_CODING	0.285714	2	-	-	-	-	-	-	1	21	0.588235	10	BnaA03g58260D_BnaC07g35270D
BnaC01g38880D	chrC01_37749140_C_T	BnaC01g38880D	NON_SYNONYMOUS_CODING	1	7	-	-	0.555556	15	0.388889	7	0.565217	13	-	-	BnaA01g32000D_BnaC01g38880D
BnaC03g52740D	chrC03_37759237_C_T	BnaC03g52740D	NON_SYNONYMOUS_CODING	0.230769	3	-	-	-	-	0.578947	11	0.366667	11	1	33	BnaA06g19100D_BnaC03g52740D
BnaC08g44690D	chrC08_37790048_G_A	BnaC08g44690D	NON_SYNONYMOUS_CODING	1	7	-	-	0.413793	12	-	-	-	-	0.482759	14	-
BnaC08g44850D	chrC08_37854509_G_A	BnaC08g44850D	NON_SYNONYMOUS_CODING	1	10	-	-	0.642857	18	-	-	-	-	0.68	17	BnaA09g49840D_BnaC08g44850D
BnaC05g39370D	chrC05_37887504_C_T	BnaC05g39370D	NON_SYNONYMOUS_CODING	0.714286	5	-	-	-	-	1	19	-	-	1	16	BnaA05g25190D_BnaC05g39370D
BnaC08g45120D	chrC08_37953660_A_C	BnaC08g45120D	SYNONYMOUS_CODING	0.454545	5	-	-	0.302326	13	0.264706	9	0.487805	20	0.411765	14	-
BnaC08g45320D	chrC08_38040944_G_A	BnaC08g45320D	SYNONYMOUS_CODING	1	11	-	-	0.486486	18	-	-	-	-	0.586207	17	BnaA09g49470D_BnaC08g45320D
BnaC01g39510D	chrC01_38117475_C_T	BnaC01g39510D	NON_SYNONYMOUS_CODING	0.857143	6	-	-	-	-	0.263158	5	0.5	10	0.68	17	-
BnaC08g45490D	chrC08_38136819_C_T	BnaC08g45490D	NON_SYNONYMOUS_CODING	1	10	-	-	0.472222	17	-	-	-	-	0.695652	16	BnaA09g50840D_BnaC08g45490D
BnaC08g45790D	chrC08_38232868_C_T	BnaC08g45790D	STOP_GAINED	1	6	-	-	0.628571	22	-	-	-	-	0.619048	13	BnaA09g50990D_BnaC08g45790D
BnaC01g39740D	chrC01_38283910_C_T	BnaC01g39740D	NON_SYNONYMOUS_CODING	0.8	4	-	-	-	-	0.347826	8	0.448276	13	0.913043	21	-
BnaC05g39970D	chrC05_38310218_C_T	BnaC05g39970D	NON_SYNONYMOUS_CODING	0.8	4	-	-	-	-	1	7	-	-	1	11	BnaA05g25890D_BnaC05g39970D
BnaC01g39830D	chrC01_38337774_C_T	BnaC01g39830D	SYNONYMOUS_CODING	1	3	-	-	-	-	1	10	1	10	-	-	BnaA01g33340D_BnaC01g39830D
BnaC01g39890D	chrC01_38362749_C_T	BnaC01g39890D	NON_SYNONYMOUS_CODING	1	9	-	-	0.5	14	0.944444	17	0.925926	25	-	-	BnaA01g33400D_BnaC01g39890D
BnaC01g40040D	chrC01_38413992_C_T	BnaC01g40040D	SYNONYMOUS_CODING	1	6	-	-	0.454545	10	1	18	1	23	-	-	BnaA01g33540D_BnaC01g40040D
BnaC03g53270D	chrC03_38523922_C_T	BnaC03g53270D	NON_SYNONYMOUS_CODING	0.416667	5	-	-	-	-	0.263158	10	0.428571	15	0.707317	29	BnaA06g20800D_BnaC03g53270D
BnaCnng39990D	chrCnn_random_38527291_C_T	BnaCnng39990D	NON_SYNONYMOUS_CODING	1	8	-	-	0.555556	25	0.35	14	0.612245	30	1	35	-
BnaC01g40280D	chrC01_38656307_T_C	BnaC01g40280D	SYNONYMOUS_CODING	0.333333	2	-	-	0.311111	14	0.294118	10	0.1875	6	0.340909	15	BnaA01g33750D_BnaC01g40280D
BnaC01g40350D	chrC01_38682324_C_T	BnaC01g40350D	NON_SYNONYMOUS_CODING	1	9	-	-	0.538462	14	1	33	0.431818	19	-	-	BnaA01g33840D_BnaC01g40350D
BnaC07g36750D	chrC07_38701711_G_A	BnaC07g36750D	SYNONYMOUS_CODING	0.5	3	-	-	-	-	-	-	1	23	0.6	18	BnaA03g44730D_BnaC07g36750D
BnaC05g40570D	chrC05_38708848_C_T	BnaC05g40570D	NON_SYNONYMOUS_CODING	0.428571	3	-	-	-	-	1	17	-	-	1	13	BnaA05g26530D_BnaC05g40570D
BnaC01g40420D	chrC01_38718814_C_T	BnaC01g40420D	SYNONYMOUS_CODING	1	12	-	-	0.59375	19	1	33	0.512821	20	-	-	-
BnaC09g35480D	chrC09_38809400_G_A	BnaC09g35480D	SYNONYMOUS_CODING	0.666667	8	-	-	0.555556	10	0.583333	14	-	-	-	-	BnaA10g12990D_BnaC09g35480D
BnaC04g37490D	chrC04_38838691_G_A	BnaC04g37490D	NON_SYNONYMOUS_CODING	1	7	-	-	0.5	11	1	18	0.52	13	0.176471	3	-
BnaC05g41080D	chrC05_38986623_C_T	BnaC05g41080D	SPLICE_SITE_DONOR	0.363636	4	-	-	-	-	1	28	0.564103	22	1	37	-
BnaC05g41080D	chrC05_38986772_C_T	BnaC05g41080D	NON_SYNONYMOUS_CODING	0.75	6	-	-	-	-	1	25	0.481481	13	1	31	-
BnaAnng34220D	chrAnn_random_38992046_C_T	BnaAnng34220D	SYNONYMOUS_CODING	0.5	4	-	-	1	29	-	-	1	26	-	-	-
BnaAnng34350D	chrAnn_random_39114218_G_A	BnaAnng34350D	NON_SYNONYMOUS_CODING	0.666667	2	-	-	-	-	0.357143	10	0.764706	26	0.4375	7	BnaAnng34350D_BnaC04g04920D
BnaC05g41520D	chrC05_39212389_C_T	BnaC05g41520D	NON_SYNONYMOUS_CODING	0.428571	3	-	-	-	-	1	11	0.611111	11	1	17	BnaA05g27400D_BnaC05g41520D
BnaC07g37510D	chrC07_39222927_G_A	BnaC07g37510D	NON_SYNONYMOUS_CODING	0.571429	4	-	-	-	-	-	-	1	29	0.608696	14	BnaA03g45480D_BnaC07g37510D
BnaC05g41670D	chrC05_39303013_C_T	BnaC05g41670D	SYNONYMOUS_CODING	0.833333	5	-	-	-	-	1	22	0.7	21	1	33	BnaA05g27510D_BnaC05g41670D
BnaC05g41740D	chrC05_39336310_C_T	BnaC05g41740D	NON_SYNONYMOUS_CODING	0.222222	2	-	-	-	-	1	31	0.527778	19	1	22	-
BnaC03g53660D	chrC03_39422054_C_T	BnaC03g53660D	SYNONYMOUS_CODING	0.692308	9	-	-	-	-	0.470588	8	0.419355	13	1	30	-
BnaC07g37870D	chrC07_39426796_G_A	BnaC07g37870D	STOP_GAINED	0.6	3	-	-	-	-	-	-	1	23	0.578947	11	-
BnaC04g38140D	chrC04_39426849_G_A	BnaC04g38140D	NON_SYNONYMOUS_CODING	1	5	-	-	0.434783	10	1	23	0.444444	8	0.608696	14	BnaA04g15190D_BnaC04g38140D
BnaC05g41940D	chrC05_39512483_C_T	BnaC05g41940D	SYNONYMOUS_CODING	0.666667	2	-	-	-	-	1	13	0.375	6	1	14	BnaA05g27760D_BnaC05g41940D
BnaCnng41000D	chrCnn_random_39534836_G_A	BnaCnng41000D	SYNONYMOUS_CODING	0.75	3	-	-	0.53125	17	0.615385	8	-	-	1	13	-
BnaC07g38090D	chrC07_39536736_G_A	BnaC07g38090D	NON_SYNONYMOUS_CODING	0.333333	2	-	-	-	-	-	-	1	28	0.576923	15	BnaA03g45860D_BnaC07g38090D
BnaC07g38240D	chrC07_39604855_G_A	BnaC07g38240D	NON_SYNONYMOUS_CODING	0.666667	4	-	-	-	-	-	-	0.962963	26	0.62963	17	BnaA03g46000D_BnaC07g38240D
BnaC04g38520D	chrC04_39724008_G_A	BnaC04g38520D	SPLICE_SITE_REGION	0.555556	5	-	-	0.513514	19	1	23	0.516129	16	0.382353	13	BnaA04g15520D_BnaC04g38520D
BnaC04g38650D	chrC04_39843186_G_A	BnaC04g38650D	NON_SYNONYMOUS_CODING	0.428571	3	-	-	0.3125	10	1	17	0.481481	13	0.666667	14	BnaA04g15640D_BnaC04g38650D
BnaAnng35100D	chrAnn_random_39910101_G_A	BnaAnng35100D	NON_SYNONYMOUS_CODING	0.6	3	-	-	-	-	0.666667	12	0.592593	16	-	-	BnaAnng35100D_BnaC02g29530D
BnaC05g42720D	chrC05_39944091_C_T	BnaC05g42720D	SYNONYMOUS_CODING	0.571429	4	-	-	-	-	0.956522	22	0.678571	19	0.852941	29	BnaA05g28440D_BnaC05g42720D
BnaC04g38790D	chrC04_39963100_G_A	BnaC04g38790D	SYNONYMOUS_CODING	1	8	-	-	-	-	1	26	0.513514	19	-	-	-
BnaC05g42960D	chrC05_40059361_C_T	BnaC05g42960D	NON_SYNONYMOUS_CODING	0.6	3	-	-	-	-	1	26	0.346154	9	1	25	-
BnaC07g38890D	chrC07_40065109_G_A	BnaC07g38890D	NON_SYNONYMOUS_CODING	0.444444	4	-	-	-	-	-	-	1	26	0.631579	12	BnaA03g46660D_BnaC07g38890D
BnaC05g43030D	chrC05_40092775_C_T	BnaC05g43030D	NON_SYNONYMOUS_CODING	0.4	2	-	-	-	-	1	10	0.533333	8	1	7	-
BnaC07g39350D	chrC07_40271644_G_A	BnaC07g39350D	SYNONYMOUS_STOP	0.5	1	-	-	-	-	-	-	1	26	0.548387	17	BnaA03g47150D_BnaC07g39350D
BnaC07g39390D	chrC07_40288055_G_A	BnaC07g39390D	SYNONYMOUS_CODING	1	1	-	-	-	-	-	-	1	34	0.608696	14	BnaA03g47190D_BnaC07g39390D
BnaC09g37050D	chrC09_40417968_G_A	BnaC09g37050D	STOP_GAINED	0.555556	10	-	-	0.4	16	0.482759	14	-	-	-	-	-
BnaC04g39460D	chrC04_40429913_G_A	BnaC04g39460D	NON_SYNONYMOUS_CODING	0.714286	5	-	-	0.545455	12	1	16	0.6	12	0.727273	8	BnaA04g16230D_BnaC04g39460D
BnaAnng35680D	chrAnn_random_40453139_C_T	BnaAnng35680D	NON_SYNONYMOUS_CODING	0.857143	6	-	-	0.304348	7	1	13	0.578947	11	1	14	-
BnaC09g37350D	chrC09_40653070_G_A	BnaC09g37350D	NON_SYNONYMOUS_CODING	0.666667	6	-	-	0.625	15	0.5	10	-	-	-	-	BnaA10g14990D_BnaC09g37350D
BnaAnng35830D	chrAnn_random_40672665_G_A	BnaAnng35830D	SYNONYMOUS_CODING	1	10	-	-	0.363636	8	1	12	0.428571	9	1	27	BnaAnng35830D_BnaC05g23720D
BnaC05g44550D	chrC05_40797152_C_T	BnaC05g44550D	SYNONYMOUS_CODING	0.5	3	-	-	-	-	1	22	0.407407	11	0.44	11	BnaA05g30220D_BnaC05g44550D
BnaAnng36000D	chrAnn_random_40858739_C_T	BnaAnng36000D	SYNONYMOUS_CODING	1	8	-	-	0.47619	10	1	10	0.571429	12	0.966667	29	BnaAnng36000D_BnaC08g30670D
BnaC05g44780D	chrC05_40941711_C_T	BnaC05g44780D	NON_SYNONYMOUS_CODING	0.666667	2	-	-	-	-	1	14	0.473684	9	0.764706	13	BnaA05g30340D_BnaC05g44780D
BnaCnng42000D	chrCnn_random_41023090_C_T	BnaCnng42000D	SPLICE_SITE_REGION	0.5	2	-	-	0.409091	9	0.428571	6	0.730769	19	0.925926	25	-
BnaC05g45080D	chrC05_41087518_C_T	BnaC05g45080D	NON_SYNONYMOUS_CODING	0.333333	4	-	-	-	-	1	24	0.571429	12	0.481481	13	BnaA05g30620D_BnaC05g45080D
BnaC05g45190D	chrC05_41133675_C_T	BnaC05g45190D	NON_SYNONYMOUS_CODING	0.5	2	-	-	-	-	1	23	0.513514	19	0.4	14	BnaA05g30740D_BnaC05g45190D
BnaC04g40250D	chrC04_41236440_G_A	BnaC04g40250D	SYNONYMOUS_CODING	0.5	3	-	-	0.434783	10	1	14	0.458333	11	0.555556	5	BnaA04g16890D_BnaC04g40250D
BnaC07g41690D	chrC07_41457985_G_A	BnaC07g41690D	NON_SYNONYMOUS_CODING	0.8	4	-	-	0.529412	9	-	-	1	19	0.35	7	BnaA03g58800D_BnaC07g41690D
BnaCnng42420D	chrCnn_random_41533445_C_T	BnaCnng42420D	SYNONYMOUS_CODING	1	5	-	-	-	-	1	17	-	-	1	19	BnaA09g26420D_BnaCnng42420D
BnaC04g40710D	chrC04_41537996_G_A	BnaC04g40710D	NON_SYNONYMOUS_CODING	0.4	2	-	-	0.263158	5	1	29	0.434783	10	0.5	14	BnaA04g28480D_BnaC04g40710D
BnaC07g41780D	chrC07_41554569_G_A	BnaC07g41780D	SYNONYMOUS_CODING	0.5	3	-	-	0.685714	24	-	-	1	27	0.428571	9	BnaA03g49390D_BnaC07g41780D
BnaC05g45830D	chrC05_41598845_A_G	BnaC05g45830D	NON_SYNONYMOUS_CODING	1	2	-	-	1	6	-	-	1	13	1	7	BnaA05g31300D_BnaC05g45830D
BnaC07g41900D	chrC07_41618055_G_A	BnaC07g41900D	SPLICE_SITE_REGION	0.545455	6	-	-	0.433333	13	-	-	1	25	0.52381	11	-
BnaC07g41950D	chrC07_41636918_G_A	BnaC07g41950D	NON_SYNONYMOUS_CODING	0.666667	8	-	-	0.432432	16	-	-	0.933333	28	0.47619	10	BnaA03g49540D_BnaC07g41950D
BnaC07g41960D	chrC07_41639637_G_A	BnaC07g41960D	SYNONYMOUS_CODING	0.5	3	-	-	0.666667	16	-	-	1	29	0.666667	12	BnaA03g49550D_BnaC07g41960D
BnaC05g45980D	chrC05_41655191_C_T	BnaC05g45980D	NON_SYNONYMOUS_CODING	0.5	2	-	-	-	-	1	11	0.6	12	0.642857	9	BnaA05g31440D_BnaC05g45980D
BnaCnng42560D	chrCnn_random_41672760_C_T	BnaCnng42560D	SYNONYMOUS_CODING	1	7	-	-	0.384615	10	0.230769	3	1	17	1	19	BnaA07g02400D_BnaCnng42560D
BnaAnng36720D	chrAnn_random_41686621_C_T	BnaAnng36720D	SYNONYMOUS_CODING	1	3	-	-	0.53125	17	1	20	0.533333	16	-	-	-
BnaC05g46710D	chrC05_42068060_C_T	BnaC05g46710D	NON_SYNONYMOUS_CODING	1	3	-	-	-	-	1	18	0.473684	9	0.590909	13	BnaA05g32070D_BnaC05g46710D
BnaAnng37200D	chrAnn_random_42146609_G_A	BnaAnng37200D	NON_SYNONYMOUS_CODING	0.333333	2	-	-	-	-	1	21	0.4375	7	1	22	-
BnaC05g47030D	chrC05_42229690_C_T	BnaC05g47030D	SYNONYMOUS_CODING	1	8	-	-	-	-	1	13	0.461538	12	0.478261	11	BnaAnng10650D_BnaC05g47030D
BnaC05g47030D	chrC05_42231714_C_T	BnaC05g47030D	NON_SYNONYMOUS_CODING	1	10	-	-	-	-	1	18	0.68	17	0.615385	16	BnaAnng10650D_BnaC05g47030D
BnaC05g47060D	chrC05_42250355_C_T	BnaC05g47060D	NON_SYNONYMOUS_CODING	1	12	-	-	-	-	1	24	0.617647	21	0.416667	10	BnaAnng10610D_BnaC05g47060D
BnaAnng37300D	chrAnn_random_42255107_C_T	BnaAnng37300D	SYNONYMOUS_CODING	1	6	-	-	0.2	4	1	8	0.55	11	1	18	-
BnaC03g54540D	chrC03_42457506_G_A	BnaC03g54540D	NON_SYNONYMOUS_CODING	0.5	1	-	-	-	-	0.388889	7	0.515152	17	1	19	BnaA06g38890D_BnaC03g54540D
BnaC05g47660D	chrC05_42577029_C_T	BnaC05g47660D	NON_SYNONYMOUS_CODING	1	13	-	-	-	-	1	18	0.555556	10	-	-	BnaA05g37200D_BnaC05g47660D
BnaC05g47930D	chrC05_42683372_G_A	BnaC05g47930D	NON_SYNONYMOUS_CODING	1	5	-	-	-	-	1	18	0.419355	13	-	-	BnaA05g32530D_BnaC05g47930D
BnaC05g48360D	chrC05_42850643_G_A	BnaC05g48360D	SYNONYMOUS_CODING	1	7	-	-	-	-	1	20	0.384615	10	0.391304	9	BnaA05g33620D_BnaC05g48360D
BnaC07g44380D	chrC07_42956790_G_A	BnaC07g44380D	SYNONYMOUS_CODING	0.333333	2	-	-	0.454545	15	0.769231	20	1	22	0.392857	11	BnaA03g52650D_BnaC07g44380D
BnaC07g44390D	chrC07_42959313_G_A	BnaC07g44390D	NON_SYNONYMOUS_CODING	0.5	2	-	-	0.447368	17	0.722222	26	1	40	0.368421	14	BnaA03g52660D_BnaC07g44390D
BnaC05g48670D	chrC05_43051806_G_A	BnaC05g48670D	NON_SYNONYMOUS_CODING	1	9	-	-	-	-	1	13	0.6	18	-	-	BnaA05g34030D_BnaC05g48670D
BnaC05g48690D	chrC05_43059650_G_A	BnaC05g48690D	NON_SYNONYMOUS_CODING	1	5	-	-	-	-	1	20	0.666667	10	-	-	BnaA05g34000D_BnaC05g48690D
BnaAnng38010D	chrAnn_random_43060606_G_A	BnaAnng38010D	NON_SYNONYMOUS_CODING	0.25	4	-	-	0.138889	10	0.421053	24	0.216216	16	0.421875	27	-
BnaC07g44590D	chrC07_43068276_G_A	BnaC07g44590D	NON_SYNONYMOUS_CODING	0.75	3	-	-	0.777778	7	0.923077	24	1	21	0.5	11	BnaA03g50710D_BnaC07g44590D
BnaC09g40980D	chrC09_43187719_T_C	BnaC09g40980D	SYNONYMOUS_CODING	1	1	-	-	1	9	0.571429	4	1	7	1	5	BnaA10g17610D_BnaC09g40980D
BnaC07g45170D	chrC07_43398391_G_A	BnaC07g45170D	NON_SYNONYMOUS_CODING	0.714286	5	-	-	0.461538	12	0.714286	25	1	35	0.678571	19	BnaA03g52970D_BnaC07g45170D
BnaC07g45210D	chrC07_43419500_G_A	BnaC07g45210D	NON_SYNONYMOUS_CODING	0.636364	7	-	-	0.6	18	0.774194	24	1	24	1	21	BnaA03g53020D_BnaC07g45210D
BnaC07g45940D	chrC07_43732110_G_A	BnaC07g45940D	NON_SYNONYMOUS_CODING	0.8	8	-	-	0.5625	9	0.766667	23	1	18	1	18	BnaAnng08380D_BnaC07g45940D
BnaC07g46160D	chrC07_43920405_G_A	BnaC07g46160D	NON_SYNONYMOUS_CODING	0.6	6	-	-	0.35	7	0.625	15	1	14	1	15	BnaA03g53530D_BnaC07g46160D
BnaC09g42290D	chrC09_43925102_C_T	BnaC09g42290D	NON_SYNONYMOUS_CODING	1	7	-	-	0.666667	14	0.521739	12	-	-	-	-	BnaA10g18660D_BnaC09g42290D
BnaC09g42450D	chrC09_44002409_C_T	BnaC09g42450D	NON_SYNONYMOUS_CODING	1	7	-	-	0.571429	20	0.551724	16	-	-	-	-	BnaA10g18730D_BnaC09g42450D
BnaC04g43860D	chrC04_44139977_G_T	BnaC04g43860D	NON_SYNONYMOUS_CODING	1	9	-	-	0.6	15	1	27	0.6	12	0.416667	10	-
BnaAnng39060D	chrAnn_random_44402967_G_A	BnaAnng39060D	NON_SYNONYMOUS_CODING	0.266667	4	-	-	0.268293	11	-	-	0.3	15	0.211538	11	-
BnaCnng45400D	chrCnn_random_44481047_G_A	BnaCnng45400D	NON_SYNONYMOUS_CODING	0.5	3	-	-	-	-	1	23	0.565217	13	1	21	BnaA03g34650D_BnaCnng45400D
BnaC09g43140D	chrC09_44537216_G_A	BnaC09g43140D	NON_SYNONYMOUS_CODING	1	8	-	-	0.542857	19	0.551724	16	-	-	-	-	BnaA10g19590D_BnaC09g43140D
BnaC07g47380D	chrC07_44622023_G_A	BnaC07g47380D	NON_SYNONYMOUS_CODING	0.75	6	-	-	0.5	13	0.5	16	1	24	1	28	BnaA06g40780D_BnaC07g47380D
BnaC07g47540D	chrC07_44693323_G_A	BnaC07g47540D	NON_SYNONYMOUS_CODING	0.714286	5	-	-	0.4	6	0.666667	20	1	29	1	27	BnaA06g37290D_BnaC07g47540D
BnaC02g42520D	chrC02_45100918_C_T	BnaC02g42520D	SYNONYMOUS_CODING	1	8	-	-	-	-	0.434783	10	0.555556	15	-	-	BnaAnng37600D_BnaC02g42520D
BnaC09g44120D	chrC09_45102571_G_A	BnaC09g44120D	NON_SYNONYMOUS_CODING	1	6	-	-	0.388889	14	0.529412	18	-	-	-	-	-
BnaC04g45650D	chrC04_45242378_G_A	BnaC04g45650D	SYNONYMOUS_CODING	0.571429	4	-	-	0.266667	4	0.461538	6	0.368421	7	0.478261	11	BnaA04g21800D_BnaC04g45650D
BnaC03g56040D	chrC03_45316517_G_A	BnaC03g56040D	NON_SYNONYMOUS_CODING	0.625	5	-	-	-	-	0.6	12	0.6	21	1	30	-
BnaC03g56060D	chrC03_45354776_G_A	BnaC03g56060D	SYNONYMOUS_CODING	0.8	4	-	-	-	-	0.285714	4	0.478261	11	1	20	-
BnaCnng46040D	chrCnn_random_45382887_G_A	BnaCnng46040D	SPLICE_SITE_REGION	0.416667	5	-	-	0.481481	13	0.933333	28	0.615385	16	0.511628	22	BnaA07g14330D_BnaCnng46040D
BnaC09g44750D	chrC09_45419768_G_A	BnaC09g44750D	NON_SYNONYMOUS_CODING	1	6	-	-	0.53125	17	0.730769	19	-	-	-	-	BnaA10g20760D_BnaC09g44750D
BnaC09g44880D	chrC09_45464486_G_A	BnaC09g44880D	SYNONYMOUS_CODING	1	7	-	-	0.590909	13	0.517241	15	-	-	-	-	BnaA10g20860D_BnaC09g44880D
BnaC04g45810D	chrC04_45465192_G_A	BnaC04g45810D	NON_SYNONYMOUS_CODING	0.6	6	-	-	0.481481	13	0.387097	12	0.481481	13	0.736842	14	-
BnaC04g45960D	chrC04_45527110_G_A	BnaC04g45960D	NON_SYNONYMOUS_CODING	0.285714	2	-	-	0.516129	16	0.428571	3	0.548387	17	0.428571	9	BnaA04g22210D_BnaC04g45960D
BnaC03g56360D	chrC03_45684134_G_A	BnaC03g56360D	SYNONYMOUS_CODING	0.428571	3	-	-	-	-	0.625	15	0.388889	14	1	33	BnaA06g17610D_BnaC03g56360D
BnaCnng46500D	chrCnn_random_45836911_G_A	BnaCnng46500D	SYNONYMOUS_CODING	1	3	-	-	1	23	1	29	0.548387	17	0.708333	17	-
BnaC03g56790D	chrC03_46043004_G_A	BnaC03g56790D	SYNONYMOUS_CODING	1	12	-	-	0.75	18	0.535714	15	-	-	1	28	BnaAnng18840D_BnaC03g56790D
BnaC04g47250D	chrC04_46323477_G_A	BnaC04g47250D	NON_SYNONYMOUS_CODING	0.454545	5	-	-	0.464286	13	0.533333	16	0.615385	16	1	32	BnaA04g23340D_BnaC04g47250D
BnaCnng46860D	chrCnn_random_46340094_G_A	BnaCnng46860D	NON_SYNONYMOUS_CODING	1	4	-	-	0.277778	5	0.4	10	1	31	1	20	BnaA07g12740D_BnaCnng46860D
BnaCnng46900D	chrCnn_random_46363672_G_A	BnaCnng46900D	NON_SYNONYMOUS_CODING	0.636364	7	-	-	0.6	18	1	26	0.578947	11	0.5	15	BnaA04g04210D_BnaCnng46900D
BnaC03g57210D	chrC03_46462892_G_A	BnaC03g57210D	NON_SYNONYMOUS_CODING	0.6	6	-	-	-	-	0.517241	15	0.384615	10	1	28	BnaA06g17150D_BnaC03g57210D
BnaC04g47690D	chrC04_46655347_G_A	BnaC04g47690D	NON_SYNONYMOUS_CODING	0.5	4	-	-	-	-	0.363636	8	0.628571	22	1	21	BnaA04g23930D_BnaC04g47690D
BnaC09g47870D	chrC09_46986127_C_T	BnaC09g47870D	NON_SYNONYMOUS_CODING	1	8	-	-	-	-	0.7	14	-	-	0.464286	13	-
BnaCnng47770D	chrCnn_random_47076172_G_A	BnaCnng47770D	SYNONYMOUS_CODING	1	7	-	-	0.971429	34	0.9	27	0.361111	13	0.5	15	BnaA01g08200D_BnaCnng47770D
BnaCnng48170D	chrCnn_random_47474297_C_T	BnaCnng48170D	NON_SYNONYMOUS_CODING	0.8	4	-	-	0.4375	14	-	-	0.5	15	0.904762	19	BnaA08g07100D_BnaCnng48170D
BnaCnng48280D	chrCnn_random_47577755_G_A	BnaCnng48280D	NON_SYNONYMOUS_CODING	1	7	-	-	1	24	0.529412	9	0.5	9	0.466667	14	-
BnaC03g58690D	chrC03_48025103_T_A	BnaC03g58690D	SYNONYMOUS_CODING	1	1	-	-	1	6	1	8	1	7	-	-	BnaA08g18300D_BnaC03g58690D
BnaC04g50670D	chrC04_48194291_G_A	BnaC04g50670D	SYNONYMOUS_CODING	0.461538	6	-	-	0.46	23	0.259259	7	0.482759	14	1	37	BnaA04g26610D_BnaC04g50670D
BnaC04g50670D	chrC04_48196466_G_A	BnaC04g50670D	SYNONYMOUS_CODING	0.454545	5	-	-	0.473684	9	0.454545	10	0.413793	12	0.896552	26	BnaA04g26610D_BnaC04g50670D
BnaC04g50670D	chrC04_48202476_G_A	BnaC04g50670D	NON_SYNONYMOUS_CODING	0.4	2	-	-	0.333333	9	0.62069	18	0.263158	10	1	23	BnaA04g26610D_BnaC04g50670D
BnaCnng48880D	chrCnn_random_48308899_G_A	BnaCnng48880D	SYNONYMOUS_CODING	0.4	2	-	-	0.466667	14	0.548387	17	1	45	1	34	BnaA07g00080D_BnaCnng48880D
BnaC03g59050D	chrC03_48343316_G_A	BnaC03g59050D	NON_SYNONYMOUS_CODING	0.8	4	-	-	0.6	12	0.583333	14	0.458333	11	1	20	BnaA08g17970D_BnaC03g59050D
BnaCnng49030D	chrCnn_random_48481772_G_A	BnaCnng49030D	NON_SYNONYMOUS_CODING	0.625	5	-	-	-	-	1	23	-	-	1	28	BnaA06g14600D_BnaCnng49030D
BnaC03g59310D	chrC03_48595231_G_A	BnaC03g59310D	SYNONYMOUS_CODING	1	6	-	-	0.62069	18	0.533333	8	0.55	11	1	23	BnaA08g17780D_BnaC03g59310D
BnaC03g59530D	chrC03_48745059_G_A	BnaC03g59530D	NON_SYNONYMOUS_CODING	0.714286	5	-	-	0.375	9	0.5	12	0.5	17	1	28	BnaA08g17640D_BnaC03g59530D
BnaC03g60560D	chrC03_49662342_G_A	BnaC03g60560D	NON_SYNONYMOUS_CODING	1	6	-	-	0.333333	4	0.615385	16	0.514286	18	1	18	BnaA08g16550D_BnaC03g60560D
BnaC03g60560D	chrC03_49662342_G_A	BnaC03g60560D	SPLICE_SITE_REGION	1	6	-	-	0.333333	4	0.615385	16	0.514286	18	1	18	BnaA08g16550D_BnaC03g60560D
BnaC03g61020D	chrC03_50072253_G_A	BnaC03g61020D	NON_SYNONYMOUS_CODING	1	3	-	-	0.428571	3	0.363636	4	0.75	6	1	15	BnaA08g16060D_BnaC03g61020D
BnaC03g61170D	chrC03_50149184_G_A	BnaC03g61170D	NON_SYNONYMOUS_CODING	1	9	-	-	0.416667	5	0.5	11	0.578947	11	1	12	BnaA08g15870D_BnaC03g61170D
BnaC03g61190D	chrC03_50175958_G_A	BnaC03g61190D	SYNONYMOUS_CODING	1	6	-	-	0.44	11	0.666667	20	0.533333	16	1	31	BnaA08g15860D_BnaC03g61190D
BnaC03g61770D	chrC03_50997494_G_A	BnaC03g61770D	SYNONYMOUS_STOP	1	1	-	-	0.5	7	0.5	7	0.642857	9	1	8	-
BnaC03g61790D	chrC03_51000499_G_A	BnaC03g61790D	NON_SYNONYMOUS_CODING	1	3	-	-	0.5	3	0.75	6	0.5	7	1	12	-
BnaC03g61790D	chrC03_51000499_G_A	BnaC03g61790D	SPLICE_SITE_REGION	1	3	-	-	0.5	3	0.75	6	0.5	7	1	12	-
BnaC03g62010D	chrC03_51233214_G_A	BnaC03g62010D	NON_SYNONYMOUS_CODING	1	9	-	-	0.592593	16	0.272727	6	0.416667	10	1	16	-
BnaCnng51840D	chrCnn_random_51341225_G_A	BnaCnng51840D	SYNONYMOUS_CODING	0.4	4	-	-	-	-	0.448276	13	0.592593	16	-	-	-
BnaCnng52570D	chrCnn_random_52099279_G_C	BnaCnng52570D	SPLICE_SITE_REGION	0.75	3	-	-	1	23	0.416667	10	0.388889	7	0.44	11	BnaA01g29380D_BnaCnng52570D
BnaC03g62830D	chrC03_52142212_G_A	BnaC03g62830D	SYNONYMOUS_CODING	1	5	-	-	0.444444	4	0.666667	12	0.5	6	1	18	BnaAnng36230D_BnaC03g62830D
BnaC03g62930D	chrC03_52231785_G_A	BnaC03g62930D	SPLICE_SITE_ACCEPTOR	1	7	-	-	0.4	14	0.4	12	0.5	13	1	33	-
BnaC03g63170D	chrC03_52508522_G_A	BnaC03g63170D	SYNONYMOUS_CODING	1	3	-	-	0.615385	8	0.5	7	0.533333	8	1	14	BnaA08g09180D_BnaC03g63170D
BnaCnng53480D	chrCnn_random_53133925_C_T	BnaCnng53480D	NON_SYNONYMOUS_CODING	0.5	4	-	-	-	-	0.5	10	0.48	12	1	26	BnaA03g39440D_BnaCnng53480D
BnaC03g63820D	chrC03_53343208_G_A	BnaC03g63820D	SYNONYMOUS_CODING	1	8	-	-	0.454545	10	0.529412	9	0.5	8	1	14	BnaA08g30480D_BnaC03g63820D
BnaC03g64530D	chrC03_53862341_G_A	BnaC03g64530D	NON_SYNONYMOUS_CODING	1	8	-	-	0.421053	16	0.518519	14	0.444444	12	1	31	BnaA08g10000D_BnaC03g64530D
BnaC03g64840D	chrC03_54248828_G_A	BnaC03g64840D	NON_SYNONYMOUS_CODING	1	9	-	-	0.432432	16	0.47619	10	0.46875	15	1	27	BnaA08g10150D_BnaC03g64840D
BnaCnng54590D	chrCnn_random_54400390_C_T	BnaCnng54590D	SYNONYMOUS_CODING	0.5	5	-	-	0.548387	17	1	23	0.607143	17	0.5	10	BnaA04g05420D_BnaCnng54590D
BnaC03g65030D	chrC03_54465672_G_A	BnaC03g65030D	STOP_GAINED	0.833333	10	-	-	0.35	7	0.666667	12	0.571429	12	0.421053	8	-
BnaCnng54960D	chrCnn_random_54791070_C_T	BnaCnng54960D	NON_SYNONYMOUS_CODING	0.727273	8	-	-	-	-	0.526316	10	0.461538	12	1	21	-
BnaC03g65820D	chrC03_55577516_G_A	BnaC03g65820D	NON_SYNONYMOUS_CODING	1	9	-	-	0.5625	18	0.48	12	0.375	9	0.481481	13	-
BnaC03g66260D	chrC03_56026294_G_A	BnaC03g66260D	NON_SYNONYMOUS_CODING	1	8	-	-	0.567568	21	0.458333	11	0.391304	9	0.448276	13	-
BnaC03g66270D	chrC03_56037508_G_A	BnaC03g66270D	NON_SYNONYMOUS_CODING	1	6	-	-	0.35	7	0.5	8	0.235294	4	0.428571	9	BnaA08g11740D_BnaC03g66270D
BnaC03g66400D	chrC03_56232206_G_A	BnaC03g66400D	NON_SYNONYMOUS_CODING	1	6	-	-	0.5	20	0.5	19	0.5	18	0.636364	21	-
BnaC03g66750D	chrC03_56421610_G_A	BnaC03g66750D	SYNONYMOUS_CODING	1	5	-	-	0.666667	18	0.625	15	0.565217	13	0.290323	9	BnaA08g11890D_BnaC03g66750D
BnaCnng56680D	chrCnn_random_56561692_C_T	BnaCnng56680D	SYNONYMOUS_CODING	1	12	-	-	1	38	1	24	0.478261	11	0.454545	10	BnaA09g42020D_BnaCnng56680D
BnaC03g66930D	chrC03_56632412_G_A	BnaC03g66930D	NON_SYNONYMOUS_CODING	1	4	-	-	0.52	13	0.411765	7	0.411765	7	0.1875	3	BnaA08g12040D_BnaC03g66930D
BnaC03g66940D	chrC03_56637020_G_A	BnaC03g66940D	SYNONYMOUS_CODING	1	10	-	-	0.461538	18	0.392857	11	0.451613	14	0.638889	23	BnaA08g12050D_BnaC03g66940D
BnaCnng57230D	chrCnn_random_57008392_C_T	BnaCnng57230D	NON_SYNONYMOUS_CODING	1	7	-	-	0.466667	14	0.555556	10	-	-	-	-	-
BnaC03g68370D	chrC03_58082169_G_A	BnaC03g68370D	SYNONYMOUS_CODING	1	8	-	-	0.5	13	0.52	13	0.410256	16	0.344828	10	-
BnaC03g69310D	chrC03_59044864_C_T	BnaC03g69310D	NON_SYNONYMOUS_CODING	0.7	7	-	-	0.444444	12	0.184211	7	0.176471	9	0.178571	5	BnaA08g01530D_BnaC03g69310D
BnaCnng59640D	chrCnn_random_59369053_C_T	BnaCnng59640D	SYNONYMOUS_CODING	0.428571	6	-	-	-	-	0.533333	16	0.181818	6	0.575758	19	-
BnaCnng60310D	chrCnn_random_60088328_G_A	BnaCnng60310D	NON_SYNONYMOUS_CODING	1	5	-	-	0.580645	18	0.478261	11	0.478261	11	0.52381	11	BnaA08g10520D_BnaCnng60310D
BnaC03g70470D	chrC03_60125244_G_A	BnaC03g70470D	NON_SYNONYMOUS_CODING	1	6	-	-	0.45	9	-	-	0.44	11	0.538462	14	-
BnaCnng60840D	chrCnn_random_60684415_G_A	BnaCnng60840D	NON_SYNONYMOUS_CODING	1	6	-	-	-	-	1	19	-	-	1	27	BnaA05g16080D_BnaCnng60840D
BnaCnng63170D	chrCnn_random_63063032_C_T	BnaCnng63170D	SYNONYMOUS_CODING	1	7	-	-	1	28	0.65	13	0.4	4	0.277778	5	BnaA01g26720D_BnaCnng63170D
BnaCnng63220D	chrCnn_random_63098394_C_T	BnaCnng63220D	SYNONYMOUS_CODING	0.5	8	-	-	-	-	0.634146	26	-	-	0.621622	23	BnaA05g20020D_BnaCnng63220D
BnaCnng65130D	chrCnn_random_64860279_G_A	BnaCnng65130D	SYNONYMOUS_CODING	1	4	-	-	0.434783	10	0.375	12	1	25	1	24	-
BnaCnng66200D	chrCnn_random_65868894_C_T	BnaCnng66200D	STOP_GAINED	1	9	-	-	-	-	0.555556	20	0.578947	22	-	-	BnaAnng04960D_BnaCnng66200D
BnaCnng66970D	chrCnn_random_66674086_C_T	BnaCnng66970D	NON_SYNONYMOUS_CODING	1	4	-	-	0.518519	14	0.473684	9	0.5	16	0.545455	12	BnaA08g11800D_BnaCnng66970D
BnaCnng67980D	chrCnn_random_67574102_C_T	BnaCnng67980D	SPLICE_SITE_REGION	1	7	-	-	0.576923	15	0.5	13	1	40	1	32	BnaA07g04420D_BnaCnng67980D
BnaCnng68540D	chrCnn_random_68137797_G_A	BnaCnng68540D	NON_SYNONYMOUS_CODING	0.75	3	-	-	-	-	0.6	6	0.555556	10	1	12	BnaA06g24270D_BnaCnng68540D
BnaCnng68640D	chrCnn_random_68276607_C_T	BnaCnng68640D	SYNONYMOUS_CODING	0.555556	5	-	-	0.315789	12	-	-	0.382353	13	0.297297	11	-
BnaCnng69130D	chrCnn_random_68946720_T_C	BnaCnng69130D	NON_SYNONYMOUS_CODING	0.8	4	-	-	0.769231	10	1	8	0.944444	17	0.833333	5	-
BnaCnng69130D	chrCnn_random_68946720_T_C	BnaCnng69130D	SPLICE_SITE_REGION	0.8	4	-	-	0.769231	10	1	8	0.944444	17	0.833333	5	-
BnaCnng69870D	chrCnn_random_69909941_C_G	BnaCnng69870D	NON_SYNONYMOUS_CODING	1	2	-	-	1	11	-	-	1	8	1	4	-
BnaCnng71430D	chrCnn_random_71665197_C_T	BnaCnng71430D	NON_SYNONYMOUS_CODING	1	9	-	-	0.521739	12	0.285714	6	1	30	1	29	BnaA07g02030D_BnaCnng71430D
BnaCnng71740D	chrCnn_random_72007276_G_A	BnaCnng71740D	SYNONYMOUS_CODING	1	5	-	-	0.6875	11	0.5625	9	0.5625	9	1	12	-
BnaCnng71960D	chrCnn_random_72258315_G_A	BnaCnng71960D	STOP_GAINED	1	6	-	-	0.375	9	0.307692	8	0.95	19	0.96	24	-
BnaCnng72550D	chrCnn_random_72913655_A_G	BnaCnng72550D	NON_SYNONYMOUS_CODING	0.272727	3	-	-	0.173333	13	0.163636	18	0.550725	38	0.45283	24	-
BnaCnng72560D	chrCnn_random_72941660_C_T	BnaCnng72560D	SYNONYMOUS_CODING	1	7	-	-	-	-	0.472222	17	-	-	0.458333	11	-
BnaCnng73640D	chrCnn_random_74321343_G_A	BnaCnng73640D	SPLICE_SITE_DONOR	0.75	6	-	-	-	-	1	8	0.473684	9	1	14	BnaA03g34600D_BnaCnng73640D
BnaCnng74440D	chrCnn_random_75320329_C_T	BnaCnng74440D	NON_SYNONYMOUS_CODING	1	3	-	-	0.444444	4	0.428571	6	0.461538	6	0.933333	14	-
BnaCnng78370D	chrCnn_random_80029788_C_T	BnaCnng78370D	NON_SYNONYMOUS_CODING	1	4	-	-	-	-	0.933333	14	-	-	1	25	-
BnaA04g27290D	chrA04_random_21156_G_A	BnaA04g27290D	SYNONYMOUS_CODING	-	-	0.545455	6	1	37	0.96875	31	-	-	0.571429	16	-
BnaA02g34990D	chrA02_random_26304_T_C	BnaA02g34990D	SYNONYMOUS_CODING	-	-	1	5	1	7	1	10	1	11	-	-	BnaA02g34990D_BnaC02g04010D
BnaC05g49020D	chrC05_random_26366_C_T	BnaC05g49020D	NON_SYNONYMOUS_CODING	-	-	0.529412	9	0.590909	13	1	23	1	30	-	-	-
BnaAnng00050D	chrAnn_random_33870_C_T	BnaAnng00050D	SYNONYMOUS_CODING	-	-	0.368421	7	0.407407	11	0.478261	11	0.263158	10	-	-	-
BnaA02g35020D	chrA02_random_36642_G_A	BnaA02g35020D	NON_SYNONYMOUS_CODING	-	-	1	18	0.380952	8	-	-	0.608696	14	1	21	BnaA02g35020D_BnaC02g03970D
BnaA10g00070D	chrA10_38728_G_A	BnaA10g00070D	NON_SYNONYMOUS_CODING	-	-	0.275862	8	0.377778	17	0.238095	10	0.551724	32	0.341463	28	BnaA10g00070D_BnaC05g00080D
BnaC01g40690D	chrC01_random_38969_T_A	BnaC01g40690D	SYNONYMOUS_CODING	-	-	1	2	1	6	1	5	0.5	2	1	5	BnaA01g01180D_BnaC01g40690D
BnaC04g51830D	chrC04_random_39298_C_T	BnaC04g51830D	SYNONYMOUS_CODING	-	-	1	9	0.5	11	0.444444	8	1	21	0.4375	7	BnaA05g00400D_BnaC04g51830D
BnaA09g51660D	chrA09_random_44740_C_T	BnaA09g51660D	SYNONYMOUS_CODING	-	-	0.583333	7	0.428571	12	-	-	0.416667	10	0.46875	15	-
BnaA04g27350D	chrA04_random_52968_C_T	BnaA04g27350D	SYNONYMOUS_CODING	-	-	0.416667	5	1	22	1	26	-	-	0.451613	14	-
BnaA01g34600D	chrA01_random_54825_C_T	BnaA01g34600D	NON_SYNONYMOUS_CODING	-	-	0.555556	5	0.619048	13	0.52381	11	0.583333	14	0.4	8	BnaA01g34600D_BnaC01g00810D
BnaC05g00140D	chrC05_55664_G_A	BnaC05g00140D	SYNONYMOUS_CODING	-	-	0.533333	8	0.470588	16	1	24	0.484848	16	-	-	BnaA10g00130D_BnaC05g00140D
BnaC05g00140D	chrC05_56531_G_A	BnaC05g00140D	STOP_GAINED	-	-	0.333333	5	0.552632	21	0.965517	28	0.526316	20	-	-	BnaA10g00130D_BnaC05g00140D
BnaA03g54910D	chrA03_random_61717_G_A	BnaA03g54910D	NON_SYNONYMOUS_CODING	-	-	1	17	0.6	24	0.5	9	-	-	0.347826	8	BnaA03g54910D_BnaC03g00680D
BnaC06g00040D	chrC06_62520_G_A	BnaC06g00040D	NON_SYNONYMOUS_CODING	-	-	0.625	5	1	18	1	21	-	-	1	14	BnaA10g05110D_BnaC06g00040D
BnaA01g00170D	chrA01_63224_G_A	BnaA01g00170D	NON_SYNONYMOUS_CODING	-	-	0.333333	4	0.416667	10	0.34375	11	1	22	0.333333	7	BnaA01g00170D_BnaC01g01090D
BnaA08g00080D	chrA08_69013_G_A	BnaA08g00080D	SYNONYMOUS_CODING	-	-	0.37037	10	0.24	12	0.5625	27	0.245614	14	0.245902	15	BnaA08g00080D_BnaC03g71040D
BnaA04g27410D	chrA04_random_69864_C_T	BnaA04g27410D	NON_SYNONYMOUS_CODING	-	-	0.875	7	1	20	1	17	-	-	0.923077	12	-
BnaA10g00130D	chrA10_70234_G_A	BnaA10g00130D	SYNONYMOUS_CODING	-	-	0.516129	16	0.615385	32	0.434783	20	-	-	0.293103	17	BnaA10g00130D_BnaC05g00140D
BnaA05g00110D	chrA05_71647_G_A	BnaA05g00110D	SYNONYMOUS_CODING	-	-	0.244444	11	0.173913	16	-	-	0.300885	34	0.162791	14	BnaA05g00110D_BnaC04g51720D
BnaA01g34660D	chrA01_random_73722_C_T	BnaA01g34660D	NON_SYNONYMOUS_CODING	-	-	0.428571	6	0.565217	13	0.392857	11	0.461538	12	0.380952	8	BnaA01g34660D_BnaC01g00740D
BnaA08g00090D	chrA08_74503_G_A	BnaA08g00090D	SYNONYMOUS_CODING	-	-	0.521739	12	0.277778	20	0.5	28	0.23913	11	0.33871	21	BnaA08g00090D_BnaC03g71030D
BnaA01g00210D	chrA01_77426_G_A	BnaA01g00210D	NON_SYNONYMOUS_CODING	-	-	0.428571	6	0.444444	12	0.384615	5	0.56	14	0.461538	12	BnaA01g00210D_BnaC01g01140D
BnaC08g00200D	chrC08_81470_G_A	BnaC08g00200D	SYNONYMOUS_CODING	-	-	1	13	0.585366	24	1	15	0.391304	9	-	-	BnaA08g27390D_BnaC08g00200D
BnaC09g00210D	chrC09_92156_G_A	BnaC09g00210D	NON_SYNONYMOUS_CODING	-	-	1	5	0.636364	21	1	27	1	26	0.444444	8	BnaA09g01070D_BnaC09g00210D
BnaC09g00210D	chrC09_92156_G_A	BnaC09g00210D	SPLICE_SITE_REGION	-	-	1	5	0.636364	21	1	27	1	26	0.444444	8	BnaA09g01070D_BnaC09g00210D
BnaC03g71350D	chrC03_random_93574_C_T	BnaC03g71350D	SYNONYMOUS_CODING	-	-	0.416667	5	1	23	0.571429	12	-	-	0.363636	8	-
BnaA03g00230D	chrA03_94484_C_T	BnaA03g00230D	NON_SYNONYMOUS_CODING	-	-	1	18	0.484848	16	0.5	12	-	-	0.352941	12	BnaA03g00230D_BnaC03g00130D
BnaA03g00230D	chrA03_95292_C_T	BnaA03g00230D	NON_SYNONYMOUS_CODING	-	-	0.882353	15	0.464286	13	0.305556	11	-	-	0.533333	16	BnaA03g00230D_BnaC03g00130D
BnaA01g34740D	chrA01_random_108164_A_G	BnaA01g34740D	NON_SYNONYMOUS_CODING	-	-	0.833333	5	1	12	0.9	9	0.833333	10	0.769231	10	-
BnaA06g00240D	chrA06_108349_G_A	BnaA06g00240D	SYNONYMOUS_CODING	-	-	1	2	1	9	1	7	1	7	-	-	BnaA06g00240D_BnaC06g07450D
BnaC06g40800D	chrC06_random_108880_A_T	BnaC06g40800D	NON_SYNONYMOUS_CODING	-	-	0.444444	4	0.969697	32	1	20	-	-	1	30	BnaA10g05000D_BnaC06g40800D
BnaCnng00090D	chrCnn_random_134844_C_T	BnaCnng00090D	NON_SYNONYMOUS_CODING	-	-	0.333333	4	0.538462	14	0.4	12	-	-	-	-	BnaA07g05060D_BnaCnng00090D
BnaA09g51930D	chrA09_random_147836_C_T	BnaA09g51930D	NON_SYNONYMOUS_CODING	-	-	0.333333	7	0.233766	18	-	-	0.196721	12	0.431034	25	BnaA09g51930D_BnaCnng02320D
BnaA06g00310D	chrA06_155282_G_A	BnaA06g00310D	NON_SYNONYMOUS_CODING	-	-	0.666667	8	0.407407	11	0.4	6	0.44	11	-	-	BnaA06g00310D_BnaC06g07280D
BnaA03g55100D	chrA03_random_155887_C_T	BnaA03g55100D	STOP_GAINED	-	-	1	17	0.642857	18	0.47619	10	-	-	0.551724	16	BnaA03g55100D_BnaC03g01910D
BnaA09g51940D	chrA09_random_157969_C_T	BnaA09g51940D	NON_SYNONYMOUS_CODING	-	-	0.470588	8	0.76	19	-	-	0.424242	14	1	26	BnaA09g51940D_BnaCnng02330D
BnaA01g00320D	chrA01_174271_G_A	BnaA01g00320D	NON_SYNONYMOUS_CODING	-	-	0.4375	7	0.566667	17	0.434783	10	0.371429	13	0.583333	14	BnaA01g00320D_BnaC01g01330D
BnaC05g00410D	chrC05_191912_A_G	BnaC05g00410D	NON_SYNONYMOUS_CODING	-	-	0.2	6	0.404255	19	0.371429	13	0.339286	19	0.352941	12	BnaA10g00320D_BnaC05g00410D
BnaC03g00410D	chrC03_196770_G_A	BnaC03g00410D	SYNONYMOUS_CODING	-	-	0.454545	5	1	25	0.533333	8	-	-	0.466667	14	-
BnaA07g00190D	chrA07_200742_C_T	BnaA07g00190D	SYNONYMOUS_CODING	-	-	1	10	0.538462	14	0.347826	8	0.565217	13	0.6	15	BnaA07g00190D_BnaC07g00670D
BnaA04g27660D	chrA04_random_204361_G_A	BnaA04g27660D	SYNONYMOUS_CODING	-	-	0.727273	8	0.56	14	1	18	-	-	0.636364	14	-
BnaC09g00400D	chrC09_205759_G_A	BnaC09g00400D	NON_SYNONYMOUS_CODING	-	-	1	11	0.725	29	1	20	1	26	0.428571	9	BnaA09g01240D_BnaC09g00400D
BnaA07g00200D	chrA07_206462_C_T	BnaA07g00200D	SYNONYMOUS_CODING	-	-	1	8	0.478261	11	0.6	12	0.380952	8	0.529412	9	BnaA07g00200D_BnaC07g00660D
BnaA01g00390D	chrA01_215412_A_C	BnaA01g00390D	NON_SYNONYMOUS_CODING	-	-	1	5	1	6	1	3	1	11	-	-	BnaA01g00390D_BnaC01g01370D
BnaA03g55240D	chrA03_random_216368_C_T	BnaA03g55240D	NON_SYNONYMOUS_CODING	-	-	1	13	0.407407	11	0.48	12	-	-	0.521739	12	BnaA03g55240D_BnaC03g02090D
BnaA08g00320D	chrA08_216569_C_T	BnaA08g00320D	NON_SYNONYMOUS_CODING	-	-	1	15	0.486486	18	1	30	0.608696	14	0.275862	8	BnaA08g00320D_BnaC03g70810D
BnaA03g55240D	chrA03_random_217286_C_T	BnaA03g55240D	SYNONYMOUS_CODING	-	-	1	10	0.571429	12	0.409091	9	-	-	0.347826	8	BnaA03g55240D_BnaC03g02090D
BnaA10g27900D	chrA10_random_218711_G_A	BnaA10g27900D	STOP_GAINED	-	-	1	10	1	37	0.638889	23	-	-	0.37037	10	-
BnaA06g37960D	chrA06_random_240246_G_A	BnaA06g37960D	NON_SYNONYMOUS_CODING	-	-	0.5625	9	1	22	1	17	1	37	-	-	-
BnaA09g00510D	chrA09_250804_G_A	BnaA09g00510D	SYNONYMOUS_CODING	-	-	0.5	2	0.714286	20	-	-	0.565217	13	1	22	BnaA09g00510D_BnaCnng01150D
BnaA10g27980D	chrA10_random_252370_G_A	BnaA10g27980D	NON_SYNONYMOUS_CODING	-	-	1	11	1	30	0.263158	5	-	-	0.5	15	-
BnaA01g00500D	chrA01_264794_G_A	BnaA01g00500D	SYNONYMOUS_CODING	-	-	0.642857	9	0.470588	8	0.35	7	0.466667	7	0.357143	5	BnaA01g00500D_BnaC01g01470D
BnaA03g55390D	chrA03_random_265706_C_T	BnaA03g55390D	NON_SYNONYMOUS_CODING	-	-	1	11	0.40625	13	0.48	12	-	-	0.333333	6	BnaA03g55390D_BnaC03g02610D
BnaA03g55390D	chrA03_random_265718_C_T	BnaA03g55390D	NON_SYNONYMOUS_CODING	-	-	1	8	0.366667	11	0.4	8	-	-	0.333333	6	BnaA03g55390D_BnaC03g02610D
BnaA10g00520D	chrA10_267555_G_A	BnaA10g00520D	NON_SYNONYMOUS_CODING	-	-	0.347826	8	0.230769	12	0.306122	15	0.533333	32	0.272727	15	BnaA10g00520D_BnaC05g00580D
BnaC05g00480D	chrC05_279547_G_A	BnaC05g00480D	NON_SYNONYMOUS_CODING	-	-	0.333333	3	0.291667	7	1	11	0.387097	12	-	-	BnaA10g00410D_BnaC05g00480D
BnaA07g00350D	chrA07_289304_C_T	BnaA07g00350D	SYNONYMOUS_CODING	-	-	1	8	0.555556	15	0.5	10	0.52	13	0.555556	10	BnaA07g00350D_BnaC07g00370D
BnaA04g27750D	chrA04_random_290713_G_A	BnaA04g27750D	NON_SYNONYMOUS_CODING	-	-	0.333333	6	0.333333	12	0.517241	15	-	-	0.431818	19	-
BnaA04g27750D	chrA04_random_292334_G_A	BnaA04g27750D	NON_SYNONYMOUS_CODING	-	-	0.454545	5	0.52	13	1	25	-	-	0.346154	9	-
BnaUnng00270D	chrUnn_random_293684_A_C	BnaUnng00270D	SPLICE_SITE_REGION	-	-	1	9	1	23	1	16	-	-	1	12	-
BnaA10g00580D	chrA10_293924_G_A	BnaA10g00580D	NON_SYNONYMOUS_CODING	-	-	0.48	12	0.6	24	0.318182	14	-	-	0.306122	15	BnaA10g00580D_BnaC05g00650D
BnaA08g29500D	chrA08_random_294492_C_T	BnaA08g29500D	NON_SYNONYMOUS_CODING	-	-	0.967742	30	0.470588	16	0.96875	31	0.558824	19	0.392857	11	BnaA08g29500D_BnaC03g77790D
BnaA03g00670D	chrA03_296226_C_T	BnaA03g00670D	SYNONYMOUS_CODING	-	-	1	20	0.47619	10	0.4375	7	-	-	0.68	17	BnaA03g00670D_BnaC03g00960D
BnaA03g00670D	chrA03_296464_C_T	BnaA03g00670D	STOP_GAINED	-	-	1	12	0.473684	9	0.411765	7	-	-	0.55	11	BnaA03g00670D_BnaC03g00960D
BnaA10g00590D	chrA10_296523_G_A	BnaA10g00590D	SYNONYMOUS_CODING	-	-	0.5	12	0.6	21	0.32	8	-	-	0.268293	11	BnaA10g00590D_BnaC05g00660D
BnaC02g00720D	chrC02_298850_C_T	BnaC02g00720D	NON_SYNONYMOUS_CODING	-	-	0.533333	8	0.785714	11	0.875	21	0.833333	20	0.785714	11	BnaA02g00160D_BnaC02g00720D
BnaA03g00690D	chrA03_300723_C_T	BnaA03g00690D	NON_SYNONYMOUS_CODING	-	-	1	15	0.583333	14	0.266667	8	-	-	0.514286	18	BnaA03g00690D_BnaC03g00970D
BnaA08g00490D	chrA08_304089_C_T	BnaA08g00490D	SYNONYMOUS_CODING	-	-	1	21	0.625	20	1	19	0.586207	17	0.30303	10	-
BnaA10g00630D	chrA10_311531_G_A	BnaA10g00630D	SYNONYMOUS_CODING	-	-	0.235294	8	0.25	16	0.307692	16	0.479452	35	0.246154	16	BnaA10g00630D_BnaC05g00690D
BnaC01g00770D	chrC01_311580_C_T	BnaC01g00770D	NON_SYNONYMOUS_CODING	-	-	1	9	0.4	4	0.521739	12	0.571429	12	0.5	11	BnaA01g34640D_BnaC01g00770D
BnaA09g00600D	chrA09_323254_G_A	BnaA09g00600D	NON_SYNONYMOUS_CODING	-	-	0.363636	4	0.538462	7	-	-	0.521739	12	1	14	BnaA09g00600D_BnaCnng46680D
BnaC01g00800D	chrC01_328089_C_T	BnaC01g00800D	NON_SYNONYMOUS_CODING	-	-	1	14	0.444444	8	0.444444	8	0.533333	8	0.388889	7	BnaA01g34610D_BnaC01g00800D
BnaC05g49490D	chrC05_random_338481_C_T	BnaC05g49490D	SYNONYMOUS_CODING	-	-	0.5	8	1	25	1	20	1	31	-	-	-
BnaC07g00120D	chrC07_343633_G_A	BnaC07g00120D	NON_SYNONYMOUS_CODING	-	-	0.6	6	0.525	21	0.578947	11	-	-	-	-	BnaA07g00570D_BnaC07g00120D
BnaC05g00640D	chrC05_344375_G_A	BnaC05g00640D	NON_SYNONYMOUS_CODING	-	-	0.307692	4	0.540541	20	1	26	0.4	12	-	-	BnaA10g00570D_BnaC05g00640D
BnaC03g00700D	chrC03_345529_G_A	BnaC03g00700D	NON_SYNONYMOUS_CODING	-	-	0.5	7	1	39	0.612903	19	-	-	0.444444	12	BnaA03g54890D_BnaC03g00700D
BnaC05g49520D	chrC05_random_356911_C_T	BnaC05g49520D	SYNONYMOUS_CODING	-	-	0.571429	4	1	20	1	16	1	26	-	-	-
BnaA03g00840D	chrA03_365475_C_T	BnaA03g00840D	STOP_GAINED	-	-	1	6	0.551724	16	0.481481	13	-	-	0.447368	17	BnaA03g00840D_BnaC03g01150D
BnaC04g52380D	chrC04_random_371005_G_A	BnaC04g52380D	NON_SYNONYMOUS_CODING	-	-	1	6	0.608696	14	0.583333	14	1	13	0.533333	8	-
BnaC09g00680D	chrC09_373916_G_A	BnaC09g00680D	NON_SYNONYMOUS_CODING	-	-	1	7	0.575758	19	1	11	1	23	0.526316	10	BnaA09g01530D_BnaC09g00680D
BnaC07g47990D	chrC07_random_379366_G_A	BnaC07g47990D	SYNONYMOUS_CODING	-	-	0.466667	7	0.416667	15	0.571429	16	-	-	-	-	-
BnaC01g00950D	chrC01_386281_C_T	BnaC01g00950D	SYNONYMOUS_CODING	-	-	1	12	0.444444	8	0.277778	5	0.5	15	-	-	BnaA01g00030D_BnaC01g00950D
BnaA07g00510D	chrA07_396907_C_T	BnaA07g00510D	SYNONYMOUS_CODING	-	-	1	11	0.333333	7	0.533333	8	0.55	11	0.607143	17	BnaA07g00510D_BnaC07g00180D
BnaC05g00760D	chrC05_400334_G_A	BnaC05g00760D	STOP_GAINED	-	-	0.285714	4	0.357143	15	0.766667	23	0.408163	20	-	-	BnaA10g00690D_BnaC05g00760D
BnaC09g51250D	chrC09_random_409499_G_A	BnaC09g51250D	NON_SYNONYMOUS_CODING	-	-	1	6	0.658537	27	1	26	1	29	0.966667	29	BnaA09g12600D_BnaC09g51250D
BnaC08g00550D	chrC08_416729_C_T	BnaC08g00550D	NON_SYNONYMOUS_CODING	-	-	1	7	0.44	11	0.954545	21	0.580645	18	-	-	-
BnaC05g49630D	chrC05_random_425638_C_T	BnaC05g49630D	SYNONYMOUS_CODING	-	-	0.533333	8	1	15	1	14	0.947368	18	-	-	BnaA06g38130D_BnaC05g49630D
BnaA01g00730D	chrA01_431170_G_A	BnaA01g00730D	SYNONYMOUS_CODING	-	-	0.444444	8	0.52381	11	0.631579	12	0.642857	9	0.333333	4	BnaA01g00730D_BnaC01g01720D
BnaA07g00610D	chrA07_444139_C_T	BnaA07g00610D	NON_SYNONYMOUS_CODING	-	-	1	7	0.52381	11	0.333333	6	0.393939	13	0.444444	8	-
BnaC04g52590D	chrC04_random_449938_G_A	BnaC04g52590D	SYNONYMOUS_CODING	-	-	0.333333	4	0.388889	7	-	-	1	18	0.473684	9	BnaA05g03030D_BnaC04g52590D
BnaC09g00810D	chrC09_451647_G_A	BnaC09g00810D	NON_SYNONYMOUS_CODING	-	-	1	2	0.457143	16	1	11	1	19	0.47619	10	BnaA09g01640D_BnaC09g00810D
BnaC06g41140D	chrC06_random_463718_C_T	BnaC06g41140D	NON_SYNONYMOUS_CODING	-	-	0.4	4	1	24	1	21	-	-	1	22	BnaA06g01590D_BnaC06g41140D
BnaC08g46450D	chrC08_random_480270_C_T	BnaC08g46450D	SYNONYMOUS_CODING	-	-	1	14	0.545455	18	1	36	0.461538	12	-	-	BnaA08g05770D_BnaC08g46450D
BnaC03g01060D	chrC03_487366_C_T	BnaC03g01060D	NON_SYNONYMOUS_CODING	-	-	0.666667	4	1	24	0.64	16	-	-	0.272727	3	BnaA03g00760D_BnaC03g01060D
BnaA03g55950D	chrA03_random_489821_C_T	BnaA03g55950D	SYNONYMOUS_CODING	-	-	0.444444	8	0.275	11	0.324324	12	0.548387	17	0.277778	10	-
BnaAnng00620D	chrAnn_random_497247_C_T	BnaAnng00620D	NON_SYNONYMOUS_CODING	-	-	0.25	2	0.636364	14	0.526316	10	0.444444	12	0.3125	5	BnaAnng00620D_BnaC02g03370D
BnaA02g35750D	chrA02_random_513182_C_T	BnaA02g35750D	SYNONYMOUS_CODING	-	-	0.333333	2	1	7	0.666667	6	0.578947	11	1	11	-
BnaA03g56050D	chrA03_random_516916_G_A	BnaA03g56050D	SYNONYMOUS_CODING	-	-	0.714286	10	0.52	13	1	14	0.347826	8	0.571429	12	BnaA03g56050D_BnaC03g10230D
BnaA02g35780D	chrA02_random_529075_C_T	BnaA02g35780D	SYNONYMOUS_CODING	-	-	0.571429	4	1	13	0.571429	8	0.4375	7	1	6	-
BnaA05g35010D	chrA05_random_529173_G_A	BnaA05g35010D	NON_SYNONYMOUS_CODING	-	-	0.5	6	-	-	1	27	-	-	1	20	BnaA05g35010D_BnaC04g11770D
BnaA02g01230D	chrA02_542641_C_T	BnaA02g01230D	SYNONYMOUS_CODING	-	-	1	22	0.448276	13	-	-	0.487179	19	1	25	BnaA02g01230D_BnaC02g04320D
BnaA06g38430D	chrA06_random_543281_T_C	BnaA06g38430D	SYNONYMOUS_CODING	-	-	1	6	1	8	1	4	1	10	-	-	BnaA06g38430D_BnaC05g13270D
BnaA06g38440D	chrA06_random_548020_C_T	BnaA06g38440D	NON_SYNONYMOUS_CODING	-	-	1	16	1	36	1	29	1	39	0.5	15	BnaA06g38440D_BnaC05g13300D
BnaC03g72160D	chrC03_random_553745_G_A	BnaC03g72160D	NON_SYNONYMOUS_CODING	-	-	0.909091	10	0.393939	13	-	-	1	25	-	-	-
BnaAnng00730D	chrAnn_random_555648_G_A	BnaAnng00730D	SYNONYMOUS_CODING	-	-	0.4375	7	-	-	0.636364	14	0.526316	10	0.375	6	BnaAnng00730D_BnaC02g03000D
BnaC04g52800D	chrC04_random_555884_G_A	BnaC04g52800D	NON_SYNONYMOUS_CODING	-	-	0.315789	6	0.583333	21	-	-	1	35	0.652174	15	BnaA05g02930D_BnaC04g52800D
BnaA10g01090D	chrA10_557409_G_A	BnaA10g01090D	NON_SYNONYMOUS_CODING	-	-	0.222222	4	0.195652	9	0.162791	7	0.533333	24	0.263158	10	BnaA10g01090D_BnaC05g01190D
BnaA01g01020D	chrA01_560659_A_G	BnaA01g01020D	SYNONYMOUS_CODING	-	-	0.857143	6	0.642857	9	1	7	0.875	7	0.75	6	BnaA01g01020D_BnaC01g02050D
BnaA01g01020D	chrA01_560662_C_T	BnaA01g01020D	SYNONYMOUS_CODING	-	-	0.833333	5	0.615385	8	1	7	0.875	7	0.714286	5	BnaA01g01020D_BnaC01g02050D
BnaA07g00770D	chrA07_562016_G_A	BnaA07g00770D	SPLICE_SITE_REGION	-	-	1	21	0.423077	11	0.473684	9	0.59375	19	0.52381	11	BnaA07g00770D_BnaC07g01150D
BnaA07g00770D	chrA07_562016_G_A	BnaA07g00770D	SYNONYMOUS_CODING	-	-	1	21	0.423077	11	0.473684	9	0.59375	19	0.52381	11	BnaA07g00770D_BnaC07g01150D
BnaA07g36600D	chrA07_random_569471_G_A	BnaA07g36600D	NON_SYNONYMOUS_CODING	-	-	1	14	0.347826	8	0.294118	5	0.357143	10	0.5	10	BnaA07g36600D_BnaC07g11580D
BnaA05g35110D	chrA05_random_575050_G_A	BnaA05g35110D	NON_SYNONYMOUS_CODING	-	-	0.666667	10	-	-	1	21	-	-	1	32	BnaA05g35110D_BnaC04g11890D
BnaC05g49770D	chrC05_random_577138_G_A	BnaC05g49770D	NON_SYNONYMOUS_CODING	-	-	0.428571	6	1	37	1	19	1	38	-	-	BnaA06g10310D_BnaC05g49770D
BnaA07g36630D	chrA07_random_589444_C_T	BnaA07g36630D	SYNONYMOUS_CODING	-	-	1	6	0.384615	5	0.333333	3	0.5625	9	0.875	7	-
BnaA10g01150D	chrA10_591068_G_A	BnaA10g01150D	NON_SYNONYMOUS_CODING	-	-	0.5	10	0.741935	23	0.32	8	-	-	0.258065	8	BnaA10g01150D_BnaC05g01240D
BnaC01g01280D	chrC01_593959_C_T	BnaC01g01280D	SYNONYMOUS_CODING	-	-	1	9	0.37037	10	0.5625	9	0.454545	10	-	-	BnaA01g00280D_BnaC01g01280D
BnaA06g00830D	chrA06_594966_G_A	BnaA06g00830D	NON_SYNONYMOUS_CODING	-	-	0.461538	6	0.56	14	0.481481	13	0.542857	19	-	-	BnaA06g00830D_BnaC06g06430D
BnaC03g72240D	chrC03_random_597496_G_A	BnaC03g72240D	NON_SYNONYMOUS_CODING	-	-	1	19	0.619048	13	-	-	1	26	-	-	BnaA03g18250D_BnaC03g72240D
BnaA02g35910D	chrA02_random_608949_T_C	BnaA02g35910D	SYNONYMOUS_CODING	-	-	0.454545	5	0.37931	11	0.545455	12	0.407407	11	0.518519	14	BnaA02g35910D_BnaC02g22890D
BnaA06g00870D	chrA06_612603_G_A	BnaA06g00870D	SYNONYMOUS_CODING	-	-	0.6	9	0.484848	16	0.578947	11	0.55	11	-	-	BnaA06g00870D_BnaC06g06400D
BnaA05g35200D	chrA05_random_616098_C_T	BnaA05g35200D	SYNONYMOUS_CODING	-	-	0.727273	8	-	-	1	25	-	-	1	23	BnaA05g35200D_BnaC04g12250D
BnaA06g00900D	chrA06_625958_G_A	BnaA06g00900D	NON_SYNONYMOUS_CODING	-	-	0.428571	6	0.36	9	0.541667	13	0.307692	8	-	-	BnaA06g00900D_BnaC06g06370D
BnaAnng00870D	chrAnn_random_626897_C_T	BnaAnng00870D	NON_SYNONYMOUS_CODING	-	-	0.666667	10	0.48	12	0.538462	14	0.458333	11	0.434783	10	BnaAnng00870D_BnaC02g02830D
BnaC04g00750D	chrC04_633160_G_A	BnaC04g00750D	STOP_GAINED	-	-	1	11	0.666667	12	0.5	8	1	19	0.4375	7	BnaA05g01190D_BnaC04g00750D
BnaA01g01210D	chrA01_638014_A_G	BnaA01g01210D	NON_SYNONYMOUS_CODING	-	-	1	6	0.909091	20	0.666667	8	0.941176	16	0.941176	16	BnaA01g01210D_BnaC01g02230D
BnaC05g49900D	chrC05_random_644852_C_T	BnaC05g49900D	NON_SYNONYMOUS_CODING	-	-	0.714286	10	1	18	1	16	1	17	-	-	-
BnaA10g28370D	chrA10_random_645405_G_A	BnaA10g28370D	SYNONYMOUS_CODING	-	-	1	14	1	25	0.304348	7	-	-	0.52	13	-
BnaA02g35980D	chrA02_random_650295_C_T	BnaA02g35980D	NON_SYNONYMOUS_CODING	-	-	0.666667	8	1	18	0.347826	8	0.575758	19	1	18	-
BnaC04g00760D	chrC04_661408_G_A	BnaC04g00760D	NON_SYNONYMOUS_CODING	-	-	0.8	4	0.363636	8	0.238095	5	0.809524	17	0.458333	11	BnaA05g01200D_BnaC04g00760D
BnaA04g00990D	chrA04_662454_G_A	BnaA04g00990D	SYNONYMOUS_CODING	-	-	0.466667	7	1	34	1	29	-	-	0.555556	20	-
BnaA04g28130D	chrA04_random_669220_G_A	BnaA04g28130D	NON_SYNONYMOUS_CODING	-	-	0.375	3	0.578947	11	1	23	0.470588	8	0.615385	8	-
BnaC05g01280D	chrC05_672695_G_A	BnaC05g01280D	NON_SYNONYMOUS_CODING	-	-	0.272727	6	0.238095	10	0.612903	19	0.333333	10	-	-	BnaA10g01190D_BnaC05g01280D
BnaA06g38650D	chrA06_random_675901_G_A	BnaA06g38650D	SYNONYMOUS_CODING	-	-	0.538462	7	1	24	1	22	0.535714	15	0.5	9	-
BnaC07g00480D	chrC07_675983_G_A	BnaC07g00480D	NON_SYNONYMOUS_CODING	-	-	0.666667	12	0.457143	16	0.708333	17	-	-	-	-	BnaA07g00290D_BnaC07g00480D
BnaC09g51450D	chrC09_random_680103_C_T	BnaC09g51450D	SYNONYMOUS_CODING	-	-	1	4	0.6	9	1	8	1	9	1	8	BnaA09g53220D_BnaC09g51450D
BnaC04g00800D	chrC04_680497_G_A	BnaC04g00800D	NON_SYNONYMOUS_CODING	-	-	1	12	0.625	15	0.421053	8	1	28	0.5	14	BnaA05g01240D_BnaC04g00800D
BnaAnng00960D	chrAnn_random_686866_C_T	BnaAnng00960D	SYNONYMOUS_CODING	-	-	0.363636	4	0.333333	6	0.166667	2	0.473684	9	0.5	11	BnaAnng00960D_BnaC02g02680D
BnaA10g28390D	chrA10_random_687820_G_A	BnaA10g28390D	NON_SYNONYMOUS_CODING	-	-	1	10	1	16	0.636364	14	-	-	0.333333	6	BnaA10g28390D_BnaC09g28630D
BnaA10g28400D	chrA10_random_689838_G_A	BnaA10g28400D	NON_SYNONYMOUS_CODING	-	-	1	10	1	24	0.653846	17	-	-	0.533333	8	-
BnaA04g28170D	chrA04_random_693131_G_A	BnaA04g28170D	NON_SYNONYMOUS_CODING	-	-	0.454545	10	0.485714	17	1	22	0.5	13	0.46875	15	-
BnaA04g28170D	chrA04_random_693935_G_A	BnaA04g28170D	SYNONYMOUS_CODING	-	-	0.388889	7	0.62069	18	1	26	0.583333	21	0.645161	20	-
BnaA03g01540D	chrA03_698872_C_T	BnaA03g01540D	STOP_GAINED	-	-	1	13	0.4	10	0.464286	13	-	-	0.586207	17	BnaA03g01540D_BnaC03g01830D
BnaA01g01330D	chrA01_701144_G_A	BnaA01g01330D	NON_SYNONYMOUS_CODING	-	-	0.545455	6	0.315789	6	0.428571	12	0.346154	9	0.434783	10	BnaA01g01330D_BnaC01g02340D
BnaC05g50010D	chrC05_random_704638_G_A	BnaC05g50010D	SYNONYMOUS_CODING	-	-	0.571429	4	1	24	-	-	1	14	-	-	-
BnaA02g36100D	chrA02_random_709199_G_A	BnaA02g36100D	NON_SYNONYMOUS_CODING	-	-	0.636364	7	1	17	0.529412	9	0.484848	16	1	35	-
BnaC05g01340D	chrC05_718364_G_A	BnaC05g01340D	NON_SYNONYMOUS_CODING	-	-	0.5625	9	0.59375	19	1	18	0.516129	16	-	-	BnaA10g01280D_BnaC05g01340D
BnaC05g01340D	chrC05_718364_G_A	BnaC05g01340D	SPLICE_SITE_REGION	-	-	0.5625	9	0.59375	19	1	18	0.516129	16	-	-	BnaA10g01280D_BnaC05g01340D
BnaA07g36850D	chrA07_random_727126_G_T	BnaA07g36850D	NON_SYNONYMOUS_CODING	-	-	1	5	1	5	1	8	1	8	-	-	BnaA07g36850D_BnaCnng34880D
BnaC04g53140D	chrC04_random_728154_G_A	BnaC04g53140D	SYNONYMOUS_CODING	-	-	0.416667	5	0.390244	16	-	-	1	42	1	47	-
BnaAnng01160D	chrAnn_random_740523_C_A	BnaAnng01160D	SYNONYMOUS_CODING	-	-	0.466667	7	0.857143	18	0.6875	11	0.8	24	0.809524	17	BnaAnng01160D_BnaC02g02510D
BnaC03g72490D	chrC03_random_746928_C_T	BnaC03g72490D	NON_SYNONYMOUS_CODING	-	-	1	16	0.395349	17	-	-	0.942857	33	-	-	-
BnaC05g01440D	chrC05_750793_G_A	BnaC05g01440D	SYNONYMOUS_CODING	-	-	0.461538	6	0.5	10	0.964286	27	0.380952	8	-	-	BnaA10g01400D_BnaC05g01440D
BnaAnng01210D	chrAnn_random_755882_C_A	BnaAnng01210D	NON_SYNONYMOUS_CODING	-	-	1	2	0.666667	2	1	6	1	10	1	9	BnaAnng01210D_BnaC02g02460D
BnaC08g01100D	chrC08_756889_C_T	BnaC08g01100D	NON_SYNONYMOUS_CODING	-	-	1	11	0.487179	19	1	20	0.473684	9	-	-	-
BnaA09g01440D	chrA09_758218_G_A	BnaA09g01440D	NON_SYNONYMOUS_CODING	-	-	0.35	7	0.433333	13	-	-	0.483871	15	1	24	BnaA09g01440D_BnaC09g00560D
BnaA09g01440D	chrA09_758218_G_A	BnaA09g01440D	SPLICE_SITE_REGION	-	-	0.35	7	0.433333	13	-	-	0.483871	15	1	24	BnaA09g01440D_BnaC09g00560D
BnaC04g00900D	chrC04_767421_G_A	BnaC04g00900D	SYNONYMOUS_CODING	-	-	0.384615	5	0.423077	11	-	-	1	28	0.642857	18	BnaA05g01630D_BnaC04g00900D
BnaA06g01200D	chrA06_772713_G_A	BnaA06g01200D	NON_SYNONYMOUS_CODING	-	-	0.5	4	0.566667	17	0.45	9	0.333333	12	-	-	BnaA06g01200D_BnaC06g06090D
BnaA08g29770D	chrA08_random_773413_G_A	BnaA08g29770D	NON_SYNONYMOUS_CODING	-	-	1	9	0.5	7	1	15	0.3125	5	0.727273	8	BnaA08g29770D_BnaC08g05770D
BnaUnng00630D	chrUnn_random_791195_G_A	BnaUnng00630D	NON_SYNONYMOUS_CODING	-	-	1	12	0.571429	20	1	25	1	31	-	-	-
BnaC04g01000D	chrC04_794121_G_A	BnaC04g01000D	SYNONYMOUS_CODING	-	-	0.333333	7	0.52381	11	-	-	0.941176	16	0.434783	10	BnaA05g01560D_BnaC04g01000D
BnaC04g01010D	chrC04_797313_G_A	BnaC04g01010D	NON_SYNONYMOUS_CODING	-	-	0.444444	8	0.3	9	-	-	1	17	0.409091	9	BnaA05g01550D_BnaC04g01010D
BnaC09g01460D	chrC09_799790_G_A	BnaC09g01460D	NON_SYNONYMOUS_CODING	-	-	1	10	0.596774	37	1	34	1	47	0.625	15	BnaA09g02050D_BnaC09g01460D
BnaA10g01590D	chrA10_802774_G_A	BnaA10g01590D	NON_SYNONYMOUS_CODING	-	-	0.304348	7	0.561404	32	0.236364	13	-	-	0.31746	20	BnaA10g01590D_BnaC05g01620D
BnaA02g36240D	chrA02_random_805396_C_T	BnaA02g36240D	SYNONYMOUS_CODING	-	-	0.4	2	1	11	0.4	6	0.444444	8	1	14	BnaA02g36240D_BnaC02g46600D
BnaC04g01040D	chrC04_806368_G_A	BnaC04g01040D	SYNONYMOUS_CODING	-	-	0.6	6	0.666667	14	-	-	1	30	0.652174	15	-
BnaA02g36250D	chrA02_random_808000_C_T	BnaA02g36250D	NON_SYNONYMOUS_CODING	-	-	0.5	6	1	17	0.583333	7	0.666667	12	1	20	BnaA02g36250D_BnaC02g46610D
BnaC04g01050D	chrC04_814646_G_A	BnaC04g01050D	NON_SYNONYMOUS_CODING	-	-	0.315789	6	0.5	15	-	-	1	33	0.566667	17	-
BnaA10g01660D	chrA10_826831_G_A	BnaA10g01660D	SYNONYMOUS_CODING	-	-	0.217391	5	0.229167	11	0.26087	12	0.509091	28	0.230769	9	BnaA10g01660D_BnaC05g01690D
BnaA10g01690D	chrA10_847291_G_A	BnaA10g01690D	NON_SYNONYMOUS_CODING	-	-	0.346154	9	0.309091	17	0.339286	19	0.434783	20	0.245902	15	BnaA10g01690D_BnaC05g01710D
BnaC03g01750D	chrC03_849299_G_A	BnaC03g01750D	NON_SYNONYMOUS_CODING	-	-	0.666667	4	1	24	0.5	7	0.409091	9	0.73913	17	BnaA03g01460D_BnaC03g01750D
BnaA10g01700D	chrA10_855983_G_A	BnaA10g01700D	NON_SYNONYMOUS_CODING	-	-	0.363636	12	0.188679	10	0.276596	13	0.527273	29	0.196078	10	BnaA10g01700D_BnaC05g01730D
BnaA07g37100D	chrA07_random_870123_C_T	BnaA07g37100D	SYNONYMOUS_CODING	-	-	1	11	0.551724	16	0.458333	11	0.441176	15	0.615385	16	-
BnaAnng01510D	chrAnn_random_876934_C_T	BnaAnng01510D	NON_SYNONYMOUS_CODING	-	-	0.285714	4	0.461538	12	0.428571	12	0.645161	20	0.333333	12	BnaAnng01510D_BnaC02g02170D
BnaA08g29810D	chrA08_random_887501_C_T	BnaA08g29810D	NON_SYNONYMOUS_CODING	-	-	1	13	0.470588	8	1	21	0.736842	14	0.5	5	BnaA08g29810D_BnaC08g46760D
BnaC03g01840D	chrC03_887581_G_A	BnaC03g01840D	SYNONYMOUS_CODING	-	-	0.363636	4	1	34	0.4	8	0.478261	11	0.416667	5	BnaA03g01550D_BnaC03g01840D
BnaA07g37140D	chrA07_random_890860_C_T	BnaA07g37140D	NON_SYNONYMOUS_CODING	-	-	1	10	0.588235	10	0.272727	6	0.5625	9	0.346154	9	BnaA07g37140D_BnaC07g10730D
BnaA01g01700D	chrA01_900071_G_A	BnaA01g01700D	NON_SYNONYMOUS_CODING	-	-	0.533333	8	0.475	19	0.444444	12	0.615385	16	0.608696	14	BnaA01g01700D_BnaC01g02790D
BnaA10g01800D	chrA10_902188_G_A	BnaA10g01800D	NON_SYNONYMOUS_CODING	-	-	0.1875	6	0.308824	21	0.392857	22	0.54386	31	0.277778	15	BnaA10g01800D_BnaC05g01880D
BnaC01g01770D	chrC01_907393_C_T	BnaC01g01770D	SYNONYMOUS_CODING	-	-	1	21	0.363636	8	0.636364	14	0.4375	7	-	-	BnaA01g00760D_BnaC01g01770D
BnaA10g01840D	chrA10_909166_G_A	BnaA10g01840D	SYNONYMOUS_CODING	-	-	0.235294	4	0.292683	12	0.277778	5	0.470588	16	0.208333	5	-
BnaC04g01110D	chrC04_910777_G_A	BnaC04g01110D	NON_SYNONYMOUS_CODING	-	-	0.357143	5	0.387097	12	-	-	1	37	0.642857	18	BnaA05g01490D_BnaC04g01110D
BnaC05g01860D	chrC05_919135_G_A	BnaC05g01860D	NON_SYNONYMOUS_CODING	-	-	0.538462	7	0.470588	16	1	26	0.909091	20	-	-	BnaA10g01780D_BnaC05g01860D
BnaA09g01760D	chrA09_920607_G_A	BnaA09g01760D	NON_SYNONYMOUS_CODING	-	-	0.631579	12	0.404762	17	-	-	0.515152	17	1	38	BnaA09g01760D_BnaC09g00880D
BnaA03g56940D	chrA03_random_927545_C_T	BnaA03g56940D	NON_SYNONYMOUS_CODING	-	-	0.636364	7	-	-	1	14	0.461538	12	0.533333	16	BnaA03g56940D_BnaC03g25410D
BnaA04g01460D	chrA04_937791_G_A	BnaA04g01460D	SYNONYMOUS_CODING	-	-	0.3	3	1	19	1	26	-	-	0.642857	18	-
BnaA09g01870D	chrA09_953077_G_A	BnaA09g01870D	NON_SYNONYMOUS_CODING	-	-	0.428571	6	0.55	11	-	-	0.682927	28	1	30	BnaA09g01870D_BnaC09g01310D
BnaA09g01880D	chrA09_960638_G_A	BnaA09g01880D	STOP_GAINED	-	-	0.416667	5	0.52	13	-	-	0.578947	11	1	19	BnaA09g01880D_BnaC09g01320D
BnaA04g01490D	chrA04_964055_G_A	BnaA04g01490D	NON_SYNONYMOUS_CODING	-	-	0.5	7	1	30	1	30	-	-	0.653846	17	BnaA04g01490D_BnaC04g22650D
BnaC01g01880D	chrC01_964614_C_T	BnaC01g01880D	NON_SYNONYMOUS_CODING	-	-	1	10	0.413793	12	0.52381	11	0.40625	13	-	-	BnaA01g00880D_BnaC01g01880D
BnaA08g29880D	chrA08_random_969661_C_T	BnaA08g29880D	NON_SYNONYMOUS_CODING	-	-	1	6	0.545455	6	1	10	0.521739	12	0.470588	8	BnaA08g29880D_BnaC08g05170D
BnaC05g02020D	chrC05_980079_G_A	BnaC05g02020D	NON_SYNONYMOUS_CODING	-	-	0.5	7	0.416667	10	1	18	1	23	-	-	BnaA10g02110D_BnaC05g02020D
BnaC09g01790D	chrC09_983001_G_A	BnaC09g01790D	SYNONYMOUS_CODING	-	-	1	7	0.741935	23	1	16	1	21	0.611111	11	BnaA09g02320D_BnaC09g01790D
BnaC03g72790D	chrC03_random_991543_C_T	BnaC03g72790D	NON_SYNONYMOUS_CODING	-	-	1	16	0.428571	12	-	-	1	26	-	-	BnaA03g22530D_BnaC03g72790D
BnaA10g28590D	chrA10_random_994992_C_T	BnaA10g28590D	NON_SYNONYMOUS_CODING	-	-	1	11	1	9	0.4	8	-	-	0.5	10	BnaA10g28590D_BnaC06g01120D
BnaA03g02170D	chrA03_997784_C_T	BnaA03g02170D	SPLICE_SITE_REGION	-	-	1	12	0.684211	13	0.6	12	-	-	0.5	15	BnaA03g02170D_BnaC03g03210D
BnaA03g02170D	chrA03_997784_C_T	BnaA03g02170D	SYNONYMOUS_CODING	-	-	1	12	0.684211	13	0.6	12	-	-	0.5	15	BnaA03g02170D_BnaC03g03210D
BnaA05g01780D	chrA05_1012215_G_A	BnaA05g01780D	NON_SYNONYMOUS_CODING	-	-	1	13	0.470588	16	-	-	0.609756	25	1	38	BnaA05g01780D_BnaC04g01460D
BnaA03g02220D	chrA03_1021305_C_T	BnaA03g02220D	NON_SYNONYMOUS_CODING	-	-	0.8	4	1	8	0.571429	4	0.875	7	0.777778	7	BnaA03g02220D_BnaC03g03240D
BnaA05g01810D	chrA05_1023733_G_A	BnaA05g01810D	NON_SYNONYMOUS_CODING	-	-	1	13	0.428571	9	-	-	0.571429	12	1	22	BnaA05g01810D_BnaC04g01490D
BnaA09g02080D	chrA09_1025403_G_A	BnaA09g02080D	NON_SYNONYMOUS_CODING	-	-	0.4375	7	0.625	15	-	-	0.533333	8	1	16	BnaA09g02080D_BnaC09g01500D
BnaC08g01360D	chrC08_1031014_C_T	BnaC08g01360D	NON_SYNONYMOUS_CODING	-	-	1	4	0.5	8	1	10	0.333333	6	-	-	BnaA08g28320D_BnaC08g01360D
BnaA04g28830D	chrA04_random_1038186_C_T	BnaA04g28830D	STOP_GAINED	-	-	0.2	3	0.516129	16	0.72	18	0.351351	13	0.423077	11	-
BnaC05g02170D	chrC05_1039236_T_C	BnaC05g02170D	SYNONYMOUS_CODING	-	-	1	2	1	4	1	5	0.75	3	1	6	BnaA10g02250D_BnaC05g02170D
BnaA02g02340D	chrA02_1042758_C_T	BnaA02g02340D	NON_SYNONYMOUS_CODING	-	-	1	15	0.47619	10	-	-	0.681818	15	1	24	BnaA02g02340D_BnaC02g05800D
BnaA09g02120D	chrA09_1043878_G_A	BnaA09g02120D	NON_SYNONYMOUS_CODING	-	-	0.2	2	0.538462	7	-	-	0.454545	5	1	10	BnaA09g02120D_BnaC09g01520D
BnaC02g45330D	chrC02_random_1046802_G_A	BnaC02g45330D	SPLICE_SITE_REGION	-	-	0.227273	5	0.391304	18	0.510204	25	0.461538	24	0.536585	22	-
BnaC06g00630D	chrC06_1057836_C_T	BnaC06g00630D	NON_SYNONYMOUS_CODING	-	-	0.428571	3	1	23	1	30	-	-	1	19	-
BnaC04g01400D	chrC04_1066761_C_T	BnaC04g01400D	NON_SYNONYMOUS_CODING	-	-	0.727273	8	0.526316	10	-	-	1	39	0.551724	16	BnaA05g01740D_BnaC04g01400D
BnaA09g02160D	chrA09_1067133_C_T	BnaA09g02160D	SYNONYMOUS_CODING	-	-	0.3	3	0.473684	9	-	-	0.588235	10	1	23	BnaA09g02160D_BnaC09g01560D
BnaA04g01660D	chrA04_1073096_C_T	BnaA04g01660D	STOP_GAINED	-	-	0.454545	5	1	23	1	27	-	-	0.590909	13	BnaA04g01660D_BnaC04g23100D
BnaA04g01660D	chrA04_1073364_C_T	BnaA04g01660D	NON_SYNONYMOUS_CODING	-	-	0.4	4	1	32	1	29	-	-	0.586207	17	BnaA04g01660D_BnaC04g23100D
BnaA02g02440D	chrA02_1074617_C_T	BnaA02g02440D	SYNONYMOUS_CODING	-	-	1	4	0.444444	8	-	-	0.411765	7	1	18	BnaA02g02440D_BnaC02g05890D
BnaA01g35780D	chrA01_random_1086231_G_A	BnaA01g35780D	NON_SYNONYMOUS_CODING	-	-	1	13	0.714286	15	-	-	0.694444	25	-	-	-
BnaC02g02510D	chrC02_1109197_C_T	BnaC02g02510D	SYNONYMOUS_CODING	-	-	0.636364	14	-	-	0.75	21	0.793103	23	0.68	17	BnaAnng01160D_BnaC02g02510D
BnaC03g02340D	chrC03_1132473_G_A	BnaC03g02340D	NON_SYNONYMOUS_CODING	-	-	0.5	9	0.767442	33	0.241379	7	0.540541	20	0.560976	23	BnaA03g01810D_BnaC03g02340D
BnaA09g53360D	chrA09_random_1136916_C_T	BnaA09g53360D	SYNONYMOUS_CODING	-	-	1	12	0.458333	11	-	-	0.571429	16	-	-	BnaA09g53360D_BnaC09g16960D
BnaC04g01560D	chrC04_1144851_C_T	BnaC04g01560D	SYNONYMOUS_CODING	-	-	0.416667	5	0.411765	7	-	-	1	20	0.615385	16	BnaA05g01860D_BnaC04g01560D
BnaA02g02570D	chrA02_1147231_C_T	BnaA02g02570D	SYNONYMOUS_CODING	-	-	1	9	0.5	8	-	-	0.315789	6	1	12	BnaA02g02570D_BnaC02g05970D
BnaC01g02210D	chrC01_1148398_A_G	BnaC01g02210D	NON_SYNONYMOUS_CODING	-	-	1	3	0.888889	8	1	12	0.916667	11	0.625	5	-
BnaA04g01800D	chrA04_1160523_G_A	BnaA04g01800D	STOP_GAINED	-	-	0.470588	8	0.59375	19	1	19	-	-	0.5	15	-
BnaA02g02590D	chrA02_1162050_C_T	BnaA02g02590D	SYNONYMOUS_CODING	-	-	1	11	0.555556	10	-	-	0.458333	11	1	15	BnaA02g02590D_BnaC02g06020D
BnaC03g02440D	chrC03_1163276_G_A	BnaC03g02440D	SPLICE_SITE_REGION	-	-	0.384615	5	1	45	0.611111	11	0.4	12	0.36	9	BnaA03g01920D_BnaC03g02440D
BnaA10g02250D	chrA10_1172719_G_A	BnaA10g02250D	STOP_GAINED	-	-	0.714286	10	0.5	22	0.208333	10	-	-	0.285714	14	BnaA10g02250D_BnaC05g02170D
BnaA02g36660D	chrA02_random_1173173_C_T	BnaA02g36660D	NON_SYNONYMOUS_CODING	-	-	0.454545	5	1	30	0.363636	8	0.5625	18	1	26	-
BnaA02g02640D	chrA02_1174928_C_T	BnaA02g02640D	SYNONYMOUS_STOP	-	-	1	9	0.642857	18	-	-	0.458333	11	1	11	BnaA02g02640D_BnaC02g06080D
BnaA10g02280D	chrA10_1183687_G_A	BnaA10g02280D	SPLICE_SITE_ACCEPTOR	-	-	0.518519	14	0.552239	37	0.23913	11	-	-	0.196429	11	BnaA10g02280D_BnaC05g48960D
BnaA04g01870D	chrA04_1202460_G_A	BnaA04g01870D	NON_SYNONYMOUS_CODING	-	-	0.684211	13	0.25	6	1	23	-	-	0.448276	13	BnaA04g01870D_BnaC04g23430D
BnaC03g73050D	chrC03_random_1206718_G_T	BnaC03g73050D	SYNONYMOUS_CODING	-	-	0.2	3	0.388889	21	0.333333	15	0.351351	13	0.333333	15	BnaA03g24880D_BnaC03g73050D
BnaA06g39040D	chrA06_random_1209341_G_A	BnaA06g39040D	NON_SYNONYMOUS_CODING	-	-	0.333333	6	1	17	1	14	0.619048	13	0.625	15	BnaA06g39040D_BnaCnng61070D
BnaC02g02740D	chrC02_1212060_T_G	BnaC02g02740D	NON_SYNONYMOUS_CODING	-	-	1	10	0.777778	7	0.933333	14	0.944444	17	0.823529	14	-
BnaA02g02690D	chrA02_1212634_C_T	BnaA02g02690D	SYNONYMOUS_CODING	-	-	1	11	0.384615	15	-	-	0.5	13	1	30	BnaA02g02690D_BnaC02g06130D
BnaC05g02470D	chrC05_1212822_G_A	BnaC05g02470D	SYNONYMOUS_CODING	-	-	0.8	8	0.5	5	1	10	1	14	-	-	-
BnaA09g02390D	chrA09_1217359_G_A	BnaA09g02390D	NON_SYNONYMOUS_CODING	-	-	0.666667	8	0.571429	12	-	-	0.45	9	1	28	BnaA09g02390D_BnaC09g01920D
BnaC03g02590D	chrC03_1235542_T_C	BnaC03g02590D	NON_SYNONYMOUS_CODING	-	-	1	3	1	6	-	-	1	6	1	6	BnaA03g55370D_BnaC03g02590D
BnaC05g02540D	chrC05_1239238_G_A	BnaC05g02540D	NON_SYNONYMOUS_CODING	-	-	0.454545	5	0.486486	18	1	30	1	31	-	-	BnaA10g02570D_BnaC05g02540D
BnaA10g02400D	chrA10_1240194_G_A	BnaA10g02400D	NON_SYNONYMOUS_CODING	-	-	0.421053	8	0.586207	17	0.289474	11	-	-	0.28125	9	BnaA10g02400D_BnaC05g02300D
BnaCnng01040D	chrCnn_random_1248479_G_A	BnaCnng01040D	NON_SYNONYMOUS_CODING	-	-	0.5	14	-	-	0.2	7	0.222222	12	0.325581	14	-
BnaCnng01040D	chrCnn_random_1249451_G_A	BnaCnng01040D	NON_SYNONYMOUS_CODING	-	-	0.5	15	-	-	0.245283	13	0.1875	12	0.230769	12	-
BnaA01g02470D	chrA01_1253335_G_A	BnaA01g02470D	NON_SYNONYMOUS_CODING	-	-	0.571429	8	0.464286	13	0.4	6	0.5	13	0.35	7	BnaA01g02470D_BnaC01g03730D
BnaC05g02580D	chrC05_1257083_G_A	BnaC05g02580D	NON_SYNONYMOUS_CODING	-	-	0.666667	4	0.521739	12	1	17	1	22	-	-	BnaA10g02610D_BnaC05g02580D
BnaA08g01490D	chrA08_1263526_C_T	BnaA08g01490D	SYNONYMOUS_CODING	-	-	1	5	0.666667	12	1	9	0.583333	7	0.8	8	BnaA08g01490D_BnaC03g69280D
BnaC01g02400D	chrC01_1264366_C_T	BnaC01g02400D	NON_SYNONYMOUS_CODING	-	-	1	11	0.454545	10	0.470588	8	0.73913	17	-	-	BnaA01g01400D_BnaC01g02400D
BnaC01g42170D	chrC01_random_1266295_C_T	BnaC01g42170D	NON_SYNONYMOUS_CODING	-	-	0.428571	6	-	-	0.45	9	0.363636	8	0.4	12	BnaA01g18980D_BnaC01g42170D
BnaC01g42170D	chrC01_random_1266295_C_T	BnaC01g42170D	SPLICE_SITE_REGION	-	-	0.428571	6	-	-	0.45	9	0.363636	8	0.4	12	BnaA01g18980D_BnaC01g42170D
BnaC08g01700D	chrC08_1272869_T_A	BnaC08g01700D	SYNONYMOUS_CODING	-	-	0.8	8	0.307692	4	1	26	0.416667	15	-	-	BnaA08g28480D_BnaC08g01700D
BnaA06g02160D	chrA06_1273250_G_A	BnaA06g02160D	NON_SYNONYMOUS_CODING	-	-	0.681818	15	0.347826	8	0.459459	17	0.552632	21	-	-	BnaA06g02160D_BnaC06g04760D
BnaA06g02160D	chrA06_1273466_G_A	BnaA06g02160D	SPLICE_SITE_ACCEPTOR	-	-	0.384615	5	0.433333	13	0.571429	12	0.459459	17	-	-	BnaA06g02160D_BnaC06g04760D
BnaA06g02170D	chrA06_1274856_G_A	BnaA06g02170D	SYNONYMOUS_CODING	-	-	0.3	3	0.36	9	0.652174	15	0.380952	8	-	-	BnaA06g02170D_BnaC06g04750D
BnaA02g02840D	chrA02_1277259_C_T	BnaA02g02840D	NON_SYNONYMOUS_CODING	-	-	1	13	0.633333	19	-	-	0.5	18	1	28	BnaA02g02840D_BnaC02g06280D
BnaC02g02780D	chrC02_1278241_C_T	BnaC02g02780D	NON_SYNONYMOUS_CODING	-	-	0.5	8	-	-	1	26	1	26	1	24	BnaAnng00900D_BnaC02g02780D
BnaA05g02300D	chrA05_1278479_G_A	BnaA05g02300D	SYNONYMOUS_STOP	-	-	1	6	0.533333	8	-	-	0.642857	9	1	9	BnaA05g02300D_BnaC04g01980D
BnaA06g02180D	chrA06_1282953_G_A	BnaA06g02180D	SYNONYMOUS_CODING	-	-	0.384615	5	0.631579	12	0.347826	8	0.567568	21	-	-	BnaA06g02180D_BnaC06g04740D
BnaA06g02180D	chrA06_1285835_G_A	BnaA06g02180D	SPLICE_SITE_REGION	-	-	0.4	6	0.346154	9	0.290323	9	0.529412	18	0.378378	14	BnaA06g02180D_BnaC06g04740D
BnaA06g02210D	chrA06_1296412_G_A	BnaA06g02210D	SYNONYMOUS_CODING	-	-	0.5	9	0.526316	20	0.653846	17	0.409091	9	-	-	BnaA06g02210D_BnaC06g04710D
BnaA04g29290D	chrA04_random_1298655_G_A	BnaA04g29290D	NON_SYNONYMOUS_CODING	-	-	0.533333	8	0.333333	6	1	24	0.461538	6	0.681818	15	BnaA04g29290D_BnaC04g47040D
BnaA02g02970D	chrA02_1314485_C_T	BnaA02g02970D	NON_SYNONYMOUS_CODING	-	-	1	8	0.266667	4	-	-	0.615385	8	1	11	BnaA02g02970D_BnaC02g06390D
BnaA04g02130D	chrA04_1325215_G_A	BnaA04g02130D	NON_SYNONYMOUS_CODING	-	-	0.647059	11	0.392857	11	1	25	-	-	0.375	12	BnaA04g02130D_BnaC04g23790D
BnaCnng01120D	chrCnn_random_1328739_C_T	BnaCnng01120D	SPLICE_SITE_DONOR	-	-	1	6	0.714286	25	1	18	1	17	0.52381	11	BnaA09g00540D_BnaCnng01120D
BnaC08g01800D	chrC08_1334807_C_T	BnaC08g01800D	SYNONYMOUS_CODING	-	-	1	13	0.5	7	1	16	0.391304	9	-	-	BnaA08g28610D_BnaC08g01800D
BnaA05g02400D	chrA05_1336666_G_A	BnaA05g02400D	NON_SYNONYMOUS_CODING	-	-	1	8	0.461538	6	-	-	0.416667	5	1	17	BnaA05g02400D_BnaC04g02120D
BnaC05g02770D	chrC05_1353664_G_A	BnaC05g02770D	SPLICE_SITE_REGION	-	-	0.6	9	0.470588	8	1	30	1	37	-	-	BnaA10g02890D_BnaC05g02770D
BnaC05g02770D	chrC05_1353664_G_A	BnaC05g02770D	STOP_GAINED	-	-	0.6	9	0.470588	8	1	30	1	37	-	-	BnaA10g02890D_BnaC05g02770D
BnaC09g52120D	chrC09_random_1355586_G_A	BnaC09g52120D	SYNONYMOUS_CODING	-	-	1	8	0.588235	10	1	18	1	15	1	10	-
BnaA04g29420D	chrA04_random_1361698_G_A	BnaA04g29420D	SYNONYMOUS_CODING	-	-	0.384615	5	0.611111	11	1	24	0.521739	12	0.538462	14	-
BnaA01g02780D	chrA01_1370338_G_A	BnaA01g02780D	SYNONYMOUS_CODING	-	-	0.230769	3	0.571429	12	0.481481	13	0.5	12	0.608696	14	BnaA01g02780D_BnaC01g04060D
BnaCnng01240D	chrCnn_random_1381330_C_T	BnaCnng01240D	SYNONYMOUS_CODING	-	-	1	10	0.618182	34	0.973684	37	0.98	49	0.5	19	-
BnaC01g02640D	chrC01_1387387_G_A	BnaC01g02640D	NON_SYNONYMOUS_CODING	-	-	1	6	0.458333	11	0.777778	7	0.578947	11	-	-	BnaA01g01600D_BnaC01g02640D
BnaC01g02640D	chrC01_1387387_G_A	BnaC01g02640D	SPLICE_SITE_REGION	-	-	1	6	0.458333	11	0.777778	7	0.578947	11	-	-	BnaA01g01600D_BnaC01g02640D
BnaC07g48740D	chrC07_random_1388997_G_A	BnaC07g48740D	SPLICE_SITE_REGION	-	-	0.5	7	0.583333	21	0.710526	27	0.466667	14	-	-	-
BnaC05g02890D	chrC05_1392470_G_A	BnaC05g02890D	SYNONYMOUS_CODING	-	-	0.411765	7	0.590909	13	1	16	1	23	-	-	BnaA10g03020D_BnaC05g02890D
BnaC08g01950D	chrC08_1392794_C_T	BnaC08g01950D	SYNONYMOUS_CODING	-	-	1	12	0.592593	16	1	19	0.47619	10	-	-	BnaA08g28770D_BnaC08g01950D
BnaA02g03160D	chrA02_1398538_A_G	BnaA02g03160D	SYNONYMOUS_CODING	-	-	1	4	1	8	1	7	1	2	0.75	3	BnaA02g03160D_BnaC02g06710D
BnaA10g02660D	chrA10_1408105_G_A	BnaA10g02660D	NON_SYNONYMOUS_CODING	-	-	0.333333	7	0.447368	17	0.25	12	-	-	0.25	10	BnaA10g02660D_BnaC05g02640D
BnaC09g02490D	chrC09_1411774_G_A	BnaC09g02490D	NON_SYNONYMOUS_CODING	-	-	1	9	0.689655	40	1	30	1	35	0.605263	23	BnaA09g03080D_BnaC09g02490D
BnaC09g02490D	chrC09_1411774_G_A	BnaC09g02490D	SPLICE_SITE_REGION	-	-	1	9	0.689655	40	1	30	1	35	0.605263	23	BnaA09g03080D_BnaC09g02490D
BnaA02g03190D	chrA02_1414042_A_G	BnaA02g03190D	NON_SYNONYMOUS_CODING	-	-	1	5	0.833333	5	1	10	1	9	-	-	BnaA02g03190D_BnaC02g06760D
BnaA02g03190D	chrA02_1414046_G_A	BnaA02g03190D	SYNONYMOUS_CODING	-	-	1	3	1	4	1	8	1	8	-	-	BnaA02g03190D_BnaC02g06760D
BnaA09g02770D	chrA09_1418013_G_A	BnaA09g02770D	SPLICE_SITE_ACCEPTOR	-	-	0.4	4	0.545455	12	-	-	0.304348	7	0.592593	16	-
BnaA02g36800D	chrA02_random_1421539_G_A	BnaA02g36800D	SPLICE_SITE_ACCEPTOR	-	-	0.785714	11	1	24	0.416667	10	0.363636	8	1	32	BnaA02g36800D_BnaC02g32630D
BnaC05g02980D	chrC05_1425561_G_A	BnaC05g02980D	STOP_GAINED	-	-	0.333333	3	0.434783	10	0.894737	17	0.954545	21	-	-	BnaA10g03110D_BnaC05g02980D
BnaC05g02990D	chrC05_1427867_G_A	BnaC05g02990D	NON_SYNONYMOUS_CODING	-	-	0.48	12	0.348837	15	0.884615	23	0.864865	32	-	-	BnaA10g03120D_BnaC05g02990D
BnaA09g02800D	chrA09_1431535_G_A	BnaA09g02800D	NON_SYNONYMOUS_CODING	-	-	0.285714	2	0.583333	7	-	-	0.6875	11	0.466667	7	-
BnaA02g36850D	chrA02_random_1448199_G_A	BnaA02g36850D	NON_SYNONYMOUS_CODING	-	-	0.684211	13	1	36	0.428571	15	0.448276	13	1	40	BnaA02g36850D_BnaC02g34790D
BnaA03g02990D	chrA03_1449360_G_A	BnaA03g02990D	NON_SYNONYMOUS_CODING	-	-	0.636364	7	0.428571	9	0.24	6	0.333333	8	0.4	12	-
BnaC01g02740D	chrC01_1461163_C_T	BnaC01g02740D	SYNONYMOUS_CODING	-	-	1	12	0.52381	11	0.578947	11	0.409091	9	-	-	BnaA01g01660D_BnaC01g02740D
BnaC07g48830D	chrC07_random_1463405_C_T	BnaC07g48830D	NON_SYNONYMOUS_CODING	-	-	0.692308	9	0.464286	13	0.65625	21	0.380952	8	-	-	-
BnaC03g03010D	chrC03_1468756_G_A	BnaC03g03010D	SPLICE_SITE_REGION	-	-	0.615385	8	1	27	0.458333	11	0.6	12	0.540541	20	-
BnaA06g02600D	chrA06_1477898_A_G	BnaA06g02600D	NON_SYNONYMOUS_CODING	-	-	1	8	0.666667	8	1	8	0.909091	10	0.875	7	BnaA06g02600D_BnaC06g04220D
BnaA06g39310D	chrA06_random_1481635_G_A	BnaA06g39310D	NON_SYNONYMOUS_CODING	-	-	0.444444	4	1	32	1	25	0.521739	12	0.407407	11	BnaA06g39310D_BnaC07g30040D
BnaA10g02860D	chrA10_1481951_G_A	BnaA10g02860D	SYNONYMOUS_CODING	-	-	0.241379	7	0.318841	22	0.25	11	0.513158	39	0.30137	22	BnaA10g02860D_BnaC05g02740D
BnaA08g01810D	chrA08_1490313_C_T	BnaA08g01810D	NON_SYNONYMOUS_CODING	-	-	1	9	0.538462	14	1	28	0.552632	21	0.606061	20	BnaA08g01810D_BnaC03g77940D
BnaC08g47020D	chrC08_random_1507995_G_A	BnaC08g47020D	NON_SYNONYMOUS_CODING	-	-	1	12	0.625	15	1	21	0.5	10	-	-	BnaAnng29710D_BnaC08g47020D
BnaA05g02860D	chrA05_1512620_G_A	BnaA05g02860D	NON_SYNONYMOUS_CODING	-	-	1	11	0.514286	18	-	-	0.583333	21	1	31	BnaA05g02860D_BnaC04g52740D
BnaA10g02930D	chrA10_1518889_G_A	BnaA10g02930D	NON_SYNONYMOUS_CODING	-	-	0.434783	10	0.545455	42	0.265306	13	-	-	0.25	15	BnaA10g02930D_BnaC05g02800D
BnaA10g02930D	chrA10_1519492_G_A	BnaA10g02930D	NON_SYNONYMOUS_CODING	-	-	0.2	6	0.214286	9	0.307692	12	0.551724	32	0.315068	23	BnaA10g02930D_BnaC05g02800D
BnaA10g02940D	chrA10_1524683_G_A	BnaA10g02940D	STOP_GAINED	-	-	0.166667	4	0.169492	10	0.291667	14	0.426471	29	0.152174	7	BnaA10g02940D_BnaC05g02820D
BnaC01g02900D	chrC01_1528022_C_T	BnaC01g02900D	SYNONYMOUS_CODING	-	-	0.857143	12	0.545455	12	0.37931	11	0.625	20	-	-	-
BnaA05g02910D	chrA05_1532395_G_A	BnaA05g02910D	SYNONYMOUS_CODING	-	-	1	15	0.645161	20	-	-	0.612903	19	1	26	BnaA05g02910D_BnaC04g52710D
BnaC05g03170D	chrC05_1538559_A_C	BnaC05g03170D	NON_SYNONYMOUS_CODING	-	-	0.857143	6	0.95	19	0.764706	13	0.952381	20	0.857143	12	BnaA10g03180D_BnaC05g03170D
BnaC05g03170D	chrC05_1538571_A_C	BnaC05g03170D	NON_SYNONYMOUS_CODING	-	-	0.857143	6	1	17	0.777778	14	0.952381	20	0.866667	13	BnaA10g03180D_BnaC05g03170D
BnaA02g03470D	chrA02_1541134_C_T	BnaA02g03470D	NON_SYNONYMOUS_CODING	-	-	1	2	1	8	-	-	1	5	1	9	BnaA02g03470D_BnaC02g07160D
BnaA02g03470D	chrA02_1541135_A_G	BnaA02g03470D	NON_SYNONYMOUS_CODING	-	-	1	2	1	7	-	-	1	4	1	9	BnaA02g03470D_BnaC02g07160D
BnaA08g30510D	chrA08_random_1542200_C_T	BnaA08g30510D	SYNONYMOUS_CODING	-	-	1	17	0.52	13	1	25	0.633333	19	0.558824	19	BnaA08g30510D_BnaC03g76940D
BnaC03g03210D	chrC03_1550663_C_T	BnaC03g03210D	NON_SYNONYMOUS_CODING	-	-	1	4	1	9	1	7	1	5	-	-	BnaA03g02170D_BnaC03g03210D
BnaA06g39420D	chrA06_random_1557450_C_T	BnaA06g39420D	SYNONYMOUS_CODING	-	-	0.4	6	1	19	1	19	0.37931	11	0.703704	19	-
BnaA10g03030D	chrA10_1566801_G_A	BnaA10g03030D	NON_SYNONYMOUS_CODING	-	-	0.214286	9	0.333333	14	0.302326	13	0.527778	38	0.21875	14	BnaA10g03030D_BnaC05g02900D
BnaA10g03030D	chrA10_1566939_G_A	BnaA10g03030D	NON_SYNONYMOUS_CODING	-	-	0.1875	3	0.183333	11	0.196429	11	0.546875	35	0.278689	17	BnaA10g03030D_BnaC05g02900D
BnaA07g01870D	chrA07_1567229_A_T	BnaA07g01870D	SPLICE_SITE_REGION	-	-	0.368421	7	0.315789	12	0.64	16	0.315789	12	0.413793	12	-
BnaC05g03240D	chrC05_1568430_G_A	BnaC05g03240D	SYNONYMOUS_CODING	-	-	0.333333	4	0.485714	17	1	25	1	15	-	-	BnaA10g03230D_BnaC05g03240D
BnaA06g02650D	chrA06_1570453_C_G	BnaA06g02650D	NON_SYNONYMOUS_CODING	-	-	1	5	1	8	-	-	1	6	1	7	BnaA06g02650D_BnaC06g03880D
BnaA10g03060D	chrA10_1575658_G_A	BnaA10g03060D	NON_SYNONYMOUS_CODING	-	-	0.46875	15	0.425	17	0.292683	12	-	-	0.166667	7	BnaA10g03060D_BnaC05g02930D
BnaA03g03230D	chrA03_1576393_G_A	BnaA03g03230D	SYNONYMOUS_CODING	-	-	1	12	0.428571	15	0.5	13	-	-	0.571429	12	BnaA03g03230D_BnaC03g04660D
BnaA07g38330D	chrA07_random_1582670_C_A	BnaA07g38330D	SYNONYMOUS_CODING	-	-	1	4	1	8	1	6	-	-	1	6	-
BnaC01g03060D	chrC01_1584426_C_T	BnaC01g03060D	SYNONYMOUS_CODING	-	-	1	11	0.5	13	0.45	9	0.545455	12	-	-	BnaA01g01920D_BnaC01g03060D
BnaC03g03270D	chrC03_1588041_G_A	BnaC03g03270D	NON_SYNONYMOUS_CODING	-	-	0.454545	5	1	30	0.551724	16	0.545455	18	0.391304	9	BnaA03g02250D_BnaC03g03270D
BnaA01g03350D	chrA01_1590919_G_A	BnaA01g03350D	SYNONYMOUS_CODING	-	-	0.181818	2	0.607143	17	0.565217	13	0.52381	11	0.52381	11	BnaA01g03350D_BnaC01g04620D
BnaA08g02080D	chrA08_1598520_C_T	BnaA08g02080D	NON_SYNONYMOUS_CODING	-	-	0.714286	10	0.454545	10	0.727273	8	0.222222	4	0.375	6	BnaA08g02080D_BnaC03g77740D
BnaC05g03300D	chrC05_1604496_G_A	BnaC05g03300D	NON_SYNONYMOUS_CODING	-	-	0.25	2	0.666667	16	1	15	1	18	-	-	BnaA10g03290D_BnaC05g03300D
BnaC03g03340D	chrC03_1610316_G_A	BnaC03g03340D	NON_SYNONYMOUS_CODING	-	-	0.5	5	1	34	0.558824	19	0.483871	15	0.586207	17	BnaA03g02300D_BnaC03g03340D
BnaC03g03340D	chrC03_1610316_G_A	BnaC03g03340D	SPLICE_SITE_REGION	-	-	0.5	5	1	34	0.558824	19	0.483871	15	0.586207	17	BnaA03g02300D_BnaC03g03340D
BnaC04g54250D	chrC04_random_1613968_C_T	BnaC04g54250D	NON_SYNONYMOUS_CODING	-	-	0.555556	10	0.5	10	-	-	0.454545	15	0.47619	10	-
BnaA05g02980D	chrA05_1616683_G_A	BnaA05g02980D	NON_SYNONYMOUS_CODING	-	-	0.75	9	0.357143	10	-	-	0.357143	10	0.892857	25	BnaA05g02980D_BnaC04g52630D
BnaC03g73540D	chrC03_random_1622143_G_A	BnaC03g73540D	SYNONYMOUS_CODING	-	-	1	7	0.703704	19	-	-	0.5	18	-	-	BnaA03g32000D_BnaC03g73540D
BnaA01g03430D	chrA01_1624596_G_A	BnaA01g03430D	NON_SYNONYMOUS_CODING	-	-	0.5	6	0.586207	17	0.333333	7	0.458333	11	0.521739	12	BnaA01g03430D_BnaC01g04710D
BnaA09g53770D	chrA09_random_1626719_G_A	BnaA09g53770D	SYNONYMOUS_CODING	-	-	0.285714	6	0.428571	12	0.27027	10	0.25	8	0.433333	13	-
BnaC01g03180D	chrC01_1637112_C_T	BnaC01g03180D	SYNONYMOUS_CODING	-	-	1	10	0.592593	16	0.6	12	0.542857	19	-	-	BnaA01g02040D_BnaC01g03180D
BnaA10g03260D	chrA10_1645823_G_A	BnaA10g03260D	NON_SYNONYMOUS_CODING	-	-	0.833333	5	0.75	9	0.6	9	0.875	14	0.714286	5	BnaA10g03260D_BnaC05g03270D
BnaA10g03260D	chrA10_1645833_A_G	BnaA10g03260D	NON_SYNONYMOUS_CODING	-	-	0.666667	2	0.777778	7	0.727273	8	0.833333	10	0.8	4	BnaA10g03260D_BnaC05g03270D
BnaC02g03460D	chrC02_1647027_C_T	BnaC02g03460D	SYNONYMOUS_CODING	-	-	0.588235	10	-	-	1	15	1	23	1	15	BnaAnng00510D_BnaC02g03460D
BnaA10g03270D	chrA10_1653895_G_A	BnaA10g03270D	SYNONYMOUS_STOP	-	-	0.526316	10	0.48	24	0.25	13	-	-	0.269841	17	BnaA10g03270D_BnaC05g03280D
BnaCnng01570D	chrCnn_random_1673281_C_T	BnaCnng01570D	SYNONYMOUS_CODING	-	-	1	4	0.717949	28	1	19	1	26	0.411765	7	BnaA09g51590D_BnaCnng01570D
BnaC07g48950D	chrC07_random_1676903_C_T	BnaC07g48950D	SYNONYMOUS_CODING	-	-	0.375	3	0.478261	11	0.631579	24	0.411765	7	-	-	-
BnaC07g48970D	chrC07_random_1679238_C_T	BnaC07g48970D	NON_SYNONYMOUS_CODING	-	-	0.545455	6	0.514286	18	0.769231	20	0.304348	7	-	-	-
BnaC09g02930D	chrC09_1683720_G_A	BnaC09g02930D	SPLICE_SITE_ACCEPTOR	-	-	1	3	0.521739	12	1	18	1	23	0.533333	8	BnaA09g03550D_BnaC09g02930D
BnaA01g03610D	chrA01_1688913_G_A	BnaA01g03610D	SYNONYMOUS_CODING	-	-	0.7	7	0.625	15	0.521739	12	0.552632	21	0.516129	16	BnaA01g03610D_BnaC01g04950D
BnaC02g03560D	chrC02_1689567_C_T	BnaC02g03560D	NON_SYNONYMOUS_CODING	-	-	0.633333	19	-	-	1	27	1	35	0.969697	32	BnaAnng00320D_BnaC02g03560D
BnaC01g42520D	chrC01_random_1690182_G_A	BnaC01g42520D	SYNONYMOUS_CODING	-	-	0.4	2	-	-	0.444444	12	0.344828	10	0.36	9	-
BnaC02g03560D	chrC02_1693974_C_T	BnaC02g03560D	SYNONYMOUS_CODING	-	-	0.636364	7	-	-	1	11	1	26	1	15	BnaAnng00320D_BnaC02g03560D
BnaA08g30760D	chrA08_random_1695789_C_T	BnaA08g30760D	SYNONYMOUS_CODING	-	-	0.588235	10	-	-	1	23	0.533333	8	1	18	BnaA08g30760D_BnaC08g13210D
BnaC03g73670D	chrC03_random_1700594_C_T	BnaC03g73670D	SYNONYMOUS_CODING	-	-	1	14	0.4375	14	-	-	0.545455	18	-	-	BnaA03g32590D_BnaC03g73670D
BnaC01g03290D	chrC01_1703054_C_T	BnaC01g03290D	SPLICE_SITE_ACCEPTOR	-	-	1	22	0.5	13	0.391304	9	0.529412	18	-	-	BnaA01g02160D_BnaC01g03290D
BnaC07g01100D	chrC07_1706038_G_A	BnaC07g01100D	NON_SYNONYMOUS_CODING	-	-	0.375	6	0.4375	14	0.666667	16	-	-	-	-	-
BnaA09g53820D	chrA09_random_1712443_C_T	BnaA09g53820D	STOP_GAINED	-	-	1	7	0.516129	16	-	-	0.458333	11	-	-	BnaA09g53820D_BnaC09g24980D
BnaC07g49050D	chrC07_random_1712585_C_T	BnaC07g49050D	NON_SYNONYMOUS_CODING	-	-	0.5	7	0.404762	17	0.652174	30	0.533333	16	-	-	-
BnaC09g03020D	chrC09_1713162_G_A	BnaC09g03020D	NON_SYNONYMOUS_CODING	-	-	1	4	0.607843	31	1	30	1	30	0.52381	11	-
BnaC09g03030D	chrC09_1718085_G_A	BnaC09g03030D	NON_SYNONYMOUS_CODING	-	-	1	4	0.689655	40	1	19	1	24	0.409091	9	BnaA09g03630D_BnaC09g03030D
BnaA01g03660D	chrA01_1723699_G_A	BnaA01g03660D	SYNONYMOUS_CODING	-	-	0.6	6	0.366667	11	0.352941	6	0.45	9	0.482759	14	BnaA01g03660D_BnaC01g05000D
BnaA03g58520D	chrA03_random_1726350_G_A	BnaA03g58520D	SYNONYMOUS_CODING	-	-	1	16	0.340426	16	0.333333	8	0.95	38	0.487179	19	-
BnaA05g03200D	chrA05_1729165_T_C	BnaA05g03200D	SYNONYMOUS_CODING	-	-	1	3	0.785714	11	0.909091	10	1	7	1	7	BnaA05g03200D_BnaC04g52860D
BnaA01g03680D	chrA01_1729852_G_A	BnaA01g03680D	SYNONYMOUS_CODING	-	-	0.769231	10	0.631579	12	0.4	8	0.5	11	0.352941	6	BnaA01g03680D_BnaC01g05030D
BnaC09g03060D	chrC09_1738683_C_T	BnaC09g03060D	NON_SYNONYMOUS_CODING	-	-	1	8	0.564103	22	1	26	1	35	0.576923	15	BnaA09g03650D_BnaC09g03060D
BnaC09g03060D	chrC09_1738811_A_G	BnaC09g03060D	NON_SYNONYMOUS_CODING	-	-	1	3	0.708333	34	1	28	1	37	0.5	10	BnaA09g03650D_BnaC09g03060D
BnaA02g03780D	chrA02_1742121_C_T	BnaA02g03780D	NON_SYNONYMOUS_CODING	-	-	1	9	0.28	7	-	-	0.62069	18	1	17	BnaA02g03780D_BnaC02g07620D
BnaC06g42360D	chrC06_random_1752526_G_A	BnaC06g42360D	NON_SYNONYMOUS_CODING	-	-	1	8	1	27	1	15	-	-	1	13	-
BnaA01g03770D	chrA01_1752979_G_A	BnaA01g03770D	SYNONYMOUS_CODING	-	-	0.5	4	0.545455	6	0.611111	11	0.5	9	0.555556	5	BnaA01g03770D_BnaC01g05130D
BnaA06g02870D	chrA06_1754261_G_A	BnaA06g02870D	NON_SYNONYMOUS_CODING	-	-	1	3	1	8	1	3	1	6	-	-	BnaA06g02870D_BnaC06g03510D
BnaA04g02620D	chrA04_1756149_C_T	BnaA04g02620D	NON_SYNONYMOUS_CODING	-	-	0.75	6	0.617647	21	1	31	-	-	0.5	11	-
BnaA10g29460D	chrA10_random_1759423_G_A	BnaA10g29460D	NON_SYNONYMOUS_CODING	-	-	1	12	1	33	0.421053	8	0.285714	8	0.35	7	BnaA10g29460D_BnaC09g33920D
BnaA04g02630D	chrA04_1761512_C_T	BnaA04g02630D	NON_SYNONYMOUS_CODING	-	-	0.294118	5	0.45	9	1	20	-	-	0.419355	13	-
BnaCnng01720D	chrCnn_random_1774496_C_T	BnaCnng01720D	STOP_GAINED	-	-	1	4	0.724138	21	1	13	1	16	0.4	6	BnaA09g52100D_BnaCnng01720D
BnaC03g03670D	chrC03_1780454_G_A	BnaC03g03670D	SYNONYMOUS_CODING	-	-	1	4	-	-	1	9	1	5	1	9	BnaA03g02550D_BnaC03g03670D
BnaC05g03670D	chrC05_1783134_G_A	BnaC05g03670D	SYNONYMOUS_CODING	-	-	0.571429	8	0.434783	10	1	23	1	24	-	-	BnaA10g03720D_BnaC05g03670D
BnaA06g02930D	chrA06_1786851_G_A	BnaA06g02930D	NON_SYNONYMOUS_CODING	-	-	0.684211	13	0.826087	19	0.772727	17	0.193548	6	-	-	BnaA06g02930D_BnaC06g03380D
BnaA08g02230D	chrA08_1787902_C_T	BnaA08g02230D	SYNONYMOUS_CODING	-	-	1	16	0.435897	17	1	22	0.583333	21	0.583333	14	BnaA08g02230D_BnaC03g68500D
BnaA03g03790D	chrA03_1789668_C_G	BnaA03g03790D	NON_SYNONYMOUS_CODING	-	-	1	3	0.777778	7	1	7	0.888889	8	1	7	BnaA03g03790D_BnaC03g05330D
BnaA10g03480D	chrA10_1791045_G_A	BnaA10g03480D	NON_SYNONYMOUS_CODING	-	-	0.545455	12	0.434783	20	0.222222	12	-	-	0.210526	12	BnaA10g03480D_BnaC05g03830D
BnaA01g03870D	chrA01_1791409_G_A	BnaA01g03870D	NON_SYNONYMOUS_CODING	-	-	0.208333	5	0.266667	12	0.314286	11	0.301887	16	0.3	9	-
BnaC01g03450D	chrC01_1792988_C_T	BnaC01g03450D	NON_SYNONYMOUS_CODING	-	-	0.4	4	0.666667	16	0.3	3	0.631579	12	-	-	-
BnaA03g03800D	chrA03_1795654_G_A	BnaA03g03800D	NON_SYNONYMOUS_CODING	-	-	1	16	0.583333	21	0.714286	15	0.307692	8	0.53125	17	BnaA03g03800D_BnaC03g05340D
BnaA02g04020D	chrA02_1802353_C_T	BnaA02g04020D	STOP_GAINED	-	-	1	12	0.541667	13	-	-	0.388889	14	1	16	BnaA02g04020D_BnaC02g07950D
BnaA04g02690D	chrA04_1803806_G_A	BnaA04g02690D	SPLICE_SITE_REGION	-	-	1	2	1	4	-	-	1	7	1	6	BnaA04g02690D_BnaCnng38270D
BnaA04g02690D	chrA04_1803806_G_A	BnaA04g02690D	SYNONYMOUS_CODING	-	-	1	2	1	4	-	-	1	7	1	6	BnaA04g02690D_BnaCnng38270D
BnaC01g03470D	chrC01_1805128_C_T	BnaC01g03470D	NON_SYNONYMOUS_CODING	-	-	0.538462	7	0.391304	9	0.416667	5	0.52	13	-	-	BnaA01g02210D_BnaC01g03470D
BnaC09g03190D	chrC09_1815718_G_A	BnaC09g03190D	STOP_GAINED	-	-	0.875	7	0.433333	13	0.666667	16	0.888889	24	0.612903	19	BnaA09g03770D_BnaC09g03190D
BnaA03g03890D	chrA03_1819377_G_A	BnaA03g03890D	NON_SYNONYMOUS_CODING	-	-	1	16	0.481481	13	0.315789	6	0.47619	20	0.676471	23	BnaA03g03890D_BnaC03g05450D
BnaA06g03010D	chrA06_1825701_G_A	BnaA06g03010D	SYNONYMOUS_CODING	-	-	0.388889	7	1	25	1	23	0.708333	17	-	-	BnaA06g03010D_BnaC06g02720D
BnaA08g02320D	chrA08_1833044_C_T	BnaA08g02320D	NON_SYNONYMOUS_CODING	-	-	1	17	0.6	9	1	33	0.515152	17	0.642857	18	BnaA08g02320D_BnaC03g68420D
BnaC09g03250D	chrC09_1845353_G_A	BnaC09g03250D	SPLICE_SITE_REGION	-	-	1	4	0.723404	34	1	23	1	31	0.666667	20	BnaA09g03820D_BnaC09g03250D
BnaC05g03780D	chrC05_1846353_G_A	BnaC05g03780D	NON_SYNONYMOUS_CODING	-	-	0.4	4	0.411765	7	1	10	1	19	-	-	BnaA10g03840D_BnaC05g03780D
BnaCnng01790D	chrCnn_random_1846555_C_T	BnaCnng01790D	SYNONYMOUS_CODING	-	-	1	3	0.653846	17	1	6	1	13	0.333333	7	BnaA09g00280D_BnaCnng01790D
BnaCnng01790D	chrCnn_random_1846720_C_T	BnaCnng01790D	SYNONYMOUS_CODING	-	-	1	2	0.653846	17	1	12	1	20	0.75	9	BnaA09g00280D_BnaCnng01790D
BnaA01g04020D	chrA01_1846773_G_A	BnaA01g04020D	NON_SYNONYMOUS_CODING	-	-	0.75	3	1	7	1	4	1	6	0.75	3	BnaA01g04020D_BnaC01g05320D
BnaA05g03300D	chrA05_1848113_G_A	BnaA05g03300D	NON_SYNONYMOUS_CODING	-	-	1	18	0.514286	18	-	-	0.645161	20	1	21	-
BnaA09g03670D	chrA09_1848133_G_A	BnaA09g03670D	SYNONYMOUS_CODING	-	-	1	3	1	5	-	-	1	7	1	6	BnaA09g03670D_BnaC09g03090D
BnaA03g03960D	chrA03_1848838_A_G	BnaA03g03960D	SYNONYMOUS_CODING	-	-	0.384615	5	0.315789	6	0.615385	8	0.444444	8	0.384615	5	BnaA03g03960D_BnaC03g05570D
BnaCnng01810D	chrCnn_random_1849035_C_T	BnaCnng01810D	STOP_GAINED	-	-	1	2	0.653061	32	1	29	1	44	0.536585	22	BnaA09g00270D_BnaCnng01810D
BnaC01g42670D	chrC01_random_1857617_C_T	BnaC01g42670D	NON_SYNONYMOUS_CODING	-	-	0.625	5	-	-	0.684211	13	0.6	15	0.428571	6	-
BnaC04g02500D	chrC04_1878044_C_T	BnaC04g02500D	NON_SYNONYMOUS_CODING	-	-	0.769231	10	0.551724	16	-	-	1	43	0.64	16	BnaA05g02660D_BnaC04g02500D
BnaC03g73890D	chrC03_random_1895197_G_A	BnaC03g73890D	NON_SYNONYMOUS_CODING	-	-	0.481481	13	0.525424	31	0.295455	13	0.296875	19	-	-	-
BnaA02g04230D	chrA02_1895456_C_T	BnaA02g04230D	NON_SYNONYMOUS_CODING	-	-	1	11	0.571429	20	0.636364	14	0.444444	12	1	31	BnaA02g04230D_BnaC02g08720D
BnaA10g03590D	chrA10_1908153_G_A	BnaA10g03590D	NON_SYNONYMOUS_CODING	-	-	1	23	1	23	0.516129	16	-	-	0.565217	13	BnaA10g03590D_BnaC05g03510D
BnaA08g02470D	chrA08_1909418_C_T	BnaA08g02470D	STOP_GAINED	-	-	1	17	0.5	11	1	17	0.606061	20	0.428571	6	BnaA08g02470D_BnaC08g02680D
BnaA02g04260D	chrA02_1910197_C_T	BnaA02g04260D	SYNONYMOUS_CODING	-	-	1	19	0.515152	17	0.375	6	0.606061	20	1	22	BnaA02g04260D_BnaC02g08760D
BnaA03g04090D	chrA03_1910333_G_A	BnaA03g04090D	NON_SYNONYMOUS_CODING	-	-	1	4	0.73913	17	0.666667	14	0.37037	10	0.421053	8	BnaA03g04090D_BnaC03g05680D
BnaC03g73920D	chrC03_random_1917170_C_T	BnaC03g73920D	SYNONYMOUS_CODING	-	-	1	7	1	14	0.428571	9	0.466667	7	-	-	BnaA03g35320D_BnaC03g73920D
BnaA10g29850D	chrA10_random_1963239_G_A	BnaA10g29850D	NON_SYNONYMOUS_CODING	-	-	1	20	-	-	0.681818	15	0.583333	14	0.666667	10	BnaA10g29850D_BnaC09g43430D
BnaC01g03780D	chrC01_1964261_C_T	BnaC01g03780D	SYNONYMOUS_CODING	-	-	0.4	2	0.5	11	0.304348	7	0.28	7	-	-	BnaA01g02520D_BnaC01g03780D
BnaC07g49440D	chrC07_random_1964584_G_A	BnaC07g49440D	SYNONYMOUS_CODING	-	-	0.733333	11	0.410256	16	0.948718	37	0.461538	12	0.45	9	-
BnaC03g04090D	chrC03_1972543_G_A	BnaC03g04090D	SYNONYMOUS_CODING	-	-	0.5	5	1	32	0.642857	18	0.424242	14	-	-	BnaA03g02770D_BnaC03g04090D
BnaA10g03700D	chrA10_1975480_G_A	BnaA10g03700D	SYNONYMOUS_CODING	-	-	1	10	0.96	24	0.533333	8	-	-	0.636364	7	BnaA10g03700D_BnaC05g03620D
BnaA09g03950D	chrA09_1977449_G_A	BnaA09g03950D	SYNONYMOUS_CODING	-	-	0.555556	5	0.5	8	-	-	0.586207	17	0.5625	9	-
[truncated: 2,806 more rows]
