# Supplementary material for: FANCM Limits Meiotic Crossovers in Brassica Crops
Source: Front Plant Sci. 2018 Mar 23;9:368. doi: 10.3389/fpls.2018.00368 (PMC5876677; doi:10.3389/fpls.2018.00368)
Supplement: Supplementary file 3 [file DataSheet3.XLSX]

## Sheet: genotype data
WT
A01_426	A	H	A	B	B	H	H	B	H	H	A	H	A	H	H	H	H	H	H	A	H	B	H	A	H	B	H	A	H	A	H	H	H	H	A	H	H	A	H	H	A	B	B	H	B	H	H	A	H
A01_913	H	H	A	H	H	H	H	B	H	H	A	H	H	H	A	H	A	A	H	H	A	B	B	A	H	B	H	B	H	A	H	H	A	H	A	H	H	A	H	A	H	B	B	H	H	H	H	H	A
fancm mutant
A01_426	H	B	B	B	H	H	B	H	B	H	H	B	H	H	H	H	H	B	H	H	H	B	B	B	B	B	H	H	H	B	B	H	B	B	B	H	B	B	H	H	H	B	H	B	B	H	H	H	H
A01_913	H	B	H	B	B	B	B	B	B	B	H	H	H	H	B	B	H	B	H	H	H	B	H	B	B	B	H	B	B	H	B	H	B	B	H	B	B	H	H	H	H	B	H	H	B	H	H	B	H
WT
A05_215	H	B	H	A	B	H	H	B	B	H	B	A	A	H	A	H	A	H	B	H	B	A	H	H	A	H	H	H	B	H	B	H	H	H	H	B	H	B	H	H	H	H	A	B	A	H	B	H	H
A05_252	H	B	H	A	H	H	B	B	B	H	B	A	H	H	A	H	A	H	B	H	B	H	H	H	H	H	H	H	B	H	B	H	H	H	H	H	B	B	H	A	H	A	A	B	A	H	B	H	H
fancm mutant
A05_215	B	H	B	B	B	H	A	H	A	B	B	H	A	B	H	H	B	H	H	A	A	B	H	H	H	A	B	A	H	B	H	A	A	H	H	H	A	B	H	B	A	A	H	A	H	H	A	H	B
A05_252	B	H	B	B	B	H	A	B	A	H	H	H	A	H	B	H	B	H	H	A	A	B	H	H	H	A	B	A	H	B	H	H	A	H	H	H	A	B	H	B	A	A	H	A	H	H	A	H	H
WT
C01_477	H	H	B	H	H	A	B	B	B	H	H	B	A	B	B	B	H	H	A	H	A	H	B	H	H	H	B	B	H	H	H	A	H	A	A	B	A	H	H	H	H	H	H	A	A	B	H	B	A
C01_152	H	H	B	H	H	A	B	B	B	H	H	B	A	H	H	B	H	H	A	A	A	H	B	H	H	H	B	B	H	H	H	A	H	A	A	B	A	H	H	H	H	H	H	A	A	B	H	B	A
fancm mutant
C01_477	H	H	A	H	A	H	H	B	H	B	B	H	B	B	H	H	H	H	H	H	B	H	A	H	H	H	A	H	H	H	B	H	B	H	H	H	H	H	A	H	H	A	H	H	H	A	B	B	H
C01_152	B	H	H	H	A	H	H	B	H	B	B	H	B	B	B	H	H	H	A	H	B	H	A	H	A	H	A	H	H	A	B	H	B	H	H	H	H	H	A	H	H	A	H	H	H	H	B	B	H
[truncated: 85 more columns]
